# Supplementary material for: Widespread Horizontal Gene Transfer Among Animal Viruses
Source: bioRxiv. 2024 Mar 26:2024.03.25.586562. Preprint. [Version 2] doi: 10.1101/2024.03.25.586562 (PMC11071296; doi:10.1101/2024.03.25.586562)
Supplement: Supplement 7 [file media-7.zip › File7_PDB/Parvo4360_VP.pdb]

ATOM      1  N   MET A   1     -27.051 -20.946  39.031  1.00 42.87           N  
ATOM      2  H   MET A   1     -27.993 -20.910  39.394  1.00 42.87           H  
ATOM      3  H2  MET A   1     -27.067 -21.288  38.081  1.00 42.87           H  
ATOM      4  H3  MET A   1     -26.494 -21.579  39.587  1.00 42.87           H  
ATOM      5  CA  MET A   1     -26.427 -19.609  39.072  1.00 42.87           C  
ATOM      6  HA  MET A   1     -26.955 -18.931  38.401  1.00 42.87           H  
ATOM      7  C   MET A   1     -25.011 -19.808  38.553  1.00 42.87           C  
ATOM      8  CB  MET A   1     -26.485 -19.048  40.511  1.00 42.87           C  
ATOM      9  HB2 MET A   1     -25.625 -19.386  41.089  1.00 42.87           H  
ATOM     10  HB3 MET A   1     -27.384 -19.422  40.999  1.00 42.87           H  
ATOM     11  O   MET A   1     -24.279 -20.564  39.182  1.00 42.87           O  
ATOM     12  CG  MET A   1     -26.554 -17.519  40.543  1.00 42.87           C  
ATOM     13  HG2 MET A   1     -25.655 -17.132  40.065  1.00 42.87           H  
ATOM     14  HG3 MET A   1     -27.413 -17.182  39.962  1.00 42.87           H  
ATOM     15  SD  MET A   1     -26.650 -16.787  42.208  1.00 42.87           S  
ATOM     16  CE  MET A   1     -28.371 -17.099  42.694  1.00 42.87           C  
ATOM     17  HE1 MET A   1     -29.048 -16.659  41.962  1.00 42.87           H  
ATOM     18  HE2 MET A   1     -28.548 -18.172  42.758  1.00 42.87           H  
ATOM     19  HE3 MET A   1     -28.554 -16.652  43.672  1.00 42.87           H  
ATOM     20  N   SER A   2     -24.690 -19.332  37.346  1.00 45.66           N  
ATOM     21  H   SER A   2     -25.276 -18.645  36.893  1.00 45.66           H  
ATOM     22  CA  SER A   2     -23.357 -19.553  36.759  1.00 45.66           C  
ATOM     23  HA  SER A   2     -23.096 -20.605  36.877  1.00 45.66           H  
ATOM     24  C   SER A   2     -22.299 -18.727  37.506  1.00 45.66           C  
ATOM     25  CB  SER A   2     -23.360 -19.248  35.251  1.00 45.66           C  
ATOM     26  HB2 SER A   2     -24.239 -19.695  34.787  1.00 45.66           H  
ATOM     27  HB3 SER A   2     -22.467 -19.675  34.794  1.00 45.66           H  
ATOM     28  O   SER A   2     -22.634 -17.746  38.170  1.00 45.66           O  
ATOM     29  OG  SER A   2     -23.356 -17.854  35.035  1.00 45.66           O  
ATOM     30  HG  SER A   2     -23.692 -17.652  34.159  1.00 45.66           H  
ATOM     31  N   PHE A   3     -21.024 -19.105  37.397  1.00 37.48           N  
ATOM     32  H   PHE A   3     -20.797 -19.943  36.881  1.00 37.48           H  
ATOM     33  CA  PHE A   3     -19.903 -18.314  37.924  1.00 37.48           C  
ATOM     34  HA  PHE A   3     -19.951 -18.290  39.013  1.00 37.48           H  
ATOM     35  C   PHE A   3     -19.962 -16.853  37.430  1.00 37.48           C  
ATOM     36  CB  PHE A   3     -18.608 -19.021  37.503  1.00 37.48           C  
ATOM     37  HB2 PHE A   3     -18.611 -19.150  36.421  1.00 37.48           H  
ATOM     38  HB3 PHE A   3     -18.592 -20.017  37.947  1.00 37.48           H  
ATOM     39  O   PHE A   3     -19.789 -15.925  38.214  1.00 37.48           O  
ATOM     40  CG  PHE A   3     -17.330 -18.309  37.896  1.00 37.48           C  
ATOM     41  CD1 PHE A   3     -16.606 -17.584  36.930  1.00 37.48           C  
ATOM     42  HD1 PHE A   3     -16.958 -17.517  35.911  1.00 37.48           H  
ATOM     43  CD2 PHE A   3     -16.851 -18.388  39.218  1.00 37.48           C  
ATOM     44  HD2 PHE A   3     -17.395 -18.949  39.964  1.00 37.48           H  
ATOM     45  CE1 PHE A   3     -15.406 -16.945  37.285  1.00 37.48           C  
ATOM     46  HE1 PHE A   3     -14.844 -16.394  36.545  1.00 37.48           H  
ATOM     47  CE2 PHE A   3     -15.651 -17.746  39.571  1.00 37.48           C  
ATOM     48  HE2 PHE A   3     -15.272 -17.811  40.580  1.00 37.48           H  
ATOM     49  CZ  PHE A   3     -14.928 -17.027  38.603  1.00 37.48           C  
ATOM     50  HZ  PHE A   3     -14.000 -16.541  38.870  1.00 37.48           H  
ATOM     51  N   PHE A   4     -20.359 -16.648  36.170  1.00 41.11           N  
ATOM     52  H   PHE A   4     -20.493 -17.453  35.574  1.00 41.11           H  
ATOM     53  CA  PHE A   4     -20.551 -15.328  35.566  1.00 41.11           C  
ATOM     54  HA  PHE A   4     -19.673 -14.720  35.785  1.00 41.11           H  
ATOM     55  C   PHE A   4     -21.763 -14.556  36.115  1.00 41.11           C  
ATOM     56  CB  PHE A   4     -20.632 -15.497  34.044  1.00 41.11           C  
ATOM     57  HB2 PHE A   4     -21.453 -16.168  33.792  1.00 41.11           H  
ATOM     58  HB3 PHE A   4     -20.854 -14.527  33.599  1.00 41.11           H  
ATOM     59  O   PHE A   4     -21.681 -13.340  36.256  1.00 41.11           O  
ATOM     60  CG  PHE A   4     -19.341 -16.009  33.433  1.00 41.11           C  
ATOM     61  CD1 PHE A   4     -18.238 -15.141  33.325  1.00 41.11           C  
ATOM     62  HD1 PHE A   4     -18.315 -14.116  33.656  1.00 41.11           H  
ATOM     63  CD2 PHE A   4     -19.227 -17.342  32.991  1.00 41.11           C  
ATOM     64  HD2 PHE A   4     -20.072 -18.012  33.056  1.00 41.11           H  
ATOM     65  CE1 PHE A   4     -17.028 -15.600  32.778  1.00 41.11           C  
ATOM     66  HE1 PHE A   4     -16.186 -14.930  32.691  1.00 41.11           H  
ATOM     67  CE2 PHE A   4     -18.014 -17.801  32.445  1.00 41.11           C  
ATOM     68  HE2 PHE A   4     -17.922 -18.819  32.095  1.00 41.11           H  
ATOM     69  CZ  PHE A   4     -16.915 -16.930  32.339  1.00 41.11           C  
ATOM     70  HZ  PHE A   4     -15.985 -17.277  31.915  1.00 41.11           H  
ATOM     71  N   ASP A   5     -22.851 -15.230  36.508  1.00 45.77           N  
ATOM     72  H   ASP A   5     -22.884 -16.228  36.351  1.00 45.77           H  
ATOM     73  CA  ASP A   5     -23.976 -14.594  37.219  1.00 45.77           C  
ATOM     74  HA  ASP A   5     -24.311 -13.717  36.666  1.00 45.77           H  
ATOM     75  C   ASP A   5     -23.571 -14.121  38.625  1.00 45.77           C  
ATOM     76  CB  ASP A   5     -25.146 -15.583  37.387  1.00 45.77           C  
ATOM     77  HB2 ASP A   5     -24.762 -16.602  37.439  1.00 45.77           H  
ATOM     78  HB3 ASP A   5     -25.632 -15.387  38.342  1.00 45.77           H  
ATOM     79  O   ASP A   5     -24.050 -13.089  39.100  1.00 45.77           O  
ATOM     80  CG  ASP A   5     -26.251 -15.524  36.338  1.00 45.77           C  
ATOM     81  OD1 ASP A   5     -26.316 -14.549  35.563  1.00 45.77           O  
ATOM     82  OD2 ASP A   5     -27.075 -16.470  36.404  1.00 45.77           O  
ATOM     83  N   TRP A   6     -22.705 -14.879  39.310  1.00 48.35           N  
ATOM     84  H   TRP A   6     -22.353 -15.713  38.863  1.00 48.35           H  
ATOM     85  CA  TRP A   6     -22.198 -14.525  40.639  1.00 48.35           C  
ATOM     86  HA  TRP A   6     -23.034 -14.199  41.258  1.00 48.35           H  
ATOM     87  C   TRP A   6     -21.217 -13.348  40.571  1.00 48.35           C  
ATOM     88  CB  TRP A   6     -21.577 -15.763  41.295  1.00 48.35           C  
ATOM     89  HB2 TRP A   6     -22.324 -16.556  41.318  1.00 48.35           H  
ATOM     90  HB3 TRP A   6     -20.750 -16.115  40.678  1.00 48.35           H  
ATOM     91  O   TRP A   6     -21.349 -12.406  41.352  1.00 48.35           O  
ATOM     92  CG  TRP A   6     -21.063 -15.557  42.687  1.00 48.35           C  
ATOM     93  CD1 TRP A   6     -21.796 -15.637  43.820  1.00 48.35           C  
ATOM     94  HD1 TRP A   6     -22.852 -15.861  43.849  1.00 48.35           H  
ATOM     95  CD2 TRP A   6     -19.698 -15.264  43.116  1.00 48.35           C  
ATOM     96  CE2 TRP A   6     -19.674 -15.209  44.543  1.00 48.35           C  
ATOM     97  CE3 TRP A   6     -18.472 -15.067  42.446  1.00 48.35           C  
ATOM     98  HE3 TRP A   6     -18.445 -15.113  41.367  1.00 48.35           H  
ATOM     99  NE1 TRP A   6     -20.981 -15.440  44.919  1.00 48.35           N  
ATOM    100  HE1 TRP A   6     -21.302 -15.557  45.869  1.00 48.35           H  
ATOM    101  CH2 TRP A   6     -17.288 -14.801  44.568  1.00 48.35           C  
ATOM    102  HH2 TRP A   6     -16.356 -14.662  45.095  1.00 48.35           H  
ATOM    103  CZ2 TRP A   6     -18.492 -14.997  45.270  1.00 48.35           C  
ATOM    104  HZ2 TRP A   6     -18.497 -15.043  46.349  1.00 48.35           H  
ATOM    105  CZ3 TRP A   6     -17.284 -14.830  43.162  1.00 48.35           C  
ATOM    106  HZ3 TRP A   6     -16.356 -14.694  42.627  1.00 48.35           H  
ATOM    107  N   VAL A   7     -20.308 -13.356  39.588  1.00 46.60           N  
ATOM    108  H   VAL A   7     -20.244 -14.184  39.014  1.00 46.60           H  
ATOM    109  CA  VAL A   7     -19.394 -12.244  39.273  1.00 46.60           C  
ATOM    110  HA  VAL A   7     -18.837 -11.978  40.171  1.00 46.60           H  
ATOM    111  C   VAL A   7     -20.191 -11.001  38.856  1.00 46.60           C  
ATOM    112  CB  VAL A   7     -18.375 -12.693  38.200  1.00 46.60           C  
ATOM    113  HB  VAL A   7     -18.920 -13.165  37.383  1.00 46.60           H  
ATOM    114  O   VAL A   7     -20.066  -9.958  39.488  1.00 46.60           O  
ATOM    115  CG1 VAL A   7     -17.541 -11.556  37.602  1.00 46.60           C  
ATOM    116 HG11 VAL A   7     -16.933 -11.074  38.367  1.00 46.60           H  
ATOM    117 HG12 VAL A   7     -18.179 -10.811  37.126  1.00 46.60           H  
ATOM    118 HG13 VAL A   7     -16.871 -11.955  36.839  1.00 46.60           H  
ATOM    119  CG2 VAL A   7     -17.391 -13.716  38.786  1.00 46.60           C  
ATOM    120 HG21 VAL A   7     -16.801 -13.258  39.581  1.00 46.60           H  
ATOM    121 HG22 VAL A   7     -16.714 -14.064  38.006  1.00 46.60           H  
ATOM    122 HG23 VAL A   7     -17.916 -14.583  39.186  1.00 46.60           H  
ATOM    123  N   GLY A   8     -21.117 -11.099  37.900  1.00 46.14           N  
ATOM    124  H   GLY A   8     -21.210 -11.970  37.398  1.00 46.14           H  
ATOM    125  CA  GLY A   8     -21.922  -9.956  37.451  1.00 46.14           C  
ATOM    126  HA2 GLY A   8     -21.261  -9.196  37.034  1.00 46.14           H  
ATOM    127  HA3 GLY A   8     -22.598 -10.294  36.665  1.00 46.14           H  
ATOM    128  C   GLY A   8     -22.761  -9.312  38.563  1.00 46.14           C  
ATOM    129  O   GLY A   8     -22.818  -8.086  38.664  1.00 46.14           O  
ATOM    130  N   LYS A   9     -23.365 -10.113  39.455  1.00 49.40           N  
ATOM    131  H   LYS A   9     -23.300 -11.112  39.321  1.00 49.40           H  
ATOM    132  CA  LYS A   9     -24.147  -9.585  40.589  1.00 49.40           C  
ATOM    133  HA  LYS A   9     -24.722  -8.730  40.235  1.00 49.40           H  
ATOM    134  C   LYS A   9     -23.294  -9.019  41.725  1.00 49.40           C  
ATOM    135  CB  LYS A   9     -25.125 -10.641  41.121  1.00 49.40           C  
ATOM    136  HB2 LYS A   9     -25.413 -10.368  42.136  1.00 49.40           H  
ATOM    137  HB3 LYS A   9     -24.642 -11.617  41.159  1.00 49.40           H  
ATOM    138  O   LYS A   9     -23.743  -8.070  42.363  1.00 49.40           O  
ATOM    139  CG  LYS A   9     -26.398 -10.694  40.268  1.00 49.40           C  
ATOM    140  HG2 LYS A   9     -26.145 -10.982  39.248  1.00 49.40           H  
ATOM    141  HG3 LYS A   9     -26.856  -9.704  40.253  1.00 49.40           H  
ATOM    142  CD  LYS A   9     -27.396 -11.699  40.850  1.00 49.40           C  
ATOM    143  HD2 LYS A   9     -27.570 -11.471  41.902  1.00 49.40           H  
ATOM    144  HD3 LYS A   9     -26.977 -12.701  40.759  1.00 49.40           H  
ATOM    145  CE  LYS A   9     -28.713 -11.603  40.075  1.00 49.40           C  
ATOM    146  HE2 LYS A   9     -28.497 -11.759  39.018  1.00 49.40           H  
ATOM    147  HE3 LYS A   9     -29.110 -10.594  40.188  1.00 49.40           H  
ATOM    148  NZ  LYS A   9     -29.695 -12.606  40.549  1.00 49.40           N  
ATOM    149  HZ1 LYS A   9     -29.319 -13.533  40.410  1.00 49.40           H  
ATOM    150  HZ2 LYS A   9     -30.551 -12.525  40.019  1.00 49.40           H  
ATOM    151  HZ3 LYS A   9     -29.894 -12.467  41.530  1.00 49.40           H  
ATOM    152  N   LYS A  10     -22.096  -9.558  41.988  1.00 42.29           N  
ATOM    153  H   LYS A  10     -21.795 -10.355  41.445  1.00 42.29           H  
ATOM    154  CA  LYS A  10     -21.192  -9.016  43.021  1.00 42.29           C  
ATOM    155  HA  LYS A  10     -21.790  -8.658  43.859  1.00 42.29           H  
ATOM    156  C   LYS A  10     -20.416  -7.781  42.556  1.00 42.29           C  
ATOM    157  CB  LYS A  10     -20.213 -10.087  43.534  1.00 42.29           C  
ATOM    158  HB2 LYS A  10     -19.277  -9.581  43.771  1.00 42.29           H  
ATOM    159  HB3 LYS A  10     -19.983 -10.815  42.756  1.00 42.29           H  
ATOM    160  O   LYS A  10     -20.244  -6.856  43.345  1.00 42.29           O  
ATOM    161  CG  LYS A  10     -20.703 -10.794  44.810  1.00 42.29           C  
ATOM    162  HG2 LYS A  10     -21.426 -11.569  44.554  1.00 42.29           H  
ATOM    163  HG3 LYS A  10     -21.172 -10.066  45.472  1.00 42.29           H  
ATOM    164  CD  LYS A  10     -19.495 -11.402  45.536  1.00 42.29           C  
ATOM    165  HD2 LYS A  10     -18.740 -10.625  45.661  1.00 42.29           H  
ATOM    166  HD3 LYS A  10     -19.072 -12.196  44.921  1.00 42.29           H  
ATOM    167  CE  LYS A  10     -19.859 -11.944  46.921  1.00 42.29           C  
ATOM    168  HE2 LYS A  10     -20.482 -12.830  46.795  1.00 42.29           H  
ATOM    169  HE3 LYS A  10     -20.438 -11.186  47.448  1.00 42.29           H  
ATOM    170  NZ  LYS A  10     -18.625 -12.265  47.683  1.00 42.29           N  
ATOM    171  HZ1 LYS A  10     -18.056 -12.921  47.169  1.00 42.29           H  
ATOM    172  HZ2 LYS A  10     -18.839 -12.644  48.595  1.00 42.29           H  
ATOM    173  HZ3 LYS A  10     -18.070 -11.430  47.809  1.00 42.29           H  
ATOM    174  N   TYR A  11     -19.971  -7.740  41.301  1.00 43.27           N  
ATOM    175  H   TYR A  11     -20.122  -8.541  40.703  1.00 43.27           H  
ATOM    176  CA  TYR A  11     -19.138  -6.651  40.775  1.00 43.27           C  
ATOM    177  HA  TYR A  11     -18.422  -6.352  41.541  1.00 43.27           H  
ATOM    178  C   TYR A  11     -19.953  -5.391  40.433  1.00 43.27           C  
ATOM    179  CB  TYR A  11     -18.329  -7.151  39.573  1.00 43.27           C  
ATOM    180  HB2 TYR A  11     -18.975  -7.708  38.895  1.00 43.27           H  
ATOM    181  HB3 TYR A  11     -17.989  -6.277  39.016  1.00 43.27           H  
ATOM    182  O   TYR A  11     -19.447  -4.281  40.580  1.00 43.27           O  
ATOM    183  CG  TYR A  11     -17.101  -7.991  39.907  1.00 43.27           C  
ATOM    184  CD1 TYR A  11     -15.822  -7.472  39.636  1.00 43.27           C  
ATOM    185  HD1 TYR A  11     -15.709  -6.465  39.262  1.00 43.27           H  
ATOM    186  CD2 TYR A  11     -17.211  -9.295  40.435  1.00 43.27           C  
ATOM    187  HD2 TYR A  11     -18.169  -9.687  40.741  1.00 43.27           H  
ATOM    188  CE1 TYR A  11     -14.680  -8.281  39.783  1.00 43.27           C  
ATOM    189  HE1 TYR A  11     -13.704  -7.881  39.551  1.00 43.27           H  
ATOM    190  CE2 TYR A  11     -16.074 -10.107  40.586  1.00 43.27           C  
ATOM    191  HE2 TYR A  11     -16.151 -11.111  40.977  1.00 43.27           H  
ATOM    192  OH  TYR A  11     -13.721 -10.405  40.408  1.00 43.27           O  
ATOM    193  HH  TYR A  11     -12.905  -9.974  40.145  1.00 43.27           H  
ATOM    194  CZ  TYR A  11     -14.811  -9.619  40.213  1.00 43.27           C  
ATOM    195  N   ALA A  12     -21.241  -5.527  40.093  1.00 40.54           N  
ATOM    196  H   ALA A  12     -21.604  -6.451  39.911  1.00 40.54           H  
ATOM    197  CA  ALA A  12     -22.123  -4.379  39.855  1.00 40.54           C  
ATOM    198  HA  ALA A  12     -21.636  -3.712  39.144  1.00 40.54           H  
ATOM    199  C   ALA A  12     -22.419  -3.543  41.121  1.00 40.54           C  
ATOM    200  CB  ALA A  12     -23.417  -4.895  39.215  1.00 40.54           C  
ATOM    201  HB1 ALA A  12     -23.918  -5.590  39.889  1.00 40.54           H  
ATOM    202  HB2 ALA A  12     -24.079  -4.055  39.006  1.00 40.54           H  
ATOM    203  HB3 ALA A  12     -23.187  -5.402  38.278  1.00 40.54           H  
ATOM    204  O   ALA A  12     -22.751  -2.367  41.008  1.00 40.54           O  
ATOM    205  N   GLN A  13     -22.296  -4.122  42.323  1.00 37.47           N  
ATOM    206  H   GLN A  13     -22.013  -5.091  42.363  1.00 37.47           H  
ATOM    207  CA  GLN A  13     -22.550  -3.415  43.588  1.00 37.47           C  
ATOM    208  HA  GLN A  13     -23.251  -2.600  43.402  1.00 37.47           H  
ATOM    209  C   GLN A  13     -21.299  -2.737  44.176  1.00 37.47           C  
ATOM    210  CB  GLN A  13     -23.216  -4.369  44.596  1.00 37.47           C  
ATOM    211  HB2 GLN A  13     -22.678  -5.317  44.618  1.00 37.47           H  
ATOM    212  HB3 GLN A  13     -23.168  -3.923  45.589  1.00 37.47           H  
ATOM    213  O   GLN A  13     -21.438  -1.742  44.880  1.00 37.47           O  
ATOM    214  CG  GLN A  13     -24.696  -4.605  44.250  1.00 37.47           C  
ATOM    215  HG2 GLN A  13     -25.204  -3.641  44.211  1.00 37.47           H  
ATOM    216  HG3 GLN A  13     -24.770  -5.068  43.266  1.00 37.47           H  
ATOM    217  CD  GLN A  13     -25.427  -5.497  45.251  1.00 37.47           C  
ATOM    218  NE2 GLN A  13     -26.743  -5.460  45.272  1.00 37.47           N  
ATOM    219 HE21 GLN A  13     -27.242  -4.816  44.676  1.00 37.47           H  
ATOM    220 HE22 GLN A  13     -27.180  -6.023  45.987  1.00 37.47           H  
ATOM    221  OE1 GLN A  13     -24.862  -6.249  46.027  1.00 37.47           O  
ATOM    222  N   GLY A  14     -20.088  -3.220  43.864  1.00 36.17           N  
ATOM    223  H   GLY A  14     -20.036  -4.041  43.279  1.00 36.17           H  
ATOM    224  CA  GLY A  14     -18.824  -2.625  44.333  1.00 36.17           C  
ATOM    225  HA2 GLY A  14     -18.045  -3.387  44.299  1.00 36.17           H  
ATOM    226  HA3 GLY A  14     -18.934  -2.296  45.366  1.00 36.17           H  
ATOM    227  C   GLY A  14     -18.339  -1.430  43.504  1.00 36.17           C  
ATOM    228  O   GLY A  14     -17.573  -0.605  43.994  1.00 36.17           O  
ATOM    229  N   ALA A  15     -18.822  -1.298  42.266  1.00 35.53           N  
ATOM    230  H   ALA A  15     -19.395  -2.038  41.886  1.00 35.53           H  
ATOM    231  CA  ALA A  15     -18.448  -0.200  41.382  1.00 35.53           C  
ATOM    232  HA  ALA A  15     -17.360  -0.136  41.353  1.00 35.53           H  
ATOM    233  C   ALA A  15     -18.963   1.165  41.866  1.00 35.53           C  
ATOM    234  CB  ALA A  15     -18.940  -0.531  39.969  1.00 35.53           C  
ATOM    235  HB1 ALA A  15     -20.028  -0.594  39.952  1.00 35.53           H  
ATOM    236  HB2 ALA A  15     -18.611   0.244  39.277  1.00 35.53           H  
ATOM    237  HB3 ALA A  15     -18.520  -1.484  39.645  1.00 35.53           H  
ATOM    238  O   ALA A  15     -18.362   2.168  41.511  1.00 35.53           O  
ATOM    239  N   ALA A  16     -20.021   1.219  42.691  1.00 35.06           N  
ATOM    240  H   ALA A  16     -20.417   0.341  42.997  1.00 35.06           H  
ATOM    241  CA  ALA A  16     -20.706   2.446  43.122  1.00 35.06           C  
ATOM    242  HA  ALA A  16     -21.147   2.921  42.246  1.00 35.06           H  
ATOM    243  C   ALA A  16     -19.795   3.497  43.804  1.00 35.06           C  
ATOM    244  CB  ALA A  16     -21.878   2.043  44.024  1.00 35.06           C  
ATOM    245  HB1 ALA A  16     -22.434   2.934  44.315  1.00 35.06           H  
ATOM    246  HB2 ALA A  16     -22.545   1.366  43.490  1.00 35.06           H  
ATOM    247  HB3 ALA A  16     -21.505   1.549  44.921  1.00 35.06           H  
ATOM    248  O   ALA A  16     -20.064   4.687  43.685  1.00 35.06           O  
ATOM    249  N   GLU A  17     -18.689   3.096  44.445  1.00 35.43           N  
ATOM    250  H   GLU A  17     -18.501   2.105  44.504  1.00 35.43           H  
ATOM    251  CA  GLU A  17     -17.717   4.021  45.069  1.00 35.43           C  
ATOM    252  HA  GLU A  17     -18.259   4.887  45.449  1.00 35.43           H  
ATOM    253  C   GLU A  17     -16.665   4.598  44.094  1.00 35.43           C  
ATOM    254  CB  GLU A  17     -17.024   3.345  46.271  1.00 35.43           C  
ATOM    255  HB2 GLU A  17     -16.153   3.937  46.550  1.00 35.43           H  
ATOM    256  HB3 GLU A  17     -16.679   2.353  45.979  1.00 35.43           H  
ATOM    257  O   GLU A  17     -15.852   5.438  44.490  1.00 35.43           O  
ATOM    258  CG  GLU A  17     -17.922   3.244  47.514  1.00 35.43           C  
ATOM    259  HG2 GLU A  17     -18.367   4.223  47.695  1.00 35.43           H  
ATOM    260  HG3 GLU A  17     -18.729   2.540  47.312  1.00 35.43           H  
ATOM    261  CD  GLU A  17     -17.161   2.801  48.784  1.00 35.43           C  
ATOM    262  OE1 GLU A  17     -17.651   3.119  49.888  1.00 35.43           O  
ATOM    263  OE2 GLU A  17     -16.080   2.166  48.682  1.00 35.43           O  
ATOM    264  N   TYR A  18     -16.671   4.176  42.825  1.00 36.57           N  
ATOM    265  H   TYR A  18     -17.345   3.471  42.560  1.00 36.57           H  
ATOM    266  CA  TYR A  18     -15.742   4.636  41.782  1.00 36.57           C  
ATOM    267  HA  TYR A  18     -14.934   5.198  42.249  1.00 36.57           H  
ATOM    268  C   TYR A  18     -16.371   5.613  40.772  1.00 36.57           C  
ATOM    269  CB  TYR A  18     -15.098   3.418  41.100  1.00 36.57           C  
ATOM    270  HB2 TYR A  18     -14.682   3.728  40.141  1.00 36.57           H  
ATOM    271  HB3 TYR A  18     -15.856   2.666  40.884  1.00 36.57           H  
ATOM    272  O   TYR A  18     -15.656   6.170  39.945  1.00 36.57           O  
ATOM    273  CG  TYR A  18     -13.976   2.797  41.913  1.00 36.57           C  
ATOM    274  CD1 TYR A  18     -12.649   3.210  41.684  1.00 36.57           C  
ATOM    275  HD1 TYR A  18     -12.445   3.943  40.918  1.00 36.57           H  
ATOM    276  CD2 TYR A  18     -14.248   1.822  42.894  1.00 36.57           C  
ATOM    277  HD2 TYR A  18     -15.264   1.501  43.069  1.00 36.57           H  
ATOM    278  CE1 TYR A  18     -11.590   2.646  42.422  1.00 36.57           C  
ATOM    279  HE1 TYR A  18     -10.573   2.946  42.220  1.00 36.57           H  
ATOM    280  CE2 TYR A  18     -13.193   1.265  43.645  1.00 36.57           C  
ATOM    281  HE2 TYR A  18     -13.394   0.512  44.393  1.00 36.57           H  
ATOM    282  OH  TYR A  18     -10.845   1.127  44.122  1.00 36.57           O  
ATOM    283  HH  TYR A  18      -9.987   1.364  43.762  1.00 36.57           H  
ATOM    284  CZ  TYR A  18     -11.863   1.670  43.405  1.00 36.57           C  
ATOM    285  N   TRP A  19     -17.677   5.885  40.870  1.00 32.35           N  
ATOM    286  H   TRP A  19     -18.208   5.420  41.592  1.00 32.35           H  
ATOM    287  CA  TRP A  19     -18.415   6.741  39.924  1.00 32.35           C  
ATOM    288  HA  TRP A  19     -18.087   6.502  38.912  1.00 32.35           H  
ATOM    289  C   TRP A  19     -18.180   8.248  40.087  1.00 32.35           C  
ATOM    290  CB  TRP A  19     -19.908   6.413  40.017  1.00 32.35           C  
ATOM    291  HB2 TRP A  19     -20.474   7.179  39.487  1.00 32.35           H  
ATOM    292  HB3 TRP A  19     -20.226   6.431  41.059  1.00 32.35           H  
ATOM    293  O   TRP A  19     -18.522   9.011  39.190  1.00 32.35           O  
ATOM    294  CG  TRP A  19     -20.242   5.096  39.409  1.00 32.35           C  
ATOM    295  CD1 TRP A  19     -20.101   3.906  40.003  1.00 32.35           C  
ATOM    296  HD1 TRP A  19     -19.747   3.830  41.020  1.00 32.35           H  
ATOM    297  CD2 TRP A  19     -20.702   4.807  38.073  1.00 32.35           C  
ATOM    298  CE2 TRP A  19     -20.776   3.391  37.908  1.00 32.35           C  
ATOM    299  CE3 TRP A  19     -21.073   5.621  36.999  1.00 32.35           C  
ATOM    300  HE3 TRP A  19     -21.004   6.695  37.094  1.00 32.35           H  
ATOM    301  NE1 TRP A  19     -20.377   2.883  39.119  1.00 32.35           N  
ATOM    302  HE1 TRP A  19     -20.216   1.907  39.322  1.00 32.35           H  
ATOM    303  CH2 TRP A  19     -21.584   3.632  35.673  1.00 32.35           C  
ATOM    304  HH2 TRP A  19     -21.903   3.145  34.764  1.00 32.35           H  
ATOM    305  CZ2 TRP A  19     -21.186   2.797  36.718  1.00 32.35           C  
ATOM    306  HZ2 TRP A  19     -21.198   1.722  36.610  1.00 32.35           H  
ATOM    307  CZ3 TRP A  19     -21.541   5.041  35.822  1.00 32.35           C  
ATOM    308  HZ3 TRP A  19     -21.841   5.728  35.044  1.00 32.35           H  
ATOM    309  N   ASP A  20     -17.568   8.677  41.194  1.00 38.73           N  
ATOM    310  H   ASP A  20     -17.335   7.983  41.890  1.00 38.73           H  
ATOM    311  CA  ASP A  20     -17.334  10.093  41.530  1.00 38.73           C  
ATOM    312  HA  ASP A  20     -17.945  10.706  40.868  1.00 38.73           H  
ATOM    313  C   ASP A  20     -15.886  10.570  41.258  1.00 38.73           C  
ATOM    314  CB  ASP A  20     -17.802  10.361  42.978  1.00 38.73           C  
ATOM    315  HB2 ASP A  20     -17.578   9.491  43.595  1.00 38.73           H  
ATOM    316  HB3 ASP A  20     -17.247  11.198  43.401  1.00 38.73           H  
ATOM    317  O   ASP A  20     -15.391  11.529  41.864  1.00 38.73           O  
ATOM    318  CG  ASP A  20     -19.285  10.728  43.116  1.00 38.73           C  
ATOM    319  OD1 ASP A  20     -19.876  11.241  42.140  1.00 38.73           O  
ATOM    320  OD2 ASP A  20     -19.791  10.586  44.251  1.00 38.73           O  
ATOM    321  N   LEU A  21     -15.158   9.912  40.350  1.00 34.00           N  
ATOM    322  H   LEU A  21     -15.602   9.162  39.839  1.00 34.00           H  
ATOM    323  CA  LEU A  21     -13.796  10.312  39.974  1.00 34.00           C  
ATOM    324  HA  LEU A  21     -13.244  10.532  40.888  1.00 34.00           H  
ATOM    325  C   LEU A  21     -13.805  11.615  39.151  1.00 34.00           C  
ATOM    326  CB  LEU A  21     -13.086   9.134  39.273  1.00 34.00           C  
ATOM    327  HB2 LEU A  21     -13.834   8.502  38.794  1.00 34.00           H  
ATOM    328  HB3 LEU A  21     -12.435   9.508  38.483  1.00 34.00           H  
ATOM    329  O   LEU A  21     -14.033  11.627  37.946  1.00 34.00           O  
ATOM    330  CG  LEU A  21     -12.247   8.297  40.259  1.00 34.00           C  
ATOM    331  HG  LEU A  21     -12.721   8.302  41.240  1.00 34.00           H  
ATOM    332  CD1 LEU A  21     -12.124   6.843  39.814  1.00 34.00           C  
ATOM    333 HD11 LEU A  21     -11.523   6.279  40.527  1.00 34.00           H  
ATOM    334 HD12 LEU A  21     -13.117   6.396  39.754  1.00 34.00           H  
ATOM    335 HD13 LEU A  21     -11.665   6.794  38.827  1.00 34.00           H  
ATOM    336  CD2 LEU A  21     -10.827   8.864  40.392  1.00 34.00           C  
ATOM    337 HD21 LEU A  21     -10.875   9.907  40.704  1.00 34.00           H  
ATOM    338 HD22 LEU A  21     -10.316   8.808  39.431  1.00 34.00           H  
ATOM    339 HD23 LEU A  21     -10.269   8.289  41.131  1.00 34.00           H  
ATOM    340  N   LYS A  22     -13.522  12.741  39.819  1.00 31.97           N  
ATOM    341  H   LYS A  22     -13.474  12.665  40.825  1.00 31.97           H  
ATOM    342  CA  LYS A  22     -13.236  14.030  39.166  1.00 31.97           C  
ATOM    343  HA  LYS A  22     -14.088  14.287  38.537  1.00 31.97           H  
ATOM    344  C   LYS A  22     -12.011  13.917  38.252  1.00 31.97           C  
ATOM    345  CB  LYS A  22     -13.000  15.134  40.209  1.00 31.97           C  
ATOM    346  HB2 LYS A  22     -12.265  14.791  40.937  1.00 31.97           H  
ATOM    347  HB3 LYS A  22     -12.593  16.008  39.700  1.00 31.97           H  
ATOM    348  O   LYS A  22     -11.018  13.301  38.627  1.00 31.97           O  
ATOM    349  CG  LYS A  22     -14.291  15.550  40.924  1.00 31.97           C  
ATOM    350  HG2 LYS A  22     -15.022  15.871  40.182  1.00 31.97           H  
ATOM    351  HG3 LYS A  22     -14.695  14.699  41.473  1.00 31.97           H  
ATOM    352  CD  LYS A  22     -14.017  16.702  41.899  1.00 31.97           C  
ATOM    353  HD2 LYS A  22     -13.313  16.364  42.659  1.00 31.97           H  
ATOM    354  HD3 LYS A  22     -13.589  17.542  41.353  1.00 31.97           H  
ATOM    355  CE  LYS A  22     -15.336  17.123  42.553  1.00 31.97           C  
ATOM    356  HE2 LYS A  22     -15.774  16.249  43.035  1.00 31.97           H  
ATOM    357  HE3 LYS A  22     -16.024  17.441  41.770  1.00 31.97           H  
ATOM    358  NZ  LYS A  22     -15.131  18.210  43.541  1.00 31.97           N  
ATOM    359  HZ1 LYS A  22     -14.736  19.021  43.088  1.00 31.97           H  
ATOM    360  HZ2 LYS A  22     -14.509  17.895  44.271  1.00 31.97           H  
ATOM    361  HZ3 LYS A  22     -16.017  18.460  43.956  1.00 31.97           H  
ATOM    362  N   SER A  23     -12.052  14.600  37.108  1.00 29.85           N  
ATOM    363  H   SER A  23     -12.909  15.074  36.862  1.00 29.85           H  
ATOM    364  CA  SER A  23     -10.930  14.725  36.169  1.00 29.85           C  
ATOM    365  HA  SER A  23     -10.733  13.745  35.734  1.00 29.85           H  
ATOM    366  C   SER A  23      -9.654  15.227  36.863  1.00 29.85           C  
ATOM    367  CB  SER A  23     -11.319  15.683  35.035  1.00 29.85           C  
ATOM    368  HB2 SER A  23     -12.139  15.253  34.459  1.00 29.85           H  
ATOM    369  HB3 SER A  23     -10.466  15.835  34.374  1.00 29.85           H  
ATOM    370  O   SER A  23      -9.636  16.329  37.419  1.00 29.85           O  
ATOM    371  OG  SER A  23     -11.733  16.923  35.583  1.00 29.85           O  
ATOM    372  HG  SER A  23     -11.060  17.179  36.218  1.00 29.85           H  
ATOM    373  N   GLY A  24      -8.595  14.420  36.808  1.00 38.79           N  
ATOM    374  H   GLY A  24      -8.754  13.486  36.458  1.00 38.79           H  
ATOM    375  CA  GLY A  24      -7.311  14.632  37.476  1.00 38.79           C  
ATOM    376  HA2 GLY A  24      -6.605  15.064  36.767  1.00 38.79           H  
ATOM    377  HA3 GLY A  24      -7.430  15.311  38.321  1.00 38.79           H  
ATOM    378  C   GLY A  24      -6.757  13.300  38.000  1.00 38.79           C  
ATOM    379  O   GLY A  24      -7.508  12.329  38.090  1.00 38.79           O  
ATOM    380  N   PRO A  25      -5.456  13.201  38.321  1.00 38.26           N  
ATOM    381  CA  PRO A  25      -4.918  11.987  38.925  1.00 38.26           C  
ATOM    382  HA  PRO A  25      -5.030  11.166  38.216  1.00 38.26           H  
ATOM    383  C   PRO A  25      -5.669  11.663  40.228  1.00 38.26           C  
ATOM    384  CB  PRO A  25      -3.435  12.258  39.157  1.00 38.26           C  
ATOM    385  HB2 PRO A  25      -3.085  11.796  40.081  1.00 38.26           H  
ATOM    386  HB3 PRO A  25      -2.867  11.888  38.304  1.00 38.26           H  
ATOM    387  O   PRO A  25      -5.993  12.590  40.981  1.00 38.26           O  
ATOM    388  CG  PRO A  25      -3.339  13.785  39.210  1.00 38.26           C  
ATOM    389  HG2 PRO A  25      -3.548  14.125  40.224  1.00 38.26           H  
ATOM    390  HG3 PRO A  25      -2.364  14.143  38.880  1.00 38.26           H  
ATOM    391  CD  PRO A  25      -4.456  14.252  38.278  1.00 38.26           C  
ATOM    392  HD2 PRO A  25      -4.075  14.346  37.262  1.00 38.26           H  
ATOM    393  HD3 PRO A  25      -4.858  15.204  38.624  1.00 38.26           H  
ATOM    394  N   PRO A  26      -5.963  10.377  40.504  1.00 44.98           N  
ATOM    395  CA  PRO A  26      -6.765   9.983  41.653  1.00 44.98           C  
ATOM    396  HA  PRO A  26      -7.772  10.383  41.535  1.00 44.98           H  
ATOM    397  C   PRO A  26      -6.156  10.535  42.941  1.00 44.98           C  
ATOM    398  CB  PRO A  26      -6.831   8.450  41.628  1.00 44.98           C  
ATOM    399  HB2 PRO A  26      -6.763   8.016  42.626  1.00 44.98           H  
ATOM    400  HB3 PRO A  26      -7.755   8.138  41.142  1.00 44.98           H  
ATOM    401  O   PRO A  26      -4.943  10.463  43.163  1.00 44.98           O  
ATOM    402  CG  PRO A  26      -5.645   8.041  40.755  1.00 44.98           C  
ATOM    403  HG2 PRO A  26      -4.746   7.977  41.370  1.00 44.98           H  
ATOM    404  HG3 PRO A  26      -5.824   7.098  40.240  1.00 44.98           H  
ATOM    405  CD  PRO A  26      -5.508   9.204  39.777  1.00 44.98           C  
ATOM    406  HD2 PRO A  26      -4.470   9.302  39.460  1.00 44.98           H  
ATOM    407  HD3 PRO A  26      -6.154   9.041  38.915  1.00 44.98           H  
ATOM    408  N   ALA A  27      -7.011  11.109  43.791  1.00 50.84           N  
ATOM    409  H   ALA A  27      -7.987  11.169  43.539  1.00 50.84           H  
ATOM    410  CA  ALA A  27      -6.581  11.583  45.095  1.00 50.84           C  
ATOM    411  HA  ALA A  27      -5.835  12.359  44.921  1.00 50.84           H  
ATOM    412  C   ALA A  27      -5.959  10.406  45.868  1.00 50.84           C  
ATOM    413  CB  ALA A  27      -7.762  12.203  45.849  1.00 50.84           C  
ATOM    414  HB1 ALA A  27      -8.537  11.452  46.005  1.00 50.84           H  
ATOM    415  HB2 ALA A  27      -8.171  13.033  45.273  1.00 50.84           H  
ATOM    416  HB3 ALA A  27      -7.424  12.571  46.818  1.00 50.84           H  
ATOM    417  O   ALA A  27      -6.566   9.329  45.907  1.00 50.84           O  
ATOM    418  N   PRO A  28      -4.776  10.584  46.478  1.00 53.02           N  
ATOM    419  CA  PRO A  28      -4.115   9.516  47.207  1.00 53.02           C  
ATOM    420  HA  PRO A  28      -3.870   8.701  46.526  1.00 53.02           H  
ATOM    421  C   PRO A  28      -5.026   8.996  48.324  1.00 53.02           C  
ATOM    422  CB  PRO A  28      -2.822  10.135  47.741  1.00 53.02           C  
ATOM    423  HB2 PRO A  28      -1.985   9.841  47.108  1.00 53.02           H  
ATOM    424  HB3 PRO A  28      -2.667   9.851  48.782  1.00 53.02           H  
ATOM    425  O   PRO A  28      -5.331   9.714  49.280  1.00 53.02           O  
ATOM    426  CG  PRO A  28      -3.013  11.644  47.662  1.00 53.02           C  
ATOM    427  HG2 PRO A  28      -3.470  12.003  48.584  1.00 53.02           H  
ATOM    428  HG3 PRO A  28      -2.073  12.162  47.470  1.00 53.02           H  
ATOM    429  CD  PRO A  28      -3.995  11.810  46.514  1.00 53.02           C  
ATOM    430  HD2 PRO A  28      -3.453  11.918  45.575  1.00 53.02           H  
ATOM    431  HD3 PRO A  28      -4.622  12.684  46.695  1.00 53.02           H  
ATOM    432  N   LYS A  29      -5.480   7.745  48.206  1.00 57.57           N  
ATOM    433  H   LYS A  29      -5.239   7.226  47.373  1.00 57.57           H  
ATOM    434  CA  LYS A  29      -6.236   7.065  49.261  1.00 57.57           C  
ATOM    435  HA  LYS A  29      -6.712   7.811  49.898  1.00 57.57           H  
ATOM    436  C   LYS A  29      -5.260   6.277  50.127  1.00 57.57           C  
ATOM    437  CB  LYS A  29      -7.350   6.177  48.677  1.00 57.57           C  
ATOM    438  HB2 LYS A  29      -7.710   5.518  49.466  1.00 57.57           H  
ATOM    439  HB3 LYS A  29      -6.942   5.556  47.879  1.00 57.57           H  
ATOM    440  O   LYS A  29      -4.552   5.410  49.626  1.00 57.57           O  
ATOM    441  CG  LYS A  29      -8.545   6.994  48.145  1.00 57.57           C  
ATOM    442  HG2 LYS A  29      -8.912   7.648  48.936  1.00 57.57           H  
ATOM    443  HG3 LYS A  29      -8.217   7.608  47.306  1.00 57.57           H  
ATOM    444  CD  LYS A  29      -9.693   6.076  47.683  1.00 57.57           C  
ATOM    445  HD2 LYS A  29     -10.018   5.463  48.523  1.00 57.57           H  
ATOM    446  HD3 LYS A  29      -9.319   5.420  46.897  1.00 57.57           H  
ATOM    447  CE  LYS A  29     -10.889   6.884  47.145  1.00 57.57           C  
ATOM    448  HE2 LYS A  29     -11.253   7.538  47.937  1.00 57.57           H  
ATOM    449  HE3 LYS A  29     -10.534   7.515  46.330  1.00 57.57           H  
ATOM    450  NZ  LYS A  29     -11.996   6.009  46.656  1.00 57.57           N  
ATOM    451  HZ1 LYS A  29     -12.371   5.428  47.392  1.00 57.57           H  
ATOM    452  HZ2 LYS A  29     -11.683   5.400  45.914  1.00 57.57           H  
ATOM    453  HZ3 LYS A  29     -12.762   6.551  46.283  1.00 57.57           H  
ATOM    454  N   LYS A  30      -5.237   6.597  51.424  1.00 64.55           N  
ATOM    455  H   LYS A  30      -5.866   7.326  51.731  1.00 64.55           H  
ATOM    456  CA  LYS A  30      -4.561   5.784  52.443  1.00 64.55           C  
ATOM    457  HA  LYS A  30      -3.543   5.565  52.119  1.00 64.55           H  
ATOM    458  C   LYS A  30      -5.276   4.442  52.570  1.00 64.55           C  
ATOM    459  CB  LYS A  30      -4.519   6.512  53.796  1.00 64.55           C  
ATOM    460  HB2 LYS A  30      -5.530   6.780  54.102  1.00 64.55           H  
ATOM    461  HB3 LYS A  30      -4.100   5.834  54.539  1.00 64.55           H  
ATOM    462  O   LYS A  30      -6.502   4.396  52.434  1.00 64.55           O  
ATOM    463  CG  LYS A  30      -3.642   7.770  53.722  1.00 64.55           C  
ATOM    464  HG2 LYS A  30      -4.096   8.490  53.042  1.00 64.55           H  
ATOM    465  HG3 LYS A  30      -2.664   7.492  53.331  1.00 64.55           H  
ATOM    466  CD  LYS A  30      -3.455   8.428  55.095  1.00 64.55           C  
ATOM    467  HD2 LYS A  30      -4.422   8.738  55.494  1.00 64.55           H  
ATOM    468  HD3 LYS A  30      -2.989   7.709  55.769  1.00 64.55           H  
ATOM    469  CE  LYS A  30      -2.537   9.643  54.914  1.00 64.55           C  
ATOM    470  HE2 LYS A  30      -1.667   9.326  54.339  1.00 64.55           H  
ATOM    471  HE3 LYS A  30      -3.058  10.395  54.320  1.00 64.55           H  
ATOM    472  NZ  LYS A  30      -2.084  10.213  56.205  1.00 64.55           N  
ATOM    473  HZ1 LYS A  30      -1.455  10.983  56.024  1.00 64.55           H  
ATOM    474  HZ2 LYS A  30      -2.862  10.536  56.762  1.00 64.55           H  
ATOM    475  HZ3 LYS A  30      -1.550   9.521  56.710  1.00 64.55           H  
ATOM    476  N   ALA A  31      -4.526   3.389  52.870  1.00 64.27           N  
ATOM    477  H   ALA A  31      -3.528   3.499  52.978  1.00 64.27           H  
ATOM    478  CA  ALA A  31      -5.109   2.088  53.155  1.00 64.27           C  
ATOM    479  HA  ALA A  31      -5.658   1.754  52.274  1.00 64.27           H  
ATOM    480  C   ALA A  31      -6.091   2.180  54.337  1.00 64.27           C  
ATOM    481  CB  ALA A  31      -3.988   1.090  53.413  1.00 64.27           C  
ATOM    482  HB1 ALA A  31      -3.303   1.064  52.565  1.00 64.27           H  
ATOM    483  HB2 ALA A  31      -3.441   1.376  54.311  1.00 64.27           H  
ATOM    484  HB3 ALA A  31      -4.418   0.096  53.538  1.00 64.27           H  
ATOM    485  O   ALA A  31      -5.913   2.978  55.269  1.00 64.27           O  
ATOM    486  N   ARG A  32      -7.160   1.380  54.288  1.00 65.93           N  
ATOM    487  H   ARG A  32      -7.203   0.692  53.550  1.00 65.93           H  
ATOM    488  CA  ARG A  32      -8.196   1.383  55.330  1.00 65.93           C  
ATOM    489  HA  ARG A  32      -8.497   2.416  55.505  1.00 65.93           H  
ATOM    490  C   ARG A  32      -7.605   0.848  56.644  1.00 65.93           C  
ATOM    491  CB  ARG A  32      -9.432   0.593  54.860  1.00 65.93           C  
ATOM    492  HB2 ARG A  32     -10.160   0.613  55.670  1.00 65.93           H  
ATOM    493  HB3 ARG A  32      -9.153  -0.443  54.669  1.00 65.93           H  
ATOM    494  O   ARG A  32      -6.815  -0.093  56.630  1.00 65.93           O  
ATOM    495  CG  ARG A  32     -10.118   1.181  53.610  1.00 65.93           C  
ATOM    496  HG2 ARG A  32     -10.394   2.217  53.806  1.00 65.93           H  
ATOM    497  HG3 ARG A  32      -9.437   1.144  52.760  1.00 65.93           H  
ATOM    498  CD  ARG A  32     -11.381   0.375  53.274  1.00 65.93           C  
ATOM    499  HD2 ARG A  32     -11.081  -0.646  53.038  1.00 65.93           H  
ATOM    500  HD3 ARG A  32     -12.019   0.357  54.157  1.00 65.93           H  
ATOM    501  NE  ARG A  32     -12.168   0.941  52.154  1.00 65.93           N  
ATOM    502  HE  ARG A  32     -11.964   1.889  51.870  1.00 65.93           H  
ATOM    503  NH1 ARG A  32     -13.477  -0.911  51.809  1.00 65.93           N  
ATOM    504 HH11 ARG A  32     -12.912  -1.416  52.477  1.00 65.93           H  
ATOM    505 HH12 ARG A  32     -14.173  -1.407  51.272  1.00 65.93           H  
ATOM    506  NH2 ARG A  32     -13.884   0.949  50.632  1.00 65.93           N  
ATOM    507 HH21 ARG A  32     -13.766   1.929  50.419  1.00 65.93           H  
ATOM    508 HH22 ARG A  32     -14.701   0.530  50.212  1.00 65.93           H  
ATOM    509  CZ  ARG A  32     -13.168   0.327  51.534  1.00 65.93           C  
ATOM    510  N   LYS A  33      -7.957   1.447  57.788  1.00 63.69           N  
ATOM    511  H   LYS A  33      -8.641   2.187  57.729  1.00 63.69           H  
ATOM    512  CA  LYS A  33      -7.415   1.086  59.123  1.00 63.69           C  
ATOM    513  HA  LYS A  33      -6.502   0.506  58.992  1.00 63.69           H  
ATOM    514  C   LYS A  33      -8.329   0.173  59.949  1.00 63.69           C  
ATOM    515  CB  LYS A  33      -7.061   2.348  59.928  1.00 63.69           C  
ATOM    516  HB2 LYS A  33      -7.937   2.992  60.005  1.00 63.69           H  
ATOM    517  HB3 LYS A  33      -6.779   2.044  60.936  1.00 63.69           H  
ATOM    518  O   LYS A  33      -8.058  -0.076  61.116  1.00 63.69           O  
ATOM    519  CG  LYS A  33      -5.887   3.135  59.337  1.00 63.69           C  
ATOM    520  HG2 LYS A  33      -6.207   3.651  58.431  1.00 63.69           H  
ATOM    521  HG3 LYS A  33      -5.079   2.448  59.089  1.00 63.69           H  
ATOM    522  CD  LYS A  33      -5.378   4.148  60.370  1.00 63.69           C  
ATOM    523  HD2 LYS A  33      -5.022   3.599  61.241  1.00 63.69           H  
ATOM    524  HD3 LYS A  33      -6.187   4.814  60.671  1.00 63.69           H  
ATOM    525  CE  LYS A  33      -4.222   4.956  59.769  1.00 63.69           C  
ATOM    526  HE2 LYS A  33      -3.557   4.260  59.257  1.00 63.69           H  
ATOM    527  HE3 LYS A  33      -4.623   5.639  59.020  1.00 63.69           H  
ATOM    528  NZ  LYS A  33      -3.463   5.690  60.813  1.00 63.69           N  
ATOM    529  HZ1 LYS A  33      -3.164   5.037  61.523  1.00 63.69           H  
ATOM    530  HZ2 LYS A  33      -4.024   6.413  61.240  1.00 63.69           H  
ATOM    531  HZ3 LYS A  33      -2.624   6.080  60.409  1.00 63.69           H  
ATOM    532  N   ASP A  34      -9.437  -0.264  59.375  1.00 68.90           N  
ATOM    533  H   ASP A  34      -9.578  -0.111  58.387  1.00 68.90           H  
ATOM    534  CA  ASP A  34     -10.540  -0.949  60.053  1.00 68.90           C  
ATOM    535  HA  ASP A  34     -10.447  -0.795  61.128  1.00 68.90           H  
ATOM    536  C   ASP A  34     -10.535  -2.474  59.844  1.00 68.90           C  
ATOM    537  CB  ASP A  34     -11.859  -0.291  59.604  1.00 68.90           C  
ATOM    538  HB2 ASP A  34     -12.693  -0.766  60.121  1.00 68.90           H  
ATOM    539  HB3 ASP A  34     -11.840   0.757  59.904  1.00 68.90           H  
ATOM    540  O   ASP A  34     -11.508  -3.138  60.193  1.00 68.90           O  
ATOM    541  CG  ASP A  34     -12.102  -0.356  58.090  1.00 68.90           C  
ATOM    542  OD1 ASP A  34     -11.194  -0.802  57.347  1.00 68.90           O  
ATOM    543  OD2 ASP A  34     -13.172   0.099  57.644  1.00 68.90           O  
ATOM    544  N   GLY A  35      -9.470  -3.036  59.256  1.00 70.75           N  
ATOM    545  H   GLY A  35      -8.682  -2.455  59.006  1.00 70.75           H  
ATOM    546  CA  GLY A  35      -9.402  -4.455  58.890  1.00 70.75           C  
ATOM    547  HA2 GLY A  35      -9.604  -5.067  59.769  1.00 70.75           H  
ATOM    548  HA3 GLY A  35      -8.395  -4.684  58.540  1.00 70.75           H  
ATOM    549  C   GLY A  35     -10.397  -4.847  57.790  1.00 70.75           C  
ATOM    550  O   GLY A  35     -10.623  -6.035  57.554  1.00 70.75           O  
ATOM    551  N   SER A  36     -11.034  -3.868  57.133  1.00 73.33           N  
ATOM    552  H   SER A  36     -10.827  -2.906  57.364  1.00 73.33           H  
ATOM    553  CA  SER A  36     -12.059  -4.131  56.128  1.00 73.33           C  
ATOM    554  HA  SER A  36     -12.730  -4.881  56.547  1.00 73.33           H  
ATOM    555  C   SER A  36     -11.476  -4.707  54.845  1.00 73.33           C  
ATOM    556  CB  SER A  36     -12.915  -2.899  55.822  1.00 73.33           C  
ATOM    557  HB2 SER A  36     -13.354  -2.521  56.745  1.00 73.33           H  
ATOM    558  HB3 SER A  36     -13.722  -3.183  55.145  1.00 73.33           H  
ATOM    559  O   SER A  36     -10.321  -4.477  54.468  1.00 73.33           O  
ATOM    560  OG  SER A  36     -12.150  -1.890  55.210  1.00 73.33           O  
ATOM    561  HG  SER A  36     -11.776  -1.391  55.941  1.00 73.33           H  
ATOM    562  N   ALA A  37     -12.321  -5.473  54.161  1.00 72.14           N  
ATOM    563  H   ALA A  37     -13.265  -5.589  54.499  1.00 72.14           H  
ATOM    564  CA  ALA A  37     -11.971  -6.043  52.884  1.00 72.14           C  
ATOM    565  HA  ALA A  37     -10.914  -6.294  52.964  1.00 72.14           H  
ATOM    566  C   ALA A  37     -12.107  -5.029  51.747  1.00 72.14           C  
ATOM    567  CB  ALA A  37     -12.792  -7.316  52.648  1.00 72.14           C  
ATOM    568  HB1 ALA A  37     -13.848  -7.057  52.563  1.00 72.14           H  
ATOM    569  HB2 ALA A  37     -12.658  -8.008  53.479  1.00 72.14           H  
ATOM    570  HB3 ALA A  37     -12.476  -7.785  51.716  1.00 72.14           H  
ATOM    571  O   ALA A  37     -13.137  -4.359  51.627  1.00 72.14           O  
ATOM    572  N   GLY A  38     -11.077  -4.956  50.907  1.00 71.54           N  
ATOM    573  H   GLY A  38     -10.258  -5.525  51.075  1.00 71.54           H  
ATOM    574  CA  GLY A  38     -11.147  -4.347  49.592  1.00 71.54           C  
ATOM    575  HA2 GLY A  38     -11.731  -3.427  49.624  1.00 71.54           H  
ATOM    576  HA3 GLY A  38     -10.137  -4.106  49.262  1.00 71.54           H  
ATOM    577  C   GLY A  38     -11.756  -5.296  48.567  1.00 71.54           C  
ATOM    578  O   GLY A  38     -12.351  -6.332  48.893  1.00 71.54           O  
ATOM    579  N   PHE A  39     -11.599  -4.925  47.306  1.00 71.58           N  
ATOM    580  H   PHE A  39     -10.992  -4.143  47.108  1.00 71.58           H  
ATOM    581  CA  PHE A  39     -11.917  -5.799  46.199  1.00 71.58           C  
ATOM    582  HA  PHE A  39     -12.824  -6.357  46.432  1.00 71.58           H  
ATOM    583  C   PHE A  39     -10.768  -6.791  46.004  1.00 71.58           C  
ATOM    584  CB  PHE A  39     -12.182  -4.953  44.948  1.00 71.58           C  
ATOM    585  HB2 PHE A  39     -11.248  -4.519  44.590  1.00 71.58           H  
ATOM    586  HB3 PHE A  39     -12.870  -4.143  45.187  1.00 71.58           H  
ATOM    587  O   PHE A  39      -9.705  -6.397  45.543  1.00 71.58           O  
ATOM    588  CG  PHE A  39     -12.787  -5.824  43.885  1.00 71.58           C  
ATOM    589  CD1 PHE A  39     -11.951  -6.621  43.082  1.00 71.58           C  
ATOM    590  HD1 PHE A  39     -10.882  -6.466  43.074  1.00 71.58           H  
ATOM    591  CD2 PHE A  39     -14.176  -6.032  43.916  1.00 71.58           C  
ATOM    592  HD2 PHE A  39     -14.806  -5.405  44.530  1.00 71.58           H  
ATOM    593  CE1 PHE A  39     -12.489  -7.748  42.453  1.00 71.58           C  
ATOM    594  HE1 PHE A  39     -11.834  -8.455  41.965  1.00 71.58           H  
ATOM    595  CE2 PHE A  39     -14.717  -7.146  43.271  1.00 71.58           C  
ATOM    596  HE2 PHE A  39     -15.766  -7.383  43.370  1.00 71.58           H  
ATOM    597  CZ  PHE A  39     -13.847  -8.044  42.646  1.00 71.58           C  
ATOM    598  HZ  PHE A  39     -14.219  -9.029  42.410  1.00 71.58           H  
ATOM    599  N   ASN A  40     -10.991  -8.064  46.328  1.00 77.77           N  
ATOM    600  H   ASN A  40     -11.901  -8.330  46.675  1.00 77.77           H  
ATOM    601  CA  ASN A  40      -9.969  -9.103  46.205  1.00 77.77           C  
ATOM    602  HA  ASN A  40      -9.011  -8.647  45.955  1.00 77.77           H  
ATOM    603  C   ASN A  40     -10.298 -10.105  45.120  1.00 77.77           C  
ATOM    604  CB  ASN A  40      -9.803  -9.863  47.520  1.00 77.77           C  
ATOM    605  HB2 ASN A  40      -9.128 -10.703  47.359  1.00 77.77           H  
ATOM    606  HB3 ASN A  40     -10.765 -10.255  47.850  1.00 77.77           H  
ATOM    607  O   ASN A  40     -11.466 -10.467  44.932  1.00 77.77           O  
ATOM    608  CG  ASN A  40      -9.209  -9.015  48.597  1.00 77.77           C  
ATOM    609  ND2 ASN A  40      -9.076  -9.571  49.767  1.00 77.77           N  
ATOM    610 HD21 ASN A  40      -8.371  -9.088  50.304  1.00 77.77           H  
ATOM    611 HD22 ASN A  40      -9.058 -10.580  49.737  1.00 77.77           H  
ATOM    612  OD1 ASN A  40      -8.866  -7.871  48.427  1.00 77.77           O  
ATOM    613  N   PHE A  41      -9.247 -10.644  44.513  1.00 74.65           N  
ATOM    614  H   PHE A  41      -8.323 -10.289  44.714  1.00 74.65           H  
ATOM    615  CA  PHE A  41      -9.348 -11.885  43.770  1.00 74.65           C  
ATOM    616  HA  PHE A  41     -10.075 -11.713  42.976  1.00 74.65           H  
ATOM    617  C   PHE A  41      -9.860 -13.029  44.661  1.00 74.65           C  
ATOM    618  CB  PHE A  41      -8.009 -12.204  43.103  1.00 74.65           C  
ATOM    619  HB2 PHE A  41      -7.186 -12.040  43.799  1.00 74.65           H  
ATOM    620  HB3 PHE A  41      -7.997 -13.258  42.826  1.00 74.65           H  
ATOM    621  O   PHE A  41      -9.595 -13.055  45.872  1.00 74.65           O  
ATOM    622  CG  PHE A  41      -7.835 -11.360  41.860  1.00 74.65           C  
ATOM    623  CD1 PHE A  41      -8.548 -11.691  40.693  1.00 74.65           C  
ATOM    624  HD1 PHE A  41      -9.088 -12.625  40.645  1.00 74.65           H  
ATOM    625  CD2 PHE A  41      -7.070 -10.183  41.903  1.00 74.65           C  
ATOM    626  HD2 PHE A  41      -6.504  -9.945  42.791  1.00 74.65           H  
ATOM    627  CE1 PHE A  41      -8.549 -10.814  39.597  1.00 74.65           C  
ATOM    628  HE1 PHE A  41      -9.105 -11.063  38.705  1.00 74.65           H  
ATOM    629  CE2 PHE A  41      -7.065  -9.306  40.808  1.00 74.65           C  
ATOM    630  HE2 PHE A  41      -6.488  -8.393  40.852  1.00 74.65           H  
ATOM    631  CZ  PHE A  41      -7.840  -9.605  39.676  1.00 74.65           C  
ATOM    632  HZ  PHE A  41      -7.913  -8.891  38.869  1.00 74.65           H  
ATOM    633  N   PRO A  42     -10.660 -13.961  44.111  1.00 76.89           N  
ATOM    634  CA  PRO A  42     -11.132 -15.114  44.864  1.00 76.89           C  
ATOM    635  HA  PRO A  42     -11.827 -14.768  45.630  1.00 76.89           H  
ATOM    636  C   PRO A  42      -9.962 -15.860  45.517  1.00 76.89           C  
ATOM    637  CB  PRO A  42     -11.877 -15.991  43.850  1.00 76.89           C  
ATOM    638  HB2 PRO A  42     -11.198 -16.723  43.412  1.00 76.89           H  
ATOM    639  HB3 PRO A  42     -12.734 -16.492  44.301  1.00 76.89           H  
ATOM    640  O   PRO A  42      -9.011 -16.229  44.846  1.00 76.89           O  
ATOM    641  CG  PRO A  42     -12.305 -15.004  42.765  1.00 76.89           C  
ATOM    642  HG2 PRO A  42     -12.435 -15.493  41.799  1.00 76.89           H  
ATOM    643  HG3 PRO A  42     -13.220 -14.495  43.069  1.00 76.89           H  
ATOM    644  CD  PRO A  42     -11.149 -14.009  42.740  1.00 76.89           C  
ATOM    645  HD2 PRO A  42     -11.513 -13.042  42.394  1.00 76.89           H  
ATOM    646  HD3 PRO A  42     -10.355 -14.374  42.088  1.00 76.89           H  
ATOM    647  N   GLY A  43     -10.036 -16.087  46.830  1.00 80.13           N  
ATOM    648  H   GLY A  43     -10.794 -15.667  47.349  1.00 80.13           H  
ATOM    649  CA  GLY A  43      -8.976 -16.774  47.579  1.00 80.13           C  
ATOM    650  HA2 GLY A  43      -9.425 -17.361  48.380  1.00 80.13           H  
ATOM    651  HA3 GLY A  43      -8.448 -17.461  46.918  1.00 80.13           H  
ATOM    652  C   GLY A  43      -7.919 -15.860  48.203  1.00 80.13           C  
ATOM    653  O   GLY A  43      -7.220 -16.326  49.089  1.00 80.13           O  
ATOM    654  N   HIS A  44      -7.882 -14.571  47.863  1.00 82.98           N  
ATOM    655  H   HIS A  44      -8.474 -14.251  47.110  1.00 82.98           H  
ATOM    656  CA  HIS A  44      -6.837 -13.640  48.298  1.00 82.98           C  
ATOM    657  HA  HIS A  44      -5.997 -14.200  48.708  1.00 82.98           H  
ATOM    658  C   HIS A  44      -7.308 -12.658  49.380  1.00 82.98           C  
ATOM    659  CB  HIS A  44      -6.322 -12.909  47.059  1.00 82.98           C  
ATOM    660  HB2 HIS A  44      -5.658 -12.103  47.371  1.00 82.98           H  
ATOM    661  HB3 HIS A  44      -7.147 -12.460  46.505  1.00 82.98           H  
ATOM    662  O   HIS A  44      -8.500 -12.325  49.484  1.00 82.98           O  
ATOM    663  CG  HIS A  44      -5.552 -13.831  46.157  1.00 82.98           C  
ATOM    664  CD2 HIS A  44      -4.191 -13.916  46.113  1.00 82.98           C  
ATOM    665  HD2 HIS A  44      -3.486 -13.314  46.667  1.00 82.98           H  
ATOM    666  ND1 HIS A  44      -6.048 -14.753  45.251  1.00 82.98           N  
ATOM    667  HD1 HIS A  44      -6.996 -14.886  44.928  1.00 82.98           H  
ATOM    668  CE1 HIS A  44      -4.995 -15.359  44.677  1.00 82.98           C  
ATOM    669  HE1 HIS A  44      -5.033 -16.069  43.864  1.00 82.98           H  
ATOM    670  NE2 HIS A  44      -3.862 -14.875  45.180  1.00 82.98           N  
ATOM    671  N   LYS A  45      -6.378 -12.149  50.196  1.00 85.12           N  
ATOM    672  H   LYS A  45      -5.419 -12.428  50.050  1.00 85.12           H  
ATOM    673  CA  LYS A  45      -6.649 -11.140  51.238  1.00 85.12           C  
ATOM    674  HA  LYS A  45      -7.722 -11.070  51.417  1.00 85.12           H  
ATOM    675  C   LYS A  45      -6.174  -9.739  50.861  1.00 85.12           C  
ATOM    676  CB  LYS A  45      -5.997 -11.564  52.549  1.00 85.12           C  
ATOM    677  HB2 LYS A  45      -6.072 -10.744  53.263  1.00 85.12           H  
ATOM    678  HB3 LYS A  45      -4.939 -11.759  52.374  1.00 85.12           H  
ATOM    679  O   LYS A  45      -6.819  -8.781  51.289  1.00 85.12           O  
ATOM    680  CG  LYS A  45      -6.667 -12.803  53.150  1.00 85.12           C  
ATOM    681  HG2 LYS A  45      -6.666 -13.626  52.435  1.00 85.12           H  
ATOM    682  HG3 LYS A  45      -7.691 -12.569  53.441  1.00 85.12           H  
ATOM    683  CD  LYS A  45      -5.849 -13.193  54.373  1.00 85.12           C  
ATOM    684  HD2 LYS A  45      -5.805 -12.346  55.059  1.00 85.12           H  
ATOM    685  HD3 LYS A  45      -4.836 -13.410  54.035  1.00 85.12           H  
ATOM    686  CE  LYS A  45      -6.410 -14.417  55.089  1.00 85.12           C  
ATOM    687  HE2 LYS A  45      -7.447 -14.229  55.369  1.00 85.12           H  
ATOM    688  HE3 LYS A  45      -6.366 -15.262  54.402  1.00 85.12           H  
ATOM    689  NZ  LYS A  45      -5.580 -14.682  56.283  1.00 85.12           N  
ATOM    690  HZ1 LYS A  45      -4.621 -14.770  55.978  1.00 85.12           H  
ATOM    691  HZ2 LYS A  45      -5.592 -13.885  56.903  1.00 85.12           H  
ATOM    692  HZ3 LYS A  45      -5.832 -15.537  56.759  1.00 85.12           H  
ATOM    693  N   TYR A  46      -5.141  -9.634  50.040  1.00 86.11           N  
ATOM    694  H   TYR A  46      -4.686 -10.493  49.764  1.00 86.11           H  
ATOM    695  CA  TYR A  46      -4.445  -8.407  49.665  1.00 86.11           C  
ATOM    696  HA  TYR A  46      -4.956  -7.543  50.089  1.00 86.11           H  
ATOM    697  C   TYR A  46      -4.382  -8.201  48.146  1.00 86.11           C  
ATOM    698  CB  TYR A  46      -3.035  -8.462  50.259  1.00 86.11           C  
ATOM    699  HB2 TYR A  46      -2.486  -9.280  49.793  1.00 86.11           H  
ATOM    700  HB3 TYR A  46      -2.514  -7.536  50.014  1.00 86.11           H  
ATOM    701  O   TYR A  46      -4.262  -7.065  47.698  1.00 86.11           O  
ATOM    702  CG  TYR A  46      -3.024  -8.643  51.764  1.00 86.11           C  
ATOM    703  CD1 TYR A  46      -3.293  -7.538  52.592  1.00 86.11           C  
ATOM    704  HD1 TYR A  46      -3.481  -6.571  52.151  1.00 86.11           H  
ATOM    705  CD2 TYR A  46      -2.764  -9.908  52.330  1.00 86.11           C  
ATOM    706  HD2 TYR A  46      -2.548 -10.747  51.685  1.00 86.11           H  
ATOM    707  CE1 TYR A  46      -3.292  -7.691  53.989  1.00 86.11           C  
ATOM    708  HE1 TYR A  46      -3.480  -6.841  54.628  1.00 86.11           H  
ATOM    709  CE2 TYR A  46      -2.755 -10.066  53.729  1.00 86.11           C  
ATOM    710  HE2 TYR A  46      -2.524 -11.028  54.162  1.00 86.11           H  
ATOM    711  OH  TYR A  46      -2.983  -9.066  55.904  1.00 86.11           O  
ATOM    712  HH  TYR A  46      -2.736  -9.957  56.161  1.00 86.11           H  
ATOM    713  CZ  TYR A  46      -3.012  -8.950  54.554  1.00 86.11           C  
ATOM    714  N   LEU A  47      -4.523  -9.261  47.342  1.00 82.46           N  
ATOM    715  H   LEU A  47      -4.470 -10.183  47.750  1.00 82.46           H  
ATOM    716  CA  LEU A  47      -4.492  -9.146  45.881  1.00 82.46           C  
ATOM    717  HA  LEU A  47      -3.657  -8.488  45.637  1.00 82.46           H  
ATOM    718  C   LEU A  47      -5.775  -8.494  45.327  1.00 82.46           C  
ATOM    719  CB  LEU A  47      -4.188 -10.524  45.266  1.00 82.46           C  
ATOM    720  HB2 LEU A  47      -3.444 -11.037  45.876  1.00 82.46           H  
ATOM    721  HB3 LEU A  47      -5.099 -11.122  45.275  1.00 82.46           H  
ATOM    722  O   LEU A  47      -6.802  -9.150  45.127  1.00 82.46           O  
ATOM    723  CG  LEU A  47      -3.657 -10.465  43.822  1.00 82.46           C  
ATOM    724  HG  LEU A  47      -4.304  -9.826  43.222  1.00 82.46           H  
ATOM    725  CD1 LEU A  47      -2.233  -9.911  43.748  1.00 82.46           C  
ATOM    726 HD11 LEU A  47      -2.215  -8.861  44.037  1.00 82.46           H  
ATOM    727 HD12 LEU A  47      -1.863  -9.998  42.726  1.00 82.46           H  
ATOM    728 HD13 LEU A  47      -1.580 -10.495  44.396  1.00 82.46           H  
ATOM    729  CD2 LEU A  47      -3.648 -11.857  43.209  1.00 82.46           C  
ATOM    730 HD21 LEU A  47      -3.245 -11.831  42.197  1.00 82.46           H  
ATOM    731 HD22 LEU A  47      -4.652 -12.281  43.177  1.00 82.46           H  
ATOM    732 HD23 LEU A  47      -3.021 -12.532  43.793  1.00 82.46           H  
ATOM    733  N   GLY A  48      -5.703  -7.184  45.086  1.00 72.97           N  
ATOM    734  H   GLY A  48      -4.900  -6.706  45.467  1.00 72.97           H  
ATOM    735  CA  GLY A  48      -6.754  -6.353  44.492  1.00 72.97           C  
ATOM    736  HA2 GLY A  48      -7.698  -6.898  44.486  1.00 72.97           H  
ATOM    737  HA3 GLY A  48      -6.483  -6.153  43.456  1.00 72.97           H  
ATOM    738  C   GLY A  48      -6.930  -5.005  45.217  1.00 72.97           C  
ATOM    739  O   GLY A  48      -6.297  -4.758  46.242  1.00 72.97           O  
ATOM    740  N   PRO A  49      -7.722  -4.062  44.678  1.00 77.56           N  
ATOM    741  CA  PRO A  49      -7.728  -2.690  45.179  1.00 77.56           C  
ATOM    742  HA  PRO A  49      -6.699  -2.377  45.356  1.00 77.56           H  
ATOM    743  C   PRO A  49      -8.514  -2.497  46.487  1.00 77.56           C  
ATOM    744  CB  PRO A  49      -8.294  -1.849  44.031  1.00 77.56           C  
ATOM    745  HB2 PRO A  49      -7.477  -1.532  43.382  1.00 77.56           H  
ATOM    746  HB3 PRO A  49      -8.852  -0.984  44.387  1.00 77.56           H  
ATOM    747  O   PRO A  49      -9.592  -3.053  46.692  1.00 77.56           O  
ATOM    748  CG  PRO A  49      -9.189  -2.827  43.271  1.00 77.56           C  
ATOM    749  HG2 PRO A  49      -9.282  -2.554  42.220  1.00 77.56           H  
ATOM    750  HG3 PRO A  49     -10.170  -2.850  43.744  1.00 77.56           H  
ATOM    751  CD  PRO A  49      -8.477  -4.170  43.441  1.00 77.56           C  
ATOM    752  HD2 PRO A  49      -7.788  -4.325  42.610  1.00 77.56           H  
ATOM    753  HD3 PRO A  49      -9.198  -4.986  43.483  1.00 77.56           H  
ATOM    754  N   GLY A  50      -8.039  -1.570  47.327  1.00 72.43           N  
ATOM    755  H   GLY A  50      -7.114  -1.206  47.147  1.00 72.43           H  
ATOM    756  CA  GLY A  50      -8.804  -1.022  48.458  1.00 72.43           C  
ATOM    757  HA2 GLY A  50      -8.429  -0.021  48.670  1.00 72.43           H  
ATOM    758  HA3 GLY A  50      -9.855  -0.942  48.177  1.00 72.43           H  
ATOM    759  C   GLY A  50      -8.725  -1.824  49.758  1.00 72.43           C  
ATOM    760  O   GLY A  50      -9.620  -1.705  50.598  1.00 72.43           O  
ATOM    761  N   ASN A  51      -7.684  -2.636  49.925  1.00 78.69           N  
ATOM    762  H   ASN A  51      -6.981  -2.692  49.201  1.00 78.69           H  
ATOM    763  CA  ASN A  51      -7.479  -3.458  51.110  1.00 78.69           C  
ATOM    764  HA  ASN A  51      -8.447  -3.872  51.393  1.00 78.69           H  
ATOM    765  C   ASN A  51      -7.011  -2.674  52.339  1.00 78.69           C  
ATOM    766  CB  ASN A  51      -6.538  -4.615  50.732  1.00 78.69           C  
ATOM    767  HB2 ASN A  51      -5.676  -4.249  50.175  1.00 78.69           H  
ATOM    768  HB3 ASN A  51      -6.168  -5.120  51.624  1.00 78.69           H  
ATOM    769  O   ASN A  51      -6.386  -1.615  52.251  1.00 78.69           O  
ATOM    770  CG  ASN A  51      -7.309  -5.619  49.917  1.00 78.69           C  
ATOM    771  ND2 ASN A  51      -6.826  -6.057  48.788  1.00 78.69           N  
ATOM    772 HD21 ASN A  51      -7.413  -6.695  48.269  1.00 78.69           H  
ATOM    773 HD22 ASN A  51      -5.939  -5.755  48.411  1.00 78.69           H  
ATOM    774  OD1 ASN A  51      -8.406  -5.981  50.323  1.00 78.69           O  
ATOM    775  N   SER A  52      -7.350  -3.199  53.519  1.00 80.96           N  
ATOM    776  H   SER A  52      -7.914  -4.037  53.527  1.00 80.96           H  
ATOM    777  CA  SER A  52      -6.678  -2.827  54.762  1.00 80.96           C  
ATOM    778  HA  SER A  52      -6.524  -1.748  54.762  1.00 80.96           H  
ATOM    779  C   SER A  52      -5.309  -3.510  54.839  1.00 80.96           C  
ATOM    780  CB  SER A  52      -7.547  -3.198  55.966  1.00 80.96           C  
ATOM    781  HB2 SER A  52      -7.623  -4.282  56.049  1.00 80.96           H  
ATOM    782  HB3 SER A  52      -8.546  -2.783  55.831  1.00 80.96           H  
ATOM    783  O   SER A  52      -5.160  -4.642  54.387  1.00 80.96           O  
ATOM    784  OG  SER A  52      -6.986  -2.668  57.150  1.00 80.96           O  
ATOM    785  HG  SER A  52      -6.868  -1.726  57.013  1.00 80.96           H  
ATOM    786  N   LEU A  53      -4.327  -2.839  55.449  1.00 82.79           N  
ATOM    787  H   LEU A  53      -4.530  -1.915  55.804  1.00 82.79           H  
ATOM    788  CA  LEU A  53      -2.957  -3.356  55.612  1.00 82.79           C  
ATOM    789  HA  LEU A  53      -2.587  -3.694  54.644  1.00 82.79           H  
ATOM    790  C   LEU A  53      -2.863  -4.562  56.554  1.00 82.79           C  
ATOM    791  CB  LEU A  53      -2.058  -2.232  56.153  1.00 82.79           C  
ATOM    792  HB2 LEU A  53      -2.533  -1.803  57.035  1.00 82.79           H  
ATOM    793  HB3 LEU A  53      -1.099  -2.648  56.463  1.00 82.79           H  
ATOM    794  O   LEU A  53      -1.857  -5.267  56.542  1.00 82.79           O  
ATOM    795  CG  LEU A  53      -1.797  -1.137  55.116  1.00 82.79           C  
ATOM    796  HG  LEU A  53      -2.738  -0.894  54.623  1.00 82.79           H  
ATOM    797  CD1 LEU A  53      -1.279   0.123  55.797  1.00 82.79           C  
ATOM    798 HD11 LEU A  53      -1.979   0.451  56.565  1.00 82.79           H  
ATOM    799 HD12 LEU A  53      -0.300  -0.064  56.238  1.00 82.79           H  
ATOM    800 HD13 LEU A  53      -1.200   0.895  55.031  1.00 82.79           H  
ATOM    801  CD2 LEU A  53      -0.787  -1.564  54.059  1.00 82.79           C  
ATOM    802 HD21 LEU A  53      -0.649  -0.761  53.335  1.00 82.79           H  
ATOM    803 HD22 LEU A  53       0.169  -1.794  54.528  1.00 82.79           H  
ATOM    804 HD23 LEU A  53      -1.142  -2.445  53.524  1.00 82.79           H  
ATOM    805  N   ASP A  54      -3.891  -4.780  57.374  1.00 79.94           N  
ATOM    806  H   ASP A  54      -4.701  -4.181  57.308  1.00 79.94           H  
ATOM    807  CA  ASP A  54      -3.913  -5.830  58.384  1.00 79.94           C  
ATOM    808  HA  ASP A  54      -3.056  -6.487  58.236  1.00 79.94           H  
ATOM    809  C   ASP A  54      -5.175  -6.688  58.243  1.00 79.94           C  
ATOM    810  CB  ASP A  54      -3.755  -5.202  59.775  1.00 79.94           C  
ATOM    811  HB2 ASP A  54      -4.648  -4.630  60.026  1.00 79.94           H  
ATOM    812  HB3 ASP A  54      -2.909  -4.515  59.755  1.00 79.94           H  
ATOM    813  O   ASP A  54      -6.259  -6.350  58.726  1.00 79.94           O  
ATOM    814  CG  ASP A  54      -3.489  -6.251  60.860  1.00 79.94           C  
ATOM    815  OD1 ASP A  54      -3.383  -7.453  60.514  1.00 79.94           O  
ATOM    816  OD2 ASP A  54      -3.380  -5.827  62.032  1.00 79.94           O  
ATOM    817  N   ARG A  55      -5.034  -7.796  57.510  1.00 84.76           N  
ATOM    818  H   ARG A  55      -4.129  -7.952  57.090  1.00 84.76           H  
ATOM    819  CA  ARG A  55      -6.080  -8.804  57.263  1.00 84.76           C  
ATOM    820  HA  ARG A  55      -6.918  -8.586  57.925  1.00 84.76           H  
ATOM    821  C   ARG A  55      -5.625 -10.222  57.645  1.00 84.76           C  
ATOM    822  CB  ARG A  55      -6.573  -8.692  55.810  1.00 84.76           C  
ATOM    823  HB2 ARG A  55      -5.746  -8.869  55.122  1.00 84.76           H  
ATOM    824  HB3 ARG A  55      -7.319  -9.471  55.649  1.00 84.76           H  
ATOM    825  O   ARG A  55      -6.242 -11.213  57.239  1.00 84.76           O  
ATOM    826  CG  ARG A  55      -7.198  -7.314  55.517  1.00 84.76           C  
ATOM    827  HG2 ARG A  55      -6.422  -6.549  55.565  1.00 84.76           H  
ATOM    828  HG3 ARG A  55      -7.950  -7.086  56.272  1.00 84.76           H  
ATOM    829  CD  ARG A  55      -7.851  -7.259  54.134  1.00 84.76           C  
ATOM    830  HD2 ARG A  55      -8.255  -6.259  53.978  1.00 84.76           H  
ATOM    831  HD3 ARG A  55      -7.086  -7.447  53.381  1.00 84.76           H  
ATOM    832  NE  ARG A  55      -8.932  -8.258  54.037  1.00 84.76           N  
ATOM    833  HE  ARG A  55      -9.087  -8.812  54.866  1.00 84.76           H  
ATOM    834  NH1 ARG A  55      -9.568  -7.834  51.882  1.00 84.76           N  
ATOM    835 HH11 ARG A  55      -8.803  -7.185  51.765  1.00 84.76           H  
ATOM    836 HH12 ARG A  55      -9.941  -8.169  51.006  1.00 84.76           H  
ATOM    837  NH2 ARG A  55     -10.456  -9.550  52.956  1.00 84.76           N  
ATOM    838 HH21 ARG A  55     -10.882  -9.791  52.072  1.00 84.76           H  
ATOM    839 HH22 ARG A  55     -10.485 -10.172  53.751  1.00 84.76           H  
ATOM    840  CZ  ARG A  55      -9.640  -8.537  52.967  1.00 84.76           C  
ATOM    841  N   GLY A  56      -4.565 -10.325  58.449  1.00 84.95           N  
ATOM    842  H   GLY A  56      -4.151  -9.465  58.779  1.00 84.95           H  
ATOM    843  CA  GLY A  56      -3.914 -11.579  58.840  1.00 84.95           C  
ATOM    844  HA2 GLY A  56      -4.671 -12.333  59.054  1.00 84.95           H  
ATOM    845  HA3 GLY A  56      -3.343 -11.408  59.753  1.00 84.95           H  
ATOM    846  C   GLY A  56      -2.950 -12.132  57.785  1.00 84.95           C  
ATOM    847  O   GLY A  56      -2.598 -11.443  56.833  1.00 84.95           O  
ATOM    848  N   ASP A  57      -2.529 -13.386  57.945  1.00 87.45           N  
ATOM    849  H   ASP A  57      -2.711 -13.860  58.818  1.00 87.45           H  
ATOM    850  CA  ASP A  57      -1.476 -13.965  57.096  1.00 87.45           C  
ATOM    851  HA  ASP A  57      -0.600 -13.324  57.193  1.00 87.45           H  
ATOM    852  C   ASP A  57      -1.894 -14.040  55.613  1.00 87.45           C  
ATOM    853  CB  ASP A  57      -1.088 -15.361  57.609  1.00 87.45           C  
ATOM    854  HB2 ASP A  57      -1.951 -16.021  57.527  1.00 87.45           H  
ATOM    855  HB3 ASP A  57      -0.294 -15.760  56.978  1.00 87.45           H  
ATOM    856  O   ASP A  57      -3.029 -14.463  55.353  1.00 87.45           O  
ATOM    857  CG  ASP A  57      -0.596 -15.339  59.058  1.00 87.45           C  
ATOM    858  OD1 ASP A  57       0.102 -14.369  59.425  1.00 87.45           O  
ATOM    859  OD2 ASP A  57      -0.991 -16.256  59.811  1.00 87.45           O  
ATOM    860  N   PRO A  58      -1.032 -13.639  54.657  1.00 87.83           N  
ATOM    861  CA  PRO A  58      -1.291 -13.793  53.225  1.00 87.83           C  
ATOM    862  HA  PRO A  58      -2.189 -13.243  52.947  1.00 87.83           H  
ATOM    863  C   PRO A  58      -1.486 -15.267  52.854  1.00 87.83           C  
ATOM    864  CB  PRO A  58      -0.085 -13.179  52.509  1.00 87.83           C  
ATOM    865  HB2 PRO A  58       0.154 -13.703  51.584  1.00 87.83           H  
ATOM    866  HB3 PRO A  58      -0.279 -12.125  52.311  1.00 87.83           H  
ATOM    867  O   PRO A  58      -0.992 -16.165  53.542  1.00 87.83           O  
ATOM    868  CG  PRO A  58       1.041 -13.307  53.531  1.00 87.83           C  
ATOM    869  HG2 PRO A  58       1.475 -14.305  53.472  1.00 87.83           H  
ATOM    870  HG3 PRO A  58       1.807 -12.544  53.388  1.00 87.83           H  
ATOM    871  CD  PRO A  58       0.321 -13.140  54.866  1.00 87.83           C  
ATOM    872  HD2 PRO A  58       0.848 -13.706  55.634  1.00 87.83           H  
ATOM    873  HD3 PRO A  58       0.279 -12.084  55.132  1.00 87.83           H  
ATOM    874  N   VAL A  59      -2.252 -15.516  51.794  1.00 85.28           N  
ATOM    875  H   VAL A  59      -2.627 -14.734  51.276  1.00 85.28           H  
ATOM    876  CA  VAL A  59      -2.667 -16.876  51.412  1.00 85.28           C  
ATOM    877  HA  VAL A  59      -2.820 -17.452  52.324  1.00 85.28           H  
ATOM    878  C   VAL A  59      -1.575 -17.626  50.638  1.00 85.28           C  
ATOM    879  CB  VAL A  59      -4.017 -16.820  50.671  1.00 85.28           C  
ATOM    880  HB  VAL A  59      -3.926 -16.215  49.769  1.00 85.28           H  
ATOM    881  O   VAL A  59      -1.366 -18.816  50.877  1.00 85.28           O  
ATOM    882  CG1 VAL A  59      -4.513 -18.220  50.292  1.00 85.28           C  
ATOM    883 HG11 VAL A  59      -3.842 -18.647  49.547  1.00 85.28           H  
ATOM    884 HG12 VAL A  59      -4.545 -18.866  51.169  1.00 85.28           H  
ATOM    885 HG13 VAL A  59      -5.501 -18.151  49.837  1.00 85.28           H  
ATOM    886  CG2 VAL A  59      -5.059 -16.176  51.610  1.00 85.28           C  
ATOM    887 HG21 VAL A  59      -4.838 -15.115  51.726  1.00 85.28           H  
ATOM    888 HG22 VAL A  59      -6.060 -16.270  51.189  1.00 85.28           H  
ATOM    889 HG23 VAL A  59      -5.034 -16.668  52.582  1.00 85.28           H  
ATOM    890  N   ASP A  60      -0.841 -16.924  49.783  1.00 85.51           N  
ATOM    891  H   ASP A  60      -1.142 -15.987  49.554  1.00 85.51           H  
ATOM    892  CA  ASP A  60       0.221 -17.428  48.907  1.00 85.51           C  
ATOM    893  HA  ASP A  60       0.751 -18.234  49.413  1.00 85.51           H  
ATOM    894  C   ASP A  60       1.257 -16.320  48.607  1.00 85.51           C  
ATOM    895  CB  ASP A  60      -0.413 -18.009  47.626  1.00 85.51           C  
ATOM    896  HB2 ASP A  60       0.348 -18.235  46.879  1.00 85.51           H  
ATOM    897  HB3 ASP A  60      -0.882 -18.956  47.893  1.00 85.51           H  
ATOM    898  O   ASP A  60       1.329 -15.295  49.294  1.00 85.51           O  
ATOM    899  CG  ASP A  60      -1.477 -17.091  47.023  1.00 85.51           C  
ATOM    900  OD1 ASP A  60      -1.335 -15.862  47.238  1.00 85.51           O  
ATOM    901  OD2 ASP A  60      -2.483 -17.679  46.566  1.00 85.51           O  
ATOM    902  N   ALA A  61       2.158 -16.574  47.654  1.00 83.83           N  
ATOM    903  H   ALA A  61       1.940 -17.309  46.997  1.00 83.83           H  
ATOM    904  CA  ALA A  61       3.292 -15.699  47.362  1.00 83.83           C  
ATOM    905  HA  ALA A  61       3.780 -15.434  48.300  1.00 83.83           H  
ATOM    906  C   ALA A  61       2.868 -14.385  46.684  1.00 83.83           C  
ATOM    907  CB  ALA A  61       4.288 -16.480  46.495  1.00 83.83           C  
ATOM    908  HB1 ALA A  61       3.816 -16.753  45.551  1.00 83.83           H  
ATOM    909  HB2 ALA A  61       5.156 -15.855  46.286  1.00 83.83           H  
ATOM    910  HB3 ALA A  61       4.607 -17.383  47.016  1.00 83.83           H  
ATOM    911  O   ALA A  61       3.458 -13.337  46.951  1.00 83.83           O  
ATOM    912  N   ASP A  62       1.844 -14.441  45.844  1.00 84.13           N  
ATOM    913  H   ASP A  62       1.372 -15.324  45.710  1.00 84.13           H  
ATOM    914  CA  ASP A  62       1.197 -13.327  45.161  1.00 84.13           C  
ATOM    915  HA  ASP A  62       1.976 -12.674  44.767  1.00 84.13           H  
ATOM    916  C   ASP A  62       0.376 -12.470  46.131  1.00 84.13           C  
ATOM    917  CB  ASP A  62       0.382 -13.822  43.942  1.00 84.13           C  
ATOM    918  HB2 ASP A  62       1.088 -13.959  43.123  1.00 84.13           H  
ATOM    919  HB3 ASP A  62      -0.297 -13.026  43.638  1.00 84.13           H  
ATOM    920  O   ASP A  62       0.531 -11.243  46.127  1.00 84.13           O  
ATOM    921  CG  ASP A  62      -0.405 -15.144  44.070  1.00 84.13           C  
ATOM    922  OD1 ASP A  62       0.097 -16.069  44.760  1.00 84.13           O  
ATOM    923  OD2 ASP A  62      -1.391 -15.269  43.320  1.00 84.13           O  
ATOM    924  N   ASP A  63      -0.376 -13.073  47.058  1.00 86.66           N  
ATOM    925  H   ASP A  63      -0.565 -14.062  46.969  1.00 86.66           H  
ATOM    926  CA  ASP A  63      -1.030 -12.334  48.147  1.00 86.66           C  
ATOM    927  HA  ASP A  63      -1.648 -11.559  47.694  1.00 86.66           H  
ATOM    928  C   ASP A  63      -0.005 -11.649  49.073  1.00 86.66           C  
ATOM    929  CB  ASP A  63      -1.929 -13.291  48.951  1.00 86.66           C  
ATOM    930  HB2 ASP A  63      -1.333 -13.818  49.695  1.00 86.66           H  
ATOM    931  HB3 ASP A  63      -2.365 -14.038  48.288  1.00 86.66           H  
ATOM    932  O   ASP A  63      -0.206 -10.513  49.512  1.00 86.66           O  
ATOM    933  CG  ASP A  63      -3.125 -12.619  49.610  1.00 86.66           C  
ATOM    934  OD1 ASP A  63      -3.743 -11.712  49.008  1.00 86.66           O  
ATOM    935  OD2 ASP A  63      -3.522 -13.045  50.720  1.00 86.66           O  
ATOM    936  N   ALA A  64       1.131 -12.304  49.344  1.00 86.87           N  
ATOM    937  H   ALA A  64       1.224 -13.246  48.992  1.00 86.87           H  
ATOM    938  CA  ALA A  64       2.224 -11.729  50.133  1.00 86.87           C  
ATOM    939  HA  ALA A  64       1.808 -11.317  51.052  1.00 86.87           H  
ATOM    940  C   ALA A  64       2.933 -10.578  49.396  1.00 86.87           C  
ATOM    941  CB  ALA A  64       3.211 -12.843  50.504  1.00 86.87           C  
ATOM    942  HB1 ALA A  64       3.989 -12.440  51.152  1.00 86.87           H  
ATOM    943  HB2 ALA A  64       2.686 -13.642  51.027  1.00 86.87           H  
ATOM    944  HB3 ALA A  64       3.667 -13.252  49.603  1.00 86.87           H  
ATOM    945  O   ALA A  64       3.288  -9.566  50.010  1.00 86.87           O  
ATOM    946  N   ALA A  65       3.119 -10.702  48.079  1.00 86.90           N  
ATOM    947  H   ALA A  65       2.842 -11.564  47.630  1.00 86.90           H  
ATOM    948  CA  ALA A  65       3.660  -9.635  47.245  1.00 86.90           C  
ATOM    949  HA  ALA A  65       4.611  -9.311  47.667  1.00 86.90           H  
ATOM    950  C   ALA A  65       2.722  -8.418  47.226  1.00 86.90           C  
ATOM    951  CB  ALA A  65       3.920 -10.190  45.839  1.00 86.90           C  
ATOM    952  HB1 ALA A  65       4.396  -9.428  45.222  1.00 86.90           H  
ATOM    953  HB2 ALA A  65       2.983 -10.491  45.371  1.00 86.90           H  
ATOM    954  HB3 ALA A  65       4.576 -11.059  45.899  1.00 86.90           H  
ATOM    955  O   ALA A  65       3.193  -7.285  47.350  1.00 86.90           O  
ATOM    956  N   ALA A  66       1.406  -8.643  47.146  1.00 86.42           N  
ATOM    957  H   ALA A  66       1.087  -9.591  47.006  1.00 86.42           H  
ATOM    958  CA  ALA A  66       0.400  -7.583  47.177  1.00 86.42           C  
ATOM    959  HA  ALA A  66       0.642  -6.842  46.415  1.00 86.42           H  
ATOM    960  C   ALA A  66       0.372  -6.865  48.531  1.00 86.42           C  
ATOM    961  CB  ALA A  66      -0.958  -8.198  46.837  1.00 86.42           C  
ATOM    962  HB1 ALA A  66      -1.707  -7.409  46.773  1.00 86.42           H  
ATOM    963  HB2 ALA A  66      -0.887  -8.711  45.878  1.00 86.42           H  
ATOM    964  HB3 ALA A  66      -1.253  -8.919  47.600  1.00 86.42           H  
ATOM    965  O   ALA A  66       0.380  -5.637  48.583  1.00 86.42           O  
ATOM    966  N   GLN A  67       0.451  -7.618  49.633  1.00 89.50           N  
ATOM    967  H   GLN A  67       0.389  -8.621  49.536  1.00 89.50           H  
ATOM    968  CA  GLN A  67       0.559  -7.044  50.974  1.00 89.50           C  
ATOM    969  HA  GLN A  67      -0.332  -6.446  51.165  1.00 89.50           H  
ATOM    970  C   GLN A  67       1.788  -6.128  51.104  1.00 89.50           C  
ATOM    971  CB  GLN A  67       0.634  -8.186  51.996  1.00 89.50           C  
ATOM    972  HB2 GLN A  67       1.571  -8.728  51.867  1.00 89.50           H  
ATOM    973  HB3 GLN A  67      -0.188  -8.882  51.827  1.00 89.50           H  
ATOM    974  O   GLN A  67       1.698  -5.029  51.656  1.00 89.50           O  
ATOM    975  CG  GLN A  67       0.543  -7.651  53.430  1.00 89.50           C  
ATOM    976  HG2 GLN A  67       1.320  -6.905  53.600  1.00 89.50           H  
ATOM    977  HG3 GLN A  67      -0.425  -7.170  53.564  1.00 89.50           H  
ATOM    978  CD  GLN A  67       0.718  -8.734  54.486  1.00 89.50           C  
ATOM    979  NE2 GLN A  67       0.094  -8.587  55.634  1.00 89.50           N  
ATOM    980 HE21 GLN A  67       0.195  -9.348  56.290  1.00 89.50           H  
ATOM    981 HE22 GLN A  67      -0.586  -7.851  55.756  1.00 89.50           H  
ATOM    982  OE1 GLN A  67       1.446  -9.702  54.340  1.00 89.50           O  
ATOM    983  N   LYS A  68       2.942  -6.567  50.586  1.00 88.58           N  
ATOM    984  H   LYS A  68       2.952  -7.489  50.173  1.00 88.58           H  
ATOM    985  CA  LYS A  68       4.184  -5.782  50.607  1.00 88.58           C  
ATOM    986  HA  LYS A  68       4.368  -5.456  51.631  1.00 88.58           H  
ATOM    987  C   LYS A  68       4.072  -4.515  49.749  1.00 88.58           C  
ATOM    988  CB  LYS A  68       5.337  -6.684  50.146  1.00 88.58           C  
ATOM    989  HB2 LYS A  68       5.258  -6.848  49.071  1.00 88.58           H  
ATOM    990  HB3 LYS A  68       5.262  -7.649  50.648  1.00 88.58           H  
ATOM    991  O   LYS A  68       4.562  -3.460  50.151  1.00 88.58           O  
ATOM    992  CG  LYS A  68       6.700  -6.069  50.483  1.00 88.58           C  
ATOM    993  HG2 LYS A  68       6.747  -5.046  50.111  1.00 88.58           H  
ATOM    994  HG3 LYS A  68       6.830  -6.057  51.565  1.00 88.58           H  
ATOM    995  CD  LYS A  68       7.832  -6.869  49.833  1.00 88.58           C  
ATOM    996  HD2 LYS A  68       7.719  -6.798  48.751  1.00 88.58           H  
ATOM    997  HD3 LYS A  68       7.778  -7.916  50.133  1.00 88.58           H  
ATOM    998  CE  LYS A  68       9.172  -6.263  50.263  1.00 88.58           C  
ATOM    999  HE2 LYS A  68       9.040  -5.185  50.353  1.00 88.58           H  
ATOM   1000  HE3 LYS A  68       9.443  -6.658  51.242  1.00 88.58           H  
ATOM   1001  NZ  LYS A  68      10.231  -6.519  49.262  1.00 88.58           N  
ATOM   1002  HZ1 LYS A  68      10.012  -5.987  48.432  1.00 88.58           H  
ATOM   1003  HZ2 LYS A  68      11.108  -6.096  49.529  1.00 88.58           H  
ATOM   1004  HZ3 LYS A  68      10.325  -7.492  49.010  1.00 88.58           H  
ATOM   1005  N   HIS A  69       3.413  -4.607  48.592  1.00 88.97           N  
ATOM   1006  H   HIS A  69       3.048  -5.509  48.323  1.00 88.97           H  
ATOM   1007  CA  HIS A  69       3.146  -3.468  47.708  1.00 88.97           C  
ATOM   1008  HA  HIS A  69       4.088  -2.974  47.469  1.00 88.97           H  
ATOM   1009  C   HIS A  69       2.260  -2.413  48.389  1.00 88.97           C  
ATOM   1010  CB  HIS A  69       2.532  -3.983  46.398  1.00 88.97           C  
ATOM   1011  HB2 HIS A  69       1.590  -4.489  46.608  1.00 88.97           H  
ATOM   1012  HB3 HIS A  69       3.208  -4.708  45.945  1.00 88.97           H  
ATOM   1013  O   HIS A  69       2.641  -1.240  48.433  1.00 88.97           O  
ATOM   1014  CG  HIS A  69       2.262  -2.887  45.402  1.00 88.97           C  
ATOM   1015  CD2 HIS A  69       3.141  -2.411  44.474  1.00 88.97           C  
ATOM   1016  HD2 HIS A  69       4.146  -2.769  44.309  1.00 88.97           H  
ATOM   1017  ND1 HIS A  69       1.076  -2.165  45.307  1.00 88.97           N  
ATOM   1018  CE1 HIS A  69       1.264  -1.274  44.328  1.00 88.97           C  
ATOM   1019  HE1 HIS A  69       0.524  -0.551  44.018  1.00 88.97           H  
ATOM   1020  NE2 HIS A  69       2.496  -1.400  43.799  1.00 88.97           N  
ATOM   1021  HE2 HIS A  69       2.886  -0.839  43.056  1.00 88.97           H  
ATOM   1022  N   ASP A  70       1.163  -2.837  49.024  1.00 85.55           N  
ATOM   1023  H   ASP A  70       0.878  -3.796  48.892  1.00 85.55           H  
ATOM   1024  CA  ASP A  70       0.258  -1.959  49.779  1.00 85.55           C  
ATOM   1025  HA  ASP A  70      -0.129  -1.189  49.112  1.00 85.55           H  
ATOM   1026  C   ASP A  70       0.980  -1.245  50.937  1.00 85.55           C  
ATOM   1027  CB  ASP A  70      -0.924  -2.777  50.340  1.00 85.55           C  
ATOM   1028  HB2 ASP A  70      -0.558  -3.723  50.740  1.00 85.55           H  
ATOM   1029  HB3 ASP A  70      -1.354  -2.218  51.170  1.00 85.55           H  
ATOM   1030  O   ASP A  70       0.793  -0.041  51.153  1.00 85.55           O  
ATOM   1031  CG  ASP A  70      -2.075  -3.043  49.360  1.00 85.55           C  
ATOM   1032  OD1 ASP A  70      -2.149  -2.352  48.320  1.00 85.55           O  
ATOM   1033  OD2 ASP A  70      -2.967  -3.837  49.745  1.00 85.55           O  
ATOM   1034  N   GLN A  71       1.846  -1.961  51.667  1.00 86.51           N  
ATOM   1035  H   GLN A  71       1.937  -2.943  51.453  1.00 86.51           H  
ATOM   1036  CA  GLN A  71       2.671  -1.389  52.740  1.00 86.51           C  
ATOM   1037  HA  GLN A  71       2.021  -0.901  53.467  1.00 86.51           H  
ATOM   1038  C   GLN A  71       3.621  -0.309  52.209  1.00 86.51           C  
ATOM   1039  CB  GLN A  71       3.457  -2.504  53.450  1.00 86.51           C  
ATOM   1040  HB2 GLN A  71       3.936  -3.137  52.703  1.00 86.51           H  
ATOM   1041  HB3 GLN A  71       4.236  -2.056  54.067  1.00 86.51           H  
ATOM   1042  O   GLN A  71       3.666   0.794  52.757  1.00 86.51           O  
ATOM   1043  CG  GLN A  71       2.563  -3.365  54.357  1.00 86.51           C  
ATOM   1044  HG2 GLN A  71       2.233  -2.762  55.202  1.00 86.51           H  
ATOM   1045  HG3 GLN A  71       1.678  -3.686  53.808  1.00 86.51           H  
ATOM   1046  CD  GLN A  71       3.263  -4.608  54.901  1.00 86.51           C  
ATOM   1047  NE2 GLN A  71       2.554  -5.445  55.628  1.00 86.51           N  
ATOM   1048 HE21 GLN A  71       1.563  -5.302  55.754  1.00 86.51           H  
ATOM   1049 HE22 GLN A  71       3.027  -6.290  55.915  1.00 86.51           H  
ATOM   1050  OE1 GLN A  71       4.444  -4.855  54.716  1.00 86.51           O  
ATOM   1051  N   ALA A  72       4.319  -0.576  51.104  1.00 86.45           N  
ATOM   1052  H   ALA A  72       4.236  -1.493  50.687  1.00 86.45           H  
ATOM   1053  CA  ALA A  72       5.238   0.385  50.499  1.00 86.45           C  
ATOM   1054  HA  ALA A  72       5.934   0.729  51.265  1.00 86.45           H  
ATOM   1055  C   ALA A  72       4.515   1.624  49.937  1.00 86.45           C  
ATOM   1056  CB  ALA A  72       6.036  -0.346  49.418  1.00 86.45           C  
ATOM   1057  HB1 ALA A  72       5.365  -0.694  48.632  1.00 86.45           H  
ATOM   1058  HB2 ALA A  72       6.784   0.328  49.002  1.00 86.45           H  
ATOM   1059  HB3 ALA A  72       6.546  -1.205  49.855  1.00 86.45           H  
ATOM   1060  O   ALA A  72       5.022   2.746  50.030  1.00 86.45           O  
ATOM   1061  N   TYR A  73       3.310   1.458  49.382  1.00 86.98           N  
ATOM   1062  H   TYR A  73       2.951   0.519  49.279  1.00 86.98           H  
ATOM   1063  CA  TYR A  73       2.467   2.584  48.967  1.00 86.98           C  
ATOM   1064  HA  TYR A  73       3.046   3.239  48.316  1.00 86.98           H  
ATOM   1065  C   TYR A  73       2.032   3.428  50.163  1.00 86.98           C  
ATOM   1066  CB  TYR A  73       1.243   2.076  48.192  1.00 86.98           C  
ATOM   1067  HB2 TYR A  73       0.993   1.063  48.507  1.00 86.98           H  
ATOM   1068  HB3 TYR A  73       0.389   2.706  48.442  1.00 86.98           H  
ATOM   1069  O   TYR A  73       2.082   4.659  50.093  1.00 86.98           O  
ATOM   1070  CG  TYR A  73       1.411   2.098  46.687  1.00 86.98           C  
ATOM   1071  CD1 TYR A  73       2.609   1.649  46.097  1.00 86.98           C  
ATOM   1072  HD1 TYR A  73       3.398   1.241  46.712  1.00 86.98           H  
ATOM   1073  CD2 TYR A  73       0.350   2.551  45.877  1.00 86.98           C  
ATOM   1074  HD2 TYR A  73      -0.581   2.859  46.329  1.00 86.98           H  
ATOM   1075  CE1 TYR A  73       2.748   1.645  44.699  1.00 86.98           C  
ATOM   1076  HE1 TYR A  73       3.642   1.242  44.247  1.00 86.98           H  
ATOM   1077  CE2 TYR A  73       0.479   2.536  44.478  1.00 86.98           C  
ATOM   1078  HE2 TYR A  73      -0.347   2.826  43.846  1.00 86.98           H  
ATOM   1079  OH  TYR A  73       1.745   1.931  42.551  1.00 86.98           O  
ATOM   1080  HH  TYR A  73       2.524   1.415  42.329  1.00 86.98           H  
ATOM   1081  CZ  TYR A  73       1.668   2.059  43.895  1.00 86.98           C  
ATOM   1082  N   GLN A  74       1.644   2.795  51.271  1.00 83.91           N  
ATOM   1083  H   GLN A  74       1.600   1.786  51.268  1.00 83.91           H  
ATOM   1084  CA  GLN A  74       1.287   3.510  52.491  1.00 83.91           C  
ATOM   1085  HA  GLN A  74       0.500   4.222  52.243  1.00 83.91           H  
ATOM   1086  C   GLN A  74       2.474   4.310  53.047  1.00 83.91           C  
ATOM   1087  CB  GLN A  74       0.734   2.525  53.528  1.00 83.91           C  
ATOM   1088  HB2 GLN A  74      -0.104   1.974  53.101  1.00 83.91           H  
ATOM   1089  HB3 GLN A  74       1.510   1.809  53.799  1.00 83.91           H  
ATOM   1090  O   GLN A  74       2.290   5.471  53.410  1.00 83.91           O  
ATOM   1091  CG  GLN A  74       0.277   3.251  54.803  1.00 83.91           C  
ATOM   1092  HG2 GLN A  74       1.083   3.878  55.183  1.00 83.91           H  
ATOM   1093  HG3 GLN A  74       0.096   2.522  55.592  1.00 83.91           H  
ATOM   1094  CD  GLN A  74      -0.978   4.105  54.642  1.00 83.91           C  
ATOM   1095  NE2 GLN A  74      -1.247   4.955  55.607  1.00 83.91           N  
ATOM   1096 HE21 GLN A  74      -2.089   5.503  55.504  1.00 83.91           H  
ATOM   1097 HE22 GLN A  74      -0.567   5.061  56.346  1.00 83.91           H  
ATOM   1098  OE1 GLN A  74      -1.762   4.044  53.700  1.00 83.91           O  
ATOM   1099  N   GLU A  75       3.681   3.742  53.073  1.00 85.12           N  
ATOM   1100  H   GLU A  75       3.767   2.767  52.825  1.00 85.12           H  
ATOM   1101  CA  GLU A  75       4.887   4.455  53.518  1.00 85.12           C  
ATOM   1102  HA  GLU A  75       4.746   4.797  54.543  1.00 85.12           H  
ATOM   1103  C   GLU A  75       5.167   5.696  52.659  1.00 85.12           C  
ATOM   1104  CB  GLU A  75       6.101   3.516  53.481  1.00 85.12           C  
ATOM   1105  HB2 GLU A  75       6.134   3.004  52.519  1.00 85.12           H  
ATOM   1106  HB3 GLU A  75       7.001   4.123  53.580  1.00 85.12           H  
ATOM   1107  O   GLU A  75       5.450   6.772  53.191  1.00 85.12           O  
ATOM   1108  CG  GLU A  75       6.089   2.488  54.622  1.00 85.12           C  
ATOM   1109  HG2 GLU A  75       6.065   3.028  55.568  1.00 85.12           H  
ATOM   1110  HG3 GLU A  75       5.181   1.887  54.561  1.00 85.12           H  
ATOM   1111  CD  GLU A  75       7.317   1.559  54.610  1.00 85.12           C  
ATOM   1112  OE1 GLU A  75       7.387   0.694  55.512  1.00 85.12           O  
ATOM   1113  OE2 GLU A  75       8.209   1.749  53.751  1.00 85.12           O  
ATOM   1114  N   GLN A  76       5.013   5.593  51.334  1.00 82.37           N  
ATOM   1115  H   GLN A  76       4.801   4.683  50.950  1.00 82.37           H  
ATOM   1116  CA  GLN A  76       5.168   6.736  50.426  1.00 82.37           C  
ATOM   1117  HA  GLN A  76       6.136   7.203  50.612  1.00 82.37           H  
ATOM   1118  C   GLN A  76       4.104   7.813  50.667  1.00 82.37           C  
ATOM   1119  CB  GLN A  76       5.129   6.256  48.972  1.00 82.37           C  
ATOM   1120  HB2 GLN A  76       5.038   7.120  48.314  1.00 82.37           H  
ATOM   1121  HB3 GLN A  76       4.265   5.609  48.815  1.00 82.37           H  
ATOM   1122  O   GLN A  76       4.427   9.002  50.719  1.00 82.37           O  
ATOM   1123  CG  GLN A  76       6.415   5.501  48.617  1.00 82.37           C  
ATOM   1124  HG2 GLN A  76       6.566   4.676  49.313  1.00 82.37           H  
ATOM   1125  HG3 GLN A  76       7.268   6.174  48.706  1.00 82.37           H  
ATOM   1126  CD  GLN A  76       6.379   4.962  47.199  1.00 82.37           C  
ATOM   1127  NE2 GLN A  76       6.758   3.720  46.996  1.00 82.37           N  
ATOM   1128 HE21 GLN A  76       6.629   3.347  46.066  1.00 82.37           H  
ATOM   1129 HE22 GLN A  76       6.960   3.126  47.787  1.00 82.37           H  
ATOM   1130  OE1 GLN A  76       6.013   5.646  46.251  1.00 82.37           O  
ATOM   1131  N   LEU A  77       2.853   7.402  50.889  1.00 80.82           N  
ATOM   1132  H   LEU A  77       2.667   6.411  50.835  1.00 80.82           H  
ATOM   1133  CA  LEU A  77       1.756   8.306  51.240  1.00 80.82           C  
ATOM   1134  HA  LEU A  77       1.694   9.091  50.487  1.00 80.82           H  
ATOM   1135  C   LEU A  77       1.977   9.011  52.584  1.00 80.82           C  
ATOM   1136  CB  LEU A  77       0.448   7.498  51.285  1.00 80.82           C  
ATOM   1137  HB2 LEU A  77       0.604   6.605  51.890  1.00 80.82           H  
ATOM   1138  HB3 LEU A  77      -0.316   8.095  51.784  1.00 80.82           H  
ATOM   1139  O   LEU A  77       1.596  10.172  52.748  1.00 80.82           O  
ATOM   1140  CG  LEU A  77      -0.082   7.076  49.909  1.00 80.82           C  
ATOM   1141  HG  LEU A  77       0.678   6.539  49.342  1.00 80.82           H  
ATOM   1142  CD1 LEU A  77      -1.308   6.180  50.084  1.00 80.82           C  
ATOM   1143 HD11 LEU A  77      -1.652   5.831  49.111  1.00 80.82           H  
ATOM   1144 HD12 LEU A  77      -2.109   6.722  50.587  1.00 80.82           H  
ATOM   1145 HD13 LEU A  77      -1.034   5.304  50.673  1.00 80.82           H  
ATOM   1146  CD2 LEU A  77      -0.501   8.302  49.114  1.00 80.82           C  
ATOM   1147 HD21 LEU A  77       0.384   8.845  48.782  1.00 80.82           H  
ATOM   1148 HD22 LEU A  77      -1.068   7.989  48.237  1.00 80.82           H  
ATOM   1149 HD23 LEU A  77      -1.086   8.952  49.765  1.00 80.82           H  
ATOM   1150  N   GLU A  78       2.569   8.325  53.559  1.00 81.92           N  
ATOM   1151  H   GLU A  78       2.807   7.359  53.386  1.00 81.92           H  
ATOM   1152  CA  GLU A  78       2.917   8.893  54.865  1.00 81.92           C  
ATOM   1153  HA  GLU A  78       2.091   9.515  55.209  1.00 81.92           H  
ATOM   1154  C   GLU A  78       4.128   9.829  54.792  1.00 81.92           C  
ATOM   1155  CB  GLU A  78       3.121   7.765  55.888  1.00 81.92           C  
ATOM   1156  HB2 GLU A  78       3.577   8.182  56.786  1.00 81.92           H  
ATOM   1157  HB3 GLU A  78       3.777   6.998  55.476  1.00 81.92           H  
ATOM   1158  O   GLU A  78       4.161  10.831  55.509  1.00 81.92           O  
ATOM   1159  CG  GLU A  78       1.758   7.161  56.263  1.00 81.92           C  
ATOM   1160  HG2 GLU A  78       1.255   6.793  55.369  1.00 81.92           H  
ATOM   1161  HG3 GLU A  78       1.134   7.959  56.664  1.00 81.92           H  
ATOM   1162  CD  GLU A  78       1.813   6.033  57.299  1.00 81.92           C  
ATOM   1163  OE1 GLU A  78       0.692   5.540  57.601  1.00 81.92           O  
ATOM   1164  OE2 GLU A  78       2.894   5.762  57.859  1.00 81.92           O  
ATOM   1165  N   ALA A  79       5.058   9.574  53.868  1.00 81.24           N  
ATOM   1166  H   ALA A  79       5.009   8.691  53.379  1.00 81.24           H  
ATOM   1167  CA  ALA A  79       6.165  10.467  53.530  1.00 81.24           C  
ATOM   1168  HA  ALA A  79       6.583  10.855  54.459  1.00 81.24           H  
ATOM   1169  C   ALA A  79       5.742  11.690  52.686  1.00 81.24           C  
ATOM   1170  CB  ALA A  79       7.249   9.636  52.834  1.00 81.24           C  
ATOM   1171  HB1 ALA A  79       6.871   9.250  51.887  1.00 81.24           H  
ATOM   1172  HB2 ALA A  79       7.539   8.798  53.468  1.00 81.24           H  
ATOM   1173  HB3 ALA A  79       8.123  10.257  52.640  1.00 81.24           H  
ATOM   1174  O   ALA A  79       6.560  12.574  52.430  1.00 81.24           O  
ATOM   1175  N   GLY A  80       4.470  11.769  52.276  1.00 77.31           N  
ATOM   1176  H   GLY A  80       3.867  10.985  52.479  1.00 77.31           H  
ATOM   1177  CA  GLY A  80       3.921  12.877  51.495  1.00 77.31           C  
ATOM   1178  HA2 GLY A  80       4.350  13.816  51.845  1.00 77.31           H  
ATOM   1179  HA3 GLY A  80       2.843  12.906  51.654  1.00 77.31           H  
ATOM   1180  C   GLY A  80       4.162  12.781  49.985  1.00 77.31           C  
ATOM   1181  O   GLY A  80       3.909  13.761  49.283  1.00 77.31           O  
ATOM   1182  N   ASP A  81       4.623  11.635  49.478  1.00 78.43           N  
ATOM   1183  H   ASP A  81       4.721  10.840  50.093  1.00 78.43           H  
ATOM   1184  CA  ASP A  81       4.716  11.366  48.040  1.00 78.43           C  
ATOM   1185  HA  ASP A  81       4.805  12.328  47.534  1.00 78.43           H  
ATOM   1186  C   ASP A  81       3.422  10.704  47.534  1.00 78.43           C  
ATOM   1187  CB  ASP A  81       5.992  10.557  47.706  1.00 78.43           C  
ATOM   1188  HB2 ASP A  81       5.773   9.491  47.772  1.00 78.43           H  
ATOM   1189  HB3 ASP A  81       6.758  10.787  48.447  1.00 78.43           H  
ATOM   1190  O   ASP A  81       2.661  10.104  48.298  1.00 78.43           O  
ATOM   1191  CG  ASP A  81       6.583  10.882  46.317  1.00 78.43           C  
ATOM   1192  OD1 ASP A  81       5.956  11.612  45.510  1.00 78.43           O  
ATOM   1193  OD2 ASP A  81       7.709  10.451  45.989  1.00 78.43           O  
ATOM   1194  N   ASN A  82       3.138  10.829  46.238  1.00 79.37           N  
ATOM   1195  H   ASN A  82       3.842  11.252  45.649  1.00 79.37           H  
ATOM   1196  CA  ASN A  82       1.967  10.199  45.627  1.00 79.37           C  
ATOM   1197  HA  ASN A  82       1.309   9.836  46.416  1.00 79.37           H  
ATOM   1198  C   ASN A  82       2.409   8.995  44.771  1.00 79.37           C  
ATOM   1199  CB  ASN A  82       1.136  11.246  44.865  1.00 79.37           C  
ATOM   1200  HB2 ASN A  82       1.711  11.610  44.014  1.00 79.37           H  
ATOM   1201  HB3 ASN A  82       0.924  12.082  45.532  1.00 79.37           H  
ATOM   1202  O   ASN A  82       2.772   9.190  43.604  1.00 79.37           O  
ATOM   1203  CG  ASN A  82      -0.186  10.676  44.372  1.00 79.37           C  
ATOM   1204  ND2 ASN A  82      -1.088  11.500  43.893  1.00 79.37           N  
ATOM   1205 HD21 ASN A  82      -1.946  11.080  43.565  1.00 79.37           H  
ATOM   1206 HD22 ASN A  82      -0.890  12.487  43.811  1.00 79.37           H  
ATOM   1207  OD1 ASN A  82      -0.441   9.488  44.424  1.00 79.37           O  
ATOM   1208  N   PRO A  83       2.359   7.756  45.305  1.00 80.64           N  
ATOM   1209  CA  PRO A  83       2.840   6.562  44.609  1.00 80.64           C  
ATOM   1210  HA  PRO A  83       3.890   6.682  44.343  1.00 80.64           H  
ATOM   1211  C   PRO A  83       2.046   6.263  43.332  1.00 80.64           C  
ATOM   1212  CB  PRO A  83       2.704   5.421  45.623  1.00 80.64           C  
ATOM   1213  HB2 PRO A  83       3.611   5.334  46.221  1.00 80.64           H  
ATOM   1214  HB3 PRO A  83       2.487   4.467  45.141  1.00 80.64           H  
ATOM   1215  O   PRO A  83       2.542   5.581  42.442  1.00 80.64           O  
ATOM   1216  CG  PRO A  83       1.573   5.869  46.535  1.00 80.64           C  
ATOM   1217  HG2 PRO A  83       0.613   5.643  46.072  1.00 80.64           H  
ATOM   1218  HG3 PRO A  83       1.645   5.408  47.520  1.00 80.64           H  
ATOM   1219  CD  PRO A  83       1.780   7.379  46.590  1.00 80.64           C  
ATOM   1220  HD2 PRO A  83       0.814   7.861  46.745  1.00 80.64           H  
ATOM   1221  HD3 PRO A  83       2.472   7.629  47.394  1.00 80.64           H  
ATOM   1222  N   TYR A  84       0.835   6.810  43.183  1.00 79.37           N  
ATOM   1223  H   TYR A  84       0.466   7.376  43.933  1.00 79.37           H  
ATOM   1224  CA  TYR A  84      -0.004   6.614  42.000  1.00 79.37           C  
ATOM   1225  HA  TYR A  84       0.034   5.560  41.724  1.00 79.37           H  
ATOM   1226  C   TYR A  84       0.469   7.410  40.771  1.00 79.37           C  
ATOM   1227  CB  TYR A  84      -1.459   6.946  42.361  1.00 79.37           C  
ATOM   1228  HB2 TYR A  84      -2.081   6.780  41.481  1.00 79.37           H  
ATOM   1229  HB3 TYR A  84      -1.539   8.004  42.612  1.00 79.37           H  
ATOM   1230  O   TYR A  84       0.013   7.135  39.664  1.00 79.37           O  
ATOM   1231  CG  TYR A  84      -2.017   6.108  43.500  1.00 79.37           C  
ATOM   1232  CD1 TYR A  84      -2.433   4.787  43.248  1.00 79.37           C  
ATOM   1233  HD1 TYR A  84      -2.361   4.374  42.253  1.00 79.37           H  
ATOM   1234  CD2 TYR A  84      -2.106   6.629  44.808  1.00 79.37           C  
ATOM   1235  HD2 TYR A  84      -1.793   7.643  45.009  1.00 79.37           H  
ATOM   1236  CE1 TYR A  84      -2.942   3.996  44.296  1.00 79.37           C  
ATOM   1237  HE1 TYR A  84      -3.257   2.978  44.117  1.00 79.37           H  
ATOM   1238  CE2 TYR A  84      -2.598   5.837  45.862  1.00 79.37           C  
ATOM   1239  HE2 TYR A  84      -2.649   6.230  46.866  1.00 79.37           H  
ATOM   1240  OH  TYR A  84      -3.531   3.752  46.605  1.00 79.37           O  
ATOM   1241  HH  TYR A  84      -3.471   4.152  47.475  1.00 79.37           H  
ATOM   1242  CZ  TYR A  84      -3.025   4.517  45.604  1.00 79.37           C  
ATOM   1243  N   LEU A  85       1.381   8.378  40.942  1.00 73.27           N  
ATOM   1244  H   LEU A  85       1.728   8.541  41.876  1.00 73.27           H  
ATOM   1245  CA  LEU A  85       1.878   9.239  39.857  1.00 73.27           C  
ATOM   1246  HA  LEU A  85       1.146   9.268  39.050  1.00 73.27           H  
ATOM   1247  C   LEU A  85       3.184   8.760  39.216  1.00 73.27           C  
ATOM   1248  CB  LEU A  85       2.085  10.664  40.400  1.00 73.27           C  
ATOM   1249  HB2 LEU A  85       2.599  11.252  39.640  1.00 73.27           H  
ATOM   1250  HB3 LEU A  85       2.737  10.614  41.272  1.00 73.27           H  
ATOM   1251  O   LEU A  85       3.481   9.153  38.092  1.00 73.27           O  
ATOM   1252  CG  LEU A  85       0.795  11.401  40.780  1.00 73.27           C  
ATOM   1253  HG  LEU A  85       0.263  10.844  41.551  1.00 73.27           H  
ATOM   1254  CD1 LEU A  85       1.137  12.792  41.320  1.00 73.27           C  
ATOM   1255 HD11 LEU A  85       1.877  12.714  42.117  1.00 73.27           H  
ATOM   1256 HD12 LEU A  85       1.556  13.404  40.521  1.00 73.27           H  
ATOM   1257 HD13 LEU A  85       0.237  13.271  41.706  1.00 73.27           H  
ATOM   1258  CD2 LEU A  85      -0.121  11.598  39.575  1.00 73.27           C  
ATOM   1259 HD21 LEU A  85      -0.880  12.340  39.825  1.00 73.27           H  
ATOM   1260 HD22 LEU A  85       0.452  11.955  38.719  1.00 73.27           H  
ATOM   1261 HD23 LEU A  85      -0.605  10.656  39.319  1.00 73.27           H  
ATOM   1262  N   LYS A  86       3.983   7.963  39.929  1.00 80.27           N  
ATOM   1263  H   LYS A  86       3.641   7.610  40.811  1.00 80.27           H  
ATOM   1264  CA  LYS A  86       5.329   7.550  39.508  1.00 80.27           C  
ATOM   1265  HA  LYS A  86       5.544   7.936  38.512  1.00 80.27           H  
ATOM   1266  C   LYS A  86       5.416   6.035  39.433  1.00 80.27           C  
ATOM   1267  CB  LYS A  86       6.384   8.092  40.486  1.00 80.27           C  
ATOM   1268  HB2 LYS A  86       7.364   7.716  40.192  1.00 80.27           H  
ATOM   1269  HB3 LYS A  86       6.159   7.695  41.475  1.00 80.27           H  
ATOM   1270  O   LYS A  86       4.749   5.352  40.205  1.00 80.27           O  
ATOM   1271  CG  LYS A  86       6.451   9.628  40.558  1.00 80.27           C  
ATOM   1272  HG2 LYS A  86       6.818  10.027  39.613  1.00 80.27           H  
ATOM   1273  HG3 LYS A  86       5.462  10.036  40.766  1.00 80.27           H  
ATOM   1274  CD  LYS A  86       7.397  10.024  41.700  1.00 80.27           C  
ATOM   1275  HD2 LYS A  86       8.410   9.697  41.467  1.00 80.27           H  
ATOM   1276  HD3 LYS A  86       7.070   9.503  42.600  1.00 80.27           H  
ATOM   1277  CE  LYS A  86       7.395  11.529  41.987  1.00 80.27           C  
ATOM   1278  HE2 LYS A  86       6.377  11.902  41.879  1.00 80.27           H  
ATOM   1279  HE3 LYS A  86       8.033  12.029  41.259  1.00 80.27           H  
ATOM   1280  NZ  LYS A  86       7.861  11.784  43.379  1.00 80.27           N  
ATOM   1281  HZ1 LYS A  86       7.970  12.765  43.594  1.00 80.27           H  
ATOM   1282  HZ2 LYS A  86       7.199  11.447  44.063  1.00 80.27           H  
ATOM   1283  HZ3 LYS A  86       8.699  11.273  43.616  1.00 80.27           H  
ATOM   1284  N   TYR A  87       6.254   5.520  38.542  1.00 84.69           N  
ATOM   1285  H   TYR A  87       6.807   6.162  37.993  1.00 84.69           H  
ATOM   1286  CA  TYR A  87       6.678   4.124  38.592  1.00 84.69           C  
ATOM   1287  HA  TYR A  87       5.865   3.503  38.968  1.00 84.69           H  
ATOM   1288  C   TYR A  87       7.861   4.017  39.562  1.00 84.69           C  
ATOM   1289  CB  TYR A  87       7.011   3.636  37.180  1.00 84.69           C  
ATOM   1290  HB2 TYR A  87       6.159   3.830  36.529  1.00 84.69           H  
ATOM   1291  HB3 TYR A  87       7.862   4.194  36.790  1.00 84.69           H  
ATOM   1292  O   TYR A  87       8.952   4.503  39.255  1.00 84.69           O  
ATOM   1293  CG  TYR A  87       7.322   2.157  37.144  1.00 84.69           C  
ATOM   1294  CD1 TYR A  87       8.641   1.708  37.351  1.00 84.69           C  
ATOM   1295  HD1 TYR A  87       9.432   2.419  37.542  1.00 84.69           H  
ATOM   1296  CD2 TYR A  87       6.278   1.231  36.962  1.00 84.69           C  
ATOM   1297  HD2 TYR A  87       5.262   1.569  36.823  1.00 84.69           H  
ATOM   1298  CE1 TYR A  87       8.922   0.331  37.364  1.00 84.69           C  
ATOM   1299  HE1 TYR A  87       9.930  -0.015  37.541  1.00 84.69           H  
ATOM   1300  CE2 TYR A  87       6.556  -0.147  36.977  1.00 84.69           C  
ATOM   1301  HE2 TYR A  87       5.768  -0.873  36.841  1.00 84.69           H  
ATOM   1302  OH  TYR A  87       8.121  -1.922  37.218  1.00 84.69           O  
ATOM   1303  HH  TYR A  87       9.033  -2.160  37.398  1.00 84.69           H  
ATOM   1304  CZ  TYR A  87       7.874  -0.595  37.188  1.00 84.69           C  
ATOM   1305  N   ASN A  88       7.626   3.465  40.752  1.00 85.58           N  
ATOM   1306  H   ASN A  88       6.735   3.010  40.891  1.00 85.58           H  
ATOM   1307  CA  ASN A  88       8.574   3.467  41.875  1.00 85.58           C  
ATOM   1308  HA  ASN A  88       9.409   4.127  41.642  1.00 85.58           H  
ATOM   1309  C   ASN A  88       9.195   2.074  42.122  1.00 85.58           C  
ATOM   1310  CB  ASN A  88       7.856   4.067  43.106  1.00 85.58           C  
ATOM   1311  HB2 ASN A  88       7.512   5.071  42.856  1.00 85.58           H  
ATOM   1312  HB3 ASN A  88       8.556   4.154  43.938  1.00 85.58           H  
ATOM   1313  O   ASN A  88       8.876   1.093  41.447  1.00 85.58           O  
ATOM   1314  CG  ASN A  88       6.662   3.245  43.558  1.00 85.58           C  
ATOM   1315  ND2 ASN A  88       5.692   3.824  44.217  1.00 85.58           N  
ATOM   1316 HD21 ASN A  88       4.876   3.260  44.405  1.00 85.58           H  
ATOM   1317 HD22 ASN A  88       5.778   4.769  44.562  1.00 85.58           H  
ATOM   1318  OD1 ASN A  88       6.591   2.048  43.371  1.00 85.58           O  
ATOM   1319  N   HIS A  89      10.096   1.967  43.101  1.00 87.40           N  
ATOM   1320  H   HIS A  89      10.460   2.819  43.504  1.00 87.40           H  
ATOM   1321  CA  HIS A  89      10.685   0.682  43.494  1.00 87.40           C  
ATOM   1322  HA  HIS A  89      11.185   0.267  42.618  1.00 87.40           H  
ATOM   1323  C   HIS A  89       9.647  -0.369  43.935  1.00 87.40           C  
ATOM   1324  CB  HIS A  89      11.746   0.893  44.583  1.00 87.40           C  
ATOM   1325  HB2 HIS A  89      12.329  -0.023  44.681  1.00 87.40           H  
ATOM   1326  HB3 HIS A  89      12.423   1.694  44.285  1.00 87.40           H  
ATOM   1327  O   HIS A  89       9.853  -1.543  43.650  1.00 87.40           O  
ATOM   1328  CG  HIS A  89      11.156   1.221  45.929  1.00 87.40           C  
ATOM   1329  CD2 HIS A  89      10.873   0.336  46.938  1.00 87.40           C  
ATOM   1330  HD2 HIS A  89      11.055  -0.728  46.928  1.00 87.40           H  
ATOM   1331  ND1 HIS A  89      10.734   2.466  46.337  1.00 87.40           N  
ATOM   1332  HD1 HIS A  89      10.885   3.330  45.836  1.00 87.40           H  
ATOM   1333  CE1 HIS A  89      10.205   2.335  47.565  1.00 87.40           C  
ATOM   1334  HE1 HIS A  89       9.812   3.144  48.162  1.00 87.40           H  
ATOM   1335  NE2 HIS A  89      10.263   1.058  47.969  1.00 87.40           N  
ATOM   1336  N   ALA A  90       8.531   0.027  44.561  1.00 85.02           N  
ATOM   1337  H   ALA A  90       8.388   1.014  44.722  1.00 85.02           H  
ATOM   1338  CA  ALA A  90       7.483  -0.900  44.995  1.00 85.02           C  
ATOM   1339  HA  ALA A  90       7.944  -1.688  45.592  1.00 85.02           H  
ATOM   1340  C   ALA A  90       6.783  -1.575  43.805  1.00 85.02           C  
ATOM   1341  CB  ALA A  90       6.482  -0.150  45.883  1.00 85.02           C  
ATOM   1342  HB1 ALA A  90       7.014   0.345  46.696  1.00 85.02           H  
ATOM   1343  HB2 ALA A  90       5.771  -0.865  46.298  1.00 85.02           H  
ATOM   1344  HB3 ALA A  90       5.927   0.587  45.304  1.00 85.02           H  
ATOM   1345  O   ALA A  90       6.555  -2.782  43.827  1.00 85.02           O  
ATOM   1346  N   ASP A  91       6.509  -0.819  42.737  1.00 85.13           N  
ATOM   1347  H   ASP A  91       6.685   0.174  42.802  1.00 85.13           H  
ATOM   1348  CA  ASP A  91       5.931  -1.347  41.495  1.00 85.13           C  
ATOM   1349  HA  ASP A  91       4.989  -1.849  41.720  1.00 85.13           H  
ATOM   1350  C   ASP A  91       6.865  -2.370  40.834  1.00 85.13           C  
ATOM   1351  CB  ASP A  91       5.660  -0.195  40.513  1.00 85.13           C  
ATOM   1352  HB2 ASP A  91       6.602   0.292  40.262  1.00 85.13           H  
ATOM   1353  HB3 ASP A  91       5.249  -0.616  39.595  1.00 85.13           H  
ATOM   1354  O   ASP A  91       6.428  -3.427  40.379  1.00 85.13           O  
ATOM   1355  CG  ASP A  91       4.680   0.860  41.031  1.00 85.13           C  
ATOM   1356  OD1 ASP A  91       3.763   0.533  41.819  1.00 85.13           O  
ATOM   1357  OD2 ASP A  91       4.771   2.028  40.584  1.00 85.13           O  
ATOM   1358  N   ARG A  92       8.172  -2.079  40.828  1.00 85.06           N  
ATOM   1359  H   ARG A  92       8.444  -1.197  41.237  1.00 85.06           H  
ATOM   1360  CA  ARG A  92       9.201  -2.977  40.291  1.00 85.06           C  
ATOM   1361  HA  ARG A  92       8.883  -3.321  39.307  1.00 85.06           H  
ATOM   1362  C   ARG A  92       9.356  -4.247  41.122  1.00 85.06           C  
ATOM   1363  CB  ARG A  92      10.509  -2.197  40.162  1.00 85.06           C  
ATOM   1364  HB2 ARG A  92      10.348  -1.375  39.464  1.00 85.06           H  
ATOM   1365  HB3 ARG A  92      10.750  -1.778  41.140  1.00 85.06           H  
ATOM   1366  O   ARG A  92       9.397  -5.326  40.543  1.00 85.06           O  
ATOM   1367  CG  ARG A  92      11.699  -3.047  39.678  1.00 85.06           C  
ATOM   1368  HG2 ARG A  92      11.409  -3.633  38.806  1.00 85.06           H  
ATOM   1369  HG3 ARG A  92      11.990  -3.735  40.471  1.00 85.06           H  
ATOM   1370  CD  ARG A  92      12.915  -2.182  39.311  1.00 85.06           C  
ATOM   1371  HD2 ARG A  92      13.792  -2.829  39.282  1.00 85.06           H  
ATOM   1372  HD3 ARG A  92      12.767  -1.775  38.311  1.00 85.06           H  
ATOM   1373  NE  ARG A  92      13.097  -1.063  40.261  1.00 85.06           N  
ATOM   1374  HE  ARG A  92      12.249  -0.651  40.623  1.00 85.06           H  
ATOM   1375  NH1 ARG A  92      15.387  -1.072  40.367  1.00 85.06           N  
ATOM   1376 HH11 ARG A  92      15.458  -1.751  39.623  1.00 85.06           H  
ATOM   1377 HH12 ARG A  92      16.252  -0.824  40.826  1.00 85.06           H  
ATOM   1378  NH2 ARG A  92      14.215   0.341  41.642  1.00 85.06           N  
ATOM   1379 HH21 ARG A  92      13.337   0.759  41.915  1.00 85.06           H  
ATOM   1380 HH22 ARG A  92      15.082   0.684  42.030  1.00 85.06           H  
ATOM   1381  CZ  ARG A  92      14.231  -0.611  40.748  1.00 85.06           C  
ATOM   1382  N   GLU A  93       9.401  -4.139  42.449  1.00 85.50           N  
ATOM   1383  H   GLU A  93       9.375  -3.220  42.868  1.00 85.50           H  
ATOM   1384  CA  GLU A  93       9.468  -5.312  43.330  1.00 85.50           C  
ATOM   1385  HA  GLU A  93      10.331  -5.920  43.060  1.00 85.50           H  
ATOM   1386  C   GLU A  93       8.232  -6.207  43.181  1.00 85.50           C  
ATOM   1387  CB  GLU A  93       9.604  -4.881  44.798  1.00 85.50           C  
ATOM   1388  HB2 GLU A  93       9.374  -5.749  45.416  1.00 85.50           H  
ATOM   1389  HB3 GLU A  93       8.879  -4.099  45.024  1.00 85.50           H  
ATOM   1390  O   GLU A  93       8.360  -7.430  43.178  1.00 85.50           O  
ATOM   1391  CG  GLU A  93      11.019  -4.402  45.162  1.00 85.50           C  
ATOM   1392  HG2 GLU A  93      11.731  -5.166  44.853  1.00 85.50           H  
ATOM   1393  HG3 GLU A  93      11.251  -3.489  44.612  1.00 85.50           H  
ATOM   1394  CD  GLU A  93      11.196  -4.156  46.671  1.00 85.50           C  
ATOM   1395  OE1 GLU A  93      12.274  -3.663  47.069  1.00 85.50           O  
ATOM   1396  OE2 GLU A  93      10.317  -4.564  47.471  1.00 85.50           O  
ATOM   1397  N   PHE A  94       7.047  -5.616  43.008  1.00 87.21           N  
ATOM   1398  H   PHE A  94       6.985  -4.610  43.066  1.00 87.21           H  
ATOM   1399  CA  PHE A  94       5.821  -6.374  42.771  1.00 87.21           C  
ATOM   1400  HA  PHE A  94       5.747  -7.152  43.530  1.00 87.21           H  
ATOM   1401  C   PHE A  94       5.838  -7.086  41.408  1.00 87.21           C  
ATOM   1402  CB  PHE A  94       4.622  -5.435  42.933  1.00 87.21           C  
ATOM   1403  HB2 PHE A  94       4.661  -4.659  42.168  1.00 87.21           H  
ATOM   1404  HB3 PHE A  94       4.699  -4.949  43.906  1.00 87.21           H  
ATOM   1405  O   PHE A  94       5.527  -8.273  41.333  1.00 87.21           O  
ATOM   1406  CG  PHE A  94       3.286  -6.143  42.879  1.00 87.21           C  
ATOM   1407  CD1 PHE A  94       2.394  -5.900  41.822  1.00 87.21           C  
ATOM   1408  HD1 PHE A  94       2.660  -5.200  41.043  1.00 87.21           H  
ATOM   1409  CD2 PHE A  94       2.940  -7.063  43.885  1.00 87.21           C  
ATOM   1410  HD2 PHE A  94       3.625  -7.257  44.697  1.00 87.21           H  
ATOM   1411  CE1 PHE A  94       1.152  -6.558  41.790  1.00 87.21           C  
ATOM   1412  HE1 PHE A  94       0.453  -6.366  40.989  1.00 87.21           H  
ATOM   1413  CE2 PHE A  94       1.714  -7.747  43.826  1.00 87.21           C  
ATOM   1414  HE2 PHE A  94       1.462  -8.493  44.565  1.00 87.21           H  
ATOM   1415  CZ  PHE A  94       0.809  -7.478  42.791  1.00 87.21           C  
ATOM   1416  HZ  PHE A  94      -0.134  -8.003  42.752  1.00 87.21           H  
ATOM   1417  N   GLN A  95       6.290  -6.417  40.339  1.00 82.08           N  
ATOM   1418  H   GLN A  95       6.524  -5.440  40.440  1.00 82.08           H  
ATOM   1419  CA  GLN A  95       6.487  -7.064  39.034  1.00 82.08           C  
ATOM   1420  HA  GLN A  95       5.543  -7.505  38.712  1.00 82.08           H  
ATOM   1421  C   GLN A  95       7.515  -8.202  39.084  1.00 82.08           C  
ATOM   1422  CB  GLN A  95       6.953  -6.046  37.986  1.00 82.08           C  
ATOM   1423  HB2 GLN A  95       7.749  -5.424  38.395  1.00 82.08           H  
ATOM   1424  HB3 GLN A  95       7.362  -6.602  37.142  1.00 82.08           H  
ATOM   1425  O   GLN A  95       7.298  -9.251  38.477  1.00 82.08           O  
ATOM   1426  CG  GLN A  95       5.827  -5.158  37.448  1.00 82.08           C  
ATOM   1427  HG2 GLN A  95       4.985  -5.787  37.160  1.00 82.08           H  
ATOM   1428  HG3 GLN A  95       5.490  -4.468  38.221  1.00 82.08           H  
ATOM   1429  CD  GLN A  95       6.270  -4.364  36.221  1.00 82.08           C  
ATOM   1430  NE2 GLN A  95       5.348  -3.768  35.507  1.00 82.08           N  
ATOM   1431 HE21 GLN A  95       4.372  -3.946  35.696  1.00 82.08           H  
ATOM   1432 HE22 GLN A  95       5.663  -3.352  34.642  1.00 82.08           H  
ATOM   1433  OE1 GLN A  95       7.424  -4.306  35.824  1.00 82.08           O  
ATOM   1434  N   GLU A  96       8.628  -8.015  39.796  1.00 82.72           N  
ATOM   1435  H   GLU A  96       8.782  -7.118  40.233  1.00 82.72           H  
ATOM   1436  CA  GLU A  96       9.651  -9.052  39.960  1.00 82.72           C  
ATOM   1437  HA  GLU A  96       9.936  -9.427  38.977  1.00 82.72           H  
ATOM   1438  C   GLU A  96       9.136 -10.254  40.755  1.00 82.72           C  
ATOM   1439  CB  GLU A  96      10.896  -8.480  40.649  1.00 82.72           C  
ATOM   1440  HB2 GLU A  96      11.486  -9.312  41.034  1.00 82.72           H  
ATOM   1441  HB3 GLU A  96      10.597  -7.852  41.489  1.00 82.72           H  
ATOM   1442  O   GLU A  96       9.481 -11.388  40.418  1.00 82.72           O  
ATOM   1443  CG  GLU A  96      11.783  -7.683  39.683  1.00 82.72           C  
ATOM   1444  HG2 GLU A  96      12.067  -8.338  38.859  1.00 82.72           H  
ATOM   1445  HG3 GLU A  96      11.211  -6.853  39.268  1.00 82.72           H  
ATOM   1446  CD  GLU A  96      13.060  -7.141  40.347  1.00 82.72           C  
ATOM   1447  OE1 GLU A  96      13.807  -6.430  39.638  1.00 82.72           O  
ATOM   1448  OE2 GLU A  96      13.321  -7.463  41.529  1.00 82.72           O  
ATOM   1449  N   ALA A  97       8.293 -10.026  41.767  1.00 82.25           N  
ATOM   1450  H   ALA A  97       8.088  -9.070  42.022  1.00 82.25           H  
ATOM   1451  CA  ALA A  97       7.654 -11.090  42.536  1.00 82.25           C  
ATOM   1452  HA  ALA A  97       8.426 -11.777  42.885  1.00 82.25           H  
ATOM   1453  C   ALA A  97       6.663 -11.917  41.694  1.00 82.25           C  
ATOM   1454  CB  ALA A  97       6.979 -10.465  43.762  1.00 82.25           C  
ATOM   1455  HB1 ALA A  97       6.188  -9.786  43.445  1.00 82.25           H  
ATOM   1456  HB2 ALA A  97       7.712  -9.914  44.352  1.00 82.25           H  
ATOM   1457  HB3 ALA A  97       6.543 -11.254  44.375  1.00 82.25           H  
ATOM   1458  O   ALA A  97       6.516 -13.111  41.937  1.00 82.25           O  
ATOM   1459  N   LEU A  98       6.044 -11.311  40.673  1.00 81.94           N  
ATOM   1460  H   LEU A  98       6.175 -10.313  40.583  1.00 81.94           H  
ATOM   1461  CA  LEU A  98       5.068 -11.951  39.779  1.00 81.94           C  
ATOM   1462  HA  LEU A  98       4.647 -12.824  40.277  1.00 81.94           H  
ATOM   1463  C   LEU A  98       5.660 -12.473  38.458  1.00 81.94           C  
ATOM   1464  CB  LEU A  98       3.931 -10.955  39.502  1.00 81.94           C  
ATOM   1465  HB2 LEU A  98       4.361 -10.047  39.079  1.00 81.94           H  
ATOM   1466  HB3 LEU A  98       3.266 -11.388  38.755  1.00 81.94           H  
ATOM   1467  O   LEU A  98       4.929 -12.960  37.595  1.00 81.94           O  
ATOM   1468  CG  LEU A  98       3.076 -10.581  40.725  1.00 81.94           C  
ATOM   1469  HG  LEU A  98       3.695 -10.141  41.507  1.00 81.94           H  
ATOM   1470  CD1 LEU A  98       2.057  -9.544  40.262  1.00 81.94           C  
ATOM   1471 HD11 LEU A  98       1.549  -9.908  39.368  1.00 81.94           H  
ATOM   1472 HD12 LEU A  98       1.318  -9.390  41.048  1.00 81.94           H  
ATOM   1473 HD13 LEU A  98       2.565  -8.603  40.052  1.00 81.94           H  
ATOM   1474  CD2 LEU A  98       2.330 -11.779  41.312  1.00 81.94           C  
ATOM   1475 HD21 LEU A  98       1.738 -12.283  40.548  1.00 81.94           H  
ATOM   1476 HD22 LEU A  98       3.032 -12.493  41.742  1.00 81.94           H  
ATOM   1477 HD23 LEU A  98       1.663 -11.452  42.110  1.00 81.94           H  
ATOM   1478  N   LYS A  99       6.976 -12.367  38.239  1.00 75.85           N  
ATOM   1479  H   LYS A  99       7.532 -11.929  38.959  1.00 75.85           H  
ATOM   1480  CA  LYS A  99       7.594 -12.677  36.933  1.00 75.85           C  
ATOM   1481  HA  LYS A  99       7.093 -12.065  36.183  1.00 75.85           H  
ATOM   1482  C   LYS A  99       7.413 -14.137  36.489  1.00 75.85           C  
ATOM   1483  CB  LYS A  99       9.074 -12.272  36.963  1.00 75.85           C  
ATOM   1484  HB2 LYS A  99       9.168 -11.280  37.405  1.00 75.85           H  
ATOM   1485  HB3 LYS A  99       9.450 -12.231  35.940  1.00 75.85           H  
ATOM   1486  O   LYS A  99       7.321 -14.392  35.288  1.00 75.85           O  
ATOM   1487  CG  LYS A  99       9.910 -13.281  37.757  1.00 75.85           C  
ATOM   1488  HG2 LYS A  99       9.458 -13.450  38.734  1.00 75.85           H  
ATOM   1489  HG3 LYS A  99       9.934 -14.221  37.206  1.00 75.85           H  
ATOM   1490  CD  LYS A  99      11.350 -12.831  37.943  1.00 75.85           C  
ATOM   1491  HD2 LYS A  99      11.823 -12.695  36.971  1.00 75.85           H  
ATOM   1492  HD3 LYS A  99      11.372 -11.901  38.513  1.00 75.85           H  
ATOM   1493  CE  LYS A  99      12.027 -13.954  38.721  1.00 75.85           C  
ATOM   1494  HE2 LYS A  99      11.477 -14.111  39.649  1.00 75.85           H  
ATOM   1495  HE3 LYS A  99      11.937 -14.880  38.152  1.00 75.85           H  
ATOM   1496  NZ  LYS A  99      13.439 -13.628  38.995  1.00 75.85           N  
ATOM   1497  HZ1 LYS A  99      13.477 -12.779  39.539  1.00 75.85           H  
ATOM   1498  HZ2 LYS A  99      13.845 -14.391  39.518  1.00 75.85           H  
ATOM   1499  HZ3 LYS A  99      13.929 -13.504  38.121  1.00 75.85           H  
ATOM   1500  N   ASP A 100       7.359 -15.050  37.457  1.00 74.76           N  
ATOM   1501  H   ASP A 100       7.425 -14.718  38.409  1.00 74.76           H  
ATOM   1502  CA  ASP A 100       7.226 -16.497  37.260  1.00 74.76           C  
ATOM   1503  HA  ASP A 100       7.459 -16.738  36.223  1.00 74.76           H  
ATOM   1504  C   ASP A 100       5.783 -16.982  37.511  1.00 74.76           C  
ATOM   1505  CB  ASP A 100       8.249 -17.235  38.150  1.00 74.76           C  
ATOM   1506  HB2 ASP A 100       8.039 -17.002  39.194  1.00 74.76           H  
ATOM   1507  HB3 ASP A 100       8.125 -18.309  38.016  1.00 74.76           H  
ATOM   1508  O   ASP A 100       5.496 -18.172  37.367  1.00 74.76           O  
ATOM   1509  CG  ASP A 100       9.714 -16.885  37.834  1.00 74.76           C  
ATOM   1510  OD1 ASP A 100      10.083 -16.852  36.639  1.00 74.76           O  
ATOM   1511  OD2 ASP A 100      10.495 -16.626  38.783  1.00 74.76           O  
ATOM   1512  N   ASP A 101       4.868 -16.072  37.870  1.00 66.74           N  
ATOM   1513  H   ASP A 101       5.115 -15.093  37.881  1.00 66.74           H  
ATOM   1514  CA  ASP A 101       3.462 -16.398  38.069  1.00 66.74           C  
ATOM   1515  HA  ASP A 101       3.414 -17.395  38.506  1.00 66.74           H  
ATOM   1516  C   ASP A 101       2.726 -16.437  36.720  1.00 66.74           C  
ATOM   1517  CB  ASP A 101       2.806 -15.454  39.086  1.00 66.74           C  
ATOM   1518  HB2 ASP A 101       2.785 -14.442  38.683  1.00 66.74           H  
ATOM   1519  HB3 ASP A 101       3.394 -15.451  40.003  1.00 66.74           H  
ATOM   1520  O   ASP A 101       2.667 -15.460  35.971  1.00 66.74           O  
ATOM   1521  CG  ASP A 101       1.380 -15.907  39.413  1.00 66.74           C  
ATOM   1522  OD1 ASP A 101       0.998 -17.031  39.002  1.00 66.74           O  
ATOM   1523  OD2 ASP A 101       0.629 -15.091  39.971  1.00 66.74           O  
ATOM   1524  N   THR A 102       2.186 -17.614  36.399  1.00 63.40           N  
ATOM   1525  H   THR A 102       2.151 -18.290  37.149  1.00 63.40           H  
ATOM   1526  CA  THR A 102       1.434 -17.887  35.163  1.00 63.40           C  
ATOM   1527  HA  THR A 102       1.653 -17.094  34.448  1.00 63.40           H  
ATOM   1528  C   THR A 102      -0.078 -17.839  35.378  1.00 63.40           C  
ATOM   1529  CB  THR A 102       1.859 -19.216  34.519  1.00 63.40           C  
ATOM   1530  HB  THR A 102       1.225 -19.417  33.655  1.00 63.40           H  
ATOM   1531  O   THR A 102      -0.841 -18.097  34.441  1.00 63.40           O  
ATOM   1532  CG2 THR A 102       3.312 -19.188  34.046  1.00 63.40           C  
ATOM   1533 HG21 THR A 102       3.559 -20.136  33.569  1.00 63.40           H  
ATOM   1534 HG22 THR A 102       3.443 -18.380  33.325  1.00 63.40           H  
ATOM   1535 HG23 THR A 102       3.984 -19.021  34.887  1.00 63.40           H  
ATOM   1536  OG1 THR A 102       1.749 -20.289  35.426  1.00 63.40           O  
ATOM   1537  HG1 THR A 102       2.374 -20.112  36.133  1.00 63.40           H  
ATOM   1538  N   SER A 103      -0.523 -17.504  36.593  1.00 68.70           N  
ATOM   1539  H   SER A 103       0.142 -17.275  37.318  1.00 68.70           H  
ATOM   1540  CA  SER A 103      -1.928 -17.318  36.927  1.00 68.70           C  
ATOM   1541  HA  SER A 103      -2.449 -18.244  36.684  1.00 68.70           H  
ATOM   1542  C   SER A 103      -2.555 -16.185  36.098  1.00 68.70           C  
ATOM   1543  CB  SER A 103      -2.085 -17.085  38.441  1.00 68.70           C  
ATOM   1544  HB2 SER A 103      -1.454 -17.775  39.001  1.00 68.70           H  
ATOM   1545  HB3 SER A 103      -3.123 -17.256  38.725  1.00 68.70           H  
ATOM   1546  O   SER A 103      -1.889 -15.290  35.565  1.00 68.70           O  
ATOM   1547  OG  SER A 103      -1.756 -15.754  38.760  1.00 68.70           O  
ATOM   1548  HG  SER A 103      -1.004 -15.742  39.356  1.00 68.70           H  
ATOM   1549  N   PHE A 104      -3.882 -16.223  35.957  1.00 58.68           N  
ATOM   1550  H   PHE A 104      -4.389 -16.957  36.430  1.00 58.68           H  
ATOM   1551  CA  PHE A 104      -4.641 -15.129  35.342  1.00 58.68           C  
ATOM   1552  HA  PHE A 104      -4.346 -15.015  34.299  1.00 58.68           H  
ATOM   1553  C   PHE A 104      -4.366 -13.786  36.047  1.00 58.68           C  
ATOM   1554  CB  PHE A 104      -6.130 -15.502  35.414  1.00 58.68           C  
ATOM   1555  HB2 PHE A 104      -6.373 -15.784  36.438  1.00 58.68           H  
ATOM   1556  HB3 PHE A 104      -6.304 -16.375  34.785  1.00 58.68           H  
ATOM   1557  O   PHE A 104      -4.297 -12.738  35.407  1.00 58.68           O  
ATOM   1558  CG  PHE A 104      -7.079 -14.399  34.989  1.00 58.68           C  
ATOM   1559  CD1 PHE A 104      -7.686 -13.581  35.961  1.00 58.68           C  
ATOM   1560  HD1 PHE A 104      -7.479 -13.739  37.010  1.00 58.68           H  
ATOM   1561  CD2 PHE A 104      -7.330 -14.166  33.624  1.00 58.68           C  
ATOM   1562  HD2 PHE A 104      -6.847 -14.775  32.873  1.00 58.68           H  
ATOM   1563  CE1 PHE A 104      -8.538 -12.534  35.570  1.00 58.68           C  
ATOM   1564  HE1 PHE A 104      -8.980 -11.892  36.317  1.00 58.68           H  
ATOM   1565  CE2 PHE A 104      -8.184 -13.119  33.233  1.00 58.68           C  
ATOM   1566  HE2 PHE A 104      -8.354 -12.919  32.185  1.00 58.68           H  
ATOM   1567  CZ  PHE A 104      -8.786 -12.302  34.206  1.00 58.68           C  
ATOM   1568  HZ  PHE A 104      -9.418 -11.480  33.903  1.00 58.68           H  
ATOM   1569  N   GLU A 105      -4.167 -13.840  37.361  1.00 64.37           N  
ATOM   1570  H   GLU A 105      -4.106 -14.746  37.803  1.00 64.37           H  
ATOM   1571  CA  GLU A 105      -4.071 -12.697  38.263  1.00 64.37           C  
ATOM   1572  HA  GLU A 105      -4.792 -11.937  37.960  1.00 64.37           H  
ATOM   1573  C   GLU A 105      -2.679 -12.054  38.181  1.00 64.37           C  
ATOM   1574  CB  GLU A 105      -4.455 -13.175  39.678  1.00 64.37           C  
ATOM   1575  HB2 GLU A 105      -3.723 -13.908  40.017  1.00 64.37           H  
ATOM   1576  HB3 GLU A 105      -4.453 -12.318  40.351  1.00 64.37           H  
ATOM   1577  O   GLU A 105      -2.579 -10.837  38.002  1.00 64.37           O  
ATOM   1578  CG  GLU A 105      -5.867 -13.807  39.672  1.00 64.37           C  
ATOM   1579  HG2 GLU A 105      -5.932 -14.575  38.902  1.00 64.37           H  
ATOM   1580  HG3 GLU A 105      -6.583 -13.031  39.400  1.00 64.37           H  
ATOM   1581  CD  GLU A 105      -6.310 -14.487  40.970  1.00 64.37           C  
ATOM   1582  OE1 GLU A 105      -7.505 -14.874  41.019  1.00 64.37           O  
ATOM   1583  OE2 GLU A 105      -5.489 -14.647  41.883  1.00 64.37           O  
ATOM   1584  N   GLY A 106      -1.615 -12.865  38.152  1.00 65.59           N  
ATOM   1585  H   GLY A 106      -1.748 -13.840  38.381  1.00 65.59           H  
ATOM   1586  CA  GLY A 106      -0.241 -12.419  37.910  1.00 65.59           C  
ATOM   1587  HA2 GLY A 106       0.419 -13.285  37.970  1.00 65.59           H  
ATOM   1588  HA3 GLY A 106       0.050 -11.713  38.687  1.00 65.59           H  
ATOM   1589  C   GLY A 106      -0.056 -11.763  36.537  1.00 65.59           C  
ATOM   1590  O   GLY A 106       0.591 -10.717  36.422  1.00 65.59           O  
ATOM   1591  N   ASN A 107      -0.698 -12.301  35.493  1.00 66.86           N  
ATOM   1592  H   ASN A 107      -1.196 -13.167  35.646  1.00 66.86           H  
ATOM   1593  CA  ASN A 107      -0.680 -11.702  34.153  1.00 66.86           C  
ATOM   1594  HA  ASN A 107       0.354 -11.493  33.879  1.00 66.86           H  
ATOM   1595  C   ASN A 107      -1.423 -10.355  34.096  1.00 66.86           C  
ATOM   1596  CB  ASN A 107      -1.259 -12.705  33.144  1.00 66.86           C  
ATOM   1597  HB2 ASN A 107      -2.189 -13.122  33.532  1.00 66.86           H  
ATOM   1598  HB3 ASN A 107      -1.483 -12.187  32.211  1.00 66.86           H  
ATOM   1599  O   ASN A 107      -0.924  -9.401  33.491  1.00 66.86           O  
ATOM   1600  CG  ASN A 107      -0.284 -13.819  32.808  1.00 66.86           C  
ATOM   1601  ND2 ASN A 107      -0.735 -15.047  32.772  1.00 66.86           N  
ATOM   1602 HD21 ASN A 107      -0.020 -15.752  32.665  1.00 66.86           H  
ATOM   1603 HD22 ASN A 107      -1.554 -15.257  33.324  1.00 66.86           H  
ATOM   1604  OD1 ASN A 107       0.884 -13.601  32.541  1.00 66.86           O  
ATOM   1605  N   LEU A 108      -2.585 -10.247  34.752  1.00 63.57           N  
ATOM   1606  H   LEU A 108      -2.952 -11.063  35.221  1.00 63.57           H  
ATOM   1607  CA  LEU A 108      -3.350  -8.998  34.834  1.00 63.57           C  
ATOM   1608  HA  LEU A 108      -3.529  -8.633  33.823  1.00 63.57           H  
ATOM   1609  C   LEU A 108      -2.578  -7.913  35.598  1.00 63.57           C  
ATOM   1610  CB  LEU A 108      -4.697  -9.299  35.509  1.00 63.57           C  
ATOM   1611  HB2 LEU A 108      -4.497  -9.724  36.493  1.00 63.57           H  
ATOM   1612  HB3 LEU A 108      -5.229 -10.051  34.927  1.00 63.57           H  
ATOM   1613  O   LEU A 108      -2.481  -6.771  35.140  1.00 63.57           O  
ATOM   1614  CG  LEU A 108      -5.596  -8.061  35.673  1.00 63.57           C  
ATOM   1615  HG  LEU A 108      -5.050  -7.260  36.171  1.00 63.57           H  
ATOM   1616  CD1 LEU A 108      -6.132  -7.540  34.341  1.00 63.57           C  
ATOM   1617 HD11 LEU A 108      -6.673  -8.328  33.816  1.00 63.57           H  
ATOM   1618 HD12 LEU A 108      -5.307  -7.197  33.717  1.00 63.57           H  
ATOM   1619 HD13 LEU A 108      -6.806  -6.701  34.514  1.00 63.57           H  
ATOM   1620  CD2 LEU A 108      -6.769  -8.433  36.563  1.00 63.57           C  
ATOM   1621 HD21 LEU A 108      -7.391  -7.557  36.746  1.00 63.57           H  
ATOM   1622 HD22 LEU A 108      -6.352  -8.798  37.502  1.00 63.57           H  
ATOM   1623 HD23 LEU A 108      -7.359  -9.222  36.097  1.00 63.57           H  
ATOM   1624  N   ALA A 109      -2.005  -8.276  36.745  1.00 63.84           N  
ATOM   1625  H   ALA A 109      -2.144  -9.221  37.075  1.00 63.84           H  
ATOM   1626  CA  ALA A 109      -1.193  -7.387  37.561  1.00 63.84           C  
ATOM   1627  HA  ALA A 109      -1.793  -6.527  37.860  1.00 63.84           H  
ATOM   1628  C   ALA A 109       0.019  -6.858  36.776  1.00 63.84           C  
ATOM   1629  CB  ALA A 109      -0.788  -8.162  38.815  1.00 63.84           C  
ATOM   1630  HB1 ALA A 109      -1.653  -8.305  39.463  1.00 63.84           H  
ATOM   1631  HB2 ALA A 109      -0.010  -7.616  39.350  1.00 63.84           H  
ATOM   1632  HB3 ALA A 109      -0.399  -9.141  38.537  1.00 63.84           H  
ATOM   1633  O   ALA A 109       0.223  -5.644  36.705  1.00 63.84           O  
ATOM   1634  N   ARG A 110       0.779  -7.732  36.102  1.00 71.20           N  
ATOM   1635  H   ARG A 110       0.566  -8.716  36.193  1.00 71.20           H  
ATOM   1636  CA  ARG A 110       1.914  -7.323  35.256  1.00 71.20           C  
ATOM   1637  HA  ARG A 110       2.644  -6.795  35.870  1.00 71.20           H  
ATOM   1638  C   ARG A 110       1.502  -6.342  34.161  1.00 71.20           C  
ATOM   1639  CB  ARG A 110       2.578  -8.559  34.644  1.00 71.20           C  
ATOM   1640  HB2 ARG A 110       1.813  -9.235  34.262  1.00 71.20           H  
ATOM   1641  HB3 ARG A 110       3.203  -8.241  33.809  1.00 71.20           H  
ATOM   1642  O   ARG A 110       2.157  -5.311  34.016  1.00 71.20           O  
ATOM   1643  CG  ARG A 110       3.459  -9.284  35.672  1.00 71.20           C  
ATOM   1644  HG2 ARG A 110       4.309  -8.654  35.933  1.00 71.20           H  
ATOM   1645  HG3 ARG A 110       2.890  -9.482  36.580  1.00 71.20           H  
ATOM   1646  CD  ARG A 110       3.965 -10.614  35.117  1.00 71.20           C  
ATOM   1647  HD2 ARG A 110       3.112 -11.264  34.923  1.00 71.20           H  
ATOM   1648  HD3 ARG A 110       4.582 -11.084  35.883  1.00 71.20           H  
ATOM   1649  NE  ARG A 110       4.752 -10.433  33.879  1.00 71.20           N  
ATOM   1650  HE  ARG A 110       4.738  -9.518  33.452  1.00 71.20           H  
ATOM   1651  NH1 ARG A 110       5.513 -12.583  33.764  1.00 71.20           N  
ATOM   1652 HH11 ARG A 110       4.954 -12.809  34.574  1.00 71.20           H  
ATOM   1653 HH12 ARG A 110       6.175 -13.282  33.458  1.00 71.20           H  
ATOM   1654  NH2 ARG A 110       6.135 -11.085  32.206  1.00 71.20           N  
ATOM   1655 HH21 ARG A 110       6.632 -11.825  31.731  1.00 71.20           H  
ATOM   1656 HH22 ARG A 110       6.076 -10.155  31.814  1.00 71.20           H  
ATOM   1657  CZ  ARG A 110       5.461 -11.370  33.285  1.00 71.20           C  
ATOM   1658  N   GLY A 111       0.396  -6.609  33.463  1.00 68.84           N  
ATOM   1659  H   GLY A 111      -0.084  -7.480  33.640  1.00 68.84           H  
ATOM   1660  CA  GLY A 111      -0.129  -5.716  32.427  1.00 68.84           C  
ATOM   1661  HA2 GLY A 111      -1.036  -6.157  32.013  1.00 68.84           H  
ATOM   1662  HA3 GLY A 111       0.607  -5.617  31.629  1.00 68.84           H  
ATOM   1663  C   GLY A 111      -0.473  -4.316  32.952  1.00 68.84           C  
ATOM   1664  O   GLY A 111      -0.122  -3.315  32.323  1.00 68.84           O  
ATOM   1665  N   LEU A 112      -1.087  -4.223  34.139  1.00 71.06           N  
ATOM   1666  H   LEU A 112      -1.353  -5.077  34.608  1.00 71.06           H  
ATOM   1667  CA  LEU A 112      -1.427  -2.941  34.771  1.00 71.06           C  
ATOM   1668  HA  LEU A 112      -2.039  -2.370  34.073  1.00 71.06           H  
ATOM   1669  C   LEU A 112      -0.172  -2.107  35.093  1.00 71.06           C  
ATOM   1670  CB  LEU A 112      -2.243  -3.216  36.050  1.00 71.06           C  
ATOM   1671  HB2 LEU A 112      -1.560  -3.574  36.822  1.00 71.06           H  
ATOM   1672  HB3 LEU A 112      -2.963  -4.013  35.866  1.00 71.06           H  
ATOM   1673  O   LEU A 112      -0.127  -0.905  34.818  1.00 71.06           O  
ATOM   1674  CG  LEU A 112      -2.989  -1.967  36.560  1.00 71.06           C  
ATOM   1675  HG  LEU A 112      -2.436  -1.066  36.295  1.00 71.06           H  
ATOM   1676  CD1 LEU A 112      -4.390  -1.882  35.948  1.00 71.06           C  
ATOM   1677 HD11 LEU A 112      -4.979  -2.752  36.239  1.00 71.06           H  
ATOM   1678 HD12 LEU A 112      -4.889  -0.976  36.292  1.00 71.06           H  
ATOM   1679 HD13 LEU A 112      -4.313  -1.853  34.861  1.00 71.06           H  
ATOM   1680  CD2 LEU A 112      -3.127  -1.993  38.081  1.00 71.06           C  
ATOM   1681 HD21 LEU A 112      -3.661  -1.106  38.422  1.00 71.06           H  
ATOM   1682 HD22 LEU A 112      -2.137  -2.006  38.537  1.00 71.06           H  
ATOM   1683 HD23 LEU A 112      -3.669  -2.887  38.390  1.00 71.06           H  
ATOM   1684  N   PHE A 113       0.866  -2.738  35.651  1.00 77.99           N  
ATOM   1685  H   PHE A 113       0.769  -3.720  35.867  1.00 77.99           H  
ATOM   1686  CA  PHE A 113       2.105  -2.045  36.017  1.00 77.99           C  
ATOM   1687  HA  PHE A 113       1.836  -1.068  36.419  1.00 77.99           H  
ATOM   1688  C   PHE A 113       3.011  -1.756  34.807  1.00 77.99           C  
ATOM   1689  CB  PHE A 113       2.821  -2.804  37.145  1.00 77.99           C  
ATOM   1690  HB2 PHE A 113       2.901  -3.859  36.882  1.00 77.99           H  
ATOM   1691  HB3 PHE A 113       3.827  -2.400  37.254  1.00 77.99           H  
ATOM   1692  O   PHE A 113       3.694  -0.732  34.799  1.00 77.99           O  
ATOM   1693  CG  PHE A 113       2.138  -2.667  38.491  1.00 77.99           C  
ATOM   1694  CD1 PHE A 113       2.266  -1.473  39.223  1.00 77.99           C  
ATOM   1695  HD1 PHE A 113       2.882  -0.669  38.848  1.00 77.99           H  
ATOM   1696  CD2 PHE A 113       1.349  -3.709  39.007  1.00 77.99           C  
ATOM   1697  HD2 PHE A 113       1.291  -4.656  38.491  1.00 77.99           H  
ATOM   1698  CE1 PHE A 113       1.589  -1.321  40.446  1.00 77.99           C  
ATOM   1699  HE1 PHE A 113       1.676  -0.402  41.007  1.00 77.99           H  
ATOM   1700  CE2 PHE A 113       0.643  -3.539  40.208  1.00 77.99           C  
ATOM   1701  HE2 PHE A 113       0.004  -4.323  40.586  1.00 77.99           H  
ATOM   1702  CZ  PHE A 113       0.778  -2.354  40.940  1.00 77.99           C  
ATOM   1703  HZ  PHE A 113       0.257  -2.243  41.879  1.00 77.99           H  
ATOM   1704  N   GLU A 114       2.982  -2.578  33.750  1.00 73.55           N  
ATOM   1705  H   GLU A 114       2.448  -3.434  33.803  1.00 73.55           H  
ATOM   1706  CA  GLU A 114       3.633  -2.256  32.470  1.00 73.55           C  
ATOM   1707  HA  GLU A 114       4.675  -1.992  32.650  1.00 73.55           H  
ATOM   1708  C   GLU A 114       2.981  -1.039  31.805  1.00 73.55           C  
ATOM   1709  CB  GLU A 114       3.597  -3.451  31.504  1.00 73.55           C  
ATOM   1710  HB2 GLU A 114       2.615  -3.924  31.538  1.00 73.55           H  
ATOM   1711  HB3 GLU A 114       3.762  -3.072  30.496  1.00 73.55           H  
ATOM   1712  O   GLU A 114       3.688  -0.145  31.335  1.00 73.55           O  
ATOM   1713  CG  GLU A 114       4.696  -4.484  31.803  1.00 73.55           C  
ATOM   1714  HG2 GLU A 114       4.531  -4.905  32.794  1.00 73.55           H  
ATOM   1715  HG3 GLU A 114       5.656  -3.967  31.819  1.00 73.55           H  
ATOM   1716  CD  GLU A 114       4.762  -5.621  30.766  1.00 73.55           C  
ATOM   1717  OE1 GLU A 114       5.657  -6.485  30.923  1.00 73.55           O  
ATOM   1718  OE2 GLU A 114       3.943  -5.623  29.819  1.00 73.55           O  
ATOM   1719  N   ALA A 115       1.648  -0.936  31.843  1.00 71.09           N  
ATOM   1720  H   ALA A 115       1.109  -1.719  32.184  1.00 71.09           H  
ATOM   1721  CA  ALA A 115       0.938   0.254  31.380  1.00 71.09           C  
ATOM   1722  HA  ALA A 115       1.218   0.440  30.343  1.00 71.09           H  
ATOM   1723  C   ALA A 115       1.328   1.497  32.197  1.00 71.09           C  
ATOM   1724  CB  ALA A 115      -0.570  -0.013  31.433  1.00 71.09           C  
ATOM   1725  HB1 ALA A 115      -0.810  -0.883  30.822  1.00 71.09           H  
ATOM   1726  HB2 ALA A 115      -0.890  -0.204  32.457  1.00 71.09           H  
ATOM   1727  HB3 ALA A 115      -1.109   0.852  31.046  1.00 71.09           H  
ATOM   1728  O   ALA A 115       1.613   2.552  31.624  1.00 71.09           O  
ATOM   1729  N   LYS A 116       1.417   1.371  33.530  1.00 78.77           N  
ATOM   1730  H   LYS A 116       1.125   0.495  33.940  1.00 78.77           H  
ATOM   1731  CA  LYS A 116       1.889   2.455  34.404  1.00 78.77           C  
ATOM   1732  HA  LYS A 116       1.245   3.320  34.246  1.00 78.77           H  
ATOM   1733  C   LYS A 116       3.314   2.897  34.043  1.00 78.77           C  
ATOM   1734  CB  LYS A 116       1.776   2.018  35.874  1.00 78.77           C  
ATOM   1735  HB2 LYS A 116       2.527   1.258  36.089  1.00 78.77           H  
ATOM   1736  HB3 LYS A 116       0.789   1.588  36.047  1.00 78.77           H  
ATOM   1737  O   LYS A 116       3.569   4.098  33.957  1.00 78.77           O  
ATOM   1738  CG  LYS A 116       1.967   3.209  36.823  1.00 78.77           C  
ATOM   1739  HG2 LYS A 116       2.929   3.684  36.627  1.00 78.77           H  
ATOM   1740  HG3 LYS A 116       1.174   3.935  36.649  1.00 78.77           H  
ATOM   1741  CD  LYS A 116       1.937   2.762  38.287  1.00 78.77           C  
ATOM   1742  HD2 LYS A 116       0.997   2.258  38.513  1.00 78.77           H  
ATOM   1743  HD3 LYS A 116       2.763   2.071  38.458  1.00 78.77           H  
ATOM   1744  CE  LYS A 116       2.099   3.991  39.183  1.00 78.77           C  
ATOM   1745  HE2 LYS A 116       1.163   4.548  39.223  1.00 78.77           H  
ATOM   1746  HE3 LYS A 116       2.863   4.636  38.749  1.00 78.77           H  
ATOM   1747  NZ  LYS A 116       2.542   3.603  40.535  1.00 78.77           N  
ATOM   1748  HZ1 LYS A 116       2.770   4.406  41.104  1.00 78.77           H  
ATOM   1749  HZ2 LYS A 116       1.888   3.021  41.038  1.00 78.77           H  
ATOM   1750  HZ3 LYS A 116       3.408   3.085  40.494  1.00 78.77           H  
ATOM   1751  N   LYS A 117       4.221   1.950  33.774  1.00 78.52           N  
ATOM   1752  H   LYS A 117       3.940   0.987  33.892  1.00 78.52           H  
ATOM   1753  CA  LYS A 117       5.599   2.228  33.335  1.00 78.52           C  
ATOM   1754  HA  LYS A 117       6.071   2.887  34.063  1.00 78.52           H  
ATOM   1755  C   LYS A 117       5.635   2.959  31.988  1.00 78.52           C  
ATOM   1756  CB  LYS A 117       6.386   0.910  33.291  1.00 78.52           C  
ATOM   1757  HB2 LYS A 117       6.276   0.393  34.244  1.00 78.52           H  
ATOM   1758  HB3 LYS A 117       5.981   0.268  32.508  1.00 78.52           H  
ATOM   1759  O   LYS A 117       6.286   3.994  31.884  1.00 78.52           O  
ATOM   1760  CG  LYS A 117       7.878   1.148  33.026  1.00 78.52           C  
ATOM   1761  HG2 LYS A 117       8.003   1.656  32.070  1.00 78.52           H  
ATOM   1762  HG3 LYS A 117       8.294   1.772  33.818  1.00 78.52           H  
ATOM   1763  CD  LYS A 117       8.625  -0.186  32.979  1.00 78.52           C  
ATOM   1764  HD2 LYS A 117       8.157  -0.829  32.233  1.00 78.52           H  
ATOM   1765  HD3 LYS A 117       8.573  -0.668  33.955  1.00 78.52           H  
ATOM   1766  CE  LYS A 117      10.083   0.069  32.589  1.00 78.52           C  
ATOM   1767  HE2 LYS A 117      10.549   0.693  33.352  1.00 78.52           H  
ATOM   1768  HE3 LYS A 117      10.098   0.628  31.653  1.00 78.52           H  
ATOM   1769  NZ  LYS A 117      10.818  -1.207  32.432  1.00 78.52           N  
ATOM   1770  HZ1 LYS A 117      11.775  -1.020  32.171  1.00 78.52           H  
ATOM   1771  HZ2 LYS A 117      10.792  -1.742  33.288  1.00 78.52           H  
ATOM   1772  HZ3 LYS A 117      10.387  -1.750  31.697  1.00 78.52           H  
ATOM   1773  N   LEU A 118       4.881   2.481  30.997  1.00 71.14           N  
ATOM   1774  H   LEU A 118       4.389   1.614  31.162  1.00 71.14           H  
ATOM   1775  CA  LEU A 118       4.779   3.087  29.661  1.00 71.14           C  
ATOM   1776  HA  LEU A 118       5.776   3.150  29.224  1.00 71.14           H  
ATOM   1777  C   LEU A 118       4.219   4.516  29.684  1.00 71.14           C  
ATOM   1778  CB  LEU A 118       3.882   2.191  28.786  1.00 71.14           C  
ATOM   1779  HB2 LEU A 118       3.412   2.794  28.009  1.00 71.14           H  
ATOM   1780  HB3 LEU A 118       3.081   1.784  29.403  1.00 71.14           H  
ATOM   1781  O   LEU A 118       4.619   5.343  28.869  1.00 71.14           O  
ATOM   1782  CG  LEU A 118       4.646   1.043  28.106  1.00 71.14           C  
ATOM   1783  HG  LEU A 118       5.356   0.604  28.807  1.00 71.14           H  
ATOM   1784  CD1 LEU A 118       3.668  -0.044  27.661  1.00 71.14           C  
ATOM   1785 HD11 LEU A 118       3.159  -0.453  28.534  1.00 71.14           H  
ATOM   1786 HD12 LEU A 118       4.216  -0.855  27.181  1.00 71.14           H  
ATOM   1787 HD13 LEU A 118       2.933   0.364  26.967  1.00 71.14           H  
ATOM   1788  CD2 LEU A 118       5.392   1.547  26.867  1.00 71.14           C  
ATOM   1789 HD21 LEU A 118       5.925   0.717  26.402  1.00 71.14           H  
ATOM   1790 HD22 LEU A 118       4.696   1.980  26.149  1.00 71.14           H  
ATOM   1791 HD23 LEU A 118       6.128   2.297  27.157  1.00 71.14           H  
ATOM   1792  N   ILE A 119       3.303   4.821  30.609  1.00 73.60           N  
ATOM   1793  H   ILE A 119       2.949   4.074  31.189  1.00 73.60           H  
ATOM   1794  CA  ILE A 119       2.782   6.183  30.807  1.00 73.60           C  
ATOM   1795  HA  ILE A 119       2.591   6.631  29.831  1.00 73.60           H  
ATOM   1796  C   ILE A 119       3.829   7.073  31.498  1.00 73.60           C  
ATOM   1797  CB  ILE A 119       1.442   6.128  31.581  1.00 73.60           C  
ATOM   1798  HB  ILE A 119       1.589   5.531  32.481  1.00 73.60           H  
ATOM   1799  O   ILE A 119       3.960   8.249  31.159  1.00 73.60           O  
ATOM   1800  CG1 ILE A 119       0.348   5.463  30.711  1.00 73.60           C  
ATOM   1801 HG12 ILE A 119       0.071   6.136  29.899  1.00 73.60           H  
ATOM   1802 HG13 ILE A 119       0.740   4.553  30.256  1.00 73.60           H  
ATOM   1803  CG2 ILE A 119       0.977   7.535  32.008  1.00 73.60           C  
ATOM   1804 HG21 ILE A 119       0.020   7.484  32.528  1.00 73.60           H  
ATOM   1805 HG22 ILE A 119       0.881   8.181  31.135  1.00 73.60           H  
ATOM   1806 HG23 ILE A 119       1.692   7.978  32.701  1.00 73.60           H  
ATOM   1807  CD1 ILE A 119      -0.916   5.073  31.489  1.00 73.60           C  
ATOM   1808 HD11 ILE A 119      -1.448   5.959  31.836  1.00 73.60           H  
ATOM   1809 HD12 ILE A 119      -0.648   4.449  32.342  1.00 73.60           H  
ATOM   1810 HD13 ILE A 119      -1.579   4.507  30.835  1.00 73.60           H  
ATOM   1811  N   ALA A 120       4.587   6.525  32.450  1.00 73.70           N  
ATOM   1812  H   ALA A 120       4.428   5.558  32.694  1.00 73.70           H  
ATOM   1813  CA  ALA A 120       5.572   7.267  33.234  1.00 73.70           C  
ATOM   1814  HA  ALA A 120       5.138   8.229  33.507  1.00 73.70           H  
ATOM   1815  C   ALA A 120       6.883   7.565  32.476  1.00 73.70           C  
ATOM   1816  CB  ALA A 120       5.824   6.482  34.526  1.00 73.70           C  
ATOM   1817  HB1 ALA A 120       4.894   6.380  35.086  1.00 73.70           H  
ATOM   1818  HB2 ALA A 120       6.208   5.490  34.289  1.00 73.70           H  
ATOM   1819  HB3 ALA A 120       6.553   7.007  35.142  1.00 73.70           H  
ATOM   1820  O   ALA A 120       7.498   8.604  32.734  1.00 73.70           O  
ATOM   1821  N   GLU A 121       7.307   6.699  31.545  1.00 73.39           N  
ATOM   1822  H   GLU A 121       6.793   5.836  31.441  1.00 73.39           H  
ATOM   1823  CA  GLU A 121       8.547   6.841  30.755  1.00 73.39           C  
ATOM   1824  HA  GLU A 121       9.391   6.836  31.446  1.00 73.39           H  
ATOM   1825  C   GLU A 121       8.649   8.180  29.999  1.00 73.39           C  
ATOM   1826  CB  GLU A 121       8.732   5.647  29.791  1.00 73.39           C  
ATOM   1827  HB2 GLU A 121       7.762   5.325  29.411  1.00 73.39           H  
ATOM   1828  HB3 GLU A 121       9.346   5.970  28.951  1.00 73.39           H  
ATOM   1829  O   GLU A 121       9.601   8.926  30.246  1.00 73.39           O  
ATOM   1830  CG  GLU A 121       9.437   4.457  30.462  1.00 73.39           C  
ATOM   1831  HG2 GLU A 121       8.842   4.132  31.316  1.00 73.39           H  
ATOM   1832  HG3 GLU A 121      10.401   4.798  30.840  1.00 73.39           H  
ATOM   1833  CD  GLU A 121       9.669   3.250  29.535  1.00 73.39           C  
ATOM   1834  OE1 GLU A 121      10.217   2.242  30.049  1.00 73.39           O  
ATOM   1835  OE2 GLU A 121       9.310   3.328  28.338  1.00 73.39           O  
ATOM   1836  N   PRO A 122       7.682   8.568  29.143  1.00 63.07           N  
ATOM   1837  CA  PRO A 122       7.739   9.842  28.424  1.00 63.07           C  
ATOM   1838  HA  PRO A 122       8.713   9.941  27.945  1.00 63.07           H  
ATOM   1839  C   PRO A 122       7.546  11.072  29.328  1.00 63.07           C  
ATOM   1840  CB  PRO A 122       6.663   9.737  27.338  1.00 63.07           C  
ATOM   1841  HB2 PRO A 122       7.108   9.324  26.433  1.00 63.07           H  
ATOM   1842  HB3 PRO A 122       6.195  10.697  27.122  1.00 63.07           H  
ATOM   1843  O   PRO A 122       7.815  12.190  28.892  1.00 63.07           O  
ATOM   1844  CG  PRO A 122       5.659   8.735  27.905  1.00 63.07           C  
ATOM   1845  HG2 PRO A 122       5.118   8.209  27.118  1.00 63.07           H  
ATOM   1846  HG3 PRO A 122       4.965   9.249  28.570  1.00 63.07           H  
ATOM   1847  CD  PRO A 122       6.530   7.789  28.718  1.00 63.07           C  
ATOM   1848  HD2 PRO A 122       5.955   7.411  29.564  1.00 63.07           H  
ATOM   1849  HD3 PRO A 122       6.857   6.965  28.084  1.00 63.07           H  
ATOM   1850  N   LEU A 123       7.099  10.890  30.577  1.00 72.59           N  
ATOM   1851  H   LEU A 123       6.927   9.942  30.880  1.00 72.59           H  
ATOM   1852  CA  LEU A 123       6.885  11.966  31.552  1.00 72.59           C  
ATOM   1853  HA  LEU A 123       6.797  12.913  31.021  1.00 72.59           H  
ATOM   1854  C   LEU A 123       8.066  12.157  32.521  1.00 72.59           C  
ATOM   1855  CB  LEU A 123       5.566  11.709  32.307  1.00 72.59           C  
ATOM   1856  HB2 LEU A 123       5.450  12.475  33.073  1.00 72.59           H  
ATOM   1857  HB3 LEU A 123       5.638  10.744  32.809  1.00 72.59           H  
ATOM   1858  O   LEU A 123       8.029  13.069  33.345  1.00 72.59           O  
ATOM   1859  CG  LEU A 123       4.301  11.717  31.428  1.00 72.59           C  
ATOM   1860  HG  LEU A 123       4.387  10.960  30.648  1.00 72.59           H  
ATOM   1861  CD1 LEU A 123       3.080  11.390  32.289  1.00 72.59           C  
ATOM   1862 HD11 LEU A 123       2.953  12.140  33.069  1.00 72.59           H  
ATOM   1863 HD12 LEU A 123       3.215  10.410  32.746  1.00 72.59           H  
ATOM   1864 HD13 LEU A 123       2.189  11.353  31.662  1.00 72.59           H  
ATOM   1865  CD2 LEU A 123       4.062  13.078  30.766  1.00 72.59           C  
ATOM   1866 HD21 LEU A 123       4.856  13.285  30.049  1.00 72.59           H  
ATOM   1867 HD22 LEU A 123       3.114  13.060  30.228  1.00 72.59           H  
ATOM   1868 HD23 LEU A 123       4.037  13.863  31.522  1.00 72.59           H  
ATOM   1869  N   GLY A 124       9.104  11.313  32.450  1.00 75.51           N  
ATOM   1870  H   GLY A 124       9.086  10.585  31.751  1.00 75.51           H  
ATOM   1871  CA  GLY A 124      10.220  11.345  33.402  1.00 75.51           C  
ATOM   1872  HA2 GLY A 124      10.981  10.638  33.071  1.00 75.51           H  
ATOM   1873  HA3 GLY A 124      10.653  12.346  33.419  1.00 75.51           H  
ATOM   1874  C   GLY A 124       9.812  10.971  34.833  1.00 75.51           C  
ATOM   1875  O   GLY A 124      10.443  11.413  35.790  1.00 75.51           O  
ATOM   1876  N   LEU A 125       8.743  10.181  34.987  1.00 81.52           N  
ATOM   1877  H   LEU A 125       8.295   9.842  34.147  1.00 81.52           H  
ATOM   1878  CA  LEU A 125       8.163   9.773  36.275  1.00 81.52           C  
ATOM   1879  HA  LEU A 125       8.603  10.384  37.063  1.00 81.52           H  
ATOM   1880  C   LEU A 125       8.523   8.325  36.653  1.00 81.52           C  
ATOM   1881  CB  LEU A 125       6.642  10.034  36.261  1.00 81.52           C  
ATOM   1882  HB2 LEU A 125       6.206   9.665  37.190  1.00 81.52           H  
ATOM   1883  HB3 LEU A 125       6.204   9.464  35.442  1.00 81.52           H  
ATOM   1884  O   LEU A 125       7.835   7.700  37.459  1.00 81.52           O  
ATOM   1885  CG  LEU A 125       6.237  11.510  36.107  1.00 81.52           C  
ATOM   1886  HG  LEU A 125       6.681  11.915  35.198  1.00 81.52           H  
ATOM   1887  CD1 LEU A 125       4.719  11.625  35.977  1.00 81.52           C  
ATOM   1888 HD11 LEU A 125       4.237  11.297  36.898  1.00 81.52           H  
ATOM   1889 HD12 LEU A 125       4.372  10.998  35.156  1.00 81.52           H  
ATOM   1890 HD13 LEU A 125       4.445  12.660  35.770  1.00 81.52           H  
ATOM   1891  CD2 LEU A 125       6.675  12.370  37.297  1.00 81.52           C  
ATOM   1892 HD21 LEU A 125       7.764  12.395  37.351  1.00 81.52           H  
ATOM   1893 HD22 LEU A 125       6.263  11.964  38.221  1.00 81.52           H  
ATOM   1894 HD23 LEU A 125       6.320  13.390  37.154  1.00 81.52           H  
ATOM   1895  N   VAL A 126       9.591   7.785  36.064  1.00 82.32           N  
ATOM   1896  H   VAL A 126      10.125   8.372  35.440  1.00 82.32           H  
ATOM   1897  CA  VAL A 126      10.157   6.470  36.395  1.00 82.32           C  
ATOM   1898  HA  VAL A 126       9.407   5.868  36.908  1.00 82.32           H  
ATOM   1899  C   VAL A 126      11.332   6.670  37.346  1.00 82.32           C  
ATOM   1900  CB  VAL A 126      10.586   5.709  35.126  1.00 82.32           C  
ATOM   1901  HB  VAL A 126      11.355   6.281  34.607  1.00 82.32           H  
ATOM   1902  O   VAL A 126      12.268   7.406  37.033  1.00 82.32           O  
ATOM   1903  CG1 VAL A 126      11.141   4.317  35.445  1.00 82.32           C  
ATOM   1904 HG11 VAL A 126      11.425   3.813  34.521  1.00 82.32           H  
ATOM   1905 HG12 VAL A 126      10.387   3.723  35.961  1.00 82.32           H  
ATOM   1906 HG13 VAL A 126      12.028   4.397  36.074  1.00 82.32           H  
ATOM   1907  CG2 VAL A 126       9.402   5.519  34.173  1.00 82.32           C  
ATOM   1908 HG21 VAL A 126       9.030   6.490  33.844  1.00 82.32           H  
ATOM   1909 HG22 VAL A 126       8.600   4.969  34.665  1.00 82.32           H  
ATOM   1910 HG23 VAL A 126       9.727   4.961  33.295  1.00 82.32           H  
ATOM   1911  N   GLU A 127      11.285   6.030  38.513  1.00 80.46           N  
ATOM   1912  H   GLU A 127      10.495   5.437  38.721  1.00 80.46           H  
ATOM   1913  CA  GLU A 127      12.384   6.063  39.475  1.00 80.46           C  
ATOM   1914  HA  GLU A 127      12.611   7.112  39.665  1.00 80.46           H  
ATOM   1915  C   GLU A 127      13.622   5.356  38.881  1.00 80.46           C  
ATOM   1916  CB  GLU A 127      11.926   5.439  40.805  1.00 80.46           C  
ATOM   1917  HB2 GLU A 127      11.787   4.366  40.673  1.00 80.46           H  
ATOM   1918  HB3 GLU A 127      10.969   5.883  41.079  1.00 80.46           H  
ATOM   1919  O   GLU A 127      13.514   4.208  38.437  1.00 80.46           O  
ATOM   1920  CG  GLU A 127      12.918   5.697  41.950  1.00 80.46           C  
ATOM   1921  HG2 GLU A 127      13.877   5.250  41.689  1.00 80.46           H  
ATOM   1922  HG3 GLU A 127      13.063   6.773  42.041  1.00 80.46           H  
ATOM   1923  CD  GLU A 127      12.458   5.135  43.311  1.00 80.46           C  
ATOM   1924  OE1 GLU A 127      13.190   5.375  44.295  1.00 80.46           O  
ATOM   1925  OE2 GLU A 127      11.404   4.455  43.386  1.00 80.46           O  
ATOM   1926  N   PRO A 128      14.799   6.010  38.834  1.00 63.58           N  
ATOM   1927  CA  PRO A 128      16.004   5.398  38.293  1.00 63.58           C  
ATOM   1928  HA  PRO A 128      15.799   5.038  37.285  1.00 63.58           H  
ATOM   1929  C   PRO A 128      16.456   4.214  39.153  1.00 63.58           C  
ATOM   1930  CB  PRO A 128      17.050   6.515  38.219  1.00 63.58           C  
ATOM   1931  HB2 PRO A 128      17.003   6.986  37.237  1.00 63.58           H  
ATOM   1932  HB3 PRO A 128      18.058   6.151  38.418  1.00 63.58           H  
ATOM   1933  O   PRO A 128      16.422   4.246  40.383  1.00 63.58           O  
ATOM   1934  CG  PRO A 128      16.586   7.512  39.280  1.00 63.58           C  
ATOM   1935  HG2 PRO A 128      16.897   8.529  39.045  1.00 63.58           H  
ATOM   1936  HG3 PRO A 128      16.970   7.208  40.254  1.00 63.58           H  
ATOM   1937  CD  PRO A 128      15.066   7.369  39.271  1.00 63.58           C  
ATOM   1938  HD2 PRO A 128      14.674   7.551  40.272  1.00 63.58           H  
ATOM   1939  HD3 PRO A 128      14.630   8.068  38.557  1.00 63.58           H  
ATOM   1940  N   GLU A 129      16.924   3.162  38.492  1.00 57.59           N  
ATOM   1941  H   GLU A 129      16.904   3.177  37.482  1.00 57.59           H  
ATOM   1942  CA  GLU A 129      17.416   1.950  39.135  1.00 57.59           C  
ATOM   1943  HA  GLU A 129      16.663   1.610  39.846  1.00 57.59           H  
ATOM   1944  C   GLU A 129      18.716   2.234  39.908  1.00 57.59           C  
ATOM   1945  CB  GLU A 129      17.542   0.877  38.047  1.00 57.59           C  
ATOM   1946  HB2 GLU A 129      18.215   1.225  37.262  1.00 57.59           H  
ATOM   1947  HB3 GLU A 129      16.553   0.755  37.606  1.00 57.59           H  
ATOM   1948  O   GLU A 129      19.793   2.397  39.335  1.00 57.59           O  
ATOM   1949  CG  GLU A 129      18.023  -0.486  38.546  1.00 57.59           C  
ATOM   1950  HG2 GLU A 129      19.112  -0.513  38.511  1.00 57.59           H  
ATOM   1951  HG3 GLU A 129      17.739  -0.622  39.590  1.00 57.59           H  
ATOM   1952  CD  GLU A 129      17.442  -1.595  37.666  1.00 57.59           C  
ATOM   1953  OE1 GLU A 129      16.653  -2.390  38.225  1.00 57.59           O  
ATOM   1954  OE2 GLU A 129      17.740  -1.582  36.452  1.00 57.59           O  
ATOM   1955  N   LEU A 130      18.617   2.337  41.237  1.00 46.34           N  
ATOM   1956  H   LEU A 130      17.694   2.369  41.645  1.00 46.34           H  
ATOM   1957  CA  LEU A 130      19.782   2.443  42.114  1.00 46.34           C  
ATOM   1958  HA  LEU A 130      20.398   3.273  41.769  1.00 46.34           H  
ATOM   1959  C   LEU A 130      20.618   1.159  42.012  1.00 46.34           C  
ATOM   1960  CB  LEU A 130      19.326   2.724  43.559  1.00 46.34           C  
ATOM   1961  HB2 LEU A 130      18.449   2.111  43.768  1.00 46.34           H  
ATOM   1962  HB3 LEU A 130      20.107   2.413  44.252  1.00 46.34           H  
ATOM   1963  O   LEU A 130      20.151   0.073  42.353  1.00 46.34           O  
ATOM   1964  CG  LEU A 130      18.996   4.208  43.815  1.00 46.34           C  
ATOM   1965  HG  LEU A 130      18.501   4.632  42.942  1.00 46.34           H  
ATOM   1966  CD1 LEU A 130      18.059   4.348  45.013  1.00 46.34           C  
ATOM   1967 HD11 LEU A 130      17.831   5.400  45.184  1.00 46.34           H  
ATOM   1968 HD12 LEU A 130      18.511   3.918  45.907  1.00 46.34           H  
ATOM   1969 HD13 LEU A 130      17.120   3.837  44.803  1.00 46.34           H  
ATOM   1970  CD2 LEU A 130      20.267   5.011  44.116  1.00 46.34           C  
ATOM   1971 HD21 LEU A 130      20.001   6.056  44.278  1.00 46.34           H  
ATOM   1972 HD22 LEU A 130      20.948   4.953  43.266  1.00 46.34           H  
ATOM   1973 HD23 LEU A 130      20.757   4.618  45.006  1.00 46.34           H  
ATOM   1974  N   ALA A 131      21.865   1.303  41.559  1.00 31.82           N  
ATOM   1975  H   ALA A 131      22.122   2.208  41.193  1.00 31.82           H  
ATOM   1976  CA  ALA A 131      22.845   0.223  41.472  1.00 31.82           C  
ATOM   1977  HA  ALA A 131      22.510  -0.456  40.688  1.00 31.82           H  
ATOM   1978  C   ALA A 131      22.960  -0.559  42.802  1.00 31.82           C  
ATOM   1979  CB  ALA A 131      24.193   0.833  41.061  1.00 31.82           C  
ATOM   1980  HB1 ALA A 131      24.087   1.349  40.106  1.00 31.82           H  
ATOM   1981  HB2 ALA A 131      24.527   1.539  41.821  1.00 31.82           H  
ATOM   1982  HB3 ALA A 131      24.938   0.045  40.953  1.00 31.82           H  
ATOM   1983  O   ALA A 131      22.874   0.039  43.882  1.00 31.82           O  
ATOM   1984  N   PRO A 132      23.187  -1.885  42.762  1.00 29.73           N  
ATOM   1985  CA  PRO A 132      23.111  -2.720  43.949  1.00 29.73           C  
ATOM   1986  HA  PRO A 132      22.152  -2.554  44.441  1.00 29.73           H  
ATOM   1987  C   PRO A 132      24.243  -2.383  44.927  1.00 29.73           C  
ATOM   1988  CB  PRO A 132      23.152  -4.167  43.440  1.00 29.73           C  
ATOM   1989  HB2 PRO A 132      23.650  -4.839  44.138  1.00 29.73           H  
ATOM   1990  HB3 PRO A 132      22.136  -4.509  43.246  1.00 29.73           H  
ATOM   1991  O   PRO A 132      25.421  -2.599  44.651  1.00 29.73           O  
ATOM   1992  CG  PRO A 132      23.907  -4.061  42.115  1.00 29.73           C  
ATOM   1993  HG2 PRO A 132      23.626  -4.855  41.423  1.00 29.73           H  
ATOM   1994  HG3 PRO A 132      24.981  -4.078  42.302  1.00 29.73           H  
ATOM   1995  CD  PRO A 132      23.503  -2.685  41.589  1.00 29.73           C  
ATOM   1996  HD2 PRO A 132      22.612  -2.781  40.969  1.00 29.73           H  
ATOM   1997  HD3 PRO A 132      24.318  -2.248  41.012  1.00 29.73           H  
ATOM   1998  N   GLY A 133      23.865  -1.901  46.112  1.00 30.51           N  
ATOM   1999  H   GLY A 133      22.900  -1.614  46.195  1.00 30.51           H  
ATOM   2000  CA  GLY A 133      24.714  -1.921  47.300  1.00 30.51           C  
ATOM   2001  HA2 GLY A 133      25.631  -2.470  47.082  1.00 30.51           H  
ATOM   2002  HA3 GLY A 133      24.191  -2.474  48.081  1.00 30.51           H  
ATOM   2003  C   GLY A 133      25.125  -0.556  47.847  1.00 30.51           C  
ATOM   2004  O   GLY A 133      26.088   0.053  47.394  1.00 30.51           O  
ATOM   2005  N   ARG A 134      24.488  -0.158  48.953  1.00 29.36           N  
ATOM   2006  H   ARG A 134      23.533  -0.475  49.029  1.00 29.36           H  
ATOM   2007  CA  ARG A 134      25.157   0.187  50.225  1.00 29.36           C  
ATOM   2008  HA  ARG A 134      25.705  -0.688  50.574  1.00 29.36           H  
ATOM   2009  C   ARG A 134      24.100   0.517  51.278  1.00 29.36           C  
ATOM   2010  CB  ARG A 134      26.158   1.356  50.077  1.00 29.36           C  
ATOM   2011  HB2 ARG A 134      26.116   1.996  50.958  1.00 29.36           H  
ATOM   2012  HB3 ARG A 134      25.888   1.965  49.215  1.00 29.36           H  
ATOM   2013  O   ARG A 134      23.457   1.557  51.231  1.00 29.36           O  
ATOM   2014  CG  ARG A 134      27.605   0.838  49.946  1.00 29.36           C  
ATOM   2015  HG2 ARG A 134      27.939   0.460  50.912  1.00 29.36           H  
ATOM   2016  HG3 ARG A 134      27.655   0.014  49.234  1.00 29.36           H  
ATOM   2017  CD  ARG A 134      28.552   1.949  49.483  1.00 29.36           C  
ATOM   2018  HD2 ARG A 134      28.628   2.694  50.275  1.00 29.36           H  
ATOM   2019  HD3 ARG A 134      28.124   2.416  48.596  1.00 29.36           H  
ATOM   2020  NE  ARG A 134      29.885   1.415  49.138  1.00 29.36           N  
ATOM   2021  HE  ARG A 134      29.921   0.433  48.905  1.00 29.36           H  
ATOM   2022  NH1 ARG A 134      31.024   3.408  49.125  1.00 29.36           N  
ATOM   2023 HH11 ARG A 134      31.861   3.930  48.907  1.00 29.36           H  
ATOM   2024 HH12 ARG A 134      30.153   3.885  49.310  1.00 29.36           H  
ATOM   2025  NH2 ARG A 134      32.087   1.529  48.563  1.00 29.36           N  
ATOM   2026 HH21 ARG A 134      32.084   0.540  48.359  1.00 29.36           H  
ATOM   2027 HH22 ARG A 134      32.921   2.068  48.379  1.00 29.36           H  
ATOM   2028  CZ  ARG A 134      30.989   2.116  48.948  1.00 29.36           C  
ATOM   2029  N   LYS A 135      23.972  -0.382  52.258  1.00 28.51           N  
ATOM   2030  H   LYS A 135      24.523  -1.225  52.173  1.00 28.51           H  
ATOM   2031  CA  LYS A 135      23.257  -0.171  53.522  1.00 28.51           C  
ATOM   2032  HA  LYS A 135      22.180  -0.184  53.353  1.00 28.51           H  
ATOM   2033  C   LYS A 135      23.649   1.184  54.127  1.00 28.51           C  
ATOM   2034  CB  LYS A 135      23.663  -1.282  54.516  1.00 28.51           C  
ATOM   2035  HB2 LYS A 135      24.747  -1.273  54.635  1.00 28.51           H  
ATOM   2036  HB3 LYS A 135      23.221  -1.050  55.485  1.00 28.51           H  
ATOM   2037  O   LYS A 135      24.842   1.413  54.336  1.00 28.51           O  
ATOM   2038  CG  LYS A 135      23.221  -2.701  54.118  1.00 28.51           C  
ATOM   2039  HG2 LYS A 135      22.133  -2.731  54.074  1.00 28.51           H  
ATOM   2040  HG3 LYS A 135      23.620  -2.951  53.135  1.00 28.51           H  
ATOM   2041  CD  LYS A 135      23.721  -3.740  55.138  1.00 28.51           C  
ATOM   2042  HD2 LYS A 135      23.372  -3.460  56.132  1.00 28.51           H  
ATOM   2043  HD3 LYS A 135      24.811  -3.755  55.133  1.00 28.51           H  
ATOM   2044  CE  LYS A 135      23.180  -5.134  54.786  1.00 28.51           C  
ATOM   2045  HE2 LYS A 135      22.091  -5.084  54.766  1.00 28.51           H  
ATOM   2046  HE3 LYS A 135      23.510  -5.395  53.780  1.00 28.51           H  
ATOM   2047  NZ  LYS A 135      23.617  -6.176  55.752  1.00 28.51           N  
ATOM   2048  HZ1 LYS A 135      23.289  -5.959  56.683  1.00 28.51           H  
ATOM   2049  HZ2 LYS A 135      24.623  -6.266  55.765  1.00 28.51           H  
ATOM   2050  HZ3 LYS A 135      23.224  -7.070  55.494  1.00 28.51           H  
ATOM   2051  N   ARG A 136      22.684   2.035  54.486  1.00 29.90           N  
ATOM   2052  H   ARG A 136      21.728   1.830  54.233  1.00 29.90           H  
ATOM   2053  CA  ARG A 136      22.898   3.098  55.481  1.00 29.90           C  
ATOM   2054  HA  ARG A 136      23.729   2.764  56.102  1.00 29.90           H  
ATOM   2055  C   ARG A 136      21.704   3.227  56.435  1.00 29.90           C  
ATOM   2056  CB  ARG A 136      23.275   4.442  54.831  1.00 29.90           C  
ATOM   2057  HB2 ARG A 136      22.972   5.251  55.495  1.00 29.90           H  
ATOM   2058  HB3 ARG A 136      22.748   4.566  53.885  1.00 29.90           H  
ATOM   2059  O   ARG A 136      20.591   2.908  56.035  1.00 29.90           O  
ATOM   2060  CG  ARG A 136      24.794   4.537  54.615  1.00 29.90           C  
ATOM   2061  HG2 ARG A 136      25.095   3.855  53.819  1.00 29.90           H  
ATOM   2062  HG3 ARG A 136      25.307   4.261  55.537  1.00 29.90           H  
ATOM   2063  CD  ARG A 136      25.219   5.951  54.225  1.00 29.90           C  
ATOM   2064  HD2 ARG A 136      24.783   6.657  54.931  1.00 29.90           H  
ATOM   2065  HD3 ARG A 136      24.833   6.168  53.229  1.00 29.90           H  
ATOM   2066  NE  ARG A 136      26.690   6.089  54.249  1.00 29.90           N  
ATOM   2067  HE  ARG A 136      27.210   5.296  54.598  1.00 29.90           H  
ATOM   2068  NH1 ARG A 136      26.781   8.229  53.432  1.00 29.90           N  
ATOM   2069 HH11 ARG A 136      27.300   9.058  53.180  1.00 29.90           H  
ATOM   2070 HH12 ARG A 136      25.776   8.221  53.329  1.00 29.90           H  
ATOM   2071  NH2 ARG A 136      28.668   7.201  54.035  1.00 29.90           N  
ATOM   2072 HH21 ARG A 136      29.156   6.423  54.455  1.00 29.90           H  
ATOM   2073 HH22 ARG A 136      29.170   8.044  53.797  1.00 29.90           H  
ATOM   2074  CZ  ARG A 136      27.370   7.167  53.905  1.00 29.90           C  
ATOM   2075  N   PRO A 137      21.959   3.600  57.703  1.00 32.60           N  
ATOM   2076  CA  PRO A 137      21.074   3.341  58.835  1.00 32.60           C  
ATOM   2077  HA  PRO A 137      20.559   2.394  58.676  1.00 32.60           H  
ATOM   2078  C   PRO A 137      20.019   4.440  59.034  1.00 32.60           C  
ATOM   2079  CB  PRO A 137      21.994   3.212  60.063  1.00 32.60           C  
ATOM   2080  HB2 PRO A 137      21.764   3.989  60.793  1.00 32.60           H  
ATOM   2081  HB3 PRO A 137      21.892   2.231  60.527  1.00 32.60           H  
ATOM   2082  O   PRO A 137      20.182   5.564  58.566  1.00 32.60           O  
ATOM   2083  CG  PRO A 137      23.415   3.416  59.534  1.00 32.60           C  
ATOM   2084  HG2 PRO A 137      23.873   2.449  59.327  1.00 32.60           H  
ATOM   2085  HG3 PRO A 137      24.027   3.993  60.228  1.00 32.60           H  
ATOM   2086  CD  PRO A 137      23.190   4.163  58.231  1.00 32.60           C  
ATOM   2087  HD2 PRO A 137      24.062   4.054  57.585  1.00 32.60           H  
ATOM   2088  HD3 PRO A 137      23.030   5.220  58.441  1.00 32.60           H  
ATOM   2089  N   ALA A 138      18.968   4.071  59.766  1.00 33.54           N  
ATOM   2090  H   ALA A 138      18.987   3.128  60.129  1.00 33.54           H  
ATOM   2091  CA  ALA A 138      17.757   4.826  60.097  1.00 33.54           C  
ATOM   2092  HA  ALA A 138      17.393   5.291  59.180  1.00 33.54           H  
ATOM   2093  C   ALA A 138      17.992   5.976  61.135  1.00 33.54           C  
ATOM   2094  CB  ALA A 138      16.744   3.740  60.518  1.00 33.54           C  
ATOM   2095  HB1 ALA A 138      16.696   3.662  61.604  1.00 33.54           H  
ATOM   2096  HB2 ALA A 138      17.010   2.764  60.110  1.00 33.54           H  
ATOM   2097  HB3 ALA A 138      15.761   3.961  60.103  1.00 33.54           H  
ATOM   2098  O   ALA A 138      19.117   6.126  61.616  1.00 33.54           O  
ATOM   2099  N   PRO A 139      16.983   6.817  61.474  1.00 39.00           N  
ATOM   2100  CA  PRO A 139      17.072   8.285  61.453  1.00 39.00           C  
ATOM   2101  HA  PRO A 139      18.020   8.606  61.022  1.00 39.00           H  
ATOM   2102  C   PRO A 139      16.910   8.950  62.842  1.00 39.00           C  
ATOM   2103  CB  PRO A 139      15.914   8.676  60.514  1.00 39.00           C  
ATOM   2104  HB2 PRO A 139      16.276   8.685  59.486  1.00 39.00           H  
ATOM   2105  HB3 PRO A 139      15.489   9.649  60.759  1.00 39.00           H  
ATOM   2106  O   PRO A 139      16.661   8.280  63.840  1.00 39.00           O  
ATOM   2107  CG  PRO A 139      14.871   7.561  60.666  1.00 39.00           C  
ATOM   2108  HG2 PRO A 139      13.965   7.930  61.147  1.00 39.00           H  
ATOM   2109  HG3 PRO A 139      14.639   7.134  59.691  1.00 39.00           H  
ATOM   2110  CD  PRO A 139      15.556   6.527  61.547  1.00 39.00           C  
ATOM   2111  HD2 PRO A 139      15.256   5.525  61.241  1.00 39.00           H  
ATOM   2112  HD3 PRO A 139      15.221   6.662  62.575  1.00 39.00           H  
ATOM   2113  N   SER A 140      16.992  10.287  62.911  1.00 35.76           N  
ATOM   2114  H   SER A 140      17.201  10.808  62.071  1.00 35.76           H  
ATOM   2115  CA  SER A 140      16.509  11.069  64.066  1.00 35.76           C  
ATOM   2116  HA  SER A 140      15.825  10.426  64.621  1.00 35.76           H  
ATOM   2117  C   SER A 140      15.794  12.364  63.621  1.00 35.76           C  
ATOM   2118  CB  SER A 140      17.650  11.409  65.023  1.00 35.76           C  
ATOM   2119  HB2 SER A 140      18.119  10.489  65.371  1.00 35.76           H  
ATOM   2120  HB3 SER A 140      18.390  12.017  64.503  1.00 35.76           H  
ATOM   2121  O   SER A 140      16.319  13.026  62.721  1.00 35.76           O  
ATOM   2122  OG  SER A 140      17.137  12.129  66.127  1.00 35.76           O  
ATOM   2123  HG  SER A 140      17.865  12.518  66.617  1.00 35.76           H  
ATOM   2124  N   PRO A 141      14.626  12.738  64.198  1.00 35.46           N  
ATOM   2125  CA  PRO A 141      13.755  13.816  63.712  1.00 35.46           C  
ATOM   2126  HA  PRO A 141      14.074  14.148  62.724  1.00 35.46           H  
ATOM   2127  C   PRO A 141      13.699  15.056  64.642  1.00 35.46           C  
ATOM   2128  CB  PRO A 141      12.379  13.131  63.591  1.00 35.46           C  
ATOM   2129  HB2 PRO A 141      11.559  13.796  63.863  1.00 35.46           H  
ATOM   2130  HB3 PRO A 141      12.237  12.781  62.569  1.00 35.46           H  
ATOM   2131  O   PRO A 141      14.244  15.051  65.742  1.00 35.46           O  
ATOM   2132  CG  PRO A 141      12.436  11.920  64.531  1.00 35.46           C  
ATOM   2133  HG2 PRO A 141      12.339  11.003  63.950  1.00 35.46           H  
ATOM   2134  HG3 PRO A 141      11.661  11.962  65.296  1.00 35.46           H  
ATOM   2135  CD  PRO A 141      13.824  11.984  65.156  1.00 35.46           C  
ATOM   2136  HD2 PRO A 141      14.166  10.969  65.362  1.00 35.46           H  
ATOM   2137  HD3 PRO A 141      13.778  12.531  66.098  1.00 35.46           H  
ATOM   2138  N   TYR A 142      12.922  16.065  64.206  1.00 37.16           N  
ATOM   2139  H   TYR A 142      12.542  15.932  63.280  1.00 37.16           H  
ATOM   2140  CA  TYR A 142      12.509  17.316  64.888  1.00 37.16           C  
ATOM   2141  HA  TYR A 142      11.653  17.680  64.320  1.00 37.16           H  
ATOM   2142  C   TYR A 142      13.546  18.463  64.826  1.00 37.16           C  
ATOM   2143  CB  TYR A 142      11.964  17.021  66.302  1.00 37.16           C  
ATOM   2144  HB2 TYR A 142      11.576  17.946  66.727  1.00 37.16           H  
ATOM   2145  HB3 TYR A 142      12.778  16.698  66.952  1.00 37.16           H  
ATOM   2146  O   TYR A 142      14.727  18.249  65.045  1.00 37.16           O  
ATOM   2147  CG  TYR A 142      10.840  15.999  66.344  1.00 37.16           C  
ATOM   2148  CD1 TYR A 142       9.527  16.406  66.036  1.00 37.16           C  
ATOM   2149  HD1 TYR A 142       9.329  17.434  65.771  1.00 37.16           H  
ATOM   2150  CD2 TYR A 142      11.091  14.656  66.690  1.00 37.16           C  
ATOM   2151  HD2 TYR A 142      12.092  14.342  66.946  1.00 37.16           H  
ATOM   2152  CE1 TYR A 142       8.470  15.477  66.058  1.00 37.16           C  
ATOM   2153  HE1 TYR A 142       7.466  15.789  65.811  1.00 37.16           H  
ATOM   2154  CE2 TYR A 142      10.035  13.723  66.712  1.00 37.16           C  
ATOM   2155  HE2 TYR A 142      10.214  12.693  66.985  1.00 37.16           H  
ATOM   2156  OH  TYR A 142       7.715  13.222  66.406  1.00 37.16           O  
ATOM   2157  HH  TYR A 142       6.874  13.593  66.130  1.00 37.16           H  
ATOM   2158  CZ  TYR A 142       8.725  14.129  66.390  1.00 37.16           C  
ATOM   2159  N   ARG A 143      13.209  19.731  64.533  1.00 34.88           N  
ATOM   2160  H   ARG A 143      14.018  20.297  64.321  1.00 34.88           H  
ATOM   2161  CA  ARG A 143      11.995  20.520  64.810  1.00 34.88           C  
ATOM   2162  HA  ARG A 143      11.094  19.952  64.579  1.00 34.88           H  
ATOM   2163  C   ARG A 143      12.025  21.825  63.976  1.00 34.88           C  
ATOM   2164  CB  ARG A 143      12.067  20.870  66.311  1.00 34.88           C  
ATOM   2165  HB2 ARG A 143      12.836  21.629  66.457  1.00 34.88           H  
ATOM   2166  HB3 ARG A 143      12.398  19.990  66.862  1.00 34.88           H  
ATOM   2167  O   ARG A 143      13.084  22.413  63.792  1.00 34.88           O  
ATOM   2168  CG  ARG A 143      10.771  21.361  66.964  1.00 34.88           C  
ATOM   2169  HG2 ARG A 143       9.970  20.645  66.779  1.00 34.88           H  
ATOM   2170  HG3 ARG A 143      10.496  22.334  66.558  1.00 34.88           H  
ATOM   2171  CD  ARG A 143      11.031  21.471  68.475  1.00 34.88           C  
ATOM   2172  HD2 ARG A 143      11.863  22.157  68.633  1.00 34.88           H  
ATOM   2173  HD3 ARG A 143      11.314  20.489  68.855  1.00 34.88           H  
ATOM   2174  NE  ARG A 143       9.858  21.961  69.219  1.00 34.88           N  
ATOM   2175  HE  ARG A 143       9.077  22.287  68.667  1.00 34.88           H  
ATOM   2176  NH1 ARG A 143      10.777  21.789  71.318  1.00 34.88           N  
ATOM   2177 HH11 ARG A 143      10.710  21.921  72.317  1.00 34.88           H  
ATOM   2178 HH12 ARG A 143      11.630  21.445  70.901  1.00 34.88           H  
ATOM   2179  NH2 ARG A 143       8.706  22.579  71.087  1.00 34.88           N  
ATOM   2180 HH21 ARG A 143       8.665  22.713  72.087  1.00 34.88           H  
ATOM   2181 HH22 ARG A 143       7.935  22.883  70.509  1.00 34.88           H  
ATOM   2182  CZ  ARG A 143       9.785  22.105  70.531  1.00 34.88           C  
ATOM   2183  N   SER A 144      10.860  22.242  63.494  1.00 36.09           N  
ATOM   2184  H   SER A 144      10.053  21.678  63.724  1.00 36.09           H  
ATOM   2185  CA  SER A 144      10.492  23.493  62.799  1.00 36.09           C  
ATOM   2186  HA  SER A 144      11.240  23.753  62.050  1.00 36.09           H  
ATOM   2187  C   SER A 144      10.327  24.691  63.777  1.00 36.09           C  
ATOM   2188  CB  SER A 144       9.166  23.124  62.108  1.00 36.09           C  
ATOM   2189  HB2 SER A 144       8.693  23.998  61.660  1.00 36.09           H  
ATOM   2190  HB3 SER A 144       9.384  22.427  61.299  1.00 36.09           H  
ATOM   2191  O   SER A 144      10.589  24.505  64.967  1.00 36.09           O  
ATOM   2192  OG  SER A 144       8.275  22.481  63.017  1.00 36.09           O  
ATOM   2193  HG  SER A 144       7.385  22.797  62.846  1.00 36.09           H  
ATOM   2194  N   PRO A 145       9.686  25.821  63.392  1.00 44.62           N  
ATOM   2195  CA  PRO A 145      10.015  26.879  62.413  1.00 44.62           C  
ATOM   2196  HA  PRO A 145      11.002  26.742  61.972  1.00 44.62           H  
ATOM   2197  C   PRO A 145       9.914  28.290  63.072  1.00 44.62           C  
ATOM   2198  CB  PRO A 145       8.908  26.719  61.364  1.00 44.62           C  
ATOM   2199  HB2 PRO A 145       8.747  27.621  60.773  1.00 44.62           H  
ATOM   2200  HB3 PRO A 145       9.148  25.888  60.700  1.00 44.62           H  
ATOM   2201  O   PRO A 145       9.753  28.358  64.282  1.00 44.62           O  
ATOM   2202  CG  PRO A 145       7.680  26.380  62.222  1.00 44.62           C  
ATOM   2203  HG2 PRO A 145       7.065  25.620  61.739  1.00 44.62           H  
ATOM   2204  HG3 PRO A 145       7.090  27.280  62.396  1.00 44.62           H  
ATOM   2205  CD  PRO A 145       8.242  25.879  63.560  1.00 44.62           C  
ATOM   2206  HD2 PRO A 145       7.820  24.906  63.811  1.00 44.62           H  
ATOM   2207  HD3 PRO A 145       7.987  26.583  64.352  1.00 44.62           H  
ATOM   2208  N   ASP A 146      10.018  29.379  62.289  1.00 37.83           N  
ATOM   2209  H   ASP A 146      10.405  29.227  61.369  1.00 37.83           H  
ATOM   2210  CA  ASP A 146       9.434  30.741  62.478  1.00 37.83           C  
ATOM   2211  HA  ASP A 146       8.454  30.772  62.001  1.00 37.83           H  
ATOM   2212  C   ASP A 146      10.334  31.767  61.747  1.00 37.83           C  
ATOM   2213  CB  ASP A 146       9.274  31.162  63.965  1.00 37.83           C  
ATOM   2214  HB2 ASP A 146      10.151  30.859  64.536  1.00 37.83           H  
ATOM   2215  HB3 ASP A 146       9.237  32.250  64.022  1.00 37.83           H  
ATOM   2216  O   ASP A 146      11.547  31.594  61.716  1.00 37.83           O  
ATOM   2217  CG  ASP A 146       7.985  30.631  64.625  1.00 37.83           C  
ATOM   2218  OD1 ASP A 146       7.072  30.205  63.872  1.00 37.83           O  
ATOM   2219  OD2 ASP A 146       7.888  30.707  65.872  1.00 37.83           O  
ATOM   2220  N   SER A 147       9.919  32.877  61.133  1.00 37.39           N  
ATOM   2221  H   SER A 147      10.710  33.461  60.900  1.00 37.39           H  
ATOM   2222  CA  SER A 147       8.637  33.494  60.771  1.00 37.39           C  
ATOM   2223  HA  SER A 147       8.089  32.864  60.069  1.00 37.39           H  
ATOM   2224  C   SER A 147       8.991  34.858  60.125  1.00 37.39           C  
ATOM   2225  CB  SER A 147       7.783  33.767  62.024  1.00 37.39           C  
ATOM   2226  HB2 SER A 147       7.471  32.822  62.469  1.00 37.39           H  
ATOM   2227  HB3 SER A 147       6.883  34.318  61.753  1.00 37.39           H  
ATOM   2228  O   SER A 147       9.897  35.505  60.640  1.00 37.39           O  
ATOM   2229  OG  SER A 147       8.500  34.511  62.986  1.00 37.39           O  
ATOM   2230  HG  SER A 147       9.003  35.197  62.540  1.00 37.39           H  
ATOM   2231  N   THR A 148       8.240  35.312  59.100  1.00 37.09           N  
ATOM   2232  H   THR A 148       7.621  34.628  58.690  1.00 37.09           H  
ATOM   2233  CA  THR A 148       7.876  36.738  58.798  1.00 37.09           C  
ATOM   2234  HA  THR A 148       7.231  36.720  57.919  1.00 37.09           H  
ATOM   2235  C   THR A 148       8.998  37.754  58.466  1.00 37.09           C  
ATOM   2236  CB  THR A 148       7.021  37.284  59.958  1.00 37.09           C  
ATOM   2237  HB  THR A 148       6.723  38.310  59.742  1.00 37.09           H  
ATOM   2238  O   THR A 148      10.075  37.689  59.028  1.00 37.09           O  
ATOM   2239  CG2 THR A 148       5.751  36.460  60.202  1.00 37.09           C  
ATOM   2240 HG21 THR A 148       5.294  36.780  61.138  1.00 37.09           H  
ATOM   2241 HG22 THR A 148       5.945  35.388  60.245  1.00 37.09           H  
ATOM   2242 HG23 THR A 148       5.044  36.652  59.395  1.00 37.09           H  
ATOM   2243  OG1 THR A 148       7.742  37.325  61.160  1.00 37.09           O  
ATOM   2244  HG1 THR A 148       8.674  37.418  60.949  1.00 37.09           H  
ATOM   2245  N   SER A 149       8.868  38.790  57.633  1.00 34.63           N  
ATOM   2246  H   SER A 149       9.708  39.349  57.616  1.00 34.63           H  
ATOM   2247  CA  SER A 149       7.801  39.408  56.830  1.00 34.63           C  
ATOM   2248  HA  SER A 149       7.312  38.666  56.200  1.00 34.63           H  
ATOM   2249  C   SER A 149       8.445  40.496  55.932  1.00 34.63           C  
ATOM   2250  CB  SER A 149       6.757  40.108  57.727  1.00 34.63           C  
ATOM   2251  HB2 SER A 149       6.111  39.356  58.179  1.00 34.63           H  
ATOM   2252  HB3 SER A 149       6.104  40.740  57.125  1.00 34.63           H  
ATOM   2253  O   SER A 149       9.607  40.850  56.110  1.00 34.63           O  
ATOM   2254  OG  SER A 149       7.356  40.891  58.741  1.00 34.63           O  
ATOM   2255  HG  SER A 149       7.223  41.817  58.527  1.00 34.63           H  
ATOM   2256  N   ASP A 150       7.629  41.049  55.027  1.00 40.55           N  
ATOM   2257  H   ASP A 150       6.691  40.673  55.021  1.00 40.55           H  
ATOM   2258  CA  ASP A 150       7.704  42.401  54.435  1.00 40.55           C  
ATOM   2259  HA  ASP A 150       6.704  42.537  54.025  1.00 40.55           H  
ATOM   2260  C   ASP A 150       8.610  42.625  53.206  1.00 40.55           C  
ATOM   2261  CB  ASP A 150       7.796  43.466  55.542  1.00 40.55           C  
ATOM   2262  HB2 ASP A 150       7.778  44.461  55.097  1.00 40.55           H  
ATOM   2263  HB3 ASP A 150       8.736  43.364  56.084  1.00 40.55           H  
ATOM   2264  O   ASP A 150       9.831  42.621  53.261  1.00 40.55           O  
ATOM   2265  CG  ASP A 150       6.610  43.337  56.507  1.00 40.55           C  
ATOM   2266  OD1 ASP A 150       5.509  42.974  56.030  1.00 40.55           O  
ATOM   2267  OD2 ASP A 150       6.811  43.519  57.725  1.00 40.55           O  
ATOM   2268  N   LEU A 151       8.029  42.658  51.996  1.00 36.13           N  
ATOM   2269  H   LEU A 151       8.661  42.205  51.352  1.00 36.13           H  
ATOM   2270  CA  LEU A 151       7.312  43.779  51.341  1.00 36.13           C  
ATOM   2271  HA  LEU A 151       6.807  43.340  50.480  1.00 36.13           H  
ATOM   2272  C   LEU A 151       8.249  44.865  50.779  1.00 36.13           C  
ATOM   2273  CB  LEU A 151       6.211  44.454  52.202  1.00 36.13           C  
ATOM   2274  HB2 LEU A 151       6.615  44.650  53.196  1.00 36.13           H  
ATOM   2275  HB3 LEU A 151       6.005  45.437  51.779  1.00 36.13           H  
ATOM   2276  O   LEU A 151       8.843  45.629  51.528  1.00 36.13           O  
ATOM   2277  CG  LEU A 151       4.856  43.736  52.333  1.00 36.13           C  
ATOM   2278  HG  LEU A 151       5.008  42.695  52.615  1.00 36.13           H  
ATOM   2279  CD1 LEU A 151       4.002  44.433  53.392  1.00 36.13           C  
ATOM   2280 HD11 LEU A 151       3.768  45.455  53.094  1.00 36.13           H  
ATOM   2281 HD12 LEU A 151       3.082  43.872  53.554  1.00 36.13           H  
ATOM   2282 HD13 LEU A 151       4.541  44.463  54.339  1.00 36.13           H  
ATOM   2283  CD2 LEU A 151       4.060  43.795  51.023  1.00 36.13           C  
ATOM   2284 HD21 LEU A 151       3.911  44.831  50.716  1.00 36.13           H  
ATOM   2285 HD22 LEU A 151       3.091  43.322  51.176  1.00 36.13           H  
ATOM   2286 HD23 LEU A 151       4.587  43.244  50.244  1.00 36.13           H  
ATOM   2287  N   GLY A 152       8.208  45.070  49.450  1.00 35.53           N  
ATOM   2288  H   GLY A 152       7.798  44.345  48.878  1.00 35.53           H  
ATOM   2289  CA  GLY A 152       8.317  46.432  48.905  1.00 35.53           C  
ATOM   2290  HA2 GLY A 152       7.309  46.834  48.806  1.00 35.53           H  
ATOM   2291  HA3 GLY A 152       8.823  47.064  49.635  1.00 35.53           H  
ATOM   2292  C   GLY A 152       9.062  46.671  47.583  1.00 35.53           C  
ATOM   2293  O   GLY A 152      10.203  47.095  47.593  1.00 35.53           O  
ATOM   2294  N   LYS A 153       8.298  46.625  46.480  1.00 39.06           N  
ATOM   2295  H   LYS A 153       7.462  46.070  46.593  1.00 39.06           H  
ATOM   2296  CA  LYS A 153       8.267  47.601  45.358  1.00 39.06           C  
ATOM   2297  HA  LYS A 153       7.422  47.288  44.744  1.00 39.06           H  
ATOM   2298  C   LYS A 153       9.446  47.742  44.359  1.00 39.06           C  
ATOM   2299  CB  LYS A 153       7.885  48.995  45.901  1.00 39.06           C  
ATOM   2300  HB2 LYS A 153       7.998  49.729  45.103  1.00 39.06           H  
ATOM   2301  HB3 LYS A 153       8.577  49.274  46.696  1.00 39.06           H  
ATOM   2302  O   LYS A 153      10.469  48.339  44.645  1.00 39.06           O  
ATOM   2303  CG  LYS A 153       6.438  49.072  46.414  1.00 39.06           C  
ATOM   2304  HG2 LYS A 153       6.283  48.322  47.191  1.00 39.06           H  
ATOM   2305  HG3 LYS A 153       5.754  48.870  45.589  1.00 39.06           H  
ATOM   2306  CD  LYS A 153       6.136  50.459  46.999  1.00 39.06           C  
ATOM   2307  HD2 LYS A 153       6.821  50.640  47.827  1.00 39.06           H  
ATOM   2308  HD3 LYS A 153       6.296  51.221  46.237  1.00 39.06           H  
ATOM   2309  CE  LYS A 153       4.688  50.521  47.509  1.00 39.06           C  
ATOM   2310  HE2 LYS A 153       4.523  49.668  48.168  1.00 39.06           H  
ATOM   2311  HE3 LYS A 153       4.005  50.425  46.666  1.00 39.06           H  
ATOM   2312  NZ  LYS A 153       4.419  51.777  48.260  1.00 39.06           N  
ATOM   2313  HZ1 LYS A 153       5.027  51.834  49.064  1.00 39.06           H  
ATOM   2314  HZ2 LYS A 153       4.577  52.599  47.694  1.00 39.06           H  
ATOM   2315  HZ3 LYS A 153       3.472  51.792  48.609  1.00 39.06           H  
ATOM   2316  N   LYS A 154       9.069  47.450  43.098  1.00 33.46           N  
ATOM   2317  H   LYS A 154       8.360  46.732  43.056  1.00 33.46           H  
ATOM   2318  CA  LYS A 154       9.218  48.238  41.843  1.00 33.46           C  
ATOM   2319  HA  LYS A 154       8.799  47.634  41.038  1.00 33.46           H  
ATOM   2320  C   LYS A 154      10.633  48.624  41.362  1.00 33.46           C  
ATOM   2321  CB  LYS A 154       8.369  49.534  41.927  1.00 33.46           C  
ATOM   2322  HB2 LYS A 154       8.586  50.126  41.038  1.00 33.46           H  
ATOM   2323  HB3 LYS A 154       8.701  50.117  42.786  1.00 33.46           H  
ATOM   2324  O   LYS A 154      11.206  49.558  41.899  1.00 33.46           O  
ATOM   2325  CG  LYS A 154       6.843  49.353  41.998  1.00 33.46           C  
ATOM   2326  HG2 LYS A 154       6.576  48.838  42.921  1.00 33.46           H  
ATOM   2327  HG3 LYS A 154       6.517  48.752  41.150  1.00 33.46           H  
ATOM   2328  CD  LYS A 154       6.139  50.723  41.951  1.00 33.46           C  
ATOM   2329  HD2 LYS A 154       6.436  51.307  42.822  1.00 33.46           H  
ATOM   2330  HD3 LYS A 154       6.461  51.249  41.052  1.00 33.46           H  
ATOM   2331  CE  LYS A 154       4.610  50.569  41.923  1.00 33.46           C  
ATOM   2332  HE2 LYS A 154       4.349  49.901  41.101  1.00 33.46           H  
ATOM   2333  HE3 LYS A 154       4.287  50.092  42.848  1.00 33.46           H  
ATOM   2334  NZ  LYS A 154       3.919  51.875  41.743  1.00 33.46           N  
ATOM   2335  HZ1 LYS A 154       4.155  52.524  42.480  1.00 33.46           H  
ATOM   2336  HZ2 LYS A 154       2.917  51.750  41.725  1.00 33.46           H  
ATOM   2337  HZ3 LYS A 154       4.186  52.294  40.863  1.00 33.46           H  
ATOM   2338  N   ALA A 155      11.038  48.110  40.188  1.00 36.69           N  
ATOM   2339  H   ALA A 155      10.878  47.122  40.055  1.00 36.69           H  
ATOM   2340  CA  ALA A 155      11.143  48.885  38.930  1.00 36.69           C  
ATOM   2341  HA  ALA A 155      10.129  49.116  38.604  1.00 36.69           H  
ATOM   2342  C   ALA A 155      11.842  48.121  37.770  1.00 36.69           C  
ATOM   2343  CB  ALA A 155      11.871  50.226  39.131  1.00 36.69           C  
ATOM   2344  HB1 ALA A 155      12.845  50.050  39.587  1.00 36.69           H  
ATOM   2345  HB2 ALA A 155      12.027  50.718  38.171  1.00 36.69           H  
ATOM   2346  HB3 ALA A 155      11.289  50.894  39.766  1.00 36.69           H  
ATOM   2347  O   ALA A 155      12.836  47.437  37.966  1.00 36.69           O  
ATOM   2348  N   SER A 156      11.305  48.345  36.561  1.00 41.13           N  
ATOM   2349  H   SER A 156      10.415  48.822  36.601  1.00 41.13           H  
ATOM   2350  CA  SER A 156      11.958  48.468  35.238  1.00 41.13           C  
ATOM   2351  HA  SER A 156      11.129  48.694  34.568  1.00 41.13           H  
ATOM   2352  C   SER A 156      12.710  47.307  34.541  1.00 41.13           C  
ATOM   2353  CB  SER A 156      12.803  49.747  35.183  1.00 41.13           C  
ATOM   2354  HB2 SER A 156      13.167  49.900  34.166  1.00 41.13           H  
ATOM   2355  HB3 SER A 156      12.190  50.604  35.460  1.00 41.13           H  
ATOM   2356  O   SER A 156      13.881  47.063  34.794  1.00 41.13           O  
ATOM   2357  OG  SER A 156      13.904  49.675  36.054  1.00 41.13           O  
ATOM   2358  HG  SER A 156      14.299  48.804  35.977  1.00 41.13           H  
ATOM   2359  N   GLN A 157      12.059  46.857  33.454  1.00 36.64           N  
ATOM   2360  H   GLN A 157      11.053  46.914  33.522  1.00 36.64           H  
ATOM   2361  CA  GLN A 157      12.548  46.777  32.056  1.00 36.64           C  
ATOM   2362  HA  GLN A 157      11.606  46.660  31.521  1.00 36.64           H  
ATOM   2363  C   GLN A 157      13.343  45.558  31.517  1.00 36.64           C  
ATOM   2364  CB  GLN A 157      13.140  48.126  31.590  1.00 36.64           C  
ATOM   2365  HB2 GLN A 157      13.820  47.927  30.761  1.00 36.64           H  
ATOM   2366  HB3 GLN A 157      13.761  48.563  32.372  1.00 36.64           H  
ATOM   2367  O   GLN A 157      14.006  44.854  32.268  1.00 36.64           O  
ATOM   2368  CG  GLN A 157      12.061  49.143  31.147  1.00 36.64           C  
ATOM   2369  HG2 GLN A 157      11.095  48.650  31.035  1.00 36.64           H  
ATOM   2370  HG3 GLN A 157      11.949  49.901  31.922  1.00 36.64           H  
ATOM   2371  CD  GLN A 157      12.375  49.845  29.823  1.00 36.64           C  
ATOM   2372  NE2 GLN A 157      11.399  50.445  29.180  1.00 36.64           N  
ATOM   2373 HE21 GLN A 157      10.460  50.487  29.551  1.00 36.64           H  
ATOM   2374 HE22 GLN A 157      11.671  50.903  28.322  1.00 36.64           H  
ATOM   2375  OE1 GLN A 157      13.482  49.862  29.322  1.00 36.64           O  
ATOM   2376  N   PRO A 158      13.211  45.274  30.191  1.00 39.94           N  
ATOM   2377  CA  PRO A 158      13.210  43.918  29.639  1.00 39.94           C  
ATOM   2378  HA  PRO A 158      13.284  43.178  30.436  1.00 39.94           H  
ATOM   2379  C   PRO A 158      14.306  43.627  28.583  1.00 39.94           C  
ATOM   2380  CB  PRO A 158      11.815  43.850  28.993  1.00 39.94           C  
ATOM   2381  HB2 PRO A 158      11.722  43.056  28.251  1.00 39.94           H  
ATOM   2382  HB3 PRO A 158      11.066  43.713  29.773  1.00 39.94           H  
ATOM   2383  O   PRO A 158      14.998  44.515  28.092  1.00 39.94           O  
ATOM   2384  CG  PRO A 158      11.642  45.235  28.364  1.00 39.94           C  
ATOM   2385  HG2 PRO A 158      11.955  45.217  27.321  1.00 39.94           H  
ATOM   2386  HG3 PRO A 158      10.608  45.571  28.447  1.00 39.94           H  
ATOM   2387  CD  PRO A 158      12.585  46.125  29.169  1.00 39.94           C  
ATOM   2388  HD2 PRO A 158      13.356  46.530  28.514  1.00 39.94           H  
ATOM   2389  HD3 PRO A 158      12.001  46.955  29.567  1.00 39.94           H  
ATOM   2390  N   SER A 159      14.304  42.369  28.119  1.00 33.47           N  
ATOM   2391  H   SER A 159      13.773  41.715  28.677  1.00 33.47           H  
ATOM   2392  CA  SER A 159      14.801  41.847  26.829  1.00 33.47           C  
ATOM   2393  HA  SER A 159      14.204  40.945  26.692  1.00 33.47           H  
ATOM   2394  C   SER A 159      16.261  41.367  26.703  1.00 33.47           C  
ATOM   2395  CB  SER A 159      14.388  42.740  25.643  1.00 33.47           C  
ATOM   2396  HB2 SER A 159      13.367  43.091  25.788  1.00 33.47           H  
ATOM   2397  HB3 SER A 159      14.421  42.154  24.724  1.00 33.47           H  
ATOM   2398  O   SER A 159      17.205  42.012  27.145  1.00 33.47           O  
ATOM   2399  OG  SER A 159      15.250  43.847  25.495  1.00 33.47           O  
ATOM   2400  HG  SER A 159      15.343  44.250  26.362  1.00 33.47           H  
ATOM   2401  N   ARG A 160      16.377  40.264  25.934  1.00 33.19           N  
ATOM   2402  H   ARG A 160      15.488  39.839  25.713  1.00 33.19           H  
ATOM   2403  CA  ARG A 160      17.543  39.613  25.288  1.00 33.19           C  
ATOM   2404  HA  ARG A 160      17.163  39.204  24.352  1.00 33.19           H  
ATOM   2405  C   ARG A 160      18.168  38.414  26.014  1.00 33.19           C  
ATOM   2406  CB  ARG A 160      18.636  40.614  24.862  1.00 33.19           C  
ATOM   2407  HB2 ARG A 160      19.069  41.087  25.743  1.00 33.19           H  
ATOM   2408  HB3 ARG A 160      19.434  40.056  24.372  1.00 33.19           H  
ATOM   2409  O   ARG A 160      18.883  38.574  26.993  1.00 33.19           O  
ATOM   2410  CG  ARG A 160      18.137  41.688  23.886  1.00 33.19           C  
ATOM   2411  HG2 ARG A 160      17.364  42.293  24.359  1.00 33.19           H  
ATOM   2412  HG3 ARG A 160      17.725  41.212  22.997  1.00 33.19           H  
ATOM   2413  CD  ARG A 160      19.297  42.601  23.485  1.00 33.19           C  
ATOM   2414  HD2 ARG A 160      20.052  42.016  22.961  1.00 33.19           H  
ATOM   2415  HD3 ARG A 160      19.734  43.009  24.397  1.00 33.19           H  
ATOM   2416  NE  ARG A 160      18.834  43.703  22.623  1.00 33.19           N  
ATOM   2417  HE  ARG A 160      17.910  43.614  22.225  1.00 33.19           H  
ATOM   2418  NH1 ARG A 160      20.649  45.081  22.909  1.00 33.19           N  
ATOM   2419 HH11 ARG A 160      21.074  44.389  23.509  1.00 33.19           H  
ATOM   2420 HH12 ARG A 160      21.125  45.953  22.725  1.00 33.19           H  
ATOM   2421  NH2 ARG A 160      18.946  45.751  21.636  1.00 33.19           N  
ATOM   2422 HH21 ARG A 160      19.440  46.615  21.466  1.00 33.19           H  
ATOM   2423 HH22 ARG A 160      18.032  45.613  21.230  1.00 33.19           H  
ATOM   2424  CZ  ARG A 160      19.476  44.834  22.395  1.00 33.19           C  
ATOM   2425  N   ARG A 161      18.052  37.237  25.381  1.00 37.16           N  
ATOM   2426  H   ARG A 161      17.142  37.043  24.988  1.00 37.16           H  
ATOM   2427  CA  ARG A 161      19.165  36.573  24.663  1.00 37.16           C  
ATOM   2428  HA  ARG A 161      19.653  37.295  24.008  1.00 37.16           H  
ATOM   2429  C   ARG A 161      18.632  35.449  23.759  1.00 37.16           C  
ATOM   2430  CB  ARG A 161      20.232  36.039  25.642  1.00 37.16           C  
ATOM   2431  HB2 ARG A 161      19.774  35.838  26.610  1.00 37.16           H  
ATOM   2432  HB3 ARG A 161      20.643  35.102  25.265  1.00 37.16           H  
ATOM   2433  O   ARG A 161      18.064  34.476  24.238  1.00 37.16           O  
ATOM   2434  CG  ARG A 161      21.396  37.038  25.792  1.00 37.16           C  
ATOM   2435  HG2 ARG A 161      21.013  38.044  25.965  1.00 37.16           H  
ATOM   2436  HG3 ARG A 161      21.976  37.057  24.869  1.00 37.16           H  
ATOM   2437  CD  ARG A 161      22.315  36.656  26.955  1.00 37.16           C  
ATOM   2438  HD2 ARG A 161      21.697  36.393  27.813  1.00 37.16           H  
ATOM   2439  HD3 ARG A 161      22.903  35.785  26.666  1.00 37.16           H  
ATOM   2440  NE  ARG A 161      23.202  37.774  27.337  1.00 37.16           N  
ATOM   2441  HE  ARG A 161      23.065  38.650  26.853  1.00 37.16           H  
ATOM   2442  NH1 ARG A 161      24.367  36.663  28.972  1.00 37.16           N  
ATOM   2443 HH11 ARG A 161      25.080  36.645  29.687  1.00 37.16           H  
ATOM   2444 HH12 ARG A 161      23.876  35.813  28.732  1.00 37.16           H  
ATOM   2445  NH2 ARG A 161      24.782  38.822  28.604  1.00 37.16           N  
ATOM   2446 HH21 ARG A 161      24.627  39.684  28.101  1.00 37.16           H  
ATOM   2447 HH22 ARG A 161      25.484  38.784  29.330  1.00 37.16           H  
ATOM   2448  CZ  ARG A 161      24.109  37.748  28.297  1.00 37.16           C  
ATOM   2449  N   ARG A 162      18.798  35.644  22.444  1.00 33.98           N  
ATOM   2450  H   ARG A 162      19.324  36.468  22.189  1.00 33.98           H  
ATOM   2451  CA  ARG A 162      18.766  34.605  21.402  1.00 33.98           C  
ATOM   2452  HA  ARG A 162      17.910  33.944  21.538  1.00 33.98           H  
ATOM   2453  C   ARG A 162      20.042  33.763  21.533  1.00 33.98           C  
ATOM   2454  CB  ARG A 162      18.740  35.263  20.002  1.00 33.98           C  
ATOM   2455  HB2 ARG A 162      19.282  34.618  19.310  1.00 33.98           H  
ATOM   2456  HB3 ARG A 162      19.277  36.211  20.033  1.00 33.98           H  
ATOM   2457  O   ARG A 162      21.096  34.327  21.812  1.00 33.98           O  
ATOM   2458  CG  ARG A 162      17.340  35.478  19.406  1.00 33.98           C  
ATOM   2459  HG2 ARG A 162      16.878  34.503  19.248  1.00 33.98           H  
ATOM   2460  HG3 ARG A 162      16.726  36.061  20.091  1.00 33.98           H  
ATOM   2461  CD  ARG A 162      17.461  36.217  18.061  1.00 33.98           C  
ATOM   2462  HD2 ARG A 162      18.288  35.783  17.500  1.00 33.98           H  
ATOM   2463  HD3 ARG A 162      17.697  37.263  18.260  1.00 33.98           H  
ATOM   2464  NE  ARG A 162      16.237  36.103  17.239  1.00 33.98           N  
ATOM   2465  HE  ARG A 162      15.644  35.309  17.430  1.00 33.98           H  
ATOM   2466  NH1 ARG A 162      16.667  37.844  15.799  1.00 33.98           N  
ATOM   2467 HH11 ARG A 162      16.469  38.329  14.936  1.00 33.98           H  
ATOM   2468 HH12 ARG A 162      17.560  37.978  16.252  1.00 33.98           H  
ATOM   2469  NH2 ARG A 162      14.895  36.537  15.448  1.00 33.98           N  
ATOM   2470 HH21 ARG A 162      14.696  37.065  14.610  1.00 33.98           H  
ATOM   2471 HH22 ARG A 162      14.348  35.714  15.656  1.00 33.98           H  
ATOM   2472  CZ  ARG A 162      15.938  36.829  16.174  1.00 33.98           C  
ATOM   2473  N   LEU A 163      19.918  32.454  21.334  1.00 37.26           N  
ATOM   2474  H   LEU A 163      19.005  32.098  21.090  1.00 37.26           H  
ATOM   2475  CA  LEU A 163      21.026  31.519  21.138  1.00 37.26           C  
ATOM   2476  HA  LEU A 163      21.919  31.860  21.662  1.00 37.26           H  
ATOM   2477  C   LEU A 163      21.344  31.467  19.638  1.00 37.26           C  
ATOM   2478  CB  LEU A 163      20.608  30.134  21.685  1.00 37.26           C  
ATOM   2479  HB2 LEU A 163      19.537  30.000  21.533  1.00 37.26           H  
ATOM   2480  HB3 LEU A 163      21.099  29.359  21.097  1.00 37.26           H  
ATOM   2481  O   LEU A 163      20.527  30.970  18.865  1.00 37.26           O  
ATOM   2482  CG  LEU A 163      20.966  29.928  23.170  1.00 37.26           C  
ATOM   2483  HG  LEU A 163      21.078  30.896  23.658  1.00 37.26           H  
ATOM   2484  CD1 LEU A 163      19.872  29.156  23.908  1.00 37.26           C  
ATOM   2485 HD11 LEU A 163      19.728  28.181  23.442  1.00 37.26           H  
ATOM   2486 HD12 LEU A 163      20.159  29.015  24.950  1.00 37.26           H  
ATOM   2487 HD13 LEU A 163      18.937  29.715  23.872  1.00 37.26           H  
ATOM   2488  CD2 LEU A 163      22.275  29.147  23.301  1.00 37.26           C  
ATOM   2489 HD21 LEU A 163      22.546  29.047  24.352  1.00 37.26           H  
ATOM   2490 HD22 LEU A 163      23.073  29.676  22.781  1.00 37.26           H  
ATOM   2491 HD23 LEU A 163      22.170  28.154  22.865  1.00 37.26           H  
ATOM   2492  N   ASP A 164      22.501  32.007  19.256  1.00 40.79           N  
ATOM   2493  H   ASP A 164      23.101  32.412  19.960  1.00 40.79           H  
ATOM   2494  CA  ASP A 164      23.138  31.785  17.955  1.00 40.79           C  
ATOM   2495  HA  ASP A 164      22.376  31.577  17.203  1.00 40.79           H  
ATOM   2496  C   ASP A 164      24.051  30.551  18.064  1.00 40.79           C  
ATOM   2497  CB  ASP A 164      23.927  33.038  17.510  1.00 40.79           C  
ATOM   2498  HB2 ASP A 164      24.500  33.424  18.353  1.00 40.79           H  
ATOM   2499  HB3 ASP A 164      24.634  32.740  16.736  1.00 40.79           H  
ATOM   2500  O   ASP A 164      24.826  30.432  19.014  1.00 40.79           O  
ATOM   2501  CG  ASP A 164      23.039  34.145  16.921  1.00 40.79           C  
ATOM   2502  OD1 ASP A 164      22.114  33.809  16.145  1.00 40.79           O  
ATOM   2503  OD2 ASP A 164      23.246  35.331  17.271  1.00 40.79           O  
ATOM   2504  N   PHE A 165      23.931  29.620  17.113  1.00 38.23           N  
ATOM   2505  H   PHE A 165      23.303  29.815  16.346  1.00 38.23           H  
ATOM   2506  CA  PHE A 165      24.856  28.497  16.938  1.00 38.23           C  
ATOM   2507  HA  PHE A 165      25.351  28.278  17.884  1.00 38.23           H  
ATOM   2508  C   PHE A 165      25.929  28.907  15.932  1.00 38.23           C  
ATOM   2509  CB  PHE A 165      24.113  27.228  16.482  1.00 38.23           C  
ATOM   2510  HB2 PHE A 165      23.224  27.501  15.914  1.00 38.23           H  
ATOM   2511  HB3 PHE A 165      24.760  26.672  15.804  1.00 38.23           H  
ATOM   2512  O   PHE A 165      25.637  29.078  14.746  1.00 38.23           O  
ATOM   2513  CG  PHE A 165      23.736  26.292  17.613  1.00 38.23           C  
ATOM   2514  CD1 PHE A 165      24.647  25.302  18.031  1.00 38.23           C  
ATOM   2515  HD1 PHE A 165      25.614  25.221  17.558  1.00 38.23           H  
ATOM   2516  CD2 PHE A 165      22.486  26.404  18.248  1.00 38.23           C  
ATOM   2517  HD2 PHE A 165      21.793  27.173  17.940  1.00 38.23           H  
ATOM   2518  CE1 PHE A 165      24.305  24.423  19.074  1.00 38.23           C  
ATOM   2519  HE1 PHE A 165      25.010  23.670  19.395  1.00 38.23           H  
ATOM   2520  CE2 PHE A 165      22.143  25.523  19.290  1.00 38.23           C  
ATOM   2521  HE2 PHE A 165      21.184  25.611  19.779  1.00 38.23           H  
ATOM   2522  CZ  PHE A 165      23.052  24.532  19.702  1.00 38.23           C  
ATOM   2523  HZ  PHE A 165      22.793  23.858  20.506  1.00 38.23           H  
ATOM   2524  N   ASP A 166      27.154  29.062  16.427  1.00 42.75           N  
ATOM   2525  H   ASP A 166      27.298  28.944  17.420  1.00 42.75           H  
ATOM   2526  CA  ASP A 166      28.312  29.439  15.631  1.00 42.75           C  
ATOM   2527  HA  ASP A 166      27.954  30.187  14.923  1.00 42.75           H  
ATOM   2528  C   ASP A 166      28.858  28.286  14.780  1.00 42.75           C  
ATOM   2529  CB  ASP A 166      29.408  30.085  16.506  1.00 42.75           C  
ATOM   2530  HB2 ASP A 166      29.196  29.899  17.559  1.00 42.75           H  
ATOM   2531  HB3 ASP A 166      30.367  29.616  16.285  1.00 42.75           H  
ATOM   2532  O   ASP A 166      28.749  27.094  15.072  1.00 42.75           O  
ATOM   2533  CG  ASP A 166      29.560  31.595  16.274  1.00 42.75           C  
ATOM   2534  OD1 ASP A 166      29.321  32.035  15.126  1.00 42.75           O  
ATOM   2535  OD2 ASP A 166      29.949  32.288  17.239  1.00 42.75           O  
ATOM   2536  N   GLN A 167      29.443  28.711  13.670  1.00 39.96           N  
ATOM   2537  H   GLN A 167      29.545  29.715  13.611  1.00 39.96           H  
ATOM   2538  CA  GLN A 167      29.761  27.973  12.460  1.00 39.96           C  
ATOM   2539  HA  GLN A 167      29.084  27.122  12.389  1.00 39.96           H  
ATOM   2540  C   GLN A 167      31.208  27.437  12.478  1.00 39.96           C  
ATOM   2541  CB  GLN A 167      29.455  28.969  11.321  1.00 39.96           C  
ATOM   2542  HB2 GLN A 167      30.236  29.730  11.303  1.00 39.96           H  
ATOM   2543  HB3 GLN A 167      28.519  29.476  11.557  1.00 39.96           H  
ATOM   2544  O   GLN A 167      31.931  27.612  11.502  1.00 39.96           O  
ATOM   2545  CG  GLN A 167      29.286  28.394   9.912  1.00 39.96           C  
ATOM   2546  HG2 GLN A 167      30.226  27.966   9.563  1.00 39.96           H  
ATOM   2547  HG3 GLN A 167      28.532  27.607   9.941  1.00 39.96           H  
ATOM   2548  CD  GLN A 167      28.846  29.481   8.928  1.00 39.96           C  
ATOM   2549  NE2 GLN A 167      28.019  29.163   7.957  1.00 39.96           N  
ATOM   2550 HE21 GLN A 167      27.666  28.221   7.859  1.00 39.96           H  
ATOM   2551 HE22 GLN A 167      27.762  29.935   7.359  1.00 39.96           H  
ATOM   2552  OE1 GLN A 167      29.215  30.638   8.994  1.00 39.96           O  
ATOM   2553  N   SER A 168      31.650  26.799  13.572  1.00 38.96           N  
ATOM   2554  H   SER A 168      31.052  26.781  14.386  1.00 38.96           H  
ATOM   2555  CA  SER A 168      33.061  26.387  13.755  1.00 38.96           C  
ATOM   2556  HA  SER A 168      33.638  26.747  12.903  1.00 38.96           H  
ATOM   2557  C   SER A 168      33.344  24.876  13.793  1.00 38.96           C  
ATOM   2558  CB  SER A 168      33.666  27.093  14.970  1.00 38.96           C  
ATOM   2559  HB2 SER A 168      34.699  26.774  15.110  1.00 38.96           H  
ATOM   2560  HB3 SER A 168      33.656  28.169  14.794  1.00 38.96           H  
ATOM   2561  O   SER A 168      34.503  24.491  13.689  1.00 38.96           O  
ATOM   2562  OG  SER A 168      32.919  26.819  16.137  1.00 38.96           O  
ATOM   2563  HG  SER A 168      33.079  25.916  16.418  1.00 38.96           H  
ATOM   2564  N   ASP A 169      32.333  24.000  13.823  1.00 39.16           N  
ATOM   2565  H   ASP A 169      31.415  24.367  14.028  1.00 39.16           H  
ATOM   2566  CA  ASP A 169      32.564  22.550  14.030  1.00 39.16           C  
ATOM   2567  HA  ASP A 169      33.584  22.406  14.388  1.00 39.16           H  
ATOM   2568  C   ASP A 169      32.476  21.687  12.756  1.00 39.16           C  
ATOM   2569  CB  ASP A 169      31.658  22.033  15.158  1.00 39.16           C  
ATOM   2570  HB2 ASP A 169      31.746  20.949  15.221  1.00 39.16           H  
ATOM   2571  HB3 ASP A 169      30.622  22.273  14.920  1.00 39.16           H  
ATOM   2572  O   ASP A 169      32.556  20.461  12.807  1.00 39.16           O  
ATOM   2573  CG  ASP A 169      32.019  22.605  16.535  1.00 39.16           C  
ATOM   2574  OD1 ASP A 169      33.101  23.222  16.668  1.00 39.16           O  
ATOM   2575  OD2 ASP A 169      31.178  22.431  17.441  1.00 39.16           O  
ATOM   2576  N   ARG A 170      32.337  22.300  11.571  1.00 42.68           N  
ATOM   2577  H   ARG A 170      32.320  23.310  11.582  1.00 42.68           H  
ATOM   2578  CA  ARG A 170      32.244  21.564  10.288  1.00 42.68           C  
ATOM   2579  HA  ARG A 170      32.054  20.515  10.514  1.00 42.68           H  
ATOM   2580  C   ARG A 170      33.545  21.498   9.488  1.00 42.68           C  
ATOM   2581  CB  ARG A 170      31.053  22.050   9.452  1.00 42.68           C  
ATOM   2582  HB2 ARG A 170      31.084  21.572   8.473  1.00 42.68           H  
ATOM   2583  HB3 ARG A 170      31.114  23.130   9.314  1.00 42.68           H  
ATOM   2584  O   ARG A 170      33.547  20.916   8.407  1.00 42.68           O  
ATOM   2585  CG  ARG A 170      29.727  21.676  10.126  1.00 42.68           C  
ATOM   2586  HG2 ARG A 170      29.616  22.262  11.038  1.00 42.68           H  
ATOM   2587  HG3 ARG A 170      29.724  20.616  10.383  1.00 42.68           H  
ATOM   2588  CD  ARG A 170      28.557  21.965   9.184  1.00 42.68           C  
ATOM   2589  HD2 ARG A 170      28.688  22.963   8.765  1.00 42.68           H  
ATOM   2590  HD3 ARG A 170      28.568  21.234   8.376  1.00 42.68           H  
ATOM   2591  NE  ARG A 170      27.276  21.912   9.908  1.00 42.68           N  
ATOM   2592  HE  ARG A 170      27.335  21.753  10.904  1.00 42.68           H  
ATOM   2593  NH1 ARG A 170      25.898  22.344   8.127  1.00 42.68           N  
ATOM   2594 HH11 ARG A 170      26.713  22.363   7.530  1.00 42.68           H  
ATOM   2595 HH12 ARG A 170      24.982  22.575   7.769  1.00 42.68           H  
ATOM   2596  NH2 ARG A 170      25.036  22.176  10.182  1.00 42.68           N  
ATOM   2597 HH21 ARG A 170      24.118  22.383   9.813  1.00 42.68           H  
ATOM   2598 HH22 ARG A 170      25.151  22.055  11.178  1.00 42.68           H  
ATOM   2599  CZ  ARG A 170      26.079  22.140   9.403  1.00 42.68           C  
ATOM   2600  N   GLN A 171      34.643  22.036  10.015  1.00 41.89           N  
ATOM   2601  H   GLN A 171      34.566  22.499  10.909  1.00 41.89           H  
ATOM   2602  CA  GLN A 171      35.932  22.096   9.313  1.00 41.89           C  
ATOM   2603  HA  GLN A 171      35.778  21.701   8.309  1.00 41.89           H  
ATOM   2604  C   GLN A 171      37.018  21.167   9.888  1.00 41.89           C  
ATOM   2605  CB  GLN A 171      36.352  23.573   9.154  1.00 41.89           C  
ATOM   2606  HB2 GLN A 171      37.247  23.781   9.741  1.00 41.89           H  
ATOM   2607  HB3 GLN A 171      35.553  24.211   9.531  1.00 41.89           H  
ATOM   2608  O   GLN A 171      38.115  21.133   9.352  1.00 41.89           O  
ATOM   2609  CG  GLN A 171      36.605  23.929   7.676  1.00 41.89           C  
ATOM   2610  HG2 GLN A 171      35.845  23.457   7.053  1.00 41.89           H  
ATOM   2611  HG3 GLN A 171      37.578  23.539   7.378  1.00 41.89           H  
ATOM   2612  CD  GLN A 171      36.547  25.426   7.375  1.00 41.89           C  
ATOM   2613  NE2 GLN A 171      36.833  25.826   6.156  1.00 41.89           N  
ATOM   2614 HE21 GLN A 171      36.819  26.827   6.020  1.00 41.89           H  
ATOM   2615 HE22 GLN A 171      37.193  25.174   5.475  1.00 41.89           H  
ATOM   2616  OE1 GLN A 171      36.206  26.263   8.190  1.00 41.89           O  
ATOM   2617  N   ALA A 172      36.700  20.342  10.898  1.00 37.40           N  
ATOM   2618  H   ALA A 172      35.793  20.445  11.329  1.00 37.40           H  
ATOM   2619  CA  ALA A 172      37.648  19.412  11.534  1.00 37.40           C  
ATOM   2620  HA  ALA A 172      38.648  19.611  11.149  1.00 37.40           H  
ATOM   2621  C   ALA A 172      37.388  17.912  11.248  1.00 37.40           C  
ATOM   2622  CB  ALA A 172      37.686  19.729  13.033  1.00 37.40           C  
ATOM   2623  HB1 ALA A 172      37.940  20.778  13.186  1.00 37.40           H  
ATOM   2624  HB2 ALA A 172      38.444  19.114  13.519  1.00 37.40           H  
ATOM   2625  HB3 ALA A 172      36.717  19.521  13.488  1.00 37.40           H  
ATOM   2626  O   ALA A 172      38.107  17.058  11.753  1.00 37.40           O  
ATOM   2627  N   ALA A 173      36.389  17.569  10.423  1.00 38.90           N  
ATOM   2628  H   ALA A 173      35.812  18.308  10.048  1.00 38.90           H  
ATOM   2629  CA  ALA A 173      36.059  16.175  10.073  1.00 38.90           C  
ATOM   2630  HA  ALA A 173      36.664  15.504  10.683  1.00 38.90           H  
ATOM   2631  C   ALA A 173      36.385  15.798   8.610  1.00 38.90           C  
ATOM   2632  CB  ALA A 173      34.597  15.910  10.453  1.00 38.90           C  
ATOM   2633  HB1 ALA A 173      34.359  14.861  10.282  1.00 38.90           H  
ATOM   2634  HB2 ALA A 173      33.935  16.530   9.849  1.00 38.90           H  
ATOM   2635  HB3 ALA A 173      34.444  16.136  11.509  1.00 38.90           H  
ATOM   2636  O   ALA A 173      36.069  14.694   8.173  1.00 38.90           O  
ATOM   2637  N   ALA A 174      37.012  16.704   7.850  1.00 39.38           N  
ATOM   2638  H   ALA A 174      37.275  17.581   8.277  1.00 39.38           H  
ATOM   2639  CA  ALA A 174      37.351  16.518   6.433  1.00 39.38           C  
ATOM   2640  HA  ALA A 174      36.882  15.600   6.078  1.00 39.38           H  
ATOM   2641  C   ALA A 174      38.863  16.335   6.165  1.00 39.38           C  
ATOM   2642  CB  ALA A 174      36.732  17.672   5.633  1.00 39.38           C  
ATOM   2643  HB1 ALA A 174      35.658  17.718   5.814  1.00 39.38           H  
ATOM   2644  HB2 ALA A 174      36.908  17.513   4.570  1.00 39.38           H  
ATOM   2645  HB3 ALA A 174      37.194  18.615   5.928  1.00 39.38           H  
ATOM   2646  O   ALA A 174      39.262  16.156   5.018  1.00 39.38           O  
ATOM   2647  N   GLU A 175      39.697  16.310   7.209  1.00 36.36           N  
ATOM   2648  H   GLU A 175      39.314  16.462   8.131  1.00 36.36           H  
ATOM   2649  CA  GLU A 175      41.155  16.132   7.128  1.00 36.36           C  
ATOM   2650  HA  GLU A 175      41.429  15.847   6.112  1.00 36.36           H  
ATOM   2651  C   GLU A 175      41.614  14.973   8.032  1.00 36.36           C  
ATOM   2652  CB  GLU A 175      41.885  17.453   7.427  1.00 36.36           C  
ATOM   2653  HB2 GLU A 175      41.496  17.875   8.354  1.00 36.36           H  
ATOM   2654  HB3 GLU A 175      42.948  17.243   7.553  1.00 36.36           H  
ATOM   2655  O   GLU A 175      42.326  15.142   9.013  1.00 36.36           O  
ATOM   2656  CG  GLU A 175      41.742  18.468   6.281  1.00 36.36           C  
ATOM   2657  HG2 GLU A 175      40.686  18.699   6.142  1.00 36.36           H  
ATOM   2658  HG3 GLU A 175      42.110  18.007   5.364  1.00 36.36           H  
ATOM   2659  CD  GLU A 175      42.506  19.780   6.531  1.00 36.36           C  
ATOM   2660  OE1 GLU A 175      42.682  20.529   5.543  1.00 36.36           O  
ATOM   2661  OE2 GLU A 175      42.897  20.036   7.691  1.00 36.36           O  
ATOM   2662  N   ALA A 176      41.179  13.759   7.699  1.00 38.67           N  
ATOM   2663  H   ALA A 176      40.495  13.699   6.958  1.00 38.67           H  
ATOM   2664  CA  ALA A 176      41.807  12.512   8.145  1.00 38.67           C  
ATOM   2665  HA  ALA A 176      42.840  12.722   8.425  1.00 38.67           H  
ATOM   2666  C   ALA A 176      41.857  11.552   6.950  1.00 38.67           C  
ATOM   2667  CB  ALA A 176      41.103  11.956   9.386  1.00 38.67           C  
ATOM   2668  HB1 ALA A 176      40.060  11.737   9.157  1.00 38.67           H  
ATOM   2669  HB2 ALA A 176      41.148  12.689  10.192  1.00 38.67           H  
ATOM   2670  HB3 ALA A 176      41.599  11.040   9.709  1.00 38.67           H  
ATOM   2671  O   ALA A 176      41.245  10.486   6.921  1.00 38.67           O  
ATOM   2672  N   GLY A 177      42.528  12.021   5.899  1.00 31.34           N  
ATOM   2673  H   GLY A 177      43.001  12.906   6.016  1.00 31.34           H  
ATOM   2674  CA  GLY A 177      42.897  11.221   4.751  1.00 31.34           C  
ATOM   2675  HA2 GLY A 177      43.073  11.871   3.894  1.00 31.34           H  
ATOM   2676  HA3 GLY A 177      42.079  10.543   4.506  1.00 31.34           H  
ATOM   2677  C   GLY A 177      44.169  10.419   5.016  1.00 31.34           C  
ATOM   2678  O   GLY A 177      45.097  10.894   5.660  1.00 31.34           O  
ATOM   2679  N   ALA A 178      44.193   9.248   4.383  1.00 35.57           N  
ATOM   2680  H   ALA A 178      43.305   8.936   4.017  1.00 35.57           H  
ATOM   2681  CA  ALA A 178      45.370   8.585   3.835  1.00 35.57           C  
ATOM   2682  HA  ALA A 178      44.992   7.748   3.248  1.00 35.57           H  
ATOM   2683  C   ALA A 178      46.386   7.982   4.821  1.00 35.57           C  
ATOM   2684  CB  ALA A 178      46.027   9.537   2.819  1.00 35.57           C  
ATOM   2685  HB1 ALA A 178      46.828   9.015   2.296  1.00 35.57           H  
ATOM   2686  HB2 ALA A 178      46.454  10.397   3.334  1.00 35.57           H  
ATOM   2687  HB3 ALA A 178      45.292   9.880   2.090  1.00 35.57           H  
ATOM   2688  O   ALA A 178      47.207   8.678   5.404  1.00 35.57           O  
ATOM   2689  N   THR A 179      46.424   6.644   4.879  1.00 36.77           N  
ATOM   2690  H   THR A 179      45.562   6.153   4.688  1.00 36.77           H  
ATOM   2691  CA  THR A 179      47.648   5.825   4.709  1.00 36.77           C  
ATOM   2692  HA  THR A 179      48.049   6.031   3.716  1.00 36.77           H  
ATOM   2693  C   THR A 179      47.328   4.321   4.765  1.00 36.77           C  
ATOM   2694  CB  THR A 179      48.771   6.112   5.734  1.00 36.77           C  
ATOM   2695  HB  THR A 179      49.288   5.180   5.961  1.00 36.77           H  
ATOM   2696  O   THR A 179      46.562   3.881   5.613  1.00 36.77           O  
ATOM   2697  CG2 THR A 179      49.826   7.077   5.179  1.00 36.77           C  
ATOM   2698 HG21 THR A 179      49.384   7.971   4.738  1.00 36.77           H  
ATOM   2699 HG22 THR A 179      50.501   7.374   5.982  1.00 36.77           H  
ATOM   2700 HG23 THR A 179      50.409   6.567   4.413  1.00 36.77           H  
ATOM   2701  OG1 THR A 179      48.296   6.636   6.944  1.00 36.77           O  
ATOM   2702  HG1 THR A 179      47.882   7.474   6.726  1.00 36.77           H  
ATOM   2703  N   GLY A 180      47.955   3.534   3.876  1.00 35.95           N  
ATOM   2704  H   GLY A 180      48.532   3.988   3.182  1.00 35.95           H  
ATOM   2705  CA  GLY A 180      48.140   2.076   4.013  1.00 35.95           C  
ATOM   2706  HA2 GLY A 180      47.912   1.783   5.038  1.00 35.95           H  
ATOM   2707  HA3 GLY A 180      49.195   1.857   3.849  1.00 35.95           H  
ATOM   2708  C   GLY A 180      47.275   1.197   3.090  1.00 35.95           C  
ATOM   2709  O   GLY A 180      46.194   0.789   3.480  1.00 35.95           O  
ATOM   2710  N   THR A 181      47.564   1.039   1.790  1.00 33.57           N  
ATOM   2711  H   THR A 181      46.693   1.098   1.282  1.00 33.57           H  
ATOM   2712  CA  THR A 181      48.461   0.040   1.145  1.00 33.57           C  
ATOM   2713  HA  THR A 181      48.288   0.158   0.076  1.00 33.57           H  
ATOM   2714  C   THR A 181      48.183  -1.445   1.443  1.00 33.57           C  
ATOM   2715  CB  THR A 181      49.972   0.287   1.322  1.00 33.57           C  
ATOM   2716  HB  THR A 181      50.504  -0.487   0.770  1.00 33.57           H  
ATOM   2717  O   THR A 181      48.424  -1.889   2.559  1.00 33.57           O  
ATOM   2718  CG2 THR A 181      50.427   1.637   0.776  1.00 33.57           C  
ATOM   2719 HG21 THR A 181      50.179   1.714  -0.282  1.00 33.57           H  
ATOM   2720 HG22 THR A 181      51.507   1.727   0.895  1.00 33.57           H  
ATOM   2721 HG23 THR A 181      49.941   2.444   1.325  1.00 33.57           H  
ATOM   2722  OG1 THR A 181      50.363   0.198   2.668  1.00 33.57           O  
ATOM   2723  HG1 THR A 181      49.972  -0.601   3.028  1.00 33.57           H  
ATOM   2724  N   GLY A 182      47.876  -2.226   0.390  1.00 33.20           N  
ATOM   2725  H   GLY A 182      47.559  -1.773  -0.456  1.00 33.20           H  
ATOM   2726  CA  GLY A 182      48.319  -3.629   0.263  1.00 33.20           C  
ATOM   2727  HA2 GLY A 182      48.651  -3.985   1.238  1.00 33.20           H  
ATOM   2728  HA3 GLY A 182      49.191  -3.664  -0.390  1.00 33.20           H  
ATOM   2729  C   GLY A 182      47.299  -4.669  -0.236  1.00 33.20           C  
ATOM   2730  O   GLY A 182      46.501  -5.129   0.563  1.00 33.20           O  
ATOM   2731  N   SER A 183      47.425  -5.075  -1.521  1.00 34.97           N  
ATOM   2732  H   SER A 183      48.000  -4.459  -2.078  1.00 34.97           H  
ATOM   2733  CA  SER A 183      47.337  -6.458  -2.096  1.00 34.97           C  
ATOM   2734  HA  SER A 183      47.283  -6.364  -3.181  1.00 34.97           H  
ATOM   2735  C   SER A 183      46.178  -7.398  -1.687  1.00 34.97           C  
ATOM   2736  CB  SER A 183      48.656  -7.175  -1.764  1.00 34.97           C  
ATOM   2737  HB2 SER A 183      49.481  -6.676  -2.272  1.00 34.97           H  
ATOM   2738  HB3 SER A 183      48.607  -8.208  -2.110  1.00 34.97           H  
ATOM   2739  O   SER A 183      46.005  -7.645  -0.507  1.00 34.97           O  
ATOM   2740  OG  SER A 183      48.900  -7.153  -0.369  1.00 34.97           O  
ATOM   2741  HG  SER A 183      48.074  -7.350   0.078  1.00 34.97           H  
ATOM   2742  N   GLY A 184      45.412  -8.110  -2.527  1.00 33.33           N  
ATOM   2743  H   GLY A 184      44.729  -8.634  -2.000  1.00 33.33           H  
ATOM   2744  CA  GLY A 184      45.407  -8.521  -3.944  1.00 33.33           C  
ATOM   2745  HA2 GLY A 184      45.193  -7.656  -4.573  1.00 33.33           H  
ATOM   2746  HA3 GLY A 184      46.367  -8.957  -4.219  1.00 33.33           H  
ATOM   2747  C   GLY A 184      44.285  -9.600  -4.130  1.00 33.33           C  
ATOM   2748  O   GLY A 184      43.756 -10.057  -3.118  1.00 33.33           O  
ATOM   2749  N   PRO A 185      43.867  -9.985  -5.359  1.00 39.44           N  
ATOM   2750  CA  PRO A 185      42.637 -10.775  -5.666  1.00 39.44           C  
ATOM   2751  HA  PRO A 185      41.958 -10.811  -4.814  1.00 39.44           H  
ATOM   2752  C   PRO A 185      42.973 -12.235  -6.124  1.00 39.44           C  
ATOM   2753  CB  PRO A 185      42.053  -9.898  -6.774  1.00 39.44           C  
ATOM   2754  HB2 PRO A 185      41.656  -8.983  -6.333  1.00 39.44           H  
ATOM   2755  HB3 PRO A 185      41.263 -10.390  -7.341  1.00 39.44           H  
ATOM   2756  O   PRO A 185      44.135 -12.596  -5.932  1.00 39.44           O  
ATOM   2757  CG  PRO A 185      43.278  -9.558  -7.632  1.00 39.44           C  
ATOM   2758  HG2 PRO A 185      43.476 -10.366  -8.336  1.00 39.44           H  
ATOM   2759  HG3 PRO A 185      43.141  -8.615  -8.160  1.00 39.44           H  
ATOM   2760  CD  PRO A 185      44.415  -9.475  -6.612  1.00 39.44           C  
ATOM   2761  HD2 PRO A 185      45.257 -10.088  -6.935  1.00 39.44           H  
ATOM   2762  HD3 PRO A 185      44.725  -8.435  -6.513  1.00 39.44           H  
ATOM   2763  N   PRO A 186      42.149 -13.069  -6.839  1.00 40.93           N  
ATOM   2764  CA  PRO A 186      40.684 -13.256  -7.084  1.00 40.93           C  
ATOM   2765  HA  PRO A 186      40.079 -12.638  -6.421  1.00 40.93           H  
ATOM   2766  C   PRO A 186      40.216 -14.768  -6.987  1.00 40.93           C  
ATOM   2767  CB  PRO A 186      40.539 -12.798  -8.554  1.00 40.93           C  
ATOM   2768  HB2 PRO A 186      39.724 -13.282  -9.092  1.00 40.93           H  
ATOM   2769  HB3 PRO A 186      40.367 -11.724  -8.622  1.00 40.93           H  
ATOM   2770  O   PRO A 186      40.963 -15.605  -6.489  1.00 40.93           O  
ATOM   2771  CG  PRO A 186      41.887 -13.151  -9.194  1.00 40.93           C  
ATOM   2772  HG2 PRO A 186      42.321 -12.264  -9.655  1.00 40.93           H  
ATOM   2773  HG3 PRO A 186      41.775 -13.945  -9.931  1.00 40.93           H  
ATOM   2774  CD  PRO A 186      42.763 -13.630  -8.037  1.00 40.93           C  
ATOM   2775  HD2 PRO A 186      42.763 -14.719  -7.988  1.00 40.93           H  
ATOM   2776  HD3 PRO A 186      43.785 -13.288  -8.197  1.00 40.93           H  
ATOM   2777  N   SER A 187      39.050 -15.124  -7.587  1.00 31.91           N  
ATOM   2778  H   SER A 187      38.460 -14.356  -7.872  1.00 31.91           H  
ATOM   2779  CA  SER A 187      38.585 -16.473  -8.070  1.00 31.91           C  
ATOM   2780  HA  SER A 187      37.826 -16.279  -8.828  1.00 31.91           H  
ATOM   2781  C   SER A 187      37.894 -17.398  -7.037  1.00 31.91           C  
ATOM   2782  CB  SER A 187      39.731 -17.186  -8.815  1.00 31.91           C  
ATOM   2783  HB2 SER A 187      39.338 -17.915  -9.523  1.00 31.91           H  
ATOM   2784  HB3 SER A 187      40.305 -16.455  -9.384  1.00 31.91           H  
ATOM   2785  O   SER A 187      38.198 -17.294  -5.859  1.00 31.91           O  
ATOM   2786  OG  SER A 187      40.584 -17.856  -7.915  1.00 31.91           O  
ATOM   2787  HG  SER A 187      40.785 -17.246  -7.201  1.00 31.91           H  
ATOM   2788  N   GLU A 188      36.969 -18.332  -7.314  1.00 30.12           N  
ATOM   2789  H   GLU A 188      36.751 -18.863  -6.483  1.00 30.12           H  
ATOM   2790  CA  GLU A 188      36.228 -18.860  -8.481  1.00 30.12           C  
ATOM   2791  HA  GLU A 188      35.684 -18.065  -8.990  1.00 30.12           H  
ATOM   2792  C   GLU A 188      35.221 -19.929  -7.952  1.00 30.12           C  
ATOM   2793  CB  GLU A 188      37.177 -19.596  -9.455  1.00 30.12           C  
ATOM   2794  HB2 GLU A 188      38.179 -19.653  -9.030  1.00 30.12           H  
ATOM   2795  HB3 GLU A 188      36.838 -20.623  -9.592  1.00 30.12           H  
ATOM   2796  O   GLU A 188      35.454 -20.498  -6.888  1.00 30.12           O  
ATOM   2797  CG  GLU A 188      37.225 -18.936 -10.840  1.00 30.12           C  
ATOM   2798  HG2 GLU A 188      36.226 -18.980 -11.273  1.00 30.12           H  
ATOM   2799  HG3 GLU A 188      37.483 -17.884 -10.722  1.00 30.12           H  
ATOM   2800  CD  GLU A 188      38.222 -19.615 -11.798  1.00 30.12           C  
ATOM   2801  OE1 GLU A 188      38.499 -18.994 -12.848  1.00 30.12           O  
ATOM   2802  OE2 GLU A 188      38.675 -20.741 -11.498  1.00 30.12           O  
ATOM   2803  N   GLY A 189      34.177 -20.275  -8.727  1.00 30.50           N  
ATOM   2804  H   GLY A 189      34.048 -19.737  -9.572  1.00 30.50           H  
ATOM   2805  CA  GLY A 189      33.454 -21.572  -8.661  1.00 30.50           C  
ATOM   2806  HA2 GLY A 189      34.114 -22.317  -8.216  1.00 30.50           H  
ATOM   2807  HA3 GLY A 189      33.255 -21.890  -9.684  1.00 30.50           H  
ATOM   2808  C   GLY A 189      32.143 -21.586  -7.844  1.00 30.50           C  
ATOM   2809  O   GLY A 189      32.179 -21.397  -6.640  1.00 30.50           O  
ATOM   2810  N   SER A 190      30.927 -21.665  -8.412  1.00 27.47           N  
ATOM   2811  H   SER A 190      30.268 -21.301  -7.738  1.00 27.47           H  
ATOM   2812  CA  SER A 190      30.268 -22.687  -9.267  1.00 27.47           C  
ATOM   2813  HA  SER A 190      29.546 -22.126  -9.860  1.00 27.47           H  
ATOM   2814  C   SER A 190      29.440 -23.728  -8.477  1.00 27.47           C  
ATOM   2815  CB  SER A 190      31.182 -23.368 -10.294  1.00 27.47           C  
ATOM   2816  HB2 SER A 190      31.886 -24.022  -9.780  1.00 27.47           H  
ATOM   2817  HB3 SER A 190      31.725 -22.608 -10.856  1.00 27.47           H  
ATOM   2818  O   SER A 190      29.858 -24.184  -7.419  1.00 27.47           O  
ATOM   2819  OG  SER A 190      30.407 -24.117 -11.215  1.00 27.47           O  
ATOM   2820  HG  SER A 190      31.004 -24.630 -11.764  1.00 27.47           H  
ATOM   2821  N   SER A 191      28.311 -24.143  -9.083  1.00 28.50           N  
ATOM   2822  H   SER A 191      28.160 -23.725  -9.990  1.00 28.50           H  
ATOM   2823  CA  SER A 191      27.346 -25.220  -8.731  1.00 28.50           C  
ATOM   2824  HA  SER A 191      26.804 -25.417  -9.655  1.00 28.50           H  
ATOM   2825  C   SER A 191      26.261 -24.844  -7.693  1.00 28.50           C  
ATOM   2826  CB  SER A 191      28.094 -26.531  -8.438  1.00 28.50           C  
ATOM   2827  HB2 SER A 191      28.888 -26.662  -9.173  1.00 28.50           H  
ATOM   2828  HB3 SER A 191      27.419 -27.383  -8.522  1.00 28.50           H  
ATOM   2829  O   SER A 191      26.573 -24.404  -6.599  1.00 28.50           O  
ATOM   2830  OG  SER A 191      28.648 -26.567  -7.147  1.00 28.50           O  
ATOM   2831  HG  SER A 191      29.072 -25.722  -6.982  1.00 28.50           H  
ATOM   2832  N   SER A 192      24.965 -24.733  -8.030  1.00 26.50           N  
ATOM   2833  H   SER A 192      24.554 -24.075  -7.383  1.00 26.50           H  
ATOM   2834  CA  SER A 192      23.953 -25.722  -8.479  1.00 26.50           C  
ATOM   2835  HA  SER A 192      23.095 -25.119  -8.779  1.00 26.50           H  
ATOM   2836  C   SER A 192      23.444 -26.656  -7.370  1.00 26.50           C  
ATOM   2837  CB  SER A 192      24.320 -26.526  -9.734  1.00 26.50           C  
ATOM   2838  HB2 SER A 192      24.734 -25.864 -10.495  1.00 26.50           H  
ATOM   2839  HB3 SER A 192      23.413 -26.981 -10.132  1.00 26.50           H  
ATOM   2840  O   SER A 192      24.232 -27.401  -6.803  1.00 26.50           O  
ATOM   2841  OG  SER A 192      25.237 -27.555  -9.440  1.00 26.50           O  
ATOM   2842  HG  SER A 192      25.128 -27.816  -8.522  1.00 26.50           H  
ATOM   2843  N   GLY A 193      22.120 -26.699  -7.166  1.00 26.36           N  
ATOM   2844  H   GLY A 193      21.545 -26.025  -7.651  1.00 26.36           H  
ATOM   2845  CA  GLY A 193      21.424 -27.651  -6.282  1.00 26.36           C  
ATOM   2846  HA2 GLY A 193      22.133 -28.355  -5.846  1.00 26.36           H  
ATOM   2847  HA3 GLY A 193      20.699 -28.217  -6.867  1.00 26.36           H  
ATOM   2848  C   GLY A 193      20.724 -26.924  -5.131  1.00 26.36           C  
ATOM   2849  O   GLY A 193      21.379 -26.373  -4.264  1.00 26.36           O  
ATOM   2850  N   ALA A 194      19.420 -26.667  -5.208  1.00 26.08           N  
ATOM   2851  H   ALA A 194      19.247 -25.781  -4.754  1.00 26.08           H  
ATOM   2852  CA  ALA A 194      18.345 -27.608  -4.898  1.00 26.08           C  
ATOM   2853  HA  ALA A 194      17.428 -27.078  -5.155  1.00 26.08           H  
ATOM   2854  C   ALA A 194      18.250 -27.945  -3.397  1.00 26.08           C  
ATOM   2855  CB  ALA A 194      18.357 -28.852  -5.802  1.00 26.08           C  
ATOM   2856  HB1 ALA A 194      18.461 -28.552  -6.845  1.00 26.08           H  
ATOM   2857  HB2 ALA A 194      17.415 -29.392  -5.704  1.00 26.08           H  
ATOM   2858  HB3 ALA A 194      19.178 -29.510  -5.521  1.00 26.08           H  
ATOM   2859  O   ALA A 194      19.183 -28.465  -2.801  1.00 26.08           O  
ATOM   2860  N   MET A 195      17.024 -27.769  -2.897  1.00 25.17           N  
ATOM   2861  H   MET A 195      16.373 -27.279  -3.493  1.00 25.17           H  
ATOM   2862  CA  MET A 195      16.426 -28.410  -1.726  1.00 25.17           C  
ATOM   2863  HA  MET A 195      15.357 -28.353  -1.931  1.00 25.17           H  
ATOM   2864  C   MET A 195      16.608 -27.753  -0.348  1.00 25.17           C  
ATOM   2865  CB  MET A 195      16.707 -29.926  -1.677  1.00 25.17           C  
ATOM   2866  HB2 MET A 195      17.750 -30.096  -1.410  1.00 25.17           H  
ATOM   2867  HB3 MET A 195      16.091 -30.373  -0.897  1.00 25.17           H  
ATOM   2868  O   MET A 195      17.697 -27.590   0.187  1.00 25.17           O  
ATOM   2869  CG  MET A 195      16.400 -30.661  -2.986  1.00 25.17           C  
ATOM   2870  HG2 MET A 195      16.722 -31.697  -2.877  1.00 25.17           H  
ATOM   2871  HG3 MET A 195      17.003 -30.235  -3.788  1.00 25.17           H  
ATOM   2872  SD  MET A 195      14.658 -30.651  -3.489  1.00 25.17           S  
ATOM   2873  CE  MET A 195      14.145 -32.203  -2.707  1.00 25.17           C  
ATOM   2874  HE1 MET A 195      13.083 -32.369  -2.891  1.00 25.17           H  
ATOM   2875  HE2 MET A 195      14.320 -32.148  -1.632  1.00 25.17           H  
ATOM   2876  HE3 MET A 195      14.715 -33.032  -3.125  1.00 25.17           H  
ATOM   2877  N   SER A 196      15.428 -27.601   0.260  1.00 24.79           N  
ATOM   2878  H   SER A 196      14.638 -27.609  -0.369  1.00 24.79           H  
ATOM   2879  CA  SER A 196      15.078 -27.961   1.638  1.00 24.79           C  
ATOM   2880  HA  SER A 196      13.988 -27.986   1.611  1.00 24.79           H  
ATOM   2881  C   SER A 196      15.400 -27.005   2.792  1.00 24.79           C  
ATOM   2882  CB  SER A 196      15.421 -29.424   1.977  1.00 24.79           C  
ATOM   2883  HB2 SER A 196      15.310 -29.582   3.050  1.00 24.79           H  
ATOM   2884  HB3 SER A 196      14.709 -30.075   1.470  1.00 24.79           H  
ATOM   2885  O   SER A 196      16.521 -26.909   3.263  1.00 24.79           O  
ATOM   2886  OG  SER A 196      16.717 -29.817   1.587  1.00 24.79           O  
ATOM   2887  HG  SER A 196      17.310 -29.071   1.706  1.00 24.79           H  
ATOM   2888  N   ALA A 197      14.291 -26.482   3.327  1.00 25.00           N  
ATOM   2889  H   ALA A 197      13.513 -26.395   2.689  1.00 25.00           H  
ATOM   2890  CA  ALA A 197      13.869 -26.635   4.720  1.00 25.00           C  
ATOM   2891  HA  ALA A 197      12.850 -26.249   4.756  1.00 25.00           H  
ATOM   2892  C   ALA A 197      14.628 -25.865   5.813  1.00 25.00           C  
ATOM   2893  CB  ALA A 197      13.733 -28.133   5.046  1.00 25.00           C  
ATOM   2894  HB1 ALA A 197      14.720 -28.594   5.081  1.00 25.00           H  
ATOM   2895  HB2 ALA A 197      13.272 -28.246   6.028  1.00 25.00           H  
ATOM   2896  HB3 ALA A 197      13.113 -28.634   4.303  1.00 25.00           H  
ATOM   2897  O   ALA A 197      15.601 -26.344   6.371  1.00 25.00           O  
ATOM   2898  N   GLU A 198      14.012 -24.758   6.229  1.00 25.89           N  
ATOM   2899  H   GLU A 198      13.384 -24.305   5.581  1.00 25.89           H  
ATOM   2900  CA  GLU A 198      13.860 -24.335   7.631  1.00 25.89           C  
ATOM   2901  HA  GLU A 198      13.667 -25.201   8.264  1.00 25.89           H  
ATOM   2902  C   GLU A 198      12.606 -23.435   7.646  1.00 25.89           C  
ATOM   2903  CB  GLU A 198      15.132 -23.615   8.136  1.00 25.89           C  
ATOM   2904  HB2 GLU A 198      15.818 -23.452   7.305  1.00 25.89           H  
ATOM   2905  HB3 GLU A 198      14.865 -22.644   8.553  1.00 25.89           H  
ATOM   2906  O   GLU A 198      12.634 -22.283   7.232  1.00 25.89           O  
ATOM   2907  CG  GLU A 198      15.833 -24.430   9.238  1.00 25.89           C  
ATOM   2908  HG2 GLU A 198      15.144 -24.526  10.077  1.00 25.89           H  
ATOM   2909  HG3 GLU A 198      16.038 -25.433   8.865  1.00 25.89           H  
ATOM   2910  CD  GLU A 198      17.151 -23.808   9.736  1.00 25.89           C  
ATOM   2911  OE1 GLU A 198      17.654 -24.299  10.773  1.00 25.89           O  
ATOM   2912  OE2 GLU A 198      17.647 -22.849   9.100  1.00 25.89           O  
ATOM   2913  N   ILE A 199      11.388 -23.968   7.794  1.00 25.00           N  
ATOM   2914  H   ILE A 199      10.745 -23.536   7.146  1.00 25.00           H  
ATOM   2915  CA  ILE A 199      10.729 -24.233   9.085  1.00 25.00           C  
ATOM   2916  HA  ILE A 199       9.739 -23.785   9.001  1.00 25.00           H  
ATOM   2917  C   ILE A 199      11.398 -23.473  10.241  1.00 25.00           C  
ATOM   2918  CB  ILE A 199      10.469 -25.738   9.376  1.00 25.00           C  
ATOM   2919  HB  ILE A 199      11.420 -26.229   9.583  1.00 25.00           H  
ATOM   2920  O   ILE A 199      12.023 -24.064  11.112  1.00 25.00           O  
ATOM   2921  CG1 ILE A 199       9.806 -26.434   8.160  1.00 25.00           C  
ATOM   2922 HG12 ILE A 199      10.481 -26.365   7.306  1.00 25.00           H  
ATOM   2923 HG13 ILE A 199       8.884 -25.913   7.902  1.00 25.00           H  
ATOM   2924  CG2 ILE A 199       9.543 -25.889  10.607  1.00 25.00           C  
ATOM   2925 HG21 ILE A 199       8.559 -25.472  10.397  1.00 25.00           H  
ATOM   2926 HG22 ILE A 199       9.962 -25.387  11.479  1.00 25.00           H  
ATOM   2927 HG23 ILE A 199       9.443 -26.941  10.878  1.00 25.00           H  
ATOM   2928  CD1 ILE A 199       9.490 -27.924   8.358  1.00 25.00           C  
ATOM   2929 HD11 ILE A 199       9.186 -28.357   7.405  1.00 25.00           H  
ATOM   2930 HD12 ILE A 199       8.673 -28.052   9.068  1.00 25.00           H  
ATOM   2931 HD13 ILE A 199      10.376 -28.446   8.717  1.00 25.00           H  
ATOM   2932  N   ALA A 200      11.212 -22.153  10.277  1.00 28.12           N  
ATOM   2933  H   ALA A 200      10.826 -21.691   9.467  1.00 28.12           H  
ATOM   2934  CA  ALA A 200      11.112 -21.457  11.553  1.00 28.12           C  
ATOM   2935  HA  ALA A 200      11.793 -21.914  12.272  1.00 28.12           H  
ATOM   2936  C   ALA A 200       9.676 -21.654  12.048  1.00 28.12           C  
ATOM   2937  CB  ALA A 200      11.540 -19.997  11.410  1.00 28.12           C  
ATOM   2938  HB1 ALA A 200      11.458 -19.494  12.374  1.00 28.12           H  
ATOM   2939  HB2 ALA A 200      12.575 -19.952  11.070  1.00 28.12           H  
ATOM   2940  HB3 ALA A 200      10.900 -19.485  10.690  1.00 28.12           H  
ATOM   2941  O   ALA A 200       8.733 -20.993  11.610  1.00 28.12           O  
ATOM   2942  N   ALA A 201       9.531 -22.684  12.875  1.00 25.05           N  
ATOM   2943  H   ALA A 201      10.368 -23.191  13.123  1.00 25.05           H  
ATOM   2944  CA  ALA A 201       8.314 -23.067  13.551  1.00 25.05           C  
ATOM   2945  HA  ALA A 201       7.610 -23.446  12.810  1.00 25.05           H  
ATOM   2946  C   ALA A 201       7.673 -21.884  14.296  1.00 25.05           C  
ATOM   2947  CB  ALA A 201       8.681 -24.202  14.514  1.00 25.05           C  
ATOM   2948  HB1 ALA A 201       9.395 -23.844  15.256  1.00 25.05           H  
ATOM   2949  HB2 ALA A 201       9.117 -25.036  13.964  1.00 25.05           H  
ATOM   2950  HB3 ALA A 201       7.787 -24.547  15.035  1.00 25.05           H  
ATOM   2951  O   ALA A 201       8.339 -21.138  15.014  1.00 25.05           O  
ATOM   2952  N   ASN A 202       6.348 -21.801  14.160  1.00 24.53           N  
ATOM   2953  H   ASN A 202       5.936 -22.372  13.436  1.00 24.53           H  
ATOM   2954  CA  ASN A 202       5.439 -21.315  15.194  1.00 24.53           C  
ATOM   2955  HA  ASN A 202       5.368 -20.228  15.142  1.00 24.53           H  
ATOM   2956  C   ASN A 202       5.949 -21.694  16.598  1.00 24.53           C  
ATOM   2957  CB  ASN A 202       4.059 -21.976  14.956  1.00 24.53           C  
ATOM   2958  HB2 ASN A 202       3.607 -22.217  15.918  1.00 24.53           H  
ATOM   2959  HB3 ASN A 202       4.177 -22.922  14.427  1.00 24.53           H  
ATOM   2960  O   ASN A 202       6.375 -22.825  16.833  1.00 24.53           O  
ATOM   2961  CG  ASN A 202       3.049 -21.110  14.228  1.00 24.53           C  
ATOM   2962  ND2 ASN A 202       1.996 -21.702  13.714  1.00 24.53           N  
ATOM   2963 HD21 ASN A 202       1.866 -22.700  13.790  1.00 24.53           H  
ATOM   2964 HD22 ASN A 202       1.338 -21.091  13.251  1.00 24.53           H  
ATOM   2965  OD1 ASN A 202       3.148 -19.903  14.149  1.00 24.53           O  
ATOM   2966  N   PRO A 203       5.768 -20.784  17.552  1.00 25.30           N  
ATOM   2967  CA  PRO A 203       4.602 -20.893  18.416  1.00 25.30           C  
ATOM   2968  HA  PRO A 203       4.141 -21.877  18.329  1.00 25.30           H  
ATOM   2969  C   PRO A 203       3.607 -19.813  17.961  1.00 25.30           C  
ATOM   2970  CB  PRO A 203       5.156 -20.728  19.836  1.00 25.30           C  
ATOM   2971  HB2 PRO A 203       5.469 -21.701  20.215  1.00 25.30           H  
ATOM   2972  HB3 PRO A 203       4.428 -20.277  20.511  1.00 25.30           H  
ATOM   2973  O   PRO A 203       3.931 -18.638  17.947  1.00 25.30           O  
ATOM   2974  CG  PRO A 203       6.384 -19.834  19.658  1.00 25.30           C  
ATOM   2975  HG2 PRO A 203       6.082 -18.788  19.697  1.00 25.30           H  
ATOM   2976  HG3 PRO A 203       7.144 -20.039  20.413  1.00 25.30           H  
ATOM   2977  CD  PRO A 203       6.881 -20.167  18.254  1.00 25.30           C  
ATOM   2978  HD2 PRO A 203       7.205 -19.261  17.740  1.00 25.30           H  
ATOM   2979  HD3 PRO A 203       7.710 -20.872  18.315  1.00 25.30           H  
ATOM   2980  N   ALA A 204       2.387 -20.111  17.508  1.00 25.20           N  
ATOM   2981  H   ALA A 204       2.007 -19.378  16.926  1.00 25.20           H  
ATOM   2982  CA  ALA A 204       1.391 -20.886  18.241  1.00 25.20           C  
ATOM   2983  HA  ALA A 204       0.434 -20.394  18.067  1.00 25.20           H  
ATOM   2984  C   ALA A 204       1.612 -20.803  19.761  1.00 25.20           C  
ATOM   2985  CB  ALA A 204       1.237 -22.304  17.680  1.00 25.20           C  
ATOM   2986  HB1 ALA A 204       1.024 -22.258  16.612  1.00 25.20           H  
ATOM   2987  HB2 ALA A 204       0.412 -22.807  18.185  1.00 25.20           H  
ATOM   2988  HB3 ALA A 204       2.149 -22.878  17.846  1.00 25.20           H  
ATOM   2989  O   ALA A 204       1.876 -21.799  20.421  1.00 25.20           O  
ATOM   2990  N   ALA A 205       1.540 -19.587  20.294  1.00 27.84           N  
ATOM   2991  H   ALA A 205       1.519 -18.788  19.676  1.00 27.84           H  
ATOM   2992  CA  ALA A 205       1.136 -19.331  21.669  1.00 27.84           C  
ATOM   2993  HA  ALA A 205       0.729 -20.242  22.109  1.00 27.84           H  
ATOM   2994  C   ALA A 205       0.030 -18.273  21.563  1.00 27.84           C  
ATOM   2995  CB  ALA A 205       2.348 -18.897  22.498  1.00 27.84           C  
ATOM   2996  HB1 ALA A 205       2.025 -18.653  23.510  1.00 27.84           H  
ATOM   2997  HB2 ALA A 205       3.073 -19.709  22.542  1.00 27.84           H  
ATOM   2998  HB3 ALA A 205       2.813 -18.017  22.052  1.00 27.84           H  
ATOM   2999  O   ALA A 205       0.286 -17.120  21.245  1.00 27.84           O  
ATOM   3000  N   SER A 206      -1.230 -18.690  21.463  1.00 24.86           N  
ATOM   3001  H   SER A 206      -1.731 -18.088  20.825  1.00 24.86           H  
ATOM   3002  CA  SER A 206      -2.060 -19.055  22.614  1.00 24.86           C  
ATOM   3003  HA  SER A 206      -3.052 -19.266  22.213  1.00 24.86           H  
ATOM   3004  C   SER A 206      -2.198 -17.879  23.572  1.00 24.86           C  
ATOM   3005  CB  SER A 206      -1.638 -20.335  23.354  1.00 24.86           C  
ATOM   3006  HB2 SER A 206      -2.497 -20.706  23.913  1.00 24.86           H  
ATOM   3007  HB3 SER A 206      -1.347 -21.102  22.638  1.00 24.86           H  
ATOM   3008  O   SER A 206      -1.250 -17.506  24.255  1.00 24.86           O  
ATOM   3009  OG  SER A 206      -0.591 -20.114  24.278  1.00 24.86           O  
ATOM   3010  HG  SER A 206      -0.607 -19.198  24.563  1.00 24.86           H  
ATOM   3011  N   GLY A 207      -3.406 -17.343  23.646  1.00 25.17           N  
ATOM   3012  H   GLY A 207      -4.127 -17.659  23.012  1.00 25.17           H  
ATOM   3013  CA  GLY A 207      -3.756 -16.349  24.638  1.00 25.17           C  
ATOM   3014  HA2 GLY A 207      -4.169 -16.836  25.521  1.00 25.17           H  
ATOM   3015  HA3 GLY A 207      -2.878 -15.778  24.939  1.00 25.17           H  
ATOM   3016  C   GLY A 207      -4.759 -15.382  24.064  1.00 25.17           C  
ATOM   3017  O   GLY A 207      -4.387 -14.332  23.559  1.00 25.17           O  
ATOM   3018  N   ASN A 208      -6.036 -15.743  24.169  1.00 26.27           N  
ATOM   3019  H   ASN A 208      -6.225 -16.670  24.523  1.00 26.27           H  
ATOM   3020  CA  ASN A 208      -7.094 -14.763  24.355  1.00 26.27           C  
ATOM   3021  HA  ASN A 208      -7.343 -14.270  23.415  1.00 26.27           H  
ATOM   3022  C   ASN A 208      -6.599 -13.720  25.372  1.00 26.27           C  
ATOM   3023  CB  ASN A 208      -8.326 -15.492  24.938  1.00 26.27           C  
ATOM   3024  HB2 ASN A 208      -8.016 -16.154  25.746  1.00 26.27           H  
ATOM   3025  HB3 ASN A 208      -8.993 -14.746  25.371  1.00 26.27           H  
ATOM   3026  O   ASN A 208      -6.668 -13.966  26.574  1.00 26.27           O  
ATOM   3027  CG  ASN A 208      -9.159 -16.274  23.947  1.00 26.27           C  
ATOM   3028  ND2 ASN A 208     -10.062 -17.093  24.432  1.00 26.27           N  
ATOM   3029 HD21 ASN A 208     -10.625 -17.578  23.748  1.00 26.27           H  
ATOM   3030 HD22 ASN A 208     -10.200 -17.174  25.429  1.00 26.27           H  
ATOM   3031  OD1 ASN A 208      -9.037 -16.157  22.745  1.00 26.27           O  
ATOM   3032  N   ALA A 209      -6.089 -12.578  24.917  1.00 28.71           N  
ATOM   3033  H   ALA A 209      -5.886 -12.483  23.932  1.00 28.71           H  
ATOM   3034  CA  ALA A 209      -5.910 -11.417  25.774  1.00 28.71           C  
ATOM   3035  HA  ALA A 209      -5.604 -11.739  26.770  1.00 28.71           H  
ATOM   3036  C   ALA A 209      -7.285 -10.761  25.893  1.00 28.71           C  
ATOM   3037  CB  ALA A 209      -4.797 -10.517  25.235  1.00 28.71           C  
ATOM   3038  HB1 ALA A 209      -5.051 -10.164  24.236  1.00 28.71           H  
ATOM   3039  HB2 ALA A 209      -4.675  -9.658  25.895  1.00 28.71           H  
ATOM   3040  HB3 ALA A 209      -3.860 -11.071  25.196  1.00 28.71           H  
ATOM   3041  O   ALA A 209      -7.625  -9.804  25.198  1.00 28.71           O  
ATOM   3042  N   GLY A 210      -8.114 -11.396  26.720  1.00 26.81           N  
ATOM   3043  H   GLY A 210      -7.740 -12.199  27.205  1.00 26.81           H  
ATOM   3044  CA  GLY A 210      -9.294 -10.777  27.275  1.00 26.81           C  
ATOM   3045  HA2 GLY A 210      -9.816 -11.478  27.926  1.00 26.81           H  
ATOM   3046  HA3 GLY A 210      -9.960 -10.472  26.468  1.00 26.81           H  
ATOM   3047  C   GLY A 210      -8.885  -9.563  28.103  1.00 26.81           C  
ATOM   3048  O   GLY A 210      -7.948  -9.618  28.889  1.00 26.81           O  
ATOM   3049  N   ASP A 211      -9.637  -8.491  27.896  1.00 31.11           N  
ATOM   3050  H   ASP A 211     -10.222  -8.523  27.073  1.00 31.11           H  
ATOM   3051  CA  ASP A 211     -10.187  -7.688  28.982  1.00 31.11           C  
ATOM   3052  HA  ASP A 211     -10.690  -6.860  28.481  1.00 31.11           H  
ATOM   3053  C   ASP A 211      -9.177  -7.024  29.940  1.00 31.11           C  
ATOM   3054  CB  ASP A 211     -11.278  -8.541  29.674  1.00 31.11           C  
ATOM   3055  HB2 ASP A 211     -10.849  -9.102  30.504  1.00 31.11           H  
ATOM   3056  HB3 ASP A 211     -11.664  -9.273  28.965  1.00 31.11           H  
ATOM   3057  O   ASP A 211      -9.038  -7.394  31.100  1.00 31.11           O  
ATOM   3058  CG  ASP A 211     -12.488  -7.738  30.149  1.00 31.11           C  
ATOM   3059  OD1 ASP A 211     -12.648  -6.589  29.673  1.00 31.11           O  
ATOM   3060  OD2 ASP A 211     -13.297  -8.328  30.898  1.00 31.11           O  
ATOM   3061  N   ALA A 212      -8.488  -5.984  29.462  1.00 29.83           N  
ATOM   3062  H   ALA A 212      -8.535  -5.797  28.470  1.00 29.83           H  
ATOM   3063  CA  ALA A 212      -7.807  -5.011  30.320  1.00 29.83           C  
ATOM   3064  HA  ALA A 212      -8.381  -4.894  31.239  1.00 29.83           H  
ATOM   3065  C   ALA A 212      -7.756  -3.642  29.618  1.00 29.83           C  
ATOM   3066  CB  ALA A 212      -6.418  -5.538  30.709  1.00 29.83           C  
ATOM   3067  HB1 ALA A 212      -6.515  -6.477  31.253  1.00 29.83           H  
ATOM   3068  HB2 ALA A 212      -5.912  -4.812  31.347  1.00 29.83           H  
ATOM   3069  HB3 ALA A 212      -5.818  -5.707  29.815  1.00 29.83           H  
ATOM   3070  O   ALA A 212      -6.771  -3.279  28.981  1.00 29.83           O  
ATOM   3071  N   GLY A 213      -8.862  -2.896  29.679  1.00 35.45           N  
ATOM   3072  H   GLY A 213      -9.632  -3.247  30.230  1.00 35.45           H  
ATOM   3073  CA  GLY A 213      -8.943  -1.543  29.112  1.00 35.45           C  
ATOM   3074  HA2 GLY A 213      -8.426  -1.528  28.153  1.00 35.45           H  
ATOM   3075  HA3 GLY A 213      -8.429  -0.852  29.781  1.00 35.45           H  
ATOM   3076  C   GLY A 213     -10.354  -1.006  28.873  1.00 35.45           C  
ATOM   3077  O   GLY A 213     -10.490   0.158  28.500  1.00 35.45           O  
ATOM   3078  N   GLN A 214     -11.402  -1.809  29.097  1.00 46.00           N  
ATOM   3079  H   GLN A 214     -11.260  -2.767  29.383  1.00 46.00           H  
ATOM   3080  CA  GLN A 214     -12.774  -1.317  29.015  1.00 46.00           C  
ATOM   3081  HA  GLN A 214     -12.894  -0.788  28.070  1.00 46.00           H  
ATOM   3082  C   GLN A 214     -13.032  -0.317  30.143  1.00 46.00           C  
ATOM   3083  CB  GLN A 214     -13.798  -2.463  29.034  1.00 46.00           C  
ATOM   3084  HB2 GLN A 214     -14.783  -2.028  29.200  1.00 46.00           H  
ATOM   3085  HB3 GLN A 214     -13.582  -3.151  29.852  1.00 46.00           H  
ATOM   3086  O   GLN A 214     -13.178  -0.680  31.312  1.00 46.00           O  
ATOM   3087  CG  GLN A 214     -13.830  -3.227  27.701  1.00 46.00           C  
ATOM   3088  HG2 GLN A 214     -12.913  -3.807  27.593  1.00 46.00           H  
ATOM   3089  HG3 GLN A 214     -13.883  -2.514  26.879  1.00 46.00           H  
ATOM   3090  CD  GLN A 214     -15.023  -4.174  27.578  1.00 46.00           C  
ATOM   3091  NE2 GLN A 214     -15.238  -4.767  26.423  1.00 46.00           N  
ATOM   3092 HE21 GLN A 214     -14.660  -4.577  25.617  1.00 46.00           H  
ATOM   3093 HE22 GLN A 214     -16.041  -5.379  26.406  1.00 46.00           H  
ATOM   3094  OE1 GLN A 214     -15.832  -4.357  28.473  1.00 46.00           O  
ATOM   3095  N   GLY A 215     -13.120   0.960  29.778  1.00 46.59           N  
ATOM   3096  H   GLY A 215     -12.981   1.169  28.800  1.00 46.59           H  
ATOM   3097  CA  GLY A 215     -13.755   1.953  30.631  1.00 46.59           C  
ATOM   3098  HA2 GLY A 215     -13.321   1.938  31.630  1.00 46.59           H  
ATOM   3099  HA3 GLY A 215     -13.647   2.950  30.202  1.00 46.59           H  
ATOM   3100  C   GLY A 215     -15.232   1.599  30.694  1.00 46.59           C  
ATOM   3101  O   GLY A 215     -15.980   1.924  29.778  1.00 46.59           O  
ATOM   3102  N   SER A 216     -15.647   0.856  31.720  1.00 53.79           N  
ATOM   3103  H   SER A 216     -14.948   0.498  32.356  1.00 53.79           H  
ATOM   3104  CA  SER A 216     -17.061   0.675  32.043  1.00 53.79           C  
ATOM   3105  HA  SER A 216     -17.642   0.660  31.120  1.00 53.79           H  
ATOM   3106  C   SER A 216     -17.526   1.882  32.841  1.00 53.79           C  
ATOM   3107  CB  SER A 216     -17.325  -0.648  32.765  1.00 53.79           C  
ATOM   3108  HB2 SER A 216     -17.069  -1.481  32.109  1.00 53.79           H  
ATOM   3109  HB3 SER A 216     -16.718  -0.703  33.668  1.00 53.79           H  
ATOM   3110  O   SER A 216     -17.782   1.795  34.040  1.00 53.79           O  
ATOM   3111  OG  SER A 216     -18.698  -0.714  33.111  1.00 53.79           O  
ATOM   3112  HG  SER A 216     -18.847   0.041  33.685  1.00 53.79           H  
ATOM   3113  N   ASP A 217     -17.621   3.008  32.152  1.00 63.96           N  
ATOM   3114  H   ASP A 217     -17.402   2.993  31.166  1.00 63.96           H  
ATOM   3115  CA  ASP A 217     -18.367   4.148  32.641  1.00 63.96           C  
ATOM   3116  HA  ASP A 217     -18.274   4.200  33.726  1.00 63.96           H  
ATOM   3117  C   ASP A 217     -19.856   3.937  32.347  1.00 63.96           C  
ATOM   3118  CB  ASP A 217     -17.777   5.425  32.025  1.00 63.96           C  
ATOM   3119  HB2 ASP A 217     -17.260   5.190  31.095  1.00 63.96           H  
ATOM   3120  HB3 ASP A 217     -18.588   6.104  31.762  1.00 63.96           H  
ATOM   3121  O   ASP A 217     -20.254   3.036  31.606  1.00 63.96           O  
ATOM   3122  CG  ASP A 217     -16.820   6.127  32.992  1.00 63.96           C  
ATOM   3123  OD1 ASP A 217     -17.185   6.223  34.186  1.00 63.96           O  
ATOM   3124  OD2 ASP A 217     -15.779   6.631  32.527  1.00 63.96           O  
ATOM   3125  N   GLY A 218     -20.722   4.720  32.974  1.00 72.53           N  
ATOM   3126  H   GLY A 218     -20.357   5.431  33.590  1.00 72.53           H  
ATOM   3127  CA  GLY A 218     -22.164   4.613  32.736  1.00 72.53           C  
ATOM   3128  HA2 GLY A 218     -22.401   3.679  32.228  1.00 72.53           H  
ATOM   3129  HA3 GLY A 218     -22.756   4.615  33.652  1.00 72.53           H  
ATOM   3130  C   GLY A 218     -22.702   5.727  31.895  1.00 72.53           C  
ATOM   3131  O   GLY A 218     -21.985   6.577  31.388  1.00 72.53           O  
ATOM   3132  N   VAL A 219     -24.024   5.721  31.798  1.00 79.08           N  
ATOM   3133  H   VAL A 219     -24.511   4.971  32.267  1.00 79.08           H  
ATOM   3134  CA  VAL A 219     -24.792   6.531  30.852  1.00 79.08           C  
ATOM   3135  HA  VAL A 219     -24.529   6.217  29.842  1.00 79.08           H  
ATOM   3136  C   VAL A 219     -24.480   8.034  30.931  1.00 79.08           C  
ATOM   3137  CB  VAL A 219     -26.290   6.249  31.081  1.00 79.08           C  
ATOM   3138  HB  VAL A 219     -26.551   6.525  32.102  1.00 79.08           H  
ATOM   3139  O   VAL A 219     -24.627   8.727  29.929  1.00 79.08           O  
ATOM   3140  CG1 VAL A 219     -27.181   7.050  30.129  1.00 79.08           C  
ATOM   3141 HG11 VAL A 219     -28.224   6.758  30.250  1.00 79.08           H  
ATOM   3142 HG12 VAL A 219     -27.112   8.114  30.358  1.00 79.08           H  
ATOM   3143 HG13 VAL A 219     -26.862   6.893  29.098  1.00 79.08           H  
ATOM   3144  CG2 VAL A 219     -26.609   4.754  30.892  1.00 79.08           C  
ATOM   3145 HG21 VAL A 219     -26.315   4.434  29.892  1.00 79.08           H  
ATOM   3146 HG22 VAL A 219     -26.084   4.145  31.628  1.00 79.08           H  
ATOM   3147 HG23 VAL A 219     -27.677   4.581  31.025  1.00 79.08           H  
ATOM   3148  N   GLY A 220     -24.055   8.540  32.094  1.00 83.46           N  
ATOM   3149  H   GLY A 220     -23.867   7.895  32.848  1.00 83.46           H  
ATOM   3150  CA  GLY A 220     -23.733   9.955  32.309  1.00 83.46           C  
ATOM   3151  HA2 GLY A 220     -24.384  10.573  31.692  1.00 83.46           H  
ATOM   3152  HA3 GLY A 220     -23.927  10.199  33.354  1.00 83.46           H  
ATOM   3153  C   GLY A 220     -22.287  10.371  32.012  1.00 83.46           C  
ATOM   3154  O   GLY A 220     -22.019  11.570  32.018  1.00 83.46           O  
ATOM   3155  N   ASN A 221     -21.377   9.428  31.751  1.00 87.40           N  
ATOM   3156  H   ASN A 221     -21.676   8.470  31.637  1.00 87.40           H  
ATOM   3157  CA  ASN A 221     -19.952   9.691  31.538  1.00 87.40           C  
ATOM   3158  HA  ASN A 221     -19.738  10.741  31.739  1.00 87.40           H  
ATOM   3159  C   ASN A 221     -19.564   9.413  30.078  1.00 87.40           C  
ATOM   3160  CB  ASN A 221     -19.130   8.846  32.528  1.00 87.40           C  
ATOM   3161  HB2 ASN A 221     -19.525   7.830  32.521  1.00 87.40           H  
ATOM   3162  HB3 ASN A 221     -18.087   8.813  32.213  1.00 87.40           H  
ATOM   3163  O   ASN A 221     -20.009   8.437  29.471  1.00 87.40           O  
ATOM   3164  CG  ASN A 221     -19.159   9.342  33.963  1.00 87.40           C  
ATOM   3165  ND2 ASN A 221     -18.797   8.502  34.904  1.00 87.40           N  
ATOM   3166 HD21 ASN A 221     -18.718   8.877  35.839  1.00 87.40           H  
ATOM   3167 HD22 ASN A 221     -18.286   7.666  34.660  1.00 87.40           H  
ATOM   3168  OD1 ASN A 221     -19.512  10.473  34.256  1.00 87.40           O  
ATOM   3169  N   ALA A 222     -18.720  10.273  29.506  1.00 88.85           N  
ATOM   3170  H   ALA A 222     -18.318  11.007  30.071  1.00 88.85           H  
ATOM   3171  CA  ALA A 222     -18.127  10.020  28.198  1.00 88.85           C  
ATOM   3172  HA  ALA A 222     -18.904   9.679  27.513  1.00 88.85           H  
ATOM   3173  C   ALA A 222     -17.068   8.913  28.321  1.00 88.85           C  
ATOM   3174  CB  ALA A 222     -17.541  11.326  27.645  1.00 88.85           C  
ATOM   3175  HB1 ALA A 222     -16.755  11.690  28.307  1.00 88.85           H  
ATOM   3176  HB2 ALA A 222     -18.324  12.080  27.559  1.00 88.85           H  
ATOM   3177  HB3 ALA A 222     -17.111  11.146  26.660  1.00 88.85           H  
ATOM   3178  O   ALA A 222     -16.190   8.995  29.173  1.00 88.85           O  
ATOM   3179  N   SER A 223     -17.116   7.902  27.449  1.00 90.67           N  
ATOM   3180  H   SER A 223     -17.802   7.947  26.709  1.00 90.67           H  
ATOM   3181  CA  SER A 223     -16.148   6.793  27.434  1.00 90.67           C  
ATOM   3182  HA  SER A 223     -15.780   6.672  28.453  1.00 90.67           H  
ATOM   3183  C   SER A 223     -14.898   7.076  26.585  1.00 90.67           C  
ATOM   3184  CB  SER A 223     -16.839   5.469  27.088  1.00 90.67           C  
ATOM   3185  HB2 SER A 223     -16.135   4.652  27.243  1.00 90.67           H  
ATOM   3186  HB3 SER A 223     -17.667   5.331  27.783  1.00 90.67           H  
ATOM   3187  O   SER A 223     -14.048   6.197  26.395  1.00 90.67           O  
ATOM   3188  OG  SER A 223     -17.346   5.400  25.762  1.00 90.67           O  
ATOM   3189  HG  SER A 223     -17.658   4.498  25.659  1.00 90.67           H  
ATOM   3190  N   GLY A 224     -14.771   8.308  26.078  1.00 91.35           N  
ATOM   3191  H   GLY A 224     -15.518   8.964  26.255  1.00 91.35           H  
ATOM   3192  CA  GLY A 224     -13.580   8.832  25.416  1.00 91.35           C  
ATOM   3193  HA2 GLY A 224     -12.752   8.796  26.124  1.00 91.35           H  
ATOM   3194  HA3 GLY A 224     -13.326   8.207  24.560  1.00 91.35           H  
ATOM   3195  C   GLY A 224     -13.737  10.279  24.938  1.00 91.35           C  
ATOM   3196  O   GLY A 224     -14.851  10.780  24.752  1.00 91.35           O  
ATOM   3197  N   ASP A 225     -12.595  10.925  24.713  1.00 94.51           N  
ATOM   3198  H   ASP A 225     -11.726  10.456  24.923  1.00 94.51           H  
ATOM   3199  CA  ASP A 225     -12.493  12.315  24.269  1.00 94.51           C  
ATOM   3200  HA  ASP A 225     -13.421  12.833  24.512  1.00 94.51           H  
ATOM   3201  C   ASP A 225     -12.259  12.431  22.759  1.00 94.51           C  
ATOM   3202  CB  ASP A 225     -11.359  13.024  25.021  1.00 94.51           C  
ATOM   3203  HB2 ASP A 225     -11.279  14.049  24.661  1.00 94.51           H  
ATOM   3204  HB3 ASP A 225     -10.418  12.518  24.806  1.00 94.51           H  
ATOM   3205  O   ASP A 225     -11.725  11.530  22.108  1.00 94.51           O  
ATOM   3206  CG  ASP A 225     -11.597  13.061  26.528  1.00 94.51           C  
ATOM   3207  OD1 ASP A 225     -12.691  13.521  26.920  1.00 94.51           O  
ATOM   3208  OD2 ASP A 225     -10.675  12.630  27.255  1.00 94.51           O  
ATOM   3209  N   TRP A 226     -12.614  13.587  22.199  1.00 96.44           N  
ATOM   3210  H   TRP A 226     -12.982  14.312  22.798  1.00 96.44           H  
ATOM   3211  CA  TRP A 226     -12.307  13.918  20.811  1.00 96.44           C  
ATOM   3212  HA  TRP A 226     -12.495  13.043  20.190  1.00 96.44           H  
ATOM   3213  C   TRP A 226     -10.835  14.317  20.651  1.00 96.44           C  
ATOM   3214  CB  TRP A 226     -13.232  15.043  20.342  1.00 96.44           C  
ATOM   3215  HB2 TRP A 226     -14.265  14.736  20.501  1.00 96.44           H  
ATOM   3216  HB3 TRP A 226     -13.055  15.932  20.947  1.00 96.44           H  
ATOM   3217  O   TRP A 226     -10.396  15.314  21.225  1.00 96.44           O  
ATOM   3218  CG  TRP A 226     -13.064  15.402  18.901  1.00 96.44           C  
ATOM   3219  CD1 TRP A 226     -12.101  16.205  18.394  1.00 96.44           C  
ATOM   3220  HD1 TRP A 226     -11.340  16.694  18.983  1.00 96.44           H  
ATOM   3221  CD2 TRP A 226     -13.859  14.956  17.765  1.00 96.44           C  
ATOM   3222  CE2 TRP A 226     -13.315  15.535  16.581  1.00 96.44           C  
ATOM   3223  CE3 TRP A 226     -14.986  14.119  17.621  1.00 96.44           C  
ATOM   3224  HE3 TRP A 226     -15.423  13.671  18.501  1.00 96.44           H  
ATOM   3225  NE1 TRP A 226     -12.247  16.287  17.023  1.00 96.44           N  
ATOM   3226  HE1 TRP A 226     -11.633  16.828  16.431  1.00 96.44           H  
ATOM   3227  CH2 TRP A 226     -14.988  14.460  15.205  1.00 96.44           C  
ATOM   3228  HH2 TRP A 226     -15.429  14.277  14.236  1.00 96.44           H  
ATOM   3229  CZ2 TRP A 226     -13.865  15.296  15.315  1.00 96.44           C  
ATOM   3230  HZ2 TRP A 226     -13.444  15.750  14.429  1.00 96.44           H  
ATOM   3231  CZ3 TRP A 226     -15.546  13.871  16.354  1.00 96.44           C  
ATOM   3232  HZ3 TRP A 226     -16.412  13.233  16.262  1.00 96.44           H  
ATOM   3233  N   HIS A 227     -10.088  13.594  19.811  1.00 93.07           N  
ATOM   3234  H   HIS A 227     -10.497  12.777  19.380  1.00 93.07           H  
ATOM   3235  CA  HIS A 227      -8.691  13.910  19.505  1.00 93.07           C  
ATOM   3236  HA  HIS A 227      -8.465  14.912  19.870  1.00 93.07           H  
ATOM   3237  C   HIS A 227      -8.439  13.898  17.991  1.00 93.07           C  
ATOM   3238  CB  HIS A 227      -7.774  12.940  20.262  1.00 93.07           C  
ATOM   3239  HB2 HIS A 227      -7.757  11.974  19.756  1.00 93.07           H  
ATOM   3240  HB3 HIS A 227      -8.180  12.780  21.260  1.00 93.07           H  
ATOM   3241  O   HIS A 227      -8.526  12.855  17.339  1.00 93.07           O  
ATOM   3242  CG  HIS A 227      -6.367  13.455  20.424  1.00 93.07           C  
ATOM   3243  CD2 HIS A 227      -5.917  14.231  21.457  1.00 93.07           C  
ATOM   3244  HD2 HIS A 227      -6.515  14.606  22.275  1.00 93.07           H  
ATOM   3245  ND1 HIS A 227      -5.278  13.175  19.631  1.00 93.07           N  
ATOM   3246  HD1 HIS A 227      -5.255  12.662  18.761  1.00 93.07           H  
ATOM   3247  CE1 HIS A 227      -4.198  13.736  20.196  1.00 93.07           C  
ATOM   3248  HE1 HIS A 227      -3.186  13.648  19.829  1.00 93.07           H  
ATOM   3249  NE2 HIS A 227      -4.540  14.397  21.310  1.00 93.07           N  
ATOM   3250  N   CYS A 228      -8.125  15.064  17.427  1.00 94.96           N  
ATOM   3251  H   CYS A 228      -8.038  15.873  18.025  1.00 94.96           H  
ATOM   3252  CA  CYS A 228      -7.718  15.233  16.032  1.00 94.96           C  
ATOM   3253  HA  CYS A 228      -7.484  14.264  15.590  1.00 94.96           H  
ATOM   3254  C   CYS A 228      -6.467  16.109  15.991  1.00 94.96           C  
ATOM   3255  CB  CYS A 228      -8.836  15.889  15.208  1.00 94.96           C  
ATOM   3256  HB2 CYS A 228      -8.416  16.220  14.259  1.00 94.96           H  
ATOM   3257  HB3 CYS A 228      -9.211  16.763  15.742  1.00 94.96           H  
ATOM   3258  O   CYS A 228      -6.564  17.312  16.231  1.00 94.96           O  
ATOM   3259  SG  CYS A 228     -10.179  14.726  14.870  1.00 94.96           S  
ATOM   3260  HG  CYS A 228     -10.977  15.550  14.185  1.00 94.96           H  
ATOM   3261  N   ASP A 229      -5.309  15.522  15.708  1.00 95.14           N  
ATOM   3262  H   ASP A 229      -5.291  14.548  15.441  1.00 95.14           H  
ATOM   3263  CA  ASP A 229      -4.032  16.230  15.707  1.00 95.14           C  
ATOM   3264  HA  ASP A 229      -4.202  17.225  15.296  1.00 95.14           H  
ATOM   3265  C   ASP A 229      -2.976  15.553  14.817  1.00 95.14           C  
ATOM   3266  CB  ASP A 229      -3.523  16.411  17.151  1.00 95.14           C  
ATOM   3267  HB2 ASP A 229      -4.341  16.741  17.791  1.00 95.14           H  
ATOM   3268  HB3 ASP A 229      -2.786  17.213  17.140  1.00 95.14           H  
ATOM   3269  O   ASP A 229      -3.144  14.431  14.339  1.00 95.14           O  
ATOM   3270  CG  ASP A 229      -2.869  15.176  17.783  1.00 95.14           C  
ATOM   3271  OD1 ASP A 229      -3.157  14.022  17.381  1.00 95.14           O  
ATOM   3272  OD2 ASP A 229      -2.047  15.389  18.696  1.00 95.14           O  
ATOM   3273  N   SER A 230      -1.868  16.259  14.596  1.00 97.00           N  
ATOM   3274  H   SER A 230      -1.792  17.172  15.022  1.00 97.00           H  
ATOM   3275  CA  SER A 230      -0.658  15.698  14.001  1.00 97.00           C  
ATOM   3276  HA  SER A 230      -0.700  14.612  14.076  1.00 97.00           H  
ATOM   3277  C   SER A 230       0.560  16.192  14.773  1.00 97.00           C  
ATOM   3278  CB  SER A 230      -0.555  16.045  12.514  1.00 97.00           C  
ATOM   3279  HB2 SER A 230      -0.544  17.127  12.379  1.00 97.00           H  
ATOM   3280  HB3 SER A 230      -1.415  15.631  11.988  1.00 97.00           H  
ATOM   3281  O   SER A 230       0.822  17.396  14.845  1.00 97.00           O  
ATOM   3282  OG  SER A 230       0.632  15.479  11.989  1.00 97.00           O  
ATOM   3283  HG  SER A 230       1.266  16.183  11.831  1.00 97.00           H  
ATOM   3284  N   THR A 231       1.329  15.266  15.341  1.00 97.89           N  
ATOM   3285  H   THR A 231       1.079  14.299  15.195  1.00 97.89           H  
ATOM   3286  CA  THR A 231       2.555  15.561  16.093  1.00 97.89           C  
ATOM   3287  HA  THR A 231       2.618  16.638  16.246  1.00 97.89           H  
ATOM   3288  C   THR A 231       3.775  15.145  15.283  1.00 97.89           C  
ATOM   3289  CB  THR A 231       2.555  14.939  17.496  1.00 97.89           C  
ATOM   3290  HB  THR A 231       3.534  15.092  17.951  1.00 97.89           H  
ATOM   3291  O   THR A 231       3.908  14.006  14.841  1.00 97.89           O  
ATOM   3292  CG2 THR A 231       1.492  15.564  18.393  1.00 97.89           C  
ATOM   3293 HG21 THR A 231       1.525  15.104  19.381  1.00 97.89           H  
ATOM   3294 HG22 THR A 231       0.497  15.417  17.971  1.00 97.89           H  
ATOM   3295 HG23 THR A 231       1.674  16.634  18.499  1.00 97.89           H  
ATOM   3296  OG1 THR A 231       2.276  13.570  17.454  1.00 97.89           O  
ATOM   3297  HG1 THR A 231       1.329  13.492  17.317  1.00 97.89           H  
ATOM   3298  N   TRP A 232       4.674  16.098  15.050  1.00 98.04           N  
ATOM   3299  H   TRP A 232       4.550  16.994  15.501  1.00 98.04           H  
ATOM   3300  CA  TRP A 232       5.830  15.930  14.175  1.00 98.04           C  
ATOM   3301  HA  TRP A 232       5.743  15.003  13.608  1.00 98.04           H  
ATOM   3302  C   TRP A 232       7.120  15.870  14.992  1.00 98.04           C  
ATOM   3303  CB  TRP A 232       5.864  17.085  13.174  1.00 98.04           C  
ATOM   3304  HB2 TRP A 232       6.826  17.048  12.662  1.00 98.04           H  
ATOM   3305  HB3 TRP A 232       5.823  18.026  13.723  1.00 98.04           H  
ATOM   3306  O   TRP A 232       7.406  16.790  15.756  1.00 98.04           O  
ATOM   3307  CG  TRP A 232       4.794  17.092  12.122  1.00 98.04           C  
ATOM   3308  CD1 TRP A 232       3.524  17.563  12.240  1.00 98.04           C  
ATOM   3309  HD1 TRP A 232       3.086  17.964  13.142  1.00 98.04           H  
ATOM   3310  CD2 TRP A 232       4.906  16.592  10.757  1.00 98.04           C  
ATOM   3311  CE2 TRP A 232       3.664  16.820  10.093  1.00 98.04           C  
ATOM   3312  CE3 TRP A 232       5.932  15.956  10.022  1.00 98.04           C  
ATOM   3313  HE3 TRP A 232       6.869  15.719  10.504  1.00 98.04           H  
ATOM   3314  NE1 TRP A 232       2.869  17.455  11.022  1.00 98.04           N  
ATOM   3315  HE1 TRP A 232       1.926  17.763  10.833  1.00 98.04           H  
ATOM   3316  CH2 TRP A 232       4.483  15.799   8.069  1.00 98.04           C  
ATOM   3317  HH2 TRP A 232       4.313  15.455   7.059  1.00 98.04           H  
ATOM   3318  CZ2 TRP A 232       3.450  16.443   8.765  1.00 98.04           C  
ATOM   3319  HZ2 TRP A 232       2.490  16.606   8.297  1.00 98.04           H  
ATOM   3320  CZ3 TRP A 232       5.718  15.555   8.691  1.00 98.04           C  
ATOM   3321  HZ3 TRP A 232       6.488  15.013   8.161  1.00 98.04           H  
ATOM   3322  N   SER A 233       7.906  14.822  14.777  1.00 93.83           N  
ATOM   3323  H   SER A 233       7.609  14.138  14.095  1.00 93.83           H  
ATOM   3324  CA  SER A 233       9.252  14.618  15.325  1.00 93.83           C  
ATOM   3325  HA  SER A 233       9.493  15.415  16.028  1.00 93.83           H  
ATOM   3326  C   SER A 233      10.294  14.645  14.198  1.00 93.83           C  
ATOM   3327  CB  SER A 233       9.298  13.290  16.090  1.00 93.83           C  
ATOM   3328  HB2 SER A 233       9.058  12.462  15.423  1.00 93.83           H  
ATOM   3329  HB3 SER A 233      10.296  13.136  16.499  1.00 93.83           H  
ATOM   3330  O   SER A 233       9.955  14.881  13.040  1.00 93.83           O  
ATOM   3331  OG  SER A 233       8.377  13.319  17.157  1.00 93.83           O  
ATOM   3332  HG  SER A 233       7.492  13.225  16.795  1.00 93.83           H  
ATOM   3333  N   GLU A 234      11.575  14.420  14.511  1.00 91.41           N  
ATOM   3334  H   GLU A 234      11.834  14.275  15.477  1.00 91.41           H  
ATOM   3335  CA  GLU A 234      12.642  14.428  13.495  1.00 91.41           C  
ATOM   3336  HA  GLU A 234      12.573  15.359  12.933  1.00 91.41           H  
ATOM   3337  C   GLU A 234      12.507  13.288  12.469  1.00 91.41           C  
ATOM   3338  CB  GLU A 234      14.016  14.389  14.188  1.00 91.41           C  
ATOM   3339  HB2 GLU A 234      14.128  13.440  14.713  1.00 91.41           H  
ATOM   3340  HB3 GLU A 234      14.061  15.201  14.913  1.00 91.41           H  
ATOM   3341  O   GLU A 234      12.691  13.526  11.278  1.00 91.41           O  
ATOM   3342  CG  GLU A 234      15.162  14.562  13.175  1.00 91.41           C  
ATOM   3343  HG2 GLU A 234      15.154  13.725  12.477  1.00 91.41           H  
ATOM   3344  HG3 GLU A 234      14.981  15.473  12.606  1.00 91.41           H  
ATOM   3345  CD  GLU A 234      16.558  14.642  13.806  1.00 91.41           C  
ATOM   3346  OE1 GLU A 234      17.490  14.983  13.038  1.00 91.41           O  
ATOM   3347  OE2 GLU A 234      16.684  14.393  15.025  1.00 91.41           O  
ATOM   3348  N   ASN A 235      12.161  12.080  12.931  1.00 95.56           N  
ATOM   3349  H   ASN A 235      12.038  11.977  13.928  1.00 95.56           H  
ATOM   3350  CA  ASN A 235      12.091  10.860  12.110  1.00 95.56           C  
ATOM   3351  HA  ASN A 235      12.303  11.109  11.070  1.00 95.56           H  
ATOM   3352  C   ASN A 235      10.703  10.196  12.115  1.00 95.56           C  
ATOM   3353  CB  ASN A 235      13.169   9.877  12.593  1.00 95.56           C  
ATOM   3354  HB2 ASN A 235      13.124   8.973  11.986  1.00 95.56           H  
ATOM   3355  HB3 ASN A 235      12.959   9.598  13.625  1.00 95.56           H  
ATOM   3356  O   ASN A 235      10.516   9.144  11.499  1.00 95.56           O  
ATOM   3357  CG  ASN A 235      14.580  10.426  12.483  1.00 95.56           C  
ATOM   3358  ND2 ASN A 235      15.414  10.164  13.462  1.00 95.56           N  
ATOM   3359 HD21 ASN A 235      15.105   9.651  14.275  1.00 95.56           H  
ATOM   3360 HD22 ASN A 235      16.302  10.644  13.425  1.00 95.56           H  
ATOM   3361  OD1 ASN A 235      14.967  11.087  11.536  1.00 95.56           O  
ATOM   3362  N   HIS A 236       9.723  10.803  12.791  1.00 96.99           N  
ATOM   3363  H   HIS A 236       9.904  11.718  13.178  1.00 96.99           H  
ATOM   3364  CA  HIS A 236       8.367  10.269  12.915  1.00 96.99           C  
ATOM   3365  HA  HIS A 236       8.193   9.581  12.087  1.00 96.99           H  
ATOM   3366  C   HIS A 236       7.327  11.379  12.814  1.00 96.99           C  
ATOM   3367  CB  HIS A 236       8.204   9.483  14.232  1.00 96.99           C  
ATOM   3368  HB2 HIS A 236       8.421  10.138  15.076  1.00 96.99           H  
ATOM   3369  HB3 HIS A 236       7.170   9.150  14.321  1.00 96.99           H  
ATOM   3370  O   HIS A 236       7.558  12.503  13.260  1.00 96.99           O  
ATOM   3371  CG  HIS A 236       9.096   8.270  14.318  1.00 96.99           C  
ATOM   3372  CD2 HIS A 236       8.780   7.024  13.861  1.00 96.99           C  
ATOM   3373  HD2 HIS A 236       7.835   6.739  13.423  1.00 96.99           H  
ATOM   3374  ND1 HIS A 236      10.433   8.278  14.726  1.00 96.99           N  
ATOM   3375  CE1 HIS A 236      10.893   7.044  14.483  1.00 96.99           C  
ATOM   3376  HE1 HIS A 236      11.921   6.742  14.620  1.00 96.99           H  
ATOM   3377  NE2 HIS A 236       9.926   6.267  13.964  1.00 96.99           N  
ATOM   3378  HE2 HIS A 236      10.079   5.373  13.520  1.00 96.99           H  
ATOM   3379  N   VAL A 237       6.154  11.049  12.288  1.00 98.37           N  
ATOM   3380  H   VAL A 237       6.038  10.103  11.951  1.00 98.37           H  
ATOM   3381  CA  VAL A 237       4.939  11.856  12.432  1.00 98.37           C  
ATOM   3382  HA  VAL A 237       5.121  12.627  13.180  1.00 98.37           H  
ATOM   3383  C   VAL A 237       3.840  10.959  12.978  1.00 98.37           C  
ATOM   3384  CB  VAL A 237       4.558  12.584  11.127  1.00 98.37           C  
ATOM   3385  HB  VAL A 237       5.388  13.244  10.873  1.00 98.37           H  
ATOM   3386  O   VAL A 237       3.714   9.815  12.559  1.00 98.37           O  
ATOM   3387  CG1 VAL A 237       4.318  11.666   9.927  1.00 98.37           C  
ATOM   3388 HG11 VAL A 237       5.189  11.030   9.770  1.00 98.37           H  
ATOM   3389 HG12 VAL A 237       4.165  12.267   9.031  1.00 98.37           H  
ATOM   3390 HG13 VAL A 237       3.431  11.055  10.094  1.00 98.37           H  
ATOM   3391  CG2 VAL A 237       3.313  13.458  11.309  1.00 98.37           C  
ATOM   3392 HG21 VAL A 237       3.123  14.020  10.395  1.00 98.37           H  
ATOM   3393 HG22 VAL A 237       2.435  12.847  11.520  1.00 98.37           H  
ATOM   3394 HG23 VAL A 237       3.465  14.161  12.127  1.00 98.37           H  
ATOM   3395  N   THR A 238       3.066  11.441  13.942  1.00 98.64           N  
ATOM   3396  H   THR A 238       3.217  12.388  14.259  1.00 98.64           H  
ATOM   3397  CA  THR A 238       1.918  10.712  14.484  1.00 98.64           C  
ATOM   3398  HA  THR A 238       1.838   9.734  14.008  1.00 98.64           H  
ATOM   3399  C   THR A 238       0.652  11.488  14.187  1.00 98.64           C  
ATOM   3400  CB  THR A 238       2.067  10.469  15.983  1.00 98.64           C  
ATOM   3401  HB  THR A 238       2.164  11.424  16.499  1.00 98.64           H  
ATOM   3402  O   THR A 238       0.511  12.625  14.629  1.00 98.64           O  
ATOM   3403  CG2 THR A 238       0.900   9.698  16.585  1.00 98.64           C  
ATOM   3404 HG21 THR A 238      -0.007  10.302  16.557  1.00 98.64           H  
ATOM   3405 HG22 THR A 238       0.744   8.770  16.035  1.00 98.64           H  
ATOM   3406 HG23 THR A 238       1.161   9.471  17.619  1.00 98.64           H  
ATOM   3407  OG1 THR A 238       3.218   9.705  16.240  1.00 98.64           O  
ATOM   3408  HG1 THR A 238       3.954  10.146  15.809  1.00 98.64           H  
ATOM   3409  N   THR A 239      -0.264  10.867  13.455  1.00 98.77           N  
ATOM   3410  H   THR A 239      -0.090   9.913  13.173  1.00 98.77           H  
ATOM   3411  CA  THR A 239      -1.565  11.436  13.095  1.00 98.77           C  
ATOM   3412  HA  THR A 239      -1.568  12.514  13.258  1.00 98.77           H  
ATOM   3413  C   THR A 239      -2.648  10.811  13.959  1.00 98.77           C  
ATOM   3414  CB  THR A 239      -1.885  11.175  11.617  1.00 98.77           C  
ATOM   3415  HB  THR A 239      -2.900  11.515  11.413  1.00 98.77           H  
ATOM   3416  O   THR A 239      -2.721   9.582  14.037  1.00 98.77           O  
ATOM   3417  CG2 THR A 239      -0.917  11.887  10.675  1.00 98.77           C  
ATOM   3418 HG21 THR A 239       0.097  11.510  10.808  1.00 98.77           H  
ATOM   3419 HG22 THR A 239      -1.232  11.713   9.646  1.00 98.77           H  
ATOM   3420 HG23 THR A 239      -0.936  12.959  10.872  1.00 98.77           H  
ATOM   3421  OG1 THR A 239      -1.796   9.792  11.342  1.00 98.77           O  
ATOM   3422  HG1 THR A 239      -2.354   9.347  11.984  1.00 98.77           H  
ATOM   3423  N   THR A 240      -3.518  11.623  14.551  1.00 98.50           N  
ATOM   3424  H   THR A 240      -3.387  12.622  14.474  1.00 98.50           H  
ATOM   3425  CA  THR A 240      -4.736  11.159  15.221  1.00 98.50           C  
ATOM   3426  HA  THR A 240      -4.806  10.076  15.125  1.00 98.50           H  
ATOM   3427  C   THR A 240      -5.948  11.782  14.551  1.00 98.50           C  
ATOM   3428  CB  THR A 240      -4.774  11.498  16.717  1.00 98.50           C  
ATOM   3429  HB  THR A 240      -5.076  12.538  16.837  1.00 98.50           H  
ATOM   3430  O   THR A 240      -5.994  12.993  14.352  1.00 98.50           O  
ATOM   3431  CG2 THR A 240      -5.788  10.624  17.455  1.00 98.50           C  
ATOM   3432 HG21 THR A 240      -5.619   9.574  17.212  1.00 98.50           H  
ATOM   3433 HG22 THR A 240      -5.693  10.753  18.533  1.00 98.50           H  
ATOM   3434 HG23 THR A 240      -6.799  10.894  17.152  1.00 98.50           H  
ATOM   3435  OG1 THR A 240      -3.526  11.334  17.350  1.00 98.50           O  
ATOM   3436  HG1 THR A 240      -3.159  12.221  17.336  1.00 98.50           H  
ATOM   3437  N   SER A 241      -6.948  10.973  14.223  1.00 98.27           N  
ATOM   3438  H   SER A 241      -6.834   9.980  14.369  1.00 98.27           H  
ATOM   3439  CA  SER A 241      -8.209  11.439  13.651  1.00 98.27           C  
ATOM   3440  HA  SER A 241      -8.299  12.516  13.794  1.00 98.27           H  
ATOM   3441  C   SER A 241      -9.393  10.793  14.346  1.00 98.27           C  
ATOM   3442  CB  SER A 241      -8.240  11.159  12.149  1.00 98.27           C  
ATOM   3443  HB2 SER A 241      -9.271  11.135  11.796  1.00 98.27           H  
ATOM   3444  HB3 SER A 241      -7.766  10.204  11.922  1.00 98.27           H  
ATOM   3445  O   SER A 241      -9.466   9.574  14.448  1.00 98.27           O  
ATOM   3446  OG  SER A 241      -7.563  12.218  11.508  1.00 98.27           O  
ATOM   3447  HG  SER A 241      -6.625  12.150  11.701  1.00 98.27           H  
ATOM   3448  N   THR A 242     -10.336  11.622  14.786  1.00 98.63           N  
ATOM   3449  H   THR A 242     -10.169  12.614  14.699  1.00 98.63           H  
ATOM   3450  CA  THR A 242     -11.640  11.221  15.318  1.00 98.63           C  
ATOM   3451  HA  THR A 242     -11.637  10.138  15.436  1.00 98.63           H  
ATOM   3452  C   THR A 242     -12.741  11.597  14.324  1.00 98.63           C  
ATOM   3453  CB  THR A 242     -11.898  11.824  16.709  1.00 98.63           C  
ATOM   3454  HB  THR A 242     -11.986  12.908  16.631  1.00 98.63           H  
ATOM   3455  O   THR A 242     -12.664  12.648  13.680  1.00 98.63           O  
ATOM   3456  CG2 THR A 242     -13.150  11.254  17.373  1.00 98.63           C  
ATOM   3457 HG21 THR A 242     -14.036  11.492  16.784  1.00 98.63           H  
ATOM   3458 HG22 THR A 242     -13.059  10.173  17.472  1.00 98.63           H  
ATOM   3459 HG23 THR A 242     -13.267  11.697  18.362  1.00 98.63           H  
ATOM   3460  OG1 THR A 242     -10.844  11.507  17.591  1.00 98.63           O  
ATOM   3461  HG1 THR A 242     -10.037  11.912  17.266  1.00 98.63           H  
ATOM   3462  N   ARG A 243     -13.747  10.733  14.164  1.00 98.56           N  
ATOM   3463  H   ARG A 243     -13.695   9.866  14.681  1.00 98.56           H  
ATOM   3464  CA  ARG A 243     -14.973  10.982  13.385  1.00 98.56           C  
ATOM   3465  HA  ARG A 243     -15.107  12.056  13.252  1.00 98.56           H  
ATOM   3466  C   ARG A 243     -16.191  10.463  14.135  1.00 98.56           C  
ATOM   3467  CB  ARG A 243     -14.907  10.302  12.007  1.00 98.56           C  
ATOM   3468  HB2 ARG A 243     -14.760   9.232  12.157  1.00 98.56           H  
ATOM   3469  HB3 ARG A 243     -15.860  10.436  11.494  1.00 98.56           H  
ATOM   3470  O   ARG A 243     -16.082   9.529  14.930  1.00 98.56           O  
ATOM   3471  CG  ARG A 243     -13.798  10.814  11.084  1.00 98.56           C  
ATOM   3472  HG2 ARG A 243     -12.829  10.671  11.562  1.00 98.56           H  
ATOM   3473  HG3 ARG A 243     -13.817  10.203  10.182  1.00 98.56           H  
ATOM   3474  CD  ARG A 243     -13.965  12.281  10.668  1.00 98.56           C  
ATOM   3475  HD2 ARG A 243     -14.941  12.415  10.201  1.00 98.56           H  
ATOM   3476  HD3 ARG A 243     -13.931  12.929  11.544  1.00 98.56           H  
ATOM   3477  NE  ARG A 243     -12.909  12.658   9.713  1.00 98.56           N  
ATOM   3478  HE  ARG A 243     -13.142  12.626   8.731  1.00 98.56           H  
ATOM   3479  NH1 ARG A 243     -11.193  13.053  11.204  1.00 98.56           N  
ATOM   3480 HH11 ARG A 243     -11.824  12.912  11.980  1.00 98.56           H  
ATOM   3481 HH12 ARG A 243     -10.202  13.188  11.342  1.00 98.56           H  
ATOM   3482  NH2 ARG A 243     -10.830  13.192   9.008  1.00 98.56           N  
ATOM   3483 HH21 ARG A 243     -11.175  13.105   8.063  1.00 98.56           H  
ATOM   3484 HH22 ARG A 243      -9.834  13.276   9.153  1.00 98.56           H  
ATOM   3485  CZ  ARG A 243     -11.654  12.964   9.984  1.00 98.56           C  
ATOM   3486  N   THR A 244     -17.353  11.032  13.833  1.00 98.66           N  
ATOM   3487  H   THR A 244     -17.361  11.747  13.120  1.00 98.66           H  
ATOM   3488  CA  THR A 244     -18.646  10.510  14.293  1.00 98.66           C  
ATOM   3489  HA  THR A 244     -18.495   9.927  15.202  1.00 98.66           H  
ATOM   3490  C   THR A 244     -19.234   9.591  13.227  1.00 98.66           C  
ATOM   3491  CB  THR A 244     -19.604  11.651  14.643  1.00 98.66           C  
ATOM   3492  HB  THR A 244     -19.719  12.293  13.769  1.00 98.66           H  
ATOM   3493  O   THR A 244     -19.184   9.907  12.039  1.00 98.66           O  
ATOM   3494  CG2 THR A 244     -20.976  11.186  15.132  1.00 98.66           C  
ATOM   3495 HG21 THR A 244     -20.866  10.518  15.986  1.00 98.66           H  
ATOM   3496 HG22 THR A 244     -21.510  10.658  14.341  1.00 98.66           H  
ATOM   3497 HG23 THR A 244     -21.571  12.051  15.426  1.00 98.66           H  
ATOM   3498  OG1 THR A 244     -19.055  12.407  15.700  1.00 98.66           O  
ATOM   3499  HG1 THR A 244     -19.087  13.329  15.435  1.00 98.66           H  
ATOM   3500  N   TRP A 245     -19.799   8.463  13.646  1.00 98.77           N  
ATOM   3501  H   TRP A 245     -19.812   8.262  14.635  1.00 98.77           H  
ATOM   3502  CA  TRP A 245     -20.349   7.446  12.751  1.00 98.77           C  
ATOM   3503  HA  TRP A 245     -20.314   7.812  11.724  1.00 98.77           H  
ATOM   3504  C   TRP A 245     -21.808   7.124  13.069  1.00 98.77           C  
ATOM   3505  CB  TRP A 245     -19.468   6.195  12.814  1.00 98.77           C  
ATOM   3506  HB2 TRP A 245     -18.482   6.461  12.435  1.00 98.77           H  
ATOM   3507  HB3 TRP A 245     -19.880   5.439  12.145  1.00 98.77           H  
ATOM   3508  O   TRP A 245     -22.262   7.295  14.203  1.00 98.77           O  
ATOM   3509  CG  TRP A 245     -19.265   5.590  14.167  1.00 98.77           C  
ATOM   3510  CD1 TRP A 245     -18.191   5.798  14.962  1.00 98.77           C  
ATOM   3511  HD1 TRP A 245     -17.357   6.435  14.709  1.00 98.77           H  
ATOM   3512  CD2 TRP A 245     -20.138   4.687  14.907  1.00 98.77           C  
ATOM   3513  CE2 TRP A 245     -19.524   4.396  16.161  1.00 98.77           C  
ATOM   3514  CE3 TRP A 245     -21.389   4.090  14.647  1.00 98.77           C  
ATOM   3515  HE3 TRP A 245     -21.872   4.267  13.698  1.00 98.77           H  
ATOM   3516  NE1 TRP A 245     -18.330   5.084  16.135  1.00 98.77           N  
ATOM   3517  HE1 TRP A 245     -17.648   5.099  16.880  1.00 98.77           H  
ATOM   3518  CH2 TRP A 245     -21.383   3.005  16.836  1.00 98.77           C  
ATOM   3519  HH2 TRP A 245     -21.866   2.362  17.557  1.00 98.77           H  
ATOM   3520  CZ2 TRP A 245     -20.127   3.568  17.117  1.00 98.77           C  
ATOM   3521  HZ2 TRP A 245     -19.628   3.369  18.054  1.00 98.77           H  
ATOM   3522  CZ3 TRP A 245     -22.006   3.265  15.604  1.00 98.77           C  
ATOM   3523  HZ3 TRP A 245     -22.964   2.818  15.386  1.00 98.77           H  
ATOM   3524  N   VAL A 246     -22.537   6.617  12.075  1.00 98.68           N  
ATOM   3525  H   VAL A 246     -22.117   6.592  11.156  1.00 98.68           H  
ATOM   3526  CA  VAL A 246     -23.881   6.043  12.220  1.00 98.68           C  
ATOM   3527  HA  VAL A 246     -24.117   5.954  13.281  1.00 98.68           H  
ATOM   3528  C   VAL A 246     -23.899   4.642  11.615  1.00 98.68           C  
ATOM   3529  CB  VAL A 246     -24.953   6.942  11.572  1.00 98.68           C  
ATOM   3530  HB  VAL A 246     -24.719   7.081  10.517  1.00 98.68           H  
ATOM   3531  O   VAL A 246     -23.412   4.434  10.505  1.00 98.68           O  
ATOM   3532  CG1 VAL A 246     -26.356   6.327  11.684  1.00 98.68           C  
ATOM   3533 HG11 VAL A 246     -27.097   7.022  11.290  1.00 98.68           H  
ATOM   3534 HG12 VAL A 246     -26.581   6.113  12.729  1.00 98.68           H  
ATOM   3535 HG13 VAL A 246     -26.414   5.408  11.101  1.00 98.68           H  
ATOM   3536  CG2 VAL A 246     -24.999   8.318  12.252  1.00 98.68           C  
ATOM   3537 HG21 VAL A 246     -25.760   8.940  11.783  1.00 98.68           H  
ATOM   3538 HG22 VAL A 246     -25.219   8.207  13.313  1.00 98.68           H  
ATOM   3539 HG23 VAL A 246     -24.037   8.818  12.140  1.00 98.68           H  
ATOM   3540  N   LEU A 247     -24.483   3.682  12.331  1.00 98.72           N  
ATOM   3541  H   LEU A 247     -24.840   3.922  13.244  1.00 98.72           H  
ATOM   3542  CA  LEU A 247     -24.623   2.294  11.904  1.00 98.72           C  
ATOM   3543  HA  LEU A 247     -24.162   2.172  10.924  1.00 98.72           H  
ATOM   3544  C   LEU A 247     -26.105   1.892  11.829  1.00 98.72           C  
ATOM   3545  CB  LEU A 247     -23.837   1.403  12.865  1.00 98.72           C  
ATOM   3546  HB2 LEU A 247     -24.208   1.591  13.873  1.00 98.72           H  
ATOM   3547  HB3 LEU A 247     -22.786   1.687  12.829  1.00 98.72           H  
ATOM   3548  O   LEU A 247     -26.744   1.656  12.867  1.00 98.72           O  
ATOM   3549  CG  LEU A 247     -23.968  -0.102  12.573  1.00 98.72           C  
ATOM   3550  HG  LEU A 247     -25.013  -0.412  12.611  1.00 98.72           H  
ATOM   3551  CD1 LEU A 247     -23.373  -0.506  11.224  1.00 98.72           C  
ATOM   3552 HD11 LEU A 247     -23.901  -0.004  10.413  1.00 98.72           H  
ATOM   3553 HD12 LEU A 247     -22.314  -0.250  11.192  1.00 98.72           H  
ATOM   3554 HD13 LEU A 247     -23.482  -1.581  11.082  1.00 98.72           H  
ATOM   3555  CD2 LEU A 247     -23.223  -0.843  13.667  1.00 98.72           C  
ATOM   3556 HD21 LEU A 247     -23.751  -0.742  14.615  1.00 98.72           H  
ATOM   3557 HD22 LEU A 247     -22.228  -0.408  13.764  1.00 98.72           H  
ATOM   3558 HD23 LEU A 247     -23.128  -1.897  13.403  1.00 98.72           H  
ATOM   3559  N   PRO A 248     -26.658   1.772  10.611  1.00 98.35           N  
ATOM   3560  CA  PRO A 248     -27.971   1.184  10.386  1.00 98.35           C  
ATOM   3561  HA  PRO A 248     -28.709   1.735  10.969  1.00 98.35           H  
ATOM   3562  C   PRO A 248     -28.021  -0.300  10.766  1.00 98.35           C  
ATOM   3563  CB  PRO A 248     -28.261   1.370   8.890  1.00 98.35           C  
ATOM   3564  HB2 PRO A 248     -29.301   1.640   8.711  1.00 98.35           H  
ATOM   3565  HB3 PRO A 248     -28.008   0.462   8.343  1.00 98.35           H  
ATOM   3566  O   PRO A 248     -27.005  -0.979  10.900  1.00 98.35           O  
ATOM   3567  CG  PRO A 248     -27.310   2.483   8.457  1.00 98.35           C  
ATOM   3568  HG2 PRO A 248     -27.752   3.455   8.675  1.00 98.35           H  
ATOM   3569  HG3 PRO A 248     -27.049   2.401   7.402  1.00 98.35           H  
ATOM   3570  CD  PRO A 248     -26.102   2.254   9.355  1.00 98.35           C  
ATOM   3571  HD2 PRO A 248     -25.456   1.490   8.923  1.00 98.35           H  
ATOM   3572  HD3 PRO A 248     -25.556   3.188   9.482  1.00 98.35           H  
ATOM   3573  N   THR A 249     -29.235  -0.834  10.877  1.00 98.49           N  
ATOM   3574  H   THR A 249     -30.040  -0.239  10.746  1.00 98.49           H  
ATOM   3575  CA  THR A 249     -29.444  -2.283  10.935  1.00 98.49           C  
ATOM   3576  HA  THR A 249     -28.605  -2.752  11.449  1.00 98.49           H  
ATOM   3577  C   THR A 249     -29.491  -2.850   9.518  1.00 98.49           C  
ATOM   3578  CB  THR A 249     -30.697  -2.608  11.751  1.00 98.49           C  
ATOM   3579  HB  THR A 249     -31.546  -2.030  11.387  1.00 98.49           H  
ATOM   3580  O   THR A 249     -30.514  -2.781   8.836  1.00 98.49           O  
ATOM   3581  CG2 THR A 249     -31.041  -4.092  11.708  1.00 98.49           C  
ATOM   3582 HG21 THR A 249     -31.919  -4.258  12.333  1.00 98.49           H  
ATOM   3583 HG22 THR A 249     -31.302  -4.401  10.695  1.00 98.49           H  
ATOM   3584 HG23 THR A 249     -30.197  -4.683  12.062  1.00 98.49           H  
ATOM   3585  OG1 THR A 249     -30.430  -2.274  13.101  1.00 98.49           O  
ATOM   3586  HG1 THR A 249     -30.841  -1.426  13.287  1.00 98.49           H  
ATOM   3587  N   TYR A 250     -28.373  -3.415   9.065  1.00 98.57           N  
ATOM   3588  H   TYR A 250     -27.539  -3.374   9.632  1.00 98.57           H  
ATOM   3589  CA  TYR A 250     -28.271  -4.013   7.736  1.00 98.57           C  
ATOM   3590  HA  TYR A 250     -28.729  -3.321   7.028  1.00 98.57           H  
ATOM   3591  C   TYR A 250     -29.039  -5.335   7.620  1.00 98.57           C  
ATOM   3592  CB  TYR A 250     -26.799  -4.167   7.346  1.00 98.57           C  
ATOM   3593  HB2 TYR A 250     -26.263  -4.687   8.140  1.00 98.57           H  
ATOM   3594  HB3 TYR A 250     -26.740  -4.788   6.452  1.00 98.57           H  
ATOM   3595  O   TYR A 250     -29.137  -6.112   8.574  1.00 98.57           O  
ATOM   3596  CG  TYR A 250     -26.123  -2.845   7.043  1.00 98.57           C  
ATOM   3597  CD1 TYR A 250     -26.597  -2.059   5.973  1.00 98.57           C  
ATOM   3598  HD1 TYR A 250     -27.403  -2.410   5.346  1.00 98.57           H  
ATOM   3599  CD2 TYR A 250     -25.032  -2.399   7.816  1.00 98.57           C  
ATOM   3600  HD2 TYR A 250     -24.652  -3.005   8.625  1.00 98.57           H  
ATOM   3601  CE1 TYR A 250     -26.006  -0.815   5.698  1.00 98.57           C  
ATOM   3602  HE1 TYR A 250     -26.352  -0.204   4.878  1.00 98.57           H  
ATOM   3603  CE2 TYR A 250     -24.417  -1.165   7.520  1.00 98.57           C  
ATOM   3604  HE2 TYR A 250     -23.564  -0.826   8.089  1.00 98.57           H  
ATOM   3605  OH  TYR A 250     -24.352   0.821   6.151  1.00 98.57           O  
ATOM   3606  HH  TYR A 250     -23.543   0.995   6.638  1.00 98.57           H  
ATOM   3607  CZ  TYR A 250     -24.914  -0.370   6.465  1.00 98.57           C  
ATOM   3608  N   ASN A 251     -29.592  -5.583   6.425  1.00 98.36           N  
ATOM   3609  H   ASN A 251     -29.416  -4.915   5.688  1.00 98.36           H  
ATOM   3610  CA  ASN A 251     -30.318  -6.803   6.046  1.00 98.36           C  
ATOM   3611  HA  ASN A 251     -30.826  -6.602   5.102  1.00 98.36           H  
ATOM   3612  C   ASN A 251     -31.426  -7.252   7.019  1.00 98.36           C  
ATOM   3613  CB  ASN A 251     -29.307  -7.930   5.799  1.00 98.36           C  
ATOM   3614  HB2 ASN A 251     -29.840  -8.873   5.677  1.00 98.36           H  
ATOM   3615  HB3 ASN A 251     -28.649  -8.026   6.662  1.00 98.36           H  
ATOM   3616  O   ASN A 251     -31.782  -8.431   7.035  1.00 98.36           O  
ATOM   3617  CG  ASN A 251     -28.466  -7.796   4.557  1.00 98.36           C  
ATOM   3618  ND2 ASN A 251     -27.565  -8.731   4.396  1.00 98.36           N  
ATOM   3619 HD21 ASN A 251     -27.490  -9.452   5.099  1.00 98.36           H  
ATOM   3620 HD22 ASN A 251     -27.042  -8.773   3.532  1.00 98.36           H  
ATOM   3621  OD1 ASN A 251     -28.627  -6.913   3.729  1.00 98.36           O  
ATOM   3622  N   ASN A 252     -31.954  -6.355   7.859  1.00 97.76           N  
ATOM   3623  H   ASN A 252     -31.607  -5.407   7.830  1.00 97.76           H  
ATOM   3624  CA  ASN A 252     -32.880  -6.719   8.933  1.00 97.76           C  
ATOM   3625  HA  ASN A 252     -32.931  -5.870   9.615  1.00 97.76           H  
ATOM   3626  C   ASN A 252     -32.367  -7.914   9.776  1.00 97.76           C  
ATOM   3627  CB  ASN A 252     -34.282  -6.919   8.325  1.00 97.76           C  
ATOM   3628  HB2 ASN A 252     -34.499  -6.112   7.626  1.00 97.76           H  
ATOM   3629  HB3 ASN A 252     -34.309  -7.866   7.787  1.00 97.76           H  
ATOM   3630  O   ASN A 252     -33.102  -8.864  10.044  1.00 97.76           O  
ATOM   3631  CG  ASN A 252     -35.372  -6.904   9.378  1.00 97.76           C  
ATOM   3632  ND2 ASN A 252     -36.438  -7.643   9.178  1.00 97.76           N  
ATOM   3633 HD21 ASN A 252     -36.507  -8.233   8.361  1.00 97.76           H  
ATOM   3634 HD22 ASN A 252     -37.145  -7.599   9.898  1.00 97.76           H  
ATOM   3635  OD1 ASN A 252     -35.304  -6.205  10.371  1.00 97.76           O  
ATOM   3636  N   HIS A 253     -31.075  -7.880  10.137  1.00 97.97           N  
ATOM   3637  H   HIS A 253     -30.531  -7.092   9.816  1.00 97.97           H  
ATOM   3638  CA  HIS A 253     -30.358  -8.906  10.912  1.00 97.97           C  
ATOM   3639  HA  HIS A 253     -29.376  -8.481  11.118  1.00 97.97           H  
ATOM   3640  C   HIS A 253     -30.076 -10.241  10.192  1.00 97.97           C  
ATOM   3641  CB  HIS A 253     -31.021  -9.126  12.283  1.00 97.97           C  
ATOM   3642  HB2 HIS A 253     -31.916  -9.734  12.156  1.00 97.97           H  
ATOM   3643  HB3 HIS A 253     -30.336  -9.694  12.913  1.00 97.97           H  
ATOM   3644  O   HIS A 253     -29.712 -11.221  10.844  1.00 97.97           O  
ATOM   3645  CG  HIS A 253     -31.399  -7.863  13.009  1.00 97.97           C  
ATOM   3646  CD2 HIS A 253     -32.667  -7.380  13.185  1.00 97.97           C  
ATOM   3647  HD2 HIS A 253     -33.572  -7.819  12.792  1.00 97.97           H  
ATOM   3648  ND1 HIS A 253     -30.540  -6.999  13.652  1.00 97.97           N  
ATOM   3649  HD1 HIS A 253     -29.533  -7.058  13.688  1.00 97.97           H  
ATOM   3650  CE1 HIS A 253     -31.279  -6.039  14.229  1.00 97.97           C  
ATOM   3651  HE1 HIS A 253     -30.885  -5.207  14.794  1.00 97.97           H  
ATOM   3652  NE2 HIS A 253     -32.581  -6.234  13.979  1.00 97.97           N  
ATOM   3653  N   LEU A 254     -30.224 -10.311   8.865  1.00 98.43           N  
ATOM   3654  H   LEU A 254     -30.554  -9.494   8.371  1.00 98.43           H  
ATOM   3655  CA  LEU A 254     -30.051 -11.551   8.099  1.00 98.43           C  
ATOM   3656  HA  LEU A 254     -29.998 -12.389   8.794  1.00 98.43           H  
ATOM   3657  C   LEU A 254     -28.750 -11.594   7.283  1.00 98.43           C  
ATOM   3658  CB  LEU A 254     -31.280 -11.776   7.198  1.00 98.43           C  
ATOM   3659  HB2 LEU A 254     -31.131 -12.692   6.626  1.00 98.43           H  
ATOM   3660  HB3 LEU A 254     -31.331 -10.955   6.483  1.00 98.43           H  
ATOM   3661  O   LEU A 254     -28.273 -10.591   6.756  1.00 98.43           O  
ATOM   3662  CG  LEU A 254     -32.625 -11.869   7.945  1.00 98.43           C  
ATOM   3663  HG  LEU A 254     -32.789 -10.971   8.540  1.00 98.43           H  
ATOM   3664  CD1 LEU A 254     -33.765 -11.977   6.931  1.00 98.43           C  
ATOM   3665 HD11 LEU A 254     -33.756 -11.087   6.300  1.00 98.43           H  
ATOM   3666 HD12 LEU A 254     -33.637 -12.859   6.303  1.00 98.43           H  
ATOM   3667 HD13 LEU A 254     -34.721 -12.013   7.452  1.00 98.43           H  
ATOM   3668  CD2 LEU A 254     -32.695 -13.096   8.863  1.00 98.43           C  
ATOM   3669 HD21 LEU A 254     -31.979 -12.969   9.675  1.00 98.43           H  
ATOM   3670 HD22 LEU A 254     -33.690 -13.159   9.303  1.00 98.43           H  
ATOM   3671 HD23 LEU A 254     -32.452 -13.994   8.295  1.00 98.43           H  
ATOM   3672  N   TYR A 255     -28.228 -12.806   7.094  1.00 98.73           N  
ATOM   3673  H   TYR A 255     -28.658 -13.591   7.563  1.00 98.73           H  
ATOM   3674  CA  TYR A 255     -27.295 -13.113   6.009  1.00 98.73           C  
ATOM   3675  HA  TYR A 255     -26.643 -12.258   5.830  1.00 98.73           H  
ATOM   3676  C   TYR A 255     -28.083 -13.402   4.737  1.00 98.73           C  
ATOM   3677  CB  TYR A 255     -26.419 -14.315   6.370  1.00 98.73           C  
ATOM   3678  HB2 TYR A 255     -27.038 -15.124   6.758  1.00 98.73           H  
ATOM   3679  HB3 TYR A 255     -25.932 -14.680   5.465  1.00 98.73           H  
ATOM   3680  O   TYR A 255     -29.039 -14.181   4.771  1.00 98.73           O  
ATOM   3681  CG  TYR A 255     -25.356 -13.963   7.377  1.00 98.73           C  
ATOM   3682  CD1 TYR A 255     -24.044 -13.695   6.942  1.00 98.73           C  
ATOM   3683  HD1 TYR A 255     -23.788 -13.776   5.895  1.00 98.73           H  
ATOM   3684  CD2 TYR A 255     -25.695 -13.839   8.735  1.00 98.73           C  
ATOM   3685  HD2 TYR A 255     -26.699 -14.038   9.080  1.00 98.73           H  
ATOM   3686  CE1 TYR A 255     -23.061 -13.318   7.869  1.00 98.73           C  
ATOM   3687  HE1 TYR A 255     -22.045 -13.145   7.544  1.00 98.73           H  
ATOM   3688  CE2 TYR A 255     -24.727 -13.404   9.650  1.00 98.73           C  
ATOM   3689  HE2 TYR A 255     -24.991 -13.241  10.684  1.00 98.73           H  
ATOM   3690  OH  TYR A 255     -22.493 -12.652  10.074  1.00 98.73           O  
ATOM   3691  HH  TYR A 255     -21.666 -12.416   9.648  1.00 98.73           H  
ATOM   3692  CZ  TYR A 255     -23.411 -13.150   9.221  1.00 98.73           C  
ATOM   3693  N   LEU A 256     -27.679 -12.801   3.619  1.00 98.71           N  
ATOM   3694  H   LEU A 256     -26.869 -12.198   3.655  1.00 98.71           H  
ATOM   3695  CA  LEU A 256     -28.337 -12.982   2.328  1.00 98.71           C  
ATOM   3696  HA  LEU A 256     -29.099 -13.757   2.412  1.00 98.71           H  
ATOM   3697  C   LEU A 256     -27.321 -13.454   1.288  1.00 98.71           C  
ATOM   3698  CB  LEU A 256     -29.036 -11.681   1.892  1.00 98.71           C  
ATOM   3699  HB2 LEU A 256     -28.265 -10.931   1.714  1.00 98.71           H  
ATOM   3700  HB3 LEU A 256     -29.540 -11.858   0.942  1.00 98.71           H  
ATOM   3701  O   LEU A 256     -26.232 -12.895   1.167  1.00 98.71           O  
ATOM   3702  CG  LEU A 256     -30.053 -11.096   2.893  1.00 98.71           C  
ATOM   3703  HG  LEU A 256     -29.572 -10.923   3.855  1.00 98.71           H  
ATOM   3704  CD1 LEU A 256     -30.572  -9.756   2.373  1.00 98.71           C  
ATOM   3705 HD11 LEU A 256     -31.250  -9.313   3.102  1.00 98.71           H  
ATOM   3706 HD12 LEU A 256     -29.736  -9.073   2.223  1.00 98.71           H  
ATOM   3707 HD13 LEU A 256     -31.094  -9.892   1.425  1.00 98.71           H  
ATOM   3708  CD2 LEU A 256     -31.262 -12.013   3.102  1.00 98.71           C  
ATOM   3709 HD21 LEU A 256     -31.758 -12.199   2.149  1.00 98.71           H  
ATOM   3710 HD22 LEU A 256     -30.943 -12.960   3.539  1.00 98.71           H  
ATOM   3711 HD23 LEU A 256     -31.962 -11.537   3.788  1.00 98.71           H  
ATOM   3712  N   ARG A 257     -27.685 -14.483   0.516  1.00 98.47           N  
ATOM   3713  H   ARG A 257     -28.607 -14.873   0.653  1.00 98.47           H  
ATOM   3714  CA  ARG A 257     -26.907 -14.918  -0.649  1.00 98.47           C  
ATOM   3715  HA  ARG A 257     -25.859 -15.009  -0.365  1.00 98.47           H  
ATOM   3716  C   ARG A 257     -27.011 -13.863  -1.750  1.00 98.47           C  
ATOM   3717  CB  ARG A 257     -27.416 -16.280  -1.142  1.00 98.47           C  
ATOM   3718  HB2 ARG A 257     -28.423 -16.148  -1.537  1.00 98.47           H  
ATOM   3719  HB3 ARG A 257     -27.462 -16.975  -0.303  1.00 98.47           H  
ATOM   3720  O   ARG A 257     -28.110 -13.415  -2.071  1.00 98.47           O  
ATOM   3721  CG  ARG A 257     -26.514 -16.888  -2.229  1.00 98.47           C  
ATOM   3722  HG2 ARG A 257     -25.597 -17.254  -1.765  1.00 98.47           H  
ATOM   3723  HG3 ARG A 257     -26.236 -16.132  -2.964  1.00 98.47           H  
ATOM   3724  CD  ARG A 257     -27.222 -18.047  -2.944  1.00 98.47           C  
ATOM   3725  HD2 ARG A 257     -28.176 -18.246  -2.456  1.00 98.47           H  
ATOM   3726  HD3 ARG A 257     -26.609 -18.943  -2.847  1.00 98.47           H  
ATOM   3727  NE  ARG A 257     -27.427 -17.753  -4.376  1.00 98.47           N  
ATOM   3728  HE  ARG A 257     -26.737 -17.161  -4.815  1.00 98.47           H  
ATOM   3729  NH1 ARG A 257     -29.244 -19.115  -4.732  1.00 98.47           N  
ATOM   3730 HH11 ARG A 257     -29.906 -19.537  -5.367  1.00 98.47           H  
ATOM   3731 HH12 ARG A 257     -29.194 -19.401  -3.764  1.00 98.47           H  
ATOM   3732  NH2 ARG A 257     -28.331 -17.998  -6.436  1.00 98.47           N  
ATOM   3733 HH21 ARG A 257     -27.561 -17.457  -6.802  1.00 98.47           H  
ATOM   3734 HH22 ARG A 257     -28.938 -18.484  -7.081  1.00 98.47           H  
ATOM   3735  CZ  ARG A 257     -28.336 -18.284  -5.168  1.00 98.47           C  
ATOM   3736  N   LEU A 258     -25.882 -13.535  -2.364  1.00 98.29           N  
ATOM   3737  H   LEU A 258     -25.032 -13.982  -2.052  1.00 98.29           H  
ATOM   3738  CA  LEU A 258     -25.778 -12.659  -3.526  1.00 98.29           C  
ATOM   3739  HA  LEU A 258     -26.741 -12.189  -3.722  1.00 98.29           H  
ATOM   3740  C   LEU A 258     -25.377 -13.461  -4.766  1.00 98.29           C  
ATOM   3741  CB  LEU A 258     -24.736 -11.559  -3.259  1.00 98.29           C  
ATOM   3742  HB2 LEU A 258     -23.756 -12.030  -3.180  1.00 98.29           H  
ATOM   3743  HB3 LEU A 258     -24.712 -10.895  -4.124  1.00 98.29           H  
ATOM   3744  O   LEU A 258     -24.631 -14.439  -4.672  1.00 98.29           O  
ATOM   3745  CG  LEU A 258     -24.961 -10.709  -1.997  1.00 98.29           C  
ATOM   3746  HG  LEU A 258     -24.949 -11.350  -1.116  1.00 98.29           H  
ATOM   3747  CD1 LEU A 258     -23.809  -9.711  -1.886  1.00 98.29           C  
ATOM   3748 HD11 LEU A 258     -23.915  -9.111  -0.983  1.00 98.29           H  
ATOM   3749 HD12 LEU A 258     -22.860 -10.244  -1.825  1.00 98.29           H  
ATOM   3750 HD13 LEU A 258     -23.793  -9.045  -2.749  1.00 98.29           H  
ATOM   3751  CD2 LEU A 258     -26.287  -9.948  -2.039  1.00 98.29           C  
ATOM   3752 HD21 LEU A 258     -26.340  -9.325  -2.932  1.00 98.29           H  
ATOM   3753 HD22 LEU A 258     -26.366  -9.313  -1.156  1.00 98.29           H  
ATOM   3754 HD23 LEU A 258     -27.121 -10.650  -2.027  1.00 98.29           H  
ATOM   3755  N   GLY A 259     -25.805 -12.999  -5.939  1.00 96.86           N  
ATOM   3756  H   GLY A 259     -26.456 -12.228  -5.964  1.00 96.86           H  
ATOM   3757  CA  GLY A 259     -25.187 -13.403  -7.195  1.00 96.86           C  
ATOM   3758  HA2 GLY A 259     -24.189 -12.965  -7.213  1.00 96.86           H  
ATOM   3759  HA3 GLY A 259     -25.072 -14.486  -7.238  1.00 96.86           H  
ATOM   3760  C   GLY A 259     -25.923 -12.922  -8.439  1.00 96.86           C  
ATOM   3761  O   GLY A 259     -27.145 -12.778  -8.450  1.00 96.86           O  
ATOM   3762  N   SER A 260     -25.149 -12.676  -9.493  1.00 97.05           N  
ATOM   3763  H   SER A 260     -24.160 -12.857  -9.397  1.00 97.05           H  
ATOM   3764  CA  SER A 260     -25.612 -12.174 -10.787  1.00 97.05           C  
ATOM   3765  HA  SER A 260     -26.673 -12.394 -10.906  1.00 97.05           H  
ATOM   3766  C   SER A 260     -24.833 -12.842 -11.916  1.00 97.05           C  
ATOM   3767  CB  SER A 260     -25.429 -10.659 -10.863  1.00 97.05           C  
ATOM   3768  HB2 SER A 260     -25.949 -10.182 -10.032  1.00 97.05           H  
ATOM   3769  HB3 SER A 260     -24.367 -10.417 -10.812  1.00 97.05           H  
ATOM   3770  O   SER A 260     -23.626 -13.043 -11.804  1.00 97.05           O  
ATOM   3771  OG  SER A 260     -25.964 -10.197 -12.086  1.00 97.05           O  
ATOM   3772  HG  SER A 260     -25.728  -9.272 -12.190  1.00 97.05           H  
ATOM   3773  N   SER A 261     -25.525 -13.224 -12.992  1.00 95.59           N  
ATOM   3774  H   SER A 261     -26.476 -12.894 -13.070  1.00 95.59           H  
ATOM   3775  CA  SER A 261     -24.934 -13.877 -14.171  1.00 95.59           C  
ATOM   3776  HA  SER A 261     -23.911 -14.189 -13.961  1.00 95.59           H  
ATOM   3777  C   SER A 261     -24.896 -12.897 -15.335  1.00 95.59           C  
ATOM   3778  CB  SER A 261     -25.731 -15.128 -14.547  1.00 95.59           C  
ATOM   3779  HB2 SER A 261     -26.759 -14.854 -14.783  1.00 95.59           H  
ATOM   3780  HB3 SER A 261     -25.282 -15.608 -15.417  1.00 95.59           H  
ATOM   3781  O   SER A 261     -25.922 -12.638 -15.960  1.00 95.59           O  
ATOM   3782  OG  SER A 261     -25.721 -16.009 -13.445  1.00 95.59           O  
ATOM   3783  HG  SER A 261     -25.759 -15.438 -12.673  1.00 95.59           H  
ATOM   3784  N   GLN A 262     -23.721 -12.333 -15.615  1.00 90.98           N  
ATOM   3785  H   GLN A 262     -22.907 -12.630 -15.097  1.00 90.98           H  
ATOM   3786  CA  GLN A 262     -23.556 -11.285 -16.621  1.00 90.98           C  
ATOM   3787  HA  GLN A 262     -24.260 -11.481 -17.429  1.00 90.98           H  
ATOM   3788  C   GLN A 262     -22.149 -11.298 -17.243  1.00 90.98           C  
ATOM   3789  CB  GLN A 262     -23.927  -9.929 -15.995  1.00 90.98           C  
ATOM   3790  HB2 GLN A 262     -24.844 -10.033 -15.414  1.00 90.98           H  
ATOM   3791  HB3 GLN A 262     -23.137  -9.615 -15.312  1.00 90.98           H  
ATOM   3792  O   GLN A 262     -21.403 -10.323 -17.149  1.00 90.98           O  
ATOM   3793  CG  GLN A 262     -24.176  -8.862 -17.075  1.00 90.98           C  
ATOM   3794  HG2 GLN A 262     -23.328  -8.800 -17.756  1.00 90.98           H  
ATOM   3795  HG3 GLN A 262     -25.054  -9.149 -17.655  1.00 90.98           H  
ATOM   3796  CD  GLN A 262     -24.406  -7.471 -16.500  1.00 90.98           C  
ATOM   3797  NE2 GLN A 262     -24.820  -6.521 -17.308  1.00 90.98           N  
ATOM   3798 HE21 GLN A 262     -25.025  -6.708 -18.279  1.00 90.98           H  
ATOM   3799 HE22 GLN A 262     -24.955  -5.621 -16.870  1.00 90.98           H  
ATOM   3800  OE1 GLN A 262     -24.203  -7.194 -15.334  1.00 90.98           O  
ATOM   3801  N   GLN A 263     -21.787 -12.399 -17.914  1.00 88.62           N  
ATOM   3802  H   GLN A 263     -22.398 -13.202 -17.863  1.00 88.62           H  
ATOM   3803  CA  GLN A 263     -20.500 -12.550 -18.615  1.00 88.62           C  
ATOM   3804  HA  GLN A 263     -20.361 -13.602 -18.864  1.00 88.62           H  
ATOM   3805  C   GLN A 263     -19.311 -12.156 -17.709  1.00 88.62           C  
ATOM   3806  CB  GLN A 263     -20.528 -11.793 -19.959  1.00 88.62           C  
ATOM   3807  HB2 GLN A 263     -20.705 -10.735 -19.768  1.00 88.62           H  
ATOM   3808  HB3 GLN A 263     -19.554 -11.897 -20.437  1.00 88.62           H  
ATOM   3809  O   GLN A 263     -19.183 -12.635 -16.584  1.00 88.62           O  
ATOM   3810  CG  GLN A 263     -21.575 -12.304 -20.959  1.00 88.62           C  
ATOM   3811  HG2 GLN A 263     -21.381 -13.354 -21.175  1.00 88.62           H  
ATOM   3812  HG3 GLN A 263     -22.574 -12.212 -20.533  1.00 88.62           H  
ATOM   3813  CD  GLN A 263     -21.534 -11.514 -22.266  1.00 88.62           C  
ATOM   3814  NE2 GLN A 263     -22.191 -11.976 -23.307  1.00 88.62           N  
ATOM   3815 HE21 GLN A 263     -22.092 -11.436 -24.154  1.00 88.62           H  
ATOM   3816 HE22 GLN A 263     -22.696 -12.850 -23.267  1.00 88.62           H  
ATOM   3817  OE1 GLN A 263     -20.925 -10.465 -22.383  1.00 88.62           O  
ATOM   3818  N   SER A 264     -18.461 -11.232 -18.153  1.00 90.63           N  
ATOM   3819  H   SER A 264     -18.568 -10.878 -19.093  1.00 90.63           H  
ATOM   3820  CA  SER A 264     -17.313 -10.743 -17.386  1.00 90.63           C  
ATOM   3821  HA  SER A 264     -16.662 -11.587 -17.156  1.00 90.63           H  
ATOM   3822  C   SER A 264     -17.663 -10.078 -16.045  1.00 90.63           C  
ATOM   3823  CB  SER A 264     -16.528  -9.763 -18.249  1.00 90.63           C  
ATOM   3824  HB2 SER A 264     -15.679  -9.391 -17.675  1.00 90.63           H  
ATOM   3825  HB3 SER A 264     -17.163  -8.920 -18.522  1.00 90.63           H  
ATOM   3826  O   SER A 264     -16.771  -9.924 -15.222  1.00 90.63           O  
ATOM   3827  OG  SER A 264     -16.077 -10.427 -19.417  1.00 90.63           O  
ATOM   3828  HG  SER A 264     -15.520  -9.816 -19.905  1.00 90.63           H  
ATOM   3829  N   ASN A 265     -18.931  -9.726 -15.796  1.00 93.01           N  
ATOM   3830  H   ASN A 265     -19.630  -9.921 -16.500  1.00 93.01           H  
ATOM   3831  CA  ASN A 265     -19.408  -9.170 -14.522  1.00 93.01           C  
ATOM   3832  HA  ASN A 265     -18.558  -8.771 -13.968  1.00 93.01           H  
ATOM   3833  C   ASN A 265     -20.068 -10.216 -13.604  1.00 93.01           C  
ATOM   3834  CB  ASN A 265     -20.374  -8.005 -14.798  1.00 93.01           C  
ATOM   3835  HB2 ASN A 265     -21.260  -8.375 -15.313  1.00 93.01           H  
ATOM   3836  HB3 ASN A 265     -20.696  -7.573 -13.850  1.00 93.01           H  
ATOM   3837  O   ASN A 265     -20.634  -9.862 -12.572  1.00 93.01           O  
ATOM   3838  CG  ASN A 265     -19.743  -6.893 -15.602  1.00 93.01           C  
ATOM   3839  ND2 ASN A 265     -20.220  -6.655 -16.801  1.00 93.01           N  
ATOM   3840 HD21 ASN A 265     -21.005  -7.192 -17.141  1.00 93.01           H  
ATOM   3841 HD22 ASN A 265     -19.803  -5.874 -17.289  1.00 93.01           H  
ATOM   3842  OD1 ASN A 265     -18.814  -6.230 -15.186  1.00 93.01           O  
ATOM   3843  N   THR A 266     -20.064 -11.496 -13.983  1.00 96.82           N  
ATOM   3844  H   THR A 266     -19.596 -11.753 -14.841  1.00 96.82           H  
ATOM   3845  CA  THR A 266     -20.659 -12.560 -13.166  1.00 96.82           C  
ATOM   3846  HA  THR A 266     -21.710 -12.315 -13.010  1.00 96.82           H  
ATOM   3847  C   THR A 266     -19.974 -12.657 -11.804  1.00 96.82           C  
ATOM   3848  CB  THR A 266     -20.578 -13.907 -13.888  1.00 96.82           C  
ATOM   3849  HB  THR A 266     -19.541 -14.112 -14.155  1.00 96.82           H  
ATOM   3850  O   THR A 266     -18.753 -12.791 -11.732  1.00 96.82           O  
ATOM   3851  CG2 THR A 266     -21.119 -15.082 -13.084  1.00 96.82           C  
ATOM   3852 HG21 THR A 266     -21.020 -15.983 -13.690  1.00 96.82           H  
ATOM   3853 HG22 THR A 266     -20.541 -15.223 -12.171  1.00 96.82           H  
ATOM   3854 HG23 THR A 266     -22.165 -14.925 -12.822  1.00 96.82           H  
ATOM   3855  OG1 THR A 266     -21.356 -13.856 -15.061  1.00 96.82           O  
ATOM   3856  HG1 THR A 266     -20.753 -14.072 -15.776  1.00 96.82           H  
ATOM   3857  N   TYR A 267     -20.769 -12.658 -10.732  1.00 97.69           N  
ATOM   3858  H   TYR A 267     -21.766 -12.586 -10.872  1.00 97.69           H  
ATOM   3859  CA  TYR A 267     -20.289 -12.828  -9.359  1.00 97.69           C  
ATOM   3860  HA  TYR A 267     -19.367 -13.409  -9.390  1.00 97.69           H  
ATOM   3861  C   TYR A 267     -21.291 -13.604  -8.496  1.00 97.69           C  
ATOM   3862  CB  TYR A 267     -19.933 -11.469  -8.734  1.00 97.69           C  
ATOM   3863  HB2 TYR A 267     -19.387 -10.867  -9.461  1.00 97.69           H  
ATOM   3864  HB3 TYR A 267     -19.253 -11.646  -7.901  1.00 97.69           H  
ATOM   3865  O   TYR A 267     -22.479 -13.690  -8.816  1.00 97.69           O  
ATOM   3866  CG  TYR A 267     -21.119 -10.676  -8.223  1.00 97.69           C  
ATOM   3867  CD1 TYR A 267     -21.900  -9.921  -9.118  1.00 97.69           C  
ATOM   3868  HD1 TYR A 267     -21.635  -9.884 -10.164  1.00 97.69           H  
ATOM   3869  CD2 TYR A 267     -21.435 -10.692  -6.849  1.00 97.69           C  
ATOM   3870  HD2 TYR A 267     -20.811 -11.241  -6.159  1.00 97.69           H  
ATOM   3871  CE1 TYR A 267     -23.004  -9.189  -8.641  1.00 97.69           C  
ATOM   3872  HE1 TYR A 267     -23.590  -8.579  -9.313  1.00 97.69           H  
ATOM   3873  CE2 TYR A 267     -22.534  -9.956  -6.368  1.00 97.69           C  
ATOM   3874  HE2 TYR A 267     -22.751  -9.944  -5.310  1.00 97.69           H  
ATOM   3875  OH  TYR A 267     -24.381  -8.485  -6.815  1.00 97.69           O  
ATOM   3876  HH  TYR A 267     -24.393  -8.428  -5.857  1.00 97.69           H  
ATOM   3877  CZ  TYR A 267     -23.321  -9.204  -7.267  1.00 97.69           C  
ATOM   3878  N   ASN A 268     -20.810 -14.151  -7.381  1.00 98.15           N  
ATOM   3879  H   ASN A 268     -19.829 -14.027  -7.175  1.00 98.15           H  
ATOM   3880  CA  ASN A 268     -21.623 -14.679  -6.286  1.00 98.15           C  
ATOM   3881  HA  ASN A 268     -22.597 -14.191  -6.302  1.00 98.15           H  
ATOM   3882  C   ASN A 268     -20.969 -14.331  -4.944  1.00 98.15           C  
ATOM   3883  CB  ASN A 268     -21.846 -16.188  -6.460  1.00 98.15           C  
ATOM   3884  HB2 ASN A 268     -22.229 -16.361  -7.466  1.00 98.15           H  
ATOM   3885  HB3 ASN A 268     -22.605 -16.525  -5.754  1.00 98.15           H  
ATOM   3886  O   ASN A 268     -19.788 -13.988  -4.906  1.00 98.15           O  
ATOM   3887  CG  ASN A 268     -20.596 -17.019  -6.238  1.00 98.15           C  
ATOM   3888  ND2 ASN A 268     -19.993 -17.504  -7.294  1.00 98.15           N  
ATOM   3889 HD21 ASN A 268     -20.422 -17.423  -8.205  1.00 98.15           H  
ATOM   3890 HD22 ASN A 268     -19.173 -18.074  -7.144  1.00 98.15           H  
ATOM   3891  OD1 ASN A 268     -20.172 -17.250  -5.114  1.00 98.15           O  
ATOM   3892  N   GLY A 269     -21.725 -14.391  -3.852  1.00 98.26           N  
ATOM   3893  H   GLY A 269     -22.697 -14.656  -3.931  1.00 98.26           H  
ATOM   3894  CA  GLY A 269     -21.216 -14.020  -2.535  1.00 98.26           C  
ATOM   3895  HA2 GLY A 269     -20.765 -13.031  -2.613  1.00 98.26           H  
ATOM   3896  HA3 GLY A 269     -20.448 -14.725  -2.215  1.00 98.26           H  
ATOM   3897  C   GLY A 269     -22.300 -13.962  -1.470  1.00 98.26           C  
ATOM   3898  O   GLY A 269     -23.371 -14.552  -1.631  1.00 98.26           O  
ATOM   3899  N   PHE A 270     -22.035 -13.222  -0.397  1.00 98.82           N  
ATOM   3900  H   PHE A 270     -21.138 -12.760  -0.337  1.00 98.82           H  
ATOM   3901  CA  PHE A 270     -22.983 -13.006   0.694  1.00 98.82           C  
ATOM   3902  HA  PHE A 270     -23.994 -13.176   0.322  1.00 98.82           H  
ATOM   3903  C   PHE A 270     -22.911 -11.565   1.205  1.00 98.82           C  
ATOM   3904  CB  PHE A 270     -22.719 -14.007   1.830  1.00 98.82           C  
ATOM   3905  HB2 PHE A 270     -21.697 -13.873   2.183  1.00 98.82           H  
ATOM   3906  HB3 PHE A 270     -23.382 -13.770   2.662  1.00 98.82           H  
ATOM   3907  O   PHE A 270     -21.821 -11.007   1.342  1.00 98.82           O  
ATOM   3908  CG  PHE A 270     -22.927 -15.464   1.449  1.00 98.82           C  
ATOM   3909  CD1 PHE A 270     -24.180 -16.074   1.648  1.00 98.82           C  
ATOM   3910  HD1 PHE A 270     -24.990 -15.507   2.082  1.00 98.82           H  
ATOM   3911  CD2 PHE A 270     -21.872 -16.214   0.894  1.00 98.82           C  
ATOM   3912  HD2 PHE A 270     -20.904 -15.756   0.754  1.00 98.82           H  
ATOM   3913  CE1 PHE A 270     -24.376 -17.421   1.291  1.00 98.82           C  
ATOM   3914  HE1 PHE A 270     -25.332 -17.893   1.467  1.00 98.82           H  
ATOM   3915  CE2 PHE A 270     -22.066 -17.559   0.536  1.00 98.82           C  
ATOM   3916  HE2 PHE A 270     -21.241 -18.134   0.142  1.00 98.82           H  
ATOM   3917  CZ  PHE A 270     -23.320 -18.164   0.733  1.00 98.82           C  
ATOM   3918  HZ  PHE A 270     -23.459 -19.205   0.484  1.00 98.82           H  
ATOM   3919  N   SER A 271     -24.066 -10.975   1.518  1.00 98.81           N  
ATOM   3920  H   SER A 271     -24.921 -11.498   1.395  1.00 98.81           H  
ATOM   3921  CA  SER A 271     -24.148  -9.769   2.348  1.00 98.81           C  
ATOM   3922  HA  SER A 271     -23.171  -9.286   2.365  1.00 98.81           H  
ATOM   3923  C   SER A 271     -24.484 -10.152   3.784  1.00 98.81           C  
ATOM   3924  CB  SER A 271     -25.129  -8.728   1.799  1.00 98.81           C  
ATOM   3925  HB2 SER A 271     -25.095  -7.844   2.436  1.00 98.81           H  
ATOM   3926  HB3 SER A 271     -24.816  -8.425   0.799  1.00 98.81           H  
ATOM   3927  O   SER A 271     -25.233 -11.103   4.041  1.00 98.81           O  
ATOM   3928  OG  SER A 271     -26.457  -9.205   1.749  1.00 98.81           O  
ATOM   3929  HG  SER A 271     -26.982  -8.549   1.285  1.00 98.81           H  
ATOM   3930  N   THR A 272     -23.917  -9.412   4.730  1.00 98.90           N  
ATOM   3931  H   THR A 272     -23.315  -8.646   4.463  1.00 98.90           H  
ATOM   3932  CA  THR A 272     -24.018  -9.706   6.163  1.00 98.90           C  
ATOM   3933  HA  THR A 272     -24.570 -10.637   6.299  1.00 98.90           H  
ATOM   3934  C   THR A 272     -24.788  -8.599   6.893  1.00 98.90           C  
ATOM   3935  CB  THR A 272     -22.623  -9.927   6.771  1.00 98.90           C  
ATOM   3936  HB  THR A 272     -22.738 -10.438   7.727  1.00 98.90           H  
ATOM   3937  O   THR A 272     -24.919  -7.493   6.364  1.00 98.90           O  
ATOM   3938  CG2 THR A 272     -21.695 -10.777   5.897  1.00 98.90           C  
ATOM   3939 HG21 THR A 272     -22.220 -11.666   5.549  1.00 98.90           H  
ATOM   3940 HG22 THR A 272     -21.346 -10.208   5.035  1.00 98.90           H  
ATOM   3941 HG23 THR A 272     -20.830 -11.088   6.483  1.00 98.90           H  
ATOM   3942  OG1 THR A 272     -22.004  -8.696   7.024  1.00 98.90           O  
ATOM   3943  HG1 THR A 272     -21.834  -8.256   6.189  1.00 98.90           H  
ATOM   3944  N   PRO A 273     -25.303  -8.848   8.109  1.00 98.70           N  
ATOM   3945  CA  PRO A 273     -25.892  -7.798   8.941  1.00 98.70           C  
ATOM   3946  HA  PRO A 273     -26.520  -7.146   8.333  1.00 98.70           H  
ATOM   3947  C   PRO A 273     -24.842  -6.917   9.646  1.00 98.70           C  
ATOM   3948  CB  PRO A 273     -26.777  -8.557   9.929  1.00 98.70           C  
ATOM   3949  HB2 PRO A 273     -27.734  -8.764   9.450  1.00 98.70           H  
ATOM   3950  HB3 PRO A 273     -26.927  -8.016  10.863  1.00 98.70           H  
ATOM   3951  O   PRO A 273     -25.210  -6.047  10.436  1.00 98.70           O  
ATOM   3952  CG  PRO A 273     -26.024  -9.869  10.142  1.00 98.70           C  
ATOM   3953  HG2 PRO A 273     -26.689 -10.673  10.458  1.00 98.70           H  
ATOM   3954  HG3 PRO A 273     -25.229  -9.722  10.873  1.00 98.70           H  
ATOM   3955  CD  PRO A 273     -25.419 -10.145   8.767  1.00 98.70           C  
ATOM   3956  HD2 PRO A 273     -26.086 -10.789   8.194  1.00 98.70           H  
ATOM   3957  HD3 PRO A 273     -24.450 -10.630   8.887  1.00 98.70           H  
ATOM   3958  N   TRP A 274     -23.551  -7.154   9.398  1.00 98.85           N  
ATOM   3959  H   TRP A 274     -23.304  -7.798   8.661  1.00 98.85           H  
ATOM   3960  CA  TRP A 274     -22.441  -6.420   9.994  1.00 98.85           C  
ATOM   3961  HA  TRP A 274     -22.756  -5.988  10.944  1.00 98.85           H  
ATOM   3962  C   TRP A 274     -22.010  -5.262   9.099  1.00 98.85           C  
ATOM   3963  CB  TRP A 274     -21.276  -7.378  10.272  1.00 98.85           C  
ATOM   3964  HB2 TRP A 274     -20.427  -6.792  10.625  1.00 98.85           H  
ATOM   3965  HB3 TRP A 274     -20.969  -7.849   9.338  1.00 98.85           H  
ATOM   3966  O   TRP A 274     -22.088  -5.346   7.874  1.00 98.85           O  
ATOM   3967  CG  TRP A 274     -21.554  -8.445  11.288  1.00 98.85           C  
ATOM   3968  CD1 TRP A 274     -22.289  -9.563  11.095  1.00 98.85           C  
ATOM   3969  HD1 TRP A 274     -22.771  -9.830  10.167  1.00 98.85           H  
ATOM   3970  CD2 TRP A 274     -21.086  -8.518  12.667  1.00 98.85           C  
ATOM   3971  CE2 TRP A 274     -21.550  -9.738  13.243  1.00 98.85           C  
ATOM   3972  CE3 TRP A 274     -20.312  -7.671  13.487  1.00 98.85           C  
ATOM   3973  HE3 TRP A 274     -19.946  -6.740  13.079  1.00 98.85           H  
ATOM   3974  NE1 TRP A 274     -22.323 -10.312  12.254  1.00 98.85           N  
ATOM   3975  HE1 TRP A 274     -22.845 -11.172  12.338  1.00 98.85           H  
ATOM   3976  CH2 TRP A 274     -20.448  -9.252  15.341  1.00 98.85           C  
ATOM   3977  HH2 TRP A 274     -20.173  -9.542  16.344  1.00 98.85           H  
ATOM   3978  CZ2 TRP A 274     -21.229 -10.116  14.554  1.00 98.85           C  
ATOM   3979  HZ2 TRP A 274     -21.548 -11.070  14.946  1.00 98.85           H  
ATOM   3980  CZ3 TRP A 274     -20.000  -8.028  14.811  1.00 98.85           C  
ATOM   3981  HZ3 TRP A 274     -19.391  -7.370  15.413  1.00 98.85           H  
ATOM   3982  N   GLY A 275     -21.540  -4.186   9.718  1.00 98.81           N  
ATOM   3983  H   GLY A 275     -21.500  -4.209  10.727  1.00 98.81           H  
ATOM   3984  CA  GLY A 275     -20.716  -3.170   9.080  1.00 98.81           C  
ATOM   3985  HA2 GLY A 275     -21.065  -2.176   9.358  1.00 98.81           H  
ATOM   3986  HA3 GLY A 275     -20.784  -3.278   7.998  1.00 98.81           H  
ATOM   3987  C   GLY A 275     -19.248  -3.315   9.477  1.00 98.81           C  
ATOM   3988  O   GLY A 275     -18.904  -4.152  10.316  1.00 98.81           O  
ATOM   3989  N   TYR A 276     -18.380  -2.501   8.885  1.00 98.79           N  
ATOM   3990  H   TYR A 276     -18.707  -1.856   8.179  1.00 98.79           H  
ATOM   3991  CA  TYR A 276     -16.955  -2.472   9.214  1.00 98.79           C  
ATOM   3992  HA  TYR A 276     -16.844  -2.819  10.241  1.00 98.79           H  
ATOM   3993  C   TYR A 276     -16.388  -1.051   9.154  1.00 98.79           C  
ATOM   3994  CB  TYR A 276     -16.175  -3.433   8.302  1.00 98.79           C  
ATOM   3995  HB2 TYR A 276     -15.158  -3.517   8.683  1.00 98.79           H  
ATOM   3996  HB3 TYR A 276     -16.620  -4.426   8.369  1.00 98.79           H  
ATOM   3997  O   TYR A 276     -16.865  -0.220   8.386  1.00 98.79           O  
ATOM   3998  CG  TYR A 276     -16.118  -3.021   6.840  1.00 98.79           C  
ATOM   3999  CD1 TYR A 276     -17.235  -3.221   6.004  1.00 98.79           C  
ATOM   4000  HD1 TYR A 276     -18.140  -3.656   6.402  1.00 98.79           H  
ATOM   4001  CD2 TYR A 276     -14.954  -2.419   6.321  1.00 98.79           C  
ATOM   4002  HD2 TYR A 276     -14.101  -2.244   6.960  1.00 98.79           H  
ATOM   4003  CE1 TYR A 276     -17.190  -2.823   4.656  1.00 98.79           C  
ATOM   4004  HE1 TYR A 276     -18.045  -2.951   4.008  1.00 98.79           H  
ATOM   4005  CE2 TYR A 276     -14.908  -2.016   4.971  1.00 98.79           C  
ATOM   4006  HE2 TYR A 276     -14.021  -1.547   4.572  1.00 98.79           H  
ATOM   4007  OH  TYR A 276     -16.012  -1.799   2.846  1.00 98.79           O  
ATOM   4008  HH  TYR A 276     -15.239  -1.269   2.638  1.00 98.79           H  
ATOM   4009  CZ  TYR A 276     -16.031  -2.210   4.140  1.00 98.79           C  
ATOM   4010  N   PHE A 277     -15.373  -0.761   9.969  1.00 98.68           N  
ATOM   4011  H   PHE A 277     -15.011  -1.494  10.563  1.00 98.68           H  
ATOM   4012  CA  PHE A 277     -14.650   0.511   9.897  1.00 98.68           C  
ATOM   4013  HA  PHE A 277     -15.338   1.292   9.573  1.00 98.68           H  
ATOM   4014  C   PHE A 277     -13.525   0.432   8.870  1.00 98.68           C  
ATOM   4015  CB  PHE A 277     -14.107   0.916  11.271  1.00 98.68           C  
ATOM   4016  HB2 PHE A 277     -13.529   0.093  11.691  1.00 98.68           H  
ATOM   4017  HB3 PHE A 277     -13.426   1.758  11.142  1.00 98.68           H  
ATOM   4018  O   PHE A 277     -12.712  -0.489   8.918  1.00 98.68           O  
ATOM   4019  CG  PHE A 277     -15.191   1.331  12.240  1.00 98.68           C  
ATOM   4020  CD1 PHE A 277     -15.687   2.647  12.209  1.00 98.68           C  
ATOM   4021  HD1 PHE A 277     -15.272   3.357  11.509  1.00 98.68           H  
ATOM   4022  CD2 PHE A 277     -15.738   0.397  13.136  1.00 98.68           C  
ATOM   4023  HD2 PHE A 277     -15.376  -0.621  13.145  1.00 98.68           H  
ATOM   4024  CE1 PHE A 277     -16.724   3.032  13.077  1.00 98.68           C  
ATOM   4025  HE1 PHE A 277     -17.113   4.039  13.045  1.00 98.68           H  
ATOM   4026  CE2 PHE A 277     -16.778   0.781  13.999  1.00 98.68           C  
ATOM   4027  HE2 PHE A 277     -17.210   0.054  14.670  1.00 98.68           H  
ATOM   4028  CZ  PHE A 277     -17.268   2.098  13.976  1.00 98.68           C  
ATOM   4029  HZ  PHE A 277     -18.073   2.388  14.635  1.00 98.68           H  
ATOM   4030  N   ASP A 278     -13.454   1.430   7.994  1.00 98.59           N  
ATOM   4031  H   ASP A 278     -14.177   2.135   7.989  1.00 98.59           H  
ATOM   4032  CA  ASP A 278     -12.386   1.598   7.015  1.00 98.59           C  
ATOM   4033  HA  ASP A 278     -11.629   0.828   7.169  1.00 98.59           H  
ATOM   4034  C   ASP A 278     -11.698   2.959   7.202  1.00 98.59           C  
ATOM   4035  CB  ASP A 278     -12.948   1.392   5.601  1.00 98.59           C  
ATOM   4036  HB2 ASP A 278     -13.314   0.369   5.519  1.00 98.59           H  
ATOM   4037  HB3 ASP A 278     -13.792   2.064   5.449  1.00 98.59           H  
ATOM   4038  O   ASP A 278     -12.329   3.999   7.396  1.00 98.59           O  
ATOM   4039  CG  ASP A 278     -11.907   1.631   4.505  1.00 98.59           C  
ATOM   4040  OD1 ASP A 278     -10.696   1.535   4.800  1.00 98.59           O  
ATOM   4041  OD2 ASP A 278     -12.319   1.994   3.388  1.00 98.59           O  
ATOM   4042  N   PHE A 279     -10.375   2.943   7.172  1.00 98.03           N  
ATOM   4043  H   PHE A 279      -9.951   2.063   6.917  1.00 98.03           H  
ATOM   4044  CA  PHE A 279      -9.501   4.107   7.295  1.00 98.03           C  
ATOM   4045  HA  PHE A 279     -10.038   4.982   6.928  1.00 98.03           H  
ATOM   4046  C   PHE A 279      -8.284   3.951   6.366  1.00 98.03           C  
ATOM   4047  CB  PHE A 279      -9.171   4.349   8.784  1.00 98.03           C  
ATOM   4048  HB2 PHE A 279      -8.360   5.072   8.871  1.00 98.03           H  
ATOM   4049  HB3 PHE A 279     -10.044   4.803   9.253  1.00 98.03           H  
ATOM   4050  O   PHE A 279      -7.213   4.497   6.630  1.00 98.03           O  
ATOM   4051  CG  PHE A 279      -8.834   3.090   9.562  1.00 98.03           C  
ATOM   4052  CD1 PHE A 279      -9.848   2.367  10.219  1.00 98.03           C  
ATOM   4053  HD1 PHE A 279     -10.860   2.745  10.230  1.00 98.03           H  
ATOM   4054  CD2 PHE A 279      -7.529   2.584   9.535  1.00 98.03           C  
ATOM   4055  HD2 PHE A 279      -6.746   3.172   9.079  1.00 98.03           H  
ATOM   4056  CE1 PHE A 279      -9.563   1.123  10.808  1.00 98.03           C  
ATOM   4057  HE1 PHE A 279     -10.351   0.553  11.279  1.00 98.03           H  
ATOM   4058  CE2 PHE A 279      -7.264   1.303  10.045  1.00 98.03           C  
ATOM   4059  HE2 PHE A 279      -6.286   0.864   9.907  1.00 98.03           H  
ATOM   4060  CZ  PHE A 279      -8.273   0.578  10.700  1.00 98.03           C  
ATOM   4061  HZ  PHE A 279      -8.072  -0.411  11.085  1.00 98.03           H  
ATOM   4062  N   ASN A 280      -8.444   3.208   5.267  1.00 98.69           N  
ATOM   4063  H   ASN A 280      -9.334   2.755   5.114  1.00 98.69           H  
ATOM   4064  CA  ASN A 280      -7.407   2.899   4.288  1.00 98.69           C  
ATOM   4065  HA  ASN A 280      -6.453   2.849   4.815  1.00 98.69           H  
ATOM   4066  C   ASN A 280      -7.248   3.985   3.205  1.00 98.69           C  
ATOM   4067  CB  ASN A 280      -7.687   1.499   3.713  1.00 98.69           C  
ATOM   4068  HB2 ASN A 280      -7.887   0.803   4.527  1.00 98.69           H  
ATOM   4069  HB3 ASN A 280      -8.572   1.540   3.079  1.00 98.69           H  
ATOM   4070  O   ASN A 280      -6.884   3.676   2.077  1.00 98.69           O  
ATOM   4071  CG  ASN A 280      -6.526   0.941   2.911  1.00 98.69           C  
ATOM   4072  ND2 ASN A 280      -6.780  -0.028   2.071  1.00 98.69           N  
ATOM   4073 HD21 ASN A 280      -7.731  -0.351   1.964  1.00 98.69           H  
ATOM   4074 HD22 ASN A 280      -5.994  -0.422   1.573  1.00 98.69           H  
ATOM   4075  OD1 ASN A 280      -5.383   1.359   3.030  1.00 98.69           O  
ATOM   4076  N   ARG A 281      -7.504   5.265   3.511  1.00 98.65           N  
ATOM   4077  H   ARG A 281      -7.792   5.472   4.457  1.00 98.65           H  
ATOM   4078  CA  ARG A 281      -7.207   6.402   2.616  1.00 98.65           C  
ATOM   4079  HA  ARG A 281      -6.608   6.040   1.781  1.00 98.65           H  
ATOM   4080  C   ARG A 281      -6.367   7.447   3.342  1.00 98.65           C  
ATOM   4081  CB  ARG A 281      -8.491   7.022   2.038  1.00 98.65           C  
ATOM   4082  HB2 ARG A 281      -8.208   7.877   1.424  1.00 98.65           H  
ATOM   4083  HB3 ARG A 281      -9.120   7.372   2.856  1.00 98.65           H  
ATOM   4084  O   ARG A 281      -6.607   7.731   4.514  1.00 98.65           O  
ATOM   4085  CG  ARG A 281      -9.311   6.059   1.169  1.00 98.65           C  
ATOM   4086  HG2 ARG A 281      -8.708   5.710   0.331  1.00 98.65           H  
ATOM   4087  HG3 ARG A 281      -9.597   5.194   1.768  1.00 98.65           H  
ATOM   4088  CD  ARG A 281     -10.594   6.719   0.645  1.00 98.65           C  
ATOM   4089  HD2 ARG A 281     -11.110   7.193   1.481  1.00 98.65           H  
ATOM   4090  HD3 ARG A 281     -11.239   5.934   0.251  1.00 98.65           H  
ATOM   4091  NE  ARG A 281     -10.332   7.709  -0.420  1.00 98.65           N  
ATOM   4092  HE  ARG A 281      -9.389   7.775  -0.775  1.00 98.65           H  
ATOM   4093  NH1 ARG A 281     -12.463   8.547  -0.595  1.00 98.65           N  
ATOM   4094 HH11 ARG A 281     -13.137   9.156  -1.037  1.00 98.65           H  
ATOM   4095 HH12 ARG A 281     -12.729   7.936   0.163  1.00 98.65           H  
ATOM   4096  NH2 ARG A 281     -10.847   9.348  -1.898  1.00 98.65           N  
ATOM   4097 HH21 ARG A 281      -9.881   9.291  -2.189  1.00 98.65           H  
ATOM   4098 HH22 ARG A 281     -11.482  10.043  -2.265  1.00 98.65           H  
ATOM   4099  CZ  ARG A 281     -11.213   8.531  -0.958  1.00 98.65           C  
ATOM   4100  N   PHE A 282      -5.392   8.053   2.665  1.00 98.72           N  
ATOM   4101  H   PHE A 282      -5.230   7.782   1.705  1.00 98.72           H  
ATOM   4102  CA  PHE A 282      -4.447   8.976   3.321  1.00 98.72           C  
ATOM   4103  HA  PHE A 282      -3.959   8.441   4.135  1.00 98.72           H  
ATOM   4104  C   PHE A 282      -5.131  10.194   3.972  1.00 98.72           C  
ATOM   4105  CB  PHE A 282      -3.359   9.400   2.326  1.00 98.72           C  
ATOM   4106  HB2 PHE A 282      -3.800   9.568   1.344  1.00 98.72           H  
ATOM   4107  HB3 PHE A 282      -2.918  10.340   2.658  1.00 98.72           H  
ATOM   4108  O   PHE A 282      -4.778  10.579   5.090  1.00 98.72           O  
ATOM   4109  CG  PHE A 282      -2.247   8.388   2.181  1.00 98.72           C  
ATOM   4110  CD1 PHE A 282      -1.245   8.307   3.166  1.00 98.72           C  
ATOM   4111  HD1 PHE A 282      -1.275   8.966   4.021  1.00 98.72           H  
ATOM   4112  CD2 PHE A 282      -2.215   7.518   1.077  1.00 98.72           C  
ATOM   4113  HD2 PHE A 282      -2.982   7.565   0.317  1.00 98.72           H  
ATOM   4114  CE1 PHE A 282      -0.208   7.367   3.044  1.00 98.72           C  
ATOM   4115  HE1 PHE A 282       0.555   7.303   3.806  1.00 98.72           H  
ATOM   4116  CE2 PHE A 282      -1.180   6.576   0.961  1.00 98.72           C  
ATOM   4117  HE2 PHE A 282      -1.158   5.902   0.116  1.00 98.72           H  
ATOM   4118  CZ  PHE A 282      -0.178   6.498   1.940  1.00 98.72           C  
ATOM   4119  HZ  PHE A 282       0.612   5.769   1.838  1.00 98.72           H  
ATOM   4120  N   HIS A 283      -6.160  10.750   3.332  1.00 98.43           N  
ATOM   4121  H   HIS A 283      -6.280  10.508   2.358  1.00 98.43           H  
ATOM   4122  CA  HIS A 283      -6.928  11.895   3.824  1.00 98.43           C  
ATOM   4123  HA  HIS A 283      -6.217  12.667   4.120  1.00 98.43           H  
ATOM   4124  C   HIS A 283      -7.771  11.597   5.074  1.00 98.43           C  
ATOM   4125  CB  HIS A 283      -7.777  12.483   2.687  1.00 98.43           C  
ATOM   4126  HB2 HIS A 283      -7.122  12.772   1.865  1.00 98.43           H  
ATOM   4127  HB3 HIS A 283      -8.230  13.404   3.054  1.00 98.43           H  
ATOM   4128  O   HIS A 283      -8.251  12.524   5.722  1.00 98.43           O  
ATOM   4129  CG  HIS A 283      -8.883  11.623   2.126  1.00 98.43           C  
ATOM   4130  CD2 HIS A 283      -9.185  10.315   2.404  1.00 98.43           C  
ATOM   4131  HD2 HIS A 283      -8.650   9.661   3.076  1.00 98.43           H  
ATOM   4132  ND1 HIS A 283      -9.843  12.076   1.251  1.00 98.43           N  
ATOM   4133  HD1 HIS A 283      -9.875  12.994   0.832  1.00 98.43           H  
ATOM   4134  CE1 HIS A 283     -10.732  11.093   1.063  1.00 98.43           C  
ATOM   4135  HE1 HIS A 283     -11.614  11.184   0.447  1.00 98.43           H  
ATOM   4136  NE2 HIS A 283     -10.355   9.983   1.719  1.00 98.43           N  
ATOM   4137  N   CYS A 284      -7.897  10.325   5.478  1.00 98.54           N  
ATOM   4138  H   CYS A 284      -7.498   9.578   4.928  1.00 98.54           H  
ATOM   4139  CA  CYS A 284      -8.464   9.975   6.777  1.00 98.54           C  
ATOM   4140  HA  CYS A 284      -9.439  10.450   6.885  1.00 98.54           H  
ATOM   4141  C   CYS A 284      -7.571  10.465   7.928  1.00 98.54           C  
ATOM   4142  CB  CYS A 284      -8.633   8.451   6.882  1.00 98.54           C  
ATOM   4143  HB2 CYS A 284      -7.657   7.972   6.817  1.00 98.54           H  
ATOM   4144  HB3 CYS A 284      -9.058   8.212   7.857  1.00 98.54           H  
ATOM   4145  O   CYS A 284      -8.081  10.705   9.018  1.00 98.54           O  
ATOM   4146  SG  CYS A 284      -9.705   7.773   5.581  1.00 98.54           S  
ATOM   4147  HG  CYS A 284     -10.737   8.614   5.692  1.00 98.54           H  
ATOM   4148  N   HIS A 285      -6.258  10.601   7.689  1.00 98.72           N  
ATOM   4149  H   HIS A 285      -5.938  10.401   6.752  1.00 98.72           H  
ATOM   4150  CA  HIS A 285      -5.239  10.814   8.725  1.00 98.72           C  
ATOM   4151  HA  HIS A 285      -5.709  10.804   9.708  1.00 98.72           H  
ATOM   4152  C   HIS A 285      -4.493  12.137   8.584  1.00 98.72           C  
ATOM   4153  CB  HIS A 285      -4.225   9.665   8.672  1.00 98.72           C  
ATOM   4154  HB2 HIS A 285      -3.552   9.749   9.525  1.00 98.72           H  
ATOM   4155  HB3 HIS A 285      -3.628   9.749   7.764  1.00 98.72           H  
ATOM   4156  O   HIS A 285      -4.141  12.753   9.588  1.00 98.72           O  
ATOM   4157  CG  HIS A 285      -4.859   8.306   8.702  1.00 98.72           C  
ATOM   4158  CD2 HIS A 285      -5.060   7.520   7.610  1.00 98.72           C  
ATOM   4159  HD2 HIS A 285      -4.794   7.772   6.594  1.00 98.72           H  
ATOM   4160  ND1 HIS A 285      -5.438   7.701   9.817  1.00 98.72           N  
ATOM   4161  CE1 HIS A 285      -5.971   6.557   9.365  1.00 98.72           C  
ATOM   4162  HE1 HIS A 285      -6.515   5.852   9.975  1.00 98.72           H  
ATOM   4163  NE2 HIS A 285      -5.750   6.416   8.047  1.00 98.72           N  
ATOM   4164  HE2 HIS A 285      -6.116   5.673   7.470  1.00 98.72           H  
ATOM   4165  N   PHE A 286      -4.241  12.579   7.352  1.00 98.75           N  
ATOM   4166  H   PHE A 286      -4.558  12.025   6.569  1.00 98.75           H  
ATOM   4167  CA  PHE A 286      -3.529  13.823   7.076  1.00 98.75           C  
ATOM   4168  HA  PHE A 286      -2.991  14.134   7.972  1.00 98.75           H  
ATOM   4169  C   PHE A 286      -4.511  14.938   6.717  1.00 98.75           C  
ATOM   4170  CB  PHE A 286      -2.481  13.590   5.976  1.00 98.75           C  
ATOM   4171  HB2 PHE A 286      -2.063  14.553   5.684  1.00 98.75           H  
ATOM   4172  HB3 PHE A 286      -2.969  13.164   5.099  1.00 98.75           H  
ATOM   4173  O   PHE A 286      -5.369  14.772   5.851  1.00 98.75           O  
ATOM   4174  CG  PHE A 286      -1.339  12.686   6.406  1.00 98.75           C  
ATOM   4175  CD1 PHE A 286      -0.275  13.213   7.162  1.00 98.75           C  
ATOM   4176  HD1 PHE A 286      -0.272  14.259   7.430  1.00 98.75           H  
ATOM   4177  CD2 PHE A 286      -1.347  11.316   6.082  1.00 98.75           C  
ATOM   4178  HD2 PHE A 286      -2.166  10.899   5.514  1.00 98.75           H  
ATOM   4179  CE1 PHE A 286       0.773  12.381   7.595  1.00 98.75           C  
ATOM   4180  HE1 PHE A 286       1.576  12.786   8.192  1.00 98.75           H  
ATOM   4181  CE2 PHE A 286      -0.299  10.482   6.514  1.00 98.75           C  
ATOM   4182  HE2 PHE A 286      -0.311   9.428   6.281  1.00 98.75           H  
ATOM   4183  CZ  PHE A 286       0.760  11.014   7.271  1.00 98.75           C  
ATOM   4184  HZ  PHE A 286       1.552  10.366   7.615  1.00 98.75           H  
ATOM   4185  N   SER A 287      -4.348  16.119   7.315  1.00 98.49           N  
ATOM   4186  H   SER A 287      -3.648  16.210   8.037  1.00 98.49           H  
ATOM   4187  CA  SER A 287      -4.949  17.337   6.759  1.00 98.49           C  
ATOM   4188  HA  SER A 287      -6.000  17.133   6.555  1.00 98.49           H  
ATOM   4189  C   SER A 287      -4.248  17.709   5.439  1.00 98.49           C  
ATOM   4190  CB  SER A 287      -4.878  18.483   7.776  1.00 98.49           C  
ATOM   4191  HB2 SER A 287      -5.555  19.275   7.457  1.00 98.49           H  
ATOM   4192  HB3 SER A 287      -5.201  18.128   8.755  1.00 98.49           H  
ATOM   4193  O   SER A 287      -3.083  17.337   5.253  1.00 98.49           O  
ATOM   4194  OG  SER A 287      -3.571  19.025   7.868  1.00 98.49           O  
ATOM   4195  HG  SER A 287      -3.122  18.631   8.619  1.00 98.49           H  
ATOM   4196  N   PRO A 288      -4.858  18.505   4.539  1.00 98.29           N  
ATOM   4197  CA  PRO A 288      -4.168  18.952   3.323  1.00 98.29           C  
ATOM   4198  HA  PRO A 288      -3.962  18.084   2.697  1.00 98.29           H  
ATOM   4199  C   PRO A 288      -2.853  19.686   3.630  1.00 98.29           C  
ATOM   4200  CB  PRO A 288      -5.162  19.873   2.607  1.00 98.29           C  
ATOM   4201  HB2 PRO A 288      -5.009  20.909   2.911  1.00 98.29           H  
ATOM   4202  HB3 PRO A 288      -5.084  19.781   1.524  1.00 98.29           H  
ATOM   4203  O   PRO A 288      -1.877  19.601   2.882  1.00 98.29           O  
ATOM   4204  CG  PRO A 288      -6.522  19.400   3.111  1.00 98.29           C  
ATOM   4205  HG2 PRO A 288      -7.255  20.206   3.072  1.00 98.29           H  
ATOM   4206  HG3 PRO A 288      -6.854  18.542   2.526  1.00 98.29           H  
ATOM   4207  CD  PRO A 288      -6.240  18.965   4.548  1.00 98.29           C  
ATOM   4208  HD2 PRO A 288      -6.338  19.819   5.217  1.00 98.29           H  
ATOM   4209  HD3 PRO A 288      -6.934  18.177   4.840  1.00 98.29           H  
ATOM   4210  N   ARG A 289      -2.799  20.385   4.773  1.00 98.30           N  
ATOM   4211  H   ARG A 289      -3.607  20.346   5.378  1.00 98.30           H  
ATOM   4212  CA  ARG A 289      -1.609  21.102   5.238  1.00 98.30           C  
ATOM   4213  HA  ARG A 289      -1.185  21.617   4.376  1.00 98.30           H  
ATOM   4214  C   ARG A 289      -0.522  20.163   5.761  1.00 98.30           C  
ATOM   4215  CB  ARG A 289      -2.032  22.127   6.303  1.00 98.30           C  
ATOM   4216  HB2 ARG A 289      -2.751  22.819   5.865  1.00 98.30           H  
ATOM   4217  HB3 ARG A 289      -2.528  21.604   7.121  1.00 98.30           H  
ATOM   4218  O   ARG A 289       0.658  20.439   5.520  1.00 98.30           O  
ATOM   4219  CG  ARG A 289      -0.861  22.929   6.890  1.00 98.30           C  
ATOM   4220  HG2 ARG A 289      -0.168  22.251   7.389  1.00 98.30           H  
ATOM   4221  HG3 ARG A 289      -1.252  23.612   7.644  1.00 98.30           H  
ATOM   4222  CD  ARG A 289      -0.116  23.745   5.824  1.00 98.30           C  
ATOM   4223  HD2 ARG A 289       0.143  23.117   4.971  1.00 98.30           H  
ATOM   4224  HD3 ARG A 289      -0.777  24.530   5.456  1.00 98.30           H  
ATOM   4225  NE  ARG A 289       1.109  24.351   6.374  1.00 98.30           N  
ATOM   4226  HE  ARG A 289       1.018  25.282   6.755  1.00 98.30           H  
ATOM   4227  NH1 ARG A 289       2.531  22.612   5.879  1.00 98.30           N  
ATOM   4228 HH11 ARG A 289       3.462  22.233   5.779  1.00 98.30           H  
ATOM   4229 HH12 ARG A 289       1.746  22.036   5.612  1.00 98.30           H  
ATOM   4230  NH2 ARG A 289       3.340  24.480   6.790  1.00 98.30           N  
ATOM   4231 HH21 ARG A 289       3.212  25.418   7.142  1.00 98.30           H  
ATOM   4232 HH22 ARG A 289       4.265  24.078   6.728  1.00 98.30           H  
ATOM   4233  CZ  ARG A 289       2.314  23.811   6.343  1.00 98.30           C  
ATOM   4234  N   ASP A 290      -0.891  19.097   6.468  1.00 98.57           N  
ATOM   4235  H   ASP A 290      -1.873  18.947   6.651  1.00 98.57           H  
ATOM   4236  CA  ASP A 290       0.055  18.069   6.914  1.00 98.57           C  
ATOM   4237  HA  ASP A 290       0.917  18.554   7.373  1.00 98.57           H  
ATOM   4238  C   ASP A 290       0.576  17.254   5.731  1.00 98.57           C  
ATOM   4239  CB  ASP A 290      -0.565  17.139   7.961  1.00 98.57           C  
ATOM   4240  HB2 ASP A 290       0.113  16.302   8.126  1.00 98.57           H  
ATOM   4241  HB3 ASP A 290      -1.513  16.745   7.595  1.00 98.57           H  
ATOM   4242  O   ASP A 290       1.779  17.017   5.657  1.00 98.57           O  
ATOM   4243  CG  ASP A 290      -0.749  17.842   9.300  1.00 98.57           C  
ATOM   4244  OD1 ASP A 290       0.283  18.279   9.874  1.00 98.57           O  
ATOM   4245  OD2 ASP A 290      -1.929  17.976   9.696  1.00 98.57           O  
ATOM   4246  N   TRP A 291      -0.281  16.927   4.758  1.00 98.70           N  
ATOM   4247  H   TRP A 291      -1.265  17.111   4.893  1.00 98.70           H  
ATOM   4248  CA  TRP A 291       0.144  16.297   3.507  1.00 98.70           C  
ATOM   4249  HA  TRP A 291       0.633  15.352   3.741  1.00 98.70           H  
ATOM   4250  C   TRP A 291       1.161  17.167   2.765  1.00 98.70           C  
ATOM   4251  CB  TRP A 291      -1.065  16.003   2.616  1.00 98.70           C  
ATOM   4252  HB2 TRP A 291      -1.811  15.469   3.205  1.00 98.70           H  
ATOM   4253  HB3 TRP A 291      -1.516  16.935   2.275  1.00 98.70           H  
ATOM   4254  O   TRP A 291       2.238  16.696   2.413  1.00 98.70           O  
ATOM   4255  CG  TRP A 291      -0.718  15.154   1.433  1.00 98.70           C  
ATOM   4256  CD1 TRP A 291      -0.604  15.557   0.146  1.00 98.70           C  
ATOM   4257  HD1 TRP A 291      -0.764  16.568  -0.199  1.00 98.70           H  
ATOM   4258  CD2 TRP A 291      -0.393  13.733   1.433  1.00 98.70           C  
ATOM   4259  CE2 TRP A 291      -0.105  13.332   0.095  1.00 98.70           C  
ATOM   4260  CE3 TRP A 291      -0.318  12.747   2.439  1.00 98.70           C  
ATOM   4261  HE3 TRP A 291      -0.519  13.012   3.467  1.00 98.70           H  
ATOM   4262  NE1 TRP A 291      -0.220  14.486  -0.645  1.00 98.70           N  
ATOM   4263  HE1 TRP A 291       0.004  14.543  -1.629  1.00 98.70           H  
ATOM   4264  CH2 TRP A 291       0.260  11.048   0.782  1.00 98.70           C  
ATOM   4265  HH2 TRP A 291       0.484  10.017   0.549  1.00 98.70           H  
ATOM   4266  CZ2 TRP A 291       0.215  12.011  -0.240  1.00 98.70           C  
ATOM   4267  HZ2 TRP A 291       0.419  11.737  -1.264  1.00 98.70           H  
ATOM   4268  CZ3 TRP A 291       0.013  11.419   2.115  1.00 98.70           C  
ATOM   4269  HZ3 TRP A 291       0.074  10.675   2.896  1.00 98.70           H  
ATOM   4270  N   GLN A 292       0.894  18.474   2.634  1.00 98.52           N  
ATOM   4271  H   GLN A 292      -0.029  18.802   2.881  1.00 98.52           H  
ATOM   4272  CA  GLN A 292       1.870  19.419   2.088  1.00 98.52           C  
ATOM   4273  HA  GLN A 292       2.105  19.119   1.067  1.00 98.52           H  
ATOM   4274  C   GLN A 292       3.182  19.413   2.883  1.00 98.52           C  
ATOM   4275  CB  GLN A 292       1.267  20.832   2.052  1.00 98.52           C  
ATOM   4276  HB2 GLN A 292       0.933  21.108   3.052  1.00 98.52           H  
ATOM   4277  HB3 GLN A 292       0.400  20.830   1.392  1.00 98.52           H  
ATOM   4278  O   GLN A 292       4.250  19.430   2.284  1.00 98.52           O  
ATOM   4279  CG  GLN A 292       2.279  21.883   1.558  1.00 98.52           C  
ATOM   4280  HG2 GLN A 292       3.136  21.926   2.231  1.00 98.52           H  
ATOM   4281  HG3 GLN A 292       2.654  21.604   0.573  1.00 98.52           H  
ATOM   4282  CD  GLN A 292       1.689  23.283   1.520  1.00 98.52           C  
ATOM   4283  NE2 GLN A 292       1.945  24.050   0.484  1.00 98.52           N  
ATOM   4284 HE21 GLN A 292       1.573  24.988   0.513  1.00 98.52           H  
ATOM   4285 HE22 GLN A 292       2.521  23.709  -0.273  1.00 98.52           H  
ATOM   4286  OE1 GLN A 292       1.033  23.734   2.448  1.00 98.52           O  
ATOM   4287  N   ARG A 293       3.139  19.406   4.225  1.00 98.27           N  
ATOM   4288  H   ARG A 293       2.234  19.322   4.667  1.00 98.27           H  
ATOM   4289  CA  ARG A 293       4.359  19.341   5.051  1.00 98.27           C  
ATOM   4290  HA  ARG A 293       5.026  20.151   4.756  1.00 98.27           H  
ATOM   4291  C   ARG A 293       5.135  18.049   4.795  1.00 98.27           C  
ATOM   4292  CB  ARG A 293       4.008  19.467   6.542  1.00 98.27           C  
ATOM   4293  HB2 ARG A 293       3.451  20.389   6.711  1.00 98.27           H  
ATOM   4294  HB3 ARG A 293       3.370  18.636   6.841  1.00 98.27           H  
ATOM   4295  O   ARG A 293       6.361  18.099   4.752  1.00 98.27           O  
ATOM   4296  CG  ARG A 293       5.259  19.468   7.432  1.00 98.27           C  
ATOM   4297  HG2 ARG A 293       5.718  18.480   7.414  1.00 98.27           H  
ATOM   4298  HG3 ARG A 293       5.976  20.201   7.062  1.00 98.27           H  
ATOM   4299  CD  ARG A 293       4.884  19.813   8.873  1.00 98.27           C  
ATOM   4300  HD2 ARG A 293       4.527  20.843   8.910  1.00 98.27           H  
ATOM   4301  HD3 ARG A 293       4.071  19.161   9.191  1.00 98.27           H  
ATOM   4302  NE  ARG A 293       6.038  19.656   9.774  1.00 98.27           N  
ATOM   4303  HE  ARG A 293       6.871  19.246   9.376  1.00 98.27           H  
ATOM   4304  NH1 ARG A 293       4.977  20.283  11.708  1.00 98.27           N  
ATOM   4305 HH11 ARG A 293       4.988  20.381  12.713  1.00 98.27           H  
ATOM   4306 HH12 ARG A 293       4.092  20.174  11.235  1.00 98.27           H  
ATOM   4307  NH2 ARG A 293       7.150  19.763  11.756  1.00 98.27           N  
ATOM   4308 HH21 ARG A 293       7.140  19.879  12.759  1.00 98.27           H  
ATOM   4309 HH22 ARG A 293       7.972  19.380  11.311  1.00 98.27           H  
ATOM   4310  CZ  ARG A 293       6.049  19.901  11.071  1.00 98.27           C  
ATOM   4311  N   LEU A 294       4.444  16.927   4.633  1.00 98.60           N  
ATOM   4312  H   LEU A 294       3.437  16.967   4.708  1.00 98.60           H  
ATOM   4313  CA  LEU A 294       5.052  15.626   4.395  1.00 98.60           C  
ATOM   4314  HA  LEU A 294       5.756  15.430   5.204  1.00 98.60           H  
ATOM   4315  C   LEU A 294       5.836  15.609   3.080  1.00 98.60           C  
ATOM   4316  CB  LEU A 294       3.945  14.556   4.422  1.00 98.60           C  
ATOM   4317  HB2 LEU A 294       3.233  14.753   3.621  1.00 98.60           H  
ATOM   4318  HB3 LEU A 294       3.389  14.613   5.357  1.00 98.60           H  
ATOM   4319  O   LEU A 294       7.058  15.453   3.104  1.00 98.60           O  
ATOM   4320  CG  LEU A 294       4.462  13.125   4.237  1.00 98.60           C  
ATOM   4321  HG  LEU A 294       4.920  13.027   3.252  1.00 98.60           H  
ATOM   4322  CD1 LEU A 294       5.487  12.724   5.301  1.00 98.60           C  
ATOM   4323 HD11 LEU A 294       5.053  12.812   6.297  1.00 98.60           H  
ATOM   4324 HD12 LEU A 294       5.793  11.692   5.130  1.00 98.60           H  
ATOM   4325 HD13 LEU A 294       6.384  13.338   5.225  1.00 98.60           H  
ATOM   4326  CD2 LEU A 294       3.267  12.187   4.316  1.00 98.60           C  
ATOM   4327 HD21 LEU A 294       2.572  12.397   3.504  1.00 98.60           H  
ATOM   4328 HD22 LEU A 294       3.625  11.163   4.212  1.00 98.60           H  
ATOM   4329 HD23 LEU A 294       2.754  12.289   5.272  1.00 98.60           H  
ATOM   4330  N   ILE A 295       5.139  15.839   1.967  1.00 98.48           N  
ATOM   4331  H   ILE A 295       4.147  15.999   2.062  1.00 98.48           H  
ATOM   4332  CA  ILE A 295       5.648  15.636   0.599  1.00 98.48           C  
ATOM   4333  HA  ILE A 295       6.127  14.659   0.550  1.00 98.48           H  
ATOM   4334  C   ILE A 295       6.710  16.662   0.187  1.00 98.48           C  
ATOM   4335  CB  ILE A 295       4.467  15.631  -0.398  1.00 98.48           C  
ATOM   4336  HB  ILE A 295       4.866  15.358  -1.375  1.00 98.48           H  
ATOM   4337  O   ILE A 295       7.529  16.405  -0.686  1.00 98.48           O  
ATOM   4338  CG1 ILE A 295       3.839  17.041  -0.537  1.00 98.48           C  
ATOM   4339 HG12 ILE A 295       4.550  17.685  -1.056  1.00 98.48           H  
ATOM   4340 HG13 ILE A 295       3.661  17.473   0.448  1.00 98.48           H  
ATOM   4341  CG2 ILE A 295       3.456  14.535  -0.001  1.00 98.48           C  
ATOM   4342 HG21 ILE A 295       3.972  13.584   0.122  1.00 98.48           H  
ATOM   4343 HG22 ILE A 295       2.939  14.779   0.927  1.00 98.48           H  
ATOM   4344 HG23 ILE A 295       2.703  14.414  -0.780  1.00 98.48           H  
ATOM   4345  CD1 ILE A 295       2.529  17.089  -1.322  1.00 98.48           C  
ATOM   4346 HD11 ILE A 295       1.737  16.619  -0.740  1.00 98.48           H  
ATOM   4347 HD12 ILE A 295       2.644  16.561  -2.269  1.00 98.48           H  
ATOM   4348 HD13 ILE A 295       2.250  18.126  -1.510  1.00 98.48           H  
ATOM   4349  N   ASN A 296       6.717  17.828   0.833  1.00 98.44           N  
ATOM   4350  H   ASN A 296       5.966  18.010   1.483  1.00 98.44           H  
ATOM   4351  CA  ASN A 296       7.677  18.890   0.552  1.00 98.44           C  
ATOM   4352  HA  ASN A 296       7.924  18.883  -0.510  1.00 98.44           H  
ATOM   4353  C   ASN A 296       9.014  18.732   1.297  1.00 98.44           C  
ATOM   4354  CB  ASN A 296       6.998  20.226   0.890  1.00 98.44           C  
ATOM   4355  HB2 ASN A 296       7.762  20.966   1.128  1.00 98.44           H  
ATOM   4356  HB3 ASN A 296       6.437  20.131   1.820  1.00 98.44           H  
ATOM   4357  O   ASN A 296       9.945  19.460   0.977  1.00 98.44           O  
ATOM   4358  CG  ASN A 296       6.096  20.763  -0.218  1.00 98.44           C  
ATOM   4359  ND2 ASN A 296       5.541  21.940  -0.033  1.00 98.44           N  
ATOM   4360 HD21 ASN A 296       5.894  22.513   0.720  1.00 98.44           H  
ATOM   4361 HD22 ASN A 296       4.972  22.298  -0.786  1.00 98.44           H  
ATOM   4362  OD1 ASN A 296       5.859  20.169  -1.257  1.00 98.44           O  
ATOM   4363  N   ASN A 297       9.119  17.846   2.302  1.00 98.12           N  
ATOM   4364  H   ASN A 297       8.338  17.229   2.475  1.00 98.12           H  
ATOM   4365  CA  ASN A 297      10.282  17.795   3.212  1.00 98.12           C  
ATOM   4366  HA  ASN A 297      11.085  18.410   2.805  1.00 98.12           H  
ATOM   4367  C   ASN A 297      10.903  16.393   3.405  1.00 98.12           C  
ATOM   4368  CB  ASN A 297       9.877  18.390   4.577  1.00 98.12           C  
ATOM   4369  HB2 ASN A 297       9.051  17.811   4.990  1.00 98.12           H  
ATOM   4370  HB3 ASN A 297      10.723  18.310   5.259  1.00 98.12           H  
ATOM   4371  O   ASN A 297      11.886  16.251   4.139  1.00 98.12           O  
ATOM   4372  CG  ASN A 297       9.480  19.853   4.526  1.00 98.12           C  
ATOM   4373  ND2 ASN A 297       8.206  20.156   4.544  1.00 98.12           N  
ATOM   4374 HD21 ASN A 297       7.545  19.396   4.468  1.00 98.12           H  
ATOM   4375 HD22 ASN A 297       8.009  21.116   4.302  1.00 98.12           H  
ATOM   4376  OD1 ASN A 297      10.284  20.762   4.527  1.00 98.12           O  
ATOM   4377  N   HIS A 298      10.335  15.339   2.815  1.00 98.50           N  
ATOM   4378  H   HIS A 298       9.573  15.478   2.166  1.00 98.50           H  
ATOM   4379  CA  HIS A 298      10.747  13.958   3.086  1.00 98.50           C  
ATOM   4380  HA  HIS A 298      11.742  13.956   3.531  1.00 98.50           H  
ATOM   4381  C   HIS A 298      10.837  13.152   1.787  1.00 98.50           C  
ATOM   4382  CB  HIS A 298       9.782  13.315   4.099  1.00 98.50           C  
ATOM   4383  HB2 HIS A 298       8.800  13.238   3.632  1.00 98.50           H  
ATOM   4384  HB3 HIS A 298      10.118  12.310   4.352  1.00 98.50           H  
ATOM   4385  O   HIS A 298       9.952  13.233   0.946  1.00 98.50           O  
ATOM   4386  CG  HIS A 298       9.595  14.116   5.360  1.00 98.50           C  
ATOM   4387  CD2 HIS A 298      10.343  14.081   6.505  1.00 98.50           C  
ATOM   4388  HD2 HIS A 298      11.175  13.420   6.703  1.00 98.50           H  
ATOM   4389  ND1 HIS A 298       8.654  15.102   5.518  1.00 98.50           N  
ATOM   4390  HD1 HIS A 298       8.000  15.382   4.802  1.00 98.50           H  
ATOM   4391  CE1 HIS A 298       8.837  15.664   6.721  1.00 98.50           C  
ATOM   4392  HE1 HIS A 298       8.256  16.485   7.112  1.00 98.50           H  
ATOM   4393  NE2 HIS A 298       9.870  15.089   7.355  1.00 98.50           N  
ATOM   4394  N   TRP A 299      11.888  12.343   1.645  1.00 98.46           N  
ATOM   4395  H   TRP A 299      12.537  12.282   2.417  1.00 98.46           H  
ATOM   4396  CA  TRP A 299      12.076  11.410   0.528  1.00 98.46           C  
ATOM   4397  HA  TRP A 299      11.706  11.865  -0.391  1.00 98.46           H  
ATOM   4398  C   TRP A 299      11.292  10.108   0.686  1.00 98.46           C  
ATOM   4399  CB  TRP A 299      13.569  11.093   0.375  1.00 98.46           C  
ATOM   4400  HB2 TRP A 299      13.669  10.195  -0.235  1.00 98.46           H  
ATOM   4401  HB3 TRP A 299      13.984  10.858   1.355  1.00 98.46           H  
ATOM   4402  O   TRP A 299      11.111   9.390  -0.295  1.00 98.46           O  
ATOM   4403  CG  TRP A 299      14.423  12.135  -0.276  1.00 98.46           C  
ATOM   4404  CD1 TRP A 299      14.004  13.116  -1.113  1.00 98.46           C  
ATOM   4405  HD1 TRP A 299      12.979  13.304  -1.398  1.00 98.46           H  
ATOM   4406  CD2 TRP A 299      15.876  12.257  -0.225  1.00 98.46           C  
ATOM   4407  CE2 TRP A 299      16.270  13.321  -1.088  1.00 98.46           C  
ATOM   4408  CE3 TRP A 299      16.902  11.562   0.452  1.00 98.46           C  
ATOM   4409  HE3 TRP A 299      16.631  10.741   1.099  1.00 98.46           H  
ATOM   4410  NE1 TRP A 299      15.092  13.815  -1.597  1.00 98.46           N  
ATOM   4411  HE1 TRP A 299      15.022  14.548  -2.288  1.00 98.46           H  
ATOM   4412  CH2 TRP A 299      18.613  12.944  -0.615  1.00 98.46           C  
ATOM   4413  HH2 TRP A 299      19.653  13.172  -0.790  1.00 98.46           H  
ATOM   4414  CZ2 TRP A 299      17.612  13.664  -1.289  1.00 98.46           C  
ATOM   4415  HZ2 TRP A 299      17.859  14.445  -1.993  1.00 98.46           H  
ATOM   4416  CZ3 TRP A 299      18.256  11.901   0.260  1.00 98.46           C  
ATOM   4417  HZ3 TRP A 299      19.029  11.332   0.755  1.00 98.46           H  
ATOM   4418  N   GLY A 300      10.814   9.792   1.891  1.00 98.33           N  
ATOM   4419  H   GLY A 300      10.984  10.405   2.675  1.00 98.33           H  
ATOM   4420  CA  GLY A 300       9.984   8.611   2.076  1.00 98.33           C  
ATOM   4421  HA2 GLY A 300      10.599   7.712   2.043  1.00 98.33           H  
ATOM   4422  HA3 GLY A 300       9.287   8.592   1.239  1.00 98.33           H  
ATOM   4423  C   GLY A 300       9.129   8.598   3.332  1.00 98.33           C  
ATOM   4424  O   GLY A 300       9.391   9.318   4.295  1.00 98.33           O  
ATOM   4425  N   LEU A 301       8.090   7.768   3.284  1.00 98.64           N  
ATOM   4426  H   LEU A 301       7.963   7.244   2.430  1.00 98.64           H  
ATOM   4427  CA  LEU A 301       7.113   7.521   4.345  1.00 98.64           C  
ATOM   4428  HA  LEU A 301       7.480   7.902   5.298  1.00 98.64           H  
ATOM   4429  C   LEU A 301       6.870   6.013   4.457  1.00 98.64           C  
ATOM   4430  CB  LEU A 301       5.803   8.240   3.965  1.00 98.64           C  
ATOM   4431  HB2 LEU A 301       5.991   9.312   3.898  1.00 98.64           H  
ATOM   4432  HB3 LEU A 301       5.519   7.897   2.971  1.00 98.64           H  
ATOM   4433  O   LEU A 301       6.822   5.327   3.435  1.00 98.64           O  
ATOM   4434  CG  LEU A 301       4.607   7.999   4.910  1.00 98.64           C  
ATOM   4435  HG  LEU A 301       4.547   6.950   5.201  1.00 98.64           H  
ATOM   4436  CD1 LEU A 301       4.725   8.829   6.183  1.00 98.64           C  
ATOM   4437 HD11 LEU A 301       5.584   8.494   6.765  1.00 98.64           H  
ATOM   4438 HD12 LEU A 301       3.815   8.711   6.773  1.00 98.64           H  
ATOM   4439 HD13 LEU A 301       4.829   9.885   5.937  1.00 98.64           H  
ATOM   4440  CD2 LEU A 301       3.298   8.307   4.188  1.00 98.64           C  
ATOM   4441 HD21 LEU A 301       3.064   7.480   3.518  1.00 98.64           H  
ATOM   4442 HD22 LEU A 301       3.385   9.203   3.574  1.00 98.64           H  
ATOM   4443 HD23 LEU A 301       2.481   8.417   4.901  1.00 98.64           H  
ATOM   4444  N   ARG A 302       6.655   5.505   5.672  1.00 98.59           N  
ATOM   4445  H   ARG A 302       6.824   6.093   6.476  1.00 98.59           H  
ATOM   4446  CA  ARG A 302       5.992   4.212   5.894  1.00 98.59           C  
ATOM   4447  HA  ARG A 302       5.280   4.059   5.083  1.00 98.59           H  
ATOM   4448  C   ARG A 302       5.205   4.187   7.208  1.00 98.59           C  
ATOM   4449  CB  ARG A 302       7.005   3.062   5.834  1.00 98.59           C  
ATOM   4450  HB2 ARG A 302       6.458   2.123   5.925  1.00 98.59           H  
ATOM   4451  HB3 ARG A 302       7.498   3.067   4.862  1.00 98.59           H  
ATOM   4452  O   ARG A 302       5.595   4.876   8.154  1.00 98.59           O  
ATOM   4453  CG  ARG A 302       8.059   3.114   6.945  1.00 98.59           C  
ATOM   4454  HG2 ARG A 302       8.645   4.030   6.863  1.00 98.59           H  
ATOM   4455  HG3 ARG A 302       7.579   3.071   7.922  1.00 98.59           H  
ATOM   4456  CD  ARG A 302       8.976   1.907   6.796  1.00 98.59           C  
ATOM   4457  HD2 ARG A 302       9.449   1.959   5.815  1.00 98.59           H  
ATOM   4458  HD3 ARG A 302       8.376   0.998   6.848  1.00 98.59           H  
ATOM   4459  NE  ARG A 302      10.001   1.872   7.851  1.00 98.59           N  
ATOM   4460  HE  ARG A 302       9.859   2.426   8.683  1.00 98.59           H  
ATOM   4461  NH1 ARG A 302      11.441   0.465   6.780  1.00 98.59           N  
ATOM   4462 HH11 ARG A 302      12.381   0.130   6.623  1.00 98.59           H  
ATOM   4463 HH12 ARG A 302      10.693   0.262   6.132  1.00 98.59           H  
ATOM   4464  NH2 ARG A 302      12.063   1.475   8.685  1.00 98.59           N  
ATOM   4465 HH21 ARG A 302      11.797   2.146   9.391  1.00 98.59           H  
ATOM   4466 HH22 ARG A 302      13.051   1.346   8.516  1.00 98.59           H  
ATOM   4467  CZ  ARG A 302      11.161   1.268   7.771  1.00 98.59           C  
ATOM   4468  N   PRO A 303       4.118   3.406   7.304  1.00 98.54           N  
ATOM   4469  CA  PRO A 303       3.407   3.213   8.562  1.00 98.54           C  
ATOM   4470  HA  PRO A 303       3.211   4.171   9.043  1.00 98.54           H  
ATOM   4471  C   PRO A 303       4.218   2.325   9.521  1.00 98.54           C  
ATOM   4472  CB  PRO A 303       2.081   2.577   8.155  1.00 98.54           C  
ATOM   4473  HB2 PRO A 303       1.370   3.354   7.874  1.00 98.54           H  
ATOM   4474  HB3 PRO A 303       1.669   1.963   8.956  1.00 98.54           H  
ATOM   4475  O   PRO A 303       4.972   1.455   9.082  1.00 98.54           O  
ATOM   4476  CG  PRO A 303       2.450   1.747   6.925  1.00 98.54           C  
ATOM   4477  HG2 PRO A 303       2.907   0.806   7.233  1.00 98.54           H  
ATOM   4478  HG3 PRO A 303       1.588   1.566   6.283  1.00 98.54           H  
ATOM   4479  CD  PRO A 303       3.493   2.626   6.241  1.00 98.54           C  
ATOM   4480  HD2 PRO A 303       4.210   2.008   5.702  1.00 98.54           H  
ATOM   4481  HD3 PRO A 303       2.990   3.311   5.558  1.00 98.54           H  
ATOM   4482  N   LYS A 304       4.070   2.546  10.833  1.00 98.21           N  
ATOM   4483  H   LYS A 304       3.491   3.323  11.117  1.00 98.21           H  
ATOM   4484  CA  LYS A 304       4.804   1.814  11.881  1.00 98.21           C  
ATOM   4485  HA  LYS A 304       5.350   0.986  11.428  1.00 98.21           H  
ATOM   4486  C   LYS A 304       3.880   1.181  12.919  1.00 98.21           C  
ATOM   4487  CB  LYS A 304       5.826   2.769  12.513  1.00 98.21           C  
ATOM   4488  HB2 LYS A 304       5.297   3.614  12.954  1.00 98.21           H  
ATOM   4489  HB3 LYS A 304       6.482   3.150  11.729  1.00 98.21           H  
ATOM   4490  O   LYS A 304       3.969  -0.019  13.162  1.00 98.21           O  
ATOM   4491  CG  LYS A 304       6.684   2.099  13.596  1.00 98.21           C  
ATOM   4492  HG2 LYS A 304       6.038   1.725  14.391  1.00 98.21           H  
ATOM   4493  HG3 LYS A 304       7.249   1.271  13.170  1.00 98.21           H  
ATOM   4494  CD  LYS A 304       7.643   3.137  14.186  1.00 98.21           C  
ATOM   4495  HD2 LYS A 304       7.069   4.040  14.398  1.00 98.21           H  
ATOM   4496  HD3 LYS A 304       8.415   3.384  13.457  1.00 98.21           H  
ATOM   4497  CE  LYS A 304       8.278   2.633  15.483  1.00 98.21           C  
ATOM   4498  HE2 LYS A 304       9.110   1.967  15.256  1.00 98.21           H  
ATOM   4499  HE3 LYS A 304       7.521   2.069  16.028  1.00 98.21           H  
ATOM   4500  NZ  LYS A 304       8.701   3.782  16.320  1.00 98.21           N  
ATOM   4501  HZ1 LYS A 304       9.398   4.363  15.877  1.00 98.21           H  
ATOM   4502  HZ2 LYS A 304       7.915   4.404  16.448  1.00 98.21           H  
ATOM   4503  HZ3 LYS A 304       8.986   3.502  17.248  1.00 98.21           H  
ATOM   4504  N   SER A 305       2.975   1.953  13.514  1.00 98.16           N  
ATOM   4505  H   SER A 305       2.918   2.929  13.260  1.00 98.16           H  
ATOM   4506  CA  SER A 305       2.014   1.446  14.504  1.00 98.16           C  
ATOM   4507  HA  SER A 305       1.855   0.382  14.332  1.00 98.16           H  
ATOM   4508  C   SER A 305       0.653   2.121  14.349  1.00 98.16           C  
ATOM   4509  CB  SER A 305       2.565   1.590  15.932  1.00 98.16           C  
ATOM   4510  HB2 SER A 305       1.932   1.019  16.611  1.00 98.16           H  
ATOM   4511  HB3 SER A 305       3.573   1.178  15.978  1.00 98.16           H  
ATOM   4512  O   SER A 305       0.552   3.213  13.791  1.00 98.16           O  
ATOM   4513  OG  SER A 305       2.578   2.943  16.355  1.00 98.16           O  
ATOM   4514  HG  SER A 305       3.473   3.244  16.530  1.00 98.16           H  
ATOM   4515  N   MET A 306      -0.401   1.458  14.818  1.00 98.44           N  
ATOM   4516  H   MET A 306      -0.248   0.553  15.239  1.00 98.44           H  
ATOM   4517  CA  MET A 306      -1.771   1.952  14.799  1.00 98.44           C  
ATOM   4518  HA  MET A 306      -1.736   3.035  14.676  1.00 98.44           H  
ATOM   4519  C   MET A 306      -2.494   1.625  16.104  1.00 98.44           C  
ATOM   4520  CB  MET A 306      -2.529   1.364  13.608  1.00 98.44           C  
ATOM   4521  HB2 MET A 306      -2.001   1.619  12.689  1.00 98.44           H  
ATOM   4522  HB3 MET A 306      -2.566   0.279  13.708  1.00 98.44           H  
ATOM   4523  O   MET A 306      -2.332   0.549  16.676  1.00 98.44           O  
ATOM   4524  CG  MET A 306      -3.951   1.911  13.490  1.00 98.44           C  
ATOM   4525  HG2 MET A 306      -3.912   2.996  13.389  1.00 98.44           H  
ATOM   4526  HG3 MET A 306      -4.523   1.672  14.386  1.00 98.44           H  
ATOM   4527  SD  MET A 306      -4.834   1.231  12.085  1.00 98.44           S  
ATOM   4528  CE  MET A 306      -5.181  -0.438  12.705  1.00 98.44           C  
ATOM   4529  HE1 MET A 306      -4.296  -1.065  12.593  1.00 98.44           H  
ATOM   4530  HE2 MET A 306      -5.466  -0.393  13.756  1.00 98.44           H  
ATOM   4531  HE3 MET A 306      -6.008  -0.872  12.144  1.00 98.44           H  
ATOM   4532  N   ARG A 307      -3.360   2.533  16.542  1.00 98.25           N  
ATOM   4533  H   ARG A 307      -3.409   3.404  16.033  1.00 98.25           H  
ATOM   4534  CA  ARG A 307      -4.329   2.315  17.615  1.00 98.25           C  
ATOM   4535  HA  ARG A 307      -4.405   1.248  17.823  1.00 98.25           H  
ATOM   4536  C   ARG A 307      -5.699   2.804  17.168  1.00 98.25           C  
ATOM   4537  CB  ARG A 307      -3.823   3.026  18.871  1.00 98.25           C  
ATOM   4538  HB2 ARG A 307      -2.857   2.599  19.140  1.00 98.25           H  
ATOM   4539  HB3 ARG A 307      -3.678   4.082  18.642  1.00 98.25           H  
ATOM   4540  O   ARG A 307      -5.807   3.914  16.652  1.00 98.25           O  
ATOM   4541  CG  ARG A 307      -4.778   2.905  20.066  1.00 98.25           C  
ATOM   4542  HG2 ARG A 307      -5.767   3.271  19.790  1.00 98.25           H  
ATOM   4543  HG3 ARG A 307      -4.869   1.867  20.384  1.00 98.25           H  
ATOM   4544  CD  ARG A 307      -4.273   3.767  21.222  1.00 98.25           C  
ATOM   4545  HD2 ARG A 307      -5.058   3.801  21.978  1.00 98.25           H  
ATOM   4546  HD3 ARG A 307      -4.132   4.788  20.868  1.00 98.25           H  
ATOM   4547  NE  ARG A 307      -3.003   3.267  21.792  1.00 98.25           N  
ATOM   4548  HE  ARG A 307      -2.345   2.847  21.151  1.00 98.25           H  
ATOM   4549  NH1 ARG A 307      -3.518   3.653  23.989  1.00 98.25           N  
ATOM   4550 HH11 ARG A 307      -3.271   3.583  24.966  1.00 98.25           H  
ATOM   4551 HH12 ARG A 307      -4.474   3.400  23.786  1.00 98.25           H  
ATOM   4552  NH2 ARG A 307      -1.462   2.977  23.446  1.00 98.25           N  
ATOM   4553 HH21 ARG A 307      -0.805   2.604  22.777  1.00 98.25           H  
ATOM   4554 HH22 ARG A 307      -1.252   2.927  24.433  1.00 98.25           H  
ATOM   4555  CZ  ARG A 307      -2.668   3.304  23.069  1.00 98.25           C  
ATOM   4556  N   VAL A 308      -6.733   2.004  17.401  1.00 98.04           N  
ATOM   4557  H   VAL A 308      -6.562   1.132  17.881  1.00 98.04           H  
ATOM   4558  CA  VAL A 308      -8.128   2.364  17.113  1.00 98.04           C  
ATOM   4559  HA  VAL A 308      -8.155   3.388  16.740  1.00 98.04           H  
ATOM   4560  C   VAL A 308      -8.936   2.311  18.400  1.00 98.04           C  
ATOM   4561  CB  VAL A 308      -8.757   1.474  16.025  1.00 98.04           C  
ATOM   4562  HB  VAL A 308      -8.835   0.450  16.390  1.00 98.04           H  
ATOM   4563  O   VAL A 308      -8.787   1.370  19.177  1.00 98.04           O  
ATOM   4564  CG1 VAL A 308     -10.165   1.971  15.670  1.00 98.04           C  
ATOM   4565 HG11 VAL A 308     -10.542   1.443  14.794  1.00 98.04           H  
ATOM   4566 HG12 VAL A 308     -10.852   1.786  16.496  1.00 98.04           H  
ATOM   4567 HG13 VAL A 308     -10.146   3.038  15.447  1.00 98.04           H  
ATOM   4568  CG2 VAL A 308      -7.901   1.470  14.752  1.00 98.04           C  
ATOM   4569 HG21 VAL A 308      -6.938   0.997  14.949  1.00 98.04           H  
ATOM   4570 HG22 VAL A 308      -7.739   2.490  14.405  1.00 98.04           H  
ATOM   4571 HG23 VAL A 308      -8.399   0.904  13.964  1.00 98.04           H  
ATOM   4572  N   ARG A 309      -9.791   3.311  18.622  1.00 97.91           N  
ATOM   4573  H   ARG A 309      -9.823   4.055  17.940  1.00 97.91           H  
ATOM   4574  CA  ARG A 309     -10.725   3.379  19.752  1.00 97.91           C  
ATOM   4575  HA  ARG A 309     -10.757   2.404  20.236  1.00 97.91           H  
ATOM   4576  C   ARG A 309     -12.130   3.695  19.253  1.00 97.91           C  
ATOM   4577  CB  ARG A 309     -10.260   4.413  20.793  1.00 97.91           C  
ATOM   4578  HB2 ARG A 309     -10.999   4.460  21.593  1.00 97.91           H  
ATOM   4579  HB3 ARG A 309     -10.198   5.395  20.324  1.00 97.91           H  
ATOM   4580  O   ARG A 309     -12.291   4.602  18.444  1.00 97.91           O  
ATOM   4581  CG  ARG A 309      -8.896   4.050  21.402  1.00 97.91           C  
ATOM   4582  HG2 ARG A 309      -8.150   4.012  20.608  1.00 97.91           H  
ATOM   4583  HG3 ARG A 309      -8.962   3.063  21.860  1.00 97.91           H  
ATOM   4584  CD  ARG A 309      -8.413   5.068  22.442  1.00 97.91           C  
ATOM   4585  HD2 ARG A 309      -7.342   4.919  22.584  1.00 97.91           H  
ATOM   4586  HD3 ARG A 309      -8.579   6.074  22.056  1.00 97.91           H  
ATOM   4587  NE  ARG A 309      -9.068   4.882  23.748  1.00 97.91           N  
ATOM   4588  HE  ARG A 309      -9.077   3.930  24.084  1.00 97.91           H  
ATOM   4589  NH1 ARG A 309      -8.982   7.053  24.503  1.00 97.91           N  
ATOM   4590 HH11 ARG A 309      -9.214   7.733  25.213  1.00 97.91           H  
ATOM   4591 HH12 ARG A 309      -8.484   7.321  23.666  1.00 97.91           H  
ATOM   4592  NH2 ARG A 309     -10.013   5.497  25.719  1.00 97.91           N  
ATOM   4593 HH21 ARG A 309     -10.270   6.191  26.407  1.00 97.91           H  
ATOM   4594 HH22 ARG A 309     -10.256   4.528  25.867  1.00 97.91           H  
ATOM   4595  CZ  ARG A 309      -9.351   5.809  24.644  1.00 97.91           C  
ATOM   4596  N   ILE A 310     -13.138   2.988  19.752  1.00 98.10           N  
ATOM   4597  H   ILE A 310     -12.911   2.275  20.431  1.00 98.10           H  
ATOM   4598  CA  ILE A 310     -14.561   3.243  19.487  1.00 98.10           C  
ATOM   4599  HA  ILE A 310     -14.659   4.130  18.862  1.00 98.10           H  
ATOM   4600  C   ILE A 310     -15.232   3.527  20.827  1.00 98.10           C  
ATOM   4601  CB  ILE A 310     -15.231   2.065  18.748  1.00 98.10           C  
ATOM   4602  HB  ILE A 310     -15.162   1.180  19.380  1.00 98.10           H  
ATOM   4603  O   ILE A 310     -15.110   2.735  21.759  1.00 98.10           O  
ATOM   4604  CG1 ILE A 310     -14.514   1.768  17.411  1.00 98.10           C  
ATOM   4605 HG12 ILE A 310     -14.738   2.560  16.695  1.00 98.10           H  
ATOM   4606 HG13 ILE A 310     -13.434   1.742  17.558  1.00 98.10           H  
ATOM   4607  CG2 ILE A 310     -16.724   2.371  18.512  1.00 98.10           C  
ATOM   4608 HG21 ILE A 310     -17.247   2.473  19.463  1.00 98.10           H  
ATOM   4609 HG22 ILE A 310     -16.828   3.295  17.942  1.00 98.10           H  
ATOM   4610 HG23 ILE A 310     -17.202   1.561  17.962  1.00 98.10           H  
ATOM   4611  CD1 ILE A 310     -14.896   0.420  16.801  1.00 98.10           C  
ATOM   4612 HD11 ILE A 310     -14.686  -0.383  17.507  1.00 98.10           H  
ATOM   4613 HD12 ILE A 310     -15.954   0.413  16.538  1.00 98.10           H  
ATOM   4614 HD13 ILE A 310     -14.311   0.261  15.895  1.00 98.10           H  
ATOM   4615  N   PHE A 311     -15.900   4.667  20.948  1.00 97.44           N  
ATOM   4616  H   PHE A 311     -16.008   5.262  20.139  1.00 97.44           H  
ATOM   4617  CA  PHE A 311     -16.365   5.183  22.236  1.00 97.44           C  
ATOM   4618  HA  PHE A 311     -16.653   4.349  22.876  1.00 97.44           H  
ATOM   4619  C   PHE A 311     -17.608   6.067  22.076  1.00 97.44           C  
ATOM   4620  CB  PHE A 311     -15.202   5.920  22.924  1.00 97.44           C  
ATOM   4621  HB2 PHE A 311     -15.536   6.284  23.895  1.00 97.44           H  
ATOM   4622  HB3 PHE A 311     -14.404   5.204  23.121  1.00 97.44           H  
ATOM   4623  O   PHE A 311     -18.054   6.338  20.957  1.00 97.44           O  
ATOM   4624  CG  PHE A 311     -14.622   7.078  22.137  1.00 97.44           C  
ATOM   4625  CD1 PHE A 311     -13.651   6.851  21.146  1.00 97.44           C  
ATOM   4626  HD1 PHE A 311     -13.320   5.846  20.930  1.00 97.44           H  
ATOM   4627  CD2 PHE A 311     -15.037   8.390  22.411  1.00 97.44           C  
ATOM   4628  HD2 PHE A 311     -15.747   8.568  23.206  1.00 97.44           H  
ATOM   4629  CE1 PHE A 311     -13.113   7.930  20.428  1.00 97.44           C  
ATOM   4630  HE1 PHE A 311     -12.377   7.745  19.659  1.00 97.44           H  
ATOM   4631  CE2 PHE A 311     -14.489   9.474  21.705  1.00 97.44           C  
ATOM   4632  HE2 PHE A 311     -14.783  10.483  21.949  1.00 97.44           H  
ATOM   4633  CZ  PHE A 311     -13.523   9.243  20.712  1.00 97.44           C  
ATOM   4634  HZ  PHE A 311     -13.079  10.076  20.187  1.00 97.44           H  
ATOM   4635  N   ASN A 312     -18.190   6.480  23.207  1.00 96.13           N  
ATOM   4636  H   ASN A 312     -17.736   6.256  24.081  1.00 96.13           H  
ATOM   4637  CA  ASN A 312     -19.419   7.280  23.288  1.00 96.13           C  
ATOM   4638  HA  ASN A 312     -19.738   7.281  24.330  1.00 96.13           H  
ATOM   4639  C   ASN A 312     -20.589   6.668  22.495  1.00 96.13           C  
ATOM   4640  CB  ASN A 312     -19.100   8.729  22.902  1.00 96.13           C  
ATOM   4641  HB2 ASN A 312     -20.013   9.322  22.854  1.00 96.13           H  
ATOM   4642  HB3 ASN A 312     -18.645   8.703  21.913  1.00 96.13           H  
ATOM   4643  O   ASN A 312     -21.350   7.369  21.826  1.00 96.13           O  
ATOM   4644  CG  ASN A 312     -18.149   9.425  23.850  1.00 96.13           C  
ATOM   4645  ND2 ASN A 312     -17.503  10.469  23.392  1.00 96.13           N  
ATOM   4646 HD21 ASN A 312     -16.757  10.834  23.967  1.00 96.13           H  
ATOM   4647 HD22 ASN A 312     -17.652  10.751  22.434  1.00 96.13           H  
ATOM   4648  OD1 ASN A 312     -17.965   9.026  24.987  1.00 96.13           O  
ATOM   4649  N   ILE A 313     -20.721   5.340  22.567  1.00 96.45           N  
ATOM   4650  H   ILE A 313     -20.056   4.831  23.132  1.00 96.45           H  
ATOM   4651  CA  ILE A 313     -21.737   4.578  21.839  1.00 96.45           C  
ATOM   4652  HA  ILE A 313     -21.679   4.861  20.788  1.00 96.45           H  
ATOM   4653  C   ILE A 313     -23.135   4.935  22.355  1.00 96.45           C  
ATOM   4654  CB  ILE A 313     -21.462   3.059  21.936  1.00 96.45           C  
ATOM   4655  HB  ILE A 313     -21.438   2.783  22.990  1.00 96.45           H  
ATOM   4656  O   ILE A 313     -23.425   4.860  23.551  1.00 96.45           O  
ATOM   4657  CG1 ILE A 313     -20.095   2.713  21.299  1.00 96.45           C  
ATOM   4658 HG12 ILE A 313     -19.335   3.422  21.626  1.00 96.45           H  
ATOM   4659 HG13 ILE A 313     -20.173   2.788  20.214  1.00 96.45           H  
ATOM   4660  CG2 ILE A 313     -22.586   2.258  21.246  1.00 96.45           C  
ATOM   4661 HG21 ILE A 313     -22.660   2.539  20.195  1.00 96.45           H  
ATOM   4662 HG22 ILE A 313     -22.385   1.189  21.318  1.00 96.45           H  
ATOM   4663 HG23 ILE A 313     -23.543   2.429  21.738  1.00 96.45           H  
ATOM   4664  CD1 ILE A 313     -19.577   1.320  21.668  1.00 96.45           C  
ATOM   4665 HD11 ILE A 313     -18.601   1.168  21.208  1.00 96.45           H  
ATOM   4666 HD12 ILE A 313     -19.471   1.242  22.750  1.00 96.45           H  
ATOM   4667 HD13 ILE A 313     -20.256   0.545  21.312  1.00 96.45           H  
ATOM   4668  N   GLN A 314     -24.035   5.259  21.436  1.00 96.52           N  
ATOM   4669  H   GLN A 314     -23.713   5.345  20.482  1.00 96.52           H  
ATOM   4670  CA  GLN A 314     -25.446   5.516  21.694  1.00 96.52           C  
ATOM   4671  HA  GLN A 314     -25.687   5.289  22.732  1.00 96.52           H  
ATOM   4672  C   GLN A 314     -26.282   4.620  20.788  1.00 96.52           C  
ATOM   4673  CB  GLN A 314     -25.781   6.990  21.432  1.00 96.52           C  
ATOM   4674  HB2 GLN A 314     -26.836   7.148  21.651  1.00 96.52           H  
ATOM   4675  HB3 GLN A 314     -25.612   7.205  20.376  1.00 96.52           H  
ATOM   4676  O   GLN A 314     -26.178   4.701  19.563  1.00 96.52           O  
ATOM   4677  CG  GLN A 314     -24.946   7.972  22.263  1.00 96.52           C  
ATOM   4678  HG2 GLN A 314     -23.886   7.767  22.115  1.00 96.52           H  
ATOM   4679  HG3 GLN A 314     -25.172   7.847  23.322  1.00 96.52           H  
ATOM   4680  CD  GLN A 314     -25.207   9.418  21.862  1.00 96.52           C  
ATOM   4681  NE2 GLN A 314     -24.190  10.250  21.878  1.00 96.52           N  
ATOM   4682 HE21 GLN A 314     -23.267   9.903  22.101  1.00 96.52           H  
ATOM   4683 HE22 GLN A 314     -24.349  11.208  21.602  1.00 96.52           H  
ATOM   4684  OE1 GLN A 314     -26.323   9.819  21.536  1.00 96.52           O  
ATOM   4685  N   VAL A 315     -27.141   3.794  21.383  1.00 96.66           N  
ATOM   4686  H   VAL A 315     -27.187   3.770  22.391  1.00 96.66           H  
ATOM   4687  CA  VAL A 315     -28.123   3.007  20.631  1.00 96.66           C  
ATOM   4688  HA  VAL A 315     -27.808   2.962  19.589  1.00 96.66           H  
ATOM   4689  C   VAL A 315     -29.467   3.723  20.672  1.00 96.66           C  
ATOM   4690  CB  VAL A 315     -28.215   1.551  21.115  1.00 96.66           C  
ATOM   4691  HB  VAL A 315     -28.672   1.517  22.104  1.00 96.66           H  
ATOM   4692  O   VAL A 315     -29.948   4.116  21.738  1.00 96.66           O  
ATOM   4693  CG1 VAL A 315     -29.075   0.752  20.127  1.00 96.66           C  
ATOM   4694 HG11 VAL A 315     -28.738   0.921  19.104  1.00 96.66           H  
ATOM   4695 HG12 VAL A 315     -30.122   1.042  20.213  1.00 96.66           H  
ATOM   4696 HG13 VAL A 315     -28.992  -0.316  20.329  1.00 96.66           H  
ATOM   4697  CG2 VAL A 315     -26.831   0.888  21.191  1.00 96.66           C  
ATOM   4698 HG21 VAL A 315     -26.938  -0.161  21.467  1.00 96.66           H  
ATOM   4699 HG22 VAL A 315     -26.327   0.957  20.227  1.00 96.66           H  
ATOM   4700 HG23 VAL A 315     -26.222   1.372  21.955  1.00 96.66           H  
ATOM   4701  N   LYS A 316     -30.056   3.926  19.497  1.00 96.93           N  
ATOM   4702  H   LYS A 316     -29.620   3.539  18.672  1.00 96.93           H  
ATOM   4703  CA  LYS A 316     -31.312   4.644  19.297  1.00 96.93           C  
ATOM   4704  HA  LYS A 316     -31.660   5.051  20.246  1.00 96.93           H  
ATOM   4705  C   LYS A 316     -32.363   3.677  18.769  1.00 96.93           C  
ATOM   4706  CB  LYS A 316     -31.107   5.793  18.302  1.00 96.93           C  
ATOM   4707  HB2 LYS A 316     -32.047   6.335  18.197  1.00 96.93           H  
ATOM   4708  HB3 LYS A 316     -30.865   5.354  17.334  1.00 96.93           H  
ATOM   4709  O   LYS A 316     -32.130   3.008  17.765  1.00 96.93           O  
ATOM   4710  CG  LYS A 316     -29.989   6.792  18.634  1.00 96.93           C  
ATOM   4711  HG2 LYS A 316     -29.886   7.468  17.786  1.00 96.93           H  
ATOM   4712  HG3 LYS A 316     -29.044   6.258  18.736  1.00 96.93           H  
ATOM   4713  CD  LYS A 316     -30.229   7.641  19.885  1.00 96.93           C  
ATOM   4714  HD2 LYS A 316     -31.173   8.179  19.798  1.00 96.93           H  
ATOM   4715  HD3 LYS A 316     -30.243   6.992  20.760  1.00 96.93           H  
ATOM   4716  CE  LYS A 316     -29.049   8.622  19.950  1.00 96.93           C  
ATOM   4717  HE2 LYS A 316     -29.018   9.206  19.029  1.00 96.93           H  
ATOM   4718  HE3 LYS A 316     -28.132   8.034  19.992  1.00 96.93           H  
ATOM   4719  NZ  LYS A 316     -29.090   9.524  21.117  1.00 96.93           N  
ATOM   4720  HZ1 LYS A 316     -29.804  10.232  21.024  1.00 96.93           H  
ATOM   4721  HZ2 LYS A 316     -29.265   8.969  21.942  1.00 96.93           H  
ATOM   4722  HZ3 LYS A 316     -28.179   9.942  21.243  1.00 96.93           H  
ATOM   4723  N   GLU A 317     -33.519   3.627  19.412  1.00 95.57           N  
ATOM   4724  H   GLU A 317     -33.664   4.268  20.178  1.00 95.57           H  
ATOM   4725  CA  GLU A 317     -34.695   2.919  18.908  1.00 95.57           C  
ATOM   4726  HA  GLU A 317     -34.372   2.166  18.189  1.00 95.57           H  
ATOM   4727  C   GLU A 317     -35.621   3.880  18.163  1.00 95.57           C  
ATOM   4728  CB  GLU A 317     -35.406   2.152  20.027  1.00 95.57           C  
ATOM   4729  HB2 GLU A 317     -36.211   1.562  19.588  1.00 95.57           H  
ATOM   4730  HB3 GLU A 317     -34.682   1.465  20.465  1.00 95.57           H  
ATOM   4731  O   GLU A 317     -35.728   5.061  18.505  1.00 95.57           O  
ATOM   4732  CG  GLU A 317     -35.993   3.055  21.123  1.00 95.57           C  
ATOM   4733  HG2 GLU A 317     -35.203   3.688  21.528  1.00 95.57           H  
ATOM   4734  HG3 GLU A 317     -36.757   3.695  20.681  1.00 95.57           H  
ATOM   4735  CD  GLU A 317     -36.604   2.254  22.278  1.00 95.57           C  
ATOM   4736  OE1 GLU A 317     -37.497   2.818  22.946  1.00 95.57           O  
ATOM   4737  OE2 GLU A 317     -36.138   1.109  22.515  1.00 95.57           O  
ATOM   4738  N   VAL A 318     -36.275   3.371  17.125  1.00 95.90           N  
ATOM   4739  H   VAL A 318     -36.159   2.388  16.925  1.00 95.90           H  
ATOM   4740  CA  VAL A 318     -37.142   4.133  16.232  1.00 95.90           C  
ATOM   4741  HA  VAL A 318     -37.196   5.166  16.574  1.00 95.90           H  
ATOM   4742  C   VAL A 318     -38.538   3.532  16.285  1.00 95.90           C  
ATOM   4743  CB  VAL A 318     -36.595   4.142  14.792  1.00 95.90           C  
ATOM   4744  HB  VAL A 318     -36.634   3.132  14.382  1.00 95.90           H  
ATOM   4745  O   VAL A 318     -38.733   2.357  15.972  1.00 95.90           O  
ATOM   4746  CG1 VAL A 318     -37.440   5.062  13.907  1.00 95.90           C  
ATOM   4747 HG11 VAL A 318     -37.030   5.087  12.898  1.00 95.90           H  
ATOM   4748 HG12 VAL A 318     -38.465   4.697  13.848  1.00 95.90           H  
ATOM   4749 HG13 VAL A 318     -37.434   6.071  14.322  1.00 95.90           H  
ATOM   4750  CG2 VAL A 318     -35.140   4.629  14.731  1.00 95.90           C  
ATOM   4751 HG21 VAL A 318     -34.489   3.921  15.243  1.00 95.90           H  
ATOM   4752 HG22 VAL A 318     -35.052   5.603  15.213  1.00 95.90           H  
ATOM   4753 HG23 VAL A 318     -34.816   4.706  13.693  1.00 95.90           H  
ATOM   4754  N   THR A 319     -39.519   4.352  16.647  1.00 93.12           N  
ATOM   4755  H   THR A 319     -39.280   5.306  16.880  1.00 93.12           H  
ATOM   4756  CA  THR A 319     -40.937   3.982  16.643  1.00 93.12           C  
ATOM   4757  HA  THR A 319     -41.045   2.942  16.334  1.00 93.12           H  
ATOM   4758  C   THR A 319     -41.678   4.861  15.648  1.00 93.12           C  
ATOM   4759  CB  THR A 319     -41.547   4.104  18.044  1.00 93.12           C  
ATOM   4760  HB  THR A 319     -41.477   5.134  18.393  1.00 93.12           H  
ATOM   4761  O   THR A 319     -41.587   6.084  15.712  1.00 93.12           O  
ATOM   4762  CG2 THR A 319     -43.006   3.648  18.079  1.00 93.12           C  
ATOM   4763 HG21 THR A 319     -43.627   4.318  17.485  1.00 93.12           H  
ATOM   4764 HG22 THR A 319     -43.090   2.631  17.696  1.00 93.12           H  
ATOM   4765 HG23 THR A 319     -43.363   3.669  19.109  1.00 93.12           H  
ATOM   4766  OG1 THR A 319     -40.855   3.261  18.933  1.00 93.12           O  
ATOM   4767  HG1 THR A 319     -39.962   3.594  19.041  1.00 93.12           H  
ATOM   4768  N   THR A 320     -42.422   4.249  14.727  1.00 90.65           N  
ATOM   4769  H   THR A 320     -42.478   3.240  14.736  1.00 90.65           H  
ATOM   4770  CA  THR A 320     -43.310   4.969  13.804  1.00 90.65           C  
ATOM   4771  HA  THR A 320     -43.095   6.037  13.847  1.00 90.65           H  
ATOM   4772  C   THR A 320     -44.757   4.750  14.234  1.00 90.65           C  
ATOM   4773  CB  THR A 320     -43.090   4.531  12.351  1.00 90.65           C  
ATOM   4774  HB  THR A 320     -43.420   3.499  12.227  1.00 90.65           H  
ATOM   4775  O   THR A 320     -45.232   3.616  14.229  1.00 90.65           O  
ATOM   4776  CG2 THR A 320     -43.832   5.428  11.362  1.00 90.65           C  
ATOM   4777 HG21 THR A 320     -43.525   6.465  11.498  1.00 90.65           H  
ATOM   4778 HG22 THR A 320     -44.909   5.344  11.511  1.00 90.65           H  
ATOM   4779 HG23 THR A 320     -43.592   5.118  10.345  1.00 90.65           H  
ATOM   4780  OG1 THR A 320     -41.722   4.608  12.032  1.00 90.65           O  
ATOM   4781  HG1 THR A 320     -41.229   4.642  12.854  1.00 90.65           H  
ATOM   4782  N   SER A 321     -45.457   5.818  14.616  1.00 87.77           N  
ATOM   4783  H   SER A 321     -45.020   6.726  14.552  1.00 87.77           H  
ATOM   4784  CA  SER A 321     -46.859   5.776  15.048  1.00 87.77           C  
ATOM   4785  HA  SER A 321     -47.303   4.819  14.772  1.00 87.77           H  
ATOM   4786  C   SER A 321     -47.636   6.895  14.365  1.00 87.77           C  
ATOM   4787  CB  SER A 321     -46.957   5.918  16.568  1.00 87.77           C  
ATOM   4788  HB2 SER A 321     -46.335   5.162  17.047  1.00 87.77           H  
ATOM   4789  HB3 SER A 321     -46.609   6.908  16.863  1.00 87.77           H  
ATOM   4790  O   SER A 321     -47.213   8.044  14.389  1.00 87.77           O  
ATOM   4791  OG  SER A 321     -48.302   5.741  16.971  1.00 87.77           O  
ATOM   4792  HG  SER A 321     -48.402   6.131  17.843  1.00 87.77           H  
ATOM   4793  N   GLY A 322     -48.750   6.569  13.702  1.00 86.73           N  
ATOM   4794  H   GLY A 322     -49.074   5.614  13.754  1.00 86.73           H  
ATOM   4795  CA  GLY A 322     -49.601   7.572  13.045  1.00 86.73           C  
ATOM   4796  HA2 GLY A 322     -49.951   8.279  13.796  1.00 86.73           H  
ATOM   4797  HA3 GLY A 322     -50.470   7.072  12.617  1.00 86.73           H  
ATOM   4798  C   GLY A 322     -48.933   8.387  11.923  1.00 86.73           C  
ATOM   4799  O   GLY A 322     -49.441   9.444  11.574  1.00 86.73           O  
ATOM   4800  N   GLY A 323     -47.808   7.922  11.364  1.00 89.76           N  
ATOM   4801  H   GLY A 323     -47.416   7.073  11.744  1.00 89.76           H  
ATOM   4802  CA  GLY A 323     -47.008   8.659  10.373  1.00 89.76           C  
ATOM   4803  HA2 GLY A 323     -47.658   9.318   9.797  1.00 89.76           H  
ATOM   4804  HA3 GLY A 323     -46.550   7.948   9.685  1.00 89.76           H  
ATOM   4805  C   GLY A 323     -45.888   9.521  10.971  1.00 89.76           C  
ATOM   4806  O   GLY A 323     -45.026   9.983  10.229  1.00 89.76           O  
ATOM   4807  N   GLU A 324     -45.840   9.682  12.295  1.00 92.37           N  
ATOM   4808  H   GLU A 324     -46.561   9.276  12.874  1.00 92.37           H  
ATOM   4809  CA  GLU A 324     -44.743  10.353  12.994  1.00 92.37           C  
ATOM   4810  HA  GLU A 324     -44.283  11.075  12.319  1.00 92.37           H  
ATOM   4811  C   GLU A 324     -43.662   9.348  13.411  1.00 92.37           C  
ATOM   4812  CB  GLU A 324     -45.257  11.137  14.209  1.00 92.37           C  
ATOM   4813  HB2 GLU A 324     -45.819  10.469  14.861  1.00 92.37           H  
ATOM   4814  HB3 GLU A 324     -44.394  11.516  14.757  1.00 92.37           H  
ATOM   4815  O   GLU A 324     -43.955   8.244  13.877  1.00 92.37           O  
ATOM   4816  CG  GLU A 324     -46.135  12.330  13.796  1.00 92.37           C  
ATOM   4817  HG2 GLU A 324     -45.583  12.928  13.072  1.00 92.37           H  
ATOM   4818  HG3 GLU A 324     -47.036  11.958  13.310  1.00 92.37           H  
ATOM   4819  CD  GLU A 324     -46.537  13.222  14.983  1.00 92.37           C  
ATOM   4820  OE1 GLU A 324     -46.987  14.358  14.712  1.00 92.37           O  
ATOM   4821  OE2 GLU A 324     -46.394  12.774  16.144  1.00 92.37           O  
ATOM   4822  N   THR A 325     -42.395   9.737  13.250  1.00 94.72           N  
ATOM   4823  H   THR A 325     -42.224  10.682  12.938  1.00 94.72           H  
ATOM   4824  CA  THR A 325     -41.231   8.939  13.661  1.00 94.72           C  
ATOM   4825  HA  THR A 325     -41.542   7.914  13.866  1.00 94.72           H  
ATOM   4826  C   THR A 325     -40.633   9.524  14.934  1.00 94.72           C  
ATOM   4827  CB  THR A 325     -40.179   8.876  12.546  1.00 94.72           C  
ATOM   4828  HB  THR A 325     -39.831   9.881  12.305  1.00 94.72           H  
ATOM   4829  O   THR A 325     -40.139  10.648  14.929  1.00 94.72           O  
ATOM   4830  CG2 THR A 325     -38.989   7.998  12.924  1.00 94.72           C  
ATOM   4831 HG21 THR A 325     -38.444   8.437  13.760  1.00 94.72           H  
ATOM   4832 HG22 THR A 325     -38.314   7.916  12.072  1.00 94.72           H  
ATOM   4833 HG23 THR A 325     -39.349   7.006  13.195  1.00 94.72           H  
ATOM   4834  OG1 THR A 325     -40.752   8.295  11.398  1.00 94.72           O  
ATOM   4835  HG1 THR A 325     -41.572   8.758  11.212  1.00 94.72           H  
ATOM   4836  N   THR A 326     -40.652   8.752  16.019  1.00 94.45           N  
ATOM   4837  H   THR A 326     -41.036   7.822  15.931  1.00 94.45           H  
ATOM   4838  CA  THR A 326     -40.026   9.105  17.299  1.00 94.45           C  
ATOM   4839  HA  THR A 326     -39.766  10.163  17.298  1.00 94.45           H  
ATOM   4840  C   THR A 326     -38.749   8.291  17.486  1.00 94.45           C  
ATOM   4841  CB  THR A 326     -40.992   8.871  18.469  1.00 94.45           C  
ATOM   4842  HB  THR A 326     -41.281   7.821  18.500  1.00 94.45           H  
ATOM   4843  O   THR A 326     -38.758   7.073  17.304  1.00 94.45           O  
ATOM   4844  CG2 THR A 326     -40.394   9.278  19.815  1.00 94.45           C  
ATOM   4845 HG21 THR A 326     -40.054  10.313  19.773  1.00 94.45           H  
ATOM   4846 HG22 THR A 326     -41.158   9.187  20.588  1.00 94.45           H  
ATOM   4847 HG23 THR A 326     -39.561   8.625  20.075  1.00 94.45           H  
ATOM   4848  OG1 THR A 326     -42.144   9.666  18.316  1.00 94.45           O  
ATOM   4849  HG1 THR A 326     -42.528   9.508  17.451  1.00 94.45           H  
ATOM   4850  N   VAL A 327     -37.658   8.960  17.867  1.00 95.56           N  
ATOM   4851  H   VAL A 327     -37.736   9.954  18.027  1.00 95.56           H  
ATOM   4852  CA  VAL A 327     -36.358   8.338  18.149  1.00 95.56           C  
ATOM   4853  HA  VAL A 327     -36.416   7.273  17.924  1.00 95.56           H  
ATOM   4854  C   VAL A 327     -36.033   8.496  19.632  1.00 95.56           C  
ATOM   4855  CB  VAL A 327     -35.243   8.931  17.266  1.00 95.56           C  
ATOM   4856  HB  VAL A 327     -35.112   9.987  17.505  1.00 95.56           H  
ATOM   4857  O   VAL A 327     -36.000   9.618  20.137  1.00 95.56           O  
ATOM   4858  CG1 VAL A 327     -33.915   8.207  17.506  1.00 95.56           C  
ATOM   4859 HG11 VAL A 327     -33.595   8.332  18.541  1.00 95.56           H  
ATOM   4860 HG12 VAL A 327     -34.032   7.146  17.288  1.00 95.56           H  
ATOM   4861 HG13 VAL A 327     -33.147   8.629  16.858  1.00 95.56           H  
ATOM   4862  CG2 VAL A 327     -35.580   8.812  15.772  1.00 95.56           C  
ATOM   4863 HG21 VAL A 327     -35.803   7.775  15.521  1.00 95.56           H  
ATOM   4864 HG22 VAL A 327     -34.740   9.158  15.170  1.00 95.56           H  
ATOM   4865 HG23 VAL A 327     -36.446   9.429  15.533  1.00 95.56           H  
ATOM   4866  N   ALA A 328     -35.773   7.388  20.325  1.00 94.21           N  
ATOM   4867  H   ALA A 328     -35.787   6.505  19.836  1.00 94.21           H  
ATOM   4868  CA  ALA A 328     -35.445   7.365  21.751  1.00 94.21           C  
ATOM   4869  HA  ALA A 328     -35.321   8.388  22.108  1.00 94.21           H  
ATOM   4870  C   ALA A 328     -34.118   6.634  22.008  1.00 94.21           C  
ATOM   4871  CB  ALA A 328     -36.617   6.748  22.524  1.00 94.21           C  
ATOM   4872  HB1 ALA A 328     -37.525   7.322  22.341  1.00 94.21           H  
ATOM   4873  HB2 ALA A 328     -36.778   5.719  22.203  1.00 94.21           H  
ATOM   4874  HB3 ALA A 328     -36.405   6.750  23.594  1.00 94.21           H  
ATOM   4875  O   ALA A 328     -33.674   5.819  21.204  1.00 94.21           O  
ATOM   4876  N   ASN A 329     -33.452   6.932  23.127  1.00 92.22           N  
ATOM   4877  H   ASN A 329     -33.900   7.541  23.797  1.00 92.22           H  
ATOM   4878  CA  ASN A 329     -32.268   6.182  23.553  1.00 92.22           C  
ATOM   4879  HA  ASN A 329     -31.613   6.000  22.700  1.00 92.22           H  
ATOM   4880  C   ASN A 329     -32.680   4.825  24.128  1.00 92.22           C  
ATOM   4881  CB  ASN A 329     -31.499   6.971  24.628  1.00 92.22           C  
ATOM   4882  HB2 ASN A 329     -30.831   6.288  25.153  1.00 92.22           H  
ATOM   4883  HB3 ASN A 329     -32.200   7.370  25.360  1.00 92.22           H  
ATOM   4884  O   ASN A 329     -33.438   4.786  25.096  1.00 92.22           O  
ATOM   4885  CG  ASN A 329     -30.629   8.072  24.073  1.00 92.22           C  
ATOM   4886  ND2 ASN A 329     -30.606   9.226  24.697  1.00 92.22           N  
ATOM   4887 HD21 ASN A 329     -31.148   9.345  25.541  1.00 92.22           H  
ATOM   4888 HD22 ASN A 329     -29.917   9.910  24.419  1.00 92.22           H  
ATOM   4889  OD1 ASN A 329     -29.934   7.911  23.090  1.00 92.22           O  
ATOM   4890  N   ASN A 330     -32.090   3.740  23.632  1.00 91.80           N  
ATOM   4891  H   ASN A 330     -31.441   3.842  22.864  1.00 91.80           H  
ATOM   4892  CA  ASN A 330     -32.176   2.435  24.276  1.00 91.80           C  
ATOM   4893  HA  ASN A 330     -32.978   2.451  25.013  1.00 91.80           H  
ATOM   4894  C   ASN A 330     -30.868   2.143  25.022  1.00 91.80           C  
ATOM   4895  CB  ASN A 330     -32.566   1.365  23.252  1.00 91.80           C  
ATOM   4896  HB2 ASN A 330     -33.428   1.718  22.687  1.00 91.80           H  
ATOM   4897  HB3 ASN A 330     -31.750   1.179  22.554  1.00 91.80           H  
ATOM   4898  O   ASN A 330     -29.923   1.580  24.474  1.00 91.80           O  
ATOM   4899  CG  ASN A 330     -32.940   0.066  23.947  1.00 91.80           C  
ATOM   4900  ND2 ASN A 330     -33.983  -0.579  23.490  1.00 91.80           N  
ATOM   4901 HD21 ASN A 330     -34.648  -0.070  22.925  1.00 91.80           H  
ATOM   4902 HD22 ASN A 330     -34.299  -1.388  24.004  1.00 91.80           H  
ATOM   4903  OD1 ASN A 330     -32.321  -0.364  24.921  1.00 91.80           O  
ATOM   4904  N   LEU A 331     -30.828   2.530  26.299  1.00 88.95           N  
ATOM   4905  H   LEU A 331     -31.643   3.000  26.664  1.00 88.95           H  
ATOM   4906  CA  LEU A 331     -29.631   2.447  27.150  1.00 88.95           C  
ATOM   4907  HA  LEU A 331     -28.798   2.931  26.641  1.00 88.95           H  
ATOM   4908  C   LEU A 331     -29.180   1.007  27.447  1.00 88.95           C  
ATOM   4909  CB  LEU A 331     -29.925   3.182  28.471  1.00 88.95           C  
ATOM   4910  HB2 LEU A 331     -30.735   2.663  28.983  1.00 88.95           H  
ATOM   4911  HB3 LEU A 331     -29.040   3.119  29.104  1.00 88.95           H  
ATOM   4912  O   LEU A 331     -28.057   0.783  27.892  1.00 88.95           O  
ATOM   4913  CG  LEU A 331     -30.311   4.664  28.316  1.00 88.95           C  
ATOM   4914  HG  LEU A 331     -31.201   4.753  27.693  1.00 88.95           H  
ATOM   4915  CD1 LEU A 331     -30.649   5.243  29.689  1.00 88.95           C  
ATOM   4916 HD11 LEU A 331     -30.879   6.305  29.599  1.00 88.95           H  
ATOM   4917 HD12 LEU A 331     -31.523   4.732  30.094  1.00 88.95           H  
ATOM   4918 HD13 LEU A 331     -29.813   5.109  30.375  1.00 88.95           H  
ATOM   4919  CD2 LEU A 331     -29.187   5.471  27.666  1.00 88.95           C  
ATOM   4920 HD21 LEU A 331     -28.247   5.274  28.182  1.00 88.95           H  
ATOM   4921 HD22 LEU A 331     -29.075   5.183  26.621  1.00 88.95           H  
ATOM   4922 HD23 LEU A 331     -29.412   6.536  27.712  1.00 88.95           H  
ATOM   4923  N   THR A 332     -30.066   0.032  27.235  1.00 89.97           N  
ATOM   4924  H   THR A 332     -30.959   0.289  26.839  1.00 89.97           H  
ATOM   4925  CA  THR A 332     -29.806  -1.384  27.529  1.00 89.97           C  
ATOM   4926  HA  THR A 332     -28.980  -1.453  28.237  1.00 89.97           H  
ATOM   4927  C   THR A 332     -29.386  -2.193  26.309  1.00 89.97           C  
ATOM   4928  CB  THR A 332     -31.024  -2.042  28.185  1.00 89.97           C  
ATOM   4929  HB  THR A 332     -30.785  -3.087  28.382  1.00 89.97           H  
ATOM   4930  O   THR A 332     -28.828  -3.284  26.474  1.00 89.97           O  
ATOM   4931  CG2 THR A 332     -31.372  -1.383  29.521  1.00 89.97           C  
ATOM   4932 HG21 THR A 332     -32.182  -1.940  29.993  1.00 89.97           H  
ATOM   4933 HG22 THR A 332     -30.503  -1.393  30.178  1.00 89.97           H  
ATOM   4934 HG23 THR A 332     -31.698  -0.355  29.365  1.00 89.97           H  
ATOM   4935  OG1 THR A 332     -32.179  -1.997  27.374  1.00 89.97           O  
ATOM   4936  HG1 THR A 332     -32.047  -1.451  26.596  1.00 89.97           H  
ATOM   4937  N   SER A 333     -29.649  -1.670  25.106  1.00 93.00           N  
ATOM   4938  H   SER A 333     -30.066  -0.752  25.057  1.00 93.00           H
[truncated: 506,259 more chars]
