# Supplementary material for: Widespread Horizontal Gene Transfer Among Animal Viruses
Source: bioRxiv. 2024 Mar 26:2024.03.25.586562. Preprint. [Version 2] doi: 10.1101/2024.03.25.586562 (PMC11071296; doi:10.1101/2024.03.25.586562)
Supplement: Supplement 7 [file media-7.zip › File7_PDB/Papilloma7372_L2.pdb]

ATOM      1  N   MET A   1      -9.618  37.996   9.949  1.00 48.51           N  
ATOM      2  H   MET A   1      -9.235  37.131   9.597  1.00 48.51           H  
ATOM      3  H2  MET A   1      -9.007  38.751   9.669  1.00 48.51           H  
ATOM      4  H3  MET A   1      -9.644  37.962  10.958  1.00 48.51           H  
ATOM      5  CA  MET A   1     -10.974  38.235   9.402  1.00 48.51           C  
ATOM      6  HA  MET A   1     -11.639  37.411   9.664  1.00 48.51           H  
ATOM      7  C   MET A   1     -10.890  38.315   7.882  1.00 48.51           C  
ATOM      8  CB  MET A   1     -11.574  39.547   9.945  1.00 48.51           C  
ATOM      9  HB2 MET A   1     -12.365  39.871   9.269  1.00 48.51           H  
ATOM     10  HB3 MET A   1     -10.809  40.323   9.956  1.00 48.51           H  
ATOM     11  O   MET A   1     -10.503  39.354   7.365  1.00 48.51           O  
ATOM     12  CG  MET A   1     -12.203  39.438  11.335  1.00 48.51           C  
ATOM     13  HG2 MET A   1     -13.000  38.695  11.309  1.00 48.51           H  
ATOM     14  HG3 MET A   1     -11.450  39.126  12.059  1.00 48.51           H  
ATOM     15  SD  MET A   1     -12.900  41.025  11.862  1.00 48.51           S  
ATOM     16  CE  MET A   1     -13.786  40.536  13.367  1.00 48.51           C  
ATOM     17  HE1 MET A   1     -14.554  39.801  13.125  1.00 48.51           H  
ATOM     18  HE2 MET A   1     -14.258  41.412  13.810  1.00 48.51           H  
ATOM     19  HE3 MET A   1     -13.087  40.109  14.086  1.00 48.51           H  
ATOM     20  N   TYR A   2     -11.212  37.242   7.156  1.00 53.42           N  
ATOM     21  H   TYR A   2     -11.547  36.397   7.597  1.00 53.42           H  
ATOM     22  CA  TYR A   2     -11.398  37.333   5.704  1.00 53.42           C  
ATOM     23  HA  TYR A   2     -10.694  38.050   5.283  1.00 53.42           H  
ATOM     24  C   TYR A   2     -12.816  37.851   5.441  1.00 53.42           C  
ATOM     25  CB  TYR A   2     -11.119  35.978   5.032  1.00 53.42           C  
ATOM     26  HB2 TYR A   2     -11.587  35.176   5.603  1.00 53.42           H  
ATOM     27  HB3 TYR A   2     -11.579  35.980   4.044  1.00 53.42           H  
ATOM     28  O   TYR A   2     -13.793  37.180   5.767  1.00 53.42           O  
ATOM     29  CG  TYR A   2      -9.637  35.695   4.854  1.00 53.42           C  
ATOM     30  CD1 TYR A   2      -8.962  36.225   3.737  1.00 53.42           C  
ATOM     31  HD1 TYR A   2      -9.495  36.808   3.000  1.00 53.42           H  
ATOM     32  CD2 TYR A   2      -8.931  34.920   5.797  1.00 53.42           C  
ATOM     33  HD2 TYR A   2      -9.448  34.480   6.636  1.00 53.42           H  
ATOM     34  CE1 TYR A   2      -7.585  35.988   3.565  1.00 53.42           C  
ATOM     35  HE1 TYR A   2      -7.054  36.383   2.711  1.00 53.42           H  
ATOM     36  CE2 TYR A   2      -7.551  34.682   5.627  1.00 53.42           C  
ATOM     37  HE2 TYR A   2      -7.008  34.074   6.335  1.00 53.42           H  
ATOM     38  OH  TYR A   2      -5.549  34.999   4.320  1.00 53.42           O  
ATOM     39  HH  TYR A   2      -5.149  34.427   4.979  1.00 53.42           H  
ATOM     40  CZ  TYR A   2      -6.875  35.217   4.507  1.00 53.42           C  
ATOM     41  N   ARG A   3     -12.939  39.076   4.913  1.00 69.23           N  
ATOM     42  H   ARG A   3     -12.094  39.586   4.700  1.00 69.23           H  
ATOM     43  CA  ARG A   3     -14.230  39.633   4.479  1.00 69.23           C  
ATOM     44  HA  ARG A   3     -14.929  39.599   5.314  1.00 69.23           H  
ATOM     45  C   ARG A   3     -14.780  38.733   3.371  1.00 69.23           C  
ATOM     46  CB  ARG A   3     -14.063  41.093   3.991  1.00 69.23           C  
ATOM     47  HB2 ARG A   3     -13.005  41.333   3.894  1.00 69.23           H  
ATOM     48  HB3 ARG A   3     -14.509  41.194   3.001  1.00 69.23           H  
ATOM     49  O   ARG A   3     -14.140  38.590   2.332  1.00 69.23           O  
ATOM     50  CG  ARG A   3     -14.733  42.125   4.914  1.00 69.23           C  
ATOM     51  HG2 ARG A   3     -15.802  41.919   4.963  1.00 69.23           H  
ATOM     52  HG3 ARG A   3     -14.308  42.045   5.915  1.00 69.23           H  
ATOM     53  CD  ARG A   3     -14.511  43.549   4.377  1.00 69.23           C  
ATOM     54  HD2 ARG A   3     -13.441  43.757   4.378  1.00 69.23           H  
ATOM     55  HD3 ARG A   3     -14.874  43.596   3.351  1.00 69.23           H  
ATOM     56  NE  ARG A   3     -15.211  44.572   5.184  1.00 69.23           N  
ATOM     57  HE  ARG A   3     -15.742  44.248   5.979  1.00 69.23           H  
ATOM     58  NH1 ARG A   3     -14.515  46.425   4.004  1.00 69.23           N  
ATOM     59 HH11 ARG A   3     -13.951  45.842   3.403  1.00 69.23           H  
ATOM     60 HH12 ARG A   3     -14.500  47.428   3.886  1.00 69.23           H  
ATOM     61  NH2 ARG A   3     -15.866  46.684   5.754  1.00 69.23           N  
ATOM     62 HH21 ARG A   3     -16.387  46.330   6.544  1.00 69.23           H  
ATOM     63 HH22 ARG A   3     -15.831  47.682   5.603  1.00 69.23           H  
ATOM     64  CZ  ARG A   3     -15.194  45.881   4.977  1.00 69.23           C  
ATOM     65  N   ALA A   4     -15.951  38.137   3.594  1.00 73.76           N  
ATOM     66  H   ALA A   4     -16.381  38.225   4.504  1.00 73.76           H  
ATOM     67  CA  ALA A   4     -16.657  37.377   2.570  1.00 73.76           C  
ATOM     68  HA  ALA A   4     -16.061  36.504   2.303  1.00 73.76           H  
ATOM     69  C   ALA A   4     -16.840  38.259   1.321  1.00 73.76           C  
ATOM     70  CB  ALA A   4     -17.996  36.898   3.149  1.00 73.76           C  
ATOM     71  HB1 ALA A   4     -18.532  36.320   2.396  1.00 73.76           H  
ATOM     72  HB2 ALA A   4     -18.608  37.751   3.441  1.00 73.76           H  
ATOM     73  HB3 ALA A   4     -17.821  36.264   4.017  1.00 73.76           H  
ATOM     74  O   ALA A   4     -17.485  39.309   1.385  1.00 73.76           O  
ATOM     75  N   ARG A   5     -16.236  37.866   0.192  1.00 72.13           N  
ATOM     76  H   ARG A   5     -15.704  37.008   0.206  1.00 72.13           H  
ATOM     77  CA  ARG A   5     -16.439  38.551  -1.091  1.00 72.13           C  
ATOM     78  HA  ARG A   5     -16.300  39.623  -0.951  1.00 72.13           H  
ATOM     79  C   ARG A   5     -17.888  38.324  -1.527  1.00 72.13           C  
ATOM     80  CB  ARG A   5     -15.446  38.052  -2.161  1.00 72.13           C  
ATOM     81  HB2 ARG A   5     -15.845  38.313  -3.142  1.00 72.13           H  
ATOM     82  HB3 ARG A   5     -15.369  36.966  -2.112  1.00 72.13           H  
ATOM     83  O   ARG A   5     -18.306  37.185  -1.711  1.00 72.13           O  
ATOM     84  CG  ARG A   5     -14.046  38.683  -2.041  1.00 72.13           C  
ATOM     85  HG2 ARG A   5     -13.605  38.411  -1.082  1.00 72.13           H  
ATOM     86  HG3 ARG A   5     -14.138  39.768  -2.095  1.00 72.13           H  
ATOM     87  CD  ARG A   5     -13.132  38.198  -3.181  1.00 72.13           C  
ATOM     88  HD2 ARG A   5     -13.617  38.414  -4.133  1.00 72.13           H  
ATOM     89  HD3 ARG A   5     -13.009  37.119  -3.093  1.00 72.13           H  
ATOM     90  NE  ARG A   5     -11.802  38.848  -3.159  1.00 72.13           N  
ATOM     91  HE  ARG A   5     -11.629  39.521  -2.426  1.00 72.13           H  
ATOM     92  NH1 ARG A   5     -10.894  37.756  -4.975  1.00 72.13           N  
ATOM     93 HH11 ARG A   5     -10.118  37.604  -5.603  1.00 72.13           H  
ATOM     94 HH12 ARG A   5     -11.731  37.202  -5.081  1.00 72.13           H  
ATOM     95  NH2 ARG A   5      -9.677  39.270  -3.892  1.00 72.13           N  
ATOM     96 HH21 ARG A   5      -9.525  39.942  -3.153  1.00 72.13           H  
ATOM     97 HH22 ARG A   5      -8.920  39.073  -4.531  1.00 72.13           H  
ATOM     98  CZ  ARG A   5     -10.804  38.623  -4.004  1.00 72.13           C  
ATOM     99  N   ARG A   6     -18.654  39.408  -1.683  1.00 80.38           N  
ATOM    100  H   ARG A   6     -18.237  40.309  -1.502  1.00 80.38           H  
ATOM    101  CA  ARG A   6     -19.989  39.362  -2.299  1.00 80.38           C  
ATOM    102  HA  ARG A   6     -20.546  38.531  -1.867  1.00 80.38           H  
ATOM    103  C   ARG A   6     -19.840  39.074  -3.794  1.00 80.38           C  
ATOM    104  CB  ARG A   6     -20.763  40.669  -2.048  1.00 80.38           C  
ATOM    105  HB2 ARG A   6     -21.674  40.651  -2.646  1.00 80.38           H  
ATOM    106  HB3 ARG A   6     -20.162  41.519  -2.372  1.00 80.38           H  
ATOM    107  O   ARG A   6     -18.896  39.560  -4.418  1.00 80.38           O  
ATOM    108  CG  ARG A   6     -21.153  40.839  -0.570  1.00 80.38           C  
ATOM    109  HG2 ARG A   6     -20.254  40.927   0.039  1.00 80.38           H  
ATOM    110  HG3 ARG A   6     -21.715  39.963  -0.247  1.00 80.38           H  
ATOM    111  CD  ARG A   6     -22.023  42.089  -0.373  1.00 80.38           C  
ATOM    112  HD2 ARG A   6     -22.902  42.005  -1.012  1.00 80.38           H  
ATOM    113  HD3 ARG A   6     -21.454  42.967  -0.679  1.00 80.38           H  
ATOM    114  NE  ARG A   6     -22.453  42.243   1.033  1.00 80.38           N  
ATOM    115  HE  ARG A   6     -22.119  41.554   1.691  1.00 80.38           H  
ATOM    116  NH1 ARG A   6     -23.792  44.091   0.737  1.00 80.38           N  
ATOM    117 HH11 ARG A   6     -24.449  44.765   1.104  1.00 80.38           H  
ATOM    118 HH12 ARG A   6     -23.589  44.090  -0.253  1.00 80.38           H  
ATOM    119  NH2 ARG A   6     -23.604  43.184   2.763  1.00 80.38           N  
ATOM    120 HH21 ARG A   6     -24.255  43.878   3.100  1.00 80.38           H  
ATOM    121 HH22 ARG A   6     -23.289  42.456   3.388  1.00 80.38           H  
ATOM    122  CZ  ARG A   6     -23.275  43.169   1.501  1.00 80.38           C  
ATOM    123  N   LYS A   7     -20.764  38.287  -4.353  1.00 82.45           N  
ATOM    124  H   LYS A   7     -21.526  37.957  -3.778  1.00 82.45           H  
ATOM    125  CA  LYS A   7     -20.844  38.068  -5.803  1.00 82.45           C  
ATOM    126  HA  LYS A   7     -19.909  37.632  -6.155  1.00 82.45           H  
ATOM    127  C   LYS A   7     -21.010  39.426  -6.500  1.00 82.45           C  
ATOM    128  CB  LYS A   7     -22.002  37.113  -6.153  1.00 82.45           C  
ATOM    129  HB2 LYS A   7     -22.917  37.455  -5.669  1.00 82.45           H  
ATOM    130  HB3 LYS A   7     -22.162  37.154  -7.231  1.00 82.45           H  
ATOM    131  O   LYS A   7     -21.809  40.244  -6.047  1.00 82.45           O  
ATOM    132  CG  LYS A   7     -21.718  35.650  -5.763  1.00 82.45           C  
ATOM    133  HG2 LYS A   7     -20.791  35.330  -6.238  1.00 82.45           H  
ATOM    134  HG3 LYS A   7     -21.604  35.575  -4.682  1.00 82.45           H  
ATOM    135  CD  LYS A   7     -22.859  34.723  -6.219  1.00 82.45           C  
ATOM    136  HD2 LYS A   7     -23.779  35.015  -5.712  1.00 82.45           H  
ATOM    137  HD3 LYS A   7     -23.001  34.845  -7.293  1.00 82.45           H  
ATOM    138  CE  LYS A   7     -22.546  33.249  -5.916  1.00 82.45           C  
ATOM    139  HE2 LYS A   7     -22.425  33.128  -4.839  1.00 82.45           H  
ATOM    140  HE3 LYS A   7     -21.598  32.994  -6.390  1.00 82.45           H  
ATOM    141  NZ  LYS A   7     -23.615  32.342  -6.417  1.00 82.45           N  
ATOM    142  HZ1 LYS A   7     -23.727  32.443  -7.416  1.00 82.45           H  
ATOM    143  HZ2 LYS A   7     -23.388  31.375  -6.234  1.00 82.45           H  
ATOM    144  HZ3 LYS A   7     -24.505  32.548  -5.985  1.00 82.45           H  
ATOM    145  N   ARG A   8     -20.217  39.669  -7.548  1.00 78.39           N  
ATOM    146  H   ARG A   8     -19.643  38.907  -7.880  1.00 78.39           H  
ATOM    147  CA  ARG A   8     -20.402  40.808  -8.459  1.00 78.39           C  
ATOM    148  HA  ARG A   8     -20.670  41.695  -7.886  1.00 78.39           H  
ATOM    149  C   ARG A   8     -21.587  40.513  -9.383  1.00 78.39           C  
ATOM    150  CB  ARG A   8     -19.117  41.087  -9.263  1.00 78.39           C  
ATOM    151  HB2 ARG A   8     -19.340  41.832 -10.026  1.00 78.39           H  
ATOM    152  HB3 ARG A   8     -18.805  40.174  -9.770  1.00 78.39           H  
ATOM    153  O   ARG A   8     -21.912  39.346  -9.595  1.00 78.39           O  
ATOM    154  CG  ARG A   8     -17.964  41.615  -8.390  1.00 78.39           C  
ATOM    155  HG2 ARG A   8     -17.708  40.875  -7.631  1.00 78.39           H  
ATOM    156  HG3 ARG A   8     -18.285  42.533  -7.898  1.00 78.39           H  
ATOM    157  CD  ARG A   8     -16.725  41.908  -9.250  1.00 78.39           C  
ATOM    158  HD2 ARG A   8     -17.008  42.604 -10.040  1.00 78.39           H  
ATOM    159  HD3 ARG A   8     -16.394  40.979  -9.714  1.00 78.39           H  
ATOM    160  NE  ARG A   8     -15.618  42.494  -8.461  1.00 78.39           N  
ATOM    161  HE  ARG A   8     -15.813  42.714  -7.495  1.00 78.39           H  
ATOM    162  NH1 ARG A   8     -14.086  42.631 -10.178  1.00 78.39           N  
ATOM    163 HH11 ARG A   8     -13.183  42.891 -10.550  1.00 78.39           H  
ATOM    164 HH12 ARG A   8     -14.750  42.240 -10.830  1.00 78.39           H  
ATOM    165  NH2 ARG A   8     -13.536  43.383  -8.155  1.00 78.39           N  
ATOM    166 HH21 ARG A   8     -13.781  43.679  -7.221  1.00 78.39           H  
ATOM    167 HH22 ARG A   8     -12.656  43.664  -8.564  1.00 78.39           H  
ATOM    168  CZ  ARG A   8     -14.425  42.828  -8.934  1.00 78.39           C  
ATOM    169  N   ASP A   9     -22.216  41.567  -9.885  1.00 84.77           N  
ATOM    170  H   ASP A   9     -21.872  42.495  -9.683  1.00 84.77           H  
ATOM    171  CA  ASP A   9     -23.256  41.465 -10.909  1.00 84.77           C  
ATOM    172  HA  ASP A   9     -23.990  40.726 -10.588  1.00 84.77           H  
ATOM    173  C   ASP A   9     -22.661  40.985 -12.252  1.00 84.77           C  
ATOM    174  CB  ASP A   9     -23.964  42.828 -11.006  1.00 84.77           C  
ATOM    175  HB2 ASP A   9     -24.050  43.247 -10.003  1.00 84.77           H  
ATOM    176  HB3 ASP A   9     -23.355  43.512 -11.597  1.00 84.77           H  
ATOM    177  O   ASP A   9     -21.437  40.924 -12.417  1.00 84.77           O  
ATOM    178  CG  ASP A   9     -25.376  42.760 -11.594  1.00 84.77           C  
ATOM    179  OD1 ASP A   9     -25.766  41.698 -12.129  1.00 84.77           O  
ATOM    180  OD2 ASP A   9     -26.073  43.785 -11.493  1.00 84.77           O  
ATOM    181  N   THR A  10     -23.517  40.608 -13.198  1.00 88.95           N  
ATOM    182  H   THR A  10     -24.496  40.758 -13.001  1.00 88.95           H  
ATOM    183  CA  THR A  10     -23.128  40.218 -14.559  1.00 88.95           C  
ATOM    184  HA  THR A  10     -22.451  39.368 -14.485  1.00 88.95           H  
ATOM    185  C   THR A  10     -22.380  41.353 -15.267  1.00 88.95           C  
ATOM    186  CB  THR A  10     -24.339  39.783 -15.399  1.00 88.95           C  
ATOM    187  HB  THR A  10     -23.995  39.522 -16.399  1.00 88.95           H  
ATOM    188  O   THR A  10     -22.649  42.535 -15.050  1.00 88.95           O  
ATOM    189  CG2 THR A  10     -25.059  38.572 -14.804  1.00 88.95           C  
ATOM    190 HG21 THR A  10     -25.870  38.278 -15.471  1.00 88.95           H  
ATOM    191 HG22 THR A  10     -24.362  37.739 -14.710  1.00 88.95           H  
ATOM    192 HG23 THR A  10     -25.475  38.815 -13.826  1.00 88.95           H  
ATOM    193  OG1 THR A  10     -25.268  40.831 -15.503  1.00 88.95           O  
ATOM    194  HG1 THR A  10     -25.650  40.995 -14.638  1.00 88.95           H  
ATOM    195  N   VAL A  11     -21.420  40.991 -16.124  1.00 86.97           N  
ATOM    196  H   VAL A  11     -21.265  40.006 -16.281  1.00 86.97           H  
ATOM    197  CA  VAL A  11     -20.560  41.951 -16.844  1.00 86.97           C  
ATOM    198  HA  VAL A  11     -19.996  42.540 -16.121  1.00 86.97           H  
ATOM    199  C   VAL A  11     -21.403  42.933 -17.667  1.00 86.97           C  
ATOM    200  CB  VAL A  11     -19.567  41.191 -17.750  1.00 86.97           C  
ATOM    201  HB  VAL A  11     -20.132  40.597 -18.468  1.00 86.97           H  
ATOM    202  O   VAL A  11     -21.152  44.135 -17.646  1.00 86.97           O  
ATOM    203  CG1 VAL A  11     -18.628  42.117 -18.525  1.00 86.97           C  
ATOM    204 HG11 VAL A  11     -18.036  41.541 -19.237  1.00 86.97           H  
ATOM    205 HG12 VAL A  11     -19.203  42.848 -19.093  1.00 86.97           H  
ATOM    206 HG13 VAL A  11     -17.957  42.639 -17.843  1.00 86.97           H  
ATOM    207  CG2 VAL A  11     -18.679  40.240 -16.929  1.00 86.97           C  
ATOM    208 HG21 VAL A  11     -19.286  39.491 -16.421  1.00 86.97           H  
ATOM    209 HG22 VAL A  11     -18.112  40.808 -16.191  1.00 86.97           H  
ATOM    210 HG23 VAL A  11     -17.990  39.726 -17.598  1.00 86.97           H  
ATOM    211  N   GLU A  12     -22.450  42.422 -18.317  1.00 88.17           N  
ATOM    212  H   GLU A  12     -22.593  41.423 -18.293  1.00 88.17           H  
ATOM    213  CA  GLU A  12     -23.388  43.196 -19.134  1.00 88.17           C  
ATOM    214  HA  GLU A  12     -22.852  43.710 -19.932  1.00 88.17           H  
ATOM    215  C   GLU A  12     -24.141  44.249 -18.316  1.00 88.17           C  
ATOM    216  CB  GLU A  12     -24.400  42.223 -19.752  1.00 88.17           C  
ATOM    217  HB2 GLU A  12     -25.189  42.790 -20.248  1.00 88.17           H  
ATOM    218  HB3 GLU A  12     -24.846  41.650 -18.939  1.00 88.17           H  
ATOM    219  O   GLU A  12     -24.290  45.388 -18.762  1.00 88.17           O  
ATOM    220  CG  GLU A  12     -23.761  41.266 -20.772  1.00 88.17           C  
ATOM    221  HG2 GLU A  12     -23.607  41.802 -21.708  1.00 88.17           H  
ATOM    222  HG3 GLU A  12     -22.785  40.945 -20.408  1.00 88.17           H  
ATOM    223  CD  GLU A  12     -24.615  40.014 -21.016  1.00 88.17           C  
ATOM    224  OE1 GLU A  12     -24.024  39.017 -21.480  1.00 88.17           O  
ATOM    225  OE2 GLU A  12     -25.822  40.046 -20.683  1.00 88.17           O  
ATOM    226  N   ASN A  13     -24.585  43.904 -17.102  1.00 89.42           N  
ATOM    227  H   ASN A  13     -24.428  42.966 -16.764  1.00 89.42           H  
ATOM    228  CA  ASN A  13     -25.336  44.836 -16.265  1.00 89.42           C  
ATOM    229  HA  ASN A  13     -26.065  45.335 -16.904  1.00 89.42           H  
ATOM    230  C   ASN A  13     -24.433  45.934 -15.684  1.00 89.42           C  
ATOM    231  CB  ASN A  13     -26.091  44.051 -15.179  1.00 89.42           C  
ATOM    232  HB2 ASN A  13     -25.425  43.814 -14.351  1.00 89.42           H  
ATOM    233  HB3 ASN A  13     -26.473  43.121 -15.601  1.00 89.42           H  
ATOM    234  O   ASN A  13     -24.808  47.107 -15.665  1.00 89.42           O  
ATOM    235  CG  ASN A  13     -27.307  44.804 -14.667  1.00 89.42           C  
ATOM    236  ND2 ASN A  13     -27.794  44.491 -13.496  1.00 89.42           N  
ATOM    237 HD21 ASN A  13     -28.556  45.069 -13.171  1.00 89.42           H  
ATOM    238 HD22 ASN A  13     -27.225  43.982 -12.835  1.00 89.42           H  
ATOM    239  OD1 ASN A  13     -27.880  45.646 -15.339  1.00 89.42           O  
ATOM    240  N   ILE A  14     -23.202  45.578 -15.293  1.00 87.74           N  
ATOM    241  H   ILE A  14     -22.949  44.602 -15.347  1.00 87.74           H  
ATOM    242  CA  ILE A  14     -22.205  46.559 -14.839  1.00 87.74           C  
ATOM    243  HA  ILE A  14     -22.646  47.143 -14.031  1.00 87.74           H  
ATOM    244  C   ILE A  14     -21.878  47.541 -15.967  1.00 87.74           C  
ATOM    245  CB  ILE A  14     -20.929  45.871 -14.301  1.00 87.74           C  
ATOM    246  HB  ILE A  14     -20.516  45.236 -15.085  1.00 87.74           H  
ATOM    247  O   ILE A  14     -21.846  48.746 -15.726  1.00 87.74           O  
ATOM    248  CG1 ILE A  14     -21.266  44.995 -13.073  1.00 87.74           C  
ATOM    249 HG12 ILE A  14     -21.570  45.634 -12.244  1.00 87.74           H  
ATOM    250 HG13 ILE A  14     -22.109  44.346 -13.312  1.00 87.74           H  
ATOM    251  CG2 ILE A  14     -19.877  46.933 -13.916  1.00 87.74           C  
ATOM    252 HG21 ILE A  14     -18.996  46.474 -13.467  1.00 87.74           H  
ATOM    253 HG22 ILE A  14     -20.307  47.643 -13.209  1.00 87.74           H  
ATOM    254 HG23 ILE A  14     -19.546  47.484 -14.796  1.00 87.74           H  
ATOM    255  CD1 ILE A  14     -20.118  44.089 -12.610  1.00 87.74           C  
ATOM    256 HD11 ILE A  14     -19.778  43.467 -13.438  1.00 87.74           H  
ATOM    257 HD12 ILE A  14     -20.475  43.444 -11.807  1.00 87.74           H  
ATOM    258 HD13 ILE A  14     -19.287  44.682 -12.228  1.00 87.74           H  
ATOM    259  N   TYR A  15     -21.677  47.052 -17.195  1.00 91.03           N  
ATOM    260  H   TYR A  15     -21.705  46.053 -17.341  1.00 91.03           H  
ATOM    261  CA  TYR A  15     -21.389  47.916 -18.340  1.00 91.03           C  
ATOM    262  HA  TYR A  15     -20.519  48.528 -18.101  1.00 91.03           H  
ATOM    263  C   TYR A  15     -22.547  48.874 -18.631  1.00 91.03           C  
ATOM    264  CB  TYR A  15     -21.041  47.066 -19.563  1.00 91.03           C  
ATOM    265  HB2 TYR A  15     -20.249  46.369 -19.286  1.00 91.03           H  
ATOM    266  HB3 TYR A  15     -21.908  46.471 -19.852  1.00 91.03           H  
ATOM    267  O   TYR A  15     -22.322  50.079 -18.703  1.00 91.03           O  
ATOM    268  CG  TYR A  15     -20.572  47.881 -20.755  1.00 91.03           C  
ATOM    269  CD1 TYR A  15     -21.480  48.231 -21.773  1.00 91.03           C  
ATOM    270  HD1 TYR A  15     -22.516  47.934 -21.706  1.00 91.03           H  
ATOM    271  CD2 TYR A  15     -19.225  48.291 -20.852  1.00 91.03           C  
ATOM    272  HD2 TYR A  15     -18.516  48.019 -20.084  1.00 91.03           H  
ATOM    273  CE1 TYR A  15     -21.039  48.972 -22.887  1.00 91.03           C  
ATOM    274  HE1 TYR A  15     -21.727  49.246 -23.674  1.00 91.03           H  
ATOM    275  CE2 TYR A  15     -18.782  49.027 -21.971  1.00 91.03           C  
ATOM    276  HE2 TYR A  15     -17.747  49.319 -22.074  1.00 91.03           H  
ATOM    277  OH  TYR A  15     -19.272  50.073 -24.087  1.00 91.03           O  
ATOM    278  HH  TYR A  15     -18.323  50.199 -24.150  1.00 91.03           H  
ATOM    279  CZ  TYR A  15     -19.686  49.367 -22.998  1.00 91.03           C  
ATOM    280  N   ARG A  16     -23.794  48.379 -18.692  1.00 88.45           N  
ATOM    281  H   ARG A  16     -23.913  47.381 -18.598  1.00 88.45           H  
ATOM    282  CA  ARG A  16     -24.986  49.222 -18.922  1.00 88.45           C  
ATOM    283  HA  ARG A  16     -24.893  49.721 -19.887  1.00 88.45           H  
ATOM    284  C   ARG A  16     -25.120  50.346 -17.894  1.00 88.45           C  
ATOM    285  CB  ARG A  16     -26.258  48.361 -18.905  1.00 88.45           C  
ATOM    286  HB2 ARG A  16     -27.124  49.015 -18.804  1.00 88.45           H  
ATOM    287  HB3 ARG A  16     -26.234  47.695 -18.042  1.00 88.45           H  
ATOM    288  O   ARG A  16     -25.469  51.466 -18.256  1.00 88.45           O  
ATOM    289  CG  ARG A  16     -26.429  47.545 -20.191  1.00 88.45           C  
ATOM    290  HG2 ARG A  16     -26.524  48.222 -21.039  1.00 88.45           H  
ATOM    291  HG3 ARG A  16     -25.558  46.909 -20.348  1.00 88.45           H  
ATOM    292  CD  ARG A  16     -27.687  46.678 -20.086  1.00 88.45           C  
ATOM    293  HD2 ARG A  16     -28.554  47.332 -19.989  1.00 88.45           H  
ATOM    294  HD3 ARG A  16     -27.608  46.058 -19.193  1.00 88.45           H  
ATOM    295  NE  ARG A  16     -27.843  45.808 -21.266  1.00 88.45           N  
ATOM    296  HE  ARG A  16     -27.065  45.779 -21.909  1.00 88.45           H  
ATOM    297  NH1 ARG A  16     -29.908  44.957 -20.741  1.00 88.45           N  
ATOM    298 HH11 ARG A  16     -29.904  45.515 -19.899  1.00 88.45           H  
ATOM    299 HH12 ARG A  16     -30.660  44.311 -20.935  1.00 88.45           H  
ATOM    300  NH2 ARG A  16     -28.846  44.232 -22.566  1.00 88.45           N  
ATOM    301 HH21 ARG A  16     -28.023  44.192 -23.151  1.00 88.45           H  
ATOM    302 HH22 ARG A  16     -29.592  43.571 -22.729  1.00 88.45           H  
ATOM    303  CZ  ARG A  16     -28.862  45.009 -21.520  1.00 88.45           C  
ATOM    304  N   GLN A  17     -24.839  50.065 -16.622  1.00 88.54           N  
ATOM    305  H   GLN A  17     -24.602  49.114 -16.379  1.00 88.54           H  
ATOM    306  CA  GLN A  17     -24.984  51.056 -15.557  1.00 88.54           C  
ATOM    307  HA  GLN A  17     -25.870  51.652 -15.779  1.00 88.54           H  
ATOM    308  C   GLN A  17     -23.804  52.034 -15.479  1.00 88.54           C  
ATOM    309  CB  GLN A  17     -25.242  50.319 -14.238  1.00 88.54           C  
ATOM    310  HB2 GLN A  17     -26.033  49.593 -14.427  1.00 88.54           H  
ATOM    311  HB3 GLN A  17     -24.350  49.777 -13.924  1.00 88.54           H  
ATOM    312  O   GLN A  17     -24.010  53.228 -15.259  1.00 88.54           O  
ATOM    313  CG  GLN A  17     -25.682  51.294 -13.130  1.00 88.54           C  
ATOM    314  HG2 GLN A  17     -24.814  51.570 -12.532  1.00 88.54           H  
ATOM    315  HG3 GLN A  17     -26.075  52.205 -13.581  1.00 88.54           H  
ATOM    316  CD  GLN A  17     -26.775  50.749 -12.213  1.00 88.54           C  
ATOM    317  NE2 GLN A  17     -27.268  51.552 -11.297  1.00 88.54           N  
ATOM    318 HE21 GLN A  17     -26.960  52.512 -11.237  1.00 88.54           H  
ATOM    319 HE22 GLN A  17     -28.025  51.164 -10.753  1.00 88.54           H  
ATOM    320  OE1 GLN A  17     -27.232  49.625 -12.287  1.00 88.54           O  
ATOM    321  N   CYS A  18     -22.574  51.559 -15.683  1.00 90.11           N  
ATOM    322  H   CYS A  18     -22.449  50.568 -15.838  1.00 90.11           H  
ATOM    323  CA  CYS A  18     -21.381  52.403 -15.646  1.00 90.11           C  
ATOM    324  HA  CYS A  18     -21.478  53.118 -14.830  1.00 90.11           H  
ATOM    325  C   CYS A  18     -21.191  53.238 -16.924  1.00 90.11           C  
ATOM    326  CB  CYS A  18     -20.154  51.530 -15.370  1.00 90.11           C  
ATOM    327  HB2 CYS A  18     -19.269  52.146 -15.526  1.00 90.11           H  
ATOM    328  HB3 CYS A  18     -20.137  50.693 -16.069  1.00 90.11           H  
ATOM    329  O   CYS A  18     -20.580  54.304 -16.856  1.00 90.11           O  
ATOM    330  SG  CYS A  18     -20.107  50.918 -13.663  1.00 90.11           S  
ATOM    331  HG  CYS A  18     -19.656  52.056 -13.128  1.00 90.11           H  
ATOM    332  N   GLN A  19     -21.736  52.811 -18.070  1.00 87.83           N  
ATOM    333  H   GLN A  19     -22.144  51.888 -18.105  1.00 87.83           H  
ATOM    334  CA  GLN A  19     -21.660  53.567 -19.326  1.00 87.83           C  
ATOM    335  HA  GLN A  19     -20.611  53.740 -19.565  1.00 87.83           H  
ATOM    336  C   GLN A  19     -22.340  54.937 -19.197  1.00 87.83           C  
ATOM    337  CB  GLN A  19     -22.289  52.734 -20.454  1.00 87.83           C  
ATOM    338  HB2 GLN A  19     -21.789  51.766 -20.496  1.00 87.83           H  
ATOM    339  HB3 GLN A  19     -23.346  52.575 -20.239  1.00 87.83           H  
ATOM    340  O   GLN A  19     -21.844  55.925 -19.728  1.00 87.83           O  
ATOM    341  CG  GLN A  19     -22.134  53.386 -21.836  1.00 87.83           C  
ATOM    342  HG2 GLN A  19     -21.073  53.531 -22.039  1.00 87.83           H  
ATOM    343  HG3 GLN A  19     -22.622  54.360 -21.851  1.00 87.83           H  
ATOM    344  CD  GLN A  19     -22.744  52.543 -22.953  1.00 87.83           C  
ATOM    345  NE2 GLN A  19     -22.207  52.611 -24.151  1.00 87.83           N  
ATOM    346 HE21 GLN A  19     -21.340  53.107 -24.299  1.00 87.83           H  
ATOM    347 HE22 GLN A  19     -22.591  51.990 -24.849  1.00 87.83           H  
ATOM    348  OE1 GLN A  19     -23.717  51.826 -22.782  1.00 87.83           O  
ATOM    349  N   ILE A  20     -23.432  55.014 -18.431  1.00 87.12           N  
ATOM    350  H   ILE A  20     -23.789  54.157 -18.033  1.00 87.12           H  
ATOM    351  CA  ILE A  20     -24.159  56.265 -18.175  1.00 87.12           C  
ATOM    352  HA  ILE A  20     -24.336  56.767 -19.127  1.00 87.12           H  
ATOM    353  C   ILE A  20     -23.326  57.223 -17.308  1.00 87.12           C  
ATOM    354  CB  ILE A  20     -25.529  55.950 -17.524  1.00 87.12           C  
ATOM    355  HB  ILE A  20     -25.347  55.423 -16.588  1.00 87.12           H  
ATOM    356  O   ILE A  20     -23.392  58.436 -17.486  1.00 87.12           O  
ATOM    357  CG1 ILE A  20     -26.379  55.037 -18.442  1.00 87.12           C  
ATOM    358 HG12 ILE A  20     -26.656  55.583 -19.344  1.00 87.12           H  
ATOM    359 HG13 ILE A  20     -25.794  54.170 -18.748  1.00 87.12           H  
ATOM    360  CG2 ILE A  20     -26.301  57.247 -17.206  1.00 87.12           C  
ATOM    361 HG21 ILE A  20     -26.460  57.819 -18.120  1.00 87.12           H  
ATOM    362 HG22 ILE A  20     -27.265  57.021 -16.750  1.00 87.12           H  
ATOM    363 HG23 ILE A  20     -25.747  57.861 -16.497  1.00 87.12           H  
ATOM    364  CD1 ILE A  20     -27.649  54.489 -17.779  1.00 87.12           C  
ATOM    365 HD11 ILE A  20     -28.108  53.755 -18.441  1.00 87.12           H  
ATOM    366 HD12 ILE A  20     -28.369  55.288 -17.600  1.00 87.12           H  
ATOM    367 HD13 ILE A  20     -27.395  54.002 -16.837  1.00 87.12           H  
ATOM    368  N   THR A  21     -22.539  56.693 -16.367  1.00 85.43           N  
ATOM    369  H   THR A  21     -22.475  55.688 -16.294  1.00 85.43           H  
ATOM    370  CA  THR A  21     -21.744  57.497 -15.424  1.00 85.43           C  
ATOM    371  HA  THR A  21     -22.223  58.468 -15.304  1.00 85.43           H  
ATOM    372  C   THR A  21     -20.324  57.791 -15.912  1.00 85.43           C  
ATOM    373  CB  THR A  21     -21.694  56.841 -14.036  1.00 85.43           C  
ATOM    374  HB  THR A  21     -21.118  57.479 -13.366  1.00 85.43           H  
ATOM    375  O   THR A  21     -19.631  58.600 -15.297  1.00 85.43           O  
ATOM    376  CG2 THR A  21     -23.087  56.642 -13.435  1.00 85.43           C  
ATOM    377 HG21 THR A  21     -22.996  56.285 -12.409  1.00 85.43           H  
ATOM    378 HG22 THR A  21     -23.650  55.914 -14.019  1.00 85.43           H  
ATOM    379 HG23 THR A  21     -23.622  57.591 -13.434  1.00 85.43           H  
ATOM    380  OG1 THR A  21     -21.084  55.572 -14.092  1.00 85.43           O  
ATOM    381  HG1 THR A  21     -21.032  55.240 -13.192  1.00 85.43           H  
ATOM    382  N   GLY A  22     -19.871  57.141 -16.990  1.00 84.16           N  
ATOM    383  H   GLY A  22     -20.485  56.466 -17.425  1.00 84.16           H  
ATOM    384  CA  GLY A  22     -18.520  57.283 -17.539  1.00 84.16           C  
ATOM    385  HA2 GLY A  22     -18.306  58.340 -17.692  1.00 84.16           H  
ATOM    386  HA3 GLY A  22     -18.483  56.781 -18.506  1.00 84.16           H  
ATOM    387  C   GLY A  22     -17.407  56.693 -16.659  1.00 84.16           C  
ATOM    388  O   GLY A  22     -16.233  56.922 -16.931  1.00 84.16           O  
ATOM    389  N   GLN A  23     -17.746  55.941 -15.605  1.00 87.68           N  
ATOM    390  H   GLN A  23     -18.730  55.770 -15.460  1.00 87.68           H  
ATOM    391  CA  GLN A  23     -16.786  55.346 -14.663  1.00 87.68           C  
ATOM    392  HA  GLN A  23     -15.774  55.604 -14.976  1.00 87.68           H  
ATOM    393  C   GLN A  23     -16.845  53.812 -14.700  1.00 87.68           C  
ATOM    394  CB  GLN A  23     -16.976  55.917 -13.247  1.00 87.68           C  
ATOM    395  HB2 GLN A  23     -18.006  55.767 -12.924  1.00 87.68           H  
ATOM    396  HB3 GLN A  23     -16.318  55.371 -12.571  1.00 87.68           H  
ATOM    397  O   GLN A  23     -17.151  53.153 -13.704  1.00 87.68           O  
ATOM    398  CG  GLN A  23     -16.617  57.407 -13.152  1.00 87.68           C  
ATOM    399  HG2 GLN A  23     -15.641  57.567 -13.610  1.00 87.68           H  
ATOM    400  HG3 GLN A  23     -17.351  57.996 -13.701  1.00 87.68           H  
ATOM    401  CD  GLN A  23     -16.557  57.913 -11.711  1.00 87.68           C  
ATOM    402  NE2 GLN A  23     -16.105  59.129 -11.502  1.00 87.68           N  
ATOM    403 HE21 GLN A  23     -16.090  59.441 -10.542  1.00 87.68           H  
ATOM    404 HE22 GLN A  23     -15.847  59.714 -12.284  1.00 87.68           H  
ATOM    405  OE1 GLN A  23     -16.897  57.245 -10.747  1.00 87.68           O  
ATOM    406  N   CYS A  24     -16.571  53.227 -15.867  1.00 88.32           N  
ATOM    407  H   CYS A  24     -16.353  53.808 -16.663  1.00 88.32           H  
ATOM    408  CA  CYS A  24     -16.497  51.775 -16.026  1.00 88.32           C  
ATOM    409  HA  CYS A  24     -17.294  51.321 -15.438  1.00 88.32           H  
ATOM    410  C   CYS A  24     -15.138  51.224 -15.549  1.00 88.32           C  
ATOM    411  CB  CYS A  24     -16.736  51.391 -17.488  1.00 88.32           C  
ATOM    412  HB2 CYS A  24     -15.994  51.887 -18.114  1.00 88.32           H  
ATOM    413  HB3 CYS A  24     -16.619  50.312 -17.591  1.00 88.32           H  
ATOM    414  O   CYS A  24     -14.096  51.761 -15.930  1.00 88.32           O  
ATOM    415  SG  CYS A  24     -18.395  51.834 -18.061  1.00 88.32           S  
ATOM    416  HG  CYS A  24     -18.249  51.471 -19.338  1.00 88.32           H  
ATOM    417  N   PRO A  25     -15.103  50.120 -14.775  1.00 87.65           N  
ATOM    418  CA  PRO A  25     -13.865  49.389 -14.518  1.00 87.65           C  
ATOM    419  HA  PRO A  25     -13.183  50.058 -13.992  1.00 87.65           H  
ATOM    420  C   PRO A  25     -13.245  48.897 -15.839  1.00 87.65           C  
ATOM    421  CB  PRO A  25     -14.249  48.215 -13.608  1.00 87.65           C  
ATOM    422  HB2 PRO A  25     -14.409  47.313 -14.199  1.00 87.65           H  
ATOM    423  HB3 PRO A  25     -13.491  48.035 -12.845  1.00 87.65           H  
ATOM    424  O   PRO A  25     -13.979  48.337 -16.657  1.00 87.65           O  
ATOM    425  CG  PRO A  25     -15.580  48.646 -12.991  1.00 87.65           C  
ATOM    426  HG2 PRO A  25     -16.204  47.791 -12.732  1.00 87.65           H  
ATOM    427  HG3 PRO A  25     -15.393  49.267 -12.115  1.00 87.65           H  
ATOM    428  CD  PRO A  25     -16.218  49.496 -14.085  1.00 87.65           C  
ATOM    429  HD2 PRO A  25     -16.882  50.236 -13.638  1.00 87.65           H  
ATOM    430  HD3 PRO A  25     -16.768  48.862 -14.781  1.00 87.65           H  
ATOM    431  N   PRO A  26     -11.918  49.019 -16.038  1.00 86.31           N  
ATOM    432  CA  PRO A  26     -11.275  48.716 -17.323  1.00 86.31           C  
ATOM    433  HA  PRO A  26     -11.700  49.341 -18.108  1.00 86.31           H  
ATOM    434  C   PRO A  26     -11.451  47.248 -17.740  1.00 86.31           C  
ATOM    435  CB  PRO A  26      -9.799  49.086 -17.126  1.00 86.31           C  
ATOM    436  HB2 PRO A  26      -9.132  48.435 -17.691  1.00 86.31           H  
ATOM    437  HB3 PRO A  26      -9.647  50.124 -17.421  1.00 86.31           H  
ATOM    438  O   PRO A  26     -11.561  46.943 -18.918  1.00 86.31           O  
ATOM    439  CG  PRO A  26      -9.584  48.950 -15.617  1.00 86.31           C  
ATOM    440  HG2 PRO A  26      -9.408  47.905 -15.362  1.00 86.31           H  
ATOM    441  HG3 PRO A  26      -8.763  49.576 -15.268  1.00 86.31           H  
ATOM    442  CD  PRO A  26     -10.926  49.405 -15.047  1.00 86.31           C  
ATOM    443  HD2 PRO A  26     -10.931  50.489 -14.937  1.00 86.31           H  
ATOM    444  HD3 PRO A  26     -11.107  48.925 -14.085  1.00 86.31           H  
ATOM    445  N   ASP A  27     -11.562  46.345 -16.765  1.00 87.34           N  
ATOM    446  H   ASP A  27     -11.441  46.667 -15.815  1.00 87.34           H  
ATOM    447  CA  ASP A  27     -11.834  44.916 -16.968  1.00 87.34           C  
ATOM    448  HA  ASP A  27     -11.059  44.477 -17.597  1.00 87.34           H  
ATOM    449  C   ASP A  27     -13.194  44.663 -17.655  1.00 87.34           C  
ATOM    450  CB  ASP A  27     -11.761  44.278 -15.568  1.00 87.34           C  
ATOM    451  HB2 ASP A  27     -10.802  44.538 -15.121  1.00 87.34           H  
ATOM    452  HB3 ASP A  27     -12.540  44.719 -14.946  1.00 87.34           H  
ATOM    453  O   ASP A  27     -13.305  43.868 -18.585  1.00 87.34           O  
ATOM    454  CG  ASP A  27     -11.897  42.754 -15.515  1.00 87.34           C  
ATOM    455  OD1 ASP A  27     -11.720  42.091 -16.555  1.00 87.34           O  
ATOM    456  OD2 ASP A  27     -12.167  42.271 -14.388  1.00 87.34           O  
ATOM    457  N   VAL A  28     -14.235  45.403 -17.255  1.00 89.50           N  
ATOM    458  H   VAL A  28     -14.053  46.172 -16.626  1.00 89.50           H  
ATOM    459  CA  VAL A  28     -15.586  45.268 -17.827  1.00 89.50           C  
ATOM    460  HA  VAL A  28     -15.822  44.208 -17.924  1.00 89.50           H  
ATOM    461  C   VAL A  28     -15.637  45.856 -19.235  1.00 89.50           C  
ATOM    462  CB  VAL A  28     -16.638  45.918 -16.907  1.00 89.50           C  
ATOM    463  HB  VAL A  28     -16.367  46.960 -16.733  1.00 89.50           H  
ATOM    464  O   VAL A  28     -16.235  45.250 -20.118  1.00 89.50           O  
ATOM    465  CG1 VAL A  28     -18.054  45.889 -17.492  1.00 89.50           C  
ATOM    466 HG11 VAL A  28     -18.761  46.338 -16.796  1.00 89.50           H  
ATOM    467 HG12 VAL A  28     -18.363  44.866 -17.706  1.00 89.50           H  
ATOM    468 HG13 VAL A  28     -18.083  46.463 -18.418  1.00 89.50           H  
ATOM    469  CG2 VAL A  28     -16.682  45.198 -15.551  1.00 89.50           C  
ATOM    470 HG21 VAL A  28     -15.708  45.251 -15.064  1.00 89.50           H  
ATOM    471 HG22 VAL A  28     -17.420  45.676 -14.908  1.00 89.50           H  
ATOM    472 HG23 VAL A  28     -16.954  44.153 -15.698  1.00 89.50           H  
ATOM    473  N   VAL A  29     -14.979  46.999 -19.452  1.00 88.94           N  
ATOM    474  H   VAL A  29     -14.470  47.416 -18.685  1.00 88.94           H  
ATOM    475  CA  VAL A  29     -14.894  47.644 -20.773  1.00 88.94           C  
ATOM    476  HA  VAL A  29     -15.900  47.804 -21.161  1.00 88.94           H  
ATOM    477  C   VAL A  29     -14.178  46.732 -21.760  1.00 88.94           C  
ATOM    478  CB  VAL A  29     -14.183  49.006 -20.692  1.00 88.94           C  
ATOM    479  HB  VAL A  29     -13.168  48.867 -20.320  1.00 88.94           H  
ATOM    480  O   VAL A  29     -14.757  46.385 -22.783  1.00 88.94           O  
ATOM    481  CG1 VAL A  29     -14.119  49.707 -22.048  1.00 88.94           C  
ATOM    482 HG11 VAL A  29     -13.607  50.665 -21.958  1.00 88.94           H  
ATOM    483 HG12 VAL A  29     -15.124  49.882 -22.431  1.00 88.94           H  
ATOM    484 HG13 VAL A  29     -13.568  49.108 -22.774  1.00 88.94           H  
ATOM    485  CG2 VAL A  29     -14.923  49.943 -19.737  1.00 88.94           C  
ATOM    486 HG21 VAL A  29     -14.880  49.544 -18.724  1.00 88.94           H  
ATOM    487 HG22 VAL A  29     -15.959  50.054 -20.058  1.00 88.94           H  
ATOM    488 HG23 VAL A  29     -14.440  50.920 -19.741  1.00 88.94           H  
ATOM    489  N   ASN A  30     -12.980  46.251 -21.411  1.00 88.92           N  
ATOM    490  H   ASN A  30     -12.544  46.587 -20.564  1.00 88.92           H  
ATOM    491  CA  ASN A  30     -12.179  45.426 -22.313  1.00 88.92           C  
ATOM    492  HA  ASN A  30     -12.015  45.992 -23.230  1.00 88.92           H  
ATOM    493  C   ASN A  30     -12.898  44.133 -22.710  1.00 88.92           C  
ATOM    494  CB  ASN A  30     -10.821  45.121 -21.663  1.00 88.92           C  
ATOM    495  HB2 ASN A  30     -10.978  44.662 -20.687  1.00 88.92           H  
ATOM    496  HB3 ASN A  30     -10.286  44.418 -22.301  1.00 88.92           H  
ATOM    497  O   ASN A  30     -12.774  43.676 -23.844  1.00 88.92           O  
ATOM    498  CG  ASN A  30      -9.927  46.339 -21.505  1.00 88.92           C  
ATOM    499  ND2 ASN A  30      -8.816  46.188 -20.821  1.00 88.92           N  
ATOM    500 HD21 ASN A  30      -8.218  47.002 -20.810  1.00 88.92           H  
ATOM    501 HD22 ASN A  30      -8.564  45.283 -20.450  1.00 88.92           H  
ATOM    502  OD1 ASN A  30     -10.182  47.432 -21.972  1.00 88.92           O  
ATOM    503  N   LYS A  31     -13.672  43.554 -21.785  1.00 87.67           N  
ATOM    504  H   LYS A  31     -13.700  43.971 -20.865  1.00 87.67           H  
ATOM    505  CA  LYS A  31     -14.438  42.334 -22.032  1.00 87.67           C  
ATOM    506  HA  LYS A  31     -13.807  41.645 -22.594  1.00 87.67           H  
ATOM    507  C   LYS A  31     -15.676  42.559 -22.904  1.00 87.67           C  
ATOM    508  CB  LYS A  31     -14.777  41.703 -20.679  1.00 87.67           C  
ATOM    509  HB2 LYS A  31     -13.853  41.599 -20.109  1.00 87.67           H  
ATOM    510  HB3 LYS A  31     -15.457  42.350 -20.125  1.00 87.67           H  
ATOM    511  O   LYS A  31     -15.990  41.698 -23.718  1.00 87.67           O  
ATOM    512  CG  LYS A  31     -15.405  40.320 -20.864  1.00 87.67           C  
ATOM    513  HG2 LYS A  31     -14.802  39.742 -21.564  1.00 87.67           H  
ATOM    514  HG3 LYS A  31     -16.413  40.427 -21.266  1.00 87.67           H  
ATOM    515  CD  LYS A  31     -15.465  39.576 -19.532  1.00 87.67           C  
ATOM    516  HD2 LYS A  31     -16.058  40.149 -18.820  1.00 87.67           H  
ATOM    517  HD3 LYS A  31     -14.452  39.458 -19.147  1.00 87.67           H  
ATOM    518  CE  LYS A  31     -16.092  38.207 -19.792  1.00 87.67           C  
ATOM    519  HE2 LYS A  31     -15.523  37.717 -20.583  1.00 87.67           H  
ATOM    520  HE3 LYS A  31     -17.106  38.351 -20.165  1.00 87.67           H  
ATOM    521  NZ  LYS A  31     -16.093  37.371 -18.571  1.00 87.67           N  
ATOM    522  HZ1 LYS A  31     -15.141  37.239 -18.259  1.00 87.67           H  
ATOM    523  HZ2 LYS A  31     -16.627  37.820 -17.841  1.00 87.67           H  
ATOM    524  HZ3 LYS A  31     -16.491  36.468 -18.783  1.00 87.67           H  
ATOM    525  N   VAL A  32     -16.391  43.673 -22.729  1.00 89.47           N  
ATOM    526  H   VAL A  32     -16.073  44.352 -22.052  1.00 89.47           H  
ATOM    527  CA  VAL A  32     -17.596  43.983 -23.526  1.00 89.47           C  
ATOM    528  HA  VAL A  32     -18.154  43.063 -23.693  1.00 89.47           H  
ATOM    529  C   VAL A  32     -17.228  44.509 -24.913  1.00 89.47           C  
ATOM    530  CB  VAL A  32     -18.521  44.961 -22.774  1.00 89.47           C  
ATOM    531  HB  VAL A  32     -17.956  45.846 -22.479  1.00 89.47           H  
ATOM    532  O   VAL A  32     -17.885  44.164 -25.889  1.00 89.47           O  
ATOM    533  CG1 VAL A  32     -19.726  45.400 -23.615  1.00 89.47           C  
ATOM    534 HG11 VAL A  32     -20.248  44.530 -24.012  1.00 89.47           H  
ATOM    535 HG12 VAL A  32     -19.393  46.026 -24.443  1.00 89.47           H  
ATOM    536 HG13 VAL A  32     -20.413  45.990 -23.007  1.00 89.47           H  
ATOM    537  CG2 VAL A  32     -19.079  44.279 -21.519  1.00 89.47           C  
ATOM    538 HG21 VAL A  32     -18.262  43.981 -20.862  1.00 89.47           H  
ATOM    539 HG22 VAL A  32     -19.655  43.397 -21.799  1.00 89.47           H  
ATOM    540 HG23 VAL A  32     -19.726  44.973 -20.981  1.00 89.47           H  
ATOM    541  N   GLU A  33     -16.153  45.288 -25.017  1.00 89.20           N  
ATOM    542  H   GLU A  33     -15.670  45.568 -24.176  1.00 89.20           H  
ATOM    543  CA  GLU A  33     -15.686  45.887 -26.274  1.00 89.20           C  
ATOM    544  HA  GLU A  33     -16.546  46.033 -26.929  1.00 89.20           H  
ATOM    545  C   GLU A  33     -14.726  44.978 -27.063  1.00 89.20           C  
ATOM    546  CB  GLU A  33     -15.090  47.279 -25.995  1.00 89.20           C  
ATOM    547  HB2 GLU A  33     -14.700  47.694 -26.925  1.00 89.20           H  
ATOM    548  HB3 GLU A  33     -14.270  47.191 -25.283  1.00 89.20           H  
ATOM    549  O   GLU A  33     -14.243  45.366 -28.125  1.00 89.20           O  
ATOM    550  CG  GLU A  33     -16.171  48.231 -25.451  1.00 89.20           C  
ATOM    551  HG2 GLU A  33     -16.592  47.815 -24.536  1.00 89.20           H  
ATOM    552  HG3 GLU A  33     -16.976  48.292 -26.183  1.00 89.20           H  
ATOM    553  CD  GLU A  33     -15.683  49.650 -25.139  1.00 89.20           C  
ATOM    554  OE1 GLU A  33     -16.534  50.412 -24.611  1.00 89.20           O  
ATOM    555  OE2 GLU A  33     -14.491  49.957 -25.376  1.00 89.20           O  
ATOM    556  N   GLN A  34     -14.468  43.755 -26.580  1.00 85.85           N  
ATOM    557  H   GLN A  34     -14.907  43.495 -25.708  1.00 85.85           H  
ATOM    558  CA  GLN A  34     -13.556  42.782 -27.203  1.00 85.85           C  
ATOM    559  HA  GLN A  34     -13.415  41.980 -26.478  1.00 85.85           H  
ATOM    560  C   GLN A  34     -12.159  43.371 -27.476  1.00 85.85           C  
ATOM    561  CB  GLN A  34     -14.180  42.155 -28.456  1.00 85.85           C  
ATOM    562  HB2 GLN A  34     -13.485  41.419 -28.858  1.00 85.85           H  
ATOM    563  HB3 GLN A  34     -14.325  42.932 -29.206  1.00 85.85           H  
ATOM    564  O   GLN A  34     -11.568  43.229 -28.559  1.00 85.85           O  
ATOM    565  CG  GLN A  34     -15.517  41.452 -28.195  1.00 85.85           C  
ATOM    566  HG2 GLN A  34     -15.360  40.635 -27.490  1.00 85.85           H  
ATOM    567  HG3 GLN A  34     -16.232  42.152 -27.763  1.00 85.85           H  
ATOM    568  CD  GLN A  34     -16.117  40.894 -29.480  1.00 85.85           C  
ATOM    569  NE2 GLN A  34     -17.197  40.149 -29.388  1.00 85.85           N  
ATOM    570 HE21 GLN A  34     -17.554  39.786 -30.260  1.00 85.85           H  
ATOM    571 HE22 GLN A  34     -17.601  39.948 -28.485  1.00 85.85           H  
ATOM    572  OE1 GLN A  34     -15.654  41.116 -30.588  1.00 85.85           O  
ATOM    573  N   THR A  35     -11.651  44.107 -26.493  1.00 87.54           N  
ATOM    574  H   THR A  35     -12.211  44.207 -25.659  1.00 87.54           H  
ATOM    575  CA  THR A  35     -10.327  44.741 -26.484  1.00 87.54           C  
ATOM    576  HA  THR A  35      -9.815  44.501 -27.416  1.00 87.54           H  
ATOM    577  C   THR A  35      -9.446  44.155 -25.382  1.00 87.54           C  
ATOM    578  CB  THR A  35     -10.427  46.274 -26.401  1.00 87.54           C  
ATOM    579  HB  THR A  35      -9.434  46.701 -26.261  1.00 87.54           H  
ATOM    580  O   THR A  35      -8.487  44.786 -24.933  1.00 87.54           O  
ATOM    581  CG2 THR A  35     -11.028  46.885 -27.664  1.00 87.54           C  
ATOM    582 HG21 THR A  35     -11.017  47.972 -27.586  1.00 87.54           H  
ATOM    583 HG22 THR A  35     -10.442  46.586 -28.533  1.00 87.54           H  
ATOM    584 HG23 THR A  35     -12.058  46.551 -27.791  1.00 87.54           H  
ATOM    585  OG1 THR A  35     -11.252  46.651 -25.331  1.00 87.54           O  
ATOM    586  HG1 THR A  35     -11.549  47.552 -25.479  1.00 87.54           H  
ATOM    587  N   THR A  36      -9.729  42.925 -24.936  1.00 87.69           N  
ATOM    588  H   THR A  36     -10.498  42.418 -25.349  1.00 87.69           H  
ATOM    589  CA  THR A  36      -8.812  42.211 -24.043  1.00 87.69           C  
ATOM    590  HA  THR A  36      -8.547  42.887 -23.230  1.00 87.69           H  
ATOM    591  C   THR A  36      -7.514  41.851 -24.776  1.00 87.69           C  
ATOM    592  CB  THR A  36      -9.445  40.962 -23.410  1.00 87.69           C  
ATOM    593  HB  THR A  36      -8.747  40.591 -22.660  1.00 87.69           H  
ATOM    594  O   THR A  36      -7.473  41.771 -26.004  1.00 87.69           O  
ATOM    595  CG2 THR A  36     -10.775  41.222 -22.708  1.00 87.69           C  
ATOM    596 HG21 THR A  36     -11.537  41.470 -23.447  1.00 87.69           H  
ATOM    597 HG22 THR A  36     -10.671  42.039 -21.993  1.00 87.69           H  
ATOM    598 HG23 THR A  36     -11.085  40.321 -22.180  1.00 87.69           H  
ATOM    599  OG1 THR A  36      -9.631  39.940 -24.350  1.00 87.69           O  
ATOM    600  HG1 THR A  36     -10.385  40.169 -24.897  1.00 87.69           H  
ATOM    601  N   LEU A  37      -6.433  41.591 -24.029  1.00 85.42           N  
ATOM    602  H   LEU A  37      -6.485  41.713 -23.028  1.00 85.42           H  
ATOM    603  CA  LEU A  37      -5.184  41.087 -24.619  1.00 85.42           C  
ATOM    604  HA  LEU A  37      -4.804  41.833 -25.317  1.00 85.42           H  
ATOM    605  C   LEU A  37      -5.413  39.807 -25.440  1.00 85.42           C  
ATOM    606  CB  LEU A  37      -4.147  40.824 -23.506  1.00 85.42           C  
ATOM    607  HB2 LEU A  37      -4.666  40.612 -22.571  1.00 85.42           H  
ATOM    608  HB3 LEU A  37      -3.570  39.934 -23.757  1.00 85.42           H  
ATOM    609  O   LEU A  37      -4.785  39.634 -26.479  1.00 85.42           O  
ATOM    610  CG  LEU A  37      -3.152  41.978 -23.295  1.00 85.42           C  
ATOM    611  HG  LEU A  37      -3.699  42.916 -23.199  1.00 85.42           H  
ATOM    612  CD1 LEU A  37      -2.358  41.741 -22.009  1.00 85.42           C  
ATOM    613 HD11 LEU A  37      -3.037  41.699 -21.157  1.00 85.42           H  
ATOM    614 HD12 LEU A  37      -1.655  42.559 -21.857  1.00 85.42           H  
ATOM    615 HD13 LEU A  37      -1.806  40.804 -22.078  1.00 85.42           H  
ATOM    616  CD2 LEU A  37      -2.155  42.085 -24.453  1.00 85.42           C  
ATOM    617 HD21 LEU A  37      -1.606  41.150 -24.567  1.00 85.42           H  
ATOM    618 HD22 LEU A  37      -1.448  42.891 -24.258  1.00 85.42           H  
ATOM    619 HD23 LEU A  37      -2.673  42.305 -25.386  1.00 85.42           H  
ATOM    620  N   ALA A  38      -6.339  38.947 -25.002  1.00 84.69           N  
ATOM    621  H   ALA A  38      -6.886  39.191 -24.189  1.00 84.69           H  
ATOM    622  CA  ALA A  38      -6.717  37.742 -25.732  1.00 84.69           C  
ATOM    623  HA  ALA A  38      -5.818  37.172 -25.964  1.00 84.69           H  
ATOM    624  C   ALA A  38      -7.402  38.076 -27.066  1.00 84.69           C  
ATOM    625  CB  ALA A  38      -7.613  36.884 -24.831  1.00 84.69           C  
ATOM    626  HB1 ALA A  38      -7.091  36.642 -23.906  1.00 84.69           H  
ATOM    627  HB2 ALA A  38      -8.538  37.414 -24.604  1.00 84.69           H  
ATOM    628  HB3 ALA A  38      -7.861  35.958 -25.350  1.00 84.69           H  
ATOM    629  O   ALA A  38      -7.039  37.501 -28.086  1.00 84.69           O  
ATOM    630  N   ASP A  39      -8.315  39.050 -27.088  1.00 85.10           N  
ATOM    631  H   ASP A  39      -8.607  39.471 -26.217  1.00 85.10           H  
ATOM    632  CA  ASP A  39      -8.980  39.481 -28.326  1.00 85.10           C  
ATOM    633  HA  ASP A  39      -9.411  38.609 -28.818  1.00 85.10           H  
ATOM    634  C   ASP A  39      -8.001  40.149 -29.295  1.00 85.10           C  
ATOM    635  CB  ASP A  39     -10.112  40.468 -28.029  1.00 85.10           C  
ATOM    636  HB2 ASP A  39     -10.609  40.717 -28.966  1.00 85.10           H  
ATOM    637  HB3 ASP A  39      -9.687  41.383 -27.617  1.00 85.10           H  
ATOM    638  O   ASP A  39      -8.099  39.966 -30.506  1.00 85.10           O  
ATOM    639  CG  ASP A  39     -11.153  39.914 -27.065  1.00 85.10           C  
ATOM    640  OD1 ASP A  39     -11.586  38.761 -27.252  1.00 85.10           O  
ATOM    641  OD2 ASP A  39     -11.458  40.645 -26.092  1.00 85.10           O  
ATOM    642  N   TYR A  40      -7.033  40.909 -28.777  1.00 85.13           N  
ATOM    643  H   TYR A  40      -7.032  41.060 -27.778  1.00 85.13           H  
ATOM    644  CA  TYR A  40      -5.977  41.507 -29.592  1.00 85.13           C  
ATOM    645  HA  TYR A  40      -6.443  42.059 -30.409  1.00 85.13           H  
ATOM    646  C   TYR A  40      -5.080  40.433 -30.224  1.00 85.13           C  
ATOM    647  CB  TYR A  40      -5.176  42.494 -28.738  1.00 85.13           C  
ATOM    648  HB2 TYR A  40      -4.642  41.950 -27.960  1.00 85.13           H  
ATOM    649  HB3 TYR A  40      -5.869  43.175 -28.244  1.00 85.13           H  
ATOM    650  O   TYR A  40      -4.799  40.489 -31.421  1.00 85.13           O  
ATOM    651  CG  TYR A  40      -4.194  43.321 -29.545  1.00 85.13           C  
ATOM    652  CD1 TYR A  40      -2.819  43.022 -29.515  1.00 85.13           C  
ATOM    653  HD1 TYR A  40      -2.458  42.197 -28.918  1.00 85.13           H  
ATOM    654  CD2 TYR A  40      -4.666  44.386 -30.336  1.00 85.13           C  
ATOM    655  HD2 TYR A  40      -5.722  44.615 -30.358  1.00 85.13           H  
ATOM    656  CE1 TYR A  40      -1.915  43.793 -30.270  1.00 85.13           C  
ATOM    657  HE1 TYR A  40      -0.861  43.558 -30.250  1.00 85.13           H  
ATOM    658  CE2 TYR A  40      -3.768  45.142 -31.112  1.00 85.13           C  
ATOM    659  HE2 TYR A  40      -4.120  45.948 -31.739  1.00 85.13           H  
ATOM    660  OH  TYR A  40      -1.534  45.553 -31.864  1.00 85.13           O  
ATOM    661  HH  TYR A  40      -0.637  45.214 -31.811  1.00 85.13           H  
ATOM    662  CZ  TYR A  40      -2.392  44.841 -31.088  1.00 85.13           C  
ATOM    663  N   LEU A  41      -4.696  39.412 -29.450  1.00 84.42           N  
ATOM    664  H   LEU A  41      -4.965  39.417 -28.477  1.00 84.42           H  
ATOM    665  CA  LEU A  41      -3.953  38.257 -29.958  1.00 84.42           C  
ATOM    666  HA  LEU A  41      -3.067  38.614 -30.485  1.00 84.42           H  
ATOM    667  C   LEU A  41      -4.771  37.467 -30.986  1.00 84.42           C  
ATOM    668  CB  LEU A  41      -3.523  37.356 -28.786  1.00 84.42           C  
ATOM    669  HB2 LEU A  41      -3.195  36.395 -29.181  1.00 84.42           H  
ATOM    670  HB3 LEU A  41      -4.392  37.170 -28.155  1.00 84.42           H  
ATOM    671  O   LEU A  41      -4.239  37.131 -32.038  1.00 84.42           O  
ATOM    672  CG  LEU A  41      -2.388  37.938 -27.924  1.00 84.42           C  
ATOM    673  HG  LEU A  41      -2.612  38.968 -27.650  1.00 84.42           H  
ATOM    674  CD1 LEU A  41      -2.230  37.108 -26.649  1.00 84.42           C  
ATOM    675 HD11 LEU A  41      -2.010  36.070 -26.900  1.00 84.42           H  
ATOM    676 HD12 LEU A  41      -3.156  37.150 -26.075  1.00 84.42           H  
ATOM    677 HD13 LEU A  41      -1.422  37.514 -26.041  1.00 84.42           H  
ATOM    678  CD2 LEU A  41      -1.043  37.914 -28.644  1.00 84.42           C  
ATOM    679 HD21 LEU A  41      -0.761  36.878 -28.831  1.00 84.42           H  
ATOM    680 HD22 LEU A  41      -1.100  38.467 -29.582  1.00 84.42           H  
ATOM    681 HD23 LEU A  41      -0.284  38.378 -28.015  1.00 84.42           H  
ATOM    682  N   LEU A  42      -6.060  37.225 -30.738  1.00 81.91           N  
ATOM    683  H   LEU A  42      -6.438  37.493 -29.841  1.00 81.91           H  
ATOM    684  CA  LEU A  42      -6.945  36.548 -31.691  1.00 81.91           C  
ATOM    685  HA  LEU A  42      -6.484  35.607 -31.989  1.00 81.91           H  
ATOM    686  C   LEU A  42      -7.129  37.354 -32.984  1.00 81.91           C  
ATOM    687  CB  LEU A  42      -8.304  36.261 -31.027  1.00 81.91           C  
ATOM    688  HB2 LEU A  42      -9.034  36.043 -31.807  1.00 81.91           H  
ATOM    689  HB3 LEU A  42      -8.638  37.161 -30.511  1.00 81.91           H  
ATOM    690  O   LEU A  42      -7.138  36.765 -34.059  1.00 81.91           O  
ATOM    691  CG  LEU A  42      -8.299  35.079 -30.040  1.00 81.91           C  
ATOM    692  HG  LEU A  42      -7.506  35.212 -29.304  1.00 81.91           H  
ATOM    693  CD1 LEU A  42      -9.641  35.022 -29.308  1.00 81.91           C  
ATOM    694 HD11 LEU A  42     -10.453  34.878 -30.020  1.00 81.91           H  
ATOM    695 HD12 LEU A  42      -9.639  34.197 -28.596  1.00 81.91           H  
ATOM    696 HD13 LEU A  42      -9.802  35.952 -28.762  1.00 81.91           H  
ATOM    697  CD2 LEU A  42      -8.088  33.739 -30.750  1.00 81.91           C  
ATOM    698 HD21 LEU A  42      -7.087  33.688 -31.180  1.00 81.91           H  
ATOM    699 HD22 LEU A  42      -8.190  32.923 -30.035  1.00 81.91           H  
ATOM    700 HD23 LEU A  42      -8.828  33.610 -31.540  1.00 81.91           H  
ATOM    701  N   LYS A  43      -7.208  38.689 -32.916  1.00 82.79           N  
ATOM    702  H   LYS A  43      -7.254  39.110 -31.999  1.00 82.79           H  
ATOM    703  CA  LYS A  43      -7.261  39.562 -34.104  1.00 82.79           C  
ATOM    704  HA  LYS A  43      -8.050  39.210 -34.768  1.00 82.79           H  
ATOM    705  C   LYS A  43      -5.973  39.494 -34.932  1.00 82.79           C  
ATOM    706  CB  LYS A  43      -7.571  41.008 -33.676  1.00 82.79           C  
ATOM    707  HB2 LYS A  43      -7.314  41.687 -34.490  1.00 82.79           H  
ATOM    708  HB3 LYS A  43      -6.957  41.267 -32.814  1.00 82.79           H  
ATOM    709  O   LYS A  43      -6.049  39.502 -36.156  1.00 82.79           O  
ATOM    710  CG  LYS A  43      -9.059  41.205 -33.340  1.00 82.79           C  
ATOM    711  HG2 LYS A  43      -9.635  41.182 -34.265  1.00 82.79           H  
ATOM    712  HG3 LYS A  43      -9.404  40.387 -32.708  1.00 82.79           H  
ATOM    713  CD  LYS A  43      -9.317  42.534 -32.610  1.00 82.79           C  
ATOM    714  HD2 LYS A  43      -8.981  43.368 -33.226  1.00 82.79           H  
ATOM    715  HD3 LYS A  43      -8.759  42.526 -31.673  1.00 82.79           H  
ATOM    716  CE  LYS A  43     -10.819  42.668 -32.311  1.00 82.79           C  
ATOM    717  HE2 LYS A  43     -11.173  41.717 -31.914  1.00 82.79           H  
ATOM    718  HE3 LYS A  43     -11.343  42.844 -33.251  1.00 82.79           H  
ATOM    719  NZ  LYS A  43     -11.135  43.743 -31.333  1.00 82.79           N  
ATOM    720  HZ1 LYS A  43     -12.135  43.869 -31.257  1.00 82.79           H  
ATOM    721  HZ2 LYS A  43     -10.865  43.470 -30.398  1.00 82.79           H  
ATOM    722  HZ3 LYS A  43     -10.703  44.624 -31.571  1.00 82.79           H  
ATOM    723  N   ILE A  44      -4.807  39.408 -34.286  1.00 82.37           N  
ATOM    724  H   ILE A  44      -4.824  39.448 -33.276  1.00 82.37           H  
ATOM    725  CA  ILE A  44      -3.508  39.282 -34.969  1.00 82.37           C  
ATOM    726  HA  ILE A  44      -3.481  39.978 -35.808  1.00 82.37           H  
ATOM    727  C   ILE A  44      -3.346  37.881 -35.567  1.00 82.37           C  
ATOM    728  CB  ILE A  44      -2.351  39.645 -34.006  1.00 82.37           C  
ATOM    729  HB  ILE A  44      -2.489  39.103 -33.070  1.00 82.37           H  
ATOM    730  O   ILE A  44      -3.143  37.728 -36.771  1.00 82.37           O  
ATOM    731  CG1 ILE A  44      -2.388  41.161 -33.720  1.00 82.37           C  
ATOM    732 HG12 ILE A  44      -2.111  41.699 -34.626  1.00 82.37           H  
ATOM    733 HG13 ILE A  44      -3.400  41.468 -33.453  1.00 82.37           H  
ATOM    734  CG2 ILE A  44      -0.978  39.255 -34.596  1.00 82.37           C  
ATOM    735 HG21 ILE A  44      -0.916  38.179 -34.754  1.00 82.37           H  
ATOM    736 HG22 ILE A  44      -0.169  39.506 -33.910  1.00 82.37           H  
ATOM    737 HG23 ILE A  44      -0.818  39.761 -35.548  1.00 82.37           H  
ATOM    738  CD1 ILE A  44      -1.462  41.603 -32.586  1.00 82.37           C  
ATOM    739 HD11 ILE A  44      -0.429  41.308 -32.771  1.00 82.37           H  
ATOM    740 HD12 ILE A  44      -1.486  42.692 -32.549  1.00 82.37           H  
ATOM    741 HD13 ILE A  44      -1.803  41.182 -31.641  1.00 82.37           H  
ATOM    742  N   PHE A  45      -3.449  36.850 -34.730  1.00 79.36           N  
ATOM    743  H   PHE A  45      -3.657  37.036 -33.759  1.00 79.36           H  
ATOM    744  CA  PHE A  45      -3.111  35.479 -35.101  1.00 79.36           C  
ATOM    745  HA  PHE A  45      -2.270  35.505 -35.794  1.00 79.36           H  
ATOM    746  C   PHE A  45      -4.236  34.752 -35.841  1.00 79.36           C  
ATOM    747  CB  PHE A  45      -2.662  34.715 -33.850  1.00 79.36           C  
ATOM    748  HB2 PHE A  45      -2.579  33.659 -34.105  1.00 79.36           H  
ATOM    749  HB3 PHE A  45      -3.419  34.803 -33.071  1.00 79.36           H  
ATOM    750  O   PHE A  45      -3.953  33.837 -36.609  1.00 79.36           O  
ATOM    751  CG  PHE A  45      -1.311  35.162 -33.327  1.00 79.36           C  
ATOM    752  CD1 PHE A  45      -0.155  34.874 -34.078  1.00 79.36           C  
ATOM    753  HD1 PHE A  45      -0.236  34.328 -35.006  1.00 79.36           H  
ATOM    754  CD2 PHE A  45      -1.192  35.862 -32.112  1.00 79.36           C  
ATOM    755  HD2 PHE A  45      -2.069  36.075 -31.518  1.00 79.36           H  
ATOM    756  CE1 PHE A  45       1.109  35.286 -33.623  1.00 79.36           C  
ATOM    757  HE1 PHE A  45       1.990  35.057 -34.203  1.00 79.36           H  
ATOM    758  CE2 PHE A  45       0.074  36.283 -31.666  1.00 79.36           C  
ATOM    759  HE2 PHE A  45       0.183  36.836 -30.745  1.00 79.36           H  
ATOM    760  CZ  PHE A  45       1.223  35.993 -32.417  1.00 79.36           C  
ATOM    761  HZ  PHE A  45       2.194  36.311 -32.068  1.00 79.36           H  
ATOM    762  N   GLY A  46      -5.490  35.184 -35.695  1.00 71.16           N  
ATOM    763  H   GLY A  46      -5.685  35.932 -35.044  1.00 71.16           H  
ATOM    764  CA  GLY A  46      -6.633  34.590 -36.391  1.00 71.16           C  
ATOM    765  HA2 GLY A  46      -7.549  35.073 -36.049  1.00 71.16           H  
ATOM    766  HA3 GLY A  46      -6.691  33.528 -36.149  1.00 71.16           H  
ATOM    767  C   GLY A  46      -6.569  34.727 -37.913  1.00 71.16           C  
ATOM    768  O   GLY A  46      -7.184  33.935 -38.615  1.00 71.16           O  
ATOM    769  N   SER A  47      -5.787  35.682 -38.433  1.00 74.30           N  
ATOM    770  H   SER A  47      -5.306  36.304 -37.799  1.00 74.30           H  
ATOM    771  CA  SER A  47      -5.530  35.805 -39.877  1.00 74.30           C  
ATOM    772  HA  SER A  47      -6.442  35.536 -40.411  1.00 74.30           H  
ATOM    773  C   SER A  47      -4.435  34.862 -40.399  1.00 74.30           C  
ATOM    774  CB  SER A  47      -5.210  37.260 -40.239  1.00 74.30           C  
ATOM    775  HB2 SER A  47      -6.010  37.907 -39.879  1.00 74.30           H  
ATOM    776  HB3 SER A  47      -5.165  37.344 -41.324  1.00 74.30           H  
ATOM    777  O   SER A  47      -4.376  34.608 -41.598  1.00 74.30           O  
ATOM    778  OG  SER A  47      -3.971  37.697 -39.703  1.00 74.30           O  
ATOM    779  HG  SER A  47      -4.004  37.775 -38.746  1.00 74.30           H  
ATOM    780  N   ILE A  48      -3.579  34.338 -39.516  1.00 73.32           N  
ATOM    781  H   ILE A  48      -3.734  34.535 -38.537  1.00 73.32           H  
ATOM    782  CA  ILE A  48      -2.389  33.539 -39.869  1.00 73.32           C  
ATOM    783  HA  ILE A  48      -2.198  33.631 -40.938  1.00 73.32           H  
ATOM    784  C   ILE A  48      -2.623  32.044 -39.602  1.00 73.32           C  
ATOM    785  CB  ILE A  48      -1.158  34.109 -39.117  1.00 73.32           C  
ATOM    786  HB  ILE A  48      -1.388  34.124 -38.052  1.00 73.32           H  
ATOM    787  O   ILE A  48      -1.982  31.189 -40.209  1.00 73.32           O  
ATOM    788  CG1 ILE A  48      -0.872  35.560 -39.581  1.00 73.32           C  
ATOM    789 HG12 ILE A  48      -1.796  36.139 -39.573  1.00 73.32           H  
ATOM    790 HG13 ILE A  48      -0.502  35.548 -40.606  1.00 73.32           H  
ATOM    791  CG2 ILE A  48       0.102  33.245 -39.318  1.00 73.32           C  
ATOM    792 HG21 ILE A  48      -0.046  32.252 -38.892  1.00 73.32           H  
ATOM    793 HG22 ILE A  48       0.318  33.142 -40.382  1.00 73.32           H  
ATOM    794 HG23 ILE A  48       0.963  33.684 -38.815  1.00 73.32           H  
ATOM    795  CD1 ILE A  48       0.119  36.326 -38.697  1.00 73.32           C  
ATOM    796 HD11 ILE A  48      -0.212  36.299 -37.659  1.00 73.32           H  
ATOM    797 HD12 ILE A  48       0.162  37.365 -39.025  1.00 73.32           H  
ATOM    798 HD13 ILE A  48       1.119  35.899 -38.775  1.00 73.32           H  
ATOM    799  N   ILE A  49      -3.557  31.708 -38.715  1.00 64.84           N  
ATOM    800  H   ILE A  49      -4.062  32.449 -38.249  1.00 64.84           H  
ATOM    801  CA  ILE A  49      -3.811  30.336 -38.285  1.00 64.84           C  
ATOM    802  HA  ILE A  49      -2.961  29.710 -38.556  1.00 64.84           H  
ATOM    803  C   ILE A  49      -5.030  29.779 -39.040  1.00 64.84           C  
ATOM    804  CB  ILE A  49      -3.906  30.301 -36.741  1.00 64.84           C  
ATOM    805  HB  ILE A  49      -4.688  30.992 -36.426  1.00 64.84           H  
ATOM    806  O   ILE A  49      -6.173  29.940 -38.619  1.00 64.84           O  
ATOM    807  CG1 ILE A  49      -2.570  30.747 -36.097  1.00 64.84           C  
ATOM    808 HG12 ILE A  49      -1.788  30.030 -36.348  1.00 64.84           H  
ATOM    809 HG13 ILE A  49      -2.273  31.715 -36.499  1.00 64.84           H  
ATOM    810  CG2 ILE A  49      -4.285  28.896 -36.263  1.00 64.84           C  
ATOM    811 HG21 ILE A  49      -5.323  28.727 -36.551  1.00 64.84           H  
ATOM    812 HG22 ILE A  49      -3.635  28.142 -36.707  1.00 64.84           H  
ATOM    813 HG23 ILE A  49      -4.249  28.817 -35.176  1.00 64.84           H  
ATOM    814  CD1 ILE A  49      -2.636  30.901 -34.572  1.00 64.84           C  
ATOM    815 HD11 ILE A  49      -3.503  31.501 -34.295  1.00 64.84           H  
ATOM    816 HD12 ILE A  49      -2.697  29.927 -34.088  1.00 64.84           H  
ATOM    817 HD13 ILE A  49      -1.729  31.395 -34.223  1.00 64.84           H  
ATOM    818  N   TYR A  50      -4.779  29.103 -40.165  1.00 63.88           N  
ATOM    819  H   TYR A  50      -3.825  29.069 -40.496  1.00 63.88           H  
ATOM    820  CA  TYR A  50      -5.768  28.260 -40.845  1.00 63.88           C  
ATOM    821  HA  TYR A  50      -6.764  28.664 -40.665  1.00 63.88           H  
ATOM    822  C   TYR A  50      -5.717  26.842 -40.254  1.00 63.88           C  
ATOM    823  CB  TYR A  50      -5.539  28.287 -42.366  1.00 63.88           C  
ATOM    824  HB2 TYR A  50      -5.527  29.326 -42.696  1.00 63.88           H  
ATOM    825  HB3 TYR A  50      -4.558  27.867 -42.590  1.00 63.88           H  
ATOM    826  O   TYR A  50      -4.902  26.012 -40.652  1.00 63.88           O  
ATOM    827  CG  TYR A  50      -6.598  27.548 -43.171  1.00 63.88           C  
ATOM    828  CD1 TYR A  50      -6.340  26.256 -43.671  1.00 63.88           C  
ATOM    829  HD1 TYR A  50      -5.389  25.783 -43.474  1.00 63.88           H  
ATOM    830  CD2 TYR A  50      -7.842  28.160 -43.430  1.00 63.88           C  
ATOM    831  HD2 TYR A  50      -8.039  29.153 -43.052  1.00 63.88           H  
ATOM    832  CE1 TYR A  50      -7.315  25.583 -44.433  1.00 63.88           C  
ATOM    833  HE1 TYR A  50      -7.119  24.598 -44.831  1.00 63.88           H  
ATOM    834  CE2 TYR A  50      -8.822  27.488 -44.186  1.00 63.88           C  
ATOM    835  HE2 TYR A  50      -9.772  27.961 -44.385  1.00 63.88           H  
ATOM    836  OH  TYR A  50      -9.498  25.533 -45.413  1.00 63.88           O  
ATOM    837  HH  TYR A  50     -10.287  26.057 -45.567  1.00 63.88           H  
ATOM    838  CZ  TYR A  50      -8.558  26.195 -44.690  1.00 63.88           C  
ATOM    839  N   LEU A  51      -6.570  26.571 -39.263  1.00 61.97           N  
ATOM    840  H   LEU A  51      -7.179  27.312 -38.948  1.00 61.97           H  
ATOM    841  CA  LEU A  51      -6.789  25.224 -38.720  1.00 61.97           C  
ATOM    842  HA  LEU A  51      -5.850  24.670 -38.705  1.00 61.97           H  
ATOM    843  C   LEU A  51      -7.758  24.497 -39.659  1.00 61.97           C  
ATOM    844  CB  LEU A  51      -7.345  25.313 -37.283  1.00 61.97           C  
ATOM    845  HB2 LEU A  51      -8.243  25.929 -37.301  1.00 61.97           H  
ATOM    846  HB3 LEU A  51      -7.639  24.316 -36.953  1.00 61.97           H  
ATOM    847  O   LEU A  51      -8.969  24.641 -39.511  1.00 61.97           O  
ATOM    848  CG  LEU A  51      -6.362  25.897 -36.259  1.00 61.97           C  
ATOM    849  HG  LEU A  51      -5.883  26.764 -36.713  1.00 61.97           H  
ATOM    850  CD1 LEU A  51      -7.101  26.354 -35.000  1.00 61.97           C  
ATOM    851 HD11 LEU A  51      -7.834  27.116 -35.263  1.00 61.97           H  
ATOM    852 HD12 LEU A  51      -7.611  25.505 -34.546  1.00 61.97           H  
ATOM    853 HD13 LEU A  51      -6.392  26.778 -34.289  1.00 61.97           H  
ATOM    854  CD2 LEU A  51      -5.263  24.915 -35.857  1.00 61.97           C  
ATOM    855 HD21 LEU A  51      -4.686  24.623 -36.735  1.00 61.97           H  
ATOM    856 HD22 LEU A  51      -5.705  24.026 -35.406  1.00 61.97           H  
ATOM    857 HD23 LEU A  51      -4.590  25.387 -35.142  1.00 61.97           H  
ATOM    858  N   GLY A  52      -7.227  23.798 -40.666  1.00 57.55           N  
ATOM    859  H   GLY A  52      -6.220  23.803 -40.739  1.00 57.55           H  
ATOM    860  CA  GLY A  52      -7.968  23.163 -41.766  1.00 57.55           C  
ATOM    861  HA2 GLY A  52      -8.289  23.937 -42.464  1.00 57.55           H  
ATOM    862  HA3 GLY A  52      -7.298  22.492 -42.302  1.00 57.55           H  
ATOM    863  C   GLY A  52      -9.203  22.351 -41.350  1.00 57.55           C  
ATOM    864  O   GLY A  52      -9.126  21.148 -41.139  1.00 57.55           O  
ATOM    865  N   GLY A  53     -10.357  23.014 -41.246  1.00 58.32           N  
ATOM    866  H   GLY A  53     -10.309  24.021 -41.308  1.00 58.32           H  
ATOM    867  CA  GLY A  53     -11.651  22.407 -40.923  1.00 58.32           C  
ATOM    868  HA2 GLY A  53     -11.742  21.470 -41.473  1.00 58.32           H  
ATOM    869  HA3 GLY A  53     -12.447  23.071 -41.260  1.00 58.32           H  
ATOM    870  C   GLY A  53     -11.900  22.089 -39.440  1.00 58.32           C  
ATOM    871  O   GLY A  53     -13.055  21.921 -39.056  1.00 58.32           O  
ATOM    872  N   LEU A  54     -10.877  22.077 -38.578  1.00 59.28           N  
ATOM    873  H   LEU A  54      -9.949  22.225 -38.948  1.00 59.28           H  
ATOM    874  CA  LEU A  54     -11.041  21.924 -37.126  1.00 59.28           C  
ATOM    875  HA  LEU A  54     -12.009  21.463 -36.928  1.00 59.28           H  
ATOM    876  C   LEU A  54     -11.091  23.294 -36.435  1.00 59.28           C  
ATOM    877  CB  LEU A  54      -9.973  20.988 -36.528  1.00 59.28           C  
ATOM    878  HB2 LEU A  54      -9.000  21.182 -36.980  1.00 59.28           H  
ATOM    879  HB3 LEU A  54      -9.885  21.237 -35.470  1.00 59.28           H  
ATOM    880  O   LEU A  54     -10.103  23.798 -35.901  1.00 59.28           O  
ATOM    881  CG  LEU A  54     -10.335  19.490 -36.626  1.00 59.28           C  
ATOM    882  HG  LEU A  54     -11.413  19.374 -36.738  1.00 59.28           H  
ATOM    883  CD1 LEU A  54      -9.643  18.816 -37.808  1.00 59.28           C  
ATOM    884 HD11 LEU A  54      -9.918  19.320 -38.735  1.00 59.28           H  
ATOM    885 HD12 LEU A  54      -8.560  18.857 -37.688  1.00 59.28           H  
ATOM    886 HD13 LEU A  54      -9.955  17.774 -37.874  1.00 59.28           H  
ATOM    887  CD2 LEU A  54      -9.922  18.764 -35.344  1.00 59.28           C  
ATOM    888 HD21 LEU A  54     -10.149  17.702 -35.436  1.00 59.28           H  
ATOM    889 HD22 LEU A  54      -8.852  18.884 -35.174  1.00 59.28           H  
ATOM    890 HD23 LEU A  54     -10.475  19.165 -34.495  1.00 59.28           H  
ATOM    891  N   GLY A  55     -12.271  23.911 -36.430  1.00 51.51           N  
ATOM    892  H   GLY A  55     -13.036  23.470 -36.919  1.00 51.51           H  
ATOM    893  CA  GLY A  55     -12.519  25.130 -35.663  1.00 51.51           C  
ATOM    894  HA2 GLY A  55     -13.452  25.582 -36.001  1.00 51.51           H  
ATOM    895  HA3 GLY A  55     -11.712  25.842 -35.835  1.00 51.51           H  
ATOM    896  C   GLY A  55     -12.638  24.844 -34.164  1.00 51.51           C  
ATOM    897  O   GLY A  55     -13.684  24.394 -33.701  1.00 51.51           O  
ATOM    898  N   ILE A  56     -11.604  25.162 -33.379  1.00 56.94           N  
ATOM    899  H   ILE A  56     -10.737  25.436 -33.818  1.00 56.94           H  
ATOM    900  CA  ILE A  56     -11.724  25.257 -31.915  1.00 56.94           C  
ATOM    901  HA  ILE A  56     -12.370  24.451 -31.566  1.00 56.94           H  
ATOM    902  C   ILE A  56     -12.418  26.587 -31.600  1.00 56.94           C  
ATOM    903  CB  ILE A  56     -10.364  25.091 -31.195  1.00 56.94           C  
ATOM    904  HB  ILE A  56      -9.689  25.875 -31.537  1.00 56.94           H  
ATOM    905  O   ILE A  56     -11.790  27.639 -31.495  1.00 56.94           O  
ATOM    906  CG1 ILE A  56      -9.740  23.717 -31.539  1.00 56.94           C  
ATOM    907 HG12 ILE A  56     -10.397  22.920 -31.191  1.00 56.94           H  
ATOM    908 HG13 ILE A  56      -9.649  23.625 -32.622  1.00 56.94           H  
ATOM    909  CG2 ILE A  56     -10.549  25.227 -29.667  1.00 56.94           C  
ATOM    910 HG21 ILE A  56     -10.984  26.194 -29.415  1.00 56.94           H  
ATOM    911 HG22 ILE A  56      -9.584  25.170 -29.165  1.00 56.94           H  
ATOM    912 HG23 ILE A  56     -11.195  24.432 -29.295  1.00 56.94           H  
ATOM    913  CD1 ILE A  56      -8.340  23.495 -30.954  1.00 56.94           C  
ATOM    914 HD11 ILE A  56      -7.924  22.573 -31.362  1.00 56.94           H  
ATOM    915 HD12 ILE A  56      -8.385  23.399 -29.869  1.00 56.94           H  
ATOM    916 HD13 ILE A  56      -7.687  24.325 -31.225  1.00 56.94           H  
ATOM    917  N   GLY A  57     -13.744  26.556 -31.483  1.00 52.70           N  
ATOM    918  H   GLY A  57     -14.217  25.689 -31.691  1.00 52.70           H  
ATOM    919  CA  GLY A  57     -14.518  27.703 -31.026  1.00 52.70           C  
ATOM    920  HA2 GLY A  57     -15.579  27.509 -31.181  1.00 52.70           H  
ATOM    921  HA3 GLY A  57     -14.238  28.589 -31.595  1.00 52.70           H  
ATOM    922  C   GLY A  57     -14.280  27.951 -29.538  1.00 52.70           C  
ATOM    923  O   GLY A  57     -14.907  27.312 -28.698  1.00 52.70           O  
ATOM    924  N   SER A  58     -13.435  28.924 -29.190  1.00 55.54           N  
ATOM    925  H   SER A  58     -12.858  29.338 -29.908  1.00 55.54           H  
ATOM    926  CA  SER A  58     -13.352  29.476 -27.830  1.00 55.54           C  
ATOM    927  HA  SER A  58     -13.440  28.649 -27.125  1.00 55.54           H  
ATOM    928  C   SER A  58     -14.526  30.430 -27.554  1.00 55.54           C  
ATOM    929  CB  SER A  58     -11.987  30.129 -27.584  1.00 55.54           C  
ATOM    930  HB2 SER A  58     -11.196  29.429 -27.850  1.00 55.54           H  
ATOM    931  HB3 SER A  58     -11.893  30.380 -26.527  1.00 55.54           H  
ATOM    932  O   SER A  58     -14.346  31.579 -27.157  1.00 55.54           O  
ATOM    933  OG  SER A  58     -11.855  31.306 -28.353  1.00 55.54           O  
ATOM    934  HG  SER A  58     -12.554  31.906 -28.080  1.00 55.54           H  
ATOM    935  N   GLY A  59     -15.747  29.985 -27.830  1.00 48.06           N  
ATOM    936  H   GLY A  59     -15.821  29.019 -28.115  1.00 48.06           H  
ATOM    937  CA  GLY A  59     -16.978  30.640 -27.408  1.00 48.06           C  
ATOM    938  HA2 GLY A  59     -17.667  30.713 -28.250  1.00 48.06           H  
ATOM    939  HA3 GLY A  59     -16.781  31.642 -27.025  1.00 48.06           H  
ATOM    940  C   GLY A  59     -17.610  29.787 -26.323  1.00 48.06           C  
ATOM    941  O   GLY A  59     -17.515  28.564 -26.374  1.00 48.06           O  
ATOM    942  N   SER A  60     -18.259  30.396 -25.332  1.00 48.71           N  
ATOM    943  H   SER A  60     -18.324  31.404 -25.333  1.00 48.71           H  
ATOM    944  CA  SER A  60     -19.151  29.658 -24.436  1.00 48.71           C  
ATOM    945  HA  SER A  60     -18.580  28.907 -23.891  1.00 48.71           H  
ATOM    946  C   SER A  60     -20.206  28.958 -25.299  1.00 48.71           C  
ATOM    947  CB  SER A  60     -19.793  30.617 -23.429  1.00 48.71           C  
ATOM    948  HB2 SER A  60     -20.538  30.079 -22.843  1.00 48.71           H  
ATOM    949  HB3 SER A  60     -19.024  31.000 -22.758  1.00 48.71           H  
ATOM    950  O   SER A  60     -21.132  29.605 -25.785  1.00 48.71           O  
ATOM    951  OG  SER A  60     -20.405  31.703 -24.096  1.00 48.71           O  
ATOM    952  HG  SER A  60     -20.961  31.334 -24.786  1.00 48.71           H  
ATOM    953  N   GLY A  61     -19.984  27.672 -25.576  1.00 42.35           N  
ATOM    954  H   GLY A  61     -19.106  27.285 -25.263  1.00 42.35           H  
ATOM    955  CA  GLY A  61     -20.686  26.911 -26.599  1.00 42.35           C  
ATOM    956  HA2 GLY A  61     -20.587  27.415 -27.561  1.00 42.35           H  
ATOM    957  HA3 GLY A  61     -20.237  25.921 -26.686  1.00 42.35           H  
ATOM    958  C   GLY A  61     -22.157  26.743 -26.261  1.00 42.35           C  
ATOM    959  O   GLY A  61     -22.547  25.806 -25.570  1.00 42.35           O  
ATOM    960  N   ALA A  62     -22.971  27.655 -26.776  1.00 40.54           N  
ATOM    961  H   ALA A  62     -22.547  28.458 -27.219  1.00 40.54           H  
ATOM    962  CA  ALA A  62     -24.381  27.440 -27.020  1.00 40.54           C  
ATOM    963  HA  ALA A  62     -24.776  26.736 -26.287  1.00 40.54           H  
ATOM    964  C   ALA A  62     -24.523  26.832 -28.425  1.00 40.54           C  
ATOM    965  CB  ALA A  62     -25.122  28.772 -26.848  1.00 40.54           C  
ATOM    966  HB1 ALA A  62     -24.996  29.137 -25.829  1.00 40.54           H  
ATOM    967  HB2 ALA A  62     -26.184  28.628 -27.051  1.00 40.54           H  
ATOM    968  HB3 ALA A  62     -24.727  29.510 -27.546  1.00 40.54           H  
ATOM    969  O   ALA A  62     -24.331  27.515 -29.422  1.00 40.54           O  
ATOM    970  N   GLY A  63     -24.805  25.528 -28.455  1.00 38.99           N  
ATOM    971  H   GLY A  63     -24.733  25.056 -27.565  1.00 38.99           H  
ATOM    972  CA  GLY A  63     -25.489  24.767 -29.509  1.00 38.99           C  
ATOM    973  HA2 GLY A  63     -26.559  24.815 -29.310  1.00 38.99           H  
ATOM    974  HA3 GLY A  63     -25.199  23.721 -29.410  1.00 38.99           H  
ATOM    975  C   GLY A  63     -25.307  25.168 -30.978  1.00 38.99           C  
ATOM    976  O   GLY A  63     -26.023  26.027 -31.485  1.00 38.99           O  
ATOM    977  N   GLY A  64     -24.482  24.402 -31.696  1.00 41.12           N  
ATOM    978  H   GLY A  64     -23.921  23.717 -31.210  1.00 41.12           H  
ATOM    979  CA  GLY A  64     -24.550  24.274 -33.153  1.00 41.12           C  
ATOM    980  HA2 GLY A  64     -24.839  25.226 -33.599  1.00 41.12           H  
ATOM    981  HA3 GLY A  64     -23.564  24.012 -33.536  1.00 41.12           H  
ATOM    982  C   GLY A  64     -25.532  23.174 -33.583  1.00 41.12           C  
ATOM    983  O   GLY A  64     -25.269  21.997 -33.376  1.00 41.12           O  
ATOM    984  N   ALA A  65     -26.657  23.607 -34.159  1.00 50.28           N  
ATOM    985  H   ALA A  65     -26.769  24.608 -34.086  1.00 50.28           H  
ATOM    986  CA  ALA A  65     -27.591  23.002 -35.131  1.00 50.28           C  
ATOM    987  HA  ALA A  65     -28.516  23.566 -35.010  1.00 50.28           H  
ATOM    988  C   ALA A  65     -28.074  21.527 -35.072  1.00 50.28           C  
ATOM    989  CB  ALA A  65     -27.083  23.363 -36.531  1.00 50.28           C  
ATOM    990  HB1 ALA A  65     -26.147  22.842 -36.731  1.00 50.28           H  
ATOM    991  HB2 ALA A  65     -26.922  24.438 -36.612  1.00 50.28           H  
ATOM    992  HB3 ALA A  65     -27.817  23.064 -37.279  1.00 50.28           H  
ATOM    993  O   ALA A  65     -29.135  21.262 -35.634  1.00 50.28           O  
ATOM    994  N   THR A  66     -27.426  20.571 -34.403  1.00 50.92           N  
ATOM    995  H   THR A  66     -26.564  20.801 -33.929  1.00 50.92           H  
ATOM    996  CA  THR A  66     -27.962  19.199 -34.254  1.00 50.92           C  
ATOM    997  HA  THR A  66     -29.003  19.193 -34.576  1.00 50.92           H  
ATOM    998  C   THR A  66     -27.979  18.798 -32.780  1.00 50.92           C  
ATOM    999  CB  THR A  66     -27.267  18.171 -35.162  1.00 50.92           C  
ATOM   1000  HB  THR A  66     -27.711  17.193 -34.977  1.00 50.92           H  
ATOM   1001  O   THR A  66     -26.984  18.871 -32.066  1.00 50.92           O  
ATOM   1002  CG2 THR A  66     -27.432  18.502 -36.647  1.00 50.92           C  
ATOM   1003 HG21 THR A  66     -26.927  19.436 -36.893  1.00 50.92           H  
ATOM   1004 HG22 THR A  66     -28.490  18.592 -36.892  1.00 50.92           H  
ATOM   1005 HG23 THR A  66     -27.001  17.699 -37.245  1.00 50.92           H  
ATOM   1006  OG1 THR A  66     -25.894  18.093 -34.895  1.00 50.92           O  
ATOM   1007  HG1 THR A  66     -25.473  18.893 -35.218  1.00 50.92           H  
ATOM   1008  N   GLY A  67     -29.177  18.510 -32.271  1.00 33.76           N  
ATOM   1009  H   GLY A  67     -29.952  18.447 -32.915  1.00 33.76           H  
ATOM   1010  CA  GLY A  67     -29.481  18.485 -30.843  1.00 33.76           C  
ATOM   1011  HA2 GLY A  67     -30.541  18.265 -30.715  1.00 33.76           H  
ATOM   1012  HA3 GLY A  67     -29.291  19.474 -30.427  1.00 33.76           H  
ATOM   1013  C   GLY A  67     -28.697  17.451 -30.036  1.00 33.76           C  
ATOM   1014  O   GLY A  67     -29.073  16.286 -29.987  1.00 33.76           O  
ATOM   1015  N   LEU A  68     -27.705  17.915 -29.277  1.00 42.68           N  
ATOM   1016  H   LEU A  68     -27.326  18.824 -29.500  1.00 42.68           H  
ATOM   1017  CA  LEU A  68     -27.207  17.238 -28.083  1.00 42.68           C  
ATOM   1018  HA  LEU A  68     -27.720  16.285 -27.957  1.00 42.68           H  
ATOM   1019  C   LEU A  68     -27.553  18.104 -26.875  1.00 42.68           C  
ATOM   1020  CB  LEU A  68     -25.711  16.929 -28.227  1.00 42.68           C  
ATOM   1021  HB2 LEU A  68     -25.279  16.769 -27.240  1.00 42.68           H  
ATOM   1022  HB3 LEU A  68     -25.212  17.795 -28.662  1.00 42.68           H  
ATOM   1023  O   LEU A  68     -26.946  19.136 -26.600  1.00 42.68           O  
ATOM   1024  CG  LEU A  68     -25.478  15.675 -29.101  1.00 42.68           C  
ATOM   1025  HG  LEU A  68     -26.393  15.407 -29.628  1.00 42.68           H  
ATOM   1026  CD1 LEU A  68     -24.403  15.936 -30.148  1.00 42.68           C  
ATOM   1027 HD11 LEU A  68     -23.458  16.194 -29.670  1.00 42.68           H  
ATOM   1028 HD12 LEU A  68     -24.715  16.754 -30.798  1.00 42.68           H  
ATOM   1029 HD13 LEU A  68     -24.261  15.047 -30.763  1.00 42.68           H  
ATOM   1030  CD2 LEU A  68     -25.056  14.480 -28.241  1.00 42.68           C  
ATOM   1031 HD21 LEU A  68     -25.821  14.270 -27.494  1.00 42.68           H  
ATOM   1032 HD22 LEU A  68     -24.107  14.690 -27.747  1.00 42.68           H  
ATOM   1033 HD23 LEU A  68     -24.933  13.603 -28.877  1.00 42.68           H  
ATOM   1034  N   ARG A  69     -28.601  17.687 -26.165  1.00 46.86           N  
ATOM   1035  H   ARG A  69     -29.037  16.828 -26.467  1.00 46.86           H  
ATOM   1036  CA  ARG A  69     -28.954  18.223 -24.854  1.00 46.86           C  
ATOM   1037  HA  ARG A  69     -28.909  19.311 -24.893  1.00 46.86           H  
ATOM   1038  C   ARG A  69     -27.910  17.685 -23.868  1.00 46.86           C  
ATOM   1039  CB  ARG A  69     -30.387  17.761 -24.544  1.00 46.86           C  
ATOM   1040  HB2 ARG A  69     -31.013  18.020 -25.399  1.00 46.86           H  
ATOM   1041  HB3 ARG A  69     -30.402  16.676 -24.441  1.00 46.86           H  
ATOM   1042  O   ARG A  69     -27.888  16.467 -23.683  1.00 46.86           O  
ATOM   1043  CG  ARG A  69     -31.011  18.395 -23.297  1.00 46.86           C  
ATOM   1044  HG2 ARG A  69     -30.440  18.109 -22.415  1.00 46.86           H  
ATOM   1045  HG3 ARG A  69     -31.009  19.481 -23.397  1.00 46.86           H  
ATOM   1046  CD  ARG A  69     -32.455  17.886 -23.173  1.00 46.86           C  
ATOM   1047  HD2 ARG A  69     -32.431  16.798 -23.109  1.00 46.86           H  
ATOM   1048  HD3 ARG A  69     -33.003  18.173 -24.071  1.00 46.86           H  
ATOM   1049  NE  ARG A  69     -33.139  18.431 -21.986  1.00 46.86           N  
ATOM   1050  HE  ARG A  69     -32.592  19.040 -21.394  1.00 46.86           H  
ATOM   1051  NH1 ARG A  69     -35.156  17.384 -22.321  1.00 46.86           N  
ATOM   1052 HH11 ARG A  69     -34.778  16.960 -23.157  1.00 46.86           H  
ATOM   1053 HH12 ARG A  69     -36.109  17.201 -22.043  1.00 46.86           H  
ATOM   1054  NH2 ARG A  69     -34.883  18.711 -20.548  1.00 46.86           N  
ATOM   1055 HH21 ARG A  69     -34.316  19.333 -19.990  1.00 46.86           H  
ATOM   1056 HH22 ARG A  69     -35.835  18.511 -20.276  1.00 46.86           H  
ATOM   1057  CZ  ARG A  69     -34.384  18.174 -21.626  1.00 46.86           C  
ATOM   1058  N   PRO A  70     -27.065  18.515 -23.228  1.00 49.32           N  
ATOM   1059  CA  PRO A  70     -26.237  18.016 -22.143  1.00 49.32           C  
ATOM   1060  HA  PRO A  70     -25.613  17.194 -22.493  1.00 49.32           H  
ATOM   1061  C   PRO A  70     -27.178  17.515 -21.046  1.00 49.32           C  
ATOM   1062  CB  PRO A  70     -25.337  19.180 -21.717  1.00 49.32           C  
ATOM   1063  HB2 PRO A  70     -25.140  19.177 -20.646  1.00 49.32           H  
ATOM   1064  HB3 PRO A  70     -24.401  19.133 -22.274  1.00 49.32           H  
ATOM   1065  O   PRO A  70     -28.056  18.248 -20.573  1.00 49.32           O  
ATOM   1066  CG  PRO A  70     -26.120  20.420 -22.151  1.00 49.32           C  
ATOM   1067  HG2 PRO A  70     -26.816  20.702 -21.362  1.00 49.32           H  
ATOM   1068  HG3 PRO A  70     -25.457  21.252 -22.388  1.00 49.32           H  
ATOM   1069  CD  PRO A  70     -26.904  19.954 -23.379  1.00 49.32           C  
ATOM   1070  HD2 PRO A  70     -27.865  20.468 -23.419  1.00 49.32           H  
ATOM   1071  HD3 PRO A  70     -26.327  20.160 -24.280  1.00 49.32           H  
ATOM   1072  N   LEU A  71     -27.051  16.233 -20.699  1.00 42.89           N  
ATOM   1073  H   LEU A  71     -26.338  15.679 -21.153  1.00 42.89           H  
ATOM   1074  CA  LEU A  71     -27.702  15.686 -19.518  1.00 42.89           C  
ATOM   1075  HA  LEU A  71     -28.780  15.772 -19.657  1.00 42.89           H  
ATOM   1076  C   LEU A  71     -27.259  16.534 -18.315  1.00 42.89           C  
ATOM   1077  CB  LEU A  71     -27.321  14.205 -19.307  1.00 42.89           C  
ATOM   1078  HB2 LEU A  71     -27.100  14.066 -18.249  1.00 42.89           H  
ATOM   1079  HB3 LEU A  71     -26.408  13.961 -19.851  1.00 42.89           H  
ATOM   1080  O   LEU A  71     -26.064  16.790 -18.171  1.00 42.89           O  
ATOM   1081  CG  LEU A  71     -28.436  13.213 -19.676  1.00 42.89           C  
ATOM   1082  HG  LEU A  71     -29.378  13.566 -19.256  1.00 42.89           H  
ATOM   1083  CD1 LEU A  71     -28.598  13.059 -21.188  1.00 42.89           C  
ATOM   1084 HD11 LEU A  71     -28.820  14.025 -21.641  1.00 42.89           H  
ATOM   1085 HD12 LEU A  71     -27.676  12.674 -21.622  1.00 42.89           H  
ATOM   1086 HD13 LEU A  71     -29.411  12.366 -21.407  1.00 42.89           H  
ATOM   1087  CD2 LEU A  71     -28.134  11.844 -19.069  1.00 42.89           C  
ATOM   1088 HD21 LEU A  71     -28.929  11.142 -19.322  1.00 42.89           H  
ATOM   1089 HD22 LEU A  71     -28.065  11.923 -17.984  1.00 42.89           H  
ATOM   1090 HD23 LEU A  71     -27.188  11.467 -19.457  1.00 42.89           H  
ATOM   1091  N   PRO A  72     -28.185  16.986 -17.453  1.00 47.20           N  
ATOM   1092  CA  PRO A  72     -27.802  17.674 -16.237  1.00 47.20           C  
ATOM   1093  HA  PRO A  72     -27.150  18.516 -16.468  1.00 47.20           H  
ATOM   1094  C   PRO A  72     -27.056  16.684 -15.343  1.00 47.20           C  
ATOM   1095  CB  PRO A  72     -29.107  18.191 -15.626  1.00 47.20           C  
ATOM   1096  HB2 PRO A  72     -29.074  18.210 -14.536  1.00 47.20           H  
ATOM   1097  HB3 PRO A  72     -29.315  19.188 -16.015  1.00 47.20           H  
ATOM   1098  O   PRO A  72     -27.647  15.768 -14.769  1.00 47.20           O  
ATOM   1099  CG  PRO A  72     -30.160  17.214 -16.148  1.00 47.20           C  
ATOM   1100  HG2 PRO A  72     -30.210  16.346 -15.491  1.00 47.20           H  
ATOM   1101  HG3 PRO A  72     -31.141  17.683 -16.231  1.00 47.20           H  
ATOM   1102  CD  PRO A  72     -29.621  16.787 -17.513  1.00 47.20           C  
ATOM   1103  HD2 PRO A  72     -29.871  15.743 -17.700  1.00 47.20           H  
ATOM   1104  HD3 PRO A  72     -30.037  17.425 -18.293  1.00 47.20           H  
ATOM   1105  N   GLU A  73     -25.751  16.886 -15.209  1.00 45.28           N  
ATOM   1106  H   GLU A  73     -25.299  17.528 -15.845  1.00 45.28           H  
ATOM   1107  CA  GLU A  73     -24.902  16.219 -14.229  1.00 45.28           C  
ATOM   1108  HA  GLU A  73     -25.191  15.169 -14.190  1.00 45.28           H  
ATOM   1109  C   GLU A  73     -25.159  16.824 -12.841  1.00 45.28           C  
ATOM   1110  CB  GLU A  73     -23.449  16.269 -14.714  1.00 45.28           C  
ATOM   1111  HB2 GLU A  73     -23.053  17.281 -14.637  1.00 45.28           H  
ATOM   1112  HB3 GLU A  73     -23.460  15.983 -15.766  1.00 45.28           H  
ATOM   1113  O   GLU A  73     -24.352  17.547 -12.273  1.00 45.28           O  
ATOM   1114  CG  GLU A  73     -22.550  15.282 -13.955  1.00 45.28           C  
ATOM   1115  HG2 GLU A  73     -22.278  15.713 -12.992  1.00 45.28           H  
ATOM   1116  HG3 GLU A  73     -23.116  14.370 -13.764  1.00 45.28           H  
ATOM   1117  CD  GLU A  73     -21.284  14.916 -14.745  1.00 45.28           C  
ATOM   1118  OE1 GLU A  73     -20.671  13.894 -14.366  1.00 45.28           O  
ATOM   1119  OE2 GLU A  73     -20.947  15.650 -15.701  1.00 45.28           O  
ATOM   1120  N   ALA A  74     -26.384  16.623 -12.360  1.00 47.63           N  
ATOM   1121  H   ALA A  74     -27.014  16.167 -13.004  1.00 47.63           H  
ATOM   1122  CA  ALA A  74     -26.851  16.764 -10.986  1.00 47.63           C  
ATOM   1123  HA  ALA A  74     -26.395  15.994 -10.365  1.00 47.63           H  
ATOM   1124  C   ALA A  74     -28.366  16.551 -11.023  1.00 47.63           C  
ATOM   1125  CB  ALA A  74     -26.522  18.147 -10.390  1.00 47.63           C  
ATOM   1126  HB1 ALA A  74     -26.808  18.933 -11.089  1.00 47.63           H  
ATOM   1127  HB2 ALA A  74     -27.067  18.283  -9.455  1.00 47.63           H  
ATOM   1128  HB3 ALA A  74     -25.457  18.225 -10.175  1.00 47.63           H  
ATOM   1129  O   ALA A  74     -29.131  17.497 -11.199  1.00 47.63           O  
ATOM   1130  N   ILE A  75     -28.818  15.308 -10.857  1.00 43.50           N  
ATOM   1131  H   ILE A  75     -28.149  14.557 -10.769  1.00 43.50           H  
ATOM   1132  CA  ILE A  75     -30.192  15.066 -10.411  1.00 43.50           C  
ATOM   1133  HA  ILE A  75     -30.879  15.655 -11.019  1.00 43.50           H  
ATOM   1134  C   ILE A  75     -30.232  15.540  -8.951  1.00 43.50           C  
ATOM   1135  CB  ILE A  75     -30.587  13.578 -10.551  1.00 43.50           C  
ATOM   1136  HB  ILE A  75     -29.895  12.978  -9.960  1.00 43.50           H  
ATOM   1137  O   ILE A  75     -29.569  14.927  -8.108  1.00 43.50           O  
ATOM   1138  CG1 ILE A  75     -30.488  13.124 -12.027  1.00 43.50           C  
ATOM   1139 HG12 ILE A  75     -29.512  13.395 -12.429  1.00 43.50           H  
ATOM   1140 HG13 ILE A  75     -31.246  13.637 -12.619  1.00 43.50           H  
ATOM   1141  CG2 ILE A  75     -32.014  13.356 -10.009  1.00 43.50           C  
ATOM   1142 HG21 ILE A  75     -32.078  13.647  -8.961  1.00 43.50           H  
ATOM   1143 HG22 ILE A  75     -32.282  12.301 -10.067  1.00 43.50           H  
ATOM   1144 HG23 ILE A  75     -32.732  13.940 -10.585  1.00 43.50           H  
ATOM   1145  CD1 ILE A  75     -30.637  11.610 -12.221  1.00 43.50           C  
ATOM   1146 HD11 ILE A  75     -31.651  11.289 -11.980  1.00 43.50           H  
ATOM   1147 HD12 ILE A  75     -30.437  11.361 -13.264  1.00 43.50           H  
ATOM   1148 HD13 ILE A  75     -29.924  11.080 -11.590  1.00 43.50           H  
ATOM   1149  N   PRO A  76     -30.961  16.616  -8.604  1.00 47.38           N  
ATOM   1150  CA  PRO A  76     -31.221  16.913  -7.211  1.00 47.38           C  
ATOM   1151  HA  PRO A  76     -30.298  16.876  -6.633  1.00 47.38           H  
ATOM   1152  C   PRO A  76     -32.200  15.844  -6.728  1.00 47.38           C  
ATOM   1153  CB  PRO A  76     -31.807  18.332  -7.164  1.00 47.38           C  
ATOM   1154  HB2 PRO A  76     -31.144  19.002  -6.616  1.00 47.38           H  
ATOM   1155  HB3 PRO A  76     -32.793  18.328  -6.699  1.00 47.38           H  
ATOM   1156  O   PRO A  76     -33.312  15.733  -7.247  1.00 47.38           O  
ATOM   1157  CG  PRO A  76     -31.912  18.775  -8.627  1.00 47.38           C  
ATOM   1158  HG2 PRO A  76     -31.082  19.438  -8.867  1.00 47.38           H  
ATOM   1159  HG3 PRO A  76     -32.863  19.268  -8.830  1.00 47.38           H  
ATOM   1160  CD  PRO A  76     -31.774  17.488  -9.434  1.00 47.38           C  
ATOM   1161  HD2 PRO A  76     -31.329  17.702 -10.405  1.00 47.38           H  
ATOM   1162  HD3 PRO A  76     -32.755  17.034  -9.573  1.00 47.38           H  
ATOM   1163  N   SER A  77     -31.783  15.040  -5.750  1.00 45.95           N  
ATOM   1164  H   SER A  77     -30.827  15.123  -5.436  1.00 45.95           H  
ATOM   1165  CA  SER A  77     -32.713  14.197  -4.998  1.00 45.95           C  
ATOM   1166  HA  SER A  77     -33.081  13.413  -5.660  1.00 45.95           H  
ATOM   1167  C   SER A  77     -33.866  15.083  -4.504  1.00 45.95           C  
ATOM   1168  CB  SER A  77     -31.992  13.551  -3.815  1.00 45.95           C  
ATOM   1169  HB2 SER A  77     -31.093  13.050  -4.174  1.00 45.95           H  
ATOM   1170  HB3 SER A  77     -31.709  14.317  -3.093  1.00 45.95           H  
ATOM   1171  O   SER A  77     -33.585  16.144  -3.931  1.00 45.95           O  
ATOM   1172  OG  SER A  77     -32.830  12.598  -3.198  1.00 45.95           O  
ATOM   1173  HG  SER A  77     -32.376  12.219  -2.442  1.00 45.95           H  
ATOM   1174  N   PRO A  78     -35.139  14.731  -4.759  1.00 49.73           N  
ATOM   1175  CA  PRO A  78     -36.256  15.574  -4.373  1.00 49.73           C  
ATOM   1176  HA  PRO A  78     -36.163  16.543  -4.863  1.00 49.73           H  
ATOM   1177  C   PRO A  78     -36.237  15.771  -2.857  1.00 49.73           C  
ATOM   1178  CB  PRO A  78     -37.519  14.878  -4.890  1.00 49.73           C  
ATOM   1179  HB2 PRO A  78     -38.360  14.987  -4.205  1.00 49.73           H  
ATOM   1180  HB3 PRO A  78     -37.774  15.280  -5.870  1.00 49.73           H  
ATOM   1181  O   PRO A  78     -36.305  14.819  -2.078  1.00 49.73           O  
ATOM   1182  CG  PRO A  78     -37.094  13.418  -5.039  1.00 49.73           C  
ATOM   1183  HG2 PRO A  78     -37.210  12.906  -4.084  1.00 49.73           H  
ATOM   1184  HG3 PRO A  78     -37.661  12.908  -5.818  1.00 49.73           H  
ATOM   1185  CD  PRO A  78     -35.610  13.510  -5.387  1.00 49.73           C  
ATOM   1186  HD2 PRO A  78     -35.084  12.634  -5.005  1.00 49.73           H  
ATOM   1187  HD3 PRO A  78     -35.484  13.588  -6.467  1.00 49.73           H  
ATOM   1188  N   ALA A  79     -36.121  17.035  -2.453  1.00 44.96           N  
ATOM   1189  H   ALA A  79     -36.000  17.750  -3.156  1.00 44.96           H  
ATOM   1190  CA  ALA A  79     -36.279  17.458  -1.076  1.00 44.96           C  
ATOM   1191  HA  ALA A  79     -35.498  16.995  -0.474  1.00 44.96           H  
ATOM   1192  C   ALA A  79     -37.651  16.987  -0.575  1.00 44.96           C  
ATOM   1193  CB  ALA A  79     -36.119  18.982  -1.007  1.00 44.96           C  
ATOM   1194  HB1 ALA A  79     -36.879  19.466  -1.621  1.00 44.96           H  
ATOM   1195  HB2 ALA A  79     -36.236  19.313   0.024  1.00 44.96           H  
ATOM   1196  HB3 ALA A  79     -35.129  19.267  -1.363  1.00 44.96           H  
ATOM   1197  O   ALA A  79     -38.694  17.379  -1.099  1.00 44.96           O  
ATOM   1198  N   ARG A  80     -37.629  16.113   0.430  1.00 46.30           N  
ATOM   1199  H   ARG A  80     -36.725  15.801   0.753  1.00 46.30           H  
ATOM   1200  CA  ARG A  80     -38.814  15.673   1.163  1.00 46.30           C  
ATOM   1201  HA  ARG A  80     -39.529  15.280   0.441  1.00 46.30           H  
ATOM   1202  C   ARG A  80     -39.401  16.899   1.883  1.00 46.30           C  
ATOM   1203  CB  ARG A  80     -38.381  14.563   2.136  1.00 46.30           C  
ATOM   1204  HB2 ARG A  80     -38.035  15.005   3.071  1.00 46.30           H  
ATOM   1205  HB3 ARG A  80     -37.544  14.020   1.697  1.00 46.30           H  
ATOM   1206  O   ARG A  80     -38.652  17.553   2.611  1.00 46.30           O  
ATOM   1207  CG  ARG A  80     -39.482  13.538   2.424  1.00 46.30           C  
ATOM   1208  HG2 ARG A  80     -40.341  14.028   2.882  1.00 46.30           H  
ATOM   1209  HG3 ARG A  80     -39.787  13.073   1.487  1.00 46.30           H  
ATOM   1210  CD  ARG A  80     -38.926  12.468   3.375  1.00 46.30           C  
ATOM   1211  HD2 ARG A  80     -38.820  12.920   4.362  1.00 46.30           H  
ATOM   1212  HD3 ARG A  80     -37.940  12.159   3.028  1.00 46.30           H  
ATOM   1213  NE  ARG A  80     -39.792  11.274   3.435  1.00 46.30           N  
ATOM   1214  HE  ARG A  80     -40.351  11.081   2.617  1.00 46.30           H  
ATOM   1215  NH1 ARG A  80     -39.273  10.602   5.574  1.00 46.30           N  
ATOM   1216 HH11 ARG A  80     -39.418   9.969   6.347  1.00 46.30           H  
ATOM   1217 HH12 ARG A  80     -38.726  11.442   5.701  1.00 46.30           H  
ATOM   1218  NH2 ARG A  80     -40.671   9.379   4.344  1.00 46.30           N  
ATOM   1219 HH21 ARG A  80     -40.784   8.756   5.131  1.00 46.30           H  
ATOM   1220 HH22 ARG A  80     -41.209   9.215   3.505  1.00 46.30           H  
ATOM   1221  CZ  ARG A  80     -39.905  10.429   4.446  1.00 46.30           C  
ATOM   1222  N   PRO A  81     -40.682  17.249   1.679  1.00 48.78           N  
ATOM   1223  CA  PRO A  81     -41.293  18.350   2.402  1.00 48.78           C  
ATOM   1224  HA  PRO A  81     -40.626  19.211   2.355  1.00 48.78           H  
ATOM   1225  C   PRO A  81     -41.510  17.991   3.878  1.00 48.78           C  
ATOM   1226  CB  PRO A  81     -42.574  18.706   1.648  1.00 48.78           C  
ATOM   1227  HB2 PRO A  81     -42.351  19.458   0.891  1.00 48.78           H  
ATOM   1228  HB3 PRO A  81     -43.362  19.057   2.314  1.00 48.78           H  
ATOM   1229  O   PRO A  81     -41.676  16.833   4.258  1.00 48.78           O  
ATOM   1230  CG  PRO A  81     -42.953  17.395   0.963  1.00 48.78           C  
ATOM   1231  HG2 PRO A  81     -43.489  17.568   0.030  1.00 48.78           H  
ATOM   1232  HG3 PRO A  81     -43.562  16.799   1.643  1.00 48.78           H  
ATOM   1233  CD  PRO A  81     -41.621  16.682   0.726  1.00 48.78           C  
ATOM   1234  HD2 PRO A  81     -41.740  15.609   0.879  1.00 48.78           H  
ATOM   1235  HD3 PRO A  81     -41.272  16.884  -0.287  1.00 48.78           H  
ATOM   1236  N   ILE A  82     -41.440  19.058   4.660  1.00 45.16           N  
ATOM   1237  H   ILE A  82     -41.360  19.933   4.162  1.00 45.16           H  
ATOM   1238  CA  ILE A  82     -41.447  19.215   6.112  1.00 45.16           C  
ATOM   1239  HA  ILE A  82     -40.649  18.615   6.548  1.00 45.16           H  
ATOM   1240  C   ILE A  82     -42.785  18.782   6.753  1.00 45.16           C  
ATOM   1241  CB  ILE A  82     -41.117  20.722   6.314  1.00 45.16           C  
ATOM   1242  HB  ILE A  82     -41.750  21.287   5.629  1.00 45.16           H  
ATOM   1243  O   ILE A  82     -43.850  19.022   6.193  1.00 45.16           O  
ATOM   1244  CG1 ILE A  82     -39.635  21.005   5.950  1.00 45.16           C  
ATOM   1245 HG12 ILE A  82     -39.333  20.416   5.084  1.00 45.16           H  
ATOM   1246 HG13 ILE A  82     -38.996  20.706   6.782  1.00 45.16           H  
ATOM   1247  CG2 ILE A  82     -41.403  21.286   7.704  1.00 45.16           C  
ATOM   1248 HG21 ILE A  82     -42.446  21.122   7.972  1.00 45.16           H  
ATOM   1249 HG22 ILE A  82     -41.237  22.363   7.732  1.00 45.16           H  
ATOM   1250 HG23 ILE A  82     -40.747  20.813   8.435  1.00 45.16           H  
ATOM   1251  CD1 ILE A  82     -39.357  22.475   5.609  1.00 45.16           C  
ATOM   1252 HD11 ILE A  82     -38.316  22.583   5.304  1.00 45.16           H  
ATOM   1253 HD12 ILE A  82     -39.530  23.112   6.476  1.00 45.16           H  
ATOM   1254 HD13 ILE A  82     -40.001  22.794   4.789  1.00 45.16           H  
ATOM   1255  N   ASP A  83     -42.660  18.167   7.933  1.00 42.58           N  
ATOM   1256  H   ASP A  83     -41.703  18.020   8.222  1.00 42.58           H  
ATOM   1257  CA  ASP A  83     -43.553  18.083   9.103  1.00 42.58           C  
ATOM   1258  HA  ASP A  83     -43.223  17.200   9.649  1.00 42.58           H  
ATOM   1259  C   ASP A  83     -45.074  17.915   8.935  1.00 42.58           C  
ATOM   1260  CB  ASP A  83     -43.267  19.266  10.050  1.00 42.58           C  
ATOM   1261  HB2 ASP A  83     -43.620  20.192   9.596  1.00 42.58           H  
ATOM   1262  HB3 ASP A  83     -43.834  19.114  10.968  1.00 42.58           H  
ATOM   1263  O   ASP A  83     -45.803  18.893   8.797  1.00 42.58           O  
ATOM   1264  CG  ASP A  83     -41.789  19.414  10.429  1.00 42.58           C  
ATOM   1265  OD1 ASP A  83     -41.043  18.416  10.287  1.00 42.58           O  
ATOM   1266  OD2 ASP A  83     -41.402  20.533  10.830  1.00 42.58           O  
ATOM   1267  N   ILE A  84     -45.565  16.692   9.188  1.00 49.98           N  
ATOM   1268  H   ILE A  84     -44.911  15.922   9.176  1.00 49.98           H  
ATOM   1269  CA  ILE A  84     -46.828  16.438   9.911  1.00 49.98           C  
ATOM   1270  HA  ILE A  84     -47.015  17.290  10.566  1.00 49.98           H  
ATOM   1271  C   ILE A  84     -46.651  15.149  10.751  1.00 49.98           C  
ATOM   1272  CB  ILE A  84     -48.062  16.298   8.977  1.00 49.98           C  
ATOM   1273  HB  ILE A  84     -47.957  15.375   8.406  1.00 49.98           H  
ATOM   1274  O   ILE A  84     -46.337  14.109  10.170  1.00 49.98           O  
ATOM   1275  CG1 ILE A  84     -48.205  17.462   7.968  1.00 49.98           C  
ATOM   1276 HG12 ILE A  84     -48.315  18.402   8.508  1.00 49.98           H  
ATOM   1277 HG13 ILE A  84     -47.303  17.506   7.358  1.00 49.98           H  
ATOM   1278  CG2 ILE A  84     -49.335  16.193   9.844  1.00 49.98           C  
ATOM   1279 HG21 ILE A  84     -50.206  16.000   9.218  1.00 49.98           H  
ATOM   1280 HG22 ILE A  84     -49.489  17.120  10.398  1.00 49.98           H  
ATOM   1281 HG23 ILE A  84     -49.262  15.365  10.549  1.00 49.98           H  
ATOM   1282  CD1 ILE A  84     -49.360  17.338   6.971  1.00 49.98           C  
ATOM   1283 HD11 ILE A  84     -49.316  16.371   6.471  1.00 49.98           H  
ATOM   1284 HD12 ILE A  84     -50.318  17.447   7.480  1.00 49.98           H  
ATOM   1285 HD13 ILE A  84     -49.275  18.128   6.225  1.00 49.98           H  
ATOM   1286  N   PRO A  85     -46.826  15.167  12.088  1.00 43.39           N  
ATOM   1287  CA  PRO A  85     -46.761  13.971  12.933  1.00 43.39           C  
ATOM   1288  HA  PRO A  85     -46.155  13.190  12.475  1.00 43.39           H  
ATOM   1289  C   PRO A  85     -48.167  13.423  13.233  1.00 43.39           C  
ATOM   1290  CB  PRO A  85     -46.077  14.473  14.210  1.00 43.39           C  
ATOM   1291  HB2 PRO A  85     -44.998  14.486  14.056  1.00 43.39           H  
ATOM   1292  HB3 PRO A  85     -46.327  13.864  15.078  1.00 43.39           H  
ATOM   1293  O   PRO A  85     -49.034  14.215  13.580  1.00 43.39           O  
ATOM   1294  CG  PRO A  85     -46.586  15.913  14.355  1.00 43.39           C  
ATOM   1295  HG2 PRO A  85     -45.828  16.554  14.804  1.00 43.39           H  
ATOM   1296  HG3 PRO A  85     -47.493  15.925  14.960  1.00 43.39           H  
ATOM   1297  CD  PRO A  85     -46.918  16.357  12.926  1.00 43.39           C  
ATOM   1298  HD2 PRO A  85     -47.923  16.776  12.884  1.00 43.39           H  
ATOM   1299  HD3 PRO A  85     -46.187  17.099  12.604  1.00 43.39           H  
ATOM   1300  N   LEU A  86     -48.393  12.102  13.148  1.00 52.20           N  
ATOM   1301  H   LEU A  86     -47.690  11.530  12.704  1.00 52.20           H  
ATOM   1302  CA  LEU A  86     -49.447  11.339  13.863  1.00 52.20           C  
ATOM   1303  HA  LEU A  86     -49.288  11.495  14.930  1.00 52.20           H  
ATOM   1304  C   LEU A  86     -49.258   9.807  13.606  1.00 52.20           C  
ATOM   1305  CB  LEU A  86     -50.865  11.854  13.495  1.00 52.20           C  
ATOM   1306  HB2 LEU A  86     -50.820  12.684  12.789  1.00 52.20           H  
ATOM   1307  HB3 LEU A  86     -51.394  11.065  12.960  1.00 52.20           H  
ATOM   1308  O   LEU A  86     -48.523   9.465  12.682  1.00 52.20           O  
ATOM   1309  CG  LEU A  86     -51.677  12.292  14.744  1.00 52.20           C  
ATOM   1310  HG  LEU A  86     -51.423  11.646  15.585  1.00 52.20           H  
ATOM   1311  CD1 LEU A  86     -51.444  13.736  15.189  1.00 52.20           C  
ATOM   1312 HD11 LEU A  86     -52.129  13.999  15.994  1.00 52.20           H  
ATOM   1313 HD12 LEU A  86     -51.589  14.416  14.349  1.00 52.20           H  
ATOM   1314 HD13 LEU A  86     -50.427  13.837  15.569  1.00 52.20           H  
ATOM   1315  CD2 LEU A  86     -53.178  12.148  14.504  1.00 52.20           C  
ATOM   1316 HD21 LEU A  86     -53.424  11.125  14.218  1.00 52.20           H  
ATOM   1317 HD22 LEU A  86     -53.487  12.820  13.704  1.00 52.20           H  
ATOM   1318 HD23 LEU A  86     -53.726  12.390  15.414  1.00 52.20           H  
ATOM   1319  N   PRO A  87     -49.832   8.881  14.406  1.00 43.65           N  
ATOM   1320  CA  PRO A  87     -49.109   8.013  15.345  1.00 43.65           C  
ATOM   1321  HA  PRO A  87     -48.067   8.327  15.405  1.00 43.65           H  
ATOM   1322  C   PRO A  87     -49.119   6.498  15.015  1.00 43.65           C  
ATOM   1323  CB  PRO A  87     -49.790   8.288  16.699  1.00 43.65           C  
ATOM   1324  HB2 PRO A  87     -49.243   9.069  17.226  1.00 43.65           H  
ATOM   1325  HB3 PRO A  87     -49.844   7.397  17.325  1.00 43.65           H  
ATOM   1326  O   PRO A  87     -49.769   6.044  14.080  1.00 43.65           O  
ATOM   1327  CG  PRO A  87     -51.192   8.796  16.357  1.00 43.65           C  
ATOM   1328  HG2 PRO A  87     -51.956   8.108  16.720  1.00 43.65           H  
ATOM   1329  HG3 PRO A  87     -51.342   9.785  16.789  1.00 43.65           H  
ATOM   1330  CD  PRO A  87     -51.214   8.850  14.835  1.00 43.65           C  
ATOM   1331  HD2 PRO A  87     -51.816   9.687  14.481  1.00 43.65           H  
ATOM   1332  HD3 PRO A  87     -51.665   7.932  14.459  1.00 43.65           H  
ATOM   1333  N   GLU A  88     -48.353   5.761  15.829  1.00 48.49           N  
ATOM   1334  H   GLU A  88     -47.935   6.264  16.599  1.00 48.49           H  
ATOM   1335  CA  GLU A  88     -48.052   4.318  15.861  1.00 48.49           C  
ATOM   1336  HA  GLU A  88     -47.414   4.057  15.017  1.00 48.49           H  
ATOM   1337  C   GLU A  88     -49.267   3.368  15.873  1.00 48.49           C  
ATOM   1338  CB  GLU A  88     -47.290   4.053  17.185  1.00 48.49           C  
ATOM   1339  HB2 GLU A  88     -47.932   4.371  18.007  1.00 48.49           H  
ATOM   1340  HB3 GLU A  88     -47.121   2.981  17.290  1.00 48.49           H  
ATOM   1341  O   GLU A  88     -50.204   3.594  16.629  1.00 48.49           O  
ATOM   1342  CG  GLU A  88     -45.927   4.760  17.305  1.00 48.49           C  
ATOM   1343  HG2 GLU A  88     -45.228   4.277  16.623  1.00 48.49           H  
ATOM   1344  HG3 GLU A  88     -46.028   5.797  16.983  1.00 48.49           H  
ATOM   1345  CD  GLU A  88     -45.356   4.774  18.737  1.00 48.49           C  
ATOM   1346  OE1 GLU A  88     -44.117   4.648  18.861  1.00 48.49           O  
ATOM   1347  OE2 GLU A  88     -46.138   5.000  19.688  1.00 48.49           O  
ATOM   1348  N   GLU A  89     -49.168   2.235  15.160  1.00 52.82           N  
ATOM   1349  H   GLU A  89     -48.448   2.173  14.454  1.00 52.82           H  
ATOM   1350  CA  GLU A  89     -49.713   0.928  15.581  1.00 52.82           C  
ATOM   1351  HA  GLU A  89     -49.556   0.881  16.659  1.00 52.82           H  
ATOM   1352  C   GLU A  89     -48.906  -0.241  14.941  1.00 52.82           C  
ATOM   1353  CB  GLU A  89     -51.230   0.795  15.319  1.00 52.82           C  
ATOM   1354  HB2 GLU A  89     -51.428  -0.175  14.863  1.00 52.82           H  
ATOM   1355  HB3 GLU A  89     -51.558   1.569  14.625  1.00 52.82           H  
ATOM   1356  O   GLU A  89     -48.290  -0.045  13.888  1.00 52.82           O  
ATOM   1357  CG  GLU A  89     -52.038   0.888  16.633  1.00 52.82           C  
ATOM   1358  HG2 GLU A  89     -51.679   0.123  17.322  1.00 52.82           H  
ATOM   1359  HG3 GLU A  89     -51.865   1.854  17.105  1.00 52.82           H  
ATOM   1360  CD  GLU A  89     -53.553   0.703  16.465  1.00 52.82           C  
ATOM   1361  OE1 GLU A  89     -54.248   0.752  17.506  1.00 52.82           O  
ATOM   1362  OE2 GLU A  89     -54.015   0.485  15.321  1.00 52.82           O  
ATOM   1363  N   PRO A  90     -48.822  -1.429  15.585  1.00 40.79           N  
ATOM   1364  CA  PRO A  90     -47.639  -2.298  15.528  1.00 40.79           C  
ATOM   1365  HA  PRO A  90     -46.793  -1.725  15.149  1.00 40.79           H  
ATOM   1366  C   PRO A  90     -47.754  -3.595  14.687  1.00 40.79           C  
ATOM   1367  CB  PRO A  90     -47.379  -2.624  17.003  1.00 40.79           C  
ATOM   1368  HB2 PRO A  90     -46.913  -1.767  17.491  1.00 40.79           H  
ATOM   1369  HB3 PRO A  90     -46.768  -3.516  17.141  1.00 40.79           H  
ATOM   1370  O   PRO A  90     -48.830  -4.110  14.407  1.00 40.79           O  
ATOM   1371  CG  PRO A  90     -48.793  -2.816  17.546  1.00 40.79           C  
ATOM   1372  HG2 PRO A  90     -49.136  -3.828  17.331  1.00 40.79           H  
ATOM   1373  HG3 PRO A  90     -48.843  -2.615  18.616  1.00 40.79           H  
ATOM   1374  CD  PRO A  90     -49.621  -1.815  16.745  1.00 40.79           C  
ATOM   1375  HD2 PRO A  90     -50.562  -2.266  16.430  1.00 40.79           H  
ATOM   1376  HD3 PRO A  90     -49.817  -0.965  17.399  1.00 40.79           H  
ATOM   1377  N   THR A  91     -46.563  -4.108  14.345  1.00 40.00           N  
ATOM   1378  H   THR A  91     -45.798  -3.519  14.641  1.00 40.00           H  
ATOM   1379  CA  THR A  91     -46.108  -5.467  13.951  1.00 40.00           C  
ATOM   1380  HA  THR A  91     -45.577  -5.359  13.006  1.00 40.00           H  
ATOM   1381  C   THR A  91     -47.103  -6.625  13.760  1.00 40.00           C  
ATOM   1382  CB  THR A  91     -45.089  -5.968  14.998  1.00 40.00           C  
ATOM   1383  HB  THR A  91     -44.950  -7.044  14.886  1.00 40.00           H  
ATOM   1384  O   THR A  91     -47.748  -7.059  14.712  1.00 40.00           O  
ATOM   1385  CG2 THR A  91     -43.724  -5.300  14.846  1.00 40.00           C  
ATOM   1386 HG21 THR A  91     -43.039  -5.717  15.584  1.00 40.00           H  
ATOM   1387 HG22 THR A  91     -43.326  -5.496  13.850  1.00 40.00           H  
ATOM   1388 HG23 THR A  91     -43.807  -4.225  15.005  1.00 40.00           H  
ATOM   1389  OG1 THR A  91     -45.540  -5.694  16.306  1.00 40.00           O  
ATOM   1390  HG1 THR A  91     -46.363  -6.175  16.413  1.00 40.00           H  
ATOM   1391  N   ILE A  92     -47.019  -7.276  12.587  1.00 48.44           N  
ATOM   1392  H   ILE A  92     -46.489  -6.842  11.844  1.00 48.44           H  
ATOM   1393  CA  ILE A  92     -47.303  -8.711  12.373  1.00 48.44           C  
ATOM   1394  HA  ILE A  92     -47.259  -9.212  13.339  1.00 48.44           H  
ATOM   1395  C   ILE A  92     -46.180  -9.302  11.492  1.00 48.44           C  
ATOM   1396  CB  ILE A  92     -48.717  -8.957  11.785  1.00 48.44           C  
ATOM   1397  HB  ILE A  92     -48.804  -8.402  10.851  1.00 48.44           H  
ATOM   1398  O   ILE A  92     -45.746  -8.679  10.526  1.00 48.44           O  
ATOM   1399  CG1 ILE A  92     -49.806  -8.451  12.763  1.00 48.44           C  
ATOM   1400 HG12 ILE A  92     -49.652  -7.386  12.940  1.00 48.44           H  
ATOM   1401 HG13 ILE A  92     -49.709  -8.970  13.716  1.00 48.44           H  
ATOM   1402  CG2 ILE A  92     -48.939 -10.454  11.477  1.00 48.44           C  
ATOM   1403 HG21 ILE A  92     -49.918 -10.610  11.026  1.00 48.44           H  
ATOM   1404 HG22 ILE A  92     -48.203 -10.812  10.757  1.00 48.44           H  
ATOM   1405 HG23 ILE A  92     -48.865 -11.042  12.393  1.00 48.44           H  
ATOM   1406  CD1 ILE A  92     -51.251  -8.593  12.271  1.00 48.44           C  
ATOM   1407 HD11 ILE A  92     -51.914  -8.059  12.953  1.00 48.44           H  
ATOM   1408 HD12 ILE A  92     -51.550  -9.641  12.252  1.00 48.44           H  
ATOM   1409 HD13 ILE A  92     -51.348  -8.162  11.274  1.00 48.44           H  
ATOM   1410  N   GLU A  93     -45.686 -10.474  11.893  1.00 47.97           N  
ATOM   1411  H   GLU A  93     -46.136 -10.894  12.694  1.00 47.97           H  
ATOM   1412  CA  GLU A  93     -44.545 -11.231  11.355  1.00 47.97           C  
ATOM   1413  HA  GLU A  93     -43.731 -10.543  11.127  1.00 47.97           H  
ATOM   1414  C   GLU A  93     -44.881 -12.022  10.058  1.00 47.97           C  
ATOM   1415  CB  GLU A  93     -44.092 -12.195  12.484  1.00 47.97           C  
ATOM   1416  HB2 GLU A  93     -43.224 -12.760  12.144  1.00 47.97           H  
ATOM   1417  HB3 GLU A  93     -44.903 -12.898  12.669  1.00 47.97           H  
ATOM   1418  O   GLU A  93     -45.966 -11.888   9.497  1.00 47.97           O  
ATOM   1419  CG  GLU A  93     -43.699 -11.508  13.808  1.00 47.97           C  
ATOM   1420  HG2 GLU A  93     -44.535 -10.911  14.173  1.00 47.97           H  
ATOM   1421  HG3 GLU A  93     -42.867 -10.833  13.607  1.00 47.97           H  
ATOM   1422  CD  GLU A  93     -43.310 -12.510  14.909  1.00 47.97           C  
ATOM   1423  OE1 GLU A  93     -42.452 -12.144  15.740  1.00 47.97           O  
ATOM   1424  OE2 GLU A  93     -43.875 -13.627  14.911  1.00 47.97           O  
ATOM   1425  N   VAL A  94     -43.987 -12.954   9.677  1.00 51.45           N  
ATOM   1426  H   VAL A  94     -43.142 -12.963  10.230  1.00 51.45           H  
ATOM   1427  CA  VAL A  94     -44.126 -14.085   8.714  1.00 51.45           C  
ATOM   1428  HA  VAL A  94     -43.410 -14.813   9.094  1.00 51.45           H  
ATOM   1429  C   VAL A  94     -43.602 -13.777   7.269  1.00 51.45           C  
ATOM   1430  CB  VAL A  94     -45.518 -14.812   8.847  1.00 51.45           C  
ATOM   1431  HB  VAL A  94     -46.239 -14.345   8.177  1.00 51.45           H  
ATOM   1432  O   VAL A  94     -43.712 -12.652   6.796  1.00 51.45           O  
ATOM   1433  CG1 VAL A  94     -45.452 -16.326   8.541  1.00 51.45           C  
ATOM   1434 HG11 VAL A  94     -46.100 -16.922   9.183  1.00 51.45           H  
ATOM   1435 HG12 VAL A  94     -44.445 -16.703   8.715  1.00 51.45           H  
ATOM   1436 HG13 VAL A  94     -45.843 -16.541   7.547  1.00 51.45           H  
ATOM   1437  CG2 VAL A  94     -46.129 -14.848  10.273  1.00 51.45           C  
ATOM   1438 HG21 VAL A  94     -46.437 -13.871  10.645  1.00 51.45           H  
ATOM   1439 HG22 VAL A  94     -47.056 -15.423  10.284  1.00 51.45           H  
ATOM   1440 HG23 VAL A  94     -45.421 -15.279  10.980  1.00 51.45           H  
ATOM   1441  N   PRO A  95     -42.946 -14.720   6.543  1.00 44.38           N  
ATOM   1442  CA  PRO A  95     -41.508 -15.015   6.547  1.00 44.38           C  
ATOM   1443  HA  PRO A  95     -40.968 -14.314   7.184  1.00 44.38           H  
ATOM   1444  C   PRO A  95     -40.884 -15.000   5.117  1.00 44.38           C  
ATOM   1445  CB  PRO A  95     -41.471 -16.428   7.153  1.00 44.38           C  
ATOM   1446  HB2 PRO A  95     -40.558 -16.973   6.912  1.00 44.38           H  
ATOM   1447  HB3 PRO A  95     -41.590 -16.360   8.235  1.00 44.38           H  
ATOM   1448  O   PRO A  95     -41.539 -14.721   4.115  1.00 44.38           O  
ATOM   1449  CG  PRO A  95     -42.710 -17.099   6.545  1.00 44.38           C  
ATOM   1450  HG2 PRO A  95     -42.421 -17.742   5.714  1.00 44.38           H  
ATOM   1451  HG3 PRO A  95     -43.243 -17.692   7.288  1.00 44.38           H  
ATOM   1452  CD  PRO A  95     -43.544 -15.926   6.008  1.00 44.38           C  
ATOM   1453  HD2 PRO A  95     -43.456 -15.912   4.922  1.00 44.38           H  
ATOM   1454  HD3 PRO A  95     -44.616 -15.994   6.194  1.00 44.38           H  
ATOM   1455  N   ALA A  96     -39.595 -15.336   5.003  1.00 40.06           N  
ATOM   1456  H   ALA A  96     -39.104 -15.582   5.850  1.00 40.06           H  
ATOM   1457  CA  ALA A  96     -38.825 -15.368   3.753  1.00 40.06           C  
ATOM   1458  HA  ALA A  96     -38.783 -14.352   3.361  1.00 40.06           H  
ATOM   1459  C   ALA A  96     -39.409 -16.285   2.648  1.00 40.06           C  
ATOM   1460  CB  ALA A  96     -37.398 -15.807   4.117  1.00 40.06           C  
ATOM   1461  HB1 ALA A  96     -36.776 -15.801   3.222  1.00 40.06           H  
ATOM   1462  HB2 ALA A  96     -36.970 -15.118   4.846  1.00 40.06           H  
ATOM   1463  HB3 ALA A  96     -37.411 -16.814   4.534  1.00 40.06           H  
ATOM   1464  O   ALA A  96     -39.600 -17.483   2.858  1.00 40.06           O  
ATOM   1465  N   VAL A  97     -39.581 -15.744   1.432  1.00 49.60           N  
ATOM   1466  H   VAL A  97     -39.437 -14.749   1.334  1.00 49.60           H  
ATOM   1467  CA  VAL A  97     -39.902 -16.502   0.208  1.00 49.60           C  
ATOM   1468  HA  VAL A  97     -40.073 -17.542   0.487  1.00 49.60           H  
ATOM   1469  C   VAL A  97     -38.709 -16.471  -0.751  1.00 49.60           C  
ATOM   1470  CB  VAL A  97     -41.206 -16.023  -0.462  1.00 49.60           C  
ATOM   1471  HB  VAL A  97     -41.127 -14.960  -0.690  1.00 49.60           H  
ATOM   1472  O   VAL A  97     -38.232 -15.422  -1.176  1.00 49.60           O  
ATOM   1473  CG1 VAL A  97     -41.498 -16.786  -1.765  1.00 49.60           C  
ATOM   1474 HG11 VAL A  97     -40.729 -16.573  -2.509  1.00 49.60           H  
ATOM   1475 HG12 VAL A  97     -42.455 -16.460  -2.173  1.00 49.60           H  
ATOM   1476 HG13 VAL A  97     -41.537 -17.859  -1.577  1.00 49.60           H  
ATOM   1477  CG2 VAL A  97     -42.401 -16.244   0.475  1.00 49.60           C  
ATOM   1478 HG21 VAL A  97     -43.320 -15.909  -0.007  1.00 49.60           H  
ATOM   1479 HG22 VAL A  97     -42.273 -15.667   1.390  1.00 49.60           H  
ATOM   1480 HG23 VAL A  97     -42.494 -17.299   0.734  1.00 49.60           H  
ATOM   1481  N   ARG A  98     -38.228 -17.673  -1.067  1.00 48.42           N  
ATOM   1482  H   ARG A  98     -38.727 -18.448  -0.656  1.00 48.42           H  
ATOM   1483  CA  ARG A  98     -37.150 -18.011  -2.007  1.00 48.42           C  
ATOM   1484  HA  ARG A  98     -36.266 -17.428  -1.749  1.00 48.42           H  
ATOM   1485  C   ARG A  98     -37.587 -17.706  -3.457  1.00 48.42           C  
ATOM   1486  CB  ARG A  98     -36.905 -19.522  -1.808  1.00 48.42           C  
ATOM   1487  HB2 ARG A  98     -37.132 -19.776  -0.773  1.00 48.42           H  
ATOM   1488  HB3 ARG A  98     -37.600 -20.081  -2.434  1.00 48.42           H  
ATOM   1489  O   ARG A  98     -38.712 -18.065  -3.802  1.00 48.42           O  
ATOM   1490  CG  ARG A  98     -35.482 -20.024  -2.065  1.00 48.42           C  
ATOM   1491  HG2 ARG A  98     -34.811 -19.537  -1.357  1.00 48.42           H  
ATOM   1492  HG3 ARG A  98     -35.171 -19.785  -3.082  1.00 48.42           H  
ATOM   1493  CD  ARG A  98     -35.464 -21.549  -1.853  1.00 48.42           C  
ATOM   1494  HD2 ARG A  98     -35.709 -22.027  -2.802  1.00 48.42           H  
ATOM   1495  HD3 ARG A  98     -36.228 -21.822  -1.126  1.00 48.42           H  
ATOM   1496  NE  ARG A  98     -34.166 -22.033  -1.344  1.00 48.42           N  
ATOM   1497  HE  ARG A  98     -33.559 -21.340  -0.927  1.00 48.42           H  
ATOM   1498  NH1 ARG A  98     -34.453 -24.261  -1.825  1.00 48.42           N  
ATOM   1499 HH11 ARG A  98     -34.145 -25.219  -1.736  1.00 48.42           H  
ATOM   1500 HH12 ARG A  98     -35.348 -24.045  -2.239  1.00 48.42           H  
ATOM   1501  NH2 ARG A  98     -32.630 -23.597  -0.723  1.00 48.42           N  
ATOM   1502 HH21 ARG A  98     -32.327 -24.558  -0.666  1.00 48.42           H  
ATOM   1503 HH22 ARG A  98     -32.075 -22.880  -0.278  1.00 48.42           H  
ATOM   1504  CZ  ARG A  98     -33.757 -23.289  -1.302  1.00 48.42           C  
ATOM   1505  N   PRO A  99     -36.744 -17.135  -4.338  1.00 57.10           N  
ATOM   1506  CA  PRO A  99     -37.089 -17.017  -5.755  1.00 57.10           C  
ATOM   1507  HA  PRO A  99     -38.079 -16.567  -5.831  1.00 57.10           H  
ATOM   1508  C   PRO A  99     -37.083 -18.405  -6.442  1.00 57.10           C  
ATOM   1509  CB  PRO A  99     -36.075 -16.037  -6.350  1.00 57.10           C  
ATOM   1510  HB2 PRO A  99     -35.842 -16.264  -7.391  1.00 57.10           H  
ATOM   1511  HB3 PRO A  99     -36.461 -15.021  -6.261  1.00 57.10           H  
ATOM   1512  O   PRO A  99     -36.194 -19.219  -6.164  1.00 57.10           O  
ATOM   1513  CG  PRO A  99     -34.854 -16.195  -5.444  1.00 57.10           C  
ATOM   1514  HG2 PRO A  99     -34.247 -17.028  -5.799  1.00 57.10           H  
ATOM   1515  HG3 PRO A  99     -34.260 -15.282  -5.406  1.00 57.10           H  
ATOM   1516  CD  PRO A  99     -35.443 -16.543  -4.074  1.00 57.10           C  
ATOM   1517  HD2 PRO A  99     -35.575 -15.634  -3.488  1.00 57.10           H  
ATOM   1518  HD3 PRO A  99     -34.787 -17.239  -3.550  1.00 57.10           H  
ATOM   1519  N   PRO A 100     -38.068 -18.714  -7.310  1.00 56.72           N  
ATOM   1520  CA  PRO A 100     -38.243 -20.040  -7.897  1.00 56.72           C  
ATOM   1521  HA  PRO A 100     -38.092 -20.792  -7.122  1.00 56.72           H  
ATOM   1522  C   PRO A 100     -37.263 -20.327  -9.048  1.00 56.72           C  
ATOM   1523  CB  PRO A 100     -39.708 -20.100  -8.343  1.00 56.72           C  
ATOM   1524  HB2 PRO A 100     -39.854 -20.754  -9.203  1.00 56.72           H  
ATOM   1525  HB3 PRO A 100     -40.329 -20.425  -7.508  1.00 56.72           H  
ATOM   1526  O   PRO A 100     -36.981 -19.482  -9.894  1.00 56.72           O  
ATOM   1527  CG  PRO A 100     -40.028 -18.644  -8.675  1.00 56.72           C  
ATOM   1528  HG2 PRO A 100     -41.091 -18.428  -8.568  1.00 56.72           H  
ATOM   1529  HG3 PRO A 100     -39.693 -18.419  -9.687  1.00 56.72           H  
ATOM   1530  CD  PRO A 100     -39.187 -17.857  -7.672  1.00 56.72           C  
ATOM   1531  HD2 PRO A 100     -38.843 -16.924  -8.119  1.00 56.72           H  
ATOM   1532  HD3 PRO A 100     -39.787 -17.652  -6.785  1.00 56.72           H  
ATOM   1533  N   ARG A 101     -36.777 -21.573  -9.077  1.00 42.06           N  
ATOM   1534  H   ARG A 101     -37.122 -22.186  -8.352  1.00 42.06           H  
ATOM   1535  CA  ARG A 101     -35.989 -22.204 -10.151  1.00 42.06           C  
ATOM   1536  HA  ARG A 101     -35.235 -21.488 -10.479  1.00 42.06           H  
ATOM   1537  C   ARG A 101     -36.901 -22.561 -11.347  1.00 42.06           C  
ATOM   1538  CB  ARG A 101     -35.318 -23.447  -9.533  1.00 42.06           C  
ATOM   1539  HB2 ARG A 101     -36.097 -24.143  -9.223  1.00 42.06           H  
ATOM   1540  HB3 ARG A 101     -34.773 -23.132  -8.643  1.00 42.06           H  
ATOM   1541  O   ARG A 101     -38.046 -22.937 -11.105  1.00 42.06           O  
ATOM   1542  CG  ARG A 101     -34.336 -24.190 -10.447  1.00 42.06           C  
ATOM   1543  HG2 ARG A 101     -33.536 -23.505 -10.725  1.00 42.06           H  
ATOM   1544  HG3 ARG A 101     -34.854 -24.527 -11.345  1.00 42.06           H  
ATOM   1545  CD  ARG A 101     -33.752 -25.429  -9.752  1.00 42.06           C  
ATOM   1546  HD2 ARG A 101     -34.039 -25.431  -8.701  1.00 42.06           H  
ATOM   1547  HD3 ARG A 101     -34.185 -26.312 -10.223  1.00 42.06           H  
ATOM   1548  NE  ARG A 101     -32.277 -25.463  -9.839  1.00 42.06           N  
ATOM   1549  HE  ARG A 101     -31.809 -24.571  -9.904  1.00 42.06           H  
ATOM   1550  NH1 ARG A 101     -31.991 -27.744  -9.769  1.00 42.06           N  
ATOM   1551 HH11 ARG A 101     -31.377 -28.546  -9.767  1.00 42.06           H  
ATOM   1552 HH12 ARG A 101     -32.993 -27.870  -9.760  1.00 42.06           H  
ATOM   1553  NH2 ARG A 101     -30.208 -26.410  -9.856  1.00 42.06           N  
ATOM   1554 HH21 ARG A 101     -29.616 -27.228  -9.862  1.00 42.06           H  
ATOM   1555 HH22 ARG A 101     -29.779 -25.497  -9.911  1.00 42.06           H  
ATOM   1556  CZ  ARG A 101     -31.504 -26.535  -9.822  1.00 42.06           C  
ATOM   1557  N   PRO A 102     -36.423 -22.498 -12.607  1.00 43.46           N  
ATOM   1558  CA  PRO A 102     -37.273 -22.609 -13.793  1.00 43.46           C  
ATOM   1559  HA  PRO A 102     -38.239 -22.141 -13.602  1.00 43.46           H  
ATOM   1560  C   PRO A 102     -37.511 -24.060 -14.244  1.00 43.46           C  
ATOM   1561  CB  PRO A 102     -36.538 -21.804 -14.870  1.00 43.46           C  
ATOM   1562  HB2 PRO A 102     -36.767 -20.744 -14.754  1.00 43.46           H  
ATOM   1563  HB3 PRO A 102     -36.787 -22.137 -15.878  1.00 43.46           H  
ATOM   1564  O   PRO A 102     -36.613 -24.901 -14.195  1.00 43.46           O  
ATOM   1565  CG  PRO A 102     -35.069 -22.053 -14.538  1.00 43.46           C  
ATOM   1566  HG2 PRO A 102     -34.750 -23.002 -14.970  1.00 43.46           H  
ATOM   1567  HG3 PRO A 102     -34.433 -21.241 -14.890  1.00 43.46           H  
ATOM   1568  CD  PRO A 102     -35.064 -22.157 -13.016  1.00 43.46           C  
ATOM   1569  HD2 PRO A 102     -34.346 -22.924 -12.724  1.00 43.46           H  
ATOM   1570  HD3 PRO A 102     -34.783 -21.192 -12.595  1.00 43.46           H  
ATOM   1571  N   SER A 103     -38.705 -24.312 -14.779  1.00 46.41           N  
ATOM   1572  H   SER A 103     -39.422 -23.609 -14.668  1.00 46.41           H  
ATOM   1573  CA  SER A 103     -39.079 -25.473 -15.603  1.00 46.41           C  
ATOM   1574  HA  SER A 103     -38.179 -25.968 -15.967  1.00 46.41           H  
ATOM   1575  C   SER A 103     -39.893 -24.951 -16.801  1.00 46.41           C  
ATOM   1576  CB  SER A 103     -39.891 -26.469 -14.761  1.00 46.41           C  
ATOM   1577  HB2 SER A 103     -39.260 -26.856 -13.960  1.00 46.41           H  
ATOM   1578  HB3 SER A 103     -40.210 -27.298 -15.392  1.00 46.41           H  
ATOM   1579  O   SER A 103     -40.914 -24.314 -16.576  1.00 46.41           O  
ATOM   1580  OG  SER A 103     -41.028 -25.855 -14.185  1.00 46.41           O  
ATOM   1581  HG  SER A 103     -41.490 -25.369 -14.872  1.00 46.41           H  
ATOM   1582  N   ARG A 104     -39.334 -24.934 -18.023  1.00 49.62           N  
ATOM   1583  H   ARG A 104     -39.469 -24.004 -18.391  1.00 49.62           H  
ATOM   1584  CA  ARG A 104     -39.518 -25.912 -19.131  1.00 49.62           C  
ATOM   1585  HA  ARG A 104     -38.805 -25.603 -19.895  1.00 49.62           H  
ATOM   1586  C   ARG A 104     -40.898 -25.806 -19.840  1.00 49.62           C  
ATOM   1587  CB  ARG A 104     -39.153 -27.353 -18.705  1.00 49.62           C  
ATOM   1588  HB2 ARG A 104     -40.066 -27.948 -18.672  1.00 49.62           H  
ATOM   1589  HB3 ARG A 104     -38.734 -27.364 -17.698  1.00 49.62           H  
ATOM   1590  O   ARG A 104     -41.861 -25.429 -19.194  1.00 49.62           O  
ATOM   1591  CG  ARG A 104     -38.118 -28.003 -19.644  1.00 49.62           C  
ATOM   1592  HG2 ARG A 104     -37.124 -27.814 -19.238  1.00 49.62           H  
ATOM   1593  HG3 ARG A 104     -38.138 -27.527 -20.624  1.00 49.62           H  
ATOM   1594  CD  ARG A 104     -38.312 -29.519 -19.804  1.00 49.62           C  
ATOM   1595  HD2 ARG A 104     -39.360 -29.745 -19.999  1.00 49.62           H  
ATOM   1596  HD3 ARG A 104     -38.037 -29.994 -18.861  1.00 49.62           H  
ATOM   1597  NE  ARG A 104     -37.501 -30.045 -20.923  1.00 49.62           N  
ATOM   1598  HE  ARG A 104     -37.468 -29.482 -21.761  1.00 49.62           H  
ATOM   1599  NH1 ARG A 104     -36.877 -32.041 -19.970  1.00 49.62           N  
ATOM   1600 HH11 ARG A 104     -36.394 -32.926 -20.036  1.00 49.62           H  
ATOM   1601 HH12 ARG A 104     -37.443 -31.828 -19.161  1.00 49.62           H  
ATOM   1602  NH2 ARG A 104     -36.152 -31.529 -22.010  1.00 49.62           N  
ATOM   1603 HH21 ARG A 104     -36.090 -30.911 -22.806  1.00 49.62           H  
ATOM   1604 HH22 ARG A 104     -35.683 -32.423 -22.044  1.00 49.62           H  
ATOM   1605  CZ  ARG A 104     -36.851 -31.196 -20.962  1.00 49.62           C  
ATOM   1606  N   PRO A 105     -41.006 -26.140 -21.140  1.00 47.44           N  
ATOM   1607  CA  PRO A 105     -40.904 -25.188 -22.253  1.00 47.44           C  
ATOM   1608  HA  PRO A 105     -40.832 -24.159 -21.901  1.00 47.44           H  
ATOM   1609  C   PRO A 105     -42.078 -25.329 -23.243  1.00 47.44           C  
ATOM   1610  CB  PRO A 105     -39.612 -25.629 -22.954  1.00 47.44           C  
ATOM   1611  HB2 PRO A 105     -38.750 -25.264 -22.397  1.00 47.44           H  
ATOM   1612  HB3 PRO A 105     -39.568 -25.287 -23.988  1.00 47.44           H  
ATOM   1613  O   PRO A 105     -42.584 -26.426 -23.411  1.00 47.44           O  
ATOM   1614  CG  PRO A 105     -39.679 -27.162 -22.865  1.00 47.44           C  
ATOM   1615  HG2 PRO A 105     -40.119 -27.567 -23.776  1.00 47.44           H  
ATOM   1616  HG3 PRO A 105     -38.687 -27.591 -22.722  1.00 47.44           H  
ATOM   1617  CD  PRO A 105     -40.623 -27.437 -21.683  1.00 47.44           C  
ATOM   1618  HD2 PRO A 105     -40.183 -28.102 -20.940  1.00 47.44           H  
ATOM   1619  HD3 PRO A 105     -41.509 -27.964 -22.037  1.00 47.44           H  
ATOM   1620  N   ASP A 106     -42.396 -24.295 -24.021  1.00 46.68           N  
ATOM   1621  H   ASP A 106     -42.010 -23.377 -23.854  1.00 46.68           H  
ATOM   1622  CA  ASP A 106     -43.146 -24.487 -25.266  1.00 46.68           C  
ATOM   1623  HA  ASP A 106     -43.092 -25.539 -25.545  1.00 46.68           H  
ATOM   1624  C   ASP A 106     -42.474 -23.717 -26.412  1.00 46.68           C  
ATOM   1625  CB  ASP A 106     -44.645 -24.172 -25.099  1.00 46.68           C  
ATOM   1626  HB2 ASP A 106     -45.071 -23.995 -26.087  1.00 46.68           H  
ATOM   1627  HB3 ASP A 106     -44.761 -23.258 -24.517  1.00 46.68           H  
ATOM   1628  O   ASP A 106     -42.306 -22.505 -26.369  1.00 46.68           O  
ATOM   1629  CG  ASP A 106     -45.442 -25.322 -24.455  1.00 46.68           C  
ATOM   1630  OD1 ASP A 106     -45.121 -26.493 -24.757  1.00 46.68           O  
ATOM   1631  OD2 ASP A 106     -46.410 -25.017 -23.726  1.00 46.68           O  
ATOM   1632  N   THR A 107     -42.054 -24.509 -27.403  1.00 48.20           N  
ATOM   1633  H   THR A 107     -42.174 -25.490 -27.196  1.00 48.20           H  
ATOM   1634  CA  THR A 107     -41.865 -24.226 -28.839  1.00 48.20           C  
ATOM   1635  HA  THR A 107     -41.281 -25.077 -29.191  1.00 48.20           H  
ATOM   1636  C   THR A 107     -41.044 -23.009 -29.319  1.00 48.20           C  
ATOM   1637  CB  THR A 107     -43.202 -24.364 -29.594  1.00 48.20           C  
ATOM   1638  HB  THR A 107     -43.134 -23.851 -30.553  1.00 48.20           H  
ATOM   1639  O   THR A 107     -41.498 -21.878 -29.380  1.00 48.20           O  
ATOM   1640  CG2 THR A 107     -43.510 -25.840 -29.861  1.00 48.20           C  
ATOM   1641 HG21 THR A 107     -42.738 -26.274 -30.497  1.00 48.20           H  
ATOM   1642 HG22 THR A 107     -44.465 -25.915 -30.381  1.00 48.20           H  
ATOM   1643 HG23 THR A 107     -43.574 -26.394 -28.924  1.00 48.20           H  
ATOM   1644  OG1 THR A 107     -44.309 -23.869 -28.879  1.00 48.20           O  
ATOM   1645  HG1 THR A 107     -44.304 -24.223 -27.986  1.00 48.20           H  
ATOM   1646  N   PHE A 108     -39.838 -23.343 -29.808  1.00 34.84           N  
ATOM   1647  H   PHE A 108     -39.528 -24.270 -29.555  1.00 34.84           H  
ATOM   1648  CA  PHE A 108     -39.139 -22.787 -30.981  1.00 34.84           C  
ATOM   1649  HA  PHE A 108     -38.111 -23.141 -30.898  1.00 34.84           H  
ATOM   1650  C   PHE A 108     -39.008 -21.253 -31.098  1.00 34.84           C  
ATOM   1651  CB  PHE A 108     -39.696 -23.450 -32.263  1.00 34.84           C  
ATOM   1652  HB2 PHE A 108     -40.025 -22.690 -32.970  1.00 34.84           H  
ATOM   1653  HB3 PHE A 108     -40.584 -24.036 -32.027  1.00 34.84           H  
ATOM   1654  O   PHE A 108     -39.817 -20.573 -31.718  1.00 34.84           O  
ATOM   1655  CG  PHE A 108     -38.703 -24.352 -32.972  1.00 34.84           C  
ATOM   1656  CD1 PHE A 108     -37.906 -23.841 -34.014  1.00 34.84           C  
ATOM   1657  HD1 PHE A 108     -38.002 -22.807 -34.312  1.00 34.84           H  
ATOM   1658  CD2 PHE A 108     -38.579 -25.705 -32.600  1.00 34.84           C  
ATOM   1659  HD2 PHE A 108     -39.198 -26.109 -31.811  1.00 34.84           H  
ATOM   1660  CE1 PHE A 108     -36.996 -24.678 -34.684  1.00 34.84           C  
ATOM   1661  HE1 PHE A 108     -36.393 -24.286 -35.489  1.00 34.84           H  
ATOM   1662  CE2 PHE A 108     -37.667 -26.542 -33.268  1.00 34.84           C  
ATOM   1663  HE2 PHE A 108     -37.580 -27.582 -32.991  1.00 34.84           H  
ATOM   1664  CZ  PHE A 108     -36.876 -26.028 -34.311  1.00 34.84           C  
ATOM   1665  HZ  PHE A 108     -36.180 -26.671 -34.831  1.00 34.84           H  
ATOM   1666  N   GLY A 109     -37.892 -20.720 -30.599  1.00 40.58           N  
ATOM   1667  H   GLY A 109     -37.285 -21.303 -30.041  1.00 40.58           H  
ATOM   1668  CA  GLY A 109     -37.455 -19.357 -30.902  1.00 40.58           C  
ATOM   1669  HA2 GLY A 109     -37.092 -19.307 -31.928  1.00 40.58           H  
ATOM   1670  HA3 GLY A 109     -38.298 -18.674 -30.805  1.00 40.58           H  
ATOM   1671  C   GLY A 109     -36.365 -18.901 -29.943  1.00 40.58           C  
ATOM   1672  O   GLY A 109     -36.638 -18.551 -28.799  1.00 40.58           O  
ATOM   1673  N   THR A 110     -35.115 -18.937 -30.391  1.00 46.04           N  
ATOM   1674  H   THR A 110     -34.955 -19.185 -31.357  1.00 46.04           H  
ATOM   1675  CA  THR A 110     -33.951 -18.404 -29.676  1.00 46.04           C  
ATOM   1676  HA  THR A 110     -33.785 -18.972 -28.761  1.00 46.04           H  
ATOM   1677  C   THR A 110     -34.176 -16.933 -29.317  1.00 46.04           C  
ATOM   1678  CB  THR A 110     -32.710 -18.525 -30.579  1.00 46.04           C  
ATOM   1679  HB  THR A 110     -31.901 -17.912 -30.182  1.00 46.04           H  
ATOM   1680  O   THR A 110     -34.361 -16.103 -30.207  1.00 46.04           O  
ATOM   1681  CG2 THR A 110     -32.235 -19.975 -30.687  1.00 46.04           C  
ATOM   1682 HG21 THR A 110     -31.971 -20.352 -29.699  1.00 46.04           H  
ATOM   1683 HG22 THR A 110     -31.351 -20.013 -31.324  1.00 46.04           H  
ATOM   1684 HG23 THR A 110     -33.012 -20.601 -31.124  1.00 46.04           H  
ATOM   1685  OG1 THR A 110     -33.035 -18.106 -31.887  1.00 46.04           O  
ATOM   1686  HG1 THR A 110     -33.265 -17.176 -31.843  1.00 46.04           H  
ATOM   1687  N   ARG A 111     -34.139 -16.588 -28.022  1.00 38.27           N  
ATOM   1688  H   ARG A 111     -34.003 -17.316 -27.335  1.00 38.27           H  
ATOM   1689  CA  ARG A 111     -34.001 -15.190 -27.596  1.00 38.27           C  
ATOM   1690  HA  ARG A 111     -34.702 -14.566 -28.149  1.00 38.27           H  
ATOM   1691  C   ARG A 111     -32.595 -14.727 -27.960  1.00 38.27           C  
ATOM   1692  CB  ARG A 111     -34.253 -15.014 -26.089  1.00 38.27           C  
ATOM   1693  HB2 ARG A 111     -33.792 -15.833 -25.536  1.00 38.27           H  
ATOM   1694  HB3 ARG A 111     -33.775 -14.087 -25.772  1.00 38.27           H  
ATOM   1695  O   ARG A 111     -31.629 -15.141 -27.331  1.00 38.27           O  
ATOM   1696  CG  ARG A 111     -35.743 -14.914 -25.743  1.00 38.27           C  
ATOM   1697  HG2 ARG A 111     -36.235 -15.858 -25.974  1.00 38.27           H  
ATOM   1698  HG3 ARG A 111     -36.198 -14.118 -26.333  1.00 38.27           H  
ATOM   1699  CD  ARG A 111     -35.902 -14.591 -24.253  1.00 38.27           C  
ATOM   1700  HD2 ARG A 111     -35.441 -15.389 -23.671  1.00 38.27           H  
ATOM   1701  HD3 ARG A 111     -35.377 -13.659 -24.045  1.00 38.27           H  
ATOM   1702  NE  ARG A 111     -37.321 -14.454 -23.870  1.00 38.27           N  
ATOM   1703  HE  ARG A 111     -38.002 -14.657 -24.588  1.00 38.27           H  
ATOM   1704  NH1 ARG A 111     -36.963 -13.788 -21.703  1.00 38.27           N  
ATOM   1705 HH11 ARG A 111     -35.969 -13.817 -21.878  1.00 38.27           H  
ATOM   1706 HH12 ARG A 111     -37.311 -13.459 -20.814  1.00 38.27           H  
ATOM   1707  NH2 ARG A 111     -39.054 -13.984 -22.467  1.00 38.27           N  
ATOM   1708 HH21 ARG A 111     -39.393 -13.690 -21.562  1.00 38.27           H  
ATOM   1709 HH22 ARG A 111     -39.707 -14.200 -23.206  1.00 38.27           H  
ATOM   1710  CZ  ARG A 111     -37.771 -14.078 -22.686  1.00 38.27           C  
ATOM   1711  N   ILE A 112     -32.509 -13.902 -28.993  1.00 46.55           N  
ATOM   1712  H   ILE A 112     -33.355 -13.689 -29.501  1.00 46.55           H  
ATOM   1713  CA  ILE A 112     -31.338 -13.080 -29.281  1.00 46.55           C  
ATOM   1714  HA  ILE A 112     -30.428 -13.637 -29.057  1.00 46.55           H  
ATOM   1715  C   ILE A 112     -31.431 -11.887 -28.327  1.00 46.55           C  
ATOM   1716  CB  ILE A 112     -31.321 -12.690 -30.779  1.00 46.55           C  
ATOM   1717  HB  ILE A 112     -32.264 -12.200 -31.020  1.00 46.55           H  
ATOM   1718  O   ILE A 112     -32.402 -11.129 -28.383  1.00 46.55           O  
ATOM   1719  CG1 ILE A 112     -31.189 -13.965 -31.651  1.00 46.55           C  
ATOM   1720 HG12 ILE A 112     -31.953 -14.687 -31.364  1.00 46.55           H  
ATOM   1721 HG13 ILE A 112     -30.216 -14.423 -31.475  1.00 46.55           H  
ATOM   1722  CG2 ILE A 112     -30.180 -11.703 -31.080  1.00 46.55           C  
ATOM   1723 HG21 ILE A 112     -30.190 -11.409 -32.130  1.00 46.55           H  
ATOM   1724 HG22 ILE A 112     -29.215 -12.152 -30.843  1.00 46.55           H  
ATOM   1725 HG23 ILE A 112     -30.300 -10.794 -30.491  1.00 46.55           H  
ATOM   1726  CD1 ILE A 112     -31.358 -13.725 -33.157  1.00 46.55           C  
ATOM   1727 HD11 ILE A 112     -31.368 -14.684 -33.674  1.00 46.55           H  
ATOM   1728 HD12 ILE A 112     -30.530 -13.133 -33.547  1.00 46.55           H  
ATOM   1729 HD13 ILE A 112     -32.300 -13.210 -33.348  1.00 46.55           H  
ATOM   1730  N   ASP A 113     -30.465 -11.771 -27.416  1.00 46.43           N  
ATOM   1731  H   ASP A 113     -29.727 -12.461 -27.387  1.00 46.43           H  
ATOM   1732  CA  ASP A 113     -30.279 -10.567 -26.611  1.00 46.43           C  
ATOM   1733  HA  ASP A 113     -31.166 -10.427 -25.993  1.00 46.43           H  
ATOM   1734  C   ASP A 113     -30.115  -9.369 -27.558  1.00 46.43           C  
ATOM   1735  CB  ASP A 113     -29.041 -10.692 -25.701  1.00 46.43           C  
ATOM   1736  HB2 ASP A 113     -28.668  -9.690 -25.487  1.00 46.43           H  
ATOM   1737  HB3 ASP A 113     -28.252 -11.230 -26.227  1.00 46.43           H  
ATOM   1738  O   ASP A 113     -29.297  -9.429 -28.483  1.00 46.43           O  
ATOM   1739  CG  ASP A 113     -29.329 -11.358 -24.351  1.00 46.43           C  
ATOM   1740  OD1 ASP A 113     -30.471 -11.213 -23.854  1.00 46.43           O  
ATOM   1741  OD2 ASP A 113     -28.397 -11.990 -23.809  1.00 46.43           O  
ATOM   1742  N   PRO A 114     -30.881  -8.279 -27.381  1.00 47.80           N  
ATOM   1743  CA  PRO A 114     -30.717  -7.100 -28.205  1.00 47.80           C  
ATOM   1744  HA  PRO A 114     -30.671  -7.378 -29.258  1.00 47.80           H  
ATOM   1745  C   PRO A 114     -29.406  -6.411 -27.816  1.00 47.80           C  
ATOM   1746  CB  PRO A 114     -31.973  -6.257 -27.966  1.00 47.80           C  
ATOM   1747  HB2 PRO A 114     -32.754  -6.572 -28.658  1.00 47.80           H  
ATOM   1748  HB3 PRO A 114     -31.783  -5.189 -28.070  1.00 47.80           H  
ATOM   1749  O   PRO A 114     -29.372  -5.552 -26.935  1.00 47.80           O  
ATOM   1750  CG  PRO A 114     -32.383  -6.628 -26.541  1.00 47.80           C  
ATOM   1751  HG2 PRO A 114     -31.833  -6.012 -25.829  1.00 47.80           H  
ATOM   1752  HG3 PRO A 114     -33.457  -6.517 -26.389  1.00 47.80           H  
ATOM   1753  CD  PRO A 114     -31.940  -8.086 -26.404  1.00 47.80           C  
ATOM   1754  HD2 PRO A 114     -31.582  -8.278 -25.393  1.00 47.80           H  
ATOM   1755  HD3 PRO A 114     -32.772  -8.749 -26.643  1.00 47.80           H  
ATOM   1756  N   ILE A 115     -28.331  -6.742 -28.531  1.00 44.45           N  
ATOM   1757  H   ILE A 115     -28.393  -7.576 -29.097  1.00 44.45           H  
ATOM   1758  CA  ILE A 115     -27.195  -5.841 -28.746  1.00 44.45           C  
ATOM   1759  HA  ILE A 115     -26.877  -5.431 -27.787  1.00 44.45           H  
ATOM   1760  C   ILE A 115     -27.741  -4.698 -29.609  1.00 44.45           C  
ATOM   1761  CB  ILE A 115     -25.987  -6.577 -29.376  1.00 44.45           C  
ATOM   1762  HB  ILE A 115     -26.287  -6.972 -30.347  1.00 44.45           H  
ATOM   1763  O   ILE A 115     -27.624  -4.680 -30.829  1.00 44.45           O  
ATOM   1764  CG1 ILE A 115     -25.542  -7.760 -28.482  1.00 44.45           C  
ATOM   1765 HG12 ILE A 115     -26.399  -8.399 -28.266  1.00 44.45           H  
ATOM   1766 HG13 ILE A 115     -25.163  -7.379 -27.534  1.00 44.45           H  
ATOM   1767  CG2 ILE A 115     -24.814  -5.596 -29.581  1.00 44.45           C  
ATOM   1768 HG21 ILE A 115     -23.991  -6.093 -30.095  1.00 44.45           H  
ATOM   1769 HG22 ILE A 115     -25.114  -4.754 -30.205  1.00 44.45           H  
ATOM   1770 HG23 ILE A 115     -24.460  -5.222 -28.620  1.00 44.45           H  
ATOM   1771  CD1 ILE A 115     -24.477  -8.660 -29.121  1.00 44.45           C  
ATOM   1772 HD11 ILE A 115     -23.533  -8.125 -29.226  1.00 44.45           H  
ATOM   1773 HD12 ILE A 115     -24.311  -9.528 -28.482  1.00 44.45           H  
ATOM   1774 HD13 ILE A 115     -24.816  -9.002 -30.099  1.00 44.45           H  
ATOM   1775  N   SER A 116     -28.477  -3.790 -28.973  1.00 40.05           N  
ATOM   1776  H   SER A 116     -28.629  -3.932 -27.984  1.00 40.05           H  
ATOM   1777  CA  SER A 116     -29.084  -2.639 -29.627  1.00 40.05           C  
ATOM   1778  HA  SER A 116     -29.292  -2.886 -30.668  1.00 40.05           H  
ATOM   1779  C   SER A 116     -28.083  -1.494 -29.626  1.00 40.05           C  
ATOM   1780  CB  SER A 116     -30.427  -2.282 -28.983  1.00 40.05           C  
ATOM   1781  HB2 SER A 116     -30.281  -2.099 -27.918  1.00 40.05           H  
ATOM   1782  HB3 SER A 116     -31.117  -3.117 -29.107  1.00 40.05           H  
ATOM   1783  O   SER A 116     -28.219  -0.529 -28.874  1.00 40.05           O  
ATOM   1784  OG  SER A 116     -30.978  -1.125 -29.588  1.00 40.05           O  
ATOM   1785  HG  SER A 116     -30.331  -0.430 -29.445  1.00 40.05           H  
ATOM   1786  N   SER A 117     -27.120  -1.577 -30.538  1.00 48.25           N  
ATOM   1787  H   SER A 117     -27.034  -2.444 -31.050  1.00 48.25           H  
ATOM   1788  CA  SER A 117     -26.699  -0.401 -31.291  1.00 48.25           C  
ATOM   1789  HA  SER A 117     -26.273   0.335 -30.610  1.00 48.25           H  
ATOM   1790  C   SER A 117     -27.954   0.183 -31.952  1.00 48.25           C  
ATOM   1791  CB  SER A 117     -25.622  -0.793 -32.314  1.00 48.25           C  
ATOM   1792  HB2 SER A 117     -24.666  -0.874 -31.796  1.00 48.25           H  
ATOM   1793  HB3 SER A 117     -25.538  -0.023 -33.081  1.00 48.25           H  
ATOM   1794  O   SER A 117     -28.632  -0.449 -32.762  1.00 48.25           O  
ATOM   1795  OG  SER A 117     -25.914  -2.045 -32.908  1.00 48.25           O  
ATOM   1796  HG  SER A 117     -25.175  -2.301 -33.465  1.00 48.25           H  
ATOM   1797  N   ALA A 118     -28.335   1.383 -31.522  1.00 49.36           N  
ATOM   1798  H   ALA A 118     -27.743   1.843 -30.846  1.00 49.36           H  
ATOM   1799  CA  ALA A 118     -29.631   2.002 -31.797  1.00 49.36           C  
ATOM   1800  HA  ALA A 118     -30.398   1.263 -31.567  1.00 49.36           H  
ATOM   1801  C   ALA A 118     -29.872   2.414 -33.273  1.00 49.36           C  
ATOM   1802  CB  ALA A 118     -29.793   3.166 -30.808  1.00 49.36           C  
ATOM   1803  HB1 ALA A 118     -29.053   3.937 -31.019  1.00 49.36           H  
ATOM   1804  HB2 ALA A 118     -29.663   2.811 -29.785  1.00 49.36           H  
ATOM   1805  HB3 ALA A 118     -30.789   3.598 -30.907  1.00 49.36           H  
ATOM   1806  O   ALA A 118     -30.840   3.120 -33.547  1.00 49.36           O  
ATOM   1807  N   GLY A 119     -29.043   1.966 -34.224  1.00 56.53           N  
ATOM   1808  H   GLY A 119     -28.300   1.345 -33.938  1.00 56.53           H  
ATOM   1809  CA  GLY A 119     -29.164   2.269 -35.656  1.00 56.53           C  
ATOM   1810  HA2 GLY A 119     -29.696   3.211 -35.794  1.00 56.53           H  
ATOM   1811  HA3 GLY A 119     -28.162   2.398 -36.065  1.00 56.53           H  
ATOM   1812  C   GLY A 119     -29.865   1.195 -36.499  1.00 56.53           C  
ATOM   1813  O   GLY A 119     -30.518   1.530 -37.482  1.00 56.53           O  
ATOM   1814  N   ASN A 120     -29.831  -0.081 -36.097  1.00 55.43           N  
ATOM   1815  H   ASN A 120     -29.319  -0.302 -35.255  1.00 55.43           H  
ATOM   1816  CA  ASN A 120     -30.289  -1.198 -36.939  1.00 55.43           C  
ATOM   1817  HA  ASN A 120     -30.438  -0.827 -37.953  1.00 55.43           H  
ATOM   1818  C   ASN A 120     -31.672  -1.736 -36.546  1.00 55.43           C  
ATOM   1819  CB  ASN A 120     -29.186  -2.275 -37.023  1.00 55.43           C  
ATOM   1820  HB2 ASN A 120     -29.607  -3.209 -37.395  1.00 55.43           H  
ATOM   1821  HB3 ASN A 120     -28.767  -2.461 -36.035  1.00 55.43           H  
ATOM   1822  O   ASN A 120     -31.869  -2.940 -36.382  1.00 55.43           O  
ATOM   1823  CG  ASN A 120     -28.078  -1.901 -37.991  1.00 55.43           C  
ATOM   1824  ND2 ASN A 120     -26.973  -2.606 -37.968  1.00 55.43           N  
ATOM   1825 HD21 ASN A 120     -26.845  -3.376 -37.327  1.00 55.43           H  
ATOM   1826 HD22 ASN A 120     -26.262  -2.326 -38.628  1.00 55.43           H  
ATOM   1827  OD1 ASN A 120     -28.196  -0.994 -38.792  1.00 55.43           O  
ATOM   1828  N   ARG A 121     -32.669  -0.852 -36.408  1.00 48.94           N  
ATOM   1829  H   ARG A 121     -32.457   0.113 -36.613  1.00 48.94           H  
ATOM   1830  CA  ARG A 121     -34.068  -1.308 -36.399  1.00 48.94           C  
ATOM   1831  HA  ARG A 121     -34.120  -2.225 -35.813  1.00 48.94           H  
ATOM   1832  C   ARG A 121     -34.489  -1.620 -37.838  1.00 48.94           C  
ATOM   1833  CB  ARG A 121     -35.012  -0.285 -35.756  1.00 48.94           C  
ATOM   1834  HB2 ARG A 121     -34.739   0.723 -36.066  1.00 48.94           H  
ATOM   1835  HB3 ARG A 121     -36.028  -0.488 -36.096  1.00 48.94           H  
ATOM   1836  O   ARG A 121     -34.595  -0.676 -38.623  1.00 48.94           O  
ATOM   1837  CG  ARG A 121     -34.984  -0.401 -34.229  1.00 48.94           C  
ATOM   1838  HG2 ARG A 121     -35.216  -1.425 -33.937  1.00 48.94           H  
ATOM   1839  HG3 ARG A 121     -33.990  -0.142 -33.863  1.00 48.94           H  
ATOM   1840  CD  ARG A 121     -36.021   0.541 -33.616  1.00 48.94           C  
ATOM   1841  HD2 ARG A 121     -35.766   1.559 -33.912  1.00 48.94           H  
ATOM   1842  HD3 ARG A 121     -37.006   0.295 -34.012  1.00 48.94           H  
ATOM   1843  NE  ARG A 121     -36.043   0.421 -32.146  1.00 48.94           N  
ATOM   1844  HE  ARG A 121     -35.713  -0.454 -31.764  1.00 48.94           H  
ATOM   1845  NH1 ARG A 121     -36.754   2.553 -31.669  1.00 48.94           N  
ATOM   1846 HH11 ARG A 121     -36.943   3.281 -30.995  1.00 48.94           H  
ATOM   1847 HH12 ARG A 121     -36.750   2.761 -32.657  1.00 48.94           H  
ATOM   1848  NH2 ARG A 121     -36.305   1.136 -30.004  1.00 48.94           N  
ATOM   1849 HH21 ARG A 121     -35.954   0.249 -29.671  1.00 48.94           H  
ATOM   1850 HH22 ARG A 121     -36.504   1.874 -29.344  1.00 48.94           H  
ATOM   1851  CZ  ARG A 121     -36.369   1.367 -31.285  1.00 48.94           C  
ATOM   1852  N   PRO A 122     -34.784  -2.886 -38.195  1.00 53.78           N  
ATOM   1853  CA  PRO A 122     -35.417  -3.171 -39.473  1.00 53.78           C  
ATOM   1854  HA  PRO A 122     -34.766  -2.862 -40.291  1.00 53.78           H  
ATOM   1855  C   PRO A 122     -36.726  -2.380 -39.530  1.00 53.78           C  
ATOM   1856  CB  PRO A 122     -35.610  -4.692 -39.525  1.00 53.78           C  
ATOM   1857  HB2 PRO A 122     -36.535  -4.974 -40.028  1.00 53.78           H  
ATOM   1858  HB3 PRO A 122     -34.756  -5.143 -40.030  1.00 53.78           H  
ATOM   1859  O   PRO A 122     -37.589  -2.516 -38.657  1.00 53.78           O  
ATOM   1860  CG  PRO A 122     -35.608  -5.120 -38.059  1.00 53.78           C  
ATOM   1861  HG2 PRO A 122     -35.230  -6.134 -37.934  1.00 53.78           H  
ATOM   1862  HG3 PRO A 122     -36.617  -5.036 -37.655  1.00 53.78           H  
ATOM   1863  CD  PRO A 122     -34.704  -4.094 -37.383  1.00 53.78           C  
ATOM   1864  HD2 PRO A 122     -33.677  -4.460 -37.381  1.00 53.78           H  
ATOM   1865  HD3 PRO A 122     -35.053  -3.935 -36.363  1.00 53.78           H  
ATOM   1866  N   ARG A 123     -36.849  -1.484 -40.517  1.00 59.23           N  
ATOM   1867  H   ARG A 123     -36.081  -1.386 -41.167  1.00 59.23           H  
ATOM   1868  CA  ARG A 123     -38.089  -0.738 -40.745  1.00 59.23           C  
ATOM   1869  HA  ARG A 123     -38.288  -0.143 -39.854  1.00 59.23           H  
ATOM   1870  C   ARG A 123     -39.218  -1.757 -40.943  1.00 59.23           C  
ATOM   1871  CB  ARG A 123     -37.973   0.184 -41.971  1.00 59.23           C  
ATOM   1872  HB2 ARG A 123     -38.976   0.362 -42.359  1.00 59.23           H  
ATOM   1873  HB3 ARG A 123     -37.397  -0.311 -42.753  1.00 59.23           H  
ATOM   1874  O   ARG A 123     -39.062  -2.640 -41.785  1.00 59.23           O  
ATOM   1875  CG  ARG A 123     -37.350   1.548 -41.640  1.00 59.23           C  
ATOM   1876  HG2 ARG A 123     -37.946   2.033 -40.867  1.00 59.23           H  
ATOM   1877  HG3 ARG A 123     -36.332   1.412 -41.274  1.00 59.23           H  
ATOM   1878  CD  ARG A 123     -37.336   2.428 -42.898  1.00 59.23           C  
ATOM   1879  HD2 ARG A 123     -38.331   2.399 -43.342  1.00 59.23           H  
ATOM   1880  HD3 ARG A 123     -36.626   2.012 -43.613  1.00 59.23           H  
ATOM   1881  NE  ARG A 123     -36.969   3.828 -42.597  1.00 59.23           N  
ATOM   1882  HE  ARG A 123     -36.315   3.971 -41.841  1.00 59.23           H  
ATOM   1883  NH1 ARG A 123     -38.109   4.828 -44.330  1.00 59.23           N  
ATOM   1884 HH11 ARG A 123     -38.316   5.657 -44.868  1.00 59.23           H  
ATOM   1885 HH12 ARG A 123     -38.345   3.916 -44.694  1.00 59.23           H  
ATOM   1886  NH2 ARG A 123     -36.947   6.088 -42.907  1.00 59.23           N  
ATOM   1887 HH21 ARG A 123     -36.285   6.191 -42.152  1.00 59.23           H  
ATOM   1888 HH22 ARG A 123     -37.175   6.897 -43.467  1.00 59.23           H  
ATOM   1889  CZ  ARG A 123     -37.344   4.902 -43.274  1.00 59.23           C  
ATOM   1890  N   PRO A 124     -40.340  -1.660 -40.206  1.00 60.49           N  
ATOM   1891  CA  PRO A 124     -41.483  -2.527 -40.444  1.00 60.49           C  
ATOM   1892  HA  PRO A 124     -41.188  -3.569 -40.316  1.00 60.49           H  
ATOM   1893  C   PRO A 124     -41.970  -2.312 -41.880  1.00 60.49           C  
ATOM   1894  CB  PRO A 124     -42.518  -2.165 -39.373  1.00 60.49           C  
ATOM   1895  HB2 PRO A 124     -43.538  -2.210 -39.755  1.00 60.49           H  
ATOM   1896  HB3 PRO A 124     -42.405  -2.840 -38.524  1.00 60.49           H  
ATOM   1897  O   PRO A 124     -42.441  -1.233 -42.240  1.00 60.49           O  
ATOM   1898  CG  PRO A 124     -42.136  -0.749 -38.944  1.00 60.49           C  
ATOM   1899  HG2 PRO A 124     -42.406  -0.554 -37.906  1.00 60.49           H  
ATOM   1900  HG3 PRO A 124     -42.617  -0.029 -39.605  1.00 60.49           H  
ATOM   1901  CD  PRO A 124     -40.625  -0.699 -39.154  1.00 60.49           C  
ATOM   1902  HD2 PRO A 124     -40.333   0.312 -39.440  1.00 60.49           H  
ATOM   1903  HD3 PRO A 124     -40.111  -1.002 -38.242  1.00 60.49           H  
ATOM   1904  N   ILE A 125     -41.796  -3.336 -42.714  1.00 59.45           N  
ATOM   1905  H   ILE A 125     -41.309  -4.152 -42.371  1.00 59.45           H  
ATOM   1906  CA  ILE A 125     -42.262  -3.354 -44.098  1.00 59.45           C  
ATOM   1907  HA  ILE A 125     -41.951  -2.430 -44.584  1.00 59.45           H  
ATOM   1908  C   ILE A 125     -43.791  -3.396 -44.062  1.00 59.45           C  
ATOM   1909  CB  ILE A 125     -41.629  -4.538 -44.867  1.00 59.45           C  
ATOM   1910  HB  ILE A 125     -41.816  -5.452 -44.302  1.00 59.45           H  
ATOM   1911  O   ILE A 125     -44.394  -4.260 -43.427  1.00 59.45           O  
ATOM   1912  CG1 ILE A 125     -40.097  -4.333 -44.987  1.00 59.45           C  
ATOM   1913 HG12 ILE A 125     -39.890  -3.542 -45.708  1.00 59.45           H  
ATOM   1914 HG13 ILE A 125     -39.690  -4.018 -44.027  1.00 59.45           H  
ATOM   1915  CG2 ILE A 125     -42.260  -4.698 -46.263  1.00 59.45           C  
ATOM   1916 HG21 ILE A 125     -41.785  -5.517 -46.803  1.00 59.45           H  
ATOM   1917 HG22 ILE A 125     -43.319  -4.942 -46.179  1.00 59.45           H  
ATOM   1918 HG23 ILE A 125     -42.144  -3.783 -46.843  1.00 59.45           H  
ATOM   1919  CD1 ILE A 125     -39.327  -5.596 -45.390  1.00 59.45           C  
ATOM   1920 HD11 ILE A 125     -38.257  -5.386 -45.371  1.00 59.45           H  
ATOM   1921 HD12 ILE A 125     -39.599  -5.908 -46.399  1.00 59.45           H  
ATOM   1922 HD13 ILE A 125     -39.540  -6.402 -44.689  1.00 59.45           H  
ATOM   1923  N   ASN A 126     -44.425  -2.433 -44.729  1.00 65.48           N  
ATOM   1924  H   ASN A 126     -43.866  -1.748 -45.216  1.00 65.48           H  
ATOM   1925  CA  ASN A 126     -45.872  -2.404 -44.895  1.00 65.48           C  
ATOM   1926  HA  ASN A 126     -46.326  -2.434 -43.904  1.00 65.48           H  
ATOM   1927  C   ASN A 126     -46.297  -3.642 -45.718  1.00 65.48           C  
ATOM   1928  CB  ASN A 126     -46.227  -1.065 -45.573  1.00 65.48           C  
ATOM   1929  HB2 ASN A 126     -45.741  -0.259 -45.023  1.00 65.48           H  
ATOM   1930  HB3 ASN A 126     -45.842  -1.061 -46.593  1.00 65.48           H  
ATOM   1931  O   ASN A 126     -45.794  -3.796 -46.831  1.00 65.48           O  
ATOM   1932  CG  ASN A 126     -47.711  -0.750 -45.620  1.00 65.48           C  
ATOM   1933  ND2 ASN A 126     -48.060   0.462 -45.983  1.00 65.48           N  
ATOM   1934 HD21 ASN A 126     -49.048   0.669 -45.992  1.00 65.48           H  
ATOM   1935 HD22 ASN A 126     -47.357   1.151 -46.210  1.00 65.48           H  
ATOM   1936  OD1 ASN A 126     -48.574  -1.568 -45.354  1.00 65.48           O  
ATOM   1937  N   PRO A 127     -47.220  -4.507 -45.250  1.00 65.31           N  
ATOM   1938  CA  PRO A 127     -47.614  -5.736 -45.957  1.00 65.31           C  
ATOM   1939  HA  PRO A 127     -46.728  -6.347 -46.127  1.00 65.31           H  
ATOM   1940  C   PRO A 127     -48.276  -5.504 -47.328  1.00 65.31           C  
ATOM   1941  CB  PRO A 127     -48.548  -6.477 -44.990  1.00 65.31           C  
ATOM   1942  HB2 PRO A 127     -49.351  -7.005 -45.504  1.00 65.31           H  
ATOM   1943  HB3 PRO A 127     -47.963  -7.178 -44.394  1.00 65.31           H  
ATOM   1944  O   PRO A 127     -48.541  -6.456 -48.054  1.00 65.31           O  
ATOM   1945  CG  PRO A 127     -49.090  -5.374 -44.083  1.00 65.31           C  
ATOM   1946  HG2 PRO A 127     -49.395  -5.761 -43.110  1.00 65.31           H  
ATOM   1947  HG3 PRO A 127     -49.919  -4.868 -44.575  1.00 65.31           H  
ATOM   1948  CD  PRO A 127     -47.902  -4.426 -43.968  1.00 65.31           C  
ATOM   1949  HD2 PRO A 127     -47.229  -4.768 -43.183  1.00 65.31           H  
ATOM   1950  HD3 PRO A 127     -48.254  -3.419 -43.745  1.00 65.31           H  
ATOM   1951  N   ARG A 128     -48.562  -4.248 -47.695  1.00 74.38           N  
ATOM   1952  H   ARG A 128     -48.336  -3.521 -47.032  1.00 74.38           H  
ATOM   1953  CA  ARG A 128     -49.063  -3.845 -49.021  1.00 74.38           C  
ATOM   1954  HA  ARG A 128     -49.340  -4.736 -49.585  1.00 74.38           H  
ATOM   1955  C   ARG A 128     -48.012  -3.161 -49.908  1.00 74.38           C  
ATOM   1956  CB  ARG A 128     -50.313  -2.972 -48.835  1.00 74.38           C  
ATOM   1957  HB2 ARG A 128     -50.558  -2.489 -49.781  1.00 74.38           H  
ATOM   1958  HB3 ARG A 128     -50.112  -2.195 -48.097  1.00 74.38           H  
ATOM   1959  O   ARG A 128     -48.356  -2.717 -50.999  1.00 74.38           O  
ATOM   1960  CG  ARG A 128     -51.527  -3.805 -48.407  1.00 74.38           C  
ATOM   1961  HG2 ARG A 128     -51.711  -4.556 -49.175  1.00 74.38           H  
ATOM   1962  HG3 ARG A 128     -51.328  -4.313 -47.463  1.00 74.38           H  
ATOM   1963  CD  ARG A 128     -52.756  -2.900 -48.251  1.00 74.38           C  
ATOM   1964  HD2 ARG A 128     -52.598  -1.980 -48.814  1.00 74.38           H  
ATOM   1965  HD3 ARG A 128     -52.870  -2.645 -47.197  1.00 74.38           H  
ATOM   1966  NE  ARG A 128     -53.977  -3.550 -48.763  1.00 74.38           N  
ATOM   1967  HE  ARG A 128     -53.850  -4.442 -49.219  1.00 74.38           H  
ATOM   1968  NH1 ARG A 128     -55.466  -1.914 -48.155  1.00 74.38           N  
ATOM   1969 HH11 ARG A 128     -54.710  -1.409 -47.715  1.00 74.38           H  
ATOM   1970 HH12 ARG A 128     -56.404  -1.540 -48.151  1.00 74.38           H  
ATOM   1971  NH2 ARG A 128     -56.176  -3.673 -49.334  1.00 74.38           N  
ATOM   1972 HH21 ARG A 128     -55.997  -4.538 -49.824  1.00 74.38           H  
ATOM   1973 HH22 ARG A 128     -57.107  -3.283 -49.330  1.00 74.38           H  
ATOM   1974  CZ  ARG A 128     -55.196  -3.045 -48.746  1.00 74.38           C  
ATOM   1975  N   GLY A 129     -46.768  -3.029 -49.446  1.00 70.96           N  
ATOM   1976  H   GLY A 129     -46.519  -3.498 -48.586  1.00 70.96           H  
ATOM   1977  CA  GLY A 129     -45.679  -2.438 -50.225  1.00 70.96           C  
ATOM   1978  HA2 GLY A 129     -44.859  -2.164 -49.561  1.00 70.96           H  
ATOM   1979  HA3 GLY A 129     -46.048  -1.535 -50.710  1.00 70.96           H  
ATOM   1980  C   GLY A 129     -45.131  -3.411 -51.279  1.00 70.96           C  
ATOM   1981  O   GLY A 129     -45.117  -4.617 -51.032  1.00 70.96           O  
ATOM   1982  N   PRO A 130     -44.681  -2.926 -52.451  1.00 64.15           N  
ATOM   1983  CA  PRO A 130     -44.055  -3.775 -53.461  1.00 64.15           C  
ATOM   1984  HA  PRO A 130     -44.761  -4.541 -53.783  1.00 64.15           H  
ATOM   1985  C   PRO A 130     -42.799  -4.457 -52.893  1.00 64.15           C  
ATOM   1986  CB  PRO A 130     -43.745  -2.847 -54.642  1.00 64.15           C  
ATOM   1987  HB2 PRO A 130     -44.589  -2.844 -55.331  1.00 64.15           H  
ATOM   1988  HB3 PRO A 130     -42.832  -3.134 -55.164  1.00 64.15           H  
ATOM   1989  O   PRO A 130     -41.933  -3.803 -52.322  1.00 64.15           O  
ATOM   1990  CG  PRO A 130     -43.616  -1.467 -53.995  1.00 64.15           C  
ATOM   1991  HG2 PRO A 130     -42.608  -1.341 -53.599  1.00 64.15           H  
ATOM   1992  HG3 PRO A 130     -43.854  -0.666 -54.695  1.00 64.15           H  
ATOM   1993  CD  PRO A 130     -44.614  -1.526 -52.841  1.00 64.15           C  
ATOM   1994  HD2 PRO A 130     -44.267  -0.895 -52.022  1.00 64.15           H  
ATOM   1995  HD3 PRO A 130     -45.596  -1.198 -53.184  1.00 64.15           H  
ATOM   1996  N   ALA A 131     -42.702  -5.777 -53.067  1.00 64.71           N  
ATOM   1997  H   ALA A 131     -43.473  -6.247 -53.520  1.00 64.71           H  
ATOM   1998  CA  ALA A 131     -41.636  -6.635 -52.536  1.00 64.71           C  
ATOM   1999  HA  ALA A 131     -41.357  -6.256 -51.552  1.00 64.71           H  
ATOM   2000  C   ALA A 131     -40.343  -6.637 -53.381  1.00 64.71           C  
ATOM   2001  CB  ALA A 131     -42.218  -8.044 -52.352  1.00 64.71           C  
ATOM   2002  HB1 ALA A 131     -42.468  -8.475 -53.321  1.00 64.71           H  
ATOM   2003  HB2 ALA A 131     -41.482  -8.682 -51.862  1.00 64.71           H  
ATOM   2004  HB3 ALA A 131     -43.110  -8.000 -51.728  1.00 64.71           H  
ATOM   2005  O   ALA A 131     -39.551  -7.574 -53.310  1.00 64.71           O  
ATOM   2006  N   ILE A 132     -40.129  -5.616 -54.211  1.00 56.12           N  
ATOM   2007  H   ILE A 132     -40.722  -4.803 -54.129  1.00 56.12           H  
ATOM   2008  CA  ILE A 132     -38.957  -5.537 -55.084  1.00 56.12           C  
ATOM   2009  HA  ILE A 132     -38.599  -6.542 -55.306  1.00 56.12           H  
ATOM   2010  C   ILE A 132     -37.860  -4.821 -54.302  1.00 56.12           C  
ATOM   2011  CB  ILE A 132     -39.312  -4.885 -56.438  1.00 56.12           C  
ATOM   2012  HB  ILE A 132     -39.720  -3.893 -56.248  1.00 56.12           H  
ATOM   2013  O   ILE A 132     -37.829  -3.595 -54.231  1.00 56.12           O  
ATOM   2014  CG1 ILE A 132     -40.376  -5.740 -57.171  1.00 56.12           C  
ATOM   2015 HG12 ILE A 132     -39.910  -6.639 -57.575  1.00 56.12           H  
ATOM   2016 HG13 ILE A 132     -41.152  -6.058 -56.474  1.00 56.12           H  
ATOM   2017  CG2 ILE A 132     -38.052  -4.744 -57.315  1.00 56.12           C  
ATOM   2018 HG21 ILE A 132     -38.303  -4.297 -58.277  1.00 56.12           H  
ATOM   2019 HG22 ILE A 132     -37.594  -5.719 -57.484  1.00 56.12           H  
ATOM   2020 HG23 ILE A 132     -37.322  -4.094 -56.834  1.00 56.12           H  
ATOM   2021  CD1 ILE A 132     -41.095  -4.992 -58.298  1.00 56.12           C  
ATOM   2022 HD11 ILE A 132     -40.392  -4.727 -59.089  1.00 56.12           H  
ATOM   2023 HD12 ILE A 132     -41.559  -4.086 -57.907  1.00 56.12           H  
ATOM   2024 HD13 ILE A 132     -41.868  -5.633 -58.721  1.00 56.12           H  
ATOM   2025  N   VAL A 133     -36.983  -5.607 -53.680  1.00 54.27           N  
ATOM   2026  H   VAL A 133     -37.120  -6.606 -53.739  1.00 54.27           H  
ATOM   2027  CA  VAL A 133     -35.668  -5.129 -53.251  1.00 54.27           C  
ATOM   2028  HA  VAL A 133     -35.784  -4.175 -52.736  1.00 54.27           H  
ATOM   2029  C   VAL A 133     -34.856  -4.961 -54.538  1.00 54.27           C  
ATOM   2030  CB  VAL A 133     -34.992  -6.122 -52.283  1.00 54.27           C  
ATOM   2031  HB  VAL A 133     -34.865  -7.086 -52.775  1.00 54.27           H  
ATOM   2032  O   VAL A 133     -34.643  -5.966 -55.222  1.00 54.27           O  
ATOM   2033  CG1 VAL A 133     -33.620  -5.620 -51.821  1.00 54.27           C  
ATOM   2034 HG11 VAL A 133     -32.941  -5.556 -52.672  1.00 54.27           H  
ATOM   2035 HG12 VAL A 133     -33.186  -6.317 -51.104  1.00 54.27           H  
ATOM   2036 HG13 VAL A 133     -33.707  -4.635 -51.362  1.00 54.27           H  
ATOM   2037  CG2 VAL A 133     -35.859  -6.333 -51.032  1.00 54.27           C  
ATOM   2038 HG21 VAL A 133     -35.351  -7.011 -50.346  1.00 54.27           H  
ATOM   2039 HG22 VAL A 133     -36.815  -6.777 -51.308  1.00 54.27           H  
ATOM   2040 HG23 VAL A 133     -36.033  -5.379 -50.534  1.00 54.27           H  
ATOM   2041  N   PRO A 134     -34.458  -3.741 -54.941  1.00 55.97           N  
ATOM   2042  CA  PRO A 134     -33.510  -3.606 -56.034  1.00 55.97           C  
ATOM   2043  HA  PRO A 134     -33.914  -4.042 -56.947  1.00 55.97           H  
ATOM   2044  C   PRO A 134     -32.241  -4.356 -55.628  1.00 55.97           C  
ATOM   2045  CB  PRO A 134     -33.300  -2.103 -56.233  1.00 55.97           C  
ATOM   2046  HB2 PRO A 134     -34.023  -1.734 -56.960  1.00 55.97           H  
ATOM   2047  HB3 PRO A 134     -32.285  -1.865 -56.552  1.00 55.97           H  
ATOM   2048  O   PRO A 134     -31.722  -4.162 -54.529  1.00 55.97           O  
ATOM   2049  CG  PRO A 134     -33.614  -1.515 -54.858  1.00 55.97           C  
ATOM   2050  HG2 PRO A 134     -32.722  -1.555 -54.234  1.00 55.97           H  
ATOM   2051  HG3 PRO A 134     -33.983  -0.492 -54.936  1.00 55.97           H  
ATOM   2052  CD  PRO A 134     -34.669  -2.459 -54.284  1.00 55.97           C  
ATOM   2053  HD2 PRO A 134     -34.535  -2.535 -53.205  1.00 55.97           H  
ATOM   2054  HD3 PRO A 134     -35.665  -2.085 -54.520  1.00 55.97           H  
ATOM   2055  N   LEU A 135     -31.778  -5.250 -56.500  1.00 49.14           N  
ATOM   2056  H   LEU A 135     -32.290  -5.393 -57.359  1.00 49.14           H  
ATOM   2057  CA  LEU A 135     -30.447  -5.839 -56.420  1.00 49.14           C  
ATOM   2058  HA  LEU A 135     -30.243  -6.170 -55.401  1.00 49.14           H  
ATOM   2059  C   LEU A 135     -29.454  -4.728 -56.765  1.00 49.14           C  
ATOM   2060  CB  LEU A 135     -30.352  -7.035 -57.389  1.00 49.14           C  
ATOM   2061  HB2 LEU A 135     -30.666  -6.691 -58.374  1.00 49.14           H  
ATOM   2062  HB3 LEU A 135     -29.309  -7.341 -57.472  1.00 49.14           H  
ATOM   2063  O   LEU A 135     -28.890  -4.699 -57.851  1.00 49.14           O  
ATOM   2064  CG  LEU A 135     -31.194  -8.258 -56.992  1.00 49.14           C  
ATOM   2065  HG  LEU A 135     -32.179  -7.936 -56.653  1.00 49.14           H  
ATOM   2066  CD1 LEU A 135     -31.388  -9.171 -58.203  1.00 49.14           C  
ATOM   2067 HD11 LEU A 135     -30.418  -9.502 -58.576  1.00 49.14           H  
ATOM   2068 HD12 LEU A 135     -31.982 -10.040 -57.921  1.00 49.14           H  
ATOM   2069 HD13 LEU A 135     -31.905  -8.628 -58.994  1.00 49.14           H  
ATOM   2070  CD2 LEU A 135     -30.526  -9.070 -55.880  1.00 49.14           C  
ATOM   2071 HD21 LEU A 135     -29.546  -9.415 -56.209  1.00 49.14           H  
ATOM   2072 HD22 LEU A 135     -31.146  -9.929 -55.626  1.00 49.14           H  
ATOM   2073 HD23 LEU A 135     -30.405  -8.448 -54.994  1.00 49.14           H  
ATOM   2074  N   SER A 136     -29.334  -3.741 -55.885  1.00 50.73           N  
ATOM   2075  H   SER A 136     -29.917  -3.740 -55.060  1.00 50.73           H  
ATOM   2076  CA  SER A 136     -28.306  -2.728 -56.001  1.00 50.73           C  
ATOM   2077  HA  SER A 136     -28.259  -2.378 -57.032  1.00 50.73           H  
ATOM   2078  C   SER A 136     -26.996  -3.417 -55.639  1.00 50.73           C  
ATOM   2079  CB  SER A 136     -28.585  -1.515 -55.108  1.00 50.73           C  
ATOM   2080  HB2 SER A 136     -27.971  -0.683 -55.452  1.00 50.73           H  
ATOM   2081  HB3 SER A 136     -28.305  -1.748 -54.080  1.00 50.73           H  
ATOM   2082  O   SER A 136     -26.779  -3.774 -54.482  1.00 50.73           O  
ATOM   2083  OG  SER A 136     -29.953  -1.139 -55.122  1.00 50.73           O  
ATOM   2084  HG  SER A 136     -30.012  -0.263 -54.733  1.00 50.73           H  
ATOM   2085  N   GLU A 137     -26.196  -3.637 -56.676  1.00 50.16           N  
ATOM   2086  H   GLU A 137     -26.622  -3.432 -57.569  1.00 50.16           H  
ATOM   2087  CA  GLU A 137     -24.812  -4.118 -56.831  1.00 50.16           C  
ATOM   2088  HA  GLU A 137     -24.798  -5.204 -56.746  1.00 50.16           H  
ATOM   2089  C   GLU A 137     -23.747  -3.592 -55.831  1.00 50.16           C  
ATOM   2090  CB  GLU A 137     -24.436  -3.743 -58.286  1.00 50.16           C  
ATOM   2091  HB2 GLU A 137     -23.357  -3.766 -58.436  1.00 50.16           H  
ATOM   2092  HB3 GLU A 137     -24.771  -2.721 -58.467  1.00 50.16           H  
ATOM   2093  O   GLU A 137     -22.561  -3.577 -56.130  1.00 50.16           O  
ATOM   2094  CG  GLU A 137     -25.056  -4.704 -59.316  1.00 50.16           C  
ATOM   2095  HG2 GLU A 137     -26.082  -4.931 -59.023  1.00 50.16           H  
ATOM   2096  HG3 GLU A 137     -24.497  -5.640 -59.286  1.00 50.16           H  
ATOM   2097  CD  GLU A 137     -25.087  -4.150 -60.751  1.00 50.16           C  
ATOM   2098  OE1 GLU A 137     -24.976  -4.974 -61.687  1.00 50.16           O  
ATOM   2099  OE2 GLU A 137     -25.327  -2.931 -60.906  1.00 50.16           O  
ATOM   2100  N   GLY A 138     -24.110  -3.185 -54.614  1.00 46.16           N  
ATOM   2101  H   GLY A 138     -25.085  -3.276 -54.365  1.00 46.16           H  
ATOM   2102  CA  GLY A 138     -23.213  -2.536 -53.648  1.00 46.16           C  
ATOM   2103  HA2 GLY A 138     -22.409  -2.034 -54.188  1.00 46.16           H  
ATOM   2104  HA3 GLY A 138     -23.773  -1.769 -53.114  1.00 46.16           H  
ATOM   2105  C   GLY A 138     -22.560  -3.452 -52.606  1.00 46.16           C  
ATOM   2106  O   GLY A 138     -22.320  -2.994 -51.494  1.00 46.16           O  
ATOM   2107  N   GLY A 139     -22.345  -4.741 -52.894  1.00 43.93           N  
ATOM   2108  H   GLY A 139     -22.502  -5.037 -53.847  1.00 43.93           H  
ATOM   2109  CA  GLY A 139     -22.038  -5.739 -51.853  1.00 43.93           C  
ATOM   2110  HA2 GLY A 139     -22.749  -6.558 -51.963  1.00 43.93           H  
ATOM   2111  HA3 GLY A 139     -22.199  -5.311 -50.864  1.00 43.93           H  
ATOM   2112  C   GLY A 139     -20.643  -6.366 -51.853  1.00 43.93           C  
ATOM   2113  O   GLY A 139     -20.082  -6.556 -50.781  1.00 43.93           O  
ATOM   2114  N   LEU A 140     -20.075  -6.698 -53.010  1.00 43.29           N  
ATOM   2115  H   LEU A 140     -20.551  -6.481 -53.874  1.00 43.29           H  
ATOM   2116  CA  LEU A 140     -18.752  -7.318 -53.132  1.00 43.29           C  
ATOM   2117  HA  LEU A 140     -18.143  -7.091 -52.257  1.00 43.29           H  
ATOM   2118  C   LEU A 140     -18.087  -6.740 -54.389  1.00 43.29           C  
ATOM   2119  CB  LEU A 140     -18.875  -8.857 -53.283  1.00 43.29           C  
ATOM   2120  HB2 LEU A 140     -19.840  -9.114 -53.720  1.00 43.29           H  
ATOM   2121  HB3 LEU A 140     -18.126  -9.158 -54.015  1.00 43.29           H  
ATOM   2122  O   LEU A 140     -18.657  -6.900 -55.469  1.00 43.29           O  
ATOM   2123  CG  LEU A 140     -18.621  -9.722 -52.030  1.00 43.29           C  
ATOM   2124  HG  LEU A 140     -17.739  -9.355 -51.506  1.00 43.29           H  
ATOM   2125  CD1 LEU A 140     -19.798  -9.792 -51.052  1.00 43.29           C  
ATOM   2126 HD11 LEU A 140     -19.843  -8.874 -50.466  1.00 43.29           H  
ATOM   2127 HD12 LEU A 140     -20.732  -9.936 -51.596  1.00 43.29           H  
ATOM   2128 HD13 LEU A 140     -19.654 -10.611 -50.348  1.00 43.29           H  
ATOM   2129  CD2 LEU A 140     -18.347 -11.165 -52.466  1.00 43.29           C  
ATOM   2130 HD21 LEU A 140     -17.495 -11.187 -53.145  1.00 43.29           H  
ATOM   2131 HD22 LEU A 140     -18.107 -11.782 -51.601  1.00 43.29           H  
ATOM   2132 HD23 LEU A 140     -19.216 -11.572 -52.983  1.00 43.29           H  
ATOM   2133  N   PRO A 141     -16.904  -6.110 -54.311  1.00 46.05           N  
ATOM   2134  CA  PRO A 141     -16.049  -6.045 -55.482  1.00 46.05           C  
ATOM   2135  HA  PRO A 141     -16.594  -5.674 -56.350  1.00 46.05           H  
ATOM   2136  C   PRO A 141     -15.557  -7.472 -55.752  1.00 46.05           C  
ATOM   2137  CB  PRO A 141     -14.935  -5.062 -55.116  1.00 46.05           C  
ATOM   2138  HB2 PRO A 141     -15.252  -4.051 -55.373  1.00 46.05           H  
ATOM   2139  HB3 PRO A 141     -13.996  -5.301 -55.616  1.00 46.05           H  
ATOM   2140  O   PRO A 141     -14.825  -8.034 -54.938  1.00 46.05           O  
ATOM   2141  CG  PRO A 141     -14.818  -5.183 -53.594  1.00 46.05           C  
ATOM   2142  HG2 PRO A 141     -14.098  -5.962 -53.345  1.00 46.05           H  
ATOM   2143  HG3 PRO A 141     -14.519  -4.238 -53.141  1.00 46.05           H  
ATOM   2144  CD  PRO A 141     -16.213  -5.613 -53.129  1.00 46.05           C  
ATOM   2145  HD2 PRO A 141     -16.120  -6.388 -52.369  1.00 46.05           H  
ATOM   2146  HD3 PRO A 141     -16.753  -4.754 -52.730  1.00 46.05           H  
ATOM   2147  N   ASP A 142     -15.981  -8.074 -56.865  1.00 40.75           N  
ATOM   2148  H   ASP A 142     -16.651  -7.602 -57.456  1.00 40.75           H  
ATOM   2149  CA  ASP A 142     -15.293  -9.243 -57.417  1.00 40.75           C  
ATOM   2150  HA  ASP A 142     -15.329 -10.051 -56.685  1.00 40.75           H  
ATOM   2151  C   ASP A 142     -13.831  -8.831 -57.660  1.00 40.75           C  
ATOM   2152  CB  ASP A 142     -15.952  -9.707 -58.740  1.00 40.75           C  
ATOM   2153  HB2 ASP A 142     -16.568  -8.903 -59.144  1.00 40.75           H  
ATOM   2154  HB3 ASP A 142     -15.168  -9.905 -59.470  1.00 40.75           H  
ATOM   2155  O   ASP A 142     -13.579  -7.922 -58.458  1.00 40.75           O  
ATOM   2156  CG  ASP A 142     -16.790 -10.991 -58.640  1.00 40.75           C  
ATOM   2157  OD1 ASP A 142     -16.647 -11.732 -57.640  1.00 40.75           O  
ATOM   2158  OD2 ASP A 142     -17.552 -11.252 -59.599  1.00 40.75           O  
ATOM   2159  N   PRO A 143     -12.836  -9.440 -56.991  1.00 42.81           N  
ATOM   2160  CA  PRO A 143     -11.445  -9.044 -57.142  1.00 42.81           C  
ATOM   2161  HA  PRO A 143     -11.368  -7.971 -57.320  1.00 42.81           H  
ATOM   2162  C   PRO A 143     -10.822  -9.776 -58.334  1.00 42.81           C  
ATOM   2163  CB  PRO A 143     -10.808  -9.373 -55.791  1.00 42.81           C  
ATOM   2164  HB2 PRO A 143      -9.726  -9.495 -55.839  1.00 42.81           H  
ATOM   2165  HB3 PRO A 143     -11.066  -8.595 -55.072  1.00 42.81           H  
ATOM   2166  O   PRO A 143      -9.737 -10.328 -58.222  1.00 42.81           O  
ATOM   2167  CG  PRO A 143     -11.524 -10.670 -55.414  1.00 42.81           C  
ATOM   2168  HG2 PRO A 143     -11.046 -11.512 -55.914  1.00 42.81           H  
ATOM   2169  HG3 PRO A 143     -11.535 -10.823 -54.335  1.00 42.81           H  
ATOM   2170  CD  PRO A 143     -12.938 -10.478 -55.972  1.00 42.81           C  
ATOM   2171  HD2 PRO A 143     -13.601 -10.154 -55.169  1.00 42.81           H  
ATOM   2172  HD3 PRO A 143     -13.307 -11.409 -56.403  1.00 42.81           H  
ATOM   2173  N   THR A 144     -11.507  -9.855 -59.473  1.00 42.02           N  
ATOM   2174  H   THR A 144     -12.400  -9.385 -59.523  1.00 42.02           H  
ATOM   2175  CA  THR A 144     -10.956 -10.448 -60.694  1.00 42.02           C  
ATOM   2176  HA  THR A 144      -9.901 -10.185 -60.768  1.00 42.02           H  
ATOM   2177  C   THR A 144     -11.686  -9.884 -61.903  1.00 42.02           C  
ATOM   2178  CB  THR A 144     -11.068 -11.992 -60.729  1.00 42.02           C  
ATOM   2179  HB  THR A 144     -10.714 -12.317 -61.707  1.00 42.02           H  
ATOM   2180  O   THR A 144     -12.904 -10.006 -61.972  1.00 42.02           O  
ATOM   2181  CG2 THR A 144     -10.249 -12.759 -59.692  1.00 42.02           C  
ATOM   2182 HG21 THR A 144      -9.214 -12.416 -59.705  1.00 42.02           H  
ATOM   2183 HG22 THR A 144     -10.675 -12.622 -58.699  1.00 42.02           H  
ATOM   2184 HG23 THR A 144     -10.275 -13.822 -59.933  1.00 42.02           H  
ATOM   2185  OG1 THR A 144     -12.398 -12.428 -60.583  1.00 42.02           O  
ATOM   2186  HG1 THR A 144     -12.972 -11.726 -60.898  1.00 42.02           H  
ATOM   2187  N   ILE A 145     -10.927  -9.427 -62.909  1.00 35.35           N  
ATOM   2188  H   ILE A 145      -9.937  -9.343 -62.728  1.00 35.35           H  
ATOM   2189  CA  ILE A 145     -11.408  -8.964 -64.226  1.00 35.35           C  
ATOM   2190  HA  ILE A 145     -10.535  -8.899 -64.875  1.00 35.35           H  
ATOM   2191  C   ILE A 145     -11.980  -7.533 -64.088  1.00 35.35           C  
ATOM   2192  CB  ILE A 145     -12.392 -10.000 -64.867  1.00 35.35           C  
ATOM   2193  HB  ILE A 145     -13.392  -9.754 -64.510  1.00 35.35           H  
ATOM   2194  O   ILE A 145     -12.935  -7.296 -63.370  1.00 35.35           O  
ATOM   2195  CG1 ILE A 145     -12.132 -11.515 -64.580  1.00 35.35           C  
ATOM   2196 HG12 ILE A 145     -11.666 -11.695 -63.611  1.00 35.35           H  
ATOM   2197 HG13 ILE A 145     -11.437 -11.929 -65.310  1.00 35.35           H  
ATOM   2198  CG2 ILE A 145     -12.388  -9.871 -66.402  1.00 35.35           C  
ATOM   2199 HG21 ILE A 145     -13.277 -10.347 -66.815  1.00 35.35           H  
ATOM   2200 HG22 ILE A 145     -12.369  -8.826 -66.711  1.00 35.35           H  
ATOM   2201 HG23 ILE A 145     -11.498 -10.338 -66.825  1.00 35.35           H  
ATOM   2202  CD1 ILE A 145     -13.418 -12.348 -64.588  1.00 35.35           C  
ATOM   2203 HD11 ILE A 145     -13.904 -12.285 -65.562  1.00 35.35           H  
ATOM   2204 HD12 ILE A 145     -13.175 -13.390 -64.379  1.00 35.35           H  
ATOM   2205 HD13 ILE A 145     -14.099 -11.984 -63.819  1.00 35.35           H  
ATOM   2206  N   ILE A 146     -11.405  -6.482 -64.669  1.00 39.29           N  
ATOM   2207  H   ILE A 146     -11.481  -5.674 -64.068  1.00 39.29           H  
ATOM   2208  CA  ILE A 146     -11.543  -6.069 -66.076  1.00 39.29           C  
ATOM   2209  HA  ILE A 146     -11.282  -6.880 -66.756  1.00 39.29           H  
ATOM   2210  C   ILE A 146     -10.527  -4.916 -66.245  1.00 39.29           C  
ATOM   2211  CB  ILE A 146     -13.022  -5.612 -66.311  1.00 39.29           C  
ATOM   2212  HB  ILE A 146     -13.321  -5.013 -65.450  1.00 39.29           H  
ATOM   2213  O   ILE A 146     -10.644  -3.874 -65.615  1.00 39.29           O  
ATOM   2214  CG1 ILE A 146     -14.015  -6.798 -66.445  1.00 39.29           C  
ATOM   2215 HG12 ILE A 146     -13.904  -7.258 -67.426  1.00 39.29           H  
ATOM   2216 HG13 ILE A 146     -13.819  -7.566 -65.697  1.00 39.29           H  
ATOM   2217  CG2 ILE A 146     -13.223  -4.737 -67.559  1.00 39.29           C  
ATOM   2218 HG21 ILE A 146     -12.628  -3.828 -67.471  1.00 39.29           H  
ATOM   2219 HG22 ILE A 146     -12.986  -5.289 -68.468  1.00 39.29           H  
ATOM   2220 HG23 ILE A 146     -14.258  -4.401 -67.619  1.00 39.29           H  
ATOM   2221  CD1 ILE A 146     -15.488  -6.441 -66.234  1.00 39.29           C  
ATOM   2222 HD11 ILE A 146     -15.614  -5.937 -65.276  1.00 39.29           H  
ATOM   2223 HD12 ILE A 146     -15.855  -5.799 -67.036  1.00 39.29           H  
ATOM   2224 HD13 ILE A 146     -16.081  -7.355 -66.229  1.00 39.29           H  
ATOM   2225  N   SER A 147      -9.412  -5.170 -66.931  1.00 37.46           N  
ATOM   2226  H   SER A 147      -8.607  -4.978 -66.351  1.00 37.46           H  
ATOM   2227  CA  SER A 147      -9.157  -4.745 -68.321  1.00 37.46           C  
ATOM   2228  HA  SER A 147      -8.498  -5.496 -68.755  1.00 37.46           H  
ATOM   2229  C   SER A 147      -8.402  -3.416 -68.428  1.00 37.46           C  
ATOM   2230  CB  SER A 147     -10.418  -4.752 -69.193  1.00 37.46           C  
ATOM   2231  HB2 SER A 147     -11.076  -3.943 -68.876  1.00 37.46           H  
ATOM   2232  HB3 SER A 147     -10.919  -5.715 -69.089  1.00 37.46           H  
ATOM   2233  O   SER A 147      -8.962  -2.388 -68.806  1.00 37.46           O  
ATOM   2234  OG  SER A 147     -10.106  -4.549 -70.554  1.00 37.46           O  
ATOM   2235  HG  SER A 147      -9.737  -3.665 -70.619  1.00 37.46           H  
ATOM   2236  N   THR A 148      -7.085  -3.471 -68.226  1.00 39.67           N  
ATOM   2237  H   THR A 148      -6.662  -4.334 -67.916  1.00 39.67           H  
ATOM   2238  CA  THR A 148      -6.179  -2.575 -68.949  1.00 39.67           C  
ATOM   2239  HA  THR A 148      -6.461  -1.543 -68.743  1.00 39.67           H  
ATOM   2240  C   THR A 148      -6.354  -2.846 -70.448  1.00 39.67           C  
ATOM   2241  CB  THR A 148      -4.719  -2.772 -68.504  1.00 39.67           C  
ATOM   2242  HB  THR A 148      -4.053  -2.275 -69.209  1.00 39.67           H  
ATOM   2243  O   THR A 148      -6.370  -3.989 -70.901  1.00 39.67           O  
ATOM   2244  CG2 THR A 148      -4.487  -2.189 -67.112  1.00 39.67           C  
ATOM   2245 HG21 THR A 148      -5.111  -2.694 -66.374  1.00 39.67           H  
ATOM   2246 HG22 THR A 148      -4.723  -1.125 -67.108  1.00 39.67           H  
ATOM   2247 HG23 THR A 148      -3.441  -2.306 -66.829  1.00 39.67           H  
ATOM   2248  OG1 THR A 148      -4.401  -4.142 -68.432  1.00 39.67           O  
ATOM   2249  HG1 THR A 148      -3.506  -4.205 -68.091  1.00 39.67           H  
ATOM   2250  N   GLY A 149      -6.595  -1.792 -71.228  1.00 37.29           N  
ATOM   2251  H   GLY A 149      -6.608  -0.886 -70.783  1.00 37.29           H  
ATOM   2252  CA  GLY A 149      -6.972  -1.850 -72.645  1.00 37.29           C  
ATOM   2253  HA2 GLY A 149      -7.805  -2.545 -72.748  1.00 37.29           H  
ATOM   2254  HA3 GLY A 149      -7.314  -0.864 -72.959  1.00 37.29           H  
ATOM   2255  C   GLY A 149      -5.874  -2.304 -73.614  1.00 37.29           C  
ATOM   2256  O   GLY A 149      -5.823  -1.807 -74.737  1.00 37.29           O  
ATOM   2257  N   ALA A 150      -5.003  -3.233 -73.229  1.00 39.19           N  
ATOM   2258  H   ALA A 150      -5.130  -3.663 -72.324  1.00 39.19           H  
ATOM   2259  CA  ALA A 150      -3.993  -3.807 -74.106  1.00 39.19           C  
ATOM   2260  HA  ALA A 150      -4.201  -3.517 -75.136  1.00 39.19           H  
ATOM   2261  C   ALA A 150      -4.064  -5.335 -74.031  1.00 39.19           C  
ATOM   2262  CB  ALA A 150      -2.622  -3.229 -73.751  1.00 39.19           C  
ATOM   2263  HB1 ALA A 150      -2.370  -3.482 -72.721  1.00 39.19           H  
ATOM   2264  HB2 ALA A 150      -2.636  -2.144 -73.861  1.00 39.19           H  
ATOM   2265  HB3 ALA A 150      -1.862  -3.647 -74.411  1.00 39.19           H  
ATOM   2266  O   ALA A 150      -3.978  -5.931 -72.963  1.00 39.19           O  
ATOM   2267  N   GLY A 151      -4.306  -5.949 -75.191  1.00 39.94           N  
ATOM   2268  H   GLY A 151      -4.340  -5.368 -76.016  1.00 39.94           H  
ATOM   2269  CA  GLY A 151      -4.582  -7.373 -75.347  1.00 39.94           C  
ATOM   2270  HA2 GLY A 151      -4.743  -7.590 -76.403  1.00 39.94           H  
ATOM   2271  HA3 GLY A 151      -5.503  -7.597 -74.808  1.00 39.94           H  
ATOM   2272  C   GLY A 151      -3.490  -8.317 -74.816  1.00 39.94           C  
ATOM   2273  O   GLY A 151      -2.405  -7.895 -74.427  1.00 39.94           O  
ATOM   2274  N   PRO A 152      -3.776  -9.629 -74.819  1.00 39.62           N  
ATOM   2275  CA  PRO A 152      -3.036 -10.631 -74.066  1.00 39.62           C  
ATOM   2276  HA  PRO A 152      -2.907 -10.300 -73.036  1.00 39.62           H  
ATOM   2277  C   PRO A 152      -1.654 -10.870 -74.684  1.00 39.62           C  
ATOM   2278  CB  PRO A 152      -3.939 -11.871 -74.084  1.00 39.62           C  
ATOM   2279  HB2 PRO A 152      -3.374 -12.800 -74.013  1.00 39.62           H  
ATOM   2280  HB3 PRO A 152      -4.657 -11.804 -73.266  1.00 39.62           H  
ATOM   2281  O   PRO A 152      -1.491 -11.661 -75.612  1.00 39.62           O  
ATOM   2282  CG  PRO A 152      -4.679 -11.751 -75.417  1.00 39.62           C  
ATOM   2283  HG2 PRO A 152      -4.060 -12.144 -76.223  1.00 39.62           H  
ATOM   2284  HG3 PRO A 152      -5.642 -12.262 -75.391  1.00 39.62           H  
ATOM   2285  CD  PRO A 152      -4.847 -10.244 -75.583  1.00 39.62           C  
ATOM   2286  HD2 PRO A 152      -5.807  -9.940 -75.168  1.00 39.62           H  
ATOM   2287  HD3 PRO A 152      -4.787  -9.974 -76.637  1.00 39.62           H  
ATOM   2288  N   GLY A 153      -0.650 -10.181 -74.155  1.00 37.52           N  
ATOM   2289  H   GLY A 153      -0.882  -9.438 -73.511  1.00 37.52           H  
ATOM   2290  CA  GLY A 153       0.763 -10.449 -74.376  1.00 37.52           C  
ATOM   2291  HA2 GLY A 153       1.257  -9.536 -74.707  1.00 37.52           H  
ATOM   2292  HA3 GLY A 153       0.908 -11.223 -75.130  1.00 37.52           H  
ATOM   2293  C   GLY A 153       1.383 -10.880 -73.056  1.00 37.52           C  
ATOM   2294  O   GLY A 153       1.660 -10.056 -72.196  1.00 37.52           O  
ATOM   2295  N   SER A 154       1.561 -12.186 -72.880  1.00 40.64           N  
ATOM   2296  H   SER A 154       1.282 -12.799 -73.632  1.00 40.64           H  
ATOM   2297  CA  SER A 154       2.245 -12.769 -71.728  1.00 40.64           C  
ATOM   2298  HA  SER A 154       1.694 -12.533 -70.818  1.00 40.64           H  
ATOM   2299  C   SER A 154       3.676 -12.219 -71.621  1.00 40.64           C  
ATOM   2300  CB  SER A 154       2.257 -14.292 -71.929  1.00 40.64           C  
ATOM   2301  HB2 SER A 154       2.832 -14.541 -72.821  1.00 40.64           H  
ATOM   2302  HB3 SER A 154       1.232 -14.632 -72.076  1.00 40.64           H  
ATOM   2303  O   SER A 154       4.493 -12.507 -72.491  1.00 40.64           O  
ATOM   2304  OG  SER A 154       2.791 -14.982 -70.822  1.00 40.64           O  
ATOM   2305  HG  SER A 154       3.739 -14.831 -70.797  1.00 40.64           H  
ATOM   2306  N   GLY A 155       3.999 -11.509 -70.535  1.00 38.30           N  
ATOM   2307  H   GLY A 155       3.253 -11.177 -69.941  1.00 38.30           H  
ATOM   2308  CA  GLY A 155       5.374 -11.457 -70.025  1.00 38.30           C  
ATOM   2309  HA2 GLY A 155       5.347 -11.762 -68.979  1.00 38.30           H  
ATOM   2310  HA3 GLY A 155       5.987 -12.190 -70.550  1.00 38.30           H  
ATOM   2311  C   GLY A 155       6.127 -10.129 -70.070  1.00 38.30           C  
ATOM   2312  O   GLY A 155       7.266 -10.122 -70.526  1.00 38.30           O  
ATOM   2313  N   VAL A 156       5.586  -9.051 -69.500  1.00 39.14           N  
ATOM   2314  H   VAL A 156       4.621  -9.061 -69.203  1.00 39.14           H  
ATOM   2315  CA  VAL A 156       6.426  -7.975 -68.941  1.00 39.14           C  
ATOM   2316  HA  VAL A 156       7.413  -8.386 -68.726  1.00 39.14           H  
ATOM   2317  C   VAL A 156       5.804  -7.534 -67.618  1.00 39.14           C  
ATOM   2318  CB  VAL A 156       6.633  -6.794 -69.912  1.00 39.14           C  
ATOM   2319  HB  VAL A 156       5.684  -6.281 -70.068  1.00 39.14           H  
ATOM   2320  O   VAL A 156       4.603  -7.311 -67.544  1.00 39.14           O  
ATOM   2321  CG1 VAL A 156       7.654  -5.803 -69.336  1.00 39.14           C  
ATOM   2322 HG11 VAL A 156       7.806  -4.982 -70.037  1.00 39.14           H  
ATOM   2323 HG12 VAL A 156       8.606  -6.295 -69.141  1.00 39.14           H  
ATOM   2324 HG13 VAL A 156       7.269  -5.368 -68.413  1.00 39.14           H  
ATOM   2325  CG2 VAL A 156       7.183  -7.234 -71.279  1.00 39.14           C  
ATOM   2326 HG21 VAL A 156       7.337  -6.357 -71.908  1.00 39.14           H  
ATOM   2327 HG22 VAL A 156       6.462  -7.880 -71.780  1.00 39.14           H  
ATOM   2328 HG23 VAL A 156       8.130  -7.760 -71.156  1.00 39.14           H  
ATOM   2329  N   GLY A 157       6.606  -7.539 -66.553  1.00 37.55           N  
ATOM   2330  H   GLY A 157       7.595  -7.685 -66.698  1.00 37.55           H  
ATOM   2331  CA  GLY A 157       6.175  -7.145 -65.218  1.00 37.55           C  
ATOM   2332  HA2 GLY A 157       6.944  -7.395 -64.487  1.00 37.55           H  
ATOM   2333  HA3 GLY A 157       5.258  -7.672 -64.952  1.00 37.55           H  
ATOM   2334  C   GLY A 157       5.930  -5.646 -65.155  1.00 37.55           C  
ATOM   2335  O   GLY A 157       6.883  -4.873 -65.102  1.00 37.55           O  
ATOM   2336  N   ASP A 158       4.661  -5.263 -65.123  1.00 38.41           N  
ATOM   2337  H   ASP A 158       3.932  -5.933 -65.319  1.00 38.41           H  
ATOM   2338  CA  ASP A 158       4.254  -3.900 -64.818  1.00 38.41           C  
ATOM   2339  HA  ASP A 158       5.015  -3.205 -65.173  1.00 38.41           H  
ATOM   2340  C   ASP A 158       4.178  -3.765 -63.294  1.00 38.41           C  
ATOM   2341  CB  ASP A 158       2.955  -3.549 -65.562  1.00 38.41           C  
ATOM   2342  HB2 ASP A 158       2.617  -2.569 -65.225  1.00 38.41           H  
ATOM   2343  HB3 ASP A 158       2.186  -4.279 -65.309  1.00 38.41           H  
ATOM   2344  O   ASP A 158       3.164  -4.040 -62.655  1.00 38.41           O  
ATOM   2345  CG  ASP A 158       3.132  -3.499 -67.090  1.00 38.41           C  
ATOM   2346  OD1 ASP A 158       4.275  -3.271 -67.557  1.00 38.41           O  
ATOM   2347  OD2 ASP A 158       2.117  -3.688 -67.797  1.00 38.41           O  
ATOM   2348  N   TYR A 159       5.305  -3.388 -62.689  1.00 45.32           N  
ATOM   2349  H   TYR A 159       6.125  -3.267 -63.266  1.00 45.32           H  
ATOM   2350  CA  TYR A 159       5.288  -2.766 -61.371  1.00 45.32           C  
ATOM   2351  HA  TYR A 159       4.647  -3.340 -60.702  1.00 45.32           H  
ATOM   2352  C   TYR A 159       4.687  -1.368 -61.553  1.00 45.32           C  
ATOM   2353  CB  TYR A 159       6.703  -2.717 -60.769  1.00 45.32           C  
ATOM   2354  HB2 TYR A 159       7.349  -2.131 -61.423  1.00 45.32           H  
ATOM   2355  HB3 TYR A 159       6.650  -2.190 -59.817  1.00 45.32           H  
ATOM   2356  O   TYR A 159       5.381  -0.437 -61.963  1.00 45.32           O  
ATOM   2357  CG  TYR A 159       7.346  -4.073 -60.532  1.00 45.32           C  
ATOM   2358  CD1 TYR A 159       7.051  -4.803 -59.363  1.00 45.32           C  
ATOM   2359  HD1 TYR A 159       6.361  -4.400 -58.637  1.00 45.32           H  
ATOM   2360  CD2 TYR A 159       8.240  -4.604 -61.483  1.00 45.32           C  
ATOM   2361  HD2 TYR A 159       8.447  -4.053 -62.388  1.00 45.32           H  
ATOM   2362  CE1 TYR A 159       7.649  -6.060 -59.145  1.00 45.32           C  
ATOM   2363  HE1 TYR A 159       7.423  -6.626 -58.253  1.00 45.32           H  
ATOM   2364  CE2 TYR A 159       8.845  -5.857 -61.266  1.00 45.32           C  
ATOM   2365  HE2 TYR A 159       9.524  -6.259 -62.003  1.00 45.32           H  
ATOM   2366  OH  TYR A 159       9.126  -7.799 -59.886  1.00 45.32           O  
ATOM   2367  HH  TYR A 159       9.729  -8.027 -60.597  1.00 45.32           H  
ATOM   2368  CZ  TYR A 159       8.548  -6.587 -60.094  1.00 45.32           C  
ATOM   2369  N   GLU A 160       3.386  -1.220 -61.303  1.00 43.93           N  
ATOM   2370  H   GLU A 160       2.825  -2.039 -61.116  1.00 43.93           H  
ATOM   2371  CA  GLU A 160       2.740   0.091 -61.261  1.00 43.93           C  
ATOM   2372  HA  GLU A 160       3.005   0.644 -62.163  1.00 43.93           H  
ATOM   2373  C   GLU A 160       3.279   0.875 -60.058  1.00 43.93           C  
ATOM   2374  CB  GLU A 160       1.205  -0.027 -61.237  1.00 43.93           C  
ATOM   2375  HB2 GLU A 160       0.909  -0.766 -60.493  1.00 43.93           H  
ATOM   2376  HB3 GLU A 160       0.794   0.941 -60.951  1.00 43.93           H  
ATOM   2377  O   GLU A 160       2.904   0.660 -58.905  1.00 43.93           O  
ATOM   2378  CG  GLU A 160       0.633  -0.402 -62.616  1.00 43.93           C  
ATOM   2379  HG2 GLU A 160       0.994   0.323 -63.345  1.00 43.93           H  
ATOM   2380  HG3 GLU A 160       1.016  -1.382 -62.901  1.00 43.93           H  
ATOM   2381  CD  GLU A 160      -0.907  -0.431 -62.659  1.00 43.93           C  
ATOM   2382  OE1 GLU A 160      -1.452  -0.477 -63.787  1.00 43.93           O  
ATOM   2383  OE2 GLU A 160      -1.538  -0.400 -61.578  1.00 43.93           O  
ATOM   2384  N   VAL A 161       4.203   1.798 -60.331  1.00 43.49           N  
ATOM   2385  H   VAL A 161       4.561   1.835 -61.275  1.00 43.49           H  
ATOM   2386  CA  VAL A 161       4.594   2.846 -59.388  1.00 43.49           C  
ATOM   2387  HA  VAL A 161       4.795   2.394 -58.417  1.00 43.49           H  
ATOM   2388  C   VAL A 161       3.399   3.788 -59.247  1.00 43.49           C  
ATOM   2389  CB  VAL A 161       5.869   3.583 -59.854  1.00 43.49           C  
ATOM   2390  HB  VAL A 161       5.697   4.025 -60.835  1.00 43.49           H  
ATOM   2391  O   VAL A 161       3.215   4.704 -60.046  1.00 43.49           O  
ATOM   2392  CG1 VAL A 161       6.275   4.698 -58.878  1.00 43.49           C  
ATOM   2393 HG11 VAL A 161       6.427   4.287 -57.880  1.00 43.49           H  
ATOM   2394 HG12 VAL A 161       7.196   5.170 -59.219  1.00 43.49           H  
ATOM   2395 HG13 VAL A 161       5.498   5.462 -58.836  1.00 43.49           H  
ATOM   2396  CG2 VAL A 161       7.055   2.614 -59.967  1.00 43.49           C  
ATOM   2397 HG21 VAL A 161       7.947   3.153 -60.285  1.00 43.49           H  
ATOM   2398 HG22 VAL A 161       7.241   2.137 -59.005  1.00 43.49           H  
ATOM   2399 HG23 VAL A 161       6.839   1.843 -60.707  1.00 43.49           H  
ATOM   2400  N   LEU A 162       2.564   3.546 -58.238  1.00 48.08           N  
ATOM   2401  H   LEU A 162       2.679   2.679 -57.732  1.00 48.08           H  
ATOM   2402  CA  LEU A 162       1.498   4.460 -57.841  1.00 48.08           C  
ATOM   2403  HA  LEU A 162       0.914   4.741 -58.717  1.00 48.08           H  
ATOM   2404  C   LEU A 162       2.133   5.729 -57.262  1.00 48.08           C  
ATOM   2405  CB  LEU A 162       0.568   3.759 -56.832  1.00 48.08           C  
ATOM   2406  HB2 LEU A 162       1.185   3.267 -56.080  1.00 48.08           H  
ATOM   2407  HB3 LEU A 162      -0.023   4.514 -56.314  1.00 48.08           H  
ATOM   2408  O   LEU A 162       2.506   5.783 -56.090  1.00 48.08           O  
ATOM   2409  CG  LEU A 162      -0.380   2.737 -57.496  1.00 48.08           C  
ATOM   2410  HG  LEU A 162      -0.034   2.505 -58.503  1.00 48.08           H  
ATOM   2411  CD1 LEU A 162      -0.419   1.437 -56.694  1.00 48.08           C  
ATOM   2412 HD11 LEU A 162       0.576   0.992 -56.680  1.00 48.08           H  
ATOM   2413 HD12 LEU A 162      -0.755   1.622 -55.674  1.00 48.08           H  
ATOM   2414 HD13 LEU A 162      -1.093   0.732 -57.181  1.00 48.08           H  
ATOM   2415  CD2 LEU A 162      -1.805   3.293 -57.579  1.00 48.08           C  
ATOM   2416 HD21 LEU A 162      -2.204   3.469 -56.581  1.00 48.08           H  
ATOM   2417 HD22 LEU A 162      -2.436   2.574 -58.101  1.00 48.08           H  
ATOM   2418 HD23 LEU A 162      -1.799   4.222 -58.149  1.00 48.08           H  
ATOM   2419  N   THR A 163       2.263   6.769 -58.080  1.00 46.35           N  
ATOM   2420  H   THR A 163       2.037   6.653 -59.058  1.00 46.35           H  
ATOM   2421  CA  THR A 163       2.482   8.124 -57.571  1.00 46.35           C  
ATOM   2422  HA  THR A 163       3.352   8.116 -56.914  1.00 46.35           H  
ATOM   2423  C   THR A 163       1.261   8.534 -56.754  1.00 46.35           C  
ATOM   2424  CB  THR A 163       2.736   9.126 -58.705  1.00 46.35           C  
ATOM   2425  HB  THR A 163       2.739  10.137 -58.297  1.00 46.35           H  
ATOM   2426  O   THR A 163       0.132   8.264 -57.161  1.00 46.35           O  
ATOM   2427  CG2 THR A 163       4.084   8.862 -59.379  1.00 46.35           C  
ATOM   2428 HG21 THR A 163       4.886   8.929 -58.644  1.00 46.35           H  
ATOM   2429 HG22 THR A 163       4.248   9.608 -60.156  1.00 46.35           H  
ATOM   2430 HG23 THR A 163       4.089   7.871 -59.833  1.00 46.35           H  
ATOM   2431  OG1 THR A 163       1.747   9.029 -59.702  1.00 46.35           O  
ATOM   2432  HG1 THR A 163       0.883   9.078 -59.285  1.00 46.35           H  
ATOM   2433  N   ASN A 164       1.476   9.174 -55.601  1.00 48.31           N  
ATOM   2434  H   ASN A 164       2.428   9.299 -55.288  1.00 48.31           H  
ATOM   2435  CA  ASN A 164       0.408   9.759 -54.794  1.00 48.31           C  
ATOM   2436  HA  ASN A 164      -0.245   8.969 -54.422  1.00 48.31           H  
ATOM   2437  C   ASN A 164      -0.427  10.703 -55.670  1.00 48.31           C  
ATOM   2438  CB  ASN A 164       1.023  10.514 -53.597  1.00 48.31           C  
ATOM   2439  HB2 ASN A 164       0.245  11.114 -53.126  1.00 48.31           H  
ATOM   2440  HB3 ASN A 164       1.792  11.198 -53.957  1.00 48.31           H  
ATOM   2441  O   ASN A 164      -0.008  11.823 -55.942  1.00 48.31           O  
ATOM   2442  CG  ASN A 164       1.607   9.615 -52.523  1.00 48.31           C  
ATOM   2443  ND2 ASN A 164       2.378  10.170 -51.617  1.00 48.31           N  
ATOM   2444 HD21 ASN A 164       2.738   9.554 -50.903  1.00 48.31           H  
ATOM   2445 HD22 ASN A 164       2.547  11.166 -51.632  1.00 48.31           H  
ATOM   2446  OD1 ASN A 164       1.367   8.423 -52.462  1.00 48.31           O  
ATOM   2447  N   THR A 165      -1.585  10.239 -56.133  1.00 46.72           N  
ATOM   2448  H   THR A 165      -1.806   9.259 -56.032  1.00 46.72           H  
ATOM   2449  CA  THR A 165      -2.620  11.098 -56.699  1.00 46.72           C  
ATOM   2450  HA  THR A 165      -2.201  11.729 -57.483  1.00 46.72           H  
ATOM   2451  C   THR A 165      -3.107  11.974 -55.562  1.00 46.72           C  
ATOM   2452  CB  THR A 165      -3.774  10.275 -57.290  1.00 46.72           C  
ATOM   2453  HB  THR A 165      -4.620  10.933 -57.492  1.00 46.72           H  
ATOM   2454  O   THR A 165      -3.713  11.475 -54.606  1.00 46.72           O  
ATOM   2455  CG2 THR A 165      -3.357   9.598 -58.593  1.00 46.72           C  
ATOM   2456 HG21 THR A 165      -4.202   9.038 -58.994  1.00 46.72           H  
ATOM   2457 HG22 THR A 165      -2.522   8.918 -58.421  1.00 46.72           H  
ATOM   2458 HG23 THR A 165      -3.067  10.354 -59.323  1.00 46.72           H  
ATOM   2459  OG1 THR A 165      -4.162   9.278 -56.359  1.00 46.72           O  
ATOM   2460  HG1 THR A 165      -4.431   9.784 -55.588  1.00 46.72           H  
ATOM   2461  N   ASP A 166      -2.753  13.252 -55.626  1.00 43.55           N  
ATOM   2462  H   ASP A 166      -2.217  13.579 -56.416  1.00 43.55           H  
ATOM   2463  CA  ASP A 166      -3.221  14.246 -54.681  1.00 43.55           C  
ATOM   2464  HA  ASP A 166      -2.891  13.939 -53.688  1.00 43.55           H  
ATOM   2465  C   ASP A 166      -4.752  14.253 -54.724  1.00 43.55           C  
ATOM   2466  CB  ASP A 166      -2.593  15.613 -55.014  1.00 43.55           C  
ATOM   2467  HB2 ASP A 166      -1.603  15.451 -55.442  1.00 43.55           H  
ATOM   2468  HB3 ASP A 166      -3.201  16.124 -55.760  1.00 43.55           H  
ATOM   2469  O   ASP A 166      -5.366  14.233 -55.793  1.00 43.55           O  
ATOM   2470  CG  ASP A 166      -2.420  16.510 -53.785  1.00 43.55           C  
ATOM   2471  OD1 ASP A 166      -3.005  16.173 -52.727  1.00 43.55           O  
ATOM   2472  OD2 ASP A 166      -1.691  17.519 -53.896  1.00 43.55           O  
ATOM   2473  N   ILE A 167      -5.383  14.247 -53.553  1.00 55.44           N  
ATOM   2474  H   ILE A 167      -4.807  14.388 -52.735  1.00 55.44           H  
ATOM   2475  CA  ILE A 167      -6.838  14.062 -53.381  1.00 55.44           C  
ATOM   2476  HA  ILE A 167      -7.108  13.167 -53.941  1.00 55.44           H  
ATOM   2477  C   ILE A 167      -7.639  15.228 -53.998  1.00 55.44           C  
ATOM   2478  CB  ILE A 167      -7.211  13.844 -51.887  1.00 55.44           C  
ATOM   2479  HB  ILE A 167      -7.520  14.806 -51.478  1.00 55.44           H  
ATOM   2480  O   ILE A 167      -8.868  15.234 -53.990  1.00 55.44           O  
ATOM   2481  CG1 ILE A 167      -6.034  13.337 -51.012  1.00 55.44           C  
ATOM   2482 HG12 ILE A 167      -5.202  14.037 -51.083  1.00 55.44           H  
ATOM   2483 HG13 ILE A 167      -5.700  12.364 -51.373  1.00 55.44           H  
ATOM   2484  CG2 ILE A 167      -8.407  12.874 -51.793  1.00 55.44           C  
ATOM   2485 HG21 ILE A 167      -9.217  13.218 -52.435  1.00 55.44           H  
ATOM   2486 HG22 ILE A 167      -8.104  11.877 -52.115  1.00 55.44           H  
ATOM   2487 HG23 ILE A 167      -8.786  12.831 -50.772  1.00 55.44           H  
ATOM   2488  CD1 ILE A 167      -6.346  13.241 -49.517  1.00 55.44           C  
ATOM   2489 HD11 ILE A 167      -7.064  12.444 -49.326  1.00 55.44           H  
ATOM   2490 HD12 ILE A 167      -5.429  13.017 -48.972  1.00 55.44           H  
ATOM   2491 HD13 ILE A 167      -6.747  14.190 -49.160  1.00 55.44           H  
ATOM   2492  N   PHE A 168      -6.938  16.226 -54.534  1.00 54.75           N  
ATOM   2493  H   PHE A 168      -5.933  16.123 -54.536  1.00 54.75           H  
ATOM   2494  CA  PHE A 168      -7.483  17.421 -55.148  1.00 54.75           C  
ATOM   2495  HA  PHE A 168      -8.527  17.524 -54.853  1.00 54.75           H  
ATOM   2496  C   PHE A 168      -7.487  17.403 -56.685  1.00 54.75           C  
ATOM   2497  CB  PHE A 168      -6.716  18.622 -54.577  1.00 54.75           C  
ATOM   2498  HB2 PHE A 168      -5.650  18.494 -54.764  1.00 54.75           H  
ATOM   2499  HB3 PHE A 168      -7.034  19.525 -55.099  1.00 54.75           H  
ATOM   2500  O   PHE A 168      -8.145  18.270 -57.259  1.00 54.75           O  
ATOM   2501  CG  PHE A 168      -6.959  18.824 -53.091  1.00 54.75           C  
ATOM   2502  CD1 PHE A 168      -8.169  19.401 -52.663  1.00 54.75           C  
ATOM   2503  HD1 PHE A 168      -8.905  19.702 -53.394  1.00 54.75           H  
ATOM   2504  CD2 PHE A 168      -6.009  18.407 -52.139  1.00 54.75           C  
ATOM   2505  HD2 PHE A 168      -5.083  17.952 -52.459  1.00 54.75           H  
ATOM   2506  CE1 PHE A 168      -8.429  19.570 -51.291  1.00 54.75           C  
ATOM   2507  HE1 PHE A 168      -9.364  20.004 -50.969  1.00 54.75           H  
ATOM   2508  CE2 PHE A 168      -6.270  18.574 -50.766  1.00 54.75           C  
ATOM   2509  HE2 PHE A 168      -5.537  18.245 -50.045  1.00 54.75           H  
ATOM   2510  CZ  PHE A 168      -7.478  19.157 -50.342  1.00 54.75           C  
ATOM   2511  HZ  PHE A 168      -7.677  19.275 -49.287  1.00 54.75           H  
ATOM   2512  N   GLU A 169      -6.813  16.466 -57.368  1.00 55.75           N  
ATOM   2513  H   GLU A 169      -6.300  15.754 -56.867  1.00 55.75           H  
ATOM   2514  CA  GLU A 169      -6.575  16.605 -58.821  1.00 55.75           C  
ATOM   2515  HA  GLU A 169      -6.819  17.630 -59.101  1.00 55.75           H  
ATOM   2516  C   GLU A 169      -7.493  15.800 -59.761  1.00 55.75           C  
ATOM   2517  CB  GLU A 169      -5.078  16.465 -59.159  1.00 55.75           C  
ATOM   2518  HB2 GLU A 169      -4.668  15.570 -58.691  1.00 55.75           H  
ATOM   2519  HB3 GLU A 169      -4.975  16.372 -60.240  1.00 55.75           H  
ATOM   2520  O   GLU A 169      -7.592  16.175 -60.925  1.00 55.75           O  
ATOM   2521  CG  GLU A 169      -4.294  17.716 -58.710  1.00 55.75           C  
ATOM   2522  HG2 GLU A 169      -4.870  18.603 -58.974  1.00 55.75           H  
ATOM   2523  HG3 GLU A 169      -4.197  17.701 -57.624  1.00 55.75           H  
ATOM   2524  CD  GLU A 169      -2.899  17.843 -59.349  1.00 55.75           C  
ATOM   2525  OE1 GLU A 169      -2.450  19.002 -59.524  1.00 55.75           O  
ATOM   2526  OE2 GLU A 169      -2.282  16.800 -59.665  1.00 55.75           O  
ATOM   2527  N   ASP A 170      -8.270  14.817 -59.292  1.00 46.13           N  
ATOM   2528  H   ASP A 170      -8.156  14.538 -58.328  1.00 46.13           H  
ATOM   2529  CA  ASP A 170      -9.174  14.031 -60.159  1.00 46.13           C  
ATOM   2530  HA  ASP A 170      -9.255  14.527 -61.126  1.00 46.13           H  
ATOM   2531  C   ASP A 170     -10.623  13.998 -59.641  1.00 46.13           C  
ATOM   2532  CB  ASP A 170      -8.592  12.626 -60.433  1.00 46.13           C  
ATOM   2533  HB2 ASP A 170      -8.088  12.260 -59.539  1.00 46.13           H  
ATOM   2534  HB3 ASP A 170      -9.405  11.935 -60.656  1.00 46.13           H  
ATOM   2535  O   ASP A 170     -11.167  12.957 -59.276  1.00 46.13           O  
ATOM   2536  CG  ASP A 170      -7.650  12.553 -61.642  1.00 46.13           C  
ATOM   2537  OD1 ASP A 170      -7.866  13.314 -62.613  1.00 46.13           O  
ATOM   2538  OD2 ASP A 170      -6.795  11.640 -61.637  1.00 46.13           O  
ATOM   2539  N   LEU A 171     -11.302  15.151 -59.646  1.00 44.09           N  
ATOM   2540  H   LEU A 171     -10.794  15.987 -59.897  1.00 44.09           H  
ATOM   2541  CA  LEU A 171     -12.770  15.181 -59.625  1.00 44.09           C  
ATOM   2542  HA  LEU A 171     -13.120  14.208 -59.277  1.00 44.09           H  
ATOM   2543  C   LEU A 171     -13.288  15.305 -61.062  1.00 44.09           C  
ATOM   2544  CB  LEU A 171     -13.315  16.222 -58.625  1.00 44.09           C  
ATOM   2545  HB2 LEU A 171     -12.562  16.433 -57.866  1.00 44.09           H  
ATOM   2546  HB3 LEU A 171     -13.523  17.158 -59.144  1.00 44.09           H  
ATOM   2547  O   LEU A 171     -13.788  16.345 -61.498  1.00 44.09           O  
ATOM   2548  CG  LEU A 171     -14.589  15.704 -57.924  1.00 44.09           C  
ATOM   2549  HG  LEU A 171     -15.204  15.161 -58.641  1.00 44.09           H  
ATOM   2550  CD1 LEU A 171     -14.231  14.777 -56.757  1.00 44.09           C  
ATOM   2551 HD11 LEU A 171     -13.639  13.935 -57.117  1.00 44.09           H  
ATOM   2552 HD12 LEU A 171     -13.649  15.316 -56.010  1.00 44.09           H  
ATOM   2553 HD13 LEU A 171     -15.141  14.388 -56.299  1.00 44.09           H  
ATOM   2554  CD2 LEU A 171     -15.427  16.855 -57.368  1.00 44.09           C  
ATOM   2555 HD21 LEU A 171     -14.842  17.421 -56.643  1.00 44.09           H  
ATOM   2556 HD22 LEU A 171     -15.726  17.512 -58.185  1.00 44.09           H  
ATOM   2557 HD23 LEU A 171     -16.321  16.458 -56.886  1.00 44.09           H  
ATOM   2558  N   THR A 172     -13.130  14.230 -61.834  1.00 49.65           N  
ATOM   2559  H   THR A 172     -12.718  13.401 -61.430  1.00 49.65           H  
ATOM   2560  CA  THR A 172     -13.777  14.131 -63.139  1.00 49.65           C  
ATOM   2561  HA  THR A 172     -13.616  15.076 -63.657  1.00 49.65           H  
ATOM   2562  C   THR A 172     -15.286  13.968 -62.937  1.00 49.65           C  
ATOM   2563  CB  THR A 172     -13.169  13.049 -64.047  1.00 49.65           C  
ATOM   2564  HB  THR A 172     -13.802  12.941 -64.928  1.00 49.65           H  
ATOM   2565  O   THR A 172     -15.789  12.995 -62.389  1.00 49.65           O  
ATOM   2566  CG2 THR A 172     -11.761  13.427 -64.507  1.00 49.65           C  
ATOM   2567 HG21 THR A 172     -11.788  14.367 -65.057  1.00 49.65           H  
ATOM   2568 HG22 THR A 172     -11.093  13.537 -63.652  1.00 49.65           H  
ATOM   2569 HG23 THR A 172     -11.368  12.649 -65.161  1.00 49.65           H  
ATOM   2570  OG1 THR A 172     -13.069  11.805 -63.409  1.00 49.65           O  
ATOM   2571  HG1 THR A 172     -12.198  11.737 -63.011  1.00 49.65           H  
ATOM   2572  N   THR A 173     -16.020  14.974 -63.408  1.00 43.67           N  
ATOM   2573  H   THR A 173     -15.496  15.786 -63.703  1.00 43.67           H  
ATOM   2574  CA  THR A 173     -17.455  14.948 -63.728  1.00 43.67           C  
ATOM   2575  HA  THR A 173     -17.685  15.954 -64.079  1.00 43.67           H  
ATOM   2576  C   THR A 173     -18.441  14.712 -62.578  1.00 43.67           C  
ATOM   2577  CB  THR A 173     -17.747  14.056 -64.942  1.00 43.67           C  
ATOM   2578  HB  THR A 173     -18.825  14.025 -65.106  1.00 43.67           H  
ATOM   2579  O   THR A 173     -18.886  13.610 -62.278  1.00 43.67           O  
ATOM   2580  CG2 THR A 173     -17.077  14.628 -66.195  1.00 43.67           C  
ATOM   2581 HG21 THR A 173     -15.992  14.566 -66.108  1.00 43.67           H  
ATOM   2582 HG22 THR A 173     -17.391  14.042 -67.059  1.00 43.67           H  
ATOM   2583 HG23 THR A 173     -17.380  15.664 -66.346  1.00 43.67           H  
ATOM   2584  OG1 THR A 173     -17.260  12.746 -64.803  1.00 43.67           O  
ATOM   2585  HG1 THR A 173     -17.108  12.571 -63.871  1.00 43.67           H  
ATOM   2586  N   VAL A 174     -18.902  15.842 -62.042  1.00 44.20           N  
ATOM   2587  H   VAL A 174     -18.414  16.690 -62.292  1.00 44.20           H  
ATOM   2588  CA  VAL A 174     -20.191  16.018 -61.365  1.00 44.20           C  
ATOM   2589  HA  VAL A 174     -20.217  15.398 -60.468  1.00 44.20           H  
ATOM   2590  C   VAL A 174     -21.326  15.589 -62.313  1.00 44.20           C  
ATOM   2591  CB  VAL A 174     -20.341  17.509 -60.966  1.00 44.20           C  
ATOM   2592  HB  VAL A 174     -20.359  18.124 -61.865  1.00 44.20           H  
ATOM   2593  O   VAL A 174     -21.802  16.394 -63.108  1.00 44.20           O  
ATOM   2594  CG1 VAL A 174     -21.628  17.776 -60.174  1.00 44.20           C  
ATOM   2595 HG11 VAL A 174     -21.690  18.832 -59.913  1.00 44.20           H  
ATOM   2596 HG12 VAL A 174     -22.502  17.523 -60.774  1.00 44.20           H  
ATOM   2597 HG13 VAL A 174     -21.636  17.181 -59.261  1.00 44.20           H  
ATOM   2598  CG2 VAL A 174     -19.160  17.998 -60.112  1.00 44.20           C  
ATOM   2599 HG21 VAL A 174     -18.228  17.959 -60.676  1.00 44.20           H  
ATOM   2600 HG22 VAL A 174     -19.061  17.374 -59.223  1.00 44.20           H  
ATOM   2601 HG23 VAL A 174     -19.323  19.031 -59.805  1.00 44.20           H  
ATOM   2602  N   ASN A 175     -21.755  14.326 -62.249  1.00 50.78           N  
ATOM   2603  H   ASN A 175     -21.195  13.671 -61.722  1.00 50.78           H  
ATOM   2604  CA  ASN A 175     -22.901  13.801 -63.014  1.00 50.78           C  
ATOM   2605  HA  ASN A 175     -23.229  14.566 -63.718  1.00 50.78           H  
ATOM   2606  C   ASN A 175     -24.153  13.539 -62.147  1.00 50.78           C  
ATOM   2607  CB  ASN A 175     -22.456  12.587 -63.854  1.00 50.78           C  
ATOM   2608  HB2 ASN A 175     -21.859  11.916 -63.236  1.00 50.78           H  
ATOM   2609  HB3 ASN A 175     -23.332  12.031 -64.189  1.00 50.78           H  
ATOM   2610  O   ASN A 175     -25.108  12.914 -62.602  1.00 50.78           O  
ATOM   2611  CG  ASN A 175     -21.675  12.959 -65.105  1.00 50.78           C  
ATOM   2612  ND2 ASN A 175     -20.929  12.026 -65.646  1.00 50.78           N  
ATOM   2613 HD21 ASN A 175     -20.806  11.146 -65.165  1.00 50.78           H  
ATOM   2614 HD22 ASN A 175     -20.336  12.300 -66.416  1.00 50.78           H  
ATOM   2615  OD1 ASN A 175     -21.736  14.058 -65.634  1.00 50.78           O  
ATOM   2616  N   GLY A 176     -24.200  14.052 -60.913  1.00 51.46           N  
ATOM   2617  H   GLY A 176     -23.400  14.572 -60.582  1.00 51.46           H  
ATOM   2618  CA  GLY A 176     -25.396  14.005 -60.066  1.00 51.46           C  
ATOM   2619  HA2 GLY A 176     -25.096  14.033 -59.018  1.00 51.46           H  
ATOM   2620  HA3 GLY A 176     -25.935  13.073 -60.233  1.00 51.46           H  
ATOM   2621  C   GLY A 176     -26.326  15.193 -60.326  1.00 51.46           C  
ATOM   2622  O   GLY A 176     -25.944  16.342 -60.104  1.00 51.46           O  
ATOM   2623  N   HIS A 177     -27.555  14.939 -60.786  1.00 54.47           N  
ATOM   2624  H   HIS A 177     -27.798  13.979 -60.984  1.00 54.47           H  
ATOM   2625  CA  HIS A 177     -28.588  15.972 -60.908  1.00 54.47           C  
ATOM   2626  HA  HIS A 177     -28.228  16.713 -61.622  1.00 54.47           H  
ATOM   2627  C   HIS A 177     -28.851  16.658 -59.550  1.00 54.47           C  
ATOM   2628  CB  HIS A 177     -29.896  15.358 -61.438  1.00 54.47           C  
ATOM   2629  HB2 HIS A 177     -30.070  14.396 -60.957  1.00 54.47           H  
ATOM   2630  HB3 HIS A 177     -30.723  16.012 -61.163  1.00 54.47           H  
ATOM   2631  O   HIS A 177     -29.056  15.961 -58.554  1.00 54.47           O  
ATOM   2632  CG  HIS A 177     -29.943  15.198 -62.936  1.00 54.47           C  
ATOM   2633  CD2 HIS A 177     -30.093  14.034 -63.642  1.00 54.47           C  
ATOM   2634  HD2 HIS A 177     -30.165  13.041 -63.224  1.00 54.47           H  
ATOM   2635  ND1 HIS A 177     -29.913  16.225 -63.853  1.00 54.47           N  
ATOM   2636  HD1 HIS A 177     -29.775  17.204 -63.646  1.00 54.47           H  
ATOM   2637  CE1 HIS A 177     -30.033  15.693 -65.079  1.00 54.47           C  
ATOM   2638  HE1 HIS A 177     -30.019  16.250 -66.004  1.00 54.47           H  
ATOM   2639  NE2 HIS A 177     -30.164  14.362 -65.001  1.00 54.47           N  
ATOM   2640  N   PRO A 178     -28.917  18.004 -59.484  1.00 50.74           N  
ATOM   2641  CA  PRO A 178     -29.247  18.693 -58.243  1.00 50.74           C  
ATOM   2642  HA  PRO A 178     -28.571  18.374 -57.450  1.00 50.74           H  
ATOM   2643  C   PRO A 178     -30.691  18.366 -57.846  1.00 50.74           C  
ATOM   2644  CB  PRO A 178     -29.026  20.183 -58.527  1.00 50.74           C  
ATOM   2645  HB2 PRO A 178     -29.710  20.818 -57.963  1.00 50.74           H  
ATOM   2646  HB3 PRO A 178     -27.993  20.443 -58.296  1.00 50.74           H  
ATOM   2647  O   PRO A 178     -31.636  18.665 -58.579  1.00 50.74           O  
ATOM   2648  CG  PRO A 178     -29.251  20.299 -60.035  1.00 50.74           C  
ATOM   2649  HG2 PRO A 178     -30.316  20.404 -60.241  1.00 50.74           H  
ATOM   2650  HG3 PRO A 178     -28.696  21.133 -60.464  1.00 50.74           H  
ATOM   2651  CD  PRO A 178     -28.755  18.955 -60.572  1.00 50.74           C  
ATOM   2652  HD2 PRO A 178     -29.340  18.666 -61.445  1.00 50.74           H  
ATOM   2653  HD3 PRO A 178     -27.698  19.027 -60.829  1.00 50.74           H  
ATOM   2654  N   THR A 179     -30.878  17.763 -56.673  1.00 55.68           N  
ATOM   2655  H   THR A 179     -30.068  17.511 -56.124  1.00 55.68           H  
ATOM   2656  CA  THR A 179     -32.211  17.593 -56.087  1.00 55.68           C  
ATOM   2657  HA  THR A 179     -32.936  17.439 -56.886  1.00 55.68           H  
ATOM   2658  C   THR A 179     -32.575  18.871 -55.339  1.00 55.68           C  
ATOM   2659  CB  THR A 179     -32.285  16.357 -55.180  1.00 55.68           C  
ATOM   2660  HB  THR A 179     -31.583  16.453 -54.351  1.00 55.68           H  
ATOM   2661  O   THR A 179     -32.047  19.143 -54.266  1.00 55.68           O  
ATOM   2662  CG2 THR A 179     -33.699  16.129 -54.640  1.00 55.68           C  
ATOM   2663 HG21 THR A 179     -34.405  16.046 -55.466  1.00 55.68           H  
ATOM   2664 HG22 THR A 179     -33.713  15.205 -54.061  1.00 55.68           H  
ATOM   2665 HG23 THR A 179     -33.989  16.951 -53.986  1.00 55.68           H  
ATOM   2666  OG1 THR A 179     -31.972  15.210 -55.935  1.00 55.68           O  
ATOM   2667  HG1 THR A 179     -31.055  15.266 -56.213  1.00 55.68           H  
ATOM   2668  N   VAL A 180     -33.480  19.676 -55.899  1.00 56.54           N  
ATOM   2669  H   VAL A 180     -33.822  19.442 -56.821  1.00 56.54           H  
ATOM   2670  CA  VAL A 180     -33.997  20.882 -55.233  1.00 56.54           C  
ATOM   2671  HA  VAL A 180     -33.179  21.359 -54.694  1.00 56.54           H  
ATOM   2672  C   VAL A 180     -35.062  20.473 -54.211  1.00 56.54           C  
ATOM   2673  CB  VAL A 180     -34.540  21.912 -56.249  1.00 56.54           C  
ATOM   2674  HB  VAL A 180     -35.411  21.499 -56.757  1.00 56.54           H  
ATOM   2675  O   VAL A 180     -36.230  20.270 -54.561  1.00 56.54           O  
ATOM   2676  CG1 VAL A 180     -34.949  23.216 -55.550  1.00 56.54           C  
ATOM   2677 HG11 VAL A 180     -35.327  23.929 -56.284  1.00 56.54           H  
ATOM   2678 HG12 VAL A 180     -35.740  23.030 -54.823  1.00 56.54           H  
ATOM   2679 HG13 VAL A 180     -34.092  23.654 -55.037  1.00 56.54           H  
ATOM   2680  CG2 VAL A 180     -33.493  22.264 -57.317  1.00 56.54           C  
ATOM   2681 HG21 VAL A 180     -32.589  22.644 -56.841  1.00 56.54           H  
ATOM   2682 HG22 VAL A 180     -33.241  21.385 -57.909  1.00 56.54           H  
ATOM   2683 HG23 VAL A 180     -33.890  23.025 -57.989  1.00 56.54           H  
ATOM   2684  N   LEU A 181     -34.685  20.354 -52.935  1.00 57.47           N  
ATOM   2685  H   LEU A 181     -33.706  20.458 -52.707  1.00 57.47           H  
ATOM   2686  CA  LEU A 181     -35.661  20.243 -51.849  1.00 57.47           C  
ATOM   2687  HA  LEU A 181     -36.431  19.531 -52.147  1.00 57.47           H  
ATOM   2688  C   LEU A 181     -36.358  21.594 -51.633  1.00 57.47           C  
ATOM   2689  CB  LEU A 181     -35.020  19.726 -50.546  1.00 57.47           C  
ATOM   2690  HB2 LEU A 181     -35.639  20.079 -49.721  1.00 57.47           H  
ATOM   2691  HB3 LEU A 181     -34.035  20.173 -50.407  1.00 57.47           H  
ATOM   2692  O   LEU A 181     -35.754  22.563 -51.185  1.00 57.47           O  
ATOM   2693  CG  LEU A 181     -34.940  18.187 -50.463  1.00 57.47           C  
ATOM   2694  HG  LEU A 181     -35.603  17.740 -51.204  1.00 57.47           H  
ATOM   2695  CD1 LEU A 181     -33.523  17.679 -50.714  1.00 57.47           C  
ATOM   2696 HD11 LEU A 181     -33.177  18.015 -51.692  1.00 57.47           H  
ATOM   2697 HD12 LEU A 181     -33.503  16.590 -50.694  1.00 57.47           H  
ATOM   2698 HD13 LEU A 181     -32.841  18.061 -49.954  1.00 57.47           H  
ATOM   2699  CD2 LEU A 181     -35.396  17.699 -49.085  1.00 57.47           C  
ATOM   2700 HD21 LEU A 181     -35.327  16.612 -49.042  1.00 57.47           H  
ATOM   2701 HD22 LEU A 181     -36.430  17.996 -48.909  1.00 57.47           H  
ATOM   2702 HD23 LEU A 181     -34.756  18.126 -48.312  1.00 57.47           H  
ATOM   2703  N   HIS A 182     -37.658  21.643 -51.921  1.00 56.86           N  
ATOM   2704  H   HIS A 182     -38.098  20.810 -52.287  1.00 56.86           H  
ATOM   2705  CA  HIS A 182     -38.517  22.785 -51.615  1.00 56.86           C  
ATOM   2706  HA  HIS A 182     -37.976  23.715 -51.789  1.00 56.86           H  
ATOM   2707  C   HIS A 182     -38.916  22.713 -50.129  1.00 56.86           C  
ATOM   2708  CB  HIS A 182     -39.745  22.755 -52.544  1.00 56.86           C  
ATOM   2709  HB2 HIS A 182     -40.256  21.798 -52.437  1.00 56.86           H  
ATOM   2710  HB3 HIS A 182     -40.436  23.531 -52.214  1.00 56.86           H  
ATOM   2711  O   HIS A 182     -39.848  21.991 -49.780  1.00 56.86           O  
ATOM   2712  CG  HIS A 182     -39.452  22.978 -54.011  1.00 56.86           C  
ATOM   2713  CD2 HIS A 182     -39.961  23.987 -54.786  1.00 56.86           C  
ATOM   2714  HD2 HIS A 182     -40.618  24.775 -54.450  1.00 56.86           H  
ATOM   2715  ND1 HIS A 182     -38.673  22.192 -54.838  1.00 56.86           N  
ATOM   2716  HD1 HIS A 182     -38.071  21.427 -54.566  1.00 56.86           H  
ATOM   2717  CE1 HIS A 182     -38.717  22.719 -56.071  1.00 56.86           C  
ATOM   2718  HE1 HIS A 182     -38.174  22.340 -56.925  1.00 56.86           H  
ATOM   2719  NE2 HIS A 182     -39.496  23.810 -56.092  1.00 56.86           N  
ATOM   2720  N   GLY A 183     -38.183  23.393 -49.240  1.00 61.34           N  
ATOM   2721  H   GLY A 183     -37.359  23.866 -49.582  1.00 61.34           H  
ATOM   2722  CA  GLY A 183     -38.454  23.367 -47.789  1.00 61.34           C  
ATOM   2723  HA2 GLY A 183     -37.766  22.659 -47.327  1.00 61.34           H  
ATOM   2724  HA3 GLY A 183     -39.469  23.017 -47.603  1.00 61.34           H  
ATOM   2725  C   GLY A 183     -38.296  24.704 -47.056  1.00 61.34           C  
ATOM   2726  O   GLY A 183     -38.953  24.921 -46.042  1.00 61.34           O  
ATOM   2727  N   GLN A 184     -37.490  25.624 -47.583  1.00 55.08           N  
ATOM   2728  H   GLN A 184     -36.956  25.392 -48.409  1.00 55.08           H  
ATOM   2729  CA  GLN A 184     -37.377  27.014 -47.134  1.00 55.08           C  
ATOM   2730  HA  GLN A 184     -38.276  27.312 -46.595  1.00 55.08           H  
ATOM   2731  C   GLN A 184     -37.262  27.881 -48.387  1.00 55.08           C  
ATOM   2732  CB  GLN A 184     -36.147  27.184 -46.218  1.00 55.08           C  
ATOM   2733  HB2 GLN A 184     -35.344  26.530 -46.560  1.00 55.08           H  
ATOM   2734  HB3 GLN A 184     -35.791  28.212 -46.280  1.00 55.08           H  
ATOM   2735  O   GLN A 184     -36.406  27.615 -49.224  1.00 55.08           O  
ATOM   2736  CG  GLN A 184     -36.483  26.889 -44.749  1.00 55.08           C  
ATOM   2737  HG2 GLN A 184     -37.178  27.646 -44.385  1.00 55.08           H  
ATOM   2738  HG3 GLN A 184     -36.969  25.916 -44.672  1.00 55.08           H  
ATOM   2739  CD  GLN A 184     -35.250  26.848 -43.853  1.00 55.08           C  
ATOM   2740  NE2 GLN A 184     -35.214  27.601 -42.775  1.00 55.08           N  
ATOM   2741 HE21 GLN A 184     -34.350  27.558 -42.255  1.00 55.08           H  
ATOM   2742 HE22 GLN A 184     -35.953  28.265 -42.589  1.00 55.08           H  
ATOM   2743  OE1 GLN A 184     -34.303  26.119 -44.077  1.00 55.08           O  
ATOM   2744  N   GLU A 185     -38.123  28.890 -48.535  1.00 59.19           N  
ATOM   2745  H   GLU A 185     -38.811  29.068 -47.818  1.00 59.19           H  
ATOM   2746  CA  GLU A 185     -38.209  29.724 -49.749  1.00 59.19           C  
ATOM   2747  HA  GLU A 185     -38.336  29.065 -50.607  1.00 59.19           H  
ATOM   2748  C   GLU A 185     -36.925  30.528 -50.059  1.00 59.19           C  
ATOM   2749  CB  GLU A 185     -39.463  30.628 -49.678  1.00 59.19           C  
ATOM   2750  HB2 GLU A 185     -39.445  31.318 -50.521  1.00 59.19           H  
ATOM   2751  HB3 GLU A 185     -39.437  31.206 -48.754  1.00 59.19           H  
ATOM   2752  O   GLU A 185     -36.813  31.073 -51.150  1.00 59.19           O  
ATOM   2753  CG  GLU A 185     -40.773  29.816 -49.752  1.00 59.19           C  
ATOM   2754  HG2 GLU A 185     -40.724  29.170 -50.629  1.00 59.19           H  
ATOM   2755  HG3 GLU A 185     -40.839  29.174 -48.874  1.00 59.19           H  
ATOM   2756  CD  GLU A 185     -42.054  30.674 -49.834  1.00 59.19           C  
ATOM   2757  OE1 GLU A 185     -43.070  30.138 -50.338  1.00 59.19           O  
ATOM   2758  OE2 GLU A 185     -42.047  31.826 -49.348  1.00 59.19           O  
ATOM   2759  N   ASP A 186     -35.920  30.521 -49.173  1.00 63.14           N  
ATOM   2760  H   ASP A 186     -36.073  30.027 -48.305  1.00 63.14           H  
ATOM   2761  CA  ASP A 186     -34.724  31.369 -49.277  1.00 63.14           C  
ATOM   2762  HA  ASP A 186     -34.792  31.966 -50.187  1.00 63.14           H  
ATOM   2763  C   ASP A 186     -33.377  30.620 -49.390  1.00 63.14           C  
ATOM   2764  CB  ASP A 186     -34.725  32.354 -48.093  1.00 63.14           C  
ATOM   2765  HB2 ASP A 186     -34.840  31.794 -47.165  1.00 63.14           H  
ATOM   2766  HB3 ASP A 186     -33.766  32.870 -48.049  1.00 63.14           H  
ATOM   2767  O   ASP A 186     -32.328  31.268 -49.393  1.00 63.14           O  
ATOM   2768  CG  ASP A 186     -35.808  33.435 -48.191  1.00 63.14           C  
ATOM   2769  OD1 ASP A 186     -36.130  33.863 -49.320  1.00 63.14           O  
ATOM   2770  OD2 ASP A 186     -36.264  33.872 -47.109  1.00 63.14           O  
ATOM   2771  N   ILE A 187     -33.333  29.278 -49.460  1.00 59.68           N  
ATOM   2772  H   ILE A 187     -34.200  28.761 -49.503  1.00 59.68           H  
ATOM   2773  CA  ILE A 187     -32.046  28.543 -49.453  1.00 59.68           C  
ATOM   2774  HA  ILE A 187     -31.277  29.202 -49.857  1.00 59.68           H  
ATOM   2775  C   ILE A 187     -32.083  27.303 -50.360  1.00 59.68           C  
ATOM   2776  CB  ILE A 187     -31.604  28.175 -48.008  1.00 59.68           C  
ATOM   2777  HB  ILE A 187     -32.250  27.372 -47.650  1.00 59.68           H  
ATOM   2778  O   ILE A 187     -32.809  26.347 -50.097  1.00 59.68           O  
ATOM   2779  CG1 ILE A 187     -31.724  29.358 -47.009  1.00 59.68           C  
ATOM   2780 HG12 ILE A 187     -31.044  30.157 -47.304  1.00 59.68           H  
ATOM   2781 HG13 ILE A 187     -32.742  29.746 -47.026  1.00 59.68           H  
ATOM   2782  CG2 ILE A 187     -30.149  27.660 -48.034  1.00 59.68           C  
ATOM   2783 HG21 ILE A 187     -30.049  26.820 -48.722  1.00 59.68           H  
ATOM   2784 HG22 ILE A 187     -29.856  27.303 -47.047  1.00 59.68           H  
ATOM   2785 HG23 ILE A 187     -29.474  28.458 -48.344  1.00 59.68           H  
ATOM   2786  CD1 ILE A 187     -31.469  29.001 -45.543  1.00 59.68           C  
ATOM   2787 HD11 ILE A 187     -30.422  28.739 -45.389  1.00 59.68           H  
ATOM   2788 HD12 ILE A 187     -32.104  28.166 -45.249  1.00 59.68           H  
ATOM   2789 HD13 ILE A 187     -31.704  29.863 -44.918  1.00 59.68           H  
ATOM   2790  N   ALA A 188     -31.243  27.290 -51.402  1.00 57.86           N  
ATOM   2791  H   ALA A 188     -30.662  28.102 -51.554  1.00 57.86           H  
ATOM   2792  CA  ALA A 188     -30.970  26.105 -52.214  1.00 57.86           C  
ATOM   2793  HA  ALA A 188     -31.858  25.473 -52.238  1.00 57.86           H  
ATOM   2794  C   ALA A 188     -29.819  25.302 -51.585  1.00 57.86           C  
ATOM   2795  CB  ALA A 188     -30.661  26.537 -53.655  1.00 57.86           C  
ATOM   2796  HB1 ALA A 188     -29.781  27.180 -53.672  1.00 57.86           H  
ATOM   2797  HB2 ALA A 188     -30.468  25.655 -54.266  1.00 57.86           H  
ATOM   2798  HB3 ALA A 188     -31.513  27.078 -54.067  1.00 57.86           H  
ATOM   2799  O   ALA A 188     -28.680  25.765 -51.551  1.00 57.86           O  
ATOM   2800  N   ILE A 189     -30.115  24.107 -51.076  1.00 59.91           N  
ATOM   2801  H   ILE A 189     -31.072  23.786 -51.123  1.00 59.91           H  
ATOM   2802  CA  ILE A 189     -29.115  23.187 -50.520  1.00 59.91           C  
ATOM   2803  HA  ILE A 189     -28.230  23.750 -50.224  1.00 59.91           H  
ATOM   2804  C   ILE A 189     -28.708  22.209 -51.631  1.00 59.91           C  
ATOM   2805  CB  ILE A 189     -29.665  22.489 -49.250  1.00 59.91           C  
ATOM   2806  HB  ILE A 189     -30.552  21.920 -49.529  1.00 59.91           H  
ATOM   2807  O   ILE A 189     -29.559  21.488 -52.150  1.00 59.91           O  
ATOM   2808  CG1 ILE A 189     -30.069  23.534 -48.176  1.00 59.91           C  
ATOM   2809 HG12 ILE A 189     -30.733  24.277 -48.618  1.00 59.91           H  
ATOM   2810 HG13 ILE A 189     -29.178  24.055 -47.824  1.00 59.91           H  
ATOM   2811  CG2 ILE A 189     -28.619  21.511 -48.683  1.00 59.91           C  
ATOM   2812 HG21 ILE A 189     -28.351  20.762 -49.428  1.00 59.91           H  
ATOM   2813 HG22 ILE A 189     -27.718  22.047 -48.383  1.00 59.91           H  
ATOM   2814 HG23 ILE A 189     -29.021  20.975 -47.824  1.00 59.91           H  
ATOM   2815  CD1 ILE A 189     -30.817  22.951 -46.971  1.00 59.91           C  
ATOM   2816 HD11 ILE A 189     -31.683  22.384 -47.311  1.00 59.91           H  
ATOM   2817 HD12 ILE A 189     -30.161  22.305 -46.388  1.00 59.91           H  
ATOM   2818 HD13 ILE A 189     -31.158  23.766 -46.332  1.00 59.91           H  
ATOM   2819  N   LEU A 190     -27.424  22.205 -52.013  1.00 62.41           N  
ATOM   2820  H   LEU A 190     -26.784  22.822 -51.533  1.00 62.41           H  
ATOM   2821  CA  LEU A 190     -26.828  21.201 -52.903  1.00 62.41           C  
ATOM   2822  HA  LEU A 190     -27.598  20.766 -53.541  1.00 62.41           H  
ATOM   2823  C   LEU A 190     -26.237  20.072 -52.059  1.00 62.41           C  
ATOM   2824  CB  LEU A 190     -25.732  21.824 -53.796  1.00 62.41           C  
ATOM   2825  HB2 LEU A 190     -25.178  22.572 -53.228  1.00 62.41           H  
ATOM   2826  HB3 LEU A 190     -25.017  21.036 -54.033  1.00 62.41           H  
ATOM   2827  O   LEU A 190     -25.268  20.295 -51.337  1.00 62.41           O  
ATOM   2828  CG  LEU A 190     -26.251  22.416 -55.121  1.00 62.41           C  
ATOM   2829  HG  LEU A 190     -27.316  22.210 -55.229  1.00 62.41           H  
ATOM   2830  CD1 LEU A 190     -26.047  23.930 -55.176  1.00 62.41           C  
ATOM   2831 HD11 LEU A 190     -26.575  24.395 -54.344  1.00 62.41           H  
ATOM   2832 HD12 LEU A 190     -24.985  24.166 -55.107  1.00 62.41           H  
ATOM   2833 HD13 LEU A 190     -26.446  24.323 -56.112  1.00 62.41           H  
ATOM   2834  CD2 LEU A 190     -25.524  21.793 -56.317  1.00 62.41           C  
ATOM   2835 HD21 LEU A 190     -25.687  20.715 -56.322  1.00 62.41           H  
ATOM   2836 HD22 LEU A 190     -25.911  22.211 -57.246  1.00 62.41           H  
ATOM   2837 HD23 LEU A 190     -24.454  21.990 -56.249  1.00 62.41           H  
ATOM   2838  N   ASP A 191     -26.804  18.874 -52.174  1.00 59.15           N  
ATOM   2839  H   ASP A 191     -27.606  18.757 -52.777  1.00 59.15           H  
ATOM   2840  CA  ASP A 191     -26.224  17.661 -51.596  1.00 59.15           C  
ATOM   2841  HA  ASP A 191     -25.604  17.947 -50.746  1.00 59.15           H  
ATOM   2842  C   ASP A 191     -25.326  16.999 -52.653  1.00 59.15           C  
ATOM   2843  CB  ASP A 191     -27.353  16.751 -51.071  1.00 59.15           C  
ATOM   2844  HB2 ASP A 191     -28.160  17.379 -50.696  1.00 59.15           H  
ATOM   2845  HB3 ASP A 191     -27.756  16.153 -51.889  1.00 59.15           H  
ATOM   2846  O   ASP A 191     -25.805  16.591 -53.714  1.00 59.15           O  
ATOM   2847  CG  ASP A 191     -26.925  15.833 -49.919  1.00 59.15           C  
ATOM   2848  OD1 ASP A 191     -25.758  15.937 -49.481  1.00 59.15           O  
ATOM   2849  OD2 ASP A 191     -27.803  15.077 -49.445  1.00 59.15           O  
ATOM   2850  N   VAL A 192     -24.011  16.977 -52.414  1.00 64.20           N  
ATOM   2851  H   VAL A 192     -23.702  17.280 -51.502  1.00 64.20           H  
ATOM   2852  CA  VAL A 192     -23.012  16.381 -53.317  1.00 64.20           C  
ATOM   2853  HA  VAL A 192     -23.485  16.134 -54.267  1.00 64.20           H  
ATOM   2854  C   VAL A 192     -22.533  15.081 -52.684  1.00 64.20           C  
ATOM   2855  CB  VAL A 192     -21.837  17.338 -53.626  1.00 64.20           C  
ATOM   2856  HB  VAL A 192     -21.311  17.582 -52.703  1.00 64.20           H  
ATOM   2857  O   VAL A 192     -21.633  15.080 -51.848  1.00 64.20           O  
ATOM   2858  CG1 VAL A 192     -20.842  16.704 -54.612  1.00 64.20           C  
ATOM   2859 HG11 VAL A 192     -20.041  17.409 -54.835  1.00 64.20           H  
ATOM   2860 HG12 VAL A 192     -20.392  15.813 -54.173  1.00 64.20           H  
ATOM   2861 HG13 VAL A 192     -21.350  16.430 -55.537  1.00 64.20           H  
ATOM   2862  CG2 VAL A 192     -22.327  18.651 -54.254  1.00 64.20           C  
ATOM   2863 HG21 VAL A 192     -22.886  18.442 -55.166  1.00 64.20           H  
ATOM   2864 HG22 VAL A 192     -22.973  19.177 -53.551  1.00 64.20           H  
ATOM   2865 HG23 VAL A 192     -21.476  19.291 -54.485  1.00 64.20           H  
ATOM   2866  N   THR A 193     -23.139  13.966 -53.082  1.00 63.90           N  
ATOM   2867  H   THR A 193     -23.942  14.031 -53.691  1.00 63.90           H  
ATOM   2868  CA  THR A 193     -22.682  12.625 -52.698  1.00 63.90           C  
ATOM   2869  HA  THR A 193     -22.100  12.698 -51.780  1.00 63.90           H  
ATOM   2870  C   THR A 193     -21.815  12.046 -53.824  1.00 63.90           C  
ATOM   2871  CB  THR A 193     -23.867  11.698 -52.392  1.00 63.90           C  
ATOM   2872  HB  THR A 193     -23.488  10.692 -52.210  1.00 63.90           H  
ATOM   2873  O   THR A 193     -22.338  11.874 -54.928  1.00 63.90           O  
ATOM   2874  CG2 THR A 193     -24.645  12.160 -51.158  1.00 63.90           C  
ATOM   2875 HG21 THR A 193     -23.981  12.206 -50.296  1.00 63.90           H  
ATOM   2876 HG22 THR A 193     -25.450  11.454 -50.952  1.00 63.90           H  
ATOM   2877 HG23 THR A 193     -25.077  13.146 -51.327  1.00 63.90           H  
ATOM   2878  OG1 THR A 193     -24.762  11.662 -53.482  1.00 63.90           O  
ATOM   2879  HG1 THR A 193     -24.230  11.492 -54.263  1.00 63.90           H  
ATOM   2880  N   PRO A 194     -20.518  11.753 -53.609  1.00 62.84           N  
ATOM   2881  CA  PRO A 194     -19.700  11.070 -54.613  1.00 62.84           C  
ATOM   2882  HA  PRO A 194     -19.702  11.640 -55.542  1.00 62.84           H  
ATOM   2883  C   PRO A 194     -20.254   9.663 -54.895  1.00 62.84           C  
ATOM   2884  CB  PRO A 194     -18.278  11.047 -54.038  1.00 62.84           C  
ATOM   2885  HB2 PRO A 194     -17.742  11.937 -54.369  1.00 62.84           H  
ATOM   2886  HB3 PRO A 194     -17.731  10.149 -54.324  1.00 62.84           H  
ATOM   2887  O   PRO A 194     -20.680   8.973 -53.970  1.00 62.84           O  
ATOM   2888  CG  PRO A 194     -18.495  11.121 -52.526  1.00 62.84           C  
ATOM   2889  HG2 PRO A 194     -17.647  11.577 -52.017  1.00 62.84           H  
ATOM   2890  HG3 PRO A 194     -18.679  10.119 -52.139  1.00 62.84           H  
ATOM   2891  CD  PRO A 194     -19.762  11.962 -52.382  1.00 62.84           C  
ATOM   2892  HD2 PRO A 194     -19.502  13.016 -52.291  1.00 62.84           H  
ATOM   2893  HD3 PRO A 194     -20.315  11.629 -51.504  1.00 62.84           H  
ATOM   2894  N   GLU A 195     -20.261   9.241 -56.165  1.00 62.49           N  
ATOM   2895  H   GLU A 195     -19.922   9.859 -56.889  1.00 62.49           H  
ATOM   2896  CA  GLU A 195     -20.868   7.966 -56.596  1.00 62.49           C  
ATOM   2897  HA  GLU A 195     -21.862   7.900 -56.155  1.00 62.49           H  
ATOM   2898  C   GLU A 195     -20.081   6.736 -56.104  1.00 62.49           C  
ATOM   2899  CB  GLU A 195     -21.017   7.960 -58.134  1.00 62.49           C  
ATOM   2900  HB2 GLU A 195     -21.149   8.982 -58.488  1.00 62.49           H  
ATOM   2901  HB3 GLU A 195     -20.107   7.557 -58.580  1.00 62.49           H  
ATOM   2902  O   GLU A 195     -20.649   5.663 -55.912  1.00 62.49           O  
ATOM   2903  CG  GLU A 195     -22.243   7.145 -58.583  1.00 62.49           C  
ATOM   2904  HG2 GLU A 195     -22.171   6.142 -58.163  1.00 62.49           H  
ATOM   2905  HG3 GLU A 195     -23.132   7.615 -58.165  1.00 62.49           H  
ATOM   2906  CD  GLU A 195     -22.410   7.024 -60.109  1.00 62.49           C  
ATOM   2907  OE1 GLU A 195     -23.508   6.585 -60.524  1.00 62.49           O  
ATOM   2908  OE2 GLU A 195     -21.473   7.391 -60.854  1.00 62.49           O  
ATOM   2909  N   GLN A 196     -18.784   6.898 -55.832  1.00 60.03           N  
ATOM   2910  H   GLN A 196     -18.370   7.807 -55.983  1.00 60.03           H  
ATOM   2911  CA  GLN A 196     -17.915   5.826 -55.364  1.00 60.03           C  
ATOM   2912  HA  GLN A 196     -18.534   5.025 -54.959  1.00 60.03           H  
ATOM   2913  C   GLN A 196     -17.005   6.332 -54.244  1.00 60.03           C  
ATOM   2914  CB  GLN A 196     -17.152   5.266 -56.574  1.00 60.03           C  
ATOM   2915  HB2 GLN A 196     -17.872   5.096 -57.375  1.00 60.03           H  
ATOM   2916  HB3 GLN A 196     -16.419   5.993 -56.922  1.00 60.03           H  
ATOM   2917  O   GLN A 196     -16.298   7.329 -54.402  1.00 60.03           O  
ATOM   2918  CG  GLN A 196     -16.456   3.932 -56.273  1.00 60.03           C  
ATOM   2919  HG2 GLN A 196     -15.605   4.104 -55.615  1.00 60.03           H  
ATOM   2920  HG3 GLN A 196     -17.158   3.270 -55.766  1.00 60.03           H  
ATOM   2921  CD  GLN A 196     -15.969   3.223 -57.536  1.00 60.03           C  
ATOM   2922  NE2 GLN A 196     -15.487   2.006 -57.420  1.00 60.03           N  
ATOM   2923 HE21 GLN A 196     -15.192   1.577 -58.286  1.00 60.03           H  
ATOM   2924 HE22 GLN A 196     -15.432   1.552 -56.519  1.00 60.03           H  
ATOM   2925  OE1 GLN A 196     -16.009   3.723 -58.645  1.00 60.03           O  
ATOM   2926  N   ALA A 197     -17.030   5.651 -53.095  1.00 62.84           N  
ATOM   2927  H   ALA A 197     -17.622   4.836 -53.021  1.00 62.84           H  
ATOM   2928  CA  ALA A 197     -16.080   5.922 -52.024  1.00 62.84           C  
ATOM   2929  HA  ALA A 197     -16.148   6.983 -51.785  1.00 62.84           H  
ATOM   2930  C   ALA A 197     -14.658   5.591 -52.521  1.00 62.84           C  
ATOM   2931  CB  ALA A 197     -16.460   5.117 -50.775  1.00 62.84           C  
ATOM   2932  HB1 ALA A 197     -17.465   5.386 -50.452  1.00 62.84           H  
ATOM   2933  HB2 ALA A 197     -16.422   4.050 -50.996  1.00 62.84           H  
ATOM   2934  HB3 ALA A 197     -15.755   5.334 -49.973  1.00 62.84           H  
ATOM   2935  O   ALA A 197     -14.473   4.540 -53.145  1.00 62.84           O  
ATOM   2936  N   PRO A 198     -13.655   6.453 -52.272  1.00 63.57           N  
ATOM   2937  CA  PRO A 198     -12.281   6.156 -52.655  1.00 63.57           C  
ATOM   2938  HA  PRO A 198     -12.237   6.054 -53.739  1.00 63.57           H  
ATOM   2939  C   PRO A 198     -11.819   4.848 -51.984  1.00 63.57           C  
ATOM   2940  CB  PRO A 198     -11.456   7.372 -52.223  1.00 63.57           C  
ATOM   2941  HB2 PRO A 198     -10.459   7.094 -51.881  1.00 63.57           H  
ATOM   2942  HB3 PRO A 198     -11.388   8.074 -53.054  1.00 63.57           H  
ATOM   2943  O   PRO A 198     -12.183   4.596 -50.831  1.00 63.57           O  
ATOM   2944  CG  PRO A 198     -12.288   7.996 -51.101  1.00 63.57           C  
ATOM   2945  HG2 PRO A 198     -12.067   7.491 -50.161  1.00 63.57           H  
ATOM   2946  HG3 PRO A 198     -12.110   9.068 -51.013  1.00 63.57           H  
ATOM   2947  CD  PRO A 198     -13.725   7.692 -51.516  1.00 63.57           C  
ATOM   2948  HD2 PRO A 198     -14.102   8.486 -52.160  1.00 63.57           H  
ATOM   2949  HD3 PRO A 198     -14.350   7.590 -50.629  1.00 63.57           H  
ATOM   2950  N   PRO A 199     -11.030   4.004 -52.674  1.00 61.00           N  
ATOM   2951  CA  PRO A 199     -10.579   2.732 -52.119  1.00 61.00           C  
ATOM   2952  HA  PRO A 199     -11.446   2.122 -51.864  1.00 61.00           H  
ATOM   2953  C   PRO A 199      -9.735   2.952 -50.856  1.00 61.00           C  
ATOM   2954  CB  PRO A 199      -9.794   2.046 -53.244  1.00 61.00           C  
ATOM   2955  HB2 PRO A 199     -10.468   1.409 -53.817  1.00 61.00           H  
ATOM   2956  HB3 PRO A 199      -8.954   1.463 -52.866  1.00 61.00           H  
ATOM   2957  O   PRO A 199      -8.844   3.804 -50.828  1.00 61.00           O  
ATOM   2958  CG  PRO A 199      -9.328   3.208 -54.123  1.00 61.00           C  
ATOM   2959  HG2 PRO A 199      -8.415   3.637 -53.708  1.00 61.00           H  
ATOM   2960  HG3 PRO A 199      -9.171   2.899 -55.156  1.00 61.00           H  
ATOM   2961  CD  PRO A 199     -10.468   4.216 -53.999  1.00 61.00           C  
ATOM   2962  HD2 PRO A 199     -10.086   5.230 -54.117  1.00 61.00           H  
ATOM   2963  HD3 PRO A 199     -11.230   4.009 -54.751  1.00 61.00           H  
ATOM   2964  N   HIS A 200      -9.998   2.166 -49.807  1.00 60.73           N  
ATOM   2965  H   HIS A 200     -10.762   1.509 -49.871  1.00 60.73           H  
ATOM   2966  CA  HIS A 200      -9.214   2.205 -48.573  1.00 60.73           C  
ATOM   2967  HA  HIS A 200      -9.147   3.243 -48.248  1.00 60.73           H  
ATOM   2968  C   HIS A 200      -7.792   1.688 -48.826  1.00 60.73           C  
ATOM   2969  CB  HIS A 200      -9.909   1.399 -47.464  1.00 60.73           C  
ATOM   2970  HB2 HIS A 200      -9.979   0.356 -47.772  1.00 60.73           H  
ATOM   2971  HB3 HIS A 200      -9.297   1.439 -46.563  1.00 60.73           H  
ATOM   2972  O   HIS A 200      -7.604   0.633 -49.432  1.00 60.73           O  
ATOM   2973  CG  HIS A 200     -11.289   1.905 -47.122  1.00 60.73           C  
ATOM   2974  CD2 HIS A 200     -12.472   1.240 -47.306  1.00 60.73           C  
ATOM   2975  HD2 HIS A 200     -12.587   0.249 -47.718  1.00 60.73           H  
ATOM   2976  ND1 HIS A 200     -11.596   3.131 -46.576  1.00 60.73           N  
ATOM   2977  HD1 HIS A 200     -10.943   3.863 -46.338  1.00 60.73           H  
ATOM   2978  CE1 HIS A 200     -12.931   3.204 -46.442  1.00 60.73           C  
ATOM   2979  HE1 HIS A 200     -13.473   4.051 -46.047  1.00 60.73           H  
ATOM   2980  NE2 HIS A 200     -13.507   2.073 -46.872  1.00 60.73           N  
ATOM   2981  N   ARG A 201      -6.789   2.422 -48.337  1.00 56.22           N  
ATOM   2982  H   ARG A 201      -7.021   3.259 -47.821  1.00 56.22           H  
ATOM   2983  CA  ARG A 201      -5.379   2.014 -48.352  1.00 56.22           C  
ATOM   2984  HA  ARG A 201      -5.258   1.130 -48.980  1.00 56.22           H  
ATOM   2985  C   ARG A 201      -4.969   1.630 -46.933  1.00 56.22           C  
ATOM   2986  CB  ARG A 201      -4.495   3.137 -48.923  1.00 56.22           C  
ATOM   2987  HB2 ARG A 201      -3.459   2.797 -48.911  1.00 56.22           H  
ATOM   2988  HB3 ARG A 201      -4.572   4.015 -48.282  1.00 56.22           H  
ATOM   2989  O   ARG A 201      -5.276   2.369 -45.999  1.00 56.22           O  
ATOM   2990  CG  ARG A 201      -4.872   3.530 -50.363  1.00 56.22           C  
ATOM   2991  HG2 ARG A 201      -4.833   2.646 -51.000  1.00 56.22           H  
ATOM   2992  HG3 ARG A 201      -5.885   3.931 -50.380  1.00 56.22           H  
ATOM   2993  CD  ARG A 201      -3.906   4.590 -50.911  1.00 56.22           C  
ATOM   2994  HD2 ARG A 201      -2.907   4.155 -50.939  1.00 56.22           H  
ATOM   2995  HD3 ARG A 201      -3.897   5.444 -50.233  1.00 56.22           H  
ATOM   2996  NE  ARG A 201      -4.299   5.047 -52.261  1.00 56.22           N  
ATOM   2997  HE  ARG A 201      -5.266   4.912 -52.518  1.00 56.22           H  
ATOM   2998  NH1 ARG A 201      -2.248   5.835 -52.952  1.00 56.22           N  
ATOM   2999 HH11 ARG A 201      -1.666   6.245 -53.668  1.00 56.22           H  
ATOM   3000 HH12 ARG A 201      -1.836   5.547 -52.075  1.00 56.22           H  
ATOM   3001  NH2 ARG A 201      -4.003   6.002 -54.314  1.00 56.22           N  
ATOM   3002 HH21 ARG A 201      -3.420   6.473 -54.992  1.00 56.22           H  
ATOM   3003 HH22 ARG A 201      -4.982   5.880 -54.531  1.00 56.22           H  
ATOM   3004  CZ  ARG A 201      -3.518   5.622 -53.165  1.00 56.22           C  
ATOM   3005  N   ILE A 202      -4.290   0.497 -46.774  1.00 60.19           N  
ATOM   3006  H   ILE A 202      -4.044  -0.044 -47.590  1.00 60.19           H  
ATOM   3007  CA  ILE A 202      -3.710   0.070 -45.496  1.00 60.19           C  
ATOM   3008  HA  ILE A 202      -3.995   0.771 -44.712  1.00 60.19           H  
ATOM   3009  C   ILE A 202      -2.191   0.132 -45.659  1.00 60.19           C  
ATOM   3010  CB  ILE A 202      -4.214  -1.331 -45.068  1.00 60.19           C  
ATOM   3011  HB  ILE A 202      -3.874  -2.058 -45.805  1.00 60.19           H  
ATOM   3012  O   ILE A 202      -1.644  -0.445 -46.596  1.00 60.19           O  
ATOM   3013  CG1 ILE A 202      -5.761  -1.384 -44.997  1.00 60.19           C  
ATOM   3014 HG12 ILE A 202      -6.188  -0.971 -45.911  1.00 60.19           H  
ATOM   3015 HG13 ILE A 202      -6.110  -0.775 -44.162  1.00 60.19           H  
ATOM   3016  CG2 ILE A 202      -3.613  -1.696 -43.696  1.00 60.19           C  
ATOM   3017 HG21 ILE A 202      -2.525  -1.718 -43.750  1.00 60.19           H  
ATOM   3018 HG22 ILE A 202      -3.934  -2.692 -43.392  1.00 60.19           H  
ATOM   3019 HG23 ILE A 202      -3.919  -0.975 -42.938  1.00 60.19           H  
ATOM   3020  CD1 ILE A 202      -6.326  -2.803 -44.858  1.00 60.19           C  
ATOM   3021 HD11 ILE A 202      -5.957  -3.421 -45.677  1.00 60.19           H  
ATOM   3022 HD12 ILE A 202      -6.032  -3.253 -43.910  1.00 60.19           H  
ATOM   3023 HD13 ILE A 202      -7.415  -2.766 -44.902  1.00 60.19           H  
ATOM   3024  N   ALA A 203      -1.526   0.867 -44.771  1.00 64.88           N  
ATOM   3025  H   ALA A 203      -2.036   1.284 -44.005  1.00 64.88           H  
ATOM   3026  CA  ALA A 203      -0.073   0.914 -44.691  1.00 64.88           C  
ATOM   3027  HA  ALA A 203       0.364   0.547 -45.620  1.00 64.88           H  
ATOM   3028  C   ALA A 203       0.384   0.000 -43.550  1.00 64.88           C  
ATOM   3029  CB  ALA A 203       0.371   2.370 -44.505  1.00 64.88           C  
ATOM   3030  HB1 ALA A 203      -0.052   2.775 -43.585  1.00 64.88           H  
ATOM   3031  HB2 ALA A 203       0.042   2.968 -45.355  1.00 64.88           H  
ATOM   3032  HB3 ALA A 203       1.458   2.410 -44.440  1.00 64.88           H  
ATOM   3033  O   ALA A 203      -0.099   0.137 -42.424  1.00 64.88           O  
ATOM   3034  N   PHE A 204       1.295  -0.923 -43.844  1.00 65.25           N  
ATOM   3035  H   PHE A 204       1.658  -0.967 -44.785  1.00 65.25           H  
ATOM   3036  CA  PHE A 204       1.908  -1.800 -42.850  1.00 65.25           C  
ATOM   3037  HA  PHE A 204       1.332  -1.760 -41.925  1.00 65.25           H  
ATOM   3038  C   PHE A 204       3.324  -1.307 -42.545  1.00 65.25           C  
ATOM   3039  CB  PHE A 204       1.888  -3.254 -43.341  1.00 65.25           C  
ATOM   3040  HB2 PHE A 204       2.379  -3.881 -42.597  1.00 65.25           H  
ATOM   3041  HB3 PHE A 204       2.471  -3.326 -44.259  1.00 65.25           H  
ATOM   3042  O   PHE A 204       4.108  -1.050 -43.459  1.00 65.25           O  
ATOM   3043  CG  PHE A 204       0.493  -3.802 -43.593  1.00 65.25           C  
ATOM   3044  CD1 PHE A 204      -0.280  -4.284 -42.521  1.00 65.25           C  
ATOM   3045  HD1 PHE A 204       0.123  -4.273 -41.519  1.00 65.25           H  
ATOM   3046  CD2 PHE A 204      -0.042  -3.812 -44.895  1.00 65.25           C  
ATOM   3047  HD2 PHE A 204       0.539  -3.424 -45.719  1.00 65.25           H  
ATOM   3048  CE1 PHE A 204      -1.572  -4.786 -42.754  1.00 65.25           C  
ATOM   3049  HE1 PHE A 204      -2.152  -5.158 -41.922  1.00 65.25           H  
ATOM   3050  CE2 PHE A 204      -1.337  -4.311 -45.127  1.00 65.25           C  
ATOM   3051  HE2 PHE A 204      -1.743  -4.299 -46.128  1.00 65.25           H  
ATOM   3052  CZ  PHE A 204      -2.102  -4.806 -44.056  1.00 65.25           C  
ATOM   3053  HZ  PHE A 204      -3.097  -5.187 -44.232  1.00 65.25           H  
ATOM   3054  N   GLU A 205       3.647  -1.178 -41.259  1.00 62.58           N  
ATOM   3055  H   GLU A 205       2.956  -1.394 -40.555  1.00 62.58           H  
ATOM   3056  CA  GLU A 205       5.005  -0.917 -40.782  1.00 62.58           C  
ATOM   3057  HA  GLU A 205       5.633  -0.598 -41.614  1.00 62.58           H  
ATOM   3058  C   GLU A 205       5.577  -2.224 -40.226  1.00 62.58           C  
ATOM   3059  CB  GLU A 205       4.991   0.226 -39.751  1.00 62.58           C  
ATOM   3060  HB2 GLU A 205       4.497   1.085 -40.204  1.00 62.58           H  
ATOM   3061  HB3 GLU A 205       4.419  -0.082 -38.875  1.00 62.58           H  
ATOM   3062  O   GLU A 205       5.078  -2.761 -39.233  1.00 62.58           O  
ATOM   3063  CG  GLU A 205       6.409   0.646 -39.325  1.00 62.58           C  
ATOM   3064  HG2 GLU A 205       6.889  -0.193 -38.820  1.00 62.58           H  
ATOM   3065  HG3 GLU A 205       6.985   0.868 -40.223  1.00 62.58           H  
ATOM   3066  CD  GLU A 205       6.440   1.875 -38.395  1.00 62.58           C  
ATOM   3067  OE1 GLU A 205       7.560   2.390 -38.171  1.00 62.58           O  
ATOM   3068  OE2 GLU A 205       5.364   2.303 -37.917  1.00 62.58           O  
ATOM   3069  N   TYR A 206       6.609  -2.758 -40.880  1.00 64.19           N  
ATOM   3070  H   TYR A 206       6.969  -2.290 -41.699  1.00 64.19           H  
ATOM   3071  CA  TYR A 206       7.350  -3.904 -40.362  1.00 64.19           C  
ATOM   3072  HA  TYR A 206       6.694  -4.479 -39.708  1.00 64.19           H  
ATOM   3073  C   TYR A 206       8.560  -3.394 -39.572  1.00 64.19           C  
ATOM   3074  CB  TYR A 206       7.773  -4.842 -41.497  1.00 64.19           C  
ATOM   3075  HB2 TYR A 206       8.413  -4.297 -42.191  1.00 64.19           H  
ATOM   3076  HB3 TYR A 206       8.367  -5.653 -41.076  1.00 64.19           H  
ATOM   3077  O   TYR A 206       9.382  -2.669 -40.138  1.00 64.19           O  
ATOM   3078  CG  TYR A 206       6.612  -5.450 -42.259  1.00 64.19           C  
ATOM   3079  CD1 TYR A 206       5.883  -6.523 -41.708  1.00 64.19           C  
ATOM   3080  HD1 TYR A 206       6.145  -6.910 -40.734  1.00 64.19           H  
ATOM   3081  CD2 TYR A 206       6.265  -4.939 -43.524  1.00 64.19           C  
ATOM   3082  HD2 TYR A 206       6.821  -4.119 -43.953  1.00 64.19           H  
ATOM   3083  CE1 TYR A 206       4.811  -7.090 -42.427  1.00 64.19           C  
ATOM   3084  HE1 TYR A 206       4.243  -7.914 -42.022  1.00 64.19           H  
ATOM   3085  CE2 TYR A 206       5.207  -5.512 -44.251  1.00 64.19           C  
ATOM   3086  HE2 TYR A 206       4.969  -5.141 -45.237  1.00 64.19           H  
ATOM   3087  OH  TYR A 206       3.472  -7.149 -44.421  1.00 64.19           O  
ATOM   3088  HH  TYR A 206       3.449  -6.759 -45.298  1.00 64.19           H  
ATOM   3089  CZ  TYR A 206       4.480  -6.589 -43.705  1.00 64.19           C  
ATOM   3090  N   PRO A 207       8.722  -3.761 -38.288  1.00 57.67           N  
ATOM   3091  CA  PRO A 207       9.930  -3.414 -37.555  1.00 57.67           C  
ATOM   3092  HA  PRO A 207      10.135  -2.347 -37.643  1.00 57.67           H  
ATOM   3093  C   PRO A 207      11.113  -4.204 -38.134  1.00 57.67           C  
ATOM   3094  CB  PRO A 207       9.622  -3.749 -36.091  1.00 57.67           C  
ATOM   3095  HB2 PRO A 207      10.510  -4.070 -35.546  1.00 57.67           H  
ATOM   3096  HB3 PRO A 207       9.181  -2.875 -35.611  1.00 57.67           H  
ATOM   3097  O   PRO A 207      11.205  -5.419 -37.952  1.00 57.67           O  
ATOM   3098  CG  PRO A 207       8.573  -4.859 -36.178  1.00 57.67           C  
ATOM   3099  HG2 PRO A 207       7.918  -4.864 -35.307  1.00 57.67           H  
ATOM   3100  HG3 PRO A 207       9.068  -5.823 -36.288  1.00 57.67           H  
ATOM   3101  CD  PRO A 207       7.806  -4.531 -37.458  1.00 57.67           C  
ATOM   3102  HD2 PRO A 207       7.501  -5.454 -37.951  1.00 57.67           H  
ATOM   3103  HD3 PRO A 207       6.934  -3.920 -37.224  1.00 57.67           H  
ATOM   3104  N   SER A 208      12.024  -3.533 -38.839  1.00 59.90           N  
ATOM   3105  H   SER A 208      11.883  -2.551 -39.027  1.00 59.90           H  
ATOM   3106  CA  SER A 208      13.325  -4.104 -39.191  1.00 59.90           C  
ATOM   3107  HA  SER A 208      13.178  -5.140 -39.497  1.00 59.90           H  
ATOM   3108  C   SER A 208      14.242  -4.087 -37.967  1.00 59.90           C  
ATOM   3109  CB  SER A 208      13.955  -3.360 -40.373  1.00 59.90           C  
ATOM   3110  HB2 SER A 208      13.297  -3.444 -41.237  1.00 59.90           H  
ATOM   3111  HB3 SER A 208      14.921  -3.802 -40.621  1.00 59.90           H  
ATOM   3112  O   SER A 208      14.258  -3.134 -37.190  1.00 59.90           O  
ATOM   3113  OG  SER A 208      14.122  -1.997 -40.056  1.00 59.90           O  
ATOM   3114  HG  SER A 208      15.016  -1.814 -39.760  1.00 59.90           H  
ATOM   3115  N   THR A 209      15.032  -5.146 -37.790  1.00 58.80           N  
ATOM   3116  H   THR A 209      14.979  -5.920 -38.436  1.00 58.80           H  
ATOM   3117  CA  THR A 209      15.998  -5.277 -36.684  1.00 58.80           C  
ATOM   3118  HA  THR A 209      15.485  -5.065 -35.745  1.00 58.80           H  
ATOM   3119  C   THR A 209      17.157  -4.282 -36.764  1.00 58.80           C  
ATOM   3120  CB  THR A 209      16.547  -6.710 -36.626  1.00 58.80           C  
ATOM   3121  HB  THR A 209      17.457  -6.737 -36.027  1.00 58.80           H  
ATOM   3122  O   THR A 209      17.784  -4.001 -35.747  1.00 58.80           O  
ATOM   3123  CG2 THR A 209      15.523  -7.657 -35.998  1.00 58.80           C  
ATOM   3124 HG21 THR A 209      15.304  -7.337 -34.979  1.00 58.80           H  
ATOM   3125 HG22 THR A 209      15.934  -8.666 -35.973  1.00 58.80           H  
ATOM   3126 HG23 THR A 209      14.604  -7.658 -36.583  1.00 58.80           H  
ATOM   3127  OG1 THR A 209      16.819  -7.193 -37.927  1.00 58.80           O  
ATOM   3128  HG1 THR A 209      17.687  -6.867 -38.178  1.00 58.80           H  
ATOM   3129  N   ASP A 210      17.400  -3.700 -37.939  1.00 56.94           N  
ATOM   3130  H   ASP A 210      16.833  -3.963 -38.733  1.00 56.94           H  
ATOM   3131  CA  ASP A 210      18.435  -2.694 -38.146  1.00 56.94           C  
ATOM   3132  HA  ASP A 210      19.132  -2.716 -37.309  1.00 56.94           H  
ATOM   3133  C   ASP A 210      17.788  -1.306 -38.181  1.00 56.94           C  
ATOM   3134  CB  ASP A 210      19.247  -3.031 -39.404  1.00 56.94           C  
ATOM   3135  HB2 ASP A 210      19.939  -2.211 -39.600  1.00 56.94           H  
ATOM   3136  HB3 ASP A 210      18.573  -3.117 -40.256  1.00 56.94           H  
ATOM   3137  O   ASP A 210      17.051  -0.961 -39.107  1.00 56.94           O  
ATOM   3138  CG  ASP A 210      20.062  -4.325 -39.257  1.00 56.94           C  
ATOM   3139  OD1 ASP A 210      20.335  -4.735 -38.107  1.00 56.94           O  
ATOM   3140  OD2 ASP A 210      20.414  -4.897 -40.310  1.00 56.94           O  
ATOM   3141  N   GLY A 211      18.040  -0.518 -37.132  1.00 57.92           N  
ATOM   3142  H   GLY A 211      18.609  -0.923 -36.403  1.00 57.92           H  
ATOM   3143  CA  GLY A 211      17.403   0.774 -36.843  1.00 57.92           C  
ATOM   3144  HA2 GLY A 211      16.323   0.626 -36.862  1.00 57.92           H  
ATOM   3145  HA3 GLY A 211      17.680   1.088 -35.837  1.00 57.92           H  
ATOM   3146  C   GLY A 211      17.719   1.927 -37.805  1.00 57.92           C  
ATOM   3147  O   GLY A 211      17.750   3.076 -37.372  1.00 57.92           O  
ATOM   3148  N   SER A 212      17.985   1.657 -39.082  1.00 60.91           N  
ATOM   3149  H   SER A 212      17.930   0.693 -39.381  1.00 60.91           H  
ATOM   3150  CA  SER A 212      18.299   2.676 -40.088  1.00 60.91           C  
ATOM   3151  HA  SER A 212      18.343   3.652 -39.604  1.00 60.91           H  
ATOM   3152  C   SER A 212      17.252   2.824 -41.195  1.00 60.91           C  
ATOM   3153  CB  SER A 212      19.693   2.420 -40.668  1.00 60.91           C  
ATOM   3154  HB2 SER A 212      19.922   3.181 -41.414  1.00 60.91           H  
ATOM   3155  HB3 SER A 212      20.425   2.482 -39.863  1.00 60.91           H  
ATOM   3156  O   SER A 212      17.244   3.867 -41.847  1.00 60.91           O  
ATOM   3157  OG  SER A 212      19.761   1.138 -41.261  1.00 60.91           O  
ATOM   3158  HG  SER A 212      20.674   0.913 -41.455  1.00 60.91           H  
ATOM   3159  N   ILE A 213      16.365   1.846 -41.424  1.00 57.04           N  
ATOM   3160  H   ILE A 213      16.402   1.006 -40.865  1.00 57.04           H  
ATOM   3161  CA  ILE A 213      15.407   1.894 -42.543  1.00 57.04           C  
ATOM   3162  HA  ILE A 213      15.229   2.933 -42.819  1.00 57.04           H  
ATOM   3163  C   ILE A 213      14.063   1.295 -42.121  1.00 57.04           C  
ATOM   3164  CB  ILE A 213      15.971   1.164 -43.794  1.00 57.04           C  
ATOM   3165  HB  ILE A 213      16.026   0.097 -43.575  1.00 57.04           H  
ATOM   3166  O   ILE A 213      13.930   0.081 -42.038  1.00 57.04           O  
ATOM   3167  CG1 ILE A 213      17.398   1.636 -44.174  1.00 57.04           C  
ATOM   3168 HG12 ILE A 213      17.374   2.692 -44.444  1.00 57.04           H  
ATOM   3169 HG13 ILE A 213      18.060   1.516 -43.317  1.00 57.04           H  
ATOM   3170  CG2 ILE A 213      15.013   1.371 -44.985  1.00 57.04           C  
ATOM   3171 HG21 ILE A 213      14.007   1.036 -44.731  1.00 57.04           H  
ATOM   3172 HG22 ILE A 213      14.974   2.425 -45.260  1.00 57.04           H  
ATOM   3173 HG23 ILE A 213      15.338   0.781 -45.842  1.00 57.04           H  
ATOM   3174  CD1 ILE A 213      18.059   0.842 -45.305  1.00 57.04           C  
ATOM   3175 HD11 ILE A 213      18.031  -0.223 -45.075  1.00 57.04           H  
ATOM   3176 HD12 ILE A 213      17.551   1.027 -46.251  1.00 57.04           H  
ATOM   3177 HD13 ILE A 213      19.098   1.156 -45.403  1.00 57.04           H  
ATOM   3178  N   THR A 214      13.045   2.130 -41.913  1.00 53.93           N  
ATOM   3179  H   THR A 214      13.183   3.127 -41.988  1.00 53.93           H  
ATOM   3180  CA  THR A 214      11.653   1.669 -41.826  1.00 53.93           C  
ATOM   3181  HA  THR A 214      11.632   0.679 -41.370  1.00 53.93           H  
ATOM   3182  C   THR A 214      11.077   1.544 -43.237  1.00 53.93           C  
ATOM   3183  CB  THR A 214      10.794   2.590 -40.943  1.00 53.93           C  
ATOM   3184  HB  THR A 214       9.744   2.321 -41.064  1.00 53.93           H  
ATOM   3185  O   THR A 214      11.084   2.500 -44.014  1.00 53.93           O  
ATOM   3186  CG2 THR A 214      11.168   2.457 -39.468  1.00 53.93           C  
ATOM   3187 HG21 THR A 214      11.062   1.417 -39.158  1.00 53.93           H  
ATOM   3188 HG22 THR A 214      12.197   2.780 -39.305  1.00 53.93           H  
ATOM   3189 HG23 THR A 214      10.491   3.061 -38.864  1.00 53.93           H  
ATOM   3190  OG1 THR A 214      10.971   3.951 -41.271  1.00 53.93           O  
ATOM   3191  HG1 THR A 214      10.261   4.418 -40.823  1.00 53.93           H  
ATOM   3192  N   ILE A 215      10.605   0.350 -43.601  1.00 56.18           N  
ATOM   3193  H   ILE A 215      10.622  -0.403 -42.928  1.00 56.18           H  
ATOM   3194  CA  ILE A 215       9.932   0.101 -44.881  1.00 56.18           C  
ATOM   3195  HA  ILE A 215      10.163   0.909 -45.575  1.00 56.18           H  
ATOM   3196  C   ILE A 215       8.427   0.119 -44.611  1.00 56.18           C  
ATOM   3197  CB  ILE A 215      10.411  -1.214 -45.543  1.00 56.18           C  
ATOM   3198  HB  ILE A 215      10.139  -2.046 -44.893  1.00 56.18           H  
ATOM   3199  O   ILE A 215       7.920  -0.707 -43.852  1.00 56.18           O  
ATOM   3200  CG1 ILE A 215      11.949  -1.216 -45.728  1.00 56.18           C  
ATOM   3201 HG12 ILE A 215      12.430  -1.009 -44.772  1.00 56.18           H  
ATOM   3202 HG13 ILE A 215      12.233  -0.427 -46.424  1.00 56.18           H  
ATOM   3203  CG2 ILE A 215       9.707  -1.401 -46.903  1.00 56.18           C  
ATOM   3204 HG21 ILE A 215      10.002  -0.615 -47.598  1.00 56.18           H  
ATOM   3205 HG22 ILE A 215       9.955  -2.373 -47.328  1.00 56.18           H  
ATOM   3206 HG23 ILE A 215       8.624  -1.381 -46.779  1.00 56.18           H  
ATOM   3207  CD1 ILE A 215      12.521  -2.551 -46.223  1.00 56.18           C  
ATOM   3208 HD11 ILE A 215      13.609  -2.501 -46.209  1.00 56.18           H  
ATOM   3209 HD12 ILE A 215      12.195  -2.753 -47.243  1.00 56.18           H  
ATOM   3210 HD13 ILE A 215      12.195  -3.359 -45.568  1.00 56.18           H  
ATOM   3211  N   ILE A 216       7.726   1.078 -45.218  1.00 57.92           N  
ATOM   3212  H   ILE A 216       8.219   1.721 -45.820  1.00 57.92           H  
ATOM   3213  CA  ILE A 216       6.263   1.159 -45.190  1.00 57.92           C  
ATOM   3214  HA  ILE A 216       5.880   0.552 -44.369  1.00 57.92           H  
ATOM   3215  C   ILE A 216       5.757   0.569 -46.503  1.00 57.92           C  
ATOM   3216  CB  ILE A 216       5.774   2.610 -44.967  1.00 57.92           C  
ATOM   3217  HB  ILE A 216       6.110   3.222 -45.805  1.00 57.92           H  
ATOM   3218  O   ILE A 216       5.941   1.168 -47.564  1.00 57.92           O  
ATOM   3219  CG1 ILE A 216       6.358   3.208 -43.664  1.00 57.92           C  
ATOM   3220 HG12 ILE A 216       5.973   2.657 -42.806  1.00 57.92           H  
ATOM   3221 HG13 ILE A 216       7.442   3.103 -43.668  1.00 57.92           H  
ATOM   3222  CG2 ILE A 216       4.233   2.633 -44.929  1.00 57.92           C  
ATOM   3223 HG21 ILE A 216       3.879   2.029 -44.094  1.00 57.92           H  
ATOM   3224 HG22 ILE A 216       3.867   3.654 -44.820  1.00 57.92           H  
ATOM   3225 HG23 ILE A 216       3.822   2.231 -45.855  1.00 57.92           H  
ATOM   3226  CD1 ILE A 216       6.062   4.702 -43.475  1.00 57.92           C  
ATOM   3227 HD11 ILE A 216       4.999   4.864 -43.298  1.00 57.92           H  
ATOM   3228 HD12 ILE A 216       6.613   5.068 -42.608  1.00 57.92           H  
ATOM   3229 HD13 ILE A 216       6.379   5.260 -44.356  1.00 57.92           H  
ATOM   3230  N   GLU A 217       5.125  -0.600 -46.442  1.00 59.62           N  
ATOM   3231  H   GLU A 217       4.972  -1.019 -45.536  1.00 59.62           H  
ATOM   3232  CA  GLU A 217       4.474  -1.206 -47.605  1.00 59.62           C  
ATOM   3233  HA  GLU A 217       4.934  -0.818 -48.513  1.00 59.62           H  
ATOM   3234  C   GLU A 217       2.993  -0.812 -47.632  1.00 59.62           C  
ATOM   3235  CB  GLU A 217       4.663  -2.730 -47.635  1.00 59.62           C  
ATOM   3236  HB2 GLU A 217       4.337  -3.153 -46.685  1.00 59.62           H  
ATOM   3237  HB3 GLU A 217       4.035  -3.131 -48.430  1.00 59.62           H  
ATOM   3238  O   GLU A 217       2.283  -0.906 -46.629  1.00 59.62           O  
ATOM   3239  CG  GLU A 217       6.122  -3.131 -47.917  1.00 59.62           C  
ATOM   3240  HG2 GLU A 217       6.743  -2.802 -47.084  1.00 59.62           H  
ATOM   3241  HG3 GLU A 217       6.457  -2.613 -48.816  1.00 59.62           H  
ATOM   3242  CD  GLU A 217       6.309  -4.646 -48.109  1.00 59.62           C  
ATOM   3243  OE1 GLU A 217       7.399  -5.029 -48.590  1.00 59.62           O  
ATOM   3244  OE2 GLU A 217       5.371  -5.410 -47.777  1.00 59.62           O  
ATOM   3245  N   CYS A 218       2.521  -0.357 -48.794  1.00 58.78           N  
ATOM   3246  H   CYS A 218       3.148  -0.330 -49.585  1.00 58.78           H  
ATOM   3247  CA  CYS A 218       1.126  -0.005 -49.037  1.00 58.78           C  
ATOM   3248  HA  CYS A 218       0.540  -0.133 -48.127  1.00 58.78           H  
ATOM   3249  C   CYS A 218       0.594  -0.967 -50.101  1.00 58.78           C  
ATOM   3250  CB  CYS A 218       1.078   1.476 -49.451  1.00 58.78           C  
ATOM   3251  HB2 CYS A 218       1.359   1.577 -50.499  1.00 58.78           H  
ATOM   3252  HB3 CYS A 218       1.798   2.024 -48.843  1.00 58.78           H  
ATOM   3253  O   CYS A 218       0.974  -0.862 -51.268  1.00 58.78           O  
ATOM   3254  SG  CYS A 218      -0.564   2.195 -49.161  1.00 58.78           S  
ATOM   3255  HG  CYS A 218      -0.179   3.465 -49.318  1.00 58.78           H  
ATOM   3256  N   SER A 219      -0.227  -1.940 -49.706  1.00 59.30           N  
ATOM   3257  H   SER A 219      -0.510  -1.995 -48.738  1.00 59.30           H  
ATOM   3258  CA  SER A 219      -0.818  -2.903 -50.636  1.00 59.30           C  
ATOM   3259  HA  SER A 219      -0.303  -2.824 -51.593  1.00 59.30           H  
ATOM   3260  C   SER A 219      -2.285  -2.573 -50.898  1.00 59.30           C  
ATOM   3261  CB  SER A 219      -0.595  -4.351 -50.183  1.00 59.30           C  
ATOM   3262  HB2 SER A 219       0.473  -4.564 -50.224  1.00 59.30           H  
ATOM   3263  HB3 SER A 219      -1.110  -5.027 -50.866  1.00 59.30           H  
ATOM   3264  O   SER A 219      -3.082  -2.340 -49.987  1.00 59.30           O  
ATOM   3265  OG  SER A 219      -1.050  -4.578 -48.865  1.00 59.30           O  
ATOM   3266  HG  SER A 219      -0.699  -5.422 -48.571  1.00 59.30           H  
ATOM   3267  N   VAL A 220      -2.639  -2.542 -52.181  1.00 62.15           N  
ATOM   3268  H   VAL A 220      -1.923  -2.698 -52.877  1.00 62.15           H  
ATOM   3269  CA  VAL A 220      -4.021  -2.580 -52.657  1.00 62.15           C  
ATOM   3270  HA  VAL A 220      -4.683  -2.729 -51.804  1.00 62.15           H  
ATOM   3271  C   VAL A 220      -4.103  -3.772 -53.611  1.00 62.15           C  
ATOM   3272  CB  VAL A 220      -4.440  -1.268 -53.353  1.00 62.15           C  
ATOM   3273  HB  VAL A 220      -3.809  -1.098 -54.225  1.00 62.15           H  
ATOM   3274  O   VAL A 220      -3.355  -3.789 -54.589  1.00 62.15           O  
ATOM   3275  CG1 VAL A 220      -5.905  -1.337 -53.808  1.00 62.15           C  
ATOM   3276 HG11 VAL A 220      -6.559  -1.512 -52.954  1.00 62.15           H  
ATOM   3277 HG12 VAL A 220      -6.184  -0.398 -54.286  1.00 62.15           H  
ATOM   3278 HG13 VAL A 220      -6.035  -2.135 -54.539  1.00 62.15           H  
ATOM   3279  CG2 VAL A 220      -4.305  -0.060 -52.415  1.00 62.15           C  
ATOM   3280 HG21 VAL A 220      -3.262   0.071 -52.127  1.00 62.15           H  
ATOM   3281 HG22 VAL A 220      -4.904  -0.215 -51.517  1.00 62.15           H  
ATOM   3282 HG23 VAL A 220      -4.639   0.843 -52.926  1.00 62.15           H  
ATOM   3283  N   PRO A 221      -4.967  -4.771 -53.359  1.00 61.33           N  
ATOM   3284  CA  PRO A 221      -5.923  -4.895 -52.252  1.00 61.33           C  
ATOM   3285  HA  PRO A 221      -6.428  -3.945 -52.081  1.00 61.33           H  
ATOM   3286  C   PRO A 221      -5.282  -5.358 -50.925  1.00 61.33           C  
ATOM   3287  CB  PRO A 221      -6.958  -5.900 -52.769  1.00 61.33           C  
ATOM   3288  HB2 PRO A 221      -7.698  -5.378 -53.377  1.00 61.33           H  
ATOM   3289  HB3 PRO A 221      -7.447  -6.447 -51.964  1.00 61.33           H  
ATOM   3290  O   PRO A 221      -4.171  -5.881 -50.906  1.00 61.33           O  
ATOM   3291  CG  PRO A 221      -6.134  -6.827 -53.662  1.00 61.33           C  
ATOM   3292  HG2 PRO A 221      -6.744  -7.293 -54.435  1.00 61.33           H  
ATOM   3293  HG3 PRO A 221      -5.651  -7.587 -53.047  1.00 61.33           H  
ATOM   3294  CD  PRO A 221      -5.072  -5.909 -54.256  1.00 61.33           C  
ATOM   3295  HD2 PRO A 221      -5.391  -5.566 -55.240  1.00 61.33           H  
ATOM   3296  HD3 PRO A 221      -4.119  -6.432 -54.336  1.00 61.33           H  
ATOM   3297  N   SER A 222      -6.014  -5.179 -49.818  1.00 60.17           N  
ATOM   3298  H   SER A 222      -6.914  -4.732 -49.919  1.00 60.17           H  
ATOM   3299  CA  SER A 222      -5.672  -5.712 -48.486  1.00 60.17           C  
ATOM   3300  HA  SER A 222      -4.835  -5.137 -48.090  1.00 60.17           H  
ATOM   3301  C   SER A 222      -5.317  -7.208 -48.554  1.00 60.17           C  
ATOM   3302  CB  SER A 222      -6.886  -5.548 -47.560  1.00 60.17           C  
ATOM   3303  HB2 SER A 222      -7.125  -4.487 -47.481  1.00 60.17           H  
ATOM   3304  HB3 SER A 222      -7.744  -6.065 -47.988  1.00 60.17           H  
ATOM   3305  O   SER A 222      -6.052  -7.954 -49.209  1.00 60.17           O  
ATOM   3306  OG  SER A 222      -6.645  -6.057 -46.266  1.00 60.17           O  
ATOM   3307  HG  SER A 222      -6.956  -6.961 -46.176  1.00 60.17           H  
ATOM   3308  N   PRO A 223      -4.253  -7.685 -47.875  1.00 63.25           N  
ATOM   3309  CA  PRO A 223      -3.971  -9.116 -47.784  1.00 63.25           C  
ATOM   3310  HA  PRO A 223      -3.783  -9.512 -48.782  1.00 63.25           H  
ATOM   3311  C   PRO A 223      -5.170  -9.854 -47.168  1.00 63.25           C  
ATOM   3312  CB  PRO A 223      -2.693  -9.235 -46.943  1.00 63.25           C  
ATOM   3313  HB2 PRO A 223      -1.827  -9.242 -47.603  1.00 63.25           H  
ATOM   3314  HB3 PRO A 223      -2.694 -10.125 -46.313  1.00 63.25           H  
ATOM   3315  O   PRO A 223      -5.776  -9.371 -46.212  1.00 63.25           O  
ATOM   3316  CG  PRO A 223      -2.681  -7.953 -46.110  1.00 63.25           C  
ATOM   3317  HG2 PRO A 223      -1.669  -7.653 -45.838  1.00 63.25           H  
ATOM   3318  HG3 PRO A 223      -3.289  -8.094 -45.216  1.00 63.25           H  
ATOM   3319  CD  PRO A 223      -3.350  -6.928 -47.022  1.00 63.25           C  
ATOM   3320  HD2 PRO A 223      -2.600  -6.435 -47.641  1.00 63.25           H  
ATOM   3321  HD3 PRO A 223      -3.883  -6.193 -46.419  1.00 63.25           H  
ATOM   3322  N   ALA A 224      -5.506 -11.029 -47.715  1.00 63.53           N  
ATOM   3323  H   ALA A 224      -4.960 -11.358 -48.499  1.00 63.53           H  
ATOM   3324  CA  ALA A 224      -6.718 -11.790 -47.376  1.00 63.53           C  
ATOM   3325  HA  ALA A 224      -7.586 -11.176 -47.618  1.00 63.53           H  
ATOM   3326  C   ALA A 224      -6.844 -12.170 -45.884  1.00 63.53           C  
ATOM   3327  CB  ALA A 224      -6.745 -13.045 -48.262  1.00 63.53           C  
ATOM   3328  HB1 ALA A 224      -5.896 -13.685 -48.023  1.00 63.53           H  
ATOM   3329  HB2 ALA A 224      -7.665 -13.599 -48.076  1.00 63.53           H  
ATOM   3330  HB3 ALA A 224      -6.708 -12.761 -49.314  1.00 63.53           H  
ATOM   3331  O   ALA A 224      -7.940 -12.482 -45.419  1.00 63.53           O  
ATOM   3332  N   ASP A 225      -5.740 -12.115 -45.136  1.00 64.97           N  
ATOM   3333  H   ASP A 225      -4.872 -11.887 -45.598  1.00 64.97           H  
ATOM   3334  CA  ASP A 225      -5.677 -12.496 -43.724  1.00 64.97           C  
ATOM   3335  HA  ASP A 225      -6.411 -13.281 -43.543  1.00 64.97           H  
ATOM   3336  C   ASP A 225      -6.016 -11.344 -42.756  1.00 64.97           C  
ATOM   3337  CB  ASP A 225      -4.289 -13.088 -43.433  1.00 64.97           C  
ATOM   3338  HB2 ASP A 225      -4.230 -13.340 -42.374  1.00 64.97           H  
ATOM   3339  HB3 ASP A 225      -3.533 -12.331 -43.640  1.00 64.97           H  
ATOM   3340  O   ASP A 225      -6.235 -11.587 -41.567  1.00 64.97           O  
ATOM   3341  CG  ASP A 225      -3.977 -14.357 -44.241  1.00 64.97           C  
ATOM   3342  OD1 ASP A 225      -4.927 -15.053 -44.667  1.00 64.97           O  
ATOM   3343  OD2 ASP A 225      -2.771 -14.632 -44.420  1.00 64.97           O  
ATOM   3344  N   LEU A 226      -6.102 -10.094 -43.232  1.00 57.00           N  
ATOM   3345  H   LEU A 226      -5.983  -9.953 -44.225  1.00 57.00           H  
ATOM   3346  CA  LEU A 226      -6.480  -8.936 -42.417  1.00 57.00           C  
ATOM   3347  HA  LEU A 226      -6.661  -9.267 -41.394  1.00 57.00           H  
ATOM   3348  C   LEU A 226      -7.796  -8.315 -42.891  1.00 57.00           C  
ATOM   3349  CB  LEU A 226      -5.344  -7.895 -42.370  1.00 57.00           C  
ATOM   3350  HB2 LEU A 226      -4.786  -7.911 -43.306  1.00 57.00           H  
ATOM   3351  HB3 LEU A 226      -5.803  -6.907 -42.308  1.00 57.00           H  
ATOM   3352  O   LEU A 226      -7.865  -7.648 -43.918  1.00 57.00           O  
ATOM   3353  CG  LEU A 226      -4.400  -8.072 -41.161  1.00 57.00           C  
ATOM   3354  HG  LEU A 226      -4.810  -8.800 -40.460  1.00 57.00           H  
ATOM   3355  CD1 LEU A 226      -3.018  -8.559 -41.589  1.00 57.00           C  
ATOM   3356 HD11 LEU A 226      -2.551  -7.833 -42.254  1.00 57.00           H  
ATOM   3357 HD12 LEU A 226      -3.118  -9.510 -42.112  1.00 57.00           H  
ATOM   3358 HD13 LEU A 226      -2.386  -8.706 -40.713  1.00 57.00           H  
ATOM   3359  CD2 LEU A 226      -4.255  -6.747 -40.410  1.00 57.00           C  
ATOM   3360 HD21 LEU A 226      -3.506  -6.844 -39.624  1.00 57.00           H  
ATOM   3361 HD22 LEU A 226      -5.210  -6.483 -39.957  1.00 57.00           H  
ATOM   3362 HD23 LEU A 226      -3.960  -5.960 -41.104  1.00 57.00           H  
ATOM   3363  N   ASN A 227      -8.830  -8.461 -42.063  1.00 61.18           N  
ATOM   3364  H   ASN A 227      -8.693  -9.040 -41.246  1.00 61.18           H  
ATOM   3365  CA  ASN A 227     -10.103  -7.761 -42.211  1.00 61.18           C  
ATOM   3366  HA  ASN A 227     -10.189  -7.356 -43.219  1.00 61.18           H  
ATOM   3367  C   ASN A 227     -10.155  -6.583 -41.226  1.00 61.18           C  
ATOM   3368  CB  ASN A 227     -11.252  -8.763 -42.002  1.00 61.18           C  
ATOM   3369  HB2 ASN A 227     -11.138  -9.252 -41.034  1.00 61.18           H  
ATOM   3370  HB3 ASN A 227     -12.192  -8.212 -42.007  1.00 61.18           H  
ATOM   3371  O   ASN A 227     -10.615  -6.738 -40.093  1.00 61.18           O  
ATOM   3372  CG  ASN A 227     -11.345  -9.805 -43.100  1.00 61.18           C  
ATOM   3373  ND2 ASN A 227     -11.743 -11.014 -42.780  1.00 61.18           N  
ATOM   3374 HD21 ASN A 227     -11.814 -11.291 -41.811  1.00 61.18           H  
ATOM   3375 HD22 ASN A 227     -11.667 -11.674 -43.540  1.00 61.18           H  
ATOM   3376  OD1 ASN A 227     -11.110  -9.552 -44.261  1.00 61.18           O  
ATOM   3377  N   ILE A 228      -9.661  -5.410 -41.636  1.00 59.63           N  
ATOM   3378  H   ILE A 228      -9.277  -5.351 -42.568  1.00 59.63           H  
ATOM   3379  CA  ILE A 228      -9.787  -4.168 -40.857  1.00 59.63           C  
ATOM   3380  HA  ILE A 228      -9.925  -4.420 -39.806  1.00 59.63           H  
ATOM   3381  C   ILE A 228     -11.038  -3.427 -41.336  1.00 59.63           C  
ATOM   3382  CB  ILE A 228      -8.513  -3.292 -40.944  1.00 59.63           C  
ATOM   3383  HB  ILE A 228      -8.370  -2.989 -41.981  1.00 59.63           H  
ATOM   3384  O   ILE A 228     -11.082  -2.928 -42.457  1.00 59.63           O  
ATOM   3385  CG1 ILE A 228      -7.263  -4.082 -40.489  1.00 59.63           C  
ATOM   3386 HG12 ILE A 228      -7.386  -4.396 -39.452  1.00 59.63           H  
ATOM   3387 HG13 ILE A 228      -7.161  -4.977 -41.103  1.00 59.63           H  
ATOM   3388  CG2 ILE A 228      -8.696  -2.024 -40.083  1.00 59.63           C  
ATOM   3389 HG21 ILE A 228      -9.582  -1.472 -40.393  1.00 59.63           H  
ATOM   3390 HG22 ILE A 228      -7.845  -1.355 -40.210  1.00 59.63           H  
ATOM   3391 HG23 ILE A 228      -8.788  -2.291 -39.030  1.00 59.63           H  
ATOM   3392  CD1 ILE A 228      -5.948  -3.302 -40.619  1.00 59.63           C  
ATOM   3393 HD11 ILE A 228      -5.107  -3.966 -40.420  1.00 59.63           H  
ATOM   3394 HD12 ILE A 228      -5.849  -2.898 -41.627  1.00 59.63           H  
ATOM   3395 HD13 ILE A 228      -5.913  -2.487 -39.897  1.00 59.63           H  
ATOM   3396  N   TYR A 229     -12.055  -3.341 -40.478  1.00 57.78           N  
ATOM   3397  H   TYR A 229     -11.956  -3.774 -39.571  1.00 57.78           H  
ATOM   3398  CA  TYR A 229     -13.263  -2.556 -40.733  1.00 57.78           C  
ATOM   3399  HA  TYR A 229     -13.366  -2.378 -41.803  1.00 57.78           H  
ATOM   3400  C   TYR A 229     -13.145  -1.204 -40.026  1.00 57.78           C  
ATOM   3401  CB  TYR A 229     -14.507  -3.329 -40.271  1.00 57.78           C  
ATOM   3402  HB2 TYR A 229     -15.384  -2.703 -40.438  1.00 57.78           H  
ATOM   3403  HB3 TYR A 229     -14.438  -3.507 -39.198  1.00 57.78           H  
ATOM   3404  O   TYR A 229     -13.106  -1.153 -38.797  1.00 57.78           O  
ATOM   3405  CG  TYR A 229     -14.722  -4.654 -40.978  1.00 57.78           C  
ATOM   3406  CD1 TYR A 229     -15.378  -4.692 -42.224  1.00 57.78           C  
ATOM   3407  HD1 TYR A 229     -15.720  -3.776 -42.683  1.00 57.78           H  
ATOM   3408  CD2 TYR A 229     -14.257  -5.849 -40.393  1.00 57.78           C  
ATOM   3409  HD2 TYR A 229     -13.734  -5.819 -39.449  1.00 57.78           H  
ATOM   3410  CE1 TYR A 229     -15.570  -5.921 -42.883  1.00 57.78           C  
ATOM   3411  HE1 TYR A 229     -16.054  -5.958 -43.848  1.00 57.78           H  
ATOM   3412  CE2 TYR A 229     -14.452  -7.080 -41.047  1.00 57.78           C  
ATOM   3413  HE2 TYR A 229     -14.091  -7.991 -40.594  1.00 57.78           H  
ATOM   3414  OH  TYR A 229     -15.280  -8.297 -42.947  1.00 57.78           O  
ATOM   3415  HH  TYR A 229     -14.810  -9.020 -42.525  1.00 57.78           H  
ATOM   3416  CZ  TYR A 229     -15.104  -7.116 -42.299  1.00 57.78           C  
ATOM   3417  N   VAL A 230     -13.098  -0.112 -40.789  1.00 59.68           N  
ATOM   3418  H   VAL A 230     -13.110  -0.221 -41.794  1.00 59.68           H  
ATOM   3419  CA  VAL A 230     -13.155   1.255 -40.255  1.00 59.68           C  
ATOM   3420  HA  VAL A 230     -13.027   1.234 -39.172  1.00 59.68           H  
ATOM   3421  C   VAL A 230     -14.543   1.809 -40.556  1.00 59.68           C  
ATOM   3422  CB  VAL A 230     -12.031   2.145 -40.829  1.00 59.68           C  
ATOM   3423  HB  VAL A 230     -12.160   2.249 -41.906  1.00 59.68           H  
ATOM   3424  O   VAL A 230     -14.840   2.134 -41.701  1.00 59.68           O  
ATOM   3425  CG1 VAL A 230     -12.056   3.541 -40.191  1.00 59.68           C  
ATOM   3426 HG11 VAL A 230     -12.998   4.040 -40.416  1.00 59.68           H  
ATOM   3427 HG12 VAL A 230     -11.938   3.464 -39.110  1.00 59.68           H  
ATOM   3428 HG13 VAL A 230     -11.245   4.146 -40.597  1.00 59.68           H  
ATOM   3429  CG2 VAL A 230     -10.646   1.533 -40.570  1.00 59.68           C  
ATOM   3430 HG21 VAL A 230      -9.869   2.213 -40.919  1.00 59.68           H  
ATOM   3431 HG22 VAL A 230     -10.510   1.346 -39.505  1.00 59.68           H  
ATOM   3432 HG23 VAL A 230     -10.546   0.597 -41.119  1.00 59.68           H  
ATOM   3433  N   ASP A 231     -15.407   1.883 -39.542  1.00 63.45           N  
ATOM   3434  H   ASP A 231     -15.110   1.584 -38.624  1.00 63.45           H  
ATOM   3435  CA  ASP A 231     -16.699   2.564 -39.655  1.00 63.45           C  
ATOM   3436  HA  ASP A 231     -17.066   2.449 -40.675  1.00 63.45           H  
ATOM   3437  C   ASP A 231     -16.501   4.058 -39.333  1.00 63.45           C  
ATOM   3438  CB  ASP A 231     -17.749   1.901 -38.744  1.00 63.45           C  
ATOM   3439  HB2 ASP A 231     -17.768   0.833 -38.961  1.00 63.45           H  
ATOM   3440  HB3 ASP A 231     -17.458   2.024 -37.701  1.00 63.45           H  
ATOM   3441  O   ASP A 231     -16.266   4.397 -38.167  1.00 63.45           O  
ATOM   3442  CG  ASP A 231     -19.170   2.456 -38.942  1.00 63.45           C  
ATOM   3443  OD1 ASP A 231     -19.336   3.440 -39.702  1.00 63.45           O  
ATOM   3444  OD2 ASP A 231     -20.096   1.896 -38.313  1.00 63.45           O  
ATOM   3445  N   PRO A 232     -16.581   4.972 -40.321  1.00 63.67           N  
ATOM   3446  CA  PRO A 232     -16.429   6.404 -40.070  1.00 63.67           C  
ATOM   3447  HA  PRO A 232     -15.488   6.590 -39.553  1.00 63.67           H  
ATOM   3448  C   PRO A 232     -17.564   6.980 -39.205  1.00 63.67           C  
ATOM   3449  CB  PRO A 232     -16.378   7.048 -41.460  1.00 63.67           C  
ATOM   3450  HB2 PRO A 232     -16.790   8.057 -41.465  1.00 63.67           H  
ATOM   3451  HB3 PRO A 232     -15.347   7.059 -41.815  1.00 63.67           H  
ATOM   3452  O   PRO A 232     -17.430   8.088 -38.689  1.00 63.67           O  
ATOM   3453  CG  PRO A 232     -17.201   6.095 -42.325  1.00 63.67           C  
ATOM   3454  HG2 PRO A 232     -16.919   6.154 -43.376  1.00 63.67           H  
ATOM   3455  HG3 PRO A 232     -18.262   6.308 -42.198  1.00 63.67           H  
ATOM   3456  CD  PRO A 232     -16.878   4.729 -41.728  1.00 63.67           C  
ATOM   3457  HD2 PRO A 232     -17.733   4.065 -41.853  1.00 63.67           H  
ATOM   3458  HD3 PRO A 232     -15.998   4.315 -42.221  1.00 63.67           H  
ATOM   3459  N   ASN A 233     -18.665   6.243 -39.008  1.00 62.49           N  
ATOM   3460  H   ASN A 233     -18.707   5.320 -39.416  1.00 62.49           H  
ATOM   3461  CA  ASN A 233     -19.838   6.688 -38.257  1.00 62.49           C  
ATOM   3462  HA  ASN A 233     -19.786   7.771 -38.146  1.00 62.49           H  
ATOM   3463  C   ASN A 233     -19.903   6.131 -36.823  1.00 62.49           C  
ATOM   3464  CB  ASN A 233     -21.097   6.366 -39.078  1.00 62.49           C  
ATOM   3465  HB2 ASN A 233     -21.987   6.590 -38.489  1.00 62.49           H  
ATOM   3466  HB3 ASN A 233     -21.106   5.302 -39.314  1.00 62.49           H  
ATOM   3467  O   ASN A 233     -20.964   6.193 -36.190  1.00 62.49           O  
ATOM   3468  CG  ASN A 233     -21.200   7.172 -40.358  1.00 62.49           C  
ATOM   3469  ND2 ASN A 233     -21.972   6.701 -41.307  1.00 62.49           N  
ATOM   3470 HD21 ASN A 233     -22.307   5.751 -41.232  1.00 62.49           H  
ATOM   3471 HD22 ASN A 233     -21.955   7.219 -42.173  1.00 62.49           H  
ATOM   3472  OD1 ASN A 233     -20.646   8.243 -40.523  1.00 62.49           O  
ATOM   3473  N   PHE A 234     -18.801   5.601 -36.277  1.00 62.49           N  
ATOM   3474  H   PHE A 234     -17.964   5.532 -36.838  1.00 62.49           H  
ATOM   3475  CA  PHE A 234     -18.785   5.072 -34.912  1.00 62.49           C  
ATOM   3476  HA  PHE A 234     -19.643   4.407 -34.820  1.00 62.49           H  
ATOM   3477  C   PHE A 234     -18.956   6.183 -33.858  1.00 62.49           C  
ATOM   3478  CB  PHE A 234     -17.545   4.203 -34.665  1.00 62.49           C  
ATOM   3479  HB2 PHE A 234     -17.478   3.453 -35.452  1.00 62.49           H  
ATOM   3480  HB3 PHE A 234     -16.651   4.823 -34.726  1.00 62.49           H  
ATOM   3481  O   PHE A 234     -18.006   6.784 -33.361  1.00 62.49           O  
ATOM   3482  CG  PHE A 234     -17.590   3.492 -33.320  1.00 62.49           C  
ATOM   3483  CD1 PHE A 234     -16.844   3.980 -32.230  1.00 62.49           C  
ATOM   3484  HD1 PHE A 234     -16.223   4.854 -32.355  1.00 62.49           H  
ATOM   3485  CD2 PHE A 234     -18.400   2.353 -33.152  1.00 62.49           C  
ATOM   3486  HD2 PHE A 234     -18.964   1.971 -33.990  1.00 62.49           H  
ATOM   3487  CE1 PHE A 234     -16.896   3.327 -30.985  1.00 62.49           C  
ATOM   3488  HE1 PHE A 234     -16.303   3.698 -30.163  1.00 62.49           H  
ATOM   3489  CE2 PHE A 234     -18.457   1.701 -31.905  1.00 62.49           C  
ATOM   3490  HE2 PHE A 234     -19.064   0.815 -31.790  1.00 62.49           H  
ATOM   3491  CZ  PHE A 234     -17.702   2.186 -30.822  1.00 62.49           C  
ATOM   3492  HZ  PHE A 234     -17.726   1.675 -29.871  1.00 62.49           H  
ATOM   3493  N   SER A 235     -20.209   6.427 -33.476  1.00 64.21           N  
ATOM   3494  H   SER A 235     -20.935   6.017 -34.047  1.00 64.21           H  
ATOM   3495  CA  SER A 235     -20.592   7.169 -32.276  1.00 64.21           C  
ATOM   3496  HA  SER A 235     -19.791   7.857 -32.008  1.00 64.21           H  
ATOM   3497  C   SER A 235     -20.788   6.176 -31.126  1.00 64.21           C  
ATOM   3498  CB  SER A 235     -21.851   7.995 -32.557  1.00 64.21           C  
ATOM   3499  HB2 SER A 235     -21.663   8.661 -33.400  1.00 64.21           H  
ATOM   3500  HB3 SER A 235     -22.672   7.328 -32.817  1.00 64.21           H  
ATOM   3501  O   SER A 235     -21.878   5.646 -30.909  1.00 64.21           O  
ATOM   3502  OG  SER A 235     -22.213   8.763 -31.424  1.00 64.21           O  
ATOM   3503  HG  SER A 235     -21.549   9.449 -31.315  1.00 64.21           H  
ATOM   3504  N   GLY A 236     -19.709   5.874 -30.406  1.00 62.54           N  
ATOM   3505  H   GLY A 236     -18.826   6.281 -30.683  1.00 62.54           H  
ATOM   3506  CA  GLY A 236     -19.736   5.101 -29.164  1.00 62.54           C  
ATOM   3507  HA2 GLY A 236     -20.737   4.713 -28.974  1.00 62.54           H  
ATOM   3508  HA3 GLY A 236     -19.052   4.257 -29.251  1.00 62.54           H  
ATOM   3509  C   GLY A 236     -19.294   5.960 -27.981  1.00 62.54           C  
ATOM   3510  O   GLY A 236     -18.397   6.787 -28.112  1.00 62.54           O  
ATOM   3511  N   VAL A 237     -19.895   5.767 -26.801  1.00 66.14           N  
ATOM   3512  H   VAL A 237     -20.615   5.061 -26.740  1.00 66.14           H  
ATOM   3513  CA  VAL A 237     -19.283   6.254 -25.553  1.00 66.14           C  
ATOM   3514  HA  VAL A 237     -18.961   7.286 -25.688  1.00 66.14           H  
ATOM   3515  C   VAL A 237     -18.056   5.383 -25.313  1.00 66.14           C  
ATOM   3516  CB  VAL A 237     -20.251   6.196 -24.353  1.00 66.14           C  
ATOM   3517  HB  VAL A 237     -20.602   5.173 -24.220  1.00 66.14           H  
ATOM   3518  O   VAL A 237     -18.198   4.174 -25.128  1.00 66.14           O  
ATOM   3519  CG1 VAL A 237     -19.581   6.657 -23.050  1.00 66.14           C  
ATOM   3520 HG11 VAL A 237     -18.758   5.991 -22.793  1.00 66.14           H  
ATOM   3521 HG12 VAL A 237     -19.195   7.670 -23.165  1.00 66.14           H  
ATOM   3522 HG13 VAL A 237     -20.302   6.636 -22.233  1.00 66.14           H  
ATOM   3523  CG2 VAL A 237     -21.472   7.095 -24.591  1.00 66.14           C  
ATOM   3524 HG21 VAL A 237     -22.139   7.050 -23.731  1.00 66.14           H  
ATOM   3525 HG22 VAL A 237     -21.149   8.125 -24.744  1.00 66.14           H  
ATOM   3526 HG23 VAL A 237     -22.018   6.761 -25.473  1.00 66.14           H  
ATOM   3527  N   HIS A 238     -16.864   5.975 -25.340  1.00 57.78           N  
ATOM   3528  H   HIS A 238     -16.802   6.949 -25.600  1.00 57.78           H  
ATOM   3529  CA  HIS A 238     -15.624   5.263 -25.057  1.00 57.78           C  
ATOM   3530  HA  HIS A 238     -15.592   4.365 -25.674  1.00 57.78           H  
ATOM   3531  C   HIS A 238     -15.620   4.833 -23.578  1.00 57.78           C  
ATOM   3532  CB  HIS A 238     -14.431   6.143 -25.467  1.00 57.78           C  
ATOM   3533  HB2 HIS A 238     -14.302   6.956 -24.752  1.00 57.78           H  
ATOM   3534  HB3 HIS A 238     -14.636   6.588 -26.440  1.00 57.78           H  
ATOM   3535  O   HIS A 238     -15.287   5.604 -22.679  1.00 57.78           O  
ATOM   3536  CG  HIS A 238     -13.140   5.374 -25.585  1.00 57.78           C  
ATOM   3537  CD2 HIS A 238     -12.570   4.882 -26.729  1.00 57.78           C  
ATOM   3538  HD2 HIS A 238     -12.963   4.978 -27.730  1.00 57.78           H  
ATOM   3539  ND1 HIS A 238     -12.293   5.053 -24.558  1.00 57.78           N  
ATOM   3540  HD1 HIS A 238     -12.354   5.383 -23.605  1.00 57.78           H  
ATOM   3541  CE1 HIS A 238     -11.242   4.386 -25.057  1.00 57.78           C  
ATOM   3542  HE1 HIS A 238     -10.378   4.064 -24.495  1.00 57.78           H  
ATOM   3543  NE2 HIS A 238     -11.388   4.226 -26.376  1.00 57.78           N  
ATOM   3544  N   VAL A 239     -16.068   3.605 -23.301  1.00 57.94           N  
ATOM   3545  H   VAL A 239     -16.442   3.065 -24.068  1.00 57.94           H  
ATOM   3546  CA  VAL A 239     -15.973   2.972 -21.977  1.00 57.94           C  
ATOM   3547  HA  VAL A 239     -15.961   3.755 -21.219  1.00 57.94           H  
ATOM   3548  C   VAL A 239     -14.618   2.265 -21.911  1.00 57.94           C  
ATOM   3549  CB  VAL A 239     -17.181   2.067 -21.659  1.00 57.94           C  
ATOM   3550  HB  VAL A 239     -17.210   1.228 -22.355  1.00 57.94           H  
ATOM   3551  O   VAL A 239     -14.504   1.054 -22.061  1.00 57.94           O  
ATOM   3552  CG1 VAL A 239     -17.108   1.530 -20.220  1.00 57.94           C  
ATOM   3553 HG11 VAL A 239     -17.072   2.358 -19.512  1.00 57.94           H  
ATOM   3554 HG12 VAL A 239     -17.980   0.910 -20.013  1.00 57.94           H  
ATOM   3555 HG13 VAL A 239     -16.218   0.912 -20.098  1.00 57.94           H  
ATOM   3556  CG2 VAL A 239     -18.506   2.839 -21.769  1.00 57.94           C  
ATOM   3557 HG21 VAL A 239     -18.483   3.718 -21.124  1.00 57.94           H  
ATOM   3558 HG22 VAL A 239     -19.338   2.196 -21.484  1.00 57.94           H  
ATOM   3559 HG23 VAL A 239     -18.665   3.158 -22.799  1.00 57.94           H  
ATOM   3560  N   GLY A 240     -13.581   3.079 -21.756  1.00 60.09           N  
ATOM   3561  H   GLY A 240     -13.779   4.070 -21.757  1.00 60.09           H  
ATOM   3562  CA  GLY A 240     -12.163   2.731 -21.698  1.00 60.09           C  
ATOM   3563  HA2 GLY A 240     -11.975   2.063 -20.857  1.00 60.09           H  
ATOM   3564  HA3 GLY A 240     -11.851   2.249 -22.624  1.00 60.09           H  
ATOM   3565  C   GLY A 240     -11.380   4.031 -21.516  1.00 60.09           C  
ATOM   3566  O   GLY A 240     -11.861   5.086 -21.915  1.00 60.09           O  
ATOM   3567  N   GLU A 241     -10.228   4.021 -20.862  1.00 58.13           N  
ATOM   3568  H   GLU A 241      -9.792   3.141 -20.625  1.00 58.13           H  
ATOM   3569  CA  GLU A 241      -9.392   5.227 -20.773  1.00 58.13           C  
ATOM   3570  HA  GLU A 241      -9.995   6.126 -20.900  1.00 58.13           H  
ATOM   3571  C   GLU A 241      -8.400   5.183 -21.950  1.00 58.13           C  
ATOM   3572  CB  GLU A 241      -8.736   5.325 -19.371  1.00 58.13           C  
ATOM   3573  HB2 GLU A 241      -8.235   4.383 -19.150  1.00 58.13           H  
ATOM   3574  HB3 GLU A 241      -7.986   6.116 -19.391  1.00 58.13           H  
ATOM   3575  O   GLU A 241      -7.707   4.178 -22.114  1.00 58.13           O  
ATOM   3576  CG  GLU A 241      -9.757   5.642 -18.243  1.00 58.13           C  
ATOM   3577  HG2 GLU A 241     -10.178   6.630 -18.430  1.00 58.13           H  
ATOM   3578  HG3 GLU A 241     -10.574   4.924 -18.307  1.00 58.13           H  
ATOM   3579  CD  GLU A 241      -9.206   5.599 -16.789  1.00 58.13           C  
ATOM   3580  OE1 GLU A 241     -10.007   5.681 -15.815  1.00 58.13           O  
ATOM   3581  OE2 GLU A 241      -7.996   5.390 -16.565  1.00 58.13           O  
ATOM   3582  N   GLU A 242      -8.356   6.226 -22.790  1.00 62.94           N  
ATOM   3583  H   GLU A 242      -8.972   7.014 -22.651  1.00 62.94           H  
ATOM   3584  CA  GLU A 242      -7.230   6.439 -23.710  1.00 62.94           C  
ATOM   3585  HA  GLU A 242      -7.066   5.545 -24.312  1.00 62.94           H  
ATOM   3586  C   GLU A 242      -5.986   6.686 -22.853  1.00 62.94           C  
ATOM   3587  CB  GLU A 242      -7.473   7.631 -24.660  1.00 62.94           C  
ATOM   3588  HB2 GLU A 242      -8.052   8.391 -24.136  1.00 62.94           H  
ATOM   3589  HB3 GLU A 242      -6.509   8.062 -24.931  1.00 62.94           H  
ATOM   3590  O   GLU A 242      -5.892   7.675 -22.125  1.00 62.94           O  
ATOM   3591  CG  GLU A 242      -8.177   7.227 -25.966  1.00 62.94           C  
ATOM   3592  HG2 GLU A 242      -9.134   6.769 -25.715  1.00 62.94           H  
ATOM   3593  HG3 GLU A 242      -7.567   6.477 -26.468  1.00 62.94           H  
ATOM   3594  CD  GLU A 242      -8.421   8.419 -26.913  1.00 62.94           C  
ATOM   3595  OE1 GLU A 242      -8.518   8.175 -28.136  1.00 62.94           O  
ATOM   3596  OE2 GLU A 242      -8.561   9.556 -26.406  1.00 62.94           O  
ATOM   3597  N   ILE A 243      -5.049   5.742 -22.877  1.00 62.36           N  
ATOM   3598  H   ILE A 243      -5.188   4.940 -23.474  1.00 62.36           H  
ATOM   3599  CA  ILE A 243      -3.749   5.918 -22.239  1.00 62.36           C  
ATOM   3600  HA  ILE A 243      -3.870   6.457 -21.300  1.00 62.36           H  
ATOM   3601  C   ILE A 243      -2.925   6.775 -23.197  1.00 62.36           C  
ATOM   3602  CB  ILE A 243      -3.089   4.550 -21.940  1.00 62.36           C  
ATOM   3603  HB  ILE A 243      -2.959   4.018 -22.882  1.00 62.36           H  
ATOM   3604  O   ILE A 243      -2.551   6.297 -24.266  1.00 62.36           O  
ATOM   3605  CG1 ILE A 243      -3.985   3.689 -21.015  1.00 62.36           C  
ATOM   3606 HG12 ILE A 243      -4.041   4.151 -20.029  1.00 62.36           H  
ATOM   3607 HG13 ILE A 243      -4.996   3.648 -21.420  1.00 62.36           H  
ATOM   3608  CG2 ILE A 243      -1.700   4.759 -21.304  1.00 62.36           C  
ATOM   3609 HG21 ILE A 243      -1.067   5.348 -21.968  1.00 62.36           H  
ATOM   3610 HG22 ILE A 243      -1.794   5.283 -20.353  1.00 62.36           H  
ATOM   3611 HG23 ILE A 243      -1.202   3.802 -21.150  1.00 62.36           H  
ATOM   3612  CD1 ILE A 243      -3.515   2.236 -20.867  1.00 62.36           C  
ATOM   3613 HD11 ILE A 243      -2.566   2.193 -20.333  1.00 62.36           H  
ATOM   3614 HD12 ILE A 243      -3.404   1.781 -21.850  1.00 62.36           H  
ATOM   3615 HD13 ILE A 243      -4.258   1.676 -20.300  1.00 62.36           H  
ATOM   3616  N   GLU A 244      -2.639   8.026 -22.833  1.00 59.83           N  
ATOM   3617  H   GLU A 244      -3.078   8.421 -22.013  1.00 59.83           H  
ATOM   3618  CA  GLU A 244      -1.663   8.832 -23.570  1.00 59.83           C  
ATOM   3619  HA  GLU A 244      -1.990   8.929 -24.605  1.00 59.83           H  
ATOM   3620  C   GLU A 244      -0.313   8.098 -23.554  1.00 59.83           C  
ATOM   3621  CB  GLU A 244      -1.525  10.248 -22.979  1.00 59.83           C  
ATOM   3622  HB2 GLU A 244      -0.678  10.730 -23.467  1.00 59.83           H  
ATOM   3623  HB3 GLU A 244      -1.314  10.175 -21.912  1.00 59.83           H  
ATOM   3624  O   GLU A 244       0.322   7.947 -22.505  1.00 59.83           O  
ATOM   3625  CG  GLU A 244      -2.772  11.126 -23.195  1.00 59.83           C  
ATOM   3626  HG2 GLU A 244      -3.020  11.115 -24.257  1.00 59.83           H  
ATOM   3627  HG3 GLU A 244      -3.606  10.688 -22.647  1.00 59.83           H  
ATOM   3628  CD  GLU A 244      -2.581  12.588 -22.741  1.00 59.83           C  
ATOM   3629  OE1 GLU A 244      -3.507  13.397 -22.975  1.00 59.83           O  
ATOM   3630  OE2 GLU A 244      -1.534  12.902 -22.125  1.00 59.83           O  
ATOM   3631  N   LEU A 245       0.111   7.590 -24.714  1.00 67.51           N  
ATOM   3632  H   LEU A 245      -0.487   7.670 -25.524  1.00 67.51           H  
ATOM   3633  CA  LEU A 245       1.432   6.994 -24.875  1.00 67.51           C  
ATOM   3634  HA  LEU A 245       1.600   6.276 -24.072  1.00 67.51           H  
ATOM   3635  C   LEU A 245       2.472   8.109 -24.743  1.00 67.51           C  
ATOM   3636  CB  LEU A 245       1.543   6.269 -26.232  1.00 67.51           C  
ATOM   3637  HB2 LEU A 245       1.308   6.983 -27.022  1.00 67.51           H  
ATOM   3638  HB3 LEU A 245       2.579   5.958 -26.371  1.00 67.51           H  
ATOM   3639  O   LEU A 245       2.511   9.038 -25.549  1.00 67.51           O  
ATOM   3640  CG  LEU A 245       0.636   5.035 -26.396  1.00 67.51           C  
ATOM   3641  HG  LEU A 245      -0.403   5.320 -26.232  1.00 67.51           H  
ATOM   3642  CD1 LEU A 245       0.765   4.493 -27.821  1.00 67.51           C  
ATOM   3643 HD11 LEU A 245       0.478   5.266 -28.534  1.00 67.51           H  
ATOM   3644 HD12 LEU A 245       1.792   4.187 -28.017  1.00 67.51           H  
ATOM   3645 HD13 LEU A 245       0.100   3.639 -27.954  1.00 67.51           H  
ATOM   3646  CD2 LEU A 245       1.002   3.908 -25.425  1.00 67.51           C  
ATOM   3647 HD21 LEU A 245       0.804   4.226 -24.401  1.00 67.51           H  
ATOM   3648 HD22 LEU A 245       2.054   3.645 -25.534  1.00 67.51           H  
ATOM   3649 HD23 LEU A 245       0.386   3.033 -25.634  1.00 67.51           H  
ATOM   3650  N   GLN A 246       3.325   8.024 -23.724  1.00 66.30           N  
ATOM   3651  H   GLN A 246       3.226   7.262 -23.068  1.00 66.30           H  
ATOM   3652  CA  GLN A 246       4.496   8.889 -23.643  1.00 66.30           C  
ATOM   3653  HA  GLN A 246       4.151   9.914 -23.776  1.00 66.30           H  
ATOM   3654  C   GLN A 246       5.468   8.552 -24.786  1.00 66.30           C  
ATOM   3655  CB  GLN A 246       5.167   8.773 -22.268  1.00 66.30           C  
ATOM   3656  HB2 GLN A 246       5.175   7.729 -21.954  1.00 66.30           H  
ATOM   3657  HB3 GLN A 246       6.197   9.123 -22.332  1.00 66.30           H  
ATOM   3658  O   GLN A 246       5.623   7.379 -25.136  1.00 66.30           O  
ATOM   3659  CG  GLN A 246       4.426   9.639 -21.239  1.00 66.30           C  
ATOM   3660  HG2 GLN A 246       4.542  10.688 -21.513  1.00 66.30           H  
ATOM   3661  HG3 GLN A 246       3.363   9.400 -21.261  1.00 66.30           H  
ATOM   3662  CD  GLN A 246       4.915   9.444 -19.808  1.00 66.30           C  
ATOM   3663  NE2 GLN A 246       4.651  10.388 -18.931  1.00 66.30           N  
ATOM   3664 HE21 GLN A 246       4.149  11.217 -19.216  1.00 66.30           H  
ATOM   3665 HE22 GLN A 246       5.037  10.242 -18.009  1.00 66.30           H  
ATOM   3666  OE1 GLN A 246       5.511   8.453 -19.429  1.00 66.30           O  
ATOM   3667  N   PRO A 247       6.138   9.557 -25.376  1.00 60.48           N  
ATOM   3668  CA  PRO A 247       7.103   9.327 -26.440  1.00 60.48           C  
ATOM   3669  HA  PRO A 247       6.622   8.802 -27.264  1.00 60.48           H  
ATOM   3670  C   PRO A 247       8.273   8.484 -25.912  1.00 60.48           C  
ATOM   3671  CB  PRO A 247       7.530  10.724 -26.908  1.00 60.48           C  
ATOM   3672  HB2 PRO A 247       8.574  10.753 -27.221  1.00 60.48           H  
ATOM   3673  HB3 PRO A 247       6.883  11.045 -27.724  1.00 60.48           H  
ATOM   3674  O   PRO A 247       8.968   8.885 -24.984  1.00 60.48           O  
ATOM   3675  CG  PRO A 247       7.281  11.612 -25.688  1.00 60.48           C  
ATOM   3676  HG2 PRO A 247       7.087  12.646 -25.972  1.00 60.48           H  
ATOM   3677  HG3 PRO A 247       8.134  11.553 -25.012  1.00 60.48           H  
ATOM   3678  CD  PRO A 247       6.066  10.967 -25.030  1.00 60.48           C  
ATOM   3679  HD2 PRO A 247       6.104  11.121 -23.952  1.00 60.48           H  
ATOM   3680  HD3 PRO A 247       5.151  11.392 -25.443  1.00 60.48           H  
ATOM   3681  N   ILE A 248       8.512   7.330 -26.540  1.00 63.56           N  
ATOM   3682  H   ILE A 248       7.846   7.048 -27.244  1.00 63.56           H  
ATOM   3683  CA  ILE A 248       9.533   6.334 -26.154  1.00 63.56           C  
ATOM   3684  HA  ILE A 248       9.403   6.109 -25.095  1.00 63.56           H  
ATOM   3685  C   ILE A 248      10.979   6.876 -26.284  1.00 63.56           C  
ATOM   3686  CB  ILE A 248       9.249   5.024 -26.951  1.00 63.56           C  
ATOM   3687  HB  ILE A 248       9.139   5.288 -28.002  1.00 63.56           H  
ATOM   3688  O   ILE A 248      11.915   6.282 -25.760  1.00 63.56           O  
ATOM   3689  CG1 ILE A 248       7.912   4.404 -26.457  1.00 63.56           C  
ATOM   3690 HG12 ILE A 248       7.140   5.173 -26.432  1.00 63.56           H  
ATOM   3691 HG13 ILE A 248       8.040   4.038 -25.438  1.00 63.56           H  
ATOM   3692  CG2 ILE A 248      10.370   3.972 -26.859  1.00 63.56           C  
ATOM   3693 HG21 ILE A 248      10.111   3.074 -27.420  1.00 63.56           H  
ATOM   3694 HG22 ILE A 248      10.559   3.712 -25.818  1.00 63.56           H  
ATOM   3695 HG23 ILE A 248      11.287   4.362 -27.300  1.00 63.56           H  
ATOM   3696  CD1 ILE A 248       7.363   3.265 -27.327  1.00 63.56           C  
ATOM   3697 HD11 ILE A 248       7.299   3.588 -28.366  1.00 63.56           H  
ATOM   3698 HD12 ILE A 248       7.999   2.383 -27.255  1.00 63.56           H  
ATOM   3699 HD13 ILE A 248       6.365   2.997 -26.978  1.00 63.56           H  
ATOM   3700  N   ASN A 249      11.174   8.053 -26.896  1.00 52.90           N  
ATOM   3701  H   ASN A 249      10.350   8.551 -27.201  1.00 52.90           H  
ATOM   3702  CA  ASN A 249      12.487   8.559 -27.312  1.00 52.90           C  
ATOM   3703  HA  ASN A 249      13.252   7.867 -26.958  1.00 52.90           H  
ATOM   3704  C   ASN A 249      12.878   9.924 -26.708  1.00 52.90           C  
ATOM   3705  CB  ASN A 249      12.552   8.548 -28.853  1.00 52.90           C  
ATOM   3706  HB2 ASN A 249      13.506   8.961 -29.179  1.00 52.90           H  
ATOM   3707  HB3 ASN A 249      11.755   9.174 -29.253  1.00 52.90           H  
ATOM   3708  O   ASN A 249      13.465  10.759 -27.398  1.00 52.90           O  
ATOM   3709  CG  ASN A 249      12.452   7.160 -29.459  1.00 52.90           C  
ATOM   3710  ND2 ASN A 249      12.139   7.070 -30.729  1.00 52.90           N  
ATOM   3711 HD21 ASN A 249      12.094   6.132 -31.101  1.00 52.90           H  
ATOM   3712 HD22 ASN A 249      11.980   7.891 -31.295  1.00 52.90           H  
ATOM   3713  OD1 ASN A 249      12.659   6.144 -28.828  1.00 52.90           O  
ATOM   3714  N   THR A 250      12.586  10.193 -25.434  1.00 56.07           N  
ATOM   3715  H   THR A 250      12.065   9.518 -24.893  1.00 56.07           H  
ATOM   3716  CA  THR A 250      13.246  11.308 -24.727  1.00 56.07           C  
ATOM   3717  HA  THR A 250      13.524  12.080 -25.444  1.00 56.07           H  
ATOM   3718  C   THR A 250      14.527  10.808 -24.071  1.00 56.07           C  
ATOM   3719  CB  THR A 250      12.340  11.993 -23.698  1.00 56.07           C  
ATOM   3720  HB  THR A 250      12.924  12.737 -23.156  1.00 56.07           H  
ATOM   3721  O   THR A 250      14.479   9.859 -23.294  1.00 56.07           O  
ATOM   3722  CG2 THR A 250      11.164  12.694 -24.378  1.00 56.07           C  
ATOM   3723 HG21 THR A 250      10.546  11.962 -24.899  1.00 56.07           H  
ATOM   3724 HG22 THR A 250      11.531  13.433 -25.089  1.00 56.07           H  
ATOM   3725 HG23 THR A 250      10.558  13.194 -23.622  1.00 56.07           H  
ATOM   3726  OG1 THR A 250      11.820  11.064 -22.780  1.00 56.07           O  
ATOM   3727  HG1 THR A 250      12.527  10.463 -22.533  1.00 56.07           H  
ATOM   3728  N   ILE A 251      15.666  11.449 -24.359  1.00 58.86           N  
ATOM   3729  H   ILE A 251      15.636  12.200 -25.033  1.00 58.86           H  
ATOM   3730  CA  ILE A 251      16.920  11.236 -23.622  1.00 58.86           C  
ATOM   3731  HA  ILE A 251      17.212  10.189 -23.700  1.00 58.86           H  
ATOM   3732  C   ILE A 251      16.632  11.558 -22.152  1.00 58.86           C  
ATOM   3733  CB  ILE A 251      18.056  12.117 -24.205  1.00 58.86           C  
ATOM   3734  HB  ILE A 251      17.717  13.153 -24.203  1.00 58.86           H  
ATOM   3735  O   ILE A 251      16.537  12.725 -21.777  1.00 58.86           O  
ATOM   3736  CG1 ILE A 251      18.371  11.707 -25.664  1.00 58.86           C  
ATOM   3737 HG12 ILE A 251      18.911  10.760 -25.669  1.00 58.86           H  
ATOM   3738 HG13 ILE A 251      17.443  11.558 -26.215  1.00 58.86           H  
ATOM   3739  CG2 ILE A 251      19.336  12.029 -23.346  1.00 58.86           C  
ATOM   3740 HG21 ILE A 251      20.123  12.654 -23.766  1.00 58.86           H  
ATOM   3741 HG22 ILE A 251      19.681  10.996 -23.291  1.00 58.86           H  
ATOM   3742 HG23 ILE A 251      19.141  12.389 -22.336  1.00 58.86           H  
ATOM   3743  CD1 ILE A 251      19.179  12.756 -26.439  1.00 58.86           C  
ATOM   3744 HD11 ILE A 251      19.286  12.433 -27.474  1.00 58.86           H  
ATOM   3745 HD12 ILE A 251      20.173  12.873 -26.007  1.00 58.86           H  
ATOM   3746 HD13 ILE A 251      18.657  13.713 -26.421  1.00 58.86           H  
ATOM   3747  N   ALA A 252      16.425  10.522 -21.342  1.00 56.77           N  
ATOM   3748  H   ALA A 252      16.379   9.595 -21.739  1.00 56.77           H  
ATOM   3749  CA  ALA A 252      16.264  10.660 -19.909  1.00 56.77           C  
ATOM   3750  HA  ALA A 252      15.562  11.467 -19.700  1.00 56.77           H  
ATOM   3751  C   ALA A 252      17.630  11.028 -19.328  1.00 56.77           C  
ATOM   3752  CB  ALA A 252      15.687   9.360 -19.333  1.00 56.77           C  
ATOM   3753  HB1 ALA A 252      16.366   8.530 -19.529  1.00 56.77           H  
ATOM   3754  HB2 ALA A 252      14.718   9.151 -19.785  1.00 56.77           H  
ATOM   3755  HB3 ALA A 252      15.563   9.466 -18.255  1.00 56.77           H  
ATOM   3756  O   ALA A 252      18.572  10.235 -19.353  1.00 56.77           O  
ATOM   3757  N   GLU A 253      17.756  12.257 -18.838  1.00 52.77           N  
ATOM   3758  H   GLU A 253      16.974  12.893 -18.897  1.00 52.77           H  
ATOM   3759  CA  GLU A 253      18.847  12.602 -17.942  1.00 52.77           C  
ATOM   3760  HA  GLU A 253      19.795  12.340 -18.412  1.00 52.77           H  
ATOM   3761  C   GLU A 253      18.667  11.743 -16.685  1.00 52.77           C  
ATOM   3762  CB  GLU A 253      18.859  14.112 -17.641  1.00 52.77           C  
ATOM   3763  HB2 GLU A 253      19.672  14.310 -16.943  1.00 52.77           H  
ATOM   3764  HB3 GLU A 253      17.916  14.402 -17.177  1.00 52.77           H  
ATOM   3765  O   GLU A 253      17.669  11.857 -15.980  1.00 52.77           O  
ATOM   3766  CG  GLU A 253      19.078  14.947 -18.919  1.00 52.77           C  
ATOM   3767  HG2 GLU A 253      18.220  14.820 -19.579  1.00 52.77           H  
ATOM   3768  HG3 GLU A 253      19.955  14.555 -19.434  1.00 52.77           H  
ATOM   3769  CD  GLU A 253      19.290  16.452 -18.671  1.00 52.77           C  
ATOM   3770  OE1 GLU A 253      19.643  17.148 -19.653  1.00 52.77           O  
ATOM   3771  OE2 GLU A 253      19.200  16.904 -17.509  1.00 52.77           O  
ATOM   3772  N   PHE A 254      19.591  10.809 -16.458  1.00 47.01           N  
ATOM   3773  H   PHE A 254      20.294  10.645 -17.164  1.00 47.01           H  
ATOM   3774  CA  PHE A 254      19.591   9.955 -15.277  1.00 47.01           C  
ATOM   3775  HA  PHE A 254      18.610   9.491 -15.171  1.00 47.01           H  
ATOM   3776  C   PHE A 254      19.848  10.809 -14.023  1.00 47.01           C  
ATOM   3777  CB  PHE A 254      20.646   8.841 -15.435  1.00 47.01           C  
ATOM   3778  HB2 PHE A 254      20.684   8.280 -14.501  1.00 47.01           H  
ATOM   3779  HB3 PHE A 254      21.626   9.297 -15.573  1.00 47.01           H  
ATOM   3780  O   PHE A 254      20.991  10.949 -13.585  1.00 47.01           O  
ATOM   3781  CG  PHE A 254      20.409   7.848 -16.559  1.00 47.01           C  
ATOM   3782  CD1 PHE A 254      19.647   6.687 -16.325  1.00 47.01           C  
ATOM   3783  HD1 PHE A 254      19.207   6.518 -15.353  1.00 47.01           H  
ATOM   3784  CD2 PHE A 254      20.982   8.058 -17.829  1.00 47.01           C  
ATOM   3785  HD2 PHE A 254      21.565   8.946 -18.021  1.00 47.01           H  
ATOM   3786  CE1 PHE A 254      19.457   5.745 -17.352  1.00 47.01           C  
ATOM   3787  HE1 PHE A 254      18.869   4.859 -17.169  1.00 47.01           H  
ATOM   3788  CE2 PHE A 254      20.789   7.117 -18.857  1.00 47.01           C  
ATOM   3789  HE2 PHE A 254      21.214   7.289 -19.835  1.00 47.01           H  
ATOM   3790  CZ  PHE A 254      20.028   5.960 -18.618  1.00 47.01           C  
ATOM   3791  HZ  PHE A 254      19.873   5.240 -19.409  1.00 47.01           H  
ATOM   3792  N   GLU A 255      18.799  11.373 -13.426  1.00 45.21           N  
ATOM   3793  H   GLU A 255      17.918  11.400 -13.918  1.00 45.21           H  
ATOM   3794  CA  GLU A 255      18.802  11.682 -11.995  1.00 45.21           C  
ATOM   3795  HA  GLU A 255      19.770  12.101 -11.720  1.00 45.21           H  
ATOM   3796  C   GLU A 255      18.664  10.355 -11.241  1.00 45.21           C  
ATOM   3797  CB  GLU A 255      17.735  12.723 -11.607  1.00 45.21           C  
ATOM   3798  HB2 GLU A 255      16.845  12.594 -12.223  1.00 45.21           H  
ATOM   3799  HB3 GLU A 255      17.466  12.575 -10.562  1.00 45.21           H  
ATOM   3800  O   GLU A 255      17.576   9.831 -11.006  1.00 45.21           O  
ATOM   3801  CG  GLU A 255      18.298  14.149 -11.751  1.00 45.21           C  
ATOM   3802  HG2 GLU A 255      18.539  14.326 -12.800  1.00 45.21           H  
ATOM   3803  HG3 GLU A 255      19.229  14.209 -11.187  1.00 45.21           H  
ATOM   3804  CD  GLU A 255      17.351  15.256 -11.257  1.00 45.21           C  
ATOM   3805  OE1 GLU A 255      17.874  16.353 -10.941  1.00 45.21           O  
ATOM   3806  OE2 GLU A 255      16.124  15.025 -11.231  1.00 45.21           O  
ATOM   3807  N   LEU A 256      19.817   9.766 -10.921  1.00 50.06           N  
ATOM   3808  H   LEU A 256      20.664  10.228 -11.222  1.00 50.06           H  
ATOM   3809  CA  LEU A 256      19.961   8.565 -10.101  1.00 50.06           C  
ATOM   3810  HA  LEU A 256      19.280   7.794 -10.461  1.00 50.06           H  
ATOM   3811  C   LEU A 256      19.586   8.863  -8.639  1.00 50.06           C  
ATOM   3812  CB  LEU A 256      21.425   8.064 -10.198  1.00 50.06           C  
ATOM   3813  HB2 LEU A 256      22.078   8.900  -9.949  1.00 50.06           H  
ATOM   3814  HB3 LEU A 256      21.589   7.294  -9.445  1.00 50.06           H  
ATOM   3815  O   LEU A 256      20.450   8.743  -7.785  1.00 50.06           O  
ATOM   3816  CG  LEU A 256      21.857   7.479 -11.547  1.00 50.06           C  
ATOM   3817  HG  LEU A 256      21.526   8.132 -12.355  1.00 50.06           H  
ATOM   3818  CD1 LEU A 256      23.384   7.384 -11.601  1.00 50.06           C  
ATOM   3819 HD11 LEU A 256      23.691   6.963 -12.558  1.00 50.06           H  
ATOM   3820 HD12 LEU A 256      23.814   8.381 -11.498  1.00 50.06           H  
ATOM   3821 HD13 LEU A 256      23.745   6.751 -10.791  1.00 50.06           H  
ATOM   3822  CD2 LEU A 256      21.283   6.076 -11.754  1.00 50.06           C  
ATOM   3823 HD21 LEU A 256      20.194   6.119 -11.748  1.00 50.06           H  
ATOM   3824 HD22 LEU A 256      21.620   5.409 -10.961  1.00 50.06           H  
ATOM   3825 HD23 LEU A 256      21.609   5.684 -12.718  1.00 50.06           H  
ATOM   3826  N   GLU A 257      18.358   9.298  -8.334  1.00 52.10           N  
ATOM   3827  H   GLU A 257      17.733   9.522  -9.095  1.00 52.10           H  
ATOM   3828  CA  GLU A 257      17.905   9.434  -6.934  1.00 52.10           C  
ATOM   3829  HA  GLU A 257      18.123   8.478  -6.457  1.00 52.10           H  
ATOM   3830  C   GLU A 257      16.385   9.616  -6.709  1.00 52.10           C  
ATOM   3831  CB  GLU A 257      18.746  10.508  -6.192  1.00 52.10           C  
ATOM   3832  HB2 GLU A 257      19.392  11.028  -6.900  1.00 52.10           H  
ATOM   3833  HB3 GLU A 257      18.103  11.267  -5.747  1.00 52.10           H  
ATOM   3834  O   GLU A 257      15.977   9.913  -5.587  1.00 52.10           O  
ATOM   3835  CG  GLU A 257      19.622   9.877  -5.087  1.00 52.10           C  
ATOM   3836  HG2 GLU A 257      18.978   9.644  -4.239  1.00 52.10           H  
ATOM   3837  HG3 GLU A 257      20.045   8.926  -5.411  1.00 52.10           H  
ATOM   3838  CD  GLU A 257      20.756  10.799  -4.611  1.00 52.10           C  
ATOM   3839  OE1 GLU A 257      21.898  10.310  -4.441  1.00 52.10           O  
ATOM   3840  OE2 GLU A 257      20.462  11.984  -4.331  1.00 52.10           O  
ATOM   3841  N   GLU A 258      15.505   9.379  -7.696  1.00 50.51           N  
ATOM   3842  H   GLU A 258      15.838   9.158  -8.624  1.00 50.51           H  
ATOM   3843  CA  GLU A 258      14.047   9.484  -7.483  1.00 50.51           C  
ATOM   3844  HA  GLU A 258      13.877   9.717  -6.431  1.00 50.51           H  
ATOM   3845  C   GLU A 258      13.283   8.166  -7.699  1.00 50.51           C  
ATOM   3846  CB  GLU A 258      13.437  10.679  -8.229  1.00 50.51           C  
ATOM   3847  HB2 GLU A 258      13.676  10.621  -9.291  1.00 50.51           H  
ATOM   3848  HB3 GLU A 258      12.356  10.620  -8.107  1.00 50.51           H  
ATOM   3849  O   GLU A 258      13.536   7.386  -8.615  1.00 50.51           O  
ATOM   3850  CG  GLU A 258      13.930  12.018  -7.638  1.00 50.51           C  
ATOM   3851  HG2 GLU A 258      13.934  11.933  -6.551  1.00 50.51           H  
ATOM   3852  HG3 GLU A 258      14.954  12.197  -7.965  1.00 50.51           H  
ATOM   3853  CD  GLU A 258      13.047  13.219  -8.015  1.00 50.51           C  
ATOM   3854  OE1 GLU A 258      13.078  14.215  -7.252  1.00 50.51           O  
ATOM   3855  OE2 GLU A 258      12.232  13.091  -8.958  1.00 50.51           O  
ATOM   3856  N   ALA A 259      12.352   7.889  -6.778  1.00 56.62           N  
ATOM   3857  H   ALA A 259      12.173   8.610  -6.092  1.00 56.62           H  
ATOM   3858  CA  ALA A 259      11.674   6.608  -6.613  1.00 56.62           C  
ATOM   3859  HA  ALA A 259      12.423   5.868  -6.332  1.00 56.62           H  
ATOM   3860  C   ALA A 259      10.982   6.128  -7.900  1.00 56.62           C  
ATOM   3861  CB  ALA A 259      10.667   6.750  -5.460  1.00 56.62           C  
ATOM   3862  HB1 ALA A 259       9.935   7.520  -5.704  1.00 56.62           H  
ATOM   3863  HB2 ALA A 259      10.153   5.801  -5.311  1.00 56.62           H  
ATOM   3864  HB3 ALA A 259      11.193   7.027  -4.546  1.00 56.62           H  
ATOM   3865  O   ALA A 259      10.005   6.731  -8.346  1.00 56.62           O  
ATOM   3866  N   ALA A 260      11.431   4.982  -8.424  1.00 59.54           N  
ATOM   3867  H   ALA A 260      12.317   4.624  -8.097  1.00 59.54           H  
ATOM   3868  CA  ALA A 260      10.768   4.277  -9.516  1.00 59.54           C  
ATOM   3869  HA  ALA A 260      10.963   4.840 -10.429  1.00 59.54           H  
ATOM   3870  C   ALA A 260       9.244   4.187  -9.280  1.00 59.54           C  
ATOM   3871  CB  ALA A 260      11.389   2.880  -9.653  1.00 59.54           C  
ATOM   3872  HB1 ALA A 260      11.236   2.309  -8.737  1.00 59.54           H  
ATOM   3873  HB2 ALA A 260      12.458   2.969  -9.848  1.00 59.54           H  
ATOM   3874  HB3 ALA A 260      10.926   2.349 -10.485  1.00 59.54           H  
ATOM   3875  O   ALA A 260       8.807   3.982  -8.135  1.00 59.54           O  
ATOM   3876  N   PRO A 261       8.412   4.326 -10.331  1.00 56.64           N  
ATOM   3877  CA  PRO A 261       6.966   4.245 -10.190  1.00 56.64           C  
ATOM   3878  HA  PRO A 261       6.620   5.034  -9.522  1.00 56.64           H  
ATOM   3879  C   PRO A 261       6.581   2.879  -9.609  1.00 56.64           C  
ATOM   3880  CB  PRO A 261       6.396   4.491 -11.594  1.00 56.64           C  
ATOM   3881  HB2 PRO A 261       5.494   3.910 -11.786  1.00 56.64           H  
ATOM   3882  HB3 PRO A 261       6.192   5.555 -11.718  1.00 56.64           H  
ATOM   3883  O   PRO A 261       6.660   1.850 -10.270  1.00 56.64           O  
ATOM   3884  CG  PRO A 261       7.538   4.089 -12.528  1.00 56.64           C  
ATOM   3885  HG2 PRO A 261       7.488   4.615 -13.481  1.00 56.64           H  
ATOM   3886  HG3 PRO A 261       7.524   3.010 -12.684  1.00 56.64           H  
ATOM   3887  CD  PRO A 261       8.782   4.477 -11.732  1.00 56.64           C  
ATOM   3888  HD2 PRO A 261       9.039   5.517 -11.929  1.00 56.64           H  
ATOM   3889  HD3 PRO A 261       9.613   3.826 -12.005  1.00 56.64           H  
ATOM   3890  N   LYS A 262       6.132   2.861  -8.349  1.00 63.28           N  
ATOM   3891  H   LYS A 262       6.259   3.713  -7.822  1.00 63.28           H  
ATOM   3892  CA  LYS A 262       5.736   1.628  -7.639  1.00 63.28           C  
ATOM   3893  HA  LYS A 262       6.503   0.876  -7.824  1.00 63.28           H  
ATOM   3894  C   LYS A 262       4.433   1.007  -8.169  1.00 63.28           C  
ATOM   3895  CB  LYS A 262       5.660   1.886  -6.121  1.00 63.28           C  
ATOM   3896  HB2 LYS A 262       4.954   2.693  -5.926  1.00 63.28           H  
ATOM   3897  HB3 LYS A 262       5.293   0.984  -5.631  1.00 63.28           H  
ATOM   3898  O   LYS A 262       3.994  -0.022  -7.665  1.00 63.28           O  
ATOM   3899  CG  LYS A 262       7.026   2.236  -5.510  1.00 63.28           C  
ATOM   3900  HG2 LYS A 262       7.733   1.440  -5.746  1.00 63.28           H  
ATOM   3901  HG3 LYS A 262       7.391   3.166  -5.945  1.00 63.28           H  
ATOM   3902  CD  LYS A 262       6.947   2.402  -3.986  1.00 63.28           C  
ATOM   3903  HD2 LYS A 262       6.577   1.477  -3.542  1.00 63.28           H  
ATOM   3904  HD3 LYS A 262       6.269   3.221  -3.746  1.00 63.28           H  
ATOM   3905  CE  LYS A 262       8.352   2.710  -3.454  1.00 63.28           C  
ATOM   3906  HE2 LYS A 262       8.714   3.620  -3.934  1.00 63.28           H  
ATOM   3907  HE3 LYS A 262       9.018   1.904  -3.761  1.00 63.28           H  
ATOM   3908  NZ  LYS A 262       8.389   2.857  -1.976  1.00 63.28           N  
ATOM   3909  HZ1 LYS A 262       7.808   3.627  -1.676  1.00 63.28           H  
ATOM   3910  HZ2 LYS A 262       9.338   3.041  -1.684  1.00 63.28           H  
ATOM   3911  HZ3 LYS A 262       8.092   2.002  -1.529  1.00 63.28           H  
ATOM   3912  N   THR A 263       3.767   1.643  -9.133  1.00 64.60           N  
ATOM   3913  H   THR A 263       4.240   2.401  -9.604  1.00 64.60           H  
ATOM   3914  CA  THR A 263       2.512   1.170  -9.727  1.00 64.60           C  
ATOM   3915  HA  THR A 263       2.474   0.085  -9.635  1.00 64.60           H  
ATOM   3916  C   THR A 263       2.450   1.513 -11.211  1.00 64.60           C  
ATOM   3917  CB  THR A 263       1.302   1.768  -8.995  1.00 64.60           C  
ATOM   3918  HB  THR A 263       1.455   1.651  -7.922  1.00 64.60           H  
ATOM   3919  O   THR A 263       2.968   2.544 -11.632  1.00 64.60           O  
ATOM   3920  CG2 THR A 263       1.067   3.254  -9.300  1.00 64.60           C  
ATOM   3921 HG21 THR A 263       1.107   3.471 -10.368  1.00 64.60           H  
ATOM   3922 HG22 THR A 263       1.820   3.861  -8.798  1.00 64.60           H  
ATOM   3923 HG23 THR A 263       0.063   3.548  -8.993  1.00 64.60           H  
ATOM   3924  OG1 THR A 263       0.121   1.076  -9.332  1.00 64.60           O  
ATOM   3925  HG1 THR A 263       0.208   0.171  -9.023  1.00 64.60           H  
ATOM   3926  N   SER A 264       1.732   0.698 -11.978  1.00 68.57           N  
ATOM   3927  H   SER A 264       1.302  -0.122 -11.574  1.00 68.57           H  
ATOM   3928  CA  SER A 264       1.444   0.931 -13.395  1.00 68.57           C  
ATOM   3929  HA  SER A 264       2.369   1.204 -13.903  1.00 68.57           H  
ATOM   3930  C   SER A 264       0.445   2.069 -13.652  1.00 68.57           C  
ATOM   3931  CB  SER A 264       0.934  -0.376 -14.012  1.00 68.57           C  
ATOM   3932  HB2 SER A 264       0.551  -0.183 -15.013  1.00 68.57           H  
ATOM   3933  HB3 SER A 264       1.764  -1.078 -14.088  1.00 68.57           H  
ATOM   3934  O   SER A 264       0.313   2.516 -14.784  1.00 68.57           O  
ATOM   3935  OG  SER A 264      -0.083  -0.951 -13.201  1.00 68.57           O  
ATOM   3936  HG  SER A 264      -0.448  -1.693 -13.689  1.00 68.57           H  
ATOM   3937  N   THR A 265      -0.254   2.577 -12.627  1.00 68.83           N  
ATOM   3938  H   THR A 265      -0.151   2.127 -11.729  1.00 68.83           H  
ATOM   3939  CA  THR A 265      -1.229   3.678 -12.767  1.00 68.83           C  
ATOM   3940  HA  THR A 265      -1.128   4.121 -13.758  1.00 68.83           H  
ATOM   3941  C   THR A 265      -0.987   4.796 -11.735  1.00 68.83           C  
ATOM   3942  CB  THR A 265      -2.675   3.158 -12.694  1.00 68.83           C  
ATOM   3943  HB  THR A 265      -3.346   4.016 -12.748  1.00 68.83           H  
ATOM   3944  O   THR A 265      -1.620   4.794 -10.671  1.00 68.83           O  
ATOM   3945  CG2 THR A 265      -3.025   2.216 -13.843  1.00 68.83           C  
ATOM   3946 HG21 THR A 265      -2.822   2.703 -14.797  1.00 68.83           H  
ATOM   3947 HG22 THR A 265      -2.431   1.304 -13.779  1.00 68.83           H  
ATOM   3948 HG23 THR A 265      -4.083   1.956 -13.797  1.00 68.83           H  
ATOM   3949  OG1 THR A 265      -2.916   2.480 -11.478  1.00 68.83           O  
ATOM   3950  HG1 THR A 265      -2.427   2.964 -10.810  1.00 68.83           H  
ATOM   3951  N   PRO A 266      -0.081   5.760 -11.996  1.00 58.18           N  
ATOM   3952  CA  PRO A 266       0.370   6.729 -10.989  1.00 58.18           C  
ATOM   3953  HA  PRO A 266       0.691   6.194 -10.095  1.00 58.18           H  
ATOM   3954  C   PRO A 266      -0.713   7.737 -10.560  1.00 58.18           C  
ATOM   3955  CB  PRO A 266       1.596   7.413 -11.610  1.00 58.18           C  
ATOM   3956  HB2 PRO A 266       1.675   8.462 -11.326  1.00 58.18           H  
ATOM   3957  HB3 PRO A 266       2.496   6.876 -11.309  1.00 58.18           H  
ATOM   3958  O   PRO A 266      -0.833   8.052  -9.375  1.00 58.18           O  
ATOM   3959  CG  PRO A 266       1.398   7.249 -13.118  1.00 58.18           C  
ATOM   3960  HG2 PRO A 266       2.347   7.251 -13.655  1.00 58.18           H  
ATOM   3961  HG3 PRO A 266       0.744   8.035 -13.493  1.00 58.18           H  
ATOM   3962  CD  PRO A 266       0.694   5.899 -13.224  1.00 58.18           C  
ATOM   3963  HD2 PRO A 266       1.435   5.101 -13.280  1.00 58.18           H  
ATOM   3964  HD3 PRO A 266       0.062   5.882 -14.112  1.00 58.18           H  
ATOM   3965  N   SER A 267      -1.565   8.204 -11.481  1.00 62.32           N  
ATOM   3966  H   SER A 267      -1.453   7.903 -12.438  1.00 62.32           H  
ATOM   3967  CA  SER A 267      -2.579   9.240 -11.202  1.00 62.32           C  
ATOM   3968  HA  SER A 267      -2.086  10.094 -10.737  1.00 62.32           H  
ATOM   3969  C   SER A 267      -3.685   8.767 -10.247  1.00 62.32           C  
ATOM   3970  CB  SER A 267      -3.191   9.717 -12.526  1.00 62.32           C  
ATOM   3971  HB2 SER A 267      -3.922  10.502 -12.334  1.00 62.32           H  
ATOM   3972  HB3 SER A 267      -2.403  10.116 -13.164  1.00 62.32           H  
ATOM   3973  O   SER A 267      -4.162   9.517  -9.389  1.00 62.32           O  
ATOM   3974  OG  SER A 267      -3.817   8.626 -13.177  1.00 62.32           O  
ATOM   3975  HG  SER A 267      -4.010   8.871 -14.085  1.00 62.32           H  
ATOM   3976  N   ARG A 268      -4.061   7.486 -10.333  1.00 60.18           N  
ATOM   3977  H   ARG A 268      -3.642   6.943 -11.074  1.00 60.18           H  
ATOM   3978  CA  ARG A 268      -5.114   6.886  -9.501  1.00 60.18           C  
ATOM   3979  HA  ARG A 268      -5.980   7.546  -9.509  1.00 60.18           H  
ATOM   3980  C   ARG A 268      -4.705   6.759  -8.039  1.00 60.18           C  
ATOM   3981  CB  ARG A 268      -5.520   5.527 -10.088  1.00 60.18           C  
ATOM   3982  HB2 ARG A 268      -4.633   4.947 -10.343  1.00 60.18           H  
ATOM   3983  HB3 ARG A 268      -6.088   4.977  -9.338  1.00 60.18           H  
ATOM   3984  O   ARG A 268      -5.569   6.858  -7.159  1.00 60.18           O  
ATOM   3985  CG  ARG A 268      -6.408   5.706 -11.328  1.00 60.18           C  
ATOM   3986  HG2 ARG A 268      -7.272   6.309 -11.049  1.00 60.18           H  
ATOM   3987  HG3 ARG A 268      -5.863   6.221 -12.120  1.00 60.18           H  
ATOM   3988  CD  ARG A 268      -6.896   4.349 -11.846  1.00 60.18           C  
ATOM   3989  HD2 ARG A 268      -7.115   3.704 -10.996  1.00 60.18           H  
ATOM   3990  HD3 ARG A 268      -6.108   3.889 -12.442  1.00 60.18           H  
ATOM   3991  NE  ARG A 268      -8.120   4.497 -12.652  1.00 60.18           N  
ATOM   3992  HE  ARG A 268      -8.288   5.385 -13.104  1.00 60.18           H  
ATOM   3993  NH1 ARG A 268      -8.662   2.277 -12.838  1.00 60.18           N  
ATOM   3994 HH11 ARG A 268      -7.730   2.050 -12.522  1.00 60.18           H  
ATOM   3995 HH12 ARG A 268      -9.209   1.582 -13.327  1.00 60.18           H  
ATOM   3996  NH2 ARG A 268     -10.012   3.828 -13.707  1.00 60.18           N  
ATOM   3997 HH21 ARG A 268     -10.004   4.672 -14.261  1.00 60.18           H  
ATOM   3998 HH22 ARG A 268     -10.576   3.101 -14.123  1.00 60.18           H  
ATOM   3999  CZ  ARG A 268      -8.929   3.538 -13.053  1.00 60.18           C  
ATOM   4000  N   ILE A 269      -3.413   6.590  -7.755  1.00 59.38           N  
ATOM   4001  H   ILE A 269      -2.746   6.552  -8.512  1.00 59.38           H  
ATOM   4002  CA  ILE A 269      -2.938   6.495  -6.373  1.00 59.38           C  
ATOM   4003  HA  ILE A 269      -3.562   5.771  -5.850  1.00 59.38           H  
ATOM   4004  C   ILE A 269      -3.135   7.815  -5.652  1.00 59.38           C  
ATOM   4005  CB  ILE A 269      -1.487   5.989  -6.275  1.00 59.38           C  
ATOM   4006  HB  ILE A 269      -0.843   6.596  -6.910  1.00 59.38           H  
ATOM   4007  O   ILE A 269      -3.631   7.785  -4.537  1.00 59.38           O  
ATOM   4008  CG1 ILE A 269      -1.475   4.532  -6.778  1.00 59.38           C  
ATOM   4009 HG12 ILE A 269      -2.296   3.978  -6.323  1.00 59.38           H  
ATOM   4010 HG13 ILE A 269      -1.627   4.528  -7.858  1.00 59.38           H  
ATOM   4011  CG2 ILE A 269      -0.967   6.084  -4.822  1.00 59.38           C  
ATOM   4012 HG21 ILE A 269      -0.995   7.112  -4.461  1.00 59.38           H  
ATOM   4013 HG22 ILE A 269       0.080   5.787  -4.775  1.00 59.38           H  
ATOM   4014 HG23 ILE A 269      -1.558   5.447  -4.165  1.00 59.38           H  
ATOM   4015  CD1 ILE A 269      -0.185   3.778  -6.455  1.00 59.38           C  
ATOM   4016 HD11 ILE A 269       0.683   4.333  -6.812  1.00 59.38           H  
ATOM   4017 HD12 ILE A 269      -0.232   2.785  -6.903  1.00 59.38           H  
ATOM   4018 HD13 ILE A 269      -0.093   3.623  -5.380  1.00 59.38           H  
ATOM   4019  N   PHE A 270      -2.852   8.969  -6.254  1.00 56.17           N  
ATOM   4020  H   PHE A 270      -2.441   8.969  -7.176  1.00 56.17           H  
ATOM   4021  CA  PHE A 270      -2.995  10.235  -5.528  1.00 56.17           C  
ATOM   4022  HA  PHE A 270      -2.383  10.183  -4.627  1.00 56.17           H  
ATOM   4023  C   PHE A 270      -4.434  10.469  -5.058  1.00 56.17           C  
ATOM   4024  CB  PHE A 270      -2.468  11.388  -6.381  1.00 56.17           C  
ATOM   4025  HB2 PHE A 270      -2.903  11.338  -7.379  1.00 56.17           H  
ATOM   4026  HB3 PHE A 270      -2.778  12.331  -5.932  1.00 56.17           H  
ATOM   4027  O   PHE A 270      -4.664  10.724  -3.876  1.00 56.17           O  
ATOM   4028  CG  PHE A 270      -0.957  11.386  -6.471  1.00 56.17           C  
ATOM   4029  CD1 PHE A 270      -0.192  11.860  -5.387  1.00 56.17           C  
ATOM   4030  HD1 PHE A 270      -0.680  12.247  -4.505  1.00 56.17           H  
ATOM   4031  CD2 PHE A 270      -0.311  10.890  -7.619  1.00 56.17           C  
ATOM   4032  HD2 PHE A 270      -0.886  10.525  -8.457  1.00 56.17           H  
ATOM   4033  CE1 PHE A 270       1.212  11.847  -5.455  1.00 56.17           C  
ATOM   4034  HE1 PHE A 270       1.805  12.223  -4.634  1.00 56.17           H  
ATOM   4035  CE2 PHE A 270       1.092  10.877  -7.685  1.00 56.17           C  
ATOM   4036  HE2 PHE A 270       1.589  10.506  -8.569  1.00 56.17           H  
ATOM   4037  CZ  PHE A 270       1.854  11.356  -6.605  1.00 56.17           C  
ATOM   4038  HZ  PHE A 270       2.932  11.354  -6.667  1.00 56.17           H  
ATOM   4039  N   ASN A 271      -5.425  10.275  -5.930  1.00 61.22           N  
ATOM   4040  H   ASN A 271      -5.185  10.072  -6.890  1.00 61.22           H  
ATOM   4041  CA  ASN A 271      -6.826  10.491  -5.560  1.00 61.22           C  
ATOM   4042  HA  ASN A 271      -6.904  11.451  -5.049  1.00 61.22           H  
ATOM   4043  C   ASN A 271      -7.341   9.441  -4.562  1.00 61.22           C  
ATOM   4044  CB  ASN A 271      -7.665  10.561  -6.846  1.00 61.22           C  
ATOM   4045  HB2 ASN A 271      -7.456   9.693  -7.472  1.00 61.22           H  
ATOM   4046  HB3 ASN A 271      -8.725  10.559  -6.592  1.00 61.22           H  
ATOM   4047  O   ASN A 271      -8.008   9.779  -3.579  1.00 61.22           O  
ATOM   4048  CG  ASN A 271      -7.387  11.833  -7.631  1.00 61.22           C  
ATOM   4049  ND2 ASN A 271      -7.570  11.815  -8.928  1.00 61.22           N  
ATOM   4050 HD21 ASN A 271      -7.842  10.976  -9.420  1.00 61.22           H  
ATOM   4051 HD22 ASN A 271      -7.338  12.662  -9.427  1.00 61.22           H  
ATOM   4052  OD1 ASN A 271      -7.018  12.855  -7.079  1.00 61.22           O  
ATOM   4053  N   THR A 272      -6.996   8.165  -4.762  1.00 62.79           N  
ATOM   4054  H   THR A 272      -6.416   7.935  -5.556  1.00 62.79           H  
ATOM   4055  CA  THR A 272      -7.443   7.089  -3.863  1.00 62.79           C  
ATOM   4056  HA  THR A 272      -8.493   7.262  -3.628  1.00 62.79           H  
ATOM   4057  C   THR A 272      -6.695   7.092  -2.527  1.00 62.79           C  
ATOM   4058  CB  THR A 272      -7.356   5.709  -4.524  1.00 62.79           C  
ATOM   4059  HB  THR A 272      -7.657   4.962  -3.789  1.00 62.79           H  
ATOM   4060  O   THR A 272      -7.319   6.911  -1.479  1.00 62.79           O  
ATOM   4061  CG2 THR A 272      -8.280   5.575  -5.735  1.00 62.79           C  
ATOM   4062 HG21 THR A 272      -8.050   6.329  -6.489  1.00 62.79           H  
ATOM   4063 HG22 THR A 272      -8.160   4.587  -6.179  1.00 62.79           H  
ATOM   4064 HG23 THR A 272      -9.317   5.699  -5.423  1.00 62.79           H  
ATOM   4065  OG1 THR A 272      -6.045   5.416  -4.925  1.00 62.79           O  
ATOM   4066  HG1 THR A 272      -5.866   5.899  -5.735  1.00 62.79           H  
ATOM   4067  N   ALA A 273      -5.391   7.363  -2.522  1.00 61.46           N  
ATOM   4068  H   ALA A 273      -4.926   7.487  -3.411  1.00 61.46           H  
ATOM   4069  CA  ALA A 273      -4.558   7.433  -1.326  1.00 61.46           C  
ATOM   4070  HA  ALA A 273      -4.776   6.561  -0.710  1.00 61.46           H  
ATOM   4071  C   ALA A 273      -4.868   8.674  -0.492  1.00 61.46           C  
ATOM   4072  CB  ALA A 273      -3.069   7.375  -1.690  1.00 61.46           C  
ATOM   4073  HB1 ALA A 273      -2.869   6.499  -2.307  1.00 61.46           H  
ATOM   4074  HB2 ALA A 273      -2.770   8.276  -2.225  1.00 61.46           H  
ATOM   4075  HB3 ALA A 273      -2.473   7.302  -0.780  1.00 61.46           H  
ATOM   4076  O   ALA A 273      -4.974   8.547   0.725  1.00 61.46           O  
ATOM   4077  N   VAL A 274      -5.109   9.847  -1.095  1.00 61.00           N  
ATOM   4078  H   VAL A 274      -4.972   9.926  -2.092  1.00 61.00           H  
ATOM   4079  CA  VAL A 274      -5.522  11.045  -0.336  1.00 61.00           C  
ATOM   4080  HA  VAL A 274      -4.801  11.207   0.466  1.00 61.00           H  
ATOM   4081  C   VAL A 274      -6.881  10.816   0.328  1.00 61.00           C  
ATOM   4082  CB  VAL A 274      -5.530  12.307  -1.224  1.00 61.00           C  
ATOM   4083  HB  VAL A 274      -6.115  12.112  -2.122  1.00 61.00           H  
ATOM   4084  O   VAL A 274      -7.057  11.149   1.503  1.00 61.00           O  
ATOM   4085  CG1 VAL A 274      -6.135  13.527  -0.508  1.00 61.00           C  
ATOM   4086 HG11 VAL A 274      -5.626  13.690   0.442  1.00 61.00           H  
ATOM   4087 HG12 VAL A 274      -6.017  14.406  -1.140  1.00 61.00           H  
ATOM   4088 HG13 VAL A 274      -7.200  13.371  -0.338  1.00 61.00           H  
ATOM   4089  CG2 VAL A 274      -4.100  12.704  -1.612  1.00 61.00           C  
ATOM   4090 HG21 VAL A 274      -3.555  13.072  -0.743  1.00 61.00           H  
ATOM   4091 HG22 VAL A 274      -3.550  11.852  -2.012  1.00 61.00           H  
ATOM   4092 HG23 VAL A 274      -4.128  13.479  -2.378  1.00 61.00           H  
ATOM   4093  N   GLY A 275      -7.830  10.194  -0.381  1.00 67.05           N  
ATOM   4094  H   GLY A 275      -7.639   9.967  -1.347  1.00 67.05           H  
ATOM   4095  CA  GLY A 275      -9.129   9.818   0.180  1.00 67.05           C  
ATOM   4096  HA2 GLY A 275      -9.652  10.713   0.518  1.00 67.05           H  
ATOM   4097  HA3 GLY A 275      -9.719   9.340  -0.602  1.00 67.05           H  
ATOM   4098  C   GLY A 275      -9.008   8.843   1.355  1.00 67.05           C  
ATOM   4099  O   GLY A 275      -9.615   9.069   2.403  1.00 67.05           O  
ATOM   4100  N   ARG A 276      -8.187   7.794   1.217  1.00 65.67           N  
ATOM   4101  H   ARG A 276      -7.726   7.675   0.327  1.00 65.67           H  
ATOM   4102  CA  ARG A 276      -7.954   6.777   2.261  1.00 65.67           C  
ATOM   4103  HA  ARG A 276      -8.909   6.443   2.667  1.00 65.67           H  
ATOM   4104  C   ARG A 276      -7.169   7.327   3.454  1.00 65.67           C  
ATOM   4105  CB  ARG A 276      -7.234   5.564   1.652  1.00 65.67           C  
ATOM   4106  HB2 ARG A 276      -6.887   4.917   2.458  1.00 65.67           H  
ATOM   4107  HB3 ARG A 276      -6.361   5.911   1.099  1.00 65.67           H  
ATOM   4108  O   ARG A 276      -7.576   7.131   4.594  1.00 65.67           O  
ATOM   4109  CG  ARG A 276      -8.139   4.731   0.728  1.00 65.67           C  
ATOM   4110  HG2 ARG A 276      -8.609   5.371  -0.018  1.00 65.67           H  
ATOM   4111  HG3 ARG A 276      -8.922   4.257   1.320  1.00 65.67           H  
ATOM   4112  CD  ARG A 276      -7.303   3.651   0.028  1.00 65.67           C  
ATOM   4113  HD2 ARG A 276      -6.977   2.923   0.770  1.00 65.67           H  
ATOM   4114  HD3 ARG A 276      -6.423   4.125  -0.406  1.00 65.67           H  
ATOM   4115  NE  ARG A 276      -8.049   2.972  -1.051  1.00 65.67           N  
ATOM   4116  HE  ARG A 276      -9.007   3.256  -1.199  1.00 65.67           H  
ATOM   4117  NH1 ARG A 276      -6.323   1.638  -1.785  1.00 65.67           N  
ATOM   4118 HH11 ARG A 276      -5.946   0.975  -2.447  1.00 65.67           H  
ATOM   4119 HH12 ARG A 276      -5.732   1.977  -1.040  1.00 65.67           H  
ATOM   4120  NH2 ARG A 276      -8.268   1.602  -2.866  1.00 65.67           N  
ATOM   4121 HH21 ARG A 276      -9.205   1.939  -3.036  1.00 65.67           H  
ATOM   4122 HH22 ARG A 276      -7.854   0.940  -3.505  1.00 65.67           H  
ATOM   4123  CZ  ARG A 276      -7.546   2.078  -1.889  1.00 65.67           C  
ATOM   4124  N   ALA A 277      -6.101   8.086   3.220  1.00 66.20           N  
ATOM   4125  H   ALA A 277      -5.799   8.213   2.265  1.00 66.20           H  
ATOM   4126  CA  ALA A 277      -5.290   8.683   4.280  1.00 66.20           C  
ATOM   4127  HA  ALA A 277      -4.923   7.888   4.930  1.00 66.20           H  
ATOM   4128  C   ALA A 277      -6.113   9.650   5.145  1.00 66.20           C  
ATOM   4129  CB  ALA A 277      -4.084   9.385   3.646  1.00 66.20           C  
ATOM   4130  HB1 ALA A 277      -4.417  10.175   2.972  1.00 66.20           H  
ATOM   4131  HB2 ALA A 277      -3.458   9.818   4.426  1.00 66.20           H  
ATOM   4132  HB3 ALA A 277      -3.491   8.664   3.083  1.00 66.20           H  
ATOM   4133  O   ALA A 277      -6.000   9.642   6.372  1.00 66.20           O  
ATOM   4134  N   ARG A 278      -7.020  10.423   4.532  1.00 73.29           N  
ATOM   4135  H   ARG A 278      -7.062  10.405   3.523  1.00 73.29           H  
ATOM   4136  CA  ARG A 278      -7.950  11.288   5.275  1.00 73.29           C  
ATOM   4137  HA  ARG A 278      -7.375  11.923   5.951  1.00 73.29           H  
ATOM   4138  C   ARG A 278      -8.906  10.508   6.178  1.00 73.29           C  
ATOM   4139  CB  ARG A 278      -8.738  12.172   4.301  1.00 73.29           C  
ATOM   4140  HB2 ARG A 278      -9.107  11.564   3.475  1.00 73.29           H  
ATOM   4141  HB3 ARG A 278      -9.598  12.595   4.822  1.00 73.29           H  
ATOM   4142  O   ARG A 278      -9.324  11.054   7.195  1.00 73.29           O  
ATOM   4143  CG  ARG A 278      -7.891  13.332   3.764  1.00 73.29           C  
ATOM   4144  HG2 ARG A 278      -6.990  12.952   3.283  1.00 73.29           H  
ATOM   4145  HG3 ARG A 278      -7.597  13.977   4.592  1.00 73.29           H  
ATOM   4146  CD  ARG A 278      -8.712  14.142   2.756  1.00 73.29           C  
ATOM   4147  HD2 ARG A 278      -9.603  14.525   3.253  1.00 73.29           H  
ATOM   4148  HD3 ARG A 278      -9.015  13.475   1.948  1.00 73.29           H  
ATOM   4149  NE  ARG A 278      -7.936  15.262   2.193  1.00 73.29           N  
ATOM   4150  HE  ARG A 278      -6.961  15.314   2.449  1.00 73.29           H  
ATOM   4151  NH1 ARG A 278      -9.592  16.121   0.850  1.00 73.29           N  
ATOM   4152 HH11 ARG A 278     -10.216  15.389   1.158  1.00 73.29           H  
ATOM   4153 HH12 ARG A 278      -9.876  16.754   0.116  1.00 73.29           H  
ATOM   4154  NH2 ARG A 278      -7.560  17.038   0.814  1.00 73.29           N  
ATOM   4155 HH21 ARG A 278      -7.872  17.659   0.082  1.00 73.29           H  
ATOM   4156 HH22 ARG A 278      -6.584  17.046   1.075  1.00 73.29           H  
ATOM   4157  CZ  ARG A 278      -8.366  16.133   1.295  1.00 73.29           C  
ATOM   4158  N   GLN A 279      -9.251   9.262   5.844  1.00 81.30           N  
ATOM   4159  H   GLN A 279      -8.843   8.847   5.018  1.00 81.30           H  
ATOM   4160  CA  GLN A 279     -10.126   8.438   6.686  1.00 81.30           C  
ATOM   4161  HA  GLN A 279     -10.979   9.042   6.996  1.00 81.30           H  
ATOM   4162  C   GLN A 279      -9.425   7.980   7.968  1.00 81.30           C  
ATOM   4163  CB  GLN A 279     -10.660   7.222   5.913  1.00 81.30           C  
ATOM   4164  HB2 GLN A 279     -11.194   6.576   6.610  1.00 81.30           H  
ATOM   4165  HB3 GLN A 279      -9.832   6.647   5.498  1.00 81.30           H  
ATOM   4166  O   GLN A 279     -10.058   7.976   9.022  1.00 81.30           O  
ATOM   4167  CG  GLN A 279     -11.629   7.622   4.794  1.00 81.30           C  
ATOM   4168  HG2 GLN A 279     -12.501   8.107   5.234  1.00 81.30           H  
ATOM   4169  HG3 GLN A 279     -11.149   8.344   4.134  1.00 81.30           H  
ATOM   4170  CD  GLN A 279     -12.106   6.439   3.956  1.00 81.30           C  
ATOM   4171  NE2 GLN A 279     -12.813   6.691   2.877  1.00 81.30           N  
ATOM   4172 HE21 GLN A 279     -12.933   7.639   2.552  1.00 81.30           H  
ATOM   4173 HE22 GLN A 279     -13.081   5.889   2.326  1.00 81.30           H  
ATOM   4174  OE1 GLN A 279     -11.906   5.277   4.262  1.00 81.30           O  
ATOM   4175  N   PHE A 280      -8.139   7.634   7.891  1.00 86.14           N  
ATOM   4176  H   PHE A 280      -7.700   7.609   6.982  1.00 86.14           H  
ATOM   4177  CA  PHE A 280      -7.380   7.128   9.037  1.00 86.14           C  
ATOM   4178  HA  PHE A 280      -8.041   6.537   9.671  1.00 86.14           H  
ATOM   4179  C   PHE A 280      -6.809   8.216   9.932  1.00 86.14           C  
ATOM   4180  CB  PHE A 280      -6.258   6.227   8.529  1.00 86.14           C  
ATOM   4181  HB2 PHE A 280      -5.633   6.782   7.830  1.00 86.14           H  
ATOM   4182  HB3 PHE A 280      -5.633   5.929   9.370  1.00 86.14           H  
ATOM   4183  O   PHE A 280      -6.830   8.066  11.147  1.00 86.14           O  
ATOM   4184  CG  PHE A 280      -6.779   4.976   7.873  1.00 86.14           C  
ATOM   4185  CD1 PHE A 280      -7.602   4.111   8.617  1.00 86.14           C  
ATOM   4186  HD1 PHE A 280      -7.867   4.356   9.635  1.00 86.14           H  
ATOM   4187  CD2 PHE A 280      -6.425   4.659   6.549  1.00 86.14           C  
ATOM   4188  HD2 PHE A 280      -5.799   5.323   5.971  1.00 86.14           H  
ATOM   4189  CE1 PHE A 280      -8.004   2.888   8.077  1.00 86.14           C  
ATOM   4190  HE1 PHE A 280      -8.548   2.170   8.673  1.00 86.14           H  
ATOM   4191  CE2 PHE A 280      -6.850   3.442   5.998  1.00 86.14           C  
ATOM   4192  HE2 PHE A 280      -6.553   3.156   5.000  1.00 86.14           H  
ATOM   4193  CZ  PHE A 280      -7.610   2.556   6.781  1.00 86.14           C  
ATOM   4194  HZ  PHE A 280      -7.868   1.574   6.413  1.00 86.14           H  
ATOM   4195  N   TYR A 281      -6.346   9.323   9.352  1.00 86.96           N  
ATOM   4196  H   TYR A 281      -6.329   9.358   8.342  1.00 86.96           H  
ATOM   4197  CA  TYR A 281      -5.632  10.379  10.076  1.00 86.96           C  
ATOM   4198  HA  TYR A 281      -5.408  10.021  11.081  1.00 86.96           H  
ATOM   4199  C   TYR A 281      -6.481  11.642  10.275  1.00 86.96           C  
ATOM   4200  CB  TYR A 281      -4.279  10.635   9.400  1.00 86.96           C  
ATOM   4201  HB2 TYR A 281      -3.751  11.417   9.945  1.00 86.96           H  
ATOM   4202  HB3 TYR A 281      -4.445  10.995   8.385  1.00 86.96           H  
ATOM   4203  O   TYR A 281      -5.963  12.754  10.374  1.00 86.96           O  
ATOM   4204  CG  TYR A 281      -3.390   9.406   9.368  1.00 86.96           C  
ATOM   4205  CD1 TYR A 281      -2.664   9.029  10.515  1.00 86.96           C  
ATOM   4206  HD1 TYR A 281      -2.731   9.617  11.418  1.00 86.96           H  
ATOM   4207  CD2 TYR A 281      -3.320   8.617   8.204  1.00 86.96           C  
ATOM   4208  HD2 TYR A 281      -3.868   8.907   7.320  1.00 86.96           H  
ATOM   4209  CE1 TYR A 281      -1.871   7.865  10.496  1.00 86.96           C  
ATOM   4210  HE1 TYR A 281      -1.333   7.556  11.380  1.00 86.96           H  
ATOM   4211  CE2 TYR A 281      -2.536   7.451   8.182  1.00 86.96           C  
ATOM   4212  HE2 TYR A 281      -2.490   6.845   7.289  1.00 86.96           H  
ATOM   4213  OH  TYR A 281      -1.070   5.939   9.289  1.00 86.96           O  
ATOM   4214  HH  TYR A 281      -1.107   5.529   8.422  1.00 86.96           H  
ATOM   4215  CZ  TYR A 281      -1.812   7.074   9.328  1.00 86.96           C  
ATOM   4216  N   SER A 282      -7.810  11.496  10.319  1.00 88.64           N  
ATOM   4217  H   SER A 282      -8.185  10.562  10.240  1.00 88.64           H  
ATOM   4218  CA  SER A 282      -8.689  12.613  10.676  1.00 88.64           C  
ATOM   4219  HA  SER A 282      -8.357  13.483  10.108  1.00 88.64           H  
ATOM   4220  C   SER A 282      -8.565  12.947  12.168  1.00 88.64           C  
ATOM   4221  CB  SER A 282     -10.143  12.342  10.273  1.00 88.64           C  
ATOM   4222  HB2 SER A 282     -10.176  11.767   9.348  1.00 88.64           H  
ATOM   4223  HB3 SER A 282     -10.641  13.297  10.101  1.00 88.64           H  
ATOM   4224  O   SER A 282      -8.367  12.059  12.991  1.00 88.64           O  
ATOM   4225  OG  SER A 282     -10.851  11.654  11.280  1.00 88.64           O  
ATOM   4226  HG  SER A 282     -10.371  10.846  11.479  1.00 88.64           H  
ATOM   4227  N   ARG A 283      -8.778  14.216  12.543  1.00 91.12           N  
ATOM   4228  H   ARG A 283      -8.910  14.902  11.814  1.00 91.12           H  
ATOM   4229  CA  ARG A 283      -8.719  14.671  13.950  1.00 91.12           C  
ATOM   4230  HA  ARG A 283      -7.731  14.447  14.350  1.00 91.12           H  
ATOM   4231  C   ARG A 283      -9.687  13.948  14.898  1.00 91.12           C  
ATOM   4232  CB  ARG A 283      -8.967  16.188  14.031  1.00 91.12           C  
ATOM   4233  HB2 ARG A 283      -9.089  16.462  15.079  1.00 91.12           H  
ATOM   4234  HB3 ARG A 283      -9.888  16.441  13.505  1.00 91.12           H  
ATOM   4235  O   ARG A 283      -9.481  13.985  16.102  1.00 91.12           O  
ATOM   4236  CG  ARG A 283      -7.791  16.996  13.466  1.00 91.12           C  
ATOM   4237  HG2 ARG A 283      -7.691  16.822  12.395  1.00 91.12           H  
ATOM   4238  HG3 ARG A 283      -6.876  16.659  13.953  1.00 91.12           H  
ATOM   4239  CD  ARG A 283      -7.940  18.500  13.734  1.00 91.12           C  
ATOM   4240  HD2 ARG A 283      -8.178  18.655  14.786  1.00 91.12           H  
ATOM   4241  HD3 ARG A 283      -6.973  18.961  13.534  1.00 91.12           H  
ATOM   4242  NE  ARG A 283      -8.968  19.135  12.882  1.00 91.12           N  
ATOM   4243  HE  ARG A 283      -9.638  18.523  12.440  1.00 91.12           H  
ATOM   4244  NH1 ARG A 283      -8.303  21.308  13.222  1.00 91.12           N  
ATOM   4245 HH11 ARG A 283      -7.604  20.982  13.874  1.00 91.12           H  
ATOM   4246 HH12 ARG A 283      -8.396  22.296  13.038  1.00 91.12           H  
ATOM   4247  NH2 ARG A 283      -9.989  20.880  11.826  1.00 91.12           N  
ATOM   4248 HH21 ARG A 283     -10.071  21.873  11.661  1.00 91.12           H  
ATOM   4249 HH22 ARG A 283     -10.631  20.242  11.378  1.00 91.12           H  
ATOM   4250  CZ  ARG A 283      -9.082  20.432  12.649  1.00 91.12           C  
ATOM   4251  N   TYR A 284     -10.736  13.322  14.366  1.00 90.27           N  
ATOM   4252  H   TYR A 284     -10.800  13.285  13.359  1.00 90.27           H  
ATOM   4253  CA  TYR A 284     -11.751  12.603  15.144  1.00 90.27           C  
ATOM   4254  HA  TYR A 284     -11.768  13.001  16.158  1.00 90.27           H  
ATOM   4255  C   TYR A 284     -11.466  11.097  15.272  1.00 90.27           C  
ATOM   4256  CB  TYR A 284     -13.129  12.848  14.514  1.00 90.27           C  
ATOM   4257  HB2 TYR A 284     -13.153  12.381  13.529  1.00 90.27           H  
ATOM   4258  HB3 TYR A 284     -13.888  12.358  15.124  1.00 90.27           H  
ATOM   4259  O   TYR A 284     -12.310  10.365  15.789  1.00 90.27           O  
ATOM   4260  CG  TYR A 284     -13.510  14.310  14.384  1.00 90.27           C  
ATOM   4261  CD1 TYR A 284     -13.875  15.041  15.531  1.00 90.27           C  
ATOM   4262  HD1 TYR A 284     -13.877  14.561  16.498  1.00 90.27           H  
ATOM   4263  CD2 TYR A 284     -13.505  14.934  13.121  1.00 90.27           C  
ATOM   4264  HD2 TYR A 284     -13.236  14.369  12.241  1.00 90.27           H  
ATOM   4265  CE1 TYR A 284     -14.244  16.395  15.419  1.00 90.27           C  
ATOM   4266  HE1 TYR A 284     -14.529  16.949  16.302  1.00 90.27           H  
ATOM   4267  CE2 TYR A 284     -13.870  16.289  13.006  1.00 90.27           C  
ATOM   4268  HE2 TYR A 284     -13.891  16.776  12.042  1.00 90.27           H  
ATOM   4269  OH  TYR A 284     -14.591  18.327  14.032  1.00 90.27           O  
ATOM   4270  HH  TYR A 284     -14.892  18.690  14.868  1.00 90.27           H  
ATOM   4271  CZ  TYR A 284     -14.242  17.020  14.154  1.00 90.27           C  
ATOM   4272  N   VAL A 285     -10.331  10.620  14.748  1.00 94.19           N  
ATOM   4273  H   VAL A 285      -9.647  11.269  14.384  1.00 94.19           H  
ATOM   4274  CA  VAL A 285      -9.941   9.206  14.763  1.00 94.19           C  
ATOM   4275  HA  VAL A 285     -10.763   8.608  15.158  1.00 94.19           H  
ATOM   4276  C   VAL A 285      -8.747   9.029  15.695  1.00 94.19           C  
ATOM   4277  CB  VAL A 285      -9.644   8.689  13.344  1.00 94.19           C  
ATOM   4278  HB  VAL A 285      -8.875   9.312  12.886  1.00 94.19           H  
ATOM   4279  O   VAL A 285      -7.660   9.545  15.436  1.00 94.19           O  
ATOM   4280  CG1 VAL A 285      -9.173   7.232  13.355  1.00 94.19           C  
ATOM   4281 HG11 VAL A 285      -8.206   7.156  13.853  1.00 94.19           H  
ATOM   4282 HG12 VAL A 285      -9.050   6.880  12.330  1.00 94.19           H  
ATOM   4283 HG13 VAL A 285      -9.890   6.597  13.876  1.00 94.19           H  
ATOM   4284  CG2 VAL A 285     -10.899   8.732  12.458  1.00 94.19           C  
ATOM   4285 HG21 VAL A 285     -11.472   9.644  12.624  1.00 94.19           H  
ATOM   4286 HG22 VAL A 285     -10.601   8.661  11.412  1.00 94.19           H  
ATOM   4287 HG23 VAL A 285     -11.542   7.883  12.691  1.00 94.19           H  
ATOM   4288  N   GLU A 286      -8.955   8.289  16.778  1.00 94.68           N  
ATOM   4289  H   GLU A 286      -9.858   7.852  16.897  1.00 94.68           H  
ATOM   4290  CA  GLU A 286      -7.894   7.922  17.719  1.00 94.68           C  
ATOM   4291  HA  GLU A 286      -7.343   8.818  18.007  1.00 94.68           H  
ATOM   4292  C   GLU A 286      -6.924   6.930  17.070  1.00 94.68           C  
ATOM   4293  CB  GLU A 286      -8.544   7.320  18.965  1.00 94.68           C  
ATOM   4294  HB2 GLU A 286      -9.312   8.013  19.306  1.00 94.68           H  
ATOM   4295  HB3 GLU A 286      -9.019   6.381  18.680  1.00 94.68           H  
ATOM   4296  O   GLU A 286      -7.360   6.019  16.373  1.00 94.68           O  
ATOM   4297  CG  GLU A 286      -7.571   7.057  20.122  1.00 94.68           C  
ATOM   4298  HG2 GLU A 286      -6.734   6.462  19.756  1.00 94.68           H  
ATOM   4299  HG3 GLU A 286      -7.184   8.010  20.481  1.00 94.68           H  
ATOM   4300  CD  GLU A 286      -8.247   6.302  21.275  1.00 94.68           C  
ATOM   4301  OE1 GLU A 286      -7.543   5.545  21.978  1.00 94.68           O  
ATOM   4302  OE2 GLU A 286      -9.486   6.412  21.430  1.00 94.68           O  
ATOM   4303  N   GLN A 287      -5.621   7.089  17.292  1.00 94.82           N  
ATOM   4304  H   GLN A 287      -5.319   7.792  17.951  1.00 94.82           H  
ATOM   4305  CA  GLN A 287      -4.597   6.178  16.777  1.00 94.82           C  
ATOM   4306  HA  GLN A 287      -4.982   5.620  15.923  1.00 94.82           H  
ATOM   4307  C   GLN A 287      -4.218   5.176  17.870  1.00 94.82           C  
ATOM   4308  CB  GLN A 287      -3.369   6.982  16.316  1.00 94.82           C  
ATOM   4309  HB2 GLN A 287      -2.928   7.486  17.176  1.00 94.82           H  
ATOM   4310  HB3 GLN A 287      -2.623   6.295  15.917  1.00 94.82           H  
ATOM   4311  O   GLN A 287      -3.726   5.584  18.920  1.00 94.82           O  
ATOM   4312  CG  GLN A 287      -3.676   8.042  15.250  1.00 94.82           C  
ATOM   4313  HG2 GLN A 287      -4.359   8.786  15.660  1.00 94.82           H  
ATOM   4314  HG3 GLN A 287      -2.750   8.556  14.992  1.00 94.82           H  
ATOM   4315  CD  GLN A 287      -4.257   7.456  13.973  1.00 94.82           C  
ATOM   4316  NE2 GLN A 287      -5.368   7.981  13.510  1.00 94.82           N  
ATOM   4317 HE21 GLN A 287      -5.879   8.658  14.059  1.00 94.82           H  
ATOM   4318 HE22 GLN A 287      -5.743   7.644  12.635  1.00 94.82           H  
ATOM   4319  OE1 GLN A 287      -3.710   6.544  13.375  1.00 94.82           O  
ATOM   4320  N   ALA A 288      -4.436   3.885  17.627  1.00 94.94           N  
ATOM   4321  H   ALA A 288      -4.841   3.609  16.744  1.00 94.94           H  
ATOM   4322  CA  ALA A 288      -4.156   2.816  18.581  1.00 94.94           C  
ATOM   4323  HA  ALA A 288      -3.706   3.231  19.483  1.00 94.94           H  
ATOM   4324  C   ALA A 288      -3.181   1.793  17.961  1.00 94.94           C  
ATOM   4325  CB  ALA A 288      -5.489   2.194  19.017  1.00 94.94           C  
ATOM   4326  HB1 ALA A 288      -5.299   1.371  19.706  1.00 94.94           H  
ATOM   4327  HB2 ALA A 288      -6.101   2.946  19.515  1.00 94.94           H  
ATOM   4328  HB3 ALA A 288      -6.022   1.813  18.146  1.00 94.94           H  
ATOM   4329  O   ALA A 288      -3.616   0.934  17.189  1.00 94.94           O  
ATOM   4330  N   PRO A 289      -1.869   1.872  18.257  1.00 94.79           N  
ATOM   4331  CA  PRO A 289      -0.920   0.845  17.841  1.00 94.79           C  
ATOM   4332  HA  PRO A 289      -0.987   0.684  16.765  1.00 94.79           H  
ATOM   4333  C   PRO A 289      -1.199  -0.467  18.573  1.00 94.79           C  
ATOM   4334  CB  PRO A 289       0.470   1.379  18.191  1.00 94.79           C  
ATOM   4335  HB2 PRO A 289       0.886   1.922  17.342  1.00 94.79           H  
ATOM   4336  HB3 PRO A 289       1.154   0.582  18.485  1.00 94.79           H  
ATOM   4337  O   PRO A 289      -1.450  -0.481  19.779  1.00 94.79           O  
ATOM   4338  CG  PRO A 289       0.202   2.343  19.344  1.00 94.79           C  
ATOM   4339  HG2 PRO A 289       0.944   3.141  19.384  1.00 94.79           H  
ATOM   4340  HG3 PRO A 289       0.187   1.792  20.284  1.00 94.79           H  
ATOM   4341  CD  PRO A 289      -1.196   2.890  19.055  1.00 94.79           C  
ATOM   4342  HD2 PRO A 289      -1.121   3.811  18.477  1.00 94.79           H  
ATOM   4343  HD3 PRO A 289      -1.710   3.075  19.998  1.00 94.79           H  
ATOM   4344  N   THR A 290      -1.105  -1.574  17.849  1.00 92.09           N  
ATOM   4345  H   THR A 290      -0.875  -1.484  16.870  1.00 92.09           H  
ATOM   4346  CA  THR A 290      -1.347  -2.926  18.359  1.00 92.09           C  
ATOM   4347  HA  THR A 290      -1.514  -2.884  19.435  1.00 92.09           H  
ATOM   4348  C   THR A 290      -0.103  -3.768  18.103  1.00 92.09           C  
ATOM   4349  CB  THR A 290      -2.610  -3.546  17.735  1.00 92.09           C  
ATOM   4350  HB  THR A 290      -2.797  -4.515  18.199  1.00 92.09           H  
ATOM   4351  O   THR A 290       0.492  -3.688  17.032  1.00 92.09           O  
ATOM   4352  CG2 THR A 290      -3.837  -2.658  17.942  1.00 92.09           C  
ATOM   4353 HG21 THR A 290      -3.669  -1.655  17.552  1.00 92.09           H  
ATOM   4354 HG22 THR A 290      -4.077  -2.604  19.004  1.00 92.09           H  
ATOM   4355 HG23 THR A 290      -4.686  -3.078  17.403  1.00 92.09           H  
ATOM   4356  OG1 THR A 290      -2.460  -3.738  16.349  1.00 92.09           O  
ATOM   4357  HG1 THR A 290      -1.980  -2.989  15.989  1.00 92.09           H  
ATOM   4358  N   ARG A 291       0.329  -4.547  19.100  1.00 90.67           N  
ATOM   4359  H   ARG A 291      -0.183  -4.524  19.970  1.00 90.67           H  
ATOM   4360  CA  ARG A 291       1.449  -5.506  18.969  1.00 90.67           C  
ATOM   4361  HA  ARG A 291       1.938  -5.361  18.006  1.00 90.67           H  
ATOM   4362  C   ARG A 291       0.975  -6.960  18.942  1.00 90.67           C  
ATOM   4363  CB  ARG A 291       2.496  -5.276  20.070  1.00 90.67           C  
ATOM   4364  HB2 ARG A 291       3.229  -6.081  20.029  1.00 90.67           H  
ATOM   4365  HB3 ARG A 291       2.013  -5.305  21.047  1.00 90.67           H  
ATOM   4366  O   ARG A 291       1.788  -7.876  18.887  1.00 90.67           O  
ATOM   4367  CG  ARG A 291       3.245  -3.948  19.898  1.00 90.67           C  
ATOM   4368  HG2 ARG A 291       3.679  -3.909  18.899  1.00 90.67           H  
ATOM   4369  HG3 ARG A 291       2.557  -3.112  20.022  1.00 90.67           H  
ATOM   4370  CD  ARG A 291       4.365  -3.853  20.940  1.00 90.67           C  
ATOM   4371  HD2 ARG A 291       5.005  -4.730  20.846  1.00 90.67           H  
ATOM   4372  HD3 ARG A 291       3.916  -3.848  21.934  1.00 90.67           H  
ATOM   4373  NE  ARG A 291       5.181  -2.639  20.754  1.00 90.67           N  
ATOM   4374  HE  ARG A 291       4.993  -2.091  19.927  1.00 90.67           H  
ATOM   4375  NH1 ARG A 291       6.528  -2.910  22.595  1.00 90.67           N  
ATOM   4376 HH11 ARG A 291       7.317  -2.616  23.153  1.00 90.67           H  
ATOM   4377 HH12 ARG A 291       6.046  -3.771  22.809  1.00 90.67           H  
ATOM   4378  NH2 ARG A 291       6.849  -1.167  21.239  1.00 90.67           N  
ATOM   4379 HH21 ARG A 291       7.642  -0.896  21.803  1.00 90.67           H  
ATOM   4380 HH22 ARG A 291       6.651  -0.660  20.388  1.00 90.67           H  
ATOM   4381  CZ  ARG A 291       6.176  -2.245  21.528  1.00 90.67           C  
ATOM   4382  N   ASN A 292      -0.335  -7.171  18.996  1.00 90.78           N  
ATOM   4383  H   ASN A 292      -0.957  -6.376  18.982  1.00 90.78           H  
ATOM   4384  CA  ASN A 292      -0.938  -8.489  19.011  1.00 90.78           C  
ATOM   4385  HA  ASN A 292      -0.360  -9.140  19.667  1.00 90.78           H  
ATOM   4386  C   ASN A 292      -0.932  -9.090  17.601  1.00 90.78           C  
ATOM   4387  CB  ASN A 292      -2.343  -8.337  19.608  1.00 90.78           C  
ATOM   4388  HB2 ASN A 292      -2.260  -7.832  20.570  1.00 90.78           H  
ATOM   4389  HB3 ASN A 292      -2.969  -7.727  18.956  1.00 90.78           H  
ATOM   4390  O   ASN A 292      -1.629  -8.605  16.715  1.00 90.78           O  
ATOM   4391  CG  ASN A 292      -3.046  -9.655  19.850  1.00 90.78           C  
ATOM   4392  ND2 ASN A 292      -4.146  -9.607  20.557  1.00 90.78           N  
ATOM   4393 HD21 ASN A 292      -4.443  -8.715  20.928  1.00 90.78           H  
ATOM   4394 HD22 ASN A 292      -4.625 -10.468  20.778  1.00 90.78           H  
ATOM   4395  OD1 ASN A 292      -2.618 -10.718  19.419  1.00 90.78           O  
ATOM   4396  N   VAL A 293      -0.167 -10.164  17.402  1.00 91.07           N  
ATOM   4397  H   VAL A 293       0.408 -10.493  18.164  1.00 91.07           H  
ATOM   4398  CA  VAL A 293      -0.079 -10.879  16.114  1.00 91.07           C  
ATOM   4399  HA  VAL A 293       0.212 -10.167  15.341  1.00 91.07           H  
ATOM   4400  C   VAL A 293      -1.418 -11.470  15.671  1.00 91.07           C  
ATOM   4401  CB  VAL A 293       0.991 -11.985  16.165  1.00 91.07           C  
ATOM   4402  HB  VAL A 293       0.985 -12.513  15.211  1.00 91.07           H  
ATOM   4403  O   VAL A 293      -1.668 -11.606  14.476  1.00 91.07           O  
ATOM   4404  CG1 VAL A 293       2.384 -11.372  16.350  1.00 91.07           C  
ATOM   4405 HG11 VAL A 293       3.139 -12.153  16.263  1.00 91.07           H  
ATOM   4406 HG12 VAL A 293       2.566 -10.633  15.569  1.00 91.07           H  
ATOM   4407 HG13 VAL A 293       2.475 -10.897  17.327  1.00 91.07           H  
ATOM   4408  CG2 VAL A 293       0.750 -13.011  17.285  1.00 91.07           C  
ATOM   4409 HG21 VAL A 293      -0.212 -13.505  17.147  1.00 91.07           H  
ATOM   4410 HG22 VAL A 293       1.526 -13.775  17.245  1.00 91.07           H  
ATOM   4411 HG23 VAL A 293       0.778 -12.537  18.266  1.00 91.07           H  
ATOM   4412  N   THR A 294      -2.320 -11.749  16.617  1.00 88.23           N  
ATOM   4413  H   THR A 294      -2.066 -11.605  17.584  1.00 88.23           H  
ATOM   4414  CA  THR A 294      -3.664 -12.273  16.333  1.00 88.23           C  
ATOM   4415  HA  THR A 294      -3.557 -13.180  15.738  1.00 88.23           H  
ATOM   4416  C   THR A 294      -4.497 -11.283  15.516  1.00 88.23           C  
ATOM   4417  CB  THR A 294      -4.413 -12.630  17.631  1.00 88.23           C  
ATOM   4418  HB  THR A 294      -4.883 -11.738  18.042  1.00 88.23           H  
ATOM   4419  O   THR A 294      -5.354 -11.699  14.746  1.00 88.23           O  
ATOM   4420  CG2 THR A 294      -5.472 -13.699  17.398  1.00 88.23           C  
ATOM   4421 HG21 THR A 294      -5.940 -13.950  18.350  1.00 88.23           H  
ATOM   4422 HG22 THR A 294      -6.228 -13.330  16.705  1.00 88.23           H  
ATOM   4423 HG23 THR A 294      -5.012 -14.594  16.980  1.00 88.23           H  
ATOM   4424  OG1 THR A 294      -3.538 -13.163  18.601  1.00 88.23           O  
ATOM   4425  HG1 THR A 294      -3.158 -12.416  19.069  1.00 88.23           H  
ATOM   4426  N   PHE A 295      -4.198  -9.981  15.604  1.00 91.02           N  
ATOM   4427  H   PHE A 295      -3.422  -9.703  16.188  1.00 91.02           H  
ATOM   4428  CA  PHE A 295      -4.862  -8.933  14.824  1.00 91.02           C  
ATOM   4429  HA  PHE A 295      -5.933  -8.971  15.026  1.00 91.02           H  
ATOM   4430  C   PHE A 295      -4.683  -9.081  13.303  1.00 91.02           C  
ATOM   4431  CB  PHE A 295      -4.309  -7.579  15.291  1.00 91.02           C  
ATOM   4432  HB2 PHE A 295      -3.232  -7.572  15.124  1.00 91.02           H  
ATOM   4433  HB3 PHE A 295      -4.484  -7.472  16.362  1.00 91.02           H  
ATOM   4434  O   PHE A 295      -5.524  -8.594  12.548  1.00 91.02           O  
ATOM   4435  CG  PHE A 295      -4.897  -6.373  14.589  1.00 91.02           C  
ATOM   4436  CD1 PHE A 295      -4.077  -5.551  13.794  1.00 91.02           C  
ATOM   4437  HD1 PHE A 295      -3.030  -5.789  13.673  1.00 91.02           H  
ATOM   4438  CD2 PHE A 295      -6.259  -6.062  14.743  1.00 91.02           C  
ATOM   4439  HD2 PHE A 295      -6.889  -6.693  15.353  1.00 91.02           H  
ATOM   4440  CE1 PHE A 295      -4.609  -4.402  13.184  1.00 91.02           C  
ATOM   4441  HE1 PHE A 295      -3.968  -3.752  12.608  1.00 91.02           H  
ATOM   4442  CE2 PHE A 295      -6.792  -4.913  14.134  1.00 91.02           C  
ATOM   4443  HE2 PHE A 295      -7.831  -4.662  14.285  1.00 91.02           H  
ATOM   4444  CZ  PHE A 295      -5.965  -4.084  13.355  1.00 91.02           C  
ATOM   4445  HZ  PHE A 295      -6.359  -3.185  12.904  1.00 91.02           H  
ATOM   4446  N   LEU A 296      -3.606  -9.741  12.854  1.00 89.42           N  
ATOM   4447  H   LEU A 296      -2.977 -10.154  13.527  1.00 89.42           H  
ATOM   4448  CA  LEU A 296      -3.303  -9.930  11.430  1.00 89.42           C  
ATOM   4449  HA  LEU A 296      -3.482  -8.995  10.900  1.00 89.42           H  
ATOM   4450  C   LEU A 296      -4.207 -10.980  10.768  1.00 89.42           C  
ATOM   4451  CB  LEU A 296      -1.822 -10.324  11.268  1.00 89.42           C  
ATOM   4452  HB2 LEU A 296      -1.653 -11.265  11.791  1.00 89.42           H  
ATOM   4453  HB3 LEU A 296      -1.632 -10.501  10.209  1.00 89.42           H  
ATOM   4454  O   LEU A 296      -4.533 -10.838   9.592  1.00 89.42           O  
ATOM   4455  CG  LEU A 296      -0.804  -9.286  11.777  1.00 89.42           C  
ATOM   4456  HG  LEU A 296      -0.965  -9.103  12.839  1.00 89.42           H  
ATOM   4457  CD1 LEU A 296       0.617  -9.820  11.598  1.00 89.42           C  
ATOM   4458 HD11 LEU A 296       0.727 -10.757  12.145  1.00 89.42           H  
ATOM   4459 HD12 LEU A 296       1.334  -9.100  11.991  1.00 89.42           H  
ATOM   4460 HD13 LEU A 296       0.824  -9.995  10.542  1.00 89.42           H  
ATOM   4461  CD2 LEU A 296      -0.914  -7.958  11.026  1.00 89.42           C  
ATOM   4462 HD21 LEU A 296      -0.115  -7.289  11.345  1.00 89.42           H  
ATOM   4463 HD22 LEU A 296      -1.870  -7.486  11.254  1.00 89.42           H  
ATOM   4464 HD23 LEU A 296      -0.838  -8.127   9.952  1.00 89.42           H  
ATOM   4465  N   GLY A 297      -4.598 -12.006  11.528  1.00 87.35           N  
ATOM   4466  H   GLY A 297      -4.323 -11.990  12.500  1.00 87.35           H  
ATOM   4467  CA  GLY A 297      -5.542 -13.042  11.110  1.00 87.35           C  
ATOM   4468  HA2 GLY A 297      -5.188 -14.023  11.428  1.00 87.35           H  
ATOM   4469  HA3 GLY A 297      -5.652 -13.057  10.025  1.00 87.35           H  
ATOM   4470  C   GLY A 297      -6.912 -12.777  11.717  1.00 87.35           C  
ATOM   4471  O   GLY A 297      -7.704 -12.040  11.148  1.00 87.35           O  
ATOM   4472  N   GLN A 298      -7.138 -13.298  12.925  1.00 88.47           N  
ATOM   4473  H   GLN A 298      -6.376 -13.789  13.370  1.00 88.47           H  
ATOM   4474  CA  GLN A 298      -8.433 -13.318  13.611  1.00 88.47           C  
ATOM   4475  HA  GLN A 298      -9.229 -13.262  12.869  1.00 88.47           H  
ATOM   4476  C   GLN A 298      -8.588 -12.151  14.608  1.00 88.47           C  
ATOM   4477  CB  GLN A 298      -8.580 -14.671  14.317  1.00 88.47           C  
ATOM   4478  HB2 GLN A 298      -9.501 -14.673  14.900  1.00 88.47           H  
ATOM   4479  HB3 GLN A 298      -7.736 -14.822  14.990  1.00 88.47           H  
ATOM   4480  O   GLN A 298      -8.295 -12.300  15.800  1.00 88.47           O  
ATOM   4481  CG  GLN A 298      -8.644 -15.817  13.299  1.00 88.47           C  
ATOM   4482  HG2 GLN A 298      -7.773 -15.803  12.643  1.00 88.47           H  
ATOM   4483  HG3 GLN A 298      -9.530 -15.686  12.679  1.00 88.47           H  
ATOM   4484  CD  GLN A 298      -8.703 -17.183  13.957  1.00 88.47           C  
ATOM   4485  NE2 GLN A 298      -9.066 -18.202  13.215  1.00 88.47           N  
ATOM   4486 HE21 GLN A 298      -9.316 -19.061  13.684  1.00 88.47           H  
ATOM   4487 HE22 GLN A 298      -9.373 -18.001  12.274  1.00 88.47           H  
ATOM   4488  OE1 GLN A 298      -8.404 -17.373  15.126  1.00 88.47           O  
ATOM   4489  N   PRO A 299      -9.081 -10.973  14.186  1.00 90.16           N  
ATOM   4490  CA  PRO A 299      -9.215  -9.809  15.066  1.00 90.16           C  
ATOM   4491  HA  PRO A 299      -8.261  -9.578  15.539  1.00 90.16           H  
ATOM   4492  C   PRO A 299     -10.281  -9.994  16.161  1.00 90.16           C  
ATOM   4493  CB  PRO A 299      -9.628  -8.675  14.130  1.00 90.16           C  
ATOM   4494  HB2 PRO A 299      -8.757  -8.271  13.613  1.00 90.16           H  
ATOM   4495  HB3 PRO A 299     -10.175  -7.891  14.653  1.00 90.16           H  
ATOM   4496  O   PRO A 299     -10.255  -9.271  17.155  1.00 90.16           O  
ATOM   4497  CG  PRO A 299     -10.514  -9.446  13.159  1.00 90.16           C  
ATOM   4498  HG2 PRO A 299     -11.429  -9.755  13.663  1.00 90.16           H  
ATOM   4499  HG3 PRO A 299     -10.755  -8.878  12.261  1.00 90.16           H  
ATOM   4500  CD  PRO A 299      -9.665 -10.669  12.888  1.00 90.16           C  
ATOM   4501  HD2 PRO A 299     -10.275 -11.481  12.492  1.00 90.16           H  
ATOM   4502  HD3 PRO A 299      -8.880 -10.377  12.190  1.00 90.16           H  
ATOM   4503  N   SER A 300     -11.218 -10.935  15.989  1.00 88.71           N  
ATOM   4504  H   SER A 300     -11.152 -11.538  15.181  1.00 88.71           H  
ATOM   4505  CA  SER A 300     -12.265 -11.276  16.960  1.00 88.71           C  
ATOM   4506  HA  SER A 300     -12.906 -10.412  17.133  1.00 88.71           H  
ATOM   4507  C   SER A 300     -11.652 -11.688  18.300  1.00 88.71           C  
ATOM   4508  CB  SER A 300     -13.117 -12.422  16.393  1.00 88.71           C  
ATOM   4509  HB2 SER A 300     -13.617 -12.091  15.482  1.00 88.71           H  
ATOM   4510  HB3 SER A 300     -13.867 -12.732  17.121  1.00 88.71           H  
ATOM   4511  O   SER A 300     -12.054 -11.177  19.343  1.00 88.71           O  
ATOM   4512  OG  SER A 300     -12.256 -13.504  16.094  1.00 88.71           O  
ATOM   4513  HG  SER A 300     -12.509 -13.900  15.257  1.00 88.71           H  
ATOM   4514  N   ARG A 301     -10.581 -12.491  18.259  1.00 88.45           N  
ATOM   4515  H   ARG A 301     -10.362 -12.878  17.353  1.00 88.45           H  
ATOM   4516  CA  ARG A 301      -9.812 -12.957  19.425  1.00 88.45           C  
ATOM   4517  HA  ARG A 301     -10.493 -13.419  20.140  1.00 88.45           H  
ATOM   4518  C   ARG A 301      -9.094 -11.850  20.190  1.00 88.45           C  
ATOM   4519  CB  ARG A 301      -8.776 -13.986  18.967  1.00 88.45           C  
ATOM   4520  HB2 ARG A 301      -8.080 -14.167  19.786  1.00 88.45           H  
ATOM   4521  HB3 ARG A 301      -8.221 -13.581  18.121  1.00 88.45           H  
ATOM   4522  O   ARG A 301      -8.684 -12.064  21.326  1.00 88.45           O  
ATOM   4523  CG  ARG A 301      -9.404 -15.322  18.571  1.00 88.45           C  
ATOM   4524  HG2 ARG A 301     -10.022 -15.202  17.682  1.00 88.45           H  
ATOM   4525  HG3 ARG A 301     -10.020 -15.683  19.395  1.00 88.45           H  
ATOM   4526  CD  ARG A 301      -8.286 -16.329  18.299  1.00 88.45           C  
ATOM   4527  HD2 ARG A 301      -7.729 -15.996  17.423  1.00 88.45           H  
ATOM   4528  HD3 ARG A 301      -7.619 -16.364  19.160  1.00 88.45           H  
ATOM   4529  NE  ARG A 301      -8.833 -17.673  18.059  1.00 88.45           N  
ATOM   4530  HE  ARG A 301      -9.833 -17.768  18.160  1.00 88.45           H  
ATOM   4531  NH1 ARG A 301      -6.859 -18.663  17.437  1.00 88.45           N  
ATOM   4532 HH11 ARG A 301      -6.419 -17.767  17.589  1.00 88.45           H  
ATOM   4533 HH12 ARG A 301      -6.382 -19.386  16.917  1.00 88.45           H  
ATOM   4534  NH2 ARG A 301      -8.777 -19.786  17.202  1.00 88.45           N  
ATOM   4535 HH21 ARG A 301      -9.784 -19.763  17.125  1.00 88.45           H  
ATOM   4536 HH22 ARG A 301      -8.263 -20.511  16.723  1.00 88.45           H  
ATOM   4537  CZ  ARG A 301      -8.158 -18.700  17.576  1.00 88.45           C  
ATOM   4538  N   ALA A 302      -8.898 -10.681  19.583  1.00 87.35           N  
ATOM   4539  H   ALA A 302      -9.264 -10.549  18.651  1.00 87.35           H  
ATOM   4540  CA  ALA A 302      -8.347  -9.532  20.295  1.00 87.35           C  
ATOM   4541  HA  ALA A 302      -7.571  -9.880  20.978  1.00 87.35           H  
ATOM   4542  C   ALA A 302      -9.412  -8.826  21.158  1.00 87.35           C  
ATOM   4543  CB  ALA A 302      -7.683  -8.598  19.279  1.00 87.35           C  
ATOM   4544  HB1 ALA A 302      -8.438  -8.103  18.669  1.00 87.35           H  
ATOM   4545  HB2 ALA A 302      -7.109  -7.843  19.818  1.00 87.35           H  
ATOM   4546  HB3 ALA A 302      -7.004  -9.160  18.638  1.00 87.35           H  
ATOM   4547  O   ALA A 302      -9.057  -8.157  22.127  1.00 87.35           O  
ATOM   4548  N   ILE A 303     -10.700  -8.993  20.825  1.00 88.30           N  
ATOM   4549  H   ILE A 303     -10.911  -9.612  20.055  1.00 88.30           H  
ATOM   4550  CA  ILE A 303     -11.842  -8.343  21.489  1.00 88.30           C  
ATOM   4551  HA  ILE A 303     -11.482  -7.511  22.092  1.00 88.30           H  
ATOM   4552  C   ILE A 303     -12.560  -9.302  22.442  1.00 88.30           C  
ATOM   4553  CB  ILE A 303     -12.825  -7.775  20.437  1.00 88.30           C  
ATOM   4554  HB  ILE A 303     -13.145  -8.583  19.779  1.00 88.30           H  
ATOM   4555  O   ILE A 303     -12.853  -8.916  23.571  1.00 88.30           O  
ATOM   4556  CG1 ILE A 303     -12.132  -6.680  19.604  1.00 88.30           C  
ATOM   4557 HG12 ILE A 303     -12.097  -5.772  20.207  1.00 88.30           H  
ATOM   4558 HG13 ILE A 303     -11.114  -6.968  19.339  1.00 88.30           H  
ATOM   4559  CG2 ILE A 303     -14.067  -7.146  21.108  1.00 88.30           C  
ATOM   4560 HG21 ILE A 303     -14.591  -7.874  21.727  1.00 88.30           H  
ATOM   4561 HG22 ILE A 303     -14.783  -6.802  20.361  1.00 88.30           H  
ATOM   4562 HG23 ILE A 303     -13.772  -6.312  21.744  1.00 88.30           H  
ATOM   4563  CD1 ILE A 303     -12.852  -6.326  18.316  1.00 88.30           C  
ATOM   4564 HD11 ILE A 303     -12.381  -5.433  17.906  1.00 88.30           H  
ATOM   4565 HD12 ILE A 303     -13.895  -6.082  18.519  1.00 88.30           H  
ATOM   4566 HD13 ILE A 303     -12.771  -7.157  17.615  1.00 88.30           H  
ATOM   4567  N   LEU A 304     -12.840 -10.532  22.006  1.00 85.92           N  
ATOM   4568  H   LEU A 304     -12.531 -10.796  21.082  1.00 85.92           H  
ATOM   4569  CA  LEU A 304     -13.621 -11.528  22.739  1.00 85.92           C  
ATOM   4570  HA  LEU A 304     -13.877 -11.136  23.724  1.00 85.92           H  
ATOM   4571  C   LEU A 304     -12.816 -12.812  22.957  1.00 85.92           C  
ATOM   4572  CB  LEU A 304     -14.931 -11.837  21.983  1.00 85.92           C  
ATOM   4573  HB2 LEU A 304     -14.677 -12.290  21.025  1.00 85.92           H  
ATOM   4574  HB3 LEU A 304     -15.491 -12.575  22.559  1.00 85.92           H  
ATOM   4575  O   LEU A 304     -11.957 -13.179  22.154  1.00 85.92           O  
ATOM   4576  CG  LEU A 304     -15.863 -10.641  21.721  1.00 85.92           C  
ATOM   4577  HG  LEU A 304     -15.337  -9.895  21.126  1.00 85.92           H  
ATOM   4578  CD1 LEU A 304     -17.080 -11.093  20.924  1.00 85.92           C  
ATOM   4579 HD11 LEU A 304     -17.618 -11.862  21.479  1.00 85.92           H  
ATOM   4580 HD12 LEU A 304     -16.778 -11.511  19.964  1.00 85.92           H  
ATOM   4581 HD13 LEU A 304     -17.768 -10.262  20.769  1.00 85.92           H  
ATOM   4582  CD2 LEU A 304     -16.364  -9.997  23.017  1.00 85.92           C  
ATOM   4583 HD21 LEU A 304     -16.898 -10.737  23.613  1.00 85.92           H  
ATOM   4584 HD22 LEU A 304     -17.052  -9.186  22.779  1.00 85.92           H  
ATOM   4585 HD23 LEU A 304     -15.531  -9.593  23.590  1.00 85.92           H  
ATOM   4586  N   PHE A 305     -13.140 -13.539  24.027  1.00 80.14           N  
ATOM   4587  H   PHE A 305     -13.877 -13.199  24.628  1.00 80.14           H  
ATOM   4588  CA  PHE A 305     -12.650 -14.900  24.253  1.00 80.14           C  
ATOM   4589  HA  PHE A 305     -11.624 -14.972  23.895  1.00 80.14           H  
ATOM   4590  C   PHE A 305     -13.477 -15.903  23.438  1.00 80.14           C  
ATOM   4591  CB  PHE A 305     -12.645 -15.223  25.753  1.00 80.14           C  
ATOM   4592  HB2 PHE A 305     -12.425 -16.283  25.881  1.00 80.14           H  
ATOM   4593  HB3 PHE A 305     -13.639 -15.049  26.164  1.00 80.14           H  
ATOM   4594  O   PHE A 305     -14.209 -16.719  23.993  1.00 80.14           O  
ATOM   4595  CG  PHE A 305     -11.619 -14.449  26.552  1.00 80.14           C  
ATOM   4596  CD1 PHE A 305     -10.266 -14.836  26.517  1.00 80.14           C  
ATOM   4597  HD1 PHE A 305      -9.961 -15.673  25.907  1.00 80.14           H  
ATOM   4598  CD2 PHE A 305     -12.014 -13.358  27.346  1.00 80.14           C  
ATOM   4599  HD2 PHE A 305     -13.050 -13.054  27.379  1.00 80.14           H  
ATOM   4600  CE1 PHE A 305      -9.310 -14.138  27.277  1.00 80.14           C  
ATOM   4601  HE1 PHE A 305      -8.272 -14.433  27.245  1.00 80.14           H  
ATOM   4602  CE2 PHE A 305     -11.060 -12.667  28.111  1.00 80.14           C  
ATOM   4603  HE2 PHE A 305     -11.367 -11.837  28.731  1.00 80.14           H  
ATOM   4604  CZ  PHE A 305      -9.709 -13.050  28.074  1.00 80.14           C  
ATOM   4605  HZ  PHE A 305      -8.980 -12.506  28.656  1.00 80.14           H  
ATOM   4606  N   GLU A 306     -13.381 -15.825  22.113  1.00 77.01           N  
ATOM   4607  H   GLU A 306     -12.793 -15.107  21.713  1.00 77.01           H  
ATOM   4608  CA  GLU A 306     -14.133 -16.688  21.202  1.00 77.01           C  
ATOM   4609  HA  GLU A 306     -14.756 -17.364  21.787  1.00 77.01           H  
ATOM   4610  C   GLU A 306     -13.227 -17.578  20.351  1.00 77.01           C  
ATOM   4611  CB  GLU A 306     -15.089 -15.870  20.327  1.00 77.01           C  
ATOM   4612  HB2 GLU A 306     -14.549 -15.032  19.886  1.00 77.01           H  
ATOM   4613  HB3 GLU A 306     -15.463 -16.509  19.528  1.00 77.01           H  
ATOM   4614  O   GLU A 306     -12.106 -17.228  19.968  1.00 77.01           O  
ATOM   4615  CG  GLU A 306     -16.286 -15.362  21.144  1.00 77.01           C  
ATOM   4616  HG2 GLU A 306     -15.926 -14.720  21.947  1.00 77.01           H  
ATOM   4617  HG3 GLU A 306     -16.780 -16.220  21.600  1.00 77.01           H  
ATOM   4618  CD  GLU A 306     -17.309 -14.594  20.296  1.00 77.01           C  
ATOM   4619  OE1 GLU A 306     -18.363 -14.242  20.868  1.00 77.01           O  
ATOM   4620  OE2 GLU A 306     -17.046 -14.366  19.095  1.00 77.01           O  
ATOM   4621  N   TYR A 307     -13.751 -18.759  20.033  1.00 79.44           N  
ATOM   4622  H   TYR A 307     -14.691 -18.965  20.342  1.00 79.44           H  
ATOM   4623  CA  TYR A 307     -13.169 -19.635  19.032  1.00 79.44           C  
ATOM   4624  HA  TYR A 307     -12.110 -19.405  18.919  1.00 79.44           H  
ATOM   4625  C   TYR A 307     -13.853 -19.378  17.689  1.00 79.44           C  
ATOM   4626  CB  TYR A 307     -13.263 -21.093  19.487  1.00 79.44           C  
ATOM   4627  HB2 TYR A 307     -12.771 -21.195  20.454  1.00 79.44           H  
ATOM   4628  HB3 TYR A 307     -14.310 -21.368  19.618  1.00 79.44           H  
ATOM   4629  O   TYR A 307     -14.958 -19.853  17.437  1.00 79.44           O  
ATOM   4630  CG  TYR A 307     -12.610 -22.042  18.504  1.00 79.44           C  
ATOM   4631  CD1 TYR A 307     -13.392 -22.685  17.527  1.00 79.44           C  
ATOM   4632  HD1 TYR A 307     -14.456 -22.504  17.484  1.00 79.44           H  
ATOM   4633  CD2 TYR A 307     -11.217 -22.246  18.541  1.00 79.44           C  
ATOM   4634  HD2 TYR A 307     -10.624 -21.754  19.298  1.00 79.44           H  
ATOM   4635  CE1 TYR A 307     -12.786 -23.543  16.591  1.00 79.44           C  
ATOM   4636  HE1 TYR A 307     -13.378 -24.036  15.834  1.00 79.44           H  
ATOM   4637  CE2 TYR A 307     -10.606 -23.105  17.607  1.00 79.44           C  
ATOM   4638  HE2 TYR A 307      -9.541 -23.280  17.646  1.00 79.44           H  
ATOM   4639  OH  TYR A 307     -10.818 -24.594  15.730  1.00 79.44           O  
ATOM   4640  HH  TYR A 307      -9.872 -24.686  15.868  1.00 79.44           H  
ATOM   4641  CZ  TYR A 307     -11.394 -23.755  16.630  1.00 79.44           C  
ATOM   4642  N   GLU A 308     -13.184 -18.621  16.823  1.00 79.23           N  
ATOM   4643  H   GLU A 308     -12.357 -18.129  17.129  1.00 79.23           H  
ATOM   4644  CA  GLU A 308     -13.621 -18.433  15.443  1.00 79.23           C  
ATOM   4645  HA  GLU A 308     -14.710 -18.382  15.437  1.00 79.23           H  
ATOM   4646  C   GLU A 308     -13.193 -19.620  14.574  1.00 79.23           C  
ATOM   4647  CB  GLU A 308     -13.114 -17.086  14.917  1.00 79.23           C  
ATOM   4648  HB2 GLU A 308     -12.025 -17.088  14.882  1.00 79.23           H  
ATOM   4649  HB3 GLU A 308     -13.439 -16.318  15.618  1.00 79.23           H  
ATOM   4650  O   GLU A 308     -12.058 -20.107  14.661  1.00 79.23           O  
ATOM   4651  CG  GLU A 308     -13.678 -16.757  13.525  1.00 79.23           C  
ATOM   4652  HG2 GLU A 308     -14.742 -16.992  13.518  1.00 79.23           H  
ATOM   4653  HG3 GLU A 308     -13.188 -17.391  12.786  1.00 79.23           H  
ATOM   4654  CD  GLU A 308     -13.490 -15.279  13.142  1.00 79.23           C  
ATOM   4655  OE1 GLU A 308     -14.188 -14.841  12.203  1.00 79.23           O  
ATOM   4656  OE2 GLU A 308     -12.717 -14.573  13.835  1.00 79.23           O  
ATOM   4657  N   ASN A 309     -14.116 -20.090  13.733  1.00 82.95           N  
ATOM   4658  H   ASN A 309     -15.000 -19.605  13.677  1.00 82.95           H  
ATOM   4659  CA  ASN A 309     -13.834 -21.137  12.763  1.00 82.95           C  
ATOM   4660  HA  ASN A 309     -13.364 -21.964  13.296  1.00 82.95           H  
ATOM   4661  C   ASN A 309     -12.876 -20.583  11.688  1.00 82.95           C  
ATOM   4662  CB  ASN A 309     -15.161 -21.645  12.173  1.00 82.95           C  
ATOM   4663  HB2 ASN A 309     -15.780 -22.038  12.980  1.00 82.95           H  
ATOM   4664  HB3 ASN A 309     -15.687 -20.808  11.712  1.00 82.95           H  
ATOM   4665  O   ASN A 309     -13.260 -19.651  10.980  1.00 82.95           O  
ATOM   4666  CG  ASN A 309     -15.004 -22.728  11.118  1.00 82.95           C  
ATOM   4667  ND2 ASN A 309     -16.098 -23.255  10.623  1.00 82.95           N  
ATOM   4668 HD21 ASN A 309     -17.004 -22.902  10.898  1.00 82.95           H  
ATOM   4669 HD22 ASN A 309     -15.967 -23.958   9.909  1.00 82.95           H  
ATOM   4670  OD1 ASN A 309     -13.925 -23.124  10.717  1.00 82.95           O  
ATOM   4671  N   PRO A 310     -11.676 -21.167  11.507  1.00 83.17           N  
ATOM   4672  CA  PRO A 310     -10.685 -20.684  10.541  1.00 83.17           C  
ATOM   4673  HA  PRO A 310     -10.449 -19.641  10.749  1.00 83.17           H  
ATOM   4674  C   PRO A 310     -11.138 -20.767   9.073  1.00 83.17           C  
ATOM   4675  CB  PRO A 310      -9.443 -21.549  10.791  1.00 83.17           C  
ATOM   4676  HB2 PRO A 310      -8.827 -21.082  11.560  1.00 83.17           H  
ATOM   4677  HB3 PRO A 310      -8.856 -21.708   9.887  1.00 83.17           H  
ATOM   4678  O   PRO A 310     -10.433 -20.285   8.196  1.00 83.17           O  
ATOM   4679  CG  PRO A 310     -10.023 -22.856  11.328  1.00 83.17           C  
ATOM   4680  HG2 PRO A 310     -10.401 -23.460  10.503  1.00 83.17           H  
ATOM   4681  HG3 PRO A 310      -9.296 -23.413  11.917  1.00 83.17           H  
ATOM   4682  CD  PRO A 310     -11.185 -22.363  12.180  1.00 83.17           C  
ATOM   4683  HD2 PRO A 310     -11.942 -23.144  12.248  1.00 83.17           H  
ATOM   4684  HD3 PRO A 310     -10.829 -22.097  13.176  1.00 83.17           H  
ATOM   4685  N   ALA A 311     -12.285 -21.390   8.780  1.00 84.01           N  
ATOM   4686  H   ALA A 311     -12.806 -21.820   9.530  1.00 84.01           H  
ATOM   4687  CA  ALA A 311     -12.861 -21.412   7.438  1.00 84.01           C  
ATOM   4688  HA  ALA A 311     -12.072 -21.645   6.723  1.00 84.01           H  
ATOM   4689  C   ALA A 311     -13.477 -20.066   7.006  1.00 84.01           C  
ATOM   4690  CB  ALA A 311     -13.907 -22.531   7.393  1.00 84.01           C  
ATOM   4691  HB1 ALA A 311     -14.730 -22.296   8.069  1.00 84.01           H  
ATOM   4692  HB2 ALA A 311     -14.295 -22.623   6.378  1.00 84.01           H  
ATOM   4693  HB3 ALA A 311     -13.451 -23.476   7.687  1.00 84.01           H  
ATOM   4694  O   ALA A 311     -13.715 -19.869   5.813  1.00 84.01           O  
ATOM   4695  N   PHE A 312     -13.783 -19.165   7.945  1.00 81.84           N  
ATOM   4696  H   PHE A 312     -13.500 -19.327   8.901  1.00 81.84           H  
ATOM   4697  CA  PHE A 312     -14.329 -17.850   7.614  1.00 81.84           C  
ATOM   4698  HA  PHE A 312     -14.975 -17.964   6.743  1.00 81.84           H  
ATOM   4699  C   PHE A 312     -13.225 -16.875   7.209  1.00 81.84           C  
ATOM   4700  CB  PHE A 312     -15.197 -17.314   8.758  1.00 81.84           C  
ATOM   4701  HB2 PHE A 312     -14.598 -17.272   9.668  1.00 81.84           H  
ATOM   4702  HB3 PHE A 312     -15.499 -16.294   8.522  1.00 81.84           H  
ATOM   4703  O   PHE A 312     -12.098 -16.943   7.683  1.00 81.84           O  
ATOM   4704  CG  PHE A 312     -16.453 -18.132   8.994  1.00 81.84           C  
ATOM   4705  CD1 PHE A 312     -17.426 -18.252   7.982  1.00 81.84           C  
ATOM   4706  HD1 PHE A 312     -17.283 -17.750   7.037  1.00 81.84           H  
ATOM   4707  CD2 PHE A 312     -16.655 -18.772  10.229  1.00 81.84           C  
ATOM   4708  HD2 PHE A 312     -15.922 -18.646  11.012  1.00 81.84           H  
ATOM   4709  CE1 PHE A 312     -18.583 -19.021   8.198  1.00 81.84           C  
ATOM   4710  HE1 PHE A 312     -19.326 -19.107   7.418  1.00 81.84           H  
ATOM   4711  CE2 PHE A 312     -17.813 -19.541  10.447  1.00 81.84           C  
ATOM   4712  HE2 PHE A 312     -17.978 -20.004  11.409  1.00 81.84           H  
ATOM   4713  CZ  PHE A 312     -18.775 -19.670   9.430  1.00 81.84           C  
ATOM   4714  HZ  PHE A 312     -19.671 -20.246   9.604  1.00 81.84           H  
ATOM   4715  N   SER A 313     -13.556 -15.967   6.291  1.00 83.32           N  
ATOM   4716  H   SER A 313     -14.501 -15.943   5.934  1.00 83.32           H  
ATOM   4717  CA  SER A 313     -12.619 -14.953   5.819  1.00 83.32           C  
ATOM   4718  HA  SER A 313     -11.633 -15.405   5.716  1.00 83.32           H  
ATOM   4719  C   SER A 313     -12.522 -13.793   6.809  1.00 83.32           C  
ATOM   4720  CB  SER A 313     -13.047 -14.439   4.443  1.00 83.32           C  
ATOM   4721  HB2 SER A 313     -12.350 -13.670   4.111  1.00 83.32           H  
ATOM   4722  HB3 SER A 313     -13.041 -15.258   3.725  1.00 83.32           H  
ATOM   4723  O   SER A 313     -13.523 -13.119   7.072  1.00 83.32           O  
ATOM   4724  OG  SER A 313     -14.349 -13.894   4.531  1.00 83.32           O  
ATOM   4725  HG  SER A 313     -14.393 -13.456   5.384  1.00 83.32           H  
ATOM   4726  N   ASP A 314     -11.303 -13.478   7.232  1.00 82.11           N  
ATOM   4727  H   ASP A 314     -10.573 -14.162   7.095  1.00 82.11           H  
ATOM   4728  CA  ASP A 314     -10.998 -12.390   8.170  1.00 82.11           C  
ATOM   4729  HA  ASP A 314     -11.651 -12.489   9.038  1.00 82.11           H  
ATOM   4730  C   ASP A 314     -11.202 -10.975   7.579  1.00 82.11           C  
ATOM   4731  CB  ASP A 314      -9.547 -12.562   8.640  1.00 82.11           C  
ATOM   4732  HB2 ASP A 314      -9.313 -11.727   9.299  1.00 82.11           H  
ATOM   4733  HB3 ASP A 314      -8.886 -12.500   7.775  1.00 82.11           H  
ATOM   4734  O   ASP A 314     -11.142  -9.963   8.292  1.00 82.11           O  
ATOM   4735  CG  ASP A 314      -9.281 -13.879   9.392  1.00 82.11           C  
ATOM   4736  OD1 ASP A 314     -10.215 -14.373  10.054  1.00 82.11           O  
ATOM   4737  OD2 ASP A 314      -8.135 -14.377   9.309  1.00 82.11           O  
ATOM   4738  N   ASP A 315     -11.459 -10.890   6.270  1.00 83.89           N  
ATOM   4739  H   ASP A 315     -11.423 -11.762   5.761  1.00 83.89           H  
ATOM   4740  CA  ASP A 315     -11.571  -9.652   5.488  1.00 83.89           C  
ATOM   4741  HA  ASP A 315     -10.872  -8.935   5.918  1.00 83.89           H  
ATOM   4742  C   ASP A 315     -12.956  -8.984   5.549  1.00 83.89           C  
ATOM   4743  CB  ASP A 315     -11.139  -9.919   4.038  1.00 83.89           C  
ATOM   4744  HB2 ASP A 315     -11.381  -9.051   3.424  1.00 83.89           H  
ATOM   4745  HB3 ASP A 315     -11.697 -10.771   3.650  1.00 83.89           H  
ATOM   4746  O   ASP A 315     -13.249  -8.037   4.808  1.00 83.89           O  
ATOM   4747  CG  ASP A 315      -9.638 -10.167   3.885  1.00 83.89           C  
ATOM   4748  OD1 ASP A 315      -8.879  -9.757   4.791  1.00 83.89           O  
ATOM   4749  OD2 ASP A 315      -9.270 -10.679   2.808  1.00 83.89           O  
ATOM   4750  N   ILE A 316     -13.827  -9.452   6.440  1.00 88.21           N  
ATOM   4751  H   ILE A 316     -13.522 -10.214   7.028  1.00 88.21           H  
ATOM   4752  CA  ILE A 316     -15.189  -8.939   6.601  1.00 88.21           C  
ATOM   4753  HA  ILE A 316     -15.467  -8.428   5.679  1.00 88.21           H  
ATOM   4754  C   ILE A 316     -15.234  -7.878   7.713  1.00 88.21           C  
ATOM   4755  CB  ILE A 316     -16.189 -10.114   6.753  1.00 88.21           C  
ATOM   4756  HB  ILE A 316     -15.914 -10.696   7.632  1.00 88.21           H  
ATOM   4757  O   ILE A 316     -14.373  -7.791   8.589  1.00 88.21           O  
ATOM   4758  CG1 ILE A 316     -16.115 -11.028   5.502  1.00 88.21           C  
ATOM   4759 HG12 ILE A 316     -16.446 -10.471   4.625  1.00 88.21           H  
ATOM   4760 HG13 ILE A 316     -15.083 -11.333   5.329  1.00 88.21           H  
ATOM   4761  CG2 ILE A 316     -17.637  -9.609   6.926  1.00 88.21           C  
ATOM   4762 HG21 ILE A 316     -17.931  -8.975   6.089  1.00 88.21           H  
ATOM   4763 HG22 ILE A 316     -18.328 -10.449   6.999  1.00 88.21           H  
ATOM   4764 HG23 ILE A 316     -17.739  -9.077   7.872  1.00 88.21           H  
ATOM   4765  CD1 ILE A 316     -16.936 -12.319   5.609  1.00 88.21           C  
ATOM   4766 HD11 ILE A 316     -18.004 -12.105   5.655  1.00 88.21           H  
ATOM   4767 HD12 ILE A 316     -16.766 -12.929   4.721  1.00 88.21           H  
ATOM   4768 HD13 ILE A 316     -16.633 -12.881   6.493  1.00 88.21           H  
ATOM   4769  N   THR A 317     -16.233  -6.997   7.657  1.00 91.20           N  
ATOM   4770  H   THR A 317     -16.945  -7.138   6.954  1.00 91.20           H  
ATOM   4771  CA  THR A 317     -16.542  -6.085   8.762  1.00 91.20           C  
ATOM   4772  HA  THR A 317     -15.613  -5.656   9.138  1.00 91.20           H  
ATOM   4773  C   THR A 317     -17.212  -6.850   9.903  1.00 91.20           C  
ATOM   4774  CB  THR A 317     -17.461  -4.946   8.304  1.00 91.20           C  
ATOM   4775  HB  THR A 317     -17.691  -4.313   9.161  1.00 91.20           H  
ATOM   4776  O   THR A 317     -18.297  -7.396   9.710  1.00 91.20           O  
ATOM   4777  CG2 THR A 317     -16.848  -4.090   7.192  1.00 91.20           C  
ATOM   4778 HG21 THR A 317     -15.866  -3.719   7.487  1.00 91.20           H  
ATOM   4779 HG22 THR A 317     -16.743  -4.684   6.284  1.00 91.20           H  
ATOM   4780 HG23 THR A 317     -17.509  -3.248   6.988  1.00 91.20           H  
ATOM   4781  OG1 THR A 317     -18.656  -5.456   7.765  1.00 91.20           O  
ATOM   4782  HG1 THR A 317     -18.925  -6.183   8.333  1.00 91.20           H  
ATOM   4783  N   LEU A 318     -16.608  -6.837  11.085  1.00 88.79           N  
ATOM   4784  H   LEU A 318     -15.756  -6.302  11.184  1.00 88.79           H  
ATOM   4785  CA  LEU A 318     -17.118  -7.496  12.282  1.00 88.79           C  
ATOM   4786  HA  LEU A 318     -17.804  -8.293  11.995  1.00 88.79           H  
ATOM   4787  C   LEU A 318     -17.883  -6.498  13.147  1.00 88.79           C  
ATOM   4788  CB  LEU A 318     -15.955  -8.124  13.061  1.00 88.79           C  
ATOM   4789  HB2 LEU A 318     -16.353  -8.605  13.954  1.00 88.79           H  
ATOM   4790  HB3 LEU A 318     -15.286  -7.325  13.382  1.00 88.79           H  
ATOM   4791  O   LEU A 318     -17.397  -5.393  13.399  1.00 88.79           O  
ATOM   4792  CG  LEU A 318     -15.146  -9.160  12.261  1.00 88.79           C  
ATOM   4793  HG  LEU A 318     -14.774  -8.713  11.340  1.00 88.79           H  
ATOM   4794  CD1 LEU A 318     -13.944  -9.572  13.094  1.00 88.79           C  
ATOM   4795 HD11 LEU A 318     -14.273 -10.062  14.010  1.00 88.79           H  
ATOM   4796 HD12 LEU A 318     -13.350  -8.691  13.337  1.00 88.79           H  
ATOM   4797 HD13 LEU A 318     -13.346 -10.282  12.522  1.00 88.79           H  
ATOM   4798  CD2 LEU A 318     -15.962 -10.404  11.920  1.00 88.79           C  
ATOM   4799 HD21 LEU A 318     -16.374 -10.849  12.826  1.00 88.79           H  
ATOM   4800 HD22 LEU A 318     -15.323 -11.145  11.440  1.00 88.79           H  
ATOM   4801 HD23 LEU A 318     -16.771 -10.156  11.233  1.00 88.79           H  
ATOM   4802  N   ASN A 319     -19.064  -6.898  13.606  1.00 90.49           N  
ATOM   4803  H   ASN A 319     -19.341  -7.855  13.443  1.00 90.49           H  
ATOM   4804  CA  ASN A 319     -19.869  -6.150  14.563  1.00 90.49           C  
ATOM   4805  HA  ASN A 319     -19.393  -5.198  14.798  1.00 90.49           H  
ATOM   4806  C   ASN A 319     -19.959  -6.974  15.849  1.00 90.49           C  
ATOM   4807  CB  ASN A 319     -21.262  -5.871  13.977  1.00 90.49           C  
ATOM   4808  HB2 ASN A 319     -21.860  -5.342  14.720  1.00 90.49           H  
ATOM   4809  HB3 ASN A 319     -21.751  -6.827  13.787  1.00 90.49           H  
ATOM   4810  O   ASN A 319     -20.218  -8.171  15.785  1.00 90.49           O  
ATOM   4811  CG  ASN A 319     -21.264  -5.051  12.700  1.00 90.49           C  
ATOM   4812  ND2 ASN A 319     -22.272  -5.233  11.880  1.00 90.49           N  
ATOM   4813 HD21 ASN A 319     -22.966  -5.929  12.115  1.00 90.49           H  
ATOM   4814 HD22 ASN A 319     -22.254  -4.763  10.986  1.00 90.49           H  
ATOM   4815  OD1 ASN A 319     -20.409  -4.226  12.412  1.00 90.49           O  
ATOM   4816  N   PHE A 320     -19.752  -6.328  16.988  1.00 84.30           N  
ATOM   4817  H   PHE A 320     -19.591  -5.331  16.960  1.00 84.30           H  
ATOM   4818  CA  PHE A 320     -19.745  -6.945  18.306  1.00 84.30           C  
ATOM   4819  HA  PHE A 320     -19.841  -8.026  18.209  1.00 84.30           H  
ATOM   4820  C   PHE A 320     -20.947  -6.424  19.093  1.00 84.30           C  
ATOM   4821  CB  PHE A 320     -18.405  -6.657  18.997  1.00 84.30           C  
ATOM   4822  HB2 PHE A 320     -18.319  -5.584  19.170  1.00 84.30           H  
ATOM   4823  HB3 PHE A 320     -18.397  -7.150  19.969  1.00 84.30           H  
ATOM   4824  O   PHE A 320     -21.079  -5.219  19.336  1.00 84.30           O  
ATOM   4825  CG  PHE A 320     -17.205  -7.131  18.198  1.00 84.30           C  
ATOM   4826  CD1 PHE A 320     -16.826  -8.485  18.236  1.00 84.30           C  
ATOM   4827  HD1 PHE A 320     -17.371  -9.181  18.856  1.00 84.30           H  
ATOM   4828  CD2 PHE A 320     -16.515  -6.241  17.353  1.00 84.30           C  
ATOM   4829  HD2 PHE A 320     -16.817  -5.205  17.311  1.00 84.30           H  
ATOM   4830  CE1 PHE A 320     -15.757  -8.947  17.451  1.00 84.30           C  
ATOM   4831  HE1 PHE A 320     -15.480  -9.990  17.492  1.00 84.30           H  
ATOM   4832  CE2 PHE A 320     -15.471  -6.710  16.536  1.00 84.30           C  
ATOM   4833  HE2 PHE A 320     -14.966  -6.035  15.862  1.00 84.30           H  
ATOM   4834  CZ  PHE A 320     -15.082  -8.061  16.595  1.00 84.30           C  
ATOM   4835  HZ  PHE A 320     -14.275  -8.426  15.979  1.00 84.30           H  
ATOM   4836  N   GLU A 321     -21.845  -7.333  19.462  1.00 75.90           N  
ATOM   4837  H   GLU A 321     -21.682  -8.304  19.239  1.00 75.90           H  
ATOM   4838  CA  GLU A 321     -23.042  -7.027  20.242  1.00 75.90           C  
ATOM   4839  HA  GLU A 321     -23.349  -6.000  20.049  1.00 75.90           H  
ATOM   4840  C   GLU A 321     -22.717  -7.139  21.731  1.00 75.90           C  
ATOM   4841  CB  GLU A 321     -24.214  -7.926  19.824  1.00 75.90           C  
ATOM   4842  HB2 GLU A 321     -23.918  -8.973  19.890  1.00 75.90           H  
ATOM   4843  HB3 GLU A 321     -25.043  -7.746  20.508  1.00 75.90           H  
ATOM   4844  O   GLU A 321     -22.806  -8.200  22.342  1.00 75.90           O  
ATOM   4845  CG  GLU A 321     -24.674  -7.605  18.393  1.00 75.90           C  
ATOM   4846  HG2 GLU A 321     -24.890  -6.538  18.331  1.00 75.90           H  
ATOM   4847  HG3 GLU A 321     -23.861  -7.818  17.699  1.00 75.90           H  
ATOM   4848  CD  GLU A 321     -25.920  -8.387  17.952  1.00 75.90           C  
ATOM   4849  OE1 GLU A 321     -26.379  -8.106  16.820  1.00 75.90           O  
ATOM   4850  OE2 GLU A 321     -26.414  -9.228  18.731  1.00 75.90           O  
ATOM   4851  N   ARG A 322     -22.320  -6.013  22.327  1.00 67.00           N  
ATOM   4852  H   ARG A 322     -22.182  -5.201  21.742  1.00 67.00           H  
ATOM   4853  CA  ARG A 322     -21.946  -5.946  23.747  1.00 67.00           C  
ATOM   4854  HA  ARG A 322     -21.167  -6.686  23.933  1.00 67.00           H  
ATOM   4855  C   ARG A 322     -23.094  -6.307  24.697  1.00 67.00           C  
ATOM   4856  CB  ARG A 322     -21.410  -4.540  24.035  1.00 67.00           C  
ATOM   4857  HB2 ARG A 322     -20.661  -4.286  23.285  1.00 67.00           H  
ATOM   4858  HB3 ARG A 322     -22.229  -3.824  23.968  1.00 67.00           H  
ATOM   4859  O   ARG A 322     -22.841  -6.768  25.801  1.00 67.00           O  
ATOM   4860  CG  ARG A 322     -20.766  -4.454  25.422  1.00 67.00           C  
ATOM   4861  HG2 ARG A 322     -19.929  -5.151  25.477  1.00 67.00           H  
ATOM   4862  HG3 ARG A 322     -21.493  -4.703  26.194  1.00 67.00           H  
ATOM   4863  CD  ARG A 322     -20.280  -3.032  25.681  1.00 67.00           C  
ATOM   4864  HD2 ARG A 322     -21.139  -2.362  25.660  1.00 67.00           H  
ATOM   4865  HD3 ARG A 322     -19.580  -2.754  24.893  1.00 67.00           H  
ATOM   4866  NE  ARG A 322     -19.621  -2.953  26.991  1.00 67.00           N  
ATOM   4867  HE  ARG A 322     -19.721  -3.762  27.588  1.00 67.00           H  
ATOM   4868  NH1 ARG A 322     -18.641  -0.895  26.711  1.00 67.00           N  
ATOM   4869 HH11 ARG A 322     -17.785  -0.393  26.899  1.00 67.00           H  
ATOM   4870 HH12 ARG A 322     -19.189  -0.705  25.884  1.00 67.00           H  
ATOM   4871  NH2 ARG A 322     -17.991  -2.192  28.377  1.00 67.00           N  
ATOM   4872 HH21 ARG A 322     -17.985  -3.089  28.842  1.00 67.00           H  
ATOM   4873 HH22 ARG A 322     -17.123  -1.681  28.306  1.00 67.00           H  
ATOM   4874  CZ  ARG A 322     -18.780  -2.012  27.363  1.00 67.00           C  
ATOM   4875  N   ASP A 323     -24.337  -6.085  24.281  1.00 60.36           N  
ATOM   4876  H   ASP A 323     -24.471  -5.680  23.366  1.00 60.36           H  
ATOM   4877  CA  ASP A 323     -25.500  -6.188  25.167  1.00 60.36           C  
ATOM   4878  HA  ASP A 323     -25.251  -5.722  26.120  1.00 60.36           H  
ATOM   4879  C   ASP A 323     -25.891  -7.642  25.493  1.00 60.36           C  
ATOM   4880  CB  ASP A 323     -26.675  -5.399  24.558  1.00 60.36           C  
ATOM   4881  HB2 ASP A 323     -26.890  -5.798  23.567  1.00 60.36           H  
ATOM   4882  HB3 ASP A 323     -27.557  -5.551  25.180  1.00 60.36           H  
ATOM   4883  O   ASP A 323     -26.642  -7.868  26.441  1.00 60.36           O  
ATOM   4884  CG  ASP A 323     -26.427  -3.883  24.453  1.00 60.36           C  
ATOM   4885  OD1 ASP A 323     -25.469  -3.370  25.080  1.00 60.36           O  
ATOM   4886  OD2 ASP A 323     -27.190  -3.222  23.714  1.00 60.36           O  
ATOM   4887  N   LEU A 324     -25.378  -8.628  24.744  1.00 59.05           N  
ATOM   4888  H   LEU A 324     -24.743  -8.382  23.998  1.00 59.05           H  
ATOM   4889  CA  LEU A 324     -25.733 -10.043  24.915  1.00 59.05           C  
ATOM   4890  HA  LEU A 324     -26.634 -10.117  25.524  1.00 59.05           H  
ATOM   4891  C   LEU A 324     -24.683 -10.871  25.664  1.00 59.05           C  
ATOM   4892  CB  LEU A 324     -26.035 -10.658  23.537  1.00 59.05           C  
ATOM   4893  HB2 LEU A 324     -25.153 -10.549  22.906  1.00 59.05           H  
ATOM   4894  HB3 LEU A 324     -26.218 -11.724  23.669  1.00 59.05           H  
ATOM   4895  O   LEU A 324     -25.000 -11.962  26.134  1.00 59.05           O  
ATOM   4896  CG  LEU A 324     -27.246 -10.047  22.808  1.00 59.05           C  
ATOM   4897  HG  LEU A 324     -27.058  -8.992  22.605  1.00 59.05           H  
ATOM   4898  CD1 LEU A 324     -27.443 -10.767  21.478  1.00 59.05           C  
ATOM   4899 HD11 LEU A 324     -27.691 -11.817  21.639  1.00 59.05           H  
ATOM   4900 HD12 LEU A 324     -26.529 -10.701  20.888  1.00 59.05           H  
ATOM   4901 HD13 LEU A 324     -28.235 -10.283  20.906  1.00 59.05           H  
ATOM   4902  CD2 LEU A 324     -28.546 -10.174  23.609  1.00 59.05           C  
ATOM   4903 HD21 LEU A 324     -28.493  -9.552  24.503  1.00 59.05           H  
ATOM   4904 HD22 LEU A 324     -29.382  -9.826  23.003  1.00 59.05           H  
ATOM   4905 HD23 LEU A 324     -28.710 -11.214  23.895  1.00 59.05           H  
ATOM   4906  N   GLN A 325     -23.448 -10.384  25.785  1.00 58.63           N  
ATOM   4907  H   GLN A 325     -23.264  -9.441  25.472  1.00 58.63           H  
ATOM   4908  CA  GLN A 325     -22.338 -11.142  26.362  1.00 58.63           C  
ATOM   4909  HA  GLN A 325     -22.669 -12.160  26.567  1.00 58.63           H  
ATOM   4910  C   GLN A 325     -21.925 -10.552  27.710  1.00 58.63           C  
ATOM   4911  CB  GLN A 325     -21.195 -11.247  25.339  1.00 58.63           C  
ATOM   4912  HB2 GLN A 325     -20.277 -11.548  25.844  1.00 58.63           H  
ATOM   4913  HB3 GLN A 325     -21.035 -10.273  24.877  1.00 58.63           H  
ATOM   4914  O   GLN A 325     -21.805  -9.336  27.867  1.00 58.63           O  
ATOM   4915  CG  GLN A 325     -21.542 -12.307  24.273  1.00 58.63           C  
ATOM   4916  HG2 GLN A 325     -22.552 -12.136  23.899  1.00 58.63           H  
ATOM   4917  HG3 GLN A 325     -21.520 -13.292  24.740  1.00 58.63           H  
ATOM   4918  CD  GLN A 325     -20.613 -12.304  23.064  1.00 58.63           C  
ATOM   4919  NE2 GLN A 325     -20.481 -13.431  22.400  1.00 58.63           N  
ATOM   4920 HE21 GLN A 325     -19.746 -13.487  21.709  1.00 58.63           H  
ATOM   4921 HE22 GLN A 325     -20.952 -14.277  22.688  1.00 58.63           H  
ATOM   4922  OE1 GLN A 325     -20.019 -11.300  22.708  1.00 58.63           O  
ATOM   4923  N   GLU A 326     -21.741 -11.431  28.701  1.00 59.66           N  
ATOM   4924  H   GLU A 326     -21.872 -12.412  28.498  1.00 59.66           H  
ATOM   4925  CA  GLU A 326     -21.247 -11.083  30.035  1.00 59.66           C  
ATOM   4926  HA  GLU A 326     -22.035 -10.553  30.571  1.00 59.66           H  
ATOM   4927  C   GLU A 326     -20.029 -10.160  29.929  1.00 59.66           C  
ATOM   4928  CB  GLU A 326     -20.875 -12.354  30.817  1.00 59.66           C  
ATOM   4929  HB2 GLU A 326     -20.179 -12.944  30.221  1.00 59.66           H  
ATOM   4930  HB3 GLU A 326     -20.377 -12.058  31.741  1.00 59.66           H  
ATOM   4931  O   GLU A 326     -19.236 -10.284  28.998  1.00 59.66           O  
ATOM   4932  CG  GLU A 326     -22.103 -13.205  31.181  1.00 59.66           C  
ATOM   4933  HG2 GLU A 326     -22.613 -13.501  30.265  1.00 59.66           H  
ATOM   4934  HG3 GLU A 326     -22.787 -12.587  31.763  1.00 59.66           H  
ATOM   4935  CD  GLU A 326     -21.753 -14.472  31.983  1.00 59.66           C  
ATOM   4936  OE1 GLU A 326     -22.686 -15.024  32.610  1.00 59.66           O  
ATOM   4937  OE2 GLU A 326     -20.568 -14.876  31.978  1.00 59.66           O  
ATOM   4938  N   VAL A 327     -19.899  -9.223  30.876  1.00 60.46           N
[truncated: 256,941 more chars]
