# Supplementary material for: Widespread Horizontal Gene Transfer Among Animal Viruses
Source: bioRxiv. 2024 Mar 26:2024.03.25.586562. Preprint. [Version 2] doi: 10.1101/2024.03.25.586562 (PMC11071296; doi:10.1101/2024.03.25.586562)
Supplement: Supplement 7 [file media-7.zip › File7_PDB/Papilloma6077_L2.pdb]

ATOM      1  N   MET A   1      46.231   7.523  15.626  1.00 40.19           N  
ATOM      2  H   MET A   1      46.891   6.868  16.020  1.00 40.19           H  
ATOM      3  H2  MET A   1      46.655   7.997  14.842  1.00 40.19           H  
ATOM      4  H3  MET A   1      45.986   8.207  16.328  1.00 40.19           H  
ATOM      5  CA  MET A   1      45.006   6.815  15.202  1.00 40.19           C  
ATOM      6  HA  MET A   1      45.225   6.107  14.402  1.00 40.19           H  
ATOM      7  C   MET A   1      44.029   7.849  14.668  1.00 40.19           C  
ATOM      8  CB  MET A   1      44.387   6.046  16.383  1.00 40.19           C  
ATOM      9  HB2 MET A   1      44.431   6.659  17.284  1.00 40.19           H  
ATOM     10  HB3 MET A   1      43.340   5.836  16.166  1.00 40.19           H  
ATOM     11  O   MET A   1      43.515   8.626  15.462  1.00 40.19           O  
ATOM     12  CG  MET A   1      45.086   4.707  16.637  1.00 40.19           C  
ATOM     13  HG2 MET A   1      46.164   4.859  16.691  1.00 40.19           H  
ATOM     14  HG3 MET A   1      44.872   4.038  15.804  1.00 40.19           H  
ATOM     15  SD  MET A   1      44.553   3.915  18.174  1.00 40.19           S  
ATOM     16  CE  MET A   1      45.305   2.275  17.975  1.00 40.19           C  
ATOM     17  HE1 MET A   1      46.387   2.368  17.881  1.00 40.19           H  
ATOM     18  HE2 MET A   1      44.903   1.790  17.085  1.00 40.19           H  
ATOM     19  HE3 MET A   1      45.073   1.662  18.846  1.00 40.19           H  
ATOM     20  N   ARG A   2      43.840   7.945  13.344  1.00 37.42           N  
ATOM     21  H   ARG A   2      44.243   7.248  12.734  1.00 37.42           H  
ATOM     22  CA  ARG A   2      42.683   8.673  12.799  1.00 37.42           C  
ATOM     23  HA  ARG A   2      42.532   9.612  13.331  1.00 37.42           H  
ATOM     24  C   ARG A   2      41.465   7.801  13.060  1.00 37.42           C  
ATOM     25  CB  ARG A   2      42.820   8.952  11.288  1.00 37.42           C  
ATOM     26  HB2 ARG A   2      41.825   8.955  10.843  1.00 37.42           H  
ATOM     27  HB3 ARG A   2      43.391   8.156  10.810  1.00 37.42           H  
ATOM     28  O   ARG A   2      41.519   6.613  12.766  1.00 37.42           O  
ATOM     29  CG  ARG A   2      43.458  10.315  10.994  1.00 37.42           C  
ATOM     30  HG2 ARG A   2      44.469  10.329  11.399  1.00 37.42           H  
ATOM     31  HG3 ARG A   2      42.872  11.100  11.472  1.00 37.42           H  
ATOM     32  CD  ARG A   2      43.511  10.582   9.483  1.00 37.42           C  
ATOM     33  HD2 ARG A   2      42.494  10.627   9.095  1.00 37.42           H  
ATOM     34  HD3 ARG A   2      44.029   9.753   9.000  1.00 37.42           H  
ATOM     35  NE  ARG A   2      44.215  11.844   9.181  1.00 37.42           N  
ATOM     36  HE  ARG A   2      44.411  12.461   9.956  1.00 37.42           H  
ATOM     37  NH1 ARG A   2      44.324  11.586   6.896  1.00 37.42           N  
ATOM     38 HH11 ARG A   2      43.768  10.745   6.953  1.00 37.42           H  
ATOM     39 HH12 ARG A   2      44.593  11.924   5.983  1.00 37.42           H  
ATOM     40  NH2 ARG A   2      45.237  13.384   7.846  1.00 37.42           N  
ATOM     41 HH21 ARG A   2      45.436  13.970   8.644  1.00 37.42           H  
ATOM     42 HH22 ARG A   2      45.493  13.695   6.920  1.00 37.42           H  
ATOM     43  CZ  ARG A   2      44.586  12.262   7.980  1.00 37.42           C  
ATOM     44  N   VAL A   3      40.422   8.377  13.646  1.00 40.07           N  
ATOM     45  H   VAL A   3      40.458   9.368  13.842  1.00 40.07           H  
ATOM     46  CA  VAL A   3      39.108   7.737  13.691  1.00 40.07           C  
ATOM     47  HA  VAL A   3      39.207   6.726  14.085  1.00 40.07           H  
ATOM     48  C   VAL A   3      38.627   7.710  12.239  1.00 40.07           C  
ATOM     49  CB  VAL A   3      38.141   8.523  14.597  1.00 40.07           C  
ATOM     50  HB  VAL A   3      38.021   9.537  14.215  1.00 40.07           H  
ATOM     51  O   VAL A   3      38.476   8.793  11.669  1.00 40.07           O  
ATOM     52  CG1 VAL A   3      36.765   7.854  14.665  1.00 40.07           C  
ATOM     53 HG11 VAL A   3      36.311   7.830  13.674  1.00 40.07           H  
ATOM     54 HG12 VAL A   3      36.106   8.422  15.321  1.00 40.07           H  
ATOM     55 HG13 VAL A   3      36.855   6.834  15.037  1.00 40.07           H  
ATOM     56  CG2 VAL A   3      38.696   8.613  16.027  1.00 40.07           C  
ATOM     57 HG21 VAL A   3      38.859   7.612  16.426  1.00 40.07           H  
ATOM     58 HG22 VAL A   3      37.982   9.138  16.662  1.00 40.07           H  
ATOM     59 HG23 VAL A   3      39.635   9.167  16.041  1.00 40.07           H  
ATOM     60  N   PRO A   4      38.504   6.536  11.599  1.00 46.26           N  
ATOM     61  CA  PRO A   4      37.993   6.476  10.241  1.00 46.26           C  
ATOM     62  HA  PRO A   4      38.608   7.086   9.578  1.00 46.26           H  
ATOM     63  C   PRO A   4      36.566   7.024  10.241  1.00 46.26           C  
ATOM     64  CB  PRO A   4      38.096   5.008   9.812  1.00 46.26           C  
ATOM     65  HB2 PRO A   4      37.278   4.711   9.156  1.00 46.26           H  
ATOM     66  HB3 PRO A   4      39.053   4.845   9.317  1.00 46.26           H  
ATOM     67  O   PRO A   4      35.785   6.742  11.156  1.00 46.26           O  
ATOM     68  CG  PRO A   4      38.073   4.239  11.132  1.00 46.26           C  
ATOM     69  HG2 PRO A   4      38.620   3.299  11.061  1.00 46.26           H  
ATOM     70  HG3 PRO A   4      37.039   4.055  11.425  1.00 46.26           H  
ATOM     71  CD  PRO A   4      38.719   5.197  12.129  1.00 46.26           C  
ATOM     72  HD2 PRO A   4      39.787   4.984  12.184  1.00 46.26           H  
ATOM     73  HD3 PRO A   4      38.254   5.071  13.107  1.00 46.26           H  
ATOM     74  N   ASN A   5      36.239   7.835   9.234  1.00 46.44           N  
ATOM     75  H   ASN A   5      36.919   8.005   8.507  1.00 46.44           H  
ATOM     76  CA  ASN A   5      34.852   8.183   8.958  1.00 46.44           C  
ATOM     77  HA  ASN A   5      34.457   8.793   9.771  1.00 46.44           H  
ATOM     78  C   ASN A   5      34.057   6.877   8.882  1.00 46.44           C  
ATOM     79  CB  ASN A   5      34.765   8.954   7.633  1.00 46.44           C  
ATOM     80  HB2 ASN A   5      35.343   8.432   6.870  1.00 46.44           H  
ATOM     81  HB3 ASN A   5      33.729   8.983   7.296  1.00 46.44           H  
ATOM     82  O   ASN A   5      34.511   5.915   8.266  1.00 46.44           O  
ATOM     83  CG  ASN A   5      35.232  10.392   7.730  1.00 46.44           C  
ATOM     84  ND2 ASN A   5      35.788  10.903   6.657  1.00 46.44           N  
ATOM     85 HD21 ASN A   5      35.969  10.310   5.860  1.00 46.44           H  
ATOM     86 HD22 ASN A   5      36.078  11.870   6.682  1.00 46.44           H  
ATOM     87  OD1 ASN A   5      35.074  11.063   8.740  1.00 46.44           O  
ATOM     88  N   SER A   6      32.883   6.835   9.510  1.00 56.12           N  
ATOM     89  H   SER A   6      32.528   7.683   9.927  1.00 56.12           H  
ATOM     90  CA  SER A   6      32.116   5.603   9.756  1.00 56.12           C  
ATOM     91  HA  SER A   6      32.720   4.941  10.376  1.00 56.12           H  
ATOM     92  C   SER A   6      31.727   4.810   8.503  1.00 56.12           C  
ATOM     93  CB  SER A   6      30.842   5.963  10.526  1.00 56.12           C  
ATOM     94  HB2 SER A   6      30.270   5.060  10.743  1.00 56.12           H  
ATOM     95  HB3 SER A   6      31.119   6.435  11.468  1.00 56.12           H  
ATOM     96  O   SER A   6      31.190   3.716   8.628  1.00 56.12           O  
ATOM     97  OG  SER A   6      30.049   6.867   9.777  1.00 56.12           O  
ATOM     98  HG  SER A   6      29.626   6.388   9.060  1.00 56.12           H  
ATOM     99  N   ASN A   7      31.976   5.354   7.313  1.00 55.06           N  
ATOM    100  H   ASN A   7      32.511   6.211   7.299  1.00 55.06           H  
ATOM    101  CA  ASN A   7      31.559   4.790   6.036  1.00 55.06           C  
ATOM    102  HA  ASN A   7      30.938   3.912   6.214  1.00 55.06           H  
ATOM    103  C   ASN A   7      32.743   4.310   5.179  1.00 55.06           C  
ATOM    104  CB  ASN A   7      30.696   5.839   5.314  1.00 55.06           C  
ATOM    105  HB2 ASN A   7      31.293   6.731   5.122  1.00 55.06           H  
ATOM    106  HB3 ASN A   7      30.382   5.432   4.352  1.00 55.06           H  
ATOM    107  O   ASN A   7      32.521   3.710   4.130  1.00 55.06           O  
ATOM    108  CG  ASN A   7      29.440   6.241   6.076  1.00 55.06           C  
ATOM    109  ND2 ASN A   7      28.707   7.198   5.562  1.00 55.06           N  
ATOM    110 HD21 ASN A   7      27.858   7.421   6.061  1.00 55.06           H  
ATOM    111 HD22 ASN A   7      28.966   7.629   4.686  1.00 55.06           H  
ATOM    112  OD1 ASN A   7      29.099   5.746   7.138  1.00 55.06           O  
ATOM    113  N   GLU A   8      33.986   4.552   5.602  1.00 63.44           N  
ATOM    114  H   GLU A   8      34.131   4.958   6.516  1.00 63.44           H  
ATOM    115  CA  GLU A   8      35.175   4.105   4.875  1.00 63.44           C  
ATOM    116  HA  GLU A   8      34.935   4.036   3.814  1.00 63.44           H  
ATOM    117  C   GLU A   8      35.574   2.696   5.340  1.00 63.44           C  
ATOM    118  CB  GLU A   8      36.307   5.141   5.001  1.00 63.44           C  
ATOM    119  HB2 GLU A   8      36.432   5.407   6.051  1.00 63.44           H  
ATOM    120  HB3 GLU A   8      37.235   4.696   4.641  1.00 63.44           H  
ATOM    121  O   GLU A   8      35.595   2.393   6.536  1.00 63.44           O  
ATOM    122  CG  GLU A   8      36.011   6.407   4.169  1.00 63.44           C  
ATOM    123  HG2 GLU A   8      36.086   6.156   3.111  1.00 63.44           H  
ATOM    124  HG3 GLU A   8      34.986   6.724   4.362  1.00 63.44           H  
ATOM    125  CD  GLU A   8      36.952   7.585   4.487  1.00 63.44           C  
ATOM    126  OE1 GLU A   8      36.495   8.747   4.358  1.00 63.44           O  
ATOM    127  OE2 GLU A   8      38.089   7.345   4.951  1.00 63.44           O  
ATOM    128  N   ALA A   9      35.858   1.807   4.383  1.00 64.86           N  
ATOM    129  H   ALA A   9      35.876   2.123   3.424  1.00 64.86           H  
ATOM    130  CA  ALA A   9      36.440   0.505   4.688  1.00 64.86           C  
ATOM    131  HA  ALA A   9      35.778  -0.026   5.372  1.00 64.86           H  
ATOM    132  C   ALA A   9      37.788   0.716   5.389  1.00 64.86           C  
ATOM    133  CB  ALA A   9      36.586  -0.314   3.400  1.00 64.86           C  
ATOM    134  HB1 ALA A   9      37.281   0.182   2.723  1.00 64.86           H  
ATOM    135  HB2 ALA A   9      35.616  -0.417   2.912  1.00 64.86           H  
ATOM    136  HB3 ALA A   9      36.975  -1.303   3.642  1.00 64.86           H  
ATOM    137  O   ALA A   9      38.580   1.556   4.965  1.00 64.86           O  
ATOM    138  N   TYR A  10      38.043  -0.040   6.452  1.00 70.31           N  
ATOM    139  H   TYR A  10      37.392  -0.764   6.721  1.00 70.31           H  
ATOM    140  CA  TYR A  10      39.288   0.056   7.200  1.00 70.31           C  
ATOM    141  HA  TYR A  10      39.922   0.811   6.736  1.00 70.31           H  
ATOM    142  C   TYR A  10      40.063  -1.255   7.116  1.00 70.31           C  
ATOM    143  CB  TYR A  10      39.036   0.544   8.634  1.00 70.31           C  
ATOM    144  HB2 TYR A  10      39.997   0.650   9.137  1.00 70.31           H  
ATOM    145  HB3 TYR A  10      38.592   1.539   8.582  1.00 70.31           H  
ATOM    146  O   TYR A  10      39.500  -2.354   7.084  1.00 70.31           O  
ATOM    147  CG  TYR A  10      38.135  -0.339   9.472  1.00 70.31           C  
ATOM    148  CD1 TYR A  10      36.736  -0.213   9.374  1.00 70.31           C  
ATOM    149  HD1 TYR A  10      36.312   0.515   8.697  1.00 70.31           H  
ATOM    150  CD2 TYR A  10      38.696  -1.275  10.359  1.00 70.31           C  
ATOM    151  HD2 TYR A  10      39.770  -1.365  10.437  1.00 70.31           H  
ATOM    152  CE1 TYR A  10      35.894  -1.053  10.127  1.00 70.31           C  
ATOM    153  HE1 TYR A  10      34.822  -0.970  10.022  1.00 70.31           H  
ATOM    154  CE2 TYR A  10      37.856  -2.091  11.140  1.00 70.31           C  
ATOM    155  HE2 TYR A  10      38.268  -2.792  11.851  1.00 70.31           H  
ATOM    156  OH  TYR A  10      35.663  -2.837  11.726  1.00 70.31           O  
ATOM    157  HH  TYR A  10      34.735  -2.699  11.522  1.00 70.31           H  
ATOM    158  CZ  TYR A  10      36.458  -2.004  11.004  1.00 70.31           C  
ATOM    159  N   GLU A  11      41.381  -1.117   7.058  1.00 75.92           N  
ATOM    160  H   GLU A  11      41.779  -0.190   7.031  1.00 75.92           H  
ATOM    161  CA  GLU A  11      42.310  -2.236   7.069  1.00 75.92           C  
ATOM    162  HA  GLU A  11      41.940  -3.031   6.422  1.00 75.92           H  
ATOM    163  C   GLU A  11      42.435  -2.780   8.494  1.00 75.92           C  
ATOM    164  CB  GLU A  11      43.675  -1.781   6.542  1.00 75.92           C  
ATOM    165  HB2 GLU A  11      43.997  -0.904   7.103  1.00 75.92           H  
ATOM    166  HB3 GLU A  11      44.391  -2.582   6.723  1.00 75.92           H  
ATOM    167  O   GLU A  11      42.736  -2.044   9.438  1.00 75.92           O  
ATOM    168  CG  GLU A  11      43.660  -1.446   5.041  1.00 75.92           C  
ATOM    169  HG2 GLU A  11      42.941  -0.644   4.875  1.00 75.92           H  
ATOM    170  HG3 GLU A  11      43.336  -2.330   4.490  1.00 75.92           H  
ATOM    171  CD  GLU A  11      45.040  -0.997   4.526  1.00 75.92           C  
ATOM    172  OE1 GLU A  11      45.118  -0.473   3.395  1.00 75.92           O  
ATOM    173  OE2 GLU A  11      46.030  -1.157   5.275  1.00 75.92           O  
ATOM    174  N   VAL A  12      42.212  -4.083   8.653  1.00 77.19           N  
ATOM    175  H   VAL A  12      41.924  -4.628   7.853  1.00 77.19           H  
ATOM    176  CA  VAL A  12      42.482  -4.802   9.896  1.00 77.19           C  
ATOM    177  HA  VAL A  12      42.913  -4.115  10.625  1.00 77.19           H  
ATOM    178  C   VAL A  12      43.507  -5.877   9.600  1.00 77.19           C  
ATOM    179  CB  VAL A  12      41.208  -5.394  10.520  1.00 77.19           C  
ATOM    180  HB  VAL A  12      40.768  -6.130   9.847  1.00 77.19           H  
ATOM    181  O   VAL A  12      43.287  -6.754   8.768  1.00 77.19           O  
ATOM    182  CG1 VAL A  12      41.505  -6.067  11.868  1.00 77.19           C  
ATOM    183 HG11 VAL A  12      40.582  -6.432  12.318  1.00 77.19           H  
ATOM    184 HG12 VAL A  12      41.982  -5.359  12.546  1.00 77.19           H  
ATOM    185 HG13 VAL A  12      42.169  -6.919  11.721  1.00 77.19           H  
ATOM    186  CG2 VAL A  12      40.180  -4.297  10.785  1.00 77.19           C  
ATOM    187 HG21 VAL A  12      40.634  -3.501  11.376  1.00 77.19           H  
ATOM    188 HG22 VAL A  12      39.325  -4.710  11.320  1.00 77.19           H  
ATOM    189 HG23 VAL A  12      39.833  -3.887   9.836  1.00 77.19           H  
ATOM    190  N   TRP A  13      44.636  -5.820  10.298  1.00 78.70           N  
ATOM    191  H   TRP A  13      44.768  -5.074  10.966  1.00 78.70           H  
ATOM    192  CA  TRP A  13      45.593  -6.915  10.281  1.00 78.70           C  
ATOM    193  HA  TRP A  13      45.793  -7.209   9.251  1.00 78.70           H  
ATOM    194  C   TRP A  13      44.999  -8.116  11.018  1.00 78.70           C  
ATOM    195  CB  TRP A  13      46.907  -6.462  10.915  1.00 78.70           C  
ATOM    196  HB2 TRP A  13      46.725  -6.143  11.941  1.00 78.70           H  
ATOM    197  HB3 TRP A  13      47.292  -5.607  10.359  1.00 78.70           H  
ATOM    198  O   TRP A  13      44.677  -8.015  12.204  1.00 78.70           O  
ATOM    199  CG  TRP A  13      47.950  -7.529  10.915  1.00 78.70           C  
ATOM    200  CD1 TRP A  13      48.312  -8.286  11.975  1.00 78.70           C  
ATOM    201  HD1 TRP A  13      47.892  -8.204  12.966  1.00 78.70           H  
ATOM    202  CD2 TRP A  13      48.723  -8.028   9.784  1.00 78.70           C  
ATOM    203  CE2 TRP A  13      49.566  -9.083  10.241  1.00 78.70           C  
ATOM    204  CE3 TRP A  13      48.783  -7.701   8.414  1.00 78.70           C  
ATOM    205  HE3 TRP A  13      48.143  -6.914   8.043  1.00 78.70           H  
ATOM    206  NE1 TRP A  13      49.273  -9.197  11.584  1.00 78.70           N  
ATOM    207  HE1 TRP A  13      49.666  -9.883  12.212  1.00 78.70           H  
ATOM    208  CH2 TRP A  13      50.482  -9.409   8.025  1.00 78.70           C  
ATOM    209  HH2 TRP A  13      51.133  -9.939   7.346  1.00 78.70           H  
ATOM    210  CZ2 TRP A  13      50.440  -9.766   9.384  1.00 78.70           C  
ATOM    211  HZ2 TRP A  13      51.062 -10.565   9.760  1.00 78.70           H  
ATOM    212  CZ3 TRP A  13      49.652  -8.382   7.541  1.00 78.70           C  
ATOM    213  HZ3 TRP A  13      49.685  -8.123   6.493  1.00 78.70           H  
ATOM    214  N   ASN A  14      44.842  -9.237  10.318  1.00 77.40           N  
ATOM    215  H   ASN A  14      45.109  -9.260   9.344  1.00 77.40           H  
ATOM    216  CA  ASN A  14      44.428 -10.493  10.924  1.00 77.40           C  
ATOM    217  HA  ASN A  14      43.897 -10.286  11.853  1.00 77.40           H  
ATOM    218  C   ASN A  14      45.679 -11.317  11.280  1.00 77.40           C  
ATOM    219  CB  ASN A  14      43.430 -11.191   9.984  1.00 77.40           C  
ATOM    220  HB2 ASN A  14      42.615 -10.506   9.750  1.00 77.40           H  
ATOM    221  HB3 ASN A  14      43.927 -11.452   9.049  1.00 77.40           H  
ATOM    222  O   ASN A  14      46.430 -11.745  10.401  1.00 77.40           O  
ATOM    223  CG  ASN A  14      42.827 -12.441  10.602  1.00 77.40           C  
ATOM    224  ND2 ASN A  14      41.803 -13.008  10.013  1.00 77.40           N  
ATOM    225 HD21 ASN A  14      41.450 -13.856  10.432  1.00 77.40           H  
ATOM    226 HD22 ASN A  14      41.465 -12.691   9.116  1.00 77.40           H  
ATOM    227  OD1 ASN A  14      43.255 -12.917  11.640  1.00 77.40           O  
ATOM    228  N   GLU A  15      45.918 -11.522  12.581  1.00 80.28           N  
ATOM    229  H   GLU A  15      45.257 -11.162  13.255  1.00 80.28           H  
ATOM    230  CA  GLU A  15      47.093 -12.245  13.089  1.00 80.28           C  
ATOM    231  HA  GLU A  15      47.992 -11.813  12.648  1.00 80.28           H  
ATOM    232  C   GLU A  15      47.093 -13.729  12.701  1.00 80.28           C  
ATOM    233  CB  GLU A  15      47.190 -12.116  14.621  1.00 80.28           C  
ATOM    234  HB2 GLU A  15      46.239 -12.409  15.067  1.00 80.28           H  
ATOM    235  HB3 GLU A  15      47.962 -12.800  14.972  1.00 80.28           H  
ATOM    236  O   GLU A  15      48.164 -14.298  12.490  1.00 80.28           O  
ATOM    237  CG  GLU A  15      47.565 -10.697  15.081  1.00 80.28           C  
ATOM    238  HG2 GLU A  15      46.778 -10.009  14.774  1.00 80.28           H  
ATOM    239  HG3 GLU A  15      48.481 -10.403  14.569  1.00 80.28           H  
ATOM    240  CD  GLU A  15      47.778 -10.572  16.603  1.00 80.28           C  
ATOM    241  OE1 GLU A  15      48.230  -9.481  17.022  1.00 80.28           O  
ATOM    242  OE2 GLU A  15      47.504 -11.544  17.342  1.00 80.28           O  
ATOM    243  N   GLU A  16      45.917 -14.348  12.555  1.00 78.18           N  
ATOM    244  H   GLU A  16      45.066 -13.820  12.686  1.00 78.18           H  
ATOM    245  CA  GLU A  16      45.800 -15.775  12.235  1.00 78.18           C  
ATOM    246  HA  GLU A  16      46.502 -16.341  12.846  1.00 78.18           H  
ATOM    247  C   GLU A  16      46.141 -16.062  10.770  1.00 78.18           C  
ATOM    248  CB  GLU A  16      44.379 -16.275  12.536  1.00 78.18           C  
ATOM    249  HB2 GLU A  16      44.306 -17.309  12.200  1.00 78.18           H  
ATOM    250  HB3 GLU A  16      43.664 -15.678  11.970  1.00 78.18           H  
ATOM    251  O   GLU A  16      46.810 -17.049  10.466  1.00 78.18           O  
ATOM    252  CG  GLU A  16      44.024 -16.227  14.031  1.00 78.18           C  
ATOM    253  HG2 GLU A  16      44.057 -15.192  14.371  1.00 78.18           H  
ATOM    254  HG3 GLU A  16      44.779 -16.787  14.583  1.00 78.18           H  
ATOM    255  CD  GLU A  16      42.633 -16.810  14.341  1.00 78.18           C  
ATOM    256  OE1 GLU A  16      42.353 -17.007  15.546  1.00 78.18           O  
ATOM    257  OE2 GLU A  16      41.855 -17.061  13.392  1.00 78.18           O  
ATOM    258  N   THR A  17      45.711 -15.192   9.852  1.00 79.61           N  
ATOM    259  H   THR A  17      45.176 -14.392  10.159  1.00 79.61           H  
ATOM    260  CA  THR A  17      45.964 -15.362   8.413  1.00 79.61           C  
ATOM    261  HA  THR A  17      46.102 -16.425   8.214  1.00 79.61           H  
ATOM    262  C   THR A  17      47.251 -14.687   7.948  1.00 79.61           C  
ATOM    263  CB  THR A  17      44.769 -14.907   7.557  1.00 79.61           C  
ATOM    264  HB  THR A  17      45.001 -15.079   6.506  1.00 79.61           H  
ATOM    265  O   THR A  17      47.677 -14.929   6.818  1.00 79.61           O  
ATOM    266  CG2 THR A  17      43.484 -15.655   7.895  1.00 79.61           C  
ATOM    267 HG21 THR A  17      43.216 -15.485   8.937  1.00 79.61           H  
ATOM    268 HG22 THR A  17      42.675 -15.290   7.261  1.00 79.61           H  
ATOM    269 HG23 THR A  17      43.622 -16.723   7.724  1.00 79.61           H  
ATOM    270  OG1 THR A  17      44.472 -13.548   7.744  1.00 79.61           O  
ATOM    271  HG1 THR A  17      43.530 -13.438   7.598  1.00 79.61           H  
ATOM    272  N   GLN A  18      47.873 -13.854   8.795  1.00 80.78           N  
ATOM    273  H   GLN A  18      47.446 -13.718   9.700  1.00 80.78           H  
ATOM    274  CA  GLN A  18      48.977 -12.953   8.438  1.00 80.78           C  
ATOM    275  HA  GLN A  18      49.061 -12.228   9.248  1.00 80.78           H  
ATOM    276  C   GLN A  18      48.680 -12.123   7.180  1.00 80.78           C  
ATOM    277  CB  GLN A  18      50.319 -13.697   8.342  1.00 80.78           C  
ATOM    278  HB2 GLN A  18      51.083 -12.981   8.040  1.00 80.78           H  
ATOM    279  HB3 GLN A  18      50.262 -14.476   7.582  1.00 80.78           H  
ATOM    280  O   GLN A  18      49.546 -11.918   6.324  1.00 80.78           O  
ATOM    281  CG  GLN A  18      50.766 -14.308   9.671  1.00 80.78           C  
ATOM    282  HG2 GLN A  18      50.127 -15.154   9.923  1.00 80.78           H  
ATOM    283  HG3 GLN A  18      50.670 -13.560  10.458  1.00 80.78           H  
ATOM    284  CD  GLN A  18      52.217 -14.778   9.623  1.00 80.78           C  
ATOM    285  NE2 GLN A  18      52.826 -15.005  10.765  1.00 80.78           N  
ATOM    286 HE21 GLN A  18      53.778 -15.336  10.699  1.00 80.78           H  
ATOM    287 HE22 GLN A  18      52.311 -14.918  11.630  1.00 80.78           H  
ATOM    288  OE1 GLN A  18      52.847 -14.944   8.590  1.00 80.78           O  
ATOM    289  N   ARG A  19      47.431 -11.673   7.033  1.00 76.84           N  
ATOM    290  H   ARG A  19      46.771 -11.859   7.774  1.00 76.84           H  
ATOM    291  CA  ARG A  19      46.984 -10.862   5.898  1.00 76.84           C  
ATOM    292  HA  ARG A  19      47.860 -10.502   5.357  1.00 76.84           H  
ATOM    293  C   ARG A  19      46.247  -9.623   6.390  1.00 76.84           C  
ATOM    294  CB  ARG A  19      46.137 -11.712   4.933  1.00 76.84           C  
ATOM    295  HB2 ARG A  19      45.344 -12.205   5.496  1.00 76.84           H  
ATOM    296  HB3 ARG A  19      45.672 -11.059   4.195  1.00 76.84           H  
ATOM    297  O   ARG A  19      45.582  -9.637   7.426  1.00 76.84           O  
ATOM    298  CG  ARG A  19      46.979 -12.767   4.192  1.00 76.84           C  
ATOM    299  HG2 ARG A  19      47.518 -13.383   4.912  1.00 76.84           H  
ATOM    300  HG3 ARG A  19      47.710 -12.264   3.560  1.00 76.84           H  
ATOM    301  CD  ARG A  19      46.099 -13.677   3.328  1.00 76.84           C  
ATOM    302  HD2 ARG A  19      45.318 -14.103   3.957  1.00 76.84           H  
ATOM    303  HD3 ARG A  19      45.635 -13.069   2.551  1.00 76.84           H  
ATOM    304  NE  ARG A  19      46.884 -14.774   2.726  1.00 76.84           N  
ATOM    305  HE  ARG A  19      47.751 -14.999   3.192  1.00 76.84           H  
ATOM    306  NH1 ARG A  19      45.422 -15.331   1.039  1.00 76.84           N  
ATOM    307 HH11 ARG A  19      45.203 -15.870   0.214  1.00 76.84           H  
ATOM    308 HH12 ARG A  19      44.789 -14.613   1.364  1.00 76.84           H  
ATOM    309  NH2 ARG A  19      47.343 -16.440   1.235  1.00 76.84           N  
ATOM    310 HH21 ARG A  19      47.102 -16.952   0.399  1.00 76.84           H  
ATOM    311 HH22 ARG A  19      48.235 -16.592   1.683  1.00 76.84           H  
ATOM    312  CZ  ARG A  19      46.546 -15.507   1.676  1.00 76.84           C  
ATOM    313  N   VAL A  20      46.364  -8.544   5.619  1.00 74.59           N  
ATOM    314  H   VAL A  20      46.921  -8.614   4.779  1.00 74.59           H  
ATOM    315  CA  VAL A  20      45.509  -7.365   5.775  1.00 74.59           C  
ATOM    316  HA  VAL A  20      45.396  -7.135   6.835  1.00 74.59           H  
ATOM    317  C   VAL A  20      44.139  -7.715   5.205  1.00 74.59           C  
ATOM    318  CB  VAL A  20      46.096  -6.125   5.073  1.00 74.59           C  
ATOM    319  HB  VAL A  20      46.202  -6.327   4.007  1.00 74.59           H  
ATOM    320  O   VAL A  20      44.007  -7.973   4.009  1.00 74.59           O  
ATOM    321  CG1 VAL A  20      45.179  -4.914   5.265  1.00 74.59           C  
ATOM    322 HG11 VAL A  20      44.993  -4.753   6.327  1.00 74.59           H  
ATOM    323 HG12 VAL A  20      44.229  -5.068   4.753  1.00 74.59           H  
ATOM    324 HG13 VAL A  20      45.643  -4.023   4.845  1.00 74.59           H  
ATOM    325  CG2 VAL A  20      47.473  -5.742   5.628  1.00 74.59           C  
ATOM    326 HG21 VAL A  20      47.871  -4.909   5.050  1.00 74.59           H  
ATOM    327 HG22 VAL A  20      48.168  -6.578   5.549  1.00 74.59           H  
ATOM    328 HG23 VAL A  20      47.377  -5.419   6.665  1.00 74.59           H  
ATOM    329  N   GLU A  21      43.124  -7.741   6.060  1.00 74.81           N  
ATOM    330  H   GLU A  21      43.294  -7.524   7.032  1.00 74.81           H  
ATOM    331  CA  GLU A  21      41.735  -7.890   5.647  1.00 74.81           C  
ATOM    332  HA  GLU A  21      41.695  -8.322   4.647  1.00 74.81           H  
ATOM    333  C   GLU A  21      41.069  -6.518   5.596  1.00 74.81           C  
ATOM    334  CB  GLU A  21      40.976  -8.836   6.584  1.00 74.81           C  
ATOM    335  HB2 GLU A  21      41.143  -8.532   7.617  1.00 74.81           H  
ATOM    336  HB3 GLU A  21      39.911  -8.755   6.367  1.00 74.81           H  
ATOM    337  O   GLU A  21      41.097  -5.745   6.557  1.00 74.81           O  
ATOM    338  CG  GLU A  21      41.407 -10.296   6.386  1.00 74.81           C  
ATOM    339  HG2 GLU A  21      42.483 -10.372   6.544  1.00 74.81           H  
ATOM    340  HG3 GLU A  21      41.192 -10.589   5.358  1.00 74.81           H  
ATOM    341  CD  GLU A  21      40.704 -11.264   7.347  1.00 74.81           C  
ATOM    342  OE1 GLU A  21      41.123 -12.445   7.367  1.00 74.81           O  
ATOM    343  OE2 GLU A  21      39.805 -10.834   8.113  1.00 74.81           O  
ATOM    344  N   TRP A  22      40.425  -6.224   4.470  1.00 71.35           N  
ATOM    345  H   TRP A  22      40.453  -6.882   3.704  1.00 71.35           H  
ATOM    346  CA  TRP A  22      39.588  -5.042   4.328  1.00 71.35           C  
ATOM    347  HA  TRP A  22      40.050  -4.199   4.842  1.00 71.35           H  
ATOM    348  C   TRP A  22      38.231  -5.313   4.963  1.00 71.35           C  
ATOM    349  CB  TRP A  22      39.465  -4.682   2.848  1.00 71.35           C  
ATOM    350  HB2 TRP A  22      39.154  -5.558   2.278  1.00 71.35           H  
ATOM    351  HB3 TRP A  22      38.692  -3.923   2.738  1.00 71.35           H  
ATOM    352  O   TRP A  22      37.400  -6.025   4.395  1.00 71.35           O  
ATOM    353  CG  TRP A  22      40.726  -4.136   2.272  1.00 71.35           C  
ATOM    354  CD1 TRP A  22      41.709  -4.846   1.671  1.00 71.35           C  
ATOM    355  HD1 TRP A  22      41.707  -5.916   1.524  1.00 71.35           H  
ATOM    356  CD2 TRP A  22      41.176  -2.750   2.285  1.00 71.35           C  
ATOM    357  CE2 TRP A  22      42.437  -2.686   1.625  1.00 71.35           C  
ATOM    358  CE3 TRP A  22      40.642  -1.545   2.795  1.00 71.35           C  
ATOM    359  HE3 TRP A  22      39.703  -1.560   3.328  1.00 71.35           H  
ATOM    360  NE1 TRP A  22      42.726  -3.992   1.295  1.00 71.35           N  
ATOM    361  HE1 TRP A  22      43.588  -4.291   0.862  1.00 71.35           H  
ATOM    362  CH2 TRP A  22      42.559  -0.296   1.949  1.00 71.35           C  
ATOM    363  HH2 TRP A  22      43.109   0.629   1.865  1.00 71.35           H  
ATOM    364  CZ2 TRP A  22      43.121  -1.481   1.446  1.00 71.35           C  
ATOM    365  HZ2 TRP A  22      44.099  -1.460   0.988  1.00 71.35           H  
ATOM    366  CZ3 TRP A  22      41.327  -0.328   2.626  1.00 71.35           C  
ATOM    367  HZ3 TRP A  22      40.920   0.585   3.036  1.00 71.35           H  
ATOM    368  N   LYS A  23      37.986  -4.738   6.142  1.00 66.96           N  
ATOM    369  H   LYS A  23      38.689  -4.136   6.547  1.00 66.96           H  
ATOM    370  CA  LYS A  23      36.674  -4.818   6.780  1.00 66.96           C  
ATOM    371  HA  LYS A  23      36.136  -5.672   6.369  1.00 66.96           H  
ATOM    372  C   LYS A  23      35.870  -3.584   6.406  1.00 66.96           C  
ATOM    373  CB  LYS A  23      36.794  -5.074   8.290  1.00 66.96           C  
ATOM    374  HB2 LYS A  23      37.462  -4.343   8.746  1.00 66.96           H  
ATOM    375  HB3 LYS A  23      35.807  -4.982   8.744  1.00 66.96           H  
ATOM    376  O   LYS A  23      36.234  -2.448   6.710  1.00 66.96           O  
ATOM    377  CG  LYS A  23      37.323  -6.501   8.516  1.00 66.96           C  
ATOM    378  HG2 LYS A  23      38.360  -6.551   8.183  1.00 66.96           H  
ATOM    379  HG3 LYS A  23      36.738  -7.194   7.912  1.00 66.96           H  
ATOM    380  CD  LYS A  23      37.249  -6.967   9.974  1.00 66.96           C  
ATOM    381  HD2 LYS A  23      37.854  -6.309  10.598  1.00 66.96           H  
ATOM    382  HD3 LYS A  23      36.214  -6.950  10.314  1.00 66.96           H  
ATOM    383  CE  LYS A  23      37.801  -8.400  10.021  1.00 66.96           C  
ATOM    384  HE2 LYS A  23      38.805  -8.402   9.596  1.00 66.96           H  
ATOM    385  HE3 LYS A  23      37.197  -9.032   9.371  1.00 66.96           H  
ATOM    386  NZ  LYS A  23      37.837  -8.967  11.388  1.00 66.96           N  
ATOM    387  HZ1 LYS A  23      38.230  -9.896  11.329  1.00 66.96           H  
ATOM    388  HZ2 LYS A  23      38.438  -8.416  11.984  1.00 66.96           H  
ATOM    389  HZ3 LYS A  23      36.908  -9.031  11.779  1.00 66.96           H  
ATOM    390  N   LYS A  24      34.747  -3.812   5.724  1.00 69.06           N  
ATOM    391  H   LYS A  24      34.514  -4.772   5.514  1.00 69.06           H  
ATOM    392  CA  LYS A  24      33.714  -2.784   5.595  1.00 69.06           C  
ATOM    393  HA  LYS A  24      34.205  -1.849   5.324  1.00 69.06           H  
ATOM    394  C   LYS A  24      33.063  -2.609   6.970  1.00 69.06           C  
ATOM    395  CB  LYS A  24      32.693  -3.139   4.505  1.00 69.06           C  
ATOM    396  HB2 LYS A  24      31.862  -2.436   4.560  1.00 69.06           H  
ATOM    397  HB3 LYS A  24      32.309  -4.145   4.673  1.00 69.06           H  
ATOM    398  O   LYS A  24      32.812  -3.622   7.629  1.00 69.06           O  
ATOM    399  CG  LYS A  24      33.335  -3.043   3.112  1.00 69.06           C  
ATOM    400  HG2 LYS A  24      34.160  -3.753   3.045  1.00 69.06           H  
ATOM    401  HG3 LYS A  24      33.730  -2.037   2.974  1.00 69.06           H  
ATOM    402  CD  LYS A  24      32.334  -3.340   1.989  1.00 69.06           C  
ATOM    403  HD2 LYS A  24      31.938  -4.347   2.119  1.00 69.06           H  
ATOM    404  HD3 LYS A  24      31.517  -2.620   2.035  1.00 69.06           H  
ATOM    405  CE  LYS A  24      33.055  -3.231   0.638  1.00 69.06           C  
ATOM    406  HE2 LYS A  24      33.458  -2.223   0.542  1.00 69.06           H  
ATOM    407  HE3 LYS A  24      33.900  -3.919   0.641  1.00 69.06           H  
ATOM    408  NZ  LYS A  24      32.163  -3.532  -0.511  1.00 69.06           N  
ATOM    409  HZ1 LYS A  24      31.390  -2.883  -0.545  1.00 69.06           H  
ATOM    410  HZ2 LYS A  24      32.675  -3.448  -1.377  1.00 69.06           H  
ATOM    411  HZ3 LYS A  24      31.806  -4.475  -0.451  1.00 69.06           H  
ATOM    412  N   PRO A  25      32.803  -1.371   7.420  1.00 66.21           N  
ATOM    413  CA  PRO A  25      32.035  -1.158   8.635  1.00 66.21           C  
ATOM    414  HA  PRO A  25      32.579  -1.551   9.494  1.00 66.21           H  
ATOM    415  C   PRO A  25      30.703  -1.896   8.506  1.00 66.21           C  
ATOM    416  CB  PRO A  25      31.883   0.361   8.778  1.00 66.21           C  
ATOM    417  HB2 PRO A  25      30.906   0.644   9.171  1.00 66.21           H  
ATOM    418  HB3 PRO A  25      32.673   0.744   9.424  1.00 66.21           H  
ATOM    419  O   PRO A  25      30.037  -1.823   7.468  1.00 66.21           O  
ATOM    420  CG  PRO A  25      32.096   0.894   7.360  1.00 66.21           C  
ATOM    421  HG2 PRO A  25      31.150   0.881   6.819  1.00 66.21           H  
ATOM    422  HG3 PRO A  25      32.527   1.895   7.359  1.00 66.21           H  
ATOM    423  CD  PRO A  25      33.056  -0.112   6.738  1.00 66.21           C  
ATOM    424  HD2 PRO A  25      32.870  -0.176   5.666  1.00 66.21           H  
ATOM    425  HD3 PRO A  25      34.083   0.199   6.929  1.00 66.21           H  
ATOM    426  N   GLU A  26      30.343  -2.664   9.535  1.00 68.58           N  
ATOM    427  H   GLU A  26      30.926  -2.722  10.358  1.00 68.58           H  
ATOM    428  CA  GLU A  26      29.036  -3.303   9.553  1.00 68.58           C  
ATOM    429  HA  GLU A  26      28.976  -3.950   8.678  1.00 68.58           H  
ATOM    430  C   GLU A  26      27.972  -2.204   9.470  1.00 68.58           C  
ATOM    431  CB  GLU A  26      28.813  -4.159  10.804  1.00 68.58           C  
ATOM    432  HB2 GLU A  26      29.031  -3.574  11.697  1.00 68.58           H  
ATOM    433  HB3 GLU A  26      27.759  -4.439  10.818  1.00 68.58           H  
ATOM    434  O   GLU A  26      28.047  -1.230  10.227  1.00 68.58           O  
ATOM    435  CG  GLU A  26      29.656  -5.441  10.798  1.00 68.58           C  
ATOM    436  HG2 GLU A  26      30.705  -5.176  10.932  1.00 68.58           H  
ATOM    437  HG3 GLU A  26      29.548  -5.920   9.825  1.00 68.58           H  
ATOM    438  CD  GLU A  26      29.230  -6.438  11.889  1.00 68.58           C  
ATOM    439  OE1 GLU A  26      29.743  -7.576  11.848  1.00 68.58           O  
ATOM    440  OE2 GLU A  26      28.368  -6.081  12.727  1.00 68.58           O  
ATOM    441  N   PRO A  27      26.990  -2.318   8.557  1.00 64.11           N  
ATOM    442  CA  PRO A  27      25.945  -1.318   8.449  1.00 64.11           C  
ATOM    443  HA  PRO A  27      26.381  -0.357   8.179  1.00 64.11           H  
ATOM    444  C   PRO A  27      25.248  -1.201   9.799  1.00 64.11           C  
ATOM    445  CB  PRO A  27      25.013  -1.793   7.331  1.00 64.11           C  
ATOM    446  HB2 PRO A  27      23.965  -1.592   7.555  1.00 64.11           H  
ATOM    447  HB3 PRO A  27      25.300  -1.304   6.400  1.00 64.11           H  
ATOM    448  O   PRO A  27      24.762  -2.202  10.343  1.00 64.11           O  
ATOM    449  CG  PRO A  27      25.300  -3.291   7.225  1.00 64.11           C  
ATOM    450  HG2 PRO A  27      25.132  -3.668   6.216  1.00 64.11           H  
ATOM    451  HG3 PRO A  27      24.686  -3.833   7.945  1.00 64.11           H  
ATOM    452  CD  PRO A  27      26.760  -3.419   7.640  1.00 64.11           C  
ATOM    453  HD2 PRO A  27      27.409  -3.305   6.773  1.00 64.11           H  
ATOM    454  HD3 PRO A  27      26.926  -4.385   8.118  1.00 64.11           H  
ATOM    455  N   SER A  28      25.199   0.027  10.319  1.00 69.65           N  
ATOM    456  H   SER A  28      25.640   0.781   9.812  1.00 69.65           H  
ATOM    457  CA  SER A  28      24.482   0.327  11.551  1.00 69.65           C  
ATOM    458  HA  SER A  28      24.991  -0.169  12.377  1.00 69.65           H  
ATOM    459  C   SER A  28      23.058  -0.213  11.443  1.00 69.65           C  
ATOM    460  CB  SER A  28      24.482   1.836  11.810  1.00 69.65           C  
ATOM    461  HB2 SER A  28      25.511   2.181  11.914  1.00 69.65           H  
ATOM    462  HB3 SER A  28      24.024   2.350  10.964  1.00 69.65           H  
ATOM    463  O   SER A  28      22.444  -0.202  10.370  1.00 69.65           O  
ATOM    464  OG  SER A  28      23.760   2.138  12.993  1.00 69.65           O  
ATOM    465  HG  SER A  28      23.880   3.076  13.157  1.00 69.65           H  
ATOM    466  N   TRP A  29      22.500  -0.680  12.559  1.00 73.05           N  
ATOM    467  H   TRP A  29      23.037  -0.649  13.413  1.00 73.05           H  
ATOM    468  CA  TRP A  29      21.100  -1.110  12.610  1.00 73.05           C  
ATOM    469  HA  TRP A  29      20.977  -1.983  11.969  1.00 73.05           H  
ATOM    470  C   TRP A  29      20.156  -0.012  12.077  1.00 73.05           C  
ATOM    471  CB  TRP A  29      20.760  -1.502  14.053  1.00 73.05           C  
ATOM    472  HB2 TRP A  29      19.800  -2.018  14.048  1.00 73.05           H  
ATOM    473  HB3 TRP A  29      21.505  -2.206  14.424  1.00 73.05           H  
ATOM    474  O   TRP A  29      19.135  -0.322  11.465  1.00 73.05           O  
ATOM    475  CG  TRP A  29      20.662  -0.344  14.998  1.00 73.05           C  
ATOM    476  CD1 TRP A  29      21.684   0.260  15.645  1.00 73.05           C  
ATOM    477  HD1 TRP A  29      22.720  -0.043  15.595  1.00 73.05           H  
ATOM    478  CD2 TRP A  29      19.469   0.420  15.343  1.00 73.05           C  
ATOM    479  CE2 TRP A  29      19.853   1.523  16.159  1.00 73.05           C  
ATOM    480  CE3 TRP A  29      18.101   0.291  15.041  1.00 73.05           C  
ATOM    481  HE3 TRP A  29      17.777  -0.572  14.478  1.00 73.05           H  
ATOM    482  NE1 TRP A  29      21.209   1.357  16.338  1.00 73.05           N  
ATOM    483  HE1 TRP A  29      21.799   1.975  16.876  1.00 73.05           H  
ATOM    484  CH2 TRP A  29      17.580   2.344  16.257  1.00 73.05           C  
ATOM    485  HH2 TRP A  29      16.855   3.069  16.597  1.00 73.05           H  
ATOM    486  CZ2 TRP A  29      18.933   2.481  16.608  1.00 73.05           C  
ATOM    487  HZ2 TRP A  29      19.262   3.311  17.216  1.00 73.05           H  
ATOM    488  CZ3 TRP A  29      17.166   1.244  15.489  1.00 73.05           C  
ATOM    489  HZ3 TRP A  29      16.116   1.122  15.266  1.00 73.05           H  
ATOM    490  N   PHE A  30      20.551   1.259  12.227  1.00 69.25           N  
ATOM    491  H   PHE A  30      21.411   1.429  12.729  1.00 69.25           H  
ATOM    492  CA  PHE A  30      19.843   2.414  11.685  1.00 69.25           C  
ATOM    493  HA  PHE A  30      18.796   2.340  11.978  1.00 69.25           H  
ATOM    494  C   PHE A  30      19.880   2.484  10.150  1.00 69.25           C  
ATOM    495  CB  PHE A  30      20.422   3.687  12.309  1.00 69.25           C  
ATOM    496  HB2 PHE A  30      20.501   3.550  13.388  1.00 69.25           H  
ATOM    497  HB3 PHE A  30      21.425   3.860  11.920  1.00 69.25           H  
ATOM    498  O   PHE A  30      18.851   2.755   9.542  1.00 69.25           O  
ATOM    499  CG  PHE A  30      19.558   4.902  12.050  1.00 69.25           C  
ATOM    500  CD1 PHE A  30      19.860   5.784  10.995  1.00 69.25           C  
ATOM    501  HD1 PHE A  30      20.719   5.608  10.365  1.00 69.25           H  
ATOM    502  CD2 PHE A  30      18.421   5.126  12.848  1.00 69.25           C  
ATOM    503  HD2 PHE A  30      18.180   4.442  13.649  1.00 69.25           H  
ATOM    504  CE1 PHE A  30      19.030   6.892  10.748  1.00 69.25           C  
ATOM    505  HE1 PHE A  30      19.263   7.566   9.937  1.00 69.25           H  
ATOM    506  CE2 PHE A  30      17.590   6.232  12.599  1.00 69.25           C  
ATOM    507  HE2 PHE A  30      16.716   6.403  13.209  1.00 69.25           H  
ATOM    508  CZ  PHE A  30      17.897   7.117  11.549  1.00 69.25           C  
ATOM    509  HZ  PHE A  30      17.260   7.967  11.355  1.00 69.25           H  
ATOM    510  N   ASP A  31      21.008   2.163   9.507  1.00 65.54           N  
ATOM    511  H   ASP A  31      21.823   1.893  10.040  1.00 65.54           H  
ATOM    512  CA  ASP A  31      21.108   2.126   8.038  1.00 65.54           C  
ATOM    513  HA  ASP A  31      20.709   3.055   7.630  1.00 65.54           H  
ATOM    514  C   ASP A  31      20.305   0.974   7.435  1.00 65.54           C  
ATOM    515  CB  ASP A  31      22.566   1.985   7.584  1.00 65.54           C  
ATOM    516  HB2 ASP A  31      22.579   1.737   6.523  1.00 65.54           H  
ATOM    517  HB3 ASP A  31      23.036   1.162   8.121  1.00 65.54           H  
ATOM    518  O   ASP A  31      19.755   1.080   6.339  1.00 65.54           O  
ATOM    519  CG  ASP A  31      23.383   3.260   7.765  1.00 65.54           C  
ATOM    520  OD1 ASP A  31      22.775   4.353   7.781  1.00 65.54           O  
ATOM    521  OD2 ASP A  31      24.613   3.095   7.888  1.00 65.54           O  
ATOM    522  N   LYS A  32      20.204  -0.147   8.158  1.00 67.51           N  
ATOM    523  H   LYS A  32      20.705  -0.183   9.034  1.00 67.51           H  
ATOM    524  CA  LYS A  32      19.318  -1.249   7.760  1.00 67.51           C  
ATOM    525  HA  LYS A  32      19.515  -1.503   6.719  1.00 67.51           H  
ATOM    526  C   LYS A  32      17.853  -0.809   7.810  1.00 67.51           C  
ATOM    527  CB  LYS A  32      19.566  -2.488   8.631  1.00 67.51           C  
ATOM    528  HB2 LYS A  32      18.838  -3.252   8.358  1.00 67.51           H  
ATOM    529  HB3 LYS A  32      19.413  -2.233   9.680  1.00 67.51           H  
ATOM    530  O   LYS A  32      17.102  -1.087   6.878  1.00 67.51           O  
ATOM    531  CG  LYS A  32      20.978  -3.065   8.446  1.00 67.51           C  
ATOM    532  HG2 LYS A  32      21.134  -3.311   7.396  1.00 67.51           H  
ATOM    533  HG3 LYS A  32      21.716  -2.322   8.747  1.00 67.51           H  
ATOM    534  CD  LYS A  32      21.171  -4.328   9.298  1.00 67.51           C  
ATOM    535  HD2 LYS A  32      20.954  -4.091  10.340  1.00 67.51           H  
ATOM    536  HD3 LYS A  32      20.489  -5.107   8.955  1.00 67.51           H  
ATOM    537  CE  LYS A  32      22.622  -4.806   9.176  1.00 67.51           C  
ATOM    538  HE2 LYS A  32      23.270  -3.981   9.472  1.00 67.51           H  
ATOM    539  HE3 LYS A  32      22.828  -5.032   8.130  1.00 67.51           H  
ATOM    540  NZ  LYS A  32      22.922  -5.987  10.023  1.00 67.51           N  
ATOM    541  HZ1 LYS A  32      23.896  -6.238   9.937  1.00 67.51           H  
ATOM    542  HZ2 LYS A  32      22.767  -5.769  10.997  1.00 67.51           H  
ATOM    543  HZ3 LYS A  32      22.359  -6.785   9.763  1.00 67.51           H  
ATOM    544  N   LEU A  33      17.462  -0.086   8.862  1.00 64.01           N  
ATOM    545  H   LEU A  33      18.138   0.100   9.588  1.00 64.01           H  
ATOM    546  CA  LEU A  33      16.115   0.472   9.002  1.00 64.01           C  
ATOM    547  HA  LEU A  33      15.387  -0.321   8.832  1.00 64.01           H  
ATOM    548  C   LEU A  33      15.815   1.550   7.965  1.00 64.01           C  
ATOM    549  CB  LEU A  33      15.938   1.028  10.423  1.00 64.01           C  
ATOM    550  HB2 LEU A  33      15.367   1.957  10.397  1.00 64.01           H  
ATOM    551  HB3 LEU A  33      16.916   1.268  10.840  1.00 64.01           H  
ATOM    552  O   LEU A  33      14.740   1.530   7.377  1.00 64.01           O  
ATOM    553  CG  LEU A  33      15.202   0.023  11.319  1.00 64.01           C  
ATOM    554  HG  LEU A  33      15.487  -0.994  11.049  1.00 64.01           H  
ATOM    555  CD1 LEU A  33      15.596   0.260  12.762  1.00 64.01           C  
ATOM    556 HD11 LEU A  33      16.681   0.167  12.820  1.00 64.01           H  
ATOM    557 HD12 LEU A  33      15.304   1.264  13.069  1.00 64.01           H  
ATOM    558 HD13 LEU A  33      15.126  -0.484  13.405  1.00 64.01           H  
ATOM    559  CD2 LEU A  33      13.686   0.178  11.217  1.00 64.01           C  
ATOM    560 HD21 LEU A  33      13.377   1.126  11.656  1.00 64.01           H  
ATOM    561 HD22 LEU A  33      13.200  -0.636  11.756  1.00 64.01           H  
ATOM    562 HD23 LEU A  33      13.374   0.139  10.173  1.00 64.01           H  
ATOM    563  N   SER A  34      16.745   2.466   7.703  1.00 68.42           N  
ATOM    564  H   SER A  34      17.611   2.459   8.224  1.00 68.42           H  
ATOM    565  CA  SER A  34      16.545   3.523   6.711  1.00 68.42           C  
ATOM    566  HA  SER A  34      15.616   4.043   6.948  1.00 68.42           H  
ATOM    567  C   SER A  34      16.393   2.942   5.306  1.00 68.42           C  
ATOM    568  CB  SER A  34      17.675   4.552   6.772  1.00 68.42           C  
ATOM    569  HB2 SER A  34      17.412   5.411   6.154  1.00 68.42           H  
ATOM    570  HB3 SER A  34      17.804   4.886   7.802  1.00 68.42           H  
ATOM    571  O   SER A  34      15.490   3.354   4.585  1.00 68.42           O  
ATOM    572  OG  SER A  34      18.883   3.998   6.300  1.00 68.42           O  
ATOM    573  HG  SER A  34      19.615   4.559   6.568  1.00 68.42           H  
ATOM    574  N   LYS A  35      17.181   1.918   4.944  1.00 63.15           N  
ATOM    575  H   LYS A  35      17.959   1.696   5.548  1.00 63.15           H  
ATOM    576  CA  LYS A  35      17.001   1.164   3.692  1.00 63.15           C  
ATOM    577  HA  LYS A  35      17.023   1.859   2.852  1.00 63.15           H  
ATOM    578  C   LYS A  35      15.648   0.469   3.624  1.00 63.15           C  
ATOM    579  CB  LYS A  35      18.123   0.134   3.524  1.00 63.15           C  
ATOM    580  HB2 LYS A  35      18.273  -0.403   4.461  1.00 63.15           H  
ATOM    581  HB3 LYS A  35      17.834  -0.585   2.757  1.00 63.15           H  
ATOM    582  O   LYS A  35      15.033   0.465   2.564  1.00 63.15           O  
ATOM    583  CG  LYS A  35      19.426   0.807   3.083  1.00 63.15           C  
ATOM    584  HG2 LYS A  35      19.275   1.273   2.109  1.00 63.15           H  
ATOM    585  HG3 LYS A  35      19.706   1.582   3.797  1.00 63.15           H  
ATOM    586  CD  LYS A  35      20.552  -0.224   2.982  1.00 63.15           C  
ATOM    587  HD2 LYS A  35      20.692  -0.695   3.955  1.00 63.15           H  
ATOM    588  HD3 LYS A  35      20.284  -0.980   2.244  1.00 63.15           H  
ATOM    589  CE  LYS A  35      21.836   0.493   2.563  1.00 63.15           C  
ATOM    590  HE2 LYS A  35      22.069   1.247   3.315  1.00 63.15           H  
ATOM    591  HE3 LYS A  35      21.650   1.014   1.623  1.00 63.15           H  
ATOM    592  NZ  LYS A  35      22.970  -0.448   2.409  1.00 63.15           N  
ATOM    593  HZ1 LYS A  35      23.161  -0.909   3.287  1.00 63.15           H  
ATOM    594  HZ2 LYS A  35      22.763  -1.137   1.701  1.00 63.15           H  
ATOM    595  HZ3 LYS A  35      23.798   0.059   2.130  1.00 63.15           H  
ATOM    596  N   TRP A  36      15.166  -0.080   4.738  1.00 65.86           N  
ATOM    597  H   TRP A  36      15.740  -0.078   5.569  1.00 65.86           H  
ATOM    598  CA  TRP A  36      13.836  -0.682   4.798  1.00 65.86           C  
ATOM    599  HA  TRP A  36      13.742  -1.404   3.987  1.00 65.86           H  
ATOM    600  C   TRP A  36      12.732   0.361   4.584  1.00 65.86           C  
ATOM    601  CB  TRP A  36      13.668  -1.435   6.119  1.00 65.86           C  
ATOM    602  HB2 TRP A  36      13.694  -0.733   6.952  1.00 65.86           H  
ATOM    603  HB3 TRP A  36      14.503  -2.125   6.240  1.00 65.86           H  
ATOM    604  O   TRP A  36      11.860   0.155   3.748  1.00 65.86           O  
ATOM    605  CG  TRP A  36      12.399  -2.215   6.205  1.00 65.86           C  
ATOM    606  CD1 TRP A  36      12.223  -3.474   5.747  1.00 65.86           C  
ATOM    607  HD1 TRP A  36      12.984  -4.069   5.265  1.00 65.86           H  
ATOM    608  CD2 TRP A  36      11.104  -1.793   6.736  1.00 65.86           C  
ATOM    609  CE2 TRP A  36      10.187  -2.875   6.580  1.00 65.86           C  
ATOM    610  CE3 TRP A  36      10.612  -0.610   7.331  1.00 65.86           C  
ATOM    611  HE3 TRP A  36      11.272   0.235   7.458  1.00 65.86           H  
ATOM    612  NE1 TRP A  36      10.918  -3.867   5.964  1.00 65.86           N  
ATOM    613  HE1 TRP A  36      10.544  -4.757   5.666  1.00 65.86           H  
ATOM    614  CH2 TRP A  36       8.404  -1.620   7.622  1.00 65.86           C  
ATOM    615  HH2 TRP A  36       7.380  -1.544   7.956  1.00 65.86           H  
ATOM    616  CZ2 TRP A  36       8.855  -2.801   7.010  1.00 65.86           C  
ATOM    617  HZ2 TRP A  36       8.188  -3.638   6.868  1.00 65.86           H  
ATOM    618  CZ3 TRP A  36       9.277  -0.527   7.771  1.00 65.86           C  
ATOM    619  HZ3 TRP A  36       8.921   0.384   8.229  1.00 65.86           H  
ATOM    620  N   PHE A  37      12.805   1.516   5.253  1.00 61.10           N  
ATOM    621  H   PHE A  37      13.539   1.630   5.938  1.00 61.10           H  
ATOM    622  CA  PHE A  37      11.849   2.610   5.054  1.00 61.10           C  
ATOM    623  HA  PHE A  37      10.840   2.215   5.170  1.00 61.10           H  
ATOM    624  C   PHE A  37      11.921   3.212   3.651  1.00 61.10           C  
ATOM    625  CB  PHE A  37      12.074   3.709   6.098  1.00 61.10           C  
ATOM    626  HB2 PHE A  37      13.142   3.907   6.198  1.00 61.10           H  
ATOM    627  HB3 PHE A  37      11.608   4.629   5.743  1.00 61.10           H  
ATOM    628  O   PHE A  37      10.883   3.508   3.067  1.00 61.10           O  
ATOM    629  CG  PHE A  37      11.470   3.399   7.448  1.00 61.10           C  
ATOM    630  CD1 PHE A  37      10.070   3.354   7.588  1.00 61.10           C  
ATOM    631  HD1 PHE A  37       9.436   3.528   6.731  1.00 61.10           H  
ATOM    632  CD2 PHE A  37      12.290   3.189   8.570  1.00 61.10           C  
ATOM    633  HD2 PHE A  37      13.364   3.260   8.479  1.00 61.10           H  
ATOM    634  CE1 PHE A  37       9.494   3.080   8.840  1.00 61.10           C  
ATOM    635  HE1 PHE A  37       8.419   3.041   8.942  1.00 61.10           H  
ATOM    636  CE2 PHE A  37      11.713   2.917   9.821  1.00 61.10           C  
ATOM    637  HE2 PHE A  37      12.345   2.784  10.687  1.00 61.10           H  
ATOM    638  CZ  PHE A  37      10.317   2.852   9.956  1.00 61.10           C  
ATOM    639  HZ  PHE A  37       9.875   2.642  10.919  1.00 61.10           H  
ATOM    640  N   ALA A  38      13.121   3.371   3.094  1.00 54.68           N  
ATOM    641  H   ALA A  38      13.943   3.164   3.642  1.00 54.68           H  
ATOM    642  CA  ALA A  38      13.309   3.841   1.728  1.00 54.68           C  
ATOM    643  HA  ALA A  38      12.770   4.779   1.598  1.00 54.68           H  
ATOM    644  C   ALA A  38      12.742   2.837   0.717  1.00 54.68           C  
ATOM    645  CB  ALA A  38      14.800   4.102   1.492  1.00 54.68           C  
ATOM    646  HB1 ALA A  38      15.162   4.846   2.202  1.00 54.68           H  
ATOM    647  HB2 ALA A  38      14.947   4.478   0.480  1.00 54.68           H  
ATOM    648  HB3 ALA A  38      15.368   3.180   1.616  1.00 54.68           H  
ATOM    649  O   ALA A  38      12.047   3.245  -0.207  1.00 54.68           O  
ATOM    650  N   GLY A  39      12.967   1.536   0.925  1.00 50.64           N  
ATOM    651  H   GLY A  39      13.575   1.263   1.683  1.00 50.64           H  
ATOM    652  CA  GLY A  39      12.360   0.474   0.123  1.00 50.64           C  
ATOM    653  HA2 GLY A  39      12.639   0.597  -0.924  1.00 50.64           H  
ATOM    654  HA3 GLY A  39      12.724  -0.491   0.476  1.00 50.64           H  
ATOM    655  C   GLY A  39      10.837   0.478   0.224  1.00 50.64           C  
ATOM    656  O   GLY A  39      10.156   0.378  -0.791  1.00 50.64           O  
ATOM    657  N   LEU A  40      10.301   0.685   1.429  1.00 55.46           N  
ATOM    658  H   LEU A  40      10.915   0.713   2.231  1.00 55.46           H  
ATOM    659  CA  LEU A  40       8.863   0.774   1.655  1.00 55.46           C  
ATOM    660  HA  LEU A  40       8.408  -0.111   1.211  1.00 55.46           H  
ATOM    661  C   LEU A  40       8.271   1.990   0.941  1.00 55.46           C  
ATOM    662  CB  LEU A  40       8.601   0.753   3.171  1.00 55.46           C  
ATOM    663  HB2 LEU A  40       8.856   1.716   3.614  1.00 55.46           H  
ATOM    664  HB3 LEU A  40       9.275   0.012   3.601  1.00 55.46           H  
ATOM    665  O   LEU A  40       7.285   1.844   0.236  1.00 55.46           O  
ATOM    666  CG  LEU A  40       7.158   0.352   3.535  1.00 55.46           C  
ATOM    667  HG  LEU A  40       6.678  -0.153   2.697  1.00 55.46           H  
ATOM    668  CD1 LEU A  40       7.192  -0.606   4.721  1.00 55.46           C  
ATOM    669 HD11 LEU A  40       7.730  -1.513   4.446  1.00 55.46           H  
ATOM    670 HD12 LEU A  40       7.701  -0.122   5.554  1.00 55.46           H  
ATOM    671 HD13 LEU A  40       6.180  -0.876   5.021  1.00 55.46           H  
ATOM    672  CD2 LEU A  40       6.309   1.556   3.950  1.00 55.46           C  
ATOM    673 HD21 LEU A  40       5.292   1.229   4.166  1.00 55.46           H  
ATOM    674 HD22 LEU A  40       6.300   2.288   3.142  1.00 55.46           H  
ATOM    675 HD23 LEU A  40       6.734   2.022   4.839  1.00 55.46           H  
ATOM    676  N   LEU A  41       8.895   3.166   1.047  1.00 55.58           N  
ATOM    677  H   LEU A  41       9.719   3.214   1.628  1.00 55.58           H  
ATOM    678  CA  LEU A  41       8.477   4.373   0.325  1.00 55.58           C  
ATOM    679  HA  LEU A  41       7.428   4.571   0.544  1.00 55.58           H  
ATOM    680  C   LEU A  41       8.570   4.201  -1.198  1.00 55.58           C  
ATOM    681  CB  LEU A  41       9.325   5.566   0.801  1.00 55.58           C  
ATOM    682  HB2 LEU A  41       9.264   6.368   0.065  1.00 55.58           H  
ATOM    683  HB3 LEU A  41      10.368   5.252   0.853  1.00 55.58           H  
ATOM    684  O   LEU A  41       7.651   4.610  -1.904  1.00 55.58           O  
ATOM    685  CG  LEU A  41       8.882   6.120   2.167  1.00 55.58           C  
ATOM    686  HG  LEU A  41       8.642   5.299   2.842  1.00 55.58           H  
ATOM    687  CD1 LEU A  41      10.003   6.946   2.798  1.00 55.58           C  
ATOM    688 HD11 LEU A  41      10.870   6.306   2.964  1.00 55.58           H  
ATOM    689 HD12 LEU A  41      10.281   7.768   2.140  1.00 55.58           H  
ATOM    690 HD13 LEU A  41       9.673   7.340   3.759  1.00 55.58           H  
ATOM    691  CD2 LEU A  41       7.651   7.022   2.026  1.00 55.58           C  
ATOM    692 HD21 LEU A  41       7.870   7.855   1.358  1.00 55.58           H  
ATOM    693 HD22 LEU A  41       7.366   7.412   3.004  1.00 55.58           H  
ATOM    694 HD23 LEU A  41       6.813   6.454   1.622  1.00 55.58           H  
ATOM    695  N   TYR A  42       9.643   3.578  -1.693  1.00 55.87           N  
ATOM    696  H   TYR A  42      10.363   3.278  -1.051  1.00 55.87           H  
ATOM    697  CA  TYR A  42       9.885   3.373  -3.123  1.00 55.87           C  
ATOM    698  HA  TYR A  42       9.763   4.329  -3.633  1.00 55.87           H  
ATOM    699  C   TYR A  42       8.890   2.395  -3.762  1.00 55.87           C  
ATOM    700  CB  TYR A  42      11.333   2.904  -3.324  1.00 55.87           C  
ATOM    701  HB2 TYR A  42      12.000   3.587  -2.797  1.00 55.87           H  
ATOM    702  HB3 TYR A  42      11.456   1.915  -2.884  1.00 55.87           H  
ATOM    703  O   TYR A  42       8.445   2.625  -4.882  1.00 55.87           O  
ATOM    704  CG  TYR A  42      11.764   2.872  -4.776  1.00 55.87           C  
ATOM    705  CD1 TYR A  42      11.784   1.658  -5.489  1.00 55.87           C  
ATOM    706  HD1 TYR A  42      11.488   0.739  -5.005  1.00 55.87           H  
ATOM    707  CD2 TYR A  42      12.123   4.073  -5.419  1.00 55.87           C  
ATOM    708  HD2 TYR A  42      12.097   5.003  -4.871  1.00 55.87           H  
ATOM    709  CE1 TYR A  42      12.165   1.645  -6.845  1.00 55.87           C  
ATOM    710  HE1 TYR A  42      12.171   0.723  -7.406  1.00 55.87           H  
ATOM    711  CE2 TYR A  42      12.500   4.065  -6.775  1.00 55.87           C  
ATOM    712  HE2 TYR A  42      12.768   4.988  -7.268  1.00 55.87           H  
ATOM    713  OH  TYR A  42      12.879   2.833  -8.800  1.00 55.87           O  
ATOM    714  HH  TYR A  42      13.083   3.712  -9.126  1.00 55.87           H  
ATOM    715  CZ  TYR A  42      12.520   2.848  -7.490  1.00 55.87           C  
ATOM    716  N   LEU A  43       8.476   1.352  -3.037  1.00 51.96           N  
ATOM    717  H   LEU A  43       8.894   1.206  -2.129  1.00 51.96           H  
ATOM    718  CA  LEU A  43       7.475   0.373  -3.484  1.00 51.96           C  
ATOM    719  HA  LEU A  43       7.609   0.218  -4.555  1.00 51.96           H  
ATOM    720  C   LEU A  43       6.015   0.857  -3.341  1.00 51.96           C  
ATOM    721  CB  LEU A  43       7.738  -0.969  -2.769  1.00 51.96           C  
ATOM    722  HB2 LEU A  43       7.892  -0.770  -1.708  1.00 51.96           H  
ATOM    723  HB3 LEU A  43       6.863  -1.613  -2.848  1.00 51.96           H  
ATOM    724  O   LEU A  43       5.095   0.057  -3.465  1.00 51.96           O  
ATOM    725  CG  LEU A  43       8.945  -1.735  -3.342  1.00 51.96           C  
ATOM    726  HG  LEU A  43       9.762  -1.042  -3.546  1.00 51.96           H  
ATOM    727  CD1 LEU A  43       9.447  -2.773  -2.338  1.00 51.96           C  
ATOM    728 HD11 LEU A  43       8.651  -3.482  -2.112  1.00 51.96           H  
ATOM    729 HD12 LEU A  43      10.302  -3.306  -2.754  1.00 51.96           H  
ATOM    730 HD13 LEU A  43       9.754  -2.271  -1.420  1.00 51.96           H  
ATOM    731  CD2 LEU A  43       8.579  -2.471  -4.635  1.00 51.96           C  
ATOM    732 HD21 LEU A  43       9.448  -3.009  -5.015  1.00 51.96           H  
ATOM    733 HD22 LEU A  43       7.772  -3.179  -4.447  1.00 51.96           H  
ATOM    734 HD23 LEU A  43       8.252  -1.758  -5.392  1.00 51.96           H  
ATOM    735  N   GLY A  44       5.773   2.152  -3.106  1.00 45.88           N  
ATOM    736  H   GLY A  44       6.562   2.782  -3.055  1.00 45.88           H  
ATOM    737  CA  GLY A  44       4.416   2.684  -2.906  1.00 45.88           C  
ATOM    738  HA2 GLY A  44       3.692   2.106  -3.480  1.00 45.88           H  
ATOM    739  HA3 GLY A  44       4.382   3.717  -3.253  1.00 45.88           H  
ATOM    740  C   GLY A  44       4.004   2.653  -1.435  1.00 45.88           C  
ATOM    741  O   GLY A  44       3.010   2.035  -1.051  1.00 45.88           O  
ATOM    742  N   GLY A  45       4.822   3.304  -0.603  1.00 42.74           N  
ATOM    743  H   GLY A  45       5.631   3.736  -1.025  1.00 42.74           H  
ATOM    744  CA  GLY A  45       4.783   3.236   0.855  1.00 42.74           C  
ATOM    745  HA2 GLY A  45       5.375   4.049   1.276  1.00 42.74           H  
ATOM    746  HA3 GLY A  45       5.230   2.287   1.153  1.00 42.74           H  
ATOM    747  C   GLY A  45       3.408   3.273   1.489  1.00 42.74           C  
ATOM    748  O   GLY A  45       2.566   4.084   1.143  1.00 42.74           O  
ATOM    749  N   THR A  46       3.203   2.401   2.476  1.00 43.68           N  
ATOM    750  H   THR A  46       3.969   1.771   2.668  1.00 43.68           H  
ATOM    751  CA  THR A  46       1.956   2.178   3.231  1.00 43.68           C  
ATOM    752  HA  THR A  46       2.111   1.264   3.805  1.00 43.68           H  
ATOM    753  C   THR A  46       0.688   1.907   2.423  1.00 43.68           C  
ATOM    754  CB  THR A  46       1.660   3.275   4.262  1.00 43.68           C  
ATOM    755  HB  THR A  46       0.749   3.008   4.798  1.00 43.68           H  
ATOM    756  O   THR A  46      -0.216   1.324   2.997  1.00 43.68           O  
ATOM    757  CG2 THR A  46       2.777   3.419   5.294  1.00 43.68           C  
ATOM    758 HG21 THR A  46       2.453   4.112   6.071  1.00 43.68           H  
ATOM    759 HG22 THR A  46       3.680   3.805   4.821  1.00 43.68           H  
ATOM    760 HG23 THR A  46       2.988   2.451   5.749  1.00 43.68           H  
ATOM    761  OG1 THR A  46       1.473   4.530   3.656  1.00 43.68           O  
ATOM    762  HG1 THR A  46       1.763   4.474   2.743  1.00 43.68           H  
ATOM    763  N   GLU A  47       0.603   2.244   1.139  1.00 46.95           N  
ATOM    764  H   GLU A  47       1.356   2.764   0.711  1.00 46.95           H  
ATOM    765  CA  GLU A  47      -0.511   1.878   0.270  1.00 46.95           C  
ATOM    766  HA  GLU A  47      -1.455   2.064   0.783  1.00 46.95           H  
ATOM    767  C   GLU A  47      -0.436   0.378   0.010  1.00 46.95           C  
ATOM    768  CB  GLU A  47      -0.494   2.717  -1.022  1.00 46.95           C  
ATOM    769  HB2 GLU A  47       0.467   2.594  -1.520  1.00 46.95           H  
ATOM    770  HB3 GLU A  47      -1.281   2.355  -1.684  1.00 46.95           H  
ATOM    771  O   GLU A  47      -1.385  -0.328   0.336  1.00 46.95           O  
ATOM    772  CG  GLU A  47      -0.739   4.211  -0.730  1.00 46.95           C  
ATOM    773  HG2 GLU A  47       0.024   4.569  -0.039  1.00 46.95           H  
ATOM    774  HG3 GLU A  47      -1.703   4.307  -0.230  1.00 46.95           H  
ATOM    775  CD  GLU A  47      -0.729   5.123  -1.974  1.00 46.95           C  
ATOM    776  OE1 GLU A  47      -1.069   6.320  -1.803  1.00 46.95           O  
ATOM    777  OE2 GLU A  47      -0.395   4.661  -3.087  1.00 46.95           O  
ATOM    778  N   TYR A  48       0.747  -0.128  -0.365  1.00 41.03           N  
ATOM    779  H   TYR A  48       1.472   0.506  -0.668  1.00 41.03           H  
ATOM    780  CA  TYR A  48       0.965  -1.570  -0.492  1.00 41.03           C  
ATOM    781  HA  TYR A  48       0.209  -1.960  -1.172  1.00 41.03           H  
ATOM    782  C   TYR A  48       0.787  -2.297   0.848  1.00 41.03           C  
ATOM    783  CB  TYR A  48       2.346  -1.849  -1.105  1.00 41.03           C  
ATOM    784  HB2 TYR A  48       2.737  -0.941  -1.565  1.00 41.03           H  
ATOM    785  HB3 TYR A  48       3.052  -2.145  -0.329  1.00 41.03           H  
ATOM    786  O   TYR A  48       0.157  -3.340   0.910  1.00 41.03           O  
ATOM    787  CG  TYR A  48       2.291  -2.920  -2.174  1.00 41.03           C  
ATOM    788  CD1 TYR A  48       2.382  -4.284  -1.836  1.00 41.03           C  
ATOM    789  HD1 TYR A  48       2.499  -4.598  -0.809  1.00 41.03           H  
ATOM    790  CD2 TYR A  48       2.084  -2.545  -3.517  1.00 41.03           C  
ATOM    791  HD2 TYR A  48       1.997  -1.501  -3.777  1.00 41.03           H  
ATOM    792  CE1 TYR A  48       2.271  -5.263  -2.841  1.00 41.03           C  
ATOM    793  HE1 TYR A  48       2.325  -6.311  -2.588  1.00 41.03           H  
ATOM    794  CE2 TYR A  48       1.966  -3.528  -4.519  1.00 41.03           C  
ATOM    795  HE2 TYR A  48       1.781  -3.250  -5.546  1.00 41.03           H  
ATOM    796  OH  TYR A  48       1.907  -5.857  -5.120  1.00 41.03           O  
ATOM    797  HH  TYR A  48       1.812  -6.709  -4.687  1.00 41.03           H  
ATOM    798  CZ  TYR A  48       2.049  -4.892  -4.177  1.00 41.03           C  
ATOM    799  N   VAL A  49       1.256  -1.725   1.966  1.00 41.95           N  
ATOM    800  H   VAL A  49       1.739  -0.842   1.881  1.00 41.95           H  
ATOM    801  CA  VAL A  49       1.055  -2.360   3.284  1.00 41.95           C  
ATOM    802  HA  VAL A  49       1.268  -3.423   3.173  1.00 41.95           H  
ATOM    803  C   VAL A  49      -0.398  -2.265   3.746  1.00 41.95           C  
ATOM    804  CB  VAL A  49       2.002  -1.819   4.370  1.00 41.95           C  
ATOM    805  HB  VAL A  49       1.789  -0.763   4.538  1.00 41.95           H  
ATOM    806  O   VAL A  49      -0.864  -3.181   4.399  1.00 41.95           O  
ATOM    807  CG1 VAL A  49       1.847  -2.556   5.711  1.00 41.95           C  
ATOM    808 HG11 VAL A  49       1.964  -3.629   5.559  1.00 41.95           H  
ATOM    809 HG12 VAL A  49       0.864  -2.362   6.139  1.00 41.95           H  
ATOM    810 HG13 VAL A  49       2.598  -2.208   6.421  1.00 41.95           H  
ATOM    811  CG2 VAL A  49       3.468  -1.959   3.946  1.00 41.95           C  
ATOM    812 HG21 VAL A  49       3.669  -1.357   3.060  1.00 41.95           H  
ATOM    813 HG22 VAL A  49       3.690  -3.002   3.721  1.00 41.95           H  
ATOM    814 HG23 VAL A  49       4.116  -1.620   4.754  1.00 41.95           H  
ATOM    815  N   ALA A  50      -1.148  -1.206   3.450  1.00 40.56           N  
ATOM    816  H   ALA A  50      -0.767  -0.462   2.884  1.00 40.56           H  
ATOM    817  CA  ALA A  50      -2.554  -1.120   3.844  1.00 40.56           C  
ATOM    818  HA  ALA A  50      -2.653  -1.439   4.881  1.00 40.56           H  
ATOM    819  C   ALA A  50      -3.426  -2.053   2.999  1.00 40.56           C  
ATOM    820  CB  ALA A  50      -3.029   0.333   3.744  1.00 40.56           C  
ATOM    821  HB1 ALA A  50      -4.081   0.391   4.022  1.00 40.56           H  
ATOM    822  HB2 ALA A  50      -2.444   0.962   4.415  1.00 40.56           H  
ATOM    823  HB3 ALA A  50      -2.912   0.690   2.720  1.00 40.56           H  
ATOM    824  O   ALA A  50      -4.343  -2.677   3.532  1.00 40.56           O  
ATOM    825  N   GLU A  51      -3.126  -2.172   1.709  1.00 41.76           N  
ATOM    826  H   GLU A  51      -2.387  -1.608   1.313  1.00 41.76           H  
ATOM    827  CA  GLU A  51      -3.832  -3.065   0.799  1.00 41.76           C  
ATOM    828  HA  GLU A  51      -4.904  -2.956   0.966  1.00 41.76           H  
ATOM    829  C   GLU A  51      -3.471  -4.525   1.100  1.00 41.76           C  
ATOM    830  CB  GLU A  51      -3.522  -2.613  -0.637  1.00 41.76           C  
ATOM    831  HB2 GLU A  51      -3.499  -1.523  -0.644  1.00 41.76           H  
ATOM    832  HB3 GLU A  51      -2.544  -2.982  -0.947  1.00 41.76           H  
ATOM    833  O   GLU A  51      -4.348  -5.363   1.319  1.00 41.76           O  
ATOM    834  CG  GLU A  51      -4.599  -3.035  -1.641  1.00 41.76           C  
ATOM    835  HG2 GLU A  51      -4.493  -4.099  -1.853  1.00 41.76           H  
ATOM    836  HG3 GLU A  51      -5.576  -2.879  -1.184  1.00 41.76           H  
ATOM    837  CD  GLU A  51      -4.523  -2.221  -2.944  1.00 41.76           C  
ATOM    838  OE1 GLU A  51      -5.611  -1.939  -3.500  1.00 41.76           O  
ATOM    839  OE2 GLU A  51      -3.405  -1.828  -3.342  1.00 41.76           O  
ATOM    840  N   GLU A  52      -2.182  -4.813   1.281  1.00 40.65           N  
ATOM    841  H   GLU A  52      -1.489  -4.115   1.052  1.00 40.65           H  
ATOM    842  CA  GLU A  52      -1.717  -6.173   1.492  1.00 40.65           C  
ATOM    843  HA  GLU A  52      -2.386  -6.810   0.914  1.00 40.65           H  
ATOM    844  C   GLU A  52      -1.807  -6.622   2.950  1.00 40.65           C  
ATOM    845  CB  GLU A  52      -0.329  -6.362   0.886  1.00 40.65           C  
ATOM    846  HB2 GLU A  52      -0.251  -5.699   0.024  1.00 40.65           H  
ATOM    847  HB3 GLU A  52       0.439  -6.091   1.610  1.00 40.65           H  
ATOM    848  O   GLU A  52      -2.139  -7.773   3.171  1.00 40.65           O  
ATOM    849  CG  GLU A  52      -0.108  -7.788   0.366  1.00 40.65           C  
ATOM    850  HG2 GLU A  52       0.131  -8.447   1.201  1.00 40.65           H  
ATOM    851  HG3 GLU A  52      -1.018  -8.148  -0.113  1.00 40.65           H  
ATOM    852  CD  GLU A  52       1.024  -7.786  -0.663  1.00 40.65           C  
ATOM    853  OE1 GLU A  52       0.906  -8.465  -1.708  1.00 40.65           O  
ATOM    854  OE2 GLU A  52       2.027  -7.091  -0.388  1.00 40.65           O  
ATOM    855  N   ALA A  53      -1.664  -5.764   3.968  1.00 42.75           N  
ATOM    856  H   ALA A  53      -1.396  -4.810   3.774  1.00 42.75           H  
ATOM    857  CA  ALA A  53      -2.044  -6.138   5.338  1.00 42.75           C  
ATOM    858  HA  ALA A  53      -1.615  -7.118   5.548  1.00 42.75           H  
ATOM    859  C   ALA A  53      -3.564  -6.274   5.475  1.00 42.75           C  
ATOM    860  CB  ALA A  53      -1.493  -5.165   6.388  1.00 42.75           C  
ATOM    861  HB1 ALA A  53      -0.424  -5.020   6.232  1.00 42.75           H  
ATOM    862  HB2 ALA A  53      -2.015  -4.211   6.328  1.00 42.75           H  
ATOM    863  HB3 ALA A  53      -1.650  -5.584   7.382  1.00 42.75           H  
ATOM    864  O   ALA A  53      -4.022  -7.074   6.287  1.00 42.75           O  
ATOM    865  N   GLY A  54      -4.351  -5.557   4.665  1.00 38.57           N  
ATOM    866  H   GLY A  54      -3.929  -4.899   4.025  1.00 38.57           H  
ATOM    867  CA  GLY A  54      -5.777  -5.837   4.509  1.00 38.57           C  
ATOM    868  HA2 GLY A  54      -6.286  -5.716   5.465  1.00 38.57           H  
ATOM    869  HA3 GLY A  54      -6.194  -5.138   3.784  1.00 38.57           H  
ATOM    870  C   GLY A  54      -6.013  -7.261   3.995  1.00 38.57           C  
ATOM    871  O   GLY A  54      -6.824  -7.993   4.567  1.00 38.57           O  
ATOM    872  N   SER A  55      -5.250  -7.685   2.984  1.00 38.49           N  
ATOM    873  H   SER A  55      -4.667  -7.008   2.513  1.00 38.49           H  
ATOM    874  CA  SER A  55      -5.349  -9.033   2.407  1.00 38.49           C  
ATOM    875  HA  SER A  55      -6.407  -9.263   2.285  1.00 38.49           H  
ATOM    876  C   SER A  55      -4.759 -10.132   3.308  1.00 38.49           C  
ATOM    877  CB  SER A  55      -4.741  -9.053   1.001  1.00 38.49           C  
ATOM    878  HB2 SER A  55      -5.052  -8.164   0.452  1.00 38.49           H  
ATOM    879  HB3 SER A  55      -5.111  -9.929   0.470  1.00 38.49           H  
ATOM    880  O   SER A  55      -5.431 -11.117   3.596  1.00 38.49           O  
ATOM    881  OG  SER A  55      -3.334  -9.122   1.033  1.00 38.49           O  
ATOM    882  HG  SER A  55      -2.958  -8.483   1.643  1.00 38.49           H  
ATOM    883  N   ALA A  56      -3.570  -9.941   3.876  1.00 37.05           N  
ATOM    884  H   ALA A  56      -3.042  -9.134   3.576  1.00 37.05           H  
ATOM    885  CA  ALA A  56      -2.863 -10.909   4.702  1.00 37.05           C  
ATOM    886  HA  ALA A  56      -2.937 -11.888   4.228  1.00 37.05           H  
ATOM    887  C   ALA A  56      -3.465 -11.019   6.105  1.00 37.05           C  
ATOM    888  CB  ALA A  56      -1.381 -10.523   4.760  1.00 37.05           C  
ATOM    889  HB1 ALA A  56      -0.829 -11.275   5.323  1.00 37.05           H  
ATOM    890  HB2 ALA A  56      -0.977 -10.478   3.748  1.00 37.05           H  
ATOM    891  HB3 ALA A  56      -1.261  -9.550   5.236  1.00 37.05           H  
ATOM    892  O   ALA A  56      -3.420 -12.091   6.699  1.00 37.05           O  
ATOM    893  N   ALA A  57      -4.090  -9.966   6.649  1.00 37.97           N  
ATOM    894  H   ALA A  57      -4.084  -9.074   6.176  1.00 37.97           H  
ATOM    895  CA  ALA A  57      -4.924 -10.136   7.837  1.00 37.97           C  
ATOM    896  HA  ALA A  57      -4.347 -10.668   8.593  1.00 37.97           H  
ATOM    897  C   ALA A  57      -6.156 -10.995   7.519  1.00 37.97           C  
ATOM    898  CB  ALA A  57      -5.320  -8.776   8.419  1.00 37.97           C  
ATOM    899  HB1 ALA A  57      -5.906  -8.926   9.326  1.00 37.97           H  
ATOM    900  HB2 ALA A  57      -4.424  -8.206   8.663  1.00 37.97           H  
ATOM    901  HB3 ALA A  57      -5.918  -8.222   7.695  1.00 37.97           H  
ATOM    902  O   ALA A  57      -6.595 -11.753   8.380  1.00 37.97           O  
ATOM    903  N   SER A  58      -6.688 -10.938   6.293  1.00 38.55           N  
ATOM    904  H   SER A  58      -6.287 -10.319   5.603  1.00 38.55           H  
ATOM    905  CA  SER A  58      -7.778 -11.829   5.888  1.00 38.55           C  
ATOM    906  HA  SER A  58      -8.482 -11.873   6.719  1.00 38.55           H  
ATOM    907  C   SER A  58      -7.296 -13.273   5.677  1.00 38.55           C  
ATOM    908  CB  SER A  58      -8.568 -11.244   4.711  1.00 38.55           C  
ATOM    909  HB2 SER A  58      -9.568 -11.677   4.725  1.00 38.55           H  
ATOM    910  HB3 SER A  58      -8.669 -10.167   4.847  1.00 38.55           H  
ATOM    911  O   SER A  58      -7.903 -14.190   6.224  1.00 38.55           O  
ATOM    912  OG  SER A  58      -8.013 -11.499   3.443  1.00 38.55           O  
ATOM    913  HG  SER A  58      -7.064 -11.356   3.451  1.00 38.55           H  
ATOM    914  N   GLU A  59      -6.152 -13.494   5.021  1.00 35.17           N  
ATOM    915  H   GLU A  59      -5.711 -12.727   4.535  1.00 35.17           H  
ATOM    916  CA  GLU A  59      -5.612 -14.845   4.801  1.00 35.17           C  
ATOM    917  HA  GLU A  59      -6.422 -15.508   4.498  1.00 35.17           H  
ATOM    918  C   GLU A  59      -4.982 -15.464   6.051  1.00 35.17           C  
ATOM    919  CB  GLU A  59      -4.566 -14.845   3.686  1.00 35.17           C  
ATOM    920  HB2 GLU A  59      -4.022 -15.788   3.739  1.00 35.17           H  
ATOM    921  HB3 GLU A  59      -3.863 -14.028   3.845  1.00 35.17           H  
ATOM    922  O   GLU A  59      -5.127 -16.660   6.279  1.00 35.17           O  
ATOM    923  CG  GLU A  59      -5.198 -14.744   2.294  1.00 35.17           C  
ATOM    924  HG2 GLU A  59      -5.627 -13.750   2.169  1.00 35.17           H  
ATOM    925  HG3 GLU A  59      -6.004 -15.475   2.224  1.00 35.17           H  
ATOM    926  CD  GLU A  59      -4.173 -15.014   1.184  1.00 35.17           C  
ATOM    927  OE1 GLU A  59      -4.625 -15.334   0.065  1.00 35.17           O  
ATOM    928  OE2 GLU A  59      -2.957 -14.933   1.475  1.00 35.17           O  
ATOM    929  N   GLY A  60      -4.318 -14.680   6.900  1.00 33.17           N  
ATOM    930  H   GLY A  60      -4.172 -13.716   6.638  1.00 33.17           H  
ATOM    931  CA  GLY A  60      -3.740 -15.151   8.158  1.00 33.17           C  
ATOM    932  HA2 GLY A  60      -3.145 -14.347   8.592  1.00 33.17           H  
ATOM    933  HA3 GLY A  60      -3.093 -16.006   7.965  1.00 33.17           H  
ATOM    934  C   GLY A  60      -4.813 -15.560   9.164  1.00 33.17           C  
ATOM    935  O   GLY A  60      -4.628 -16.524   9.911  1.00 33.17           O  
ATOM    936  N   ILE A  61      -5.973 -14.896   9.137  1.00 36.33           N  
ATOM    937  H   ILE A  61      -6.078 -14.120   8.500  1.00 36.33           H  
ATOM    938  CA  ILE A  61      -7.146 -15.379   9.862  1.00 36.33           C  
ATOM    939  HA  ILE A  61      -6.844 -15.616  10.882  1.00 36.33           H  
ATOM    940  C   ILE A  61      -7.605 -16.704   9.245  1.00 36.33           C  
ATOM    941  CB  ILE A  61      -8.237 -14.288   9.954  1.00 36.33           C  
ATOM    942  HB  ILE A  61      -8.415 -13.881   8.958  1.00 36.33           H  
ATOM    943  O   ILE A  61      -7.792 -17.651   9.991  1.00 36.33           O  
ATOM    944  CG1 ILE A  61      -7.749 -13.161  10.896  1.00 36.33           C  
ATOM    945 HG12 ILE A  61      -7.699 -13.540  11.917  1.00 36.33           H  
ATOM    946 HG13 ILE A  61      -6.738 -12.861  10.621  1.00 36.33           H  
ATOM    947  CG2 ILE A  61      -9.557 -14.860  10.499  1.00 36.33           C  
ATOM    948 HG21 ILE A  61      -9.948 -15.604   9.804  1.00 36.33           H  
ATOM    949 HG22 ILE A  61     -10.310 -14.076  10.585  1.00 36.33           H  
ATOM    950 HG23 ILE A  61      -9.387 -15.322  11.471  1.00 36.33           H  
ATOM    951  CD1 ILE A  61      -8.631 -11.904  10.881  1.00 36.33           C  
ATOM    952 HD11 ILE A  61      -9.588 -12.102  11.362  1.00 36.33           H  
ATOM    953 HD12 ILE A  61      -8.800 -11.576   9.855  1.00 36.33           H  
ATOM    954 HD13 ILE A  61      -8.127 -11.107  11.427  1.00 36.33           H  
ATOM    955  N   VAL A  62      -7.682 -16.855   7.922  1.00 38.31           N  
ATOM    956  H   VAL A  62      -7.492 -16.069   7.317  1.00 38.31           H  
ATOM    957  CA  VAL A  62      -8.139 -18.125   7.325  1.00 38.31           C  
ATOM    958  HA  VAL A  62      -9.039 -18.437   7.854  1.00 38.31           H  
ATOM    959  C   VAL A  62      -7.142 -19.283   7.514  1.00 38.31           C  
ATOM    960  CB  VAL A  62      -8.546 -17.924   5.854  1.00 38.31           C  
ATOM    961  HB  VAL A  62      -7.704 -17.512   5.296  1.00 38.31           H  
ATOM    962  O   VAL A  62      -7.570 -20.391   7.808  1.00 38.31           O  
ATOM    963  CG1 VAL A  62      -8.994 -19.231   5.190  1.00 38.31           C  
ATOM    964 HG11 VAL A  62      -8.155 -19.923   5.117  1.00 38.31           H  
ATOM    965 HG12 VAL A  62      -9.790 -19.700   5.769  1.00 38.31           H  
ATOM    966 HG13 VAL A  62      -9.350 -19.032   4.179  1.00 38.31           H  
ATOM    967  CG2 VAL A  62      -9.739 -16.960   5.754  1.00 38.31           C  
ATOM    968 HG21 VAL A  62      -9.947 -16.748   4.705  1.00 38.31           H  
ATOM    969 HG22 VAL A  62     -10.622 -17.409   6.211  1.00 38.31           H  
ATOM    970 HG23 VAL A  62      -9.529 -16.016   6.256  1.00 38.31           H  
ATOM    971  N   SER A  63      -5.828 -19.059   7.433  1.00 36.01           N  
ATOM    972  H   SER A  63      -5.525 -18.138   7.150  1.00 36.01           H  
ATOM    973  CA  SER A  63      -4.829 -20.140   7.526  1.00 36.01           C  
ATOM    974  HA  SER A  63      -5.251 -21.040   7.079  1.00 36.01           H  
ATOM    975  C   SER A  63      -4.446 -20.514   8.960  1.00 36.01           C  
ATOM    976  CB  SER A  63      -3.570 -19.798   6.726  1.00 36.01           C  
ATOM    977  HB2 SER A  63      -2.811 -20.555   6.923  1.00 36.01           H  
ATOM    978  HB3 SER A  63      -3.186 -18.824   7.027  1.00 36.01           H  
ATOM    979  O   SER A  63      -4.100 -21.666   9.213  1.00 36.01           O  
ATOM    980  OG  SER A  63      -3.851 -19.804   5.344  1.00 36.01           O  
ATOM    981  HG  SER A  63      -4.277 -18.977   5.106  1.00 36.01           H  
ATOM    982  N   SER A  64      -4.523 -19.587   9.927  1.00 31.52           N  
ATOM    983  H   SER A  64      -4.803 -18.648   9.685  1.00 31.52           H  
ATOM    984  CA  SER A  64      -4.398 -19.961  11.351  1.00 31.52           C  
ATOM    985  HA  SER A  64      -3.624 -20.724  11.437  1.00 31.52           H  
ATOM    986  C   SER A  64      -5.682 -20.589  11.896  1.00 31.52           C  
ATOM    987  CB  SER A  64      -3.954 -18.789  12.225  1.00 31.52           C  
ATOM    988  HB2 SER A  64      -3.022 -18.378  11.835  1.00 31.52           H  
ATOM    989  HB3 SER A  64      -3.774 -19.156  13.236  1.00 31.52           H  
ATOM    990  O   SER A  64      -5.634 -21.374  12.844  1.00 31.52           O  
ATOM    991  OG  SER A  64      -4.931 -17.773  12.277  1.00 31.52           O  
ATOM    992  HG  SER A  64      -4.914 -17.310  11.436  1.00 31.52           H  
ATOM    993  N   LEU A  65      -6.820 -20.330  11.246  1.00 28.99           N  
ATOM    994  H   LEU A  65      -6.806 -19.648  10.501  1.00 28.99           H  
ATOM    995  CA  LEU A  65      -8.039 -21.107  11.403  1.00 28.99           C  
ATOM    996  HA  LEU A  65      -8.133 -21.407  12.447  1.00 28.99           H  
ATOM    997  C   LEU A  65      -7.916 -22.395  10.579  1.00 28.99           C  
ATOM    998  CB  LEU A  65      -9.270 -20.256  11.031  1.00 28.99           C  
ATOM    999  HB2 LEU A  65     -10.161 -20.884  11.037  1.00 28.99           H  
ATOM   1000  HB3 LEU A  65      -9.136 -19.910  10.006  1.00 28.99           H  
ATOM   1001  O   LEU A  65      -8.678 -22.633   9.647  1.00 28.99           O  
ATOM   1002  CG  LEU A  65      -9.522 -19.037  11.942  1.00 28.99           C  
ATOM   1003  HG  LEU A  65      -8.597 -18.477  12.078  1.00 28.99           H  
ATOM   1004  CD1 LEU A  65     -10.576 -18.133  11.297  1.00 28.99           C  
ATOM   1005 HD11 LEU A  65     -10.717 -17.239  11.905  1.00 28.99           H  
ATOM   1006 HD12 LEU A  65     -10.254 -17.847  10.296  1.00 28.99           H  
ATOM   1007 HD13 LEU A  65     -11.520 -18.670  11.204  1.00 28.99           H  
ATOM   1008  CD2 LEU A  65     -10.033 -19.349  13.347  1.00 28.99           C  
ATOM   1009 HD21 LEU A  65      -9.757 -18.526  14.006  1.00 28.99           H  
ATOM   1010 HD22 LEU A  65     -11.121 -19.428  13.352  1.00 28.99           H  
ATOM   1011 HD23 LEU A  65      -9.569 -20.259  13.727  1.00 28.99           H  
ATOM   1012  N   GLY A  66      -6.998 -23.274  10.992  1.00 29.55           N  
ATOM   1013  H   GLY A  66      -6.362 -22.959  11.711  1.00 29.55           H  
ATOM   1014  CA  GLY A  66      -7.053 -24.712  10.716  1.00 29.55           C  
ATOM   1015  HA2 GLY A  66      -7.098 -24.872   9.639  1.00 29.55           H  
ATOM   1016  HA3 GLY A  66      -6.161 -25.198  11.111  1.00 29.55           H  
ATOM   1017  C   GLY A  66      -8.292 -25.345  11.361  1.00 29.55           C  
ATOM   1018  O   GLY A  66      -8.190 -26.270  12.160  1.00 29.55           O  
ATOM   1019  N   ILE A  67      -9.471 -24.794  11.066  1.00 31.69           N  
ATOM   1020  H   ILE A  67      -9.459 -24.060  10.373  1.00 31.69           H  
ATOM   1021  CA  ILE A  67     -10.773 -25.242  11.531  1.00 31.69           C  
ATOM   1022  HA  ILE A  67     -10.642 -25.763  12.480  1.00 31.69           H  
ATOM   1023  C   ILE A  67     -11.258 -26.271  10.521  1.00 31.69           C  
ATOM   1024  CB  ILE A  67     -11.753 -24.073  11.785  1.00 31.69           C  
ATOM   1025  HB  ILE A  67     -11.929 -23.543  10.850  1.00 31.69           H  
ATOM   1026  O   ILE A  67     -12.175 -26.061   9.730  1.00 31.69           O  
ATOM   1027  CG1 ILE A  67     -11.151 -23.100  12.822  1.00 31.69           C  
ATOM   1028 HG12 ILE A  67     -10.951 -23.648  13.743  1.00 31.69           H  
ATOM   1029 HG13 ILE A  67     -10.199 -22.711  12.460  1.00 31.69           H  
ATOM   1030  CG2 ILE A  67     -13.096 -24.612  12.332  1.00 31.69           C  
ATOM   1031 HG21 ILE A  67     -12.966 -24.981  13.350  1.00 31.69           H  
ATOM   1032 HG22 ILE A  67     -13.855 -23.830  12.313  1.00 31.69           H  
ATOM   1033 HG23 ILE A  67     -13.477 -25.425  11.714  1.00 31.69           H  
ATOM   1034  CD1 ILE A  67     -12.052 -21.909  13.160  1.00 31.69           C  
ATOM   1035 HD11 ILE A  67     -13.041 -22.231  13.486  1.00 31.69           H  
ATOM   1036 HD12 ILE A  67     -11.619 -21.390  14.014  1.00 31.69           H  
ATOM   1037 HD13 ILE A  67     -12.150 -21.249  12.298  1.00 31.69           H  
ATOM   1038  N   GLU A  68     -10.655 -27.446  10.621  1.00 35.59           N  
ATOM   1039  H   GLU A  68      -9.829 -27.485  11.199  1.00 35.59           H  
ATOM   1040  CA  GLU A  68     -11.481 -28.635  10.630  1.00 35.59           C  
ATOM   1041  HA  GLU A  68     -12.107 -28.656   9.738  1.00 35.59           H  
ATOM   1042  C   GLU A  68     -12.366 -28.549  11.883  1.00 35.59           C  
ATOM   1043  CB  GLU A  68     -10.612 -29.899  10.643  1.00 35.59           C  
ATOM   1044  HB2 GLU A  68     -11.268 -30.756  10.799  1.00 35.59           H  
ATOM   1045  HB3 GLU A  68      -9.903 -29.844  11.469  1.00 35.59           H  
ATOM   1046  O   GLU A  68     -11.889 -28.610  13.010  1.00 35.59           O  
ATOM   1047  CG  GLU A  68      -9.853 -30.095   9.320  1.00 35.59           C  
ATOM   1048  HG2 GLU A  68     -10.575 -30.059   8.503  1.00 35.59           H  
ATOM   1049  HG3 GLU A  68      -9.149 -29.274   9.186  1.00 35.59           H  
ATOM   1050  CD  GLU A  68      -9.089 -31.429   9.258  1.00 35.59           C  
ATOM   1051  OE1 GLU A  68      -8.717 -31.821   8.130  1.00 35.59           O  
ATOM   1052  OE2 GLU A  68      -8.904 -32.066  10.321  1.00 35.59           O  
ATOM   1053  N   SER A  69     -13.671 -28.359  11.680  1.00 29.57           N  
ATOM   1054  H   SER A  69     -13.939 -28.127  10.735  1.00 29.57           H  
ATOM   1055  CA  SER A  69     -14.715 -28.885  12.567  1.00 29.57           C  
ATOM   1056  HA  SER A  69     -15.650 -28.382  12.319  1.00 29.57           H  
ATOM   1057  C   SER A  69     -14.492 -28.692  14.084  1.00 29.57           C  
ATOM   1058  CB  SER A  69     -14.886 -30.365  12.194  1.00 29.57           C  
ATOM   1059  HB2 SER A  69     -15.355 -30.443  11.213  1.00 29.57           H  
ATOM   1060  HB3 SER A  69     -13.907 -30.841  12.149  1.00 29.57           H  
ATOM   1061  O   SER A  69     -14.151 -29.625  14.813  1.00 29.57           O  
ATOM   1062  OG  SER A  69     -15.659 -31.058  13.145  1.00 29.57           O  
ATOM   1063  HG  SER A  69     -15.161 -30.987  13.962  1.00 29.57           H  
ATOM   1064  N   GLY A  70     -14.806 -27.512  14.612  1.00 27.98           N  
ATOM   1065  H   GLY A  70     -14.961 -26.723  14.000  1.00 27.98           H  
ATOM   1066  CA  GLY A  70     -14.909 -27.344  16.060  1.00 27.98           C  
ATOM   1067  HA2 GLY A  70     -13.942 -27.568  16.510  1.00 27.98           H  
ATOM   1068  HA3 GLY A  70     -15.640 -28.047  16.461  1.00 27.98           H  
ATOM   1069  C   GLY A  70     -15.290 -25.932  16.453  1.00 27.98           C  
ATOM   1070  O   GLY A  70     -14.441 -25.057  16.528  1.00 27.98           O  
ATOM   1071  N   THR A  71     -16.576 -25.714  16.709  1.00 28.88           N  
ATOM   1072  H   THR A  71     -17.209 -26.496  16.621  1.00 28.88           H  
ATOM   1073  CA  THR A  71     -17.132 -24.528  17.373  1.00 28.88           C  
ATOM   1074  HA  THR A  71     -17.093 -23.669  16.703  1.00 28.88           H  
ATOM   1075  C   THR A  71     -16.353 -24.194  18.646  1.00 28.88           C  
ATOM   1076  CB  THR A  71     -18.594 -24.814  17.771  1.00 28.88           C  
ATOM   1077  HB  THR A  71     -18.887 -24.159  18.591  1.00 28.88           H  
ATOM   1078  O   THR A  71     -16.624 -24.764  19.702  1.00 28.88           O  
ATOM   1079  CG2 THR A  71     -19.572 -24.583  16.626  1.00 28.88           C  
ATOM   1080 HG21 THR A  71     -19.539 -23.537  16.320  1.00 28.88           H  
ATOM   1081 HG22 THR A  71     -19.309 -25.216  15.778  1.00 28.88           H  
ATOM   1082 HG23 THR A  71     -20.582 -24.827  16.956  1.00 28.88           H  
ATOM   1083  OG1 THR A  71     -18.730 -26.162  18.174  1.00 28.88           O  
ATOM   1084  HG1 THR A  71     -18.181 -26.247  18.957  1.00 28.88           H  
ATOM   1085  N   ILE A  72     -15.393 -23.278  18.559  1.00 29.81           N  
ATOM   1086  H   ILE A  72     -15.092 -22.969  17.645  1.00 29.81           H  
ATOM   1087  CA  ILE A  72     -14.736 -22.676  19.717  1.00 29.81           C  
ATOM   1088  HA  ILE A  72     -15.350 -22.859  20.599  1.00 29.81           H  
ATOM   1089  C   ILE A  72     -14.716 -21.172  19.474  1.00 29.81           C  
ATOM   1090  CB  ILE A  72     -13.348 -23.295  20.000  1.00 29.81           C  
ATOM   1091  HB  ILE A  72     -12.704 -23.129  19.136  1.00 29.81           H  
ATOM   1092  O   ILE A  72     -14.220 -20.686  18.458  1.00 29.81           O  
ATOM   1093  CG1 ILE A  72     -13.483 -24.821  20.241  1.00 29.81           C  
ATOM   1094 HG12 ILE A  72     -14.151 -24.998  21.084  1.00 29.81           H  
ATOM   1095 HG13 ILE A  72     -13.923 -25.283  19.357  1.00 29.81           H  
ATOM   1096  CG2 ILE A  72     -12.720 -22.610  21.230  1.00 29.81           C  
ATOM   1097 HG21 ILE A  72     -13.330 -22.780  22.117  1.00 29.81           H  
ATOM   1098 HG22 ILE A  72     -12.624 -21.537  21.060  1.00 29.81           H  
ATOM   1099 HG23 ILE A  72     -11.713 -22.991  21.402  1.00 29.81           H  
ATOM   1100  CD1 ILE A  72     -12.168 -25.563  20.494  1.00 29.81           C  
ATOM   1101 HD11 ILE A  72     -12.359 -26.636  20.514  1.00 29.81           H  
ATOM   1102 HD12 ILE A  72     -11.461 -25.346  19.693  1.00 29.81           H  
ATOM   1103 HD13 ILE A  72     -11.739 -25.269  21.451  1.00 29.81           H  
ATOM   1104  N   GLU A  73     -15.363 -20.457  20.390  1.00 31.27           N  
ATOM   1105  H   GLU A  73     -15.716 -20.941  21.203  1.00 31.27           H  
ATOM   1106  CA  GLU A  73     -15.482 -19.006  20.388  1.00 31.27           C  
ATOM   1107  HA  GLU A  73     -16.056 -18.722  19.506  1.00 31.27           H  
ATOM   1108  C   GLU A  73     -14.093 -18.351  20.339  1.00 31.27           C  
ATOM   1109  CB  GLU A  73     -16.233 -18.547  21.649  1.00 31.27           C  
ATOM   1110  HB2 GLU A  73     -16.181 -17.460  21.709  1.00 31.27           H  
ATOM   1111  HB3 GLU A  73     -15.735 -18.963  22.525  1.00 31.27           H  
ATOM   1112  O   GLU A  73     -13.171 -18.821  21.010  1.00 31.27           O  
ATOM   1113  CG  GLU A  73     -17.714 -18.956  21.645  1.00 31.27           C  
ATOM   1114  HG2 GLU A  73     -18.191 -18.516  20.770  1.00 31.27           H  
ATOM   1115  HG3 GLU A  73     -17.787 -20.040  21.557  1.00 31.27           H  
ATOM   1116  CD  GLU A  73     -18.451 -18.515  22.922  1.00 31.27           C  
ATOM   1117  OE1 GLU A  73     -19.628 -18.105  22.801  1.00 31.27           O  
ATOM   1118  OE2 GLU A  73     -17.852 -18.602  24.018  1.00 31.27           O  
ATOM   1119  N   PRO A  74     -13.930 -17.263  19.567  1.00 36.04           N  
ATOM   1120  CA  PRO A  74     -12.653 -16.586  19.425  1.00 36.04           C  
ATOM   1121  HA  PRO A  74     -11.906 -17.276  19.034  1.00 36.04           H  
ATOM   1122  C   PRO A  74     -12.195 -16.063  20.788  1.00 36.04           C  
ATOM   1123  CB  PRO A  74     -12.902 -15.466  18.405  1.00 36.04           C  
ATOM   1124  HB2 PRO A  74     -12.682 -15.839  17.404  1.00 36.04           H  
ATOM   1125  HB3 PRO A  74     -12.306 -14.578  18.614  1.00 36.04           H  
ATOM   1126  O   PRO A  74     -12.790 -15.132  21.338  1.00 36.04           O  
ATOM   1127  CG  PRO A  74     -14.401 -15.188  18.523  1.00 36.04           C  
ATOM   1128  HG2 PRO A  74     -14.813 -14.784  17.598  1.00 36.04           H  
ATOM   1129  HG3 PRO A  74     -14.586 -14.510  19.356  1.00 36.04           H  
ATOM   1130  CD  PRO A  74     -14.975 -16.562  18.843  1.00 36.04           C  
ATOM   1131  HD2 PRO A  74     -15.193 -17.098  17.919  1.00 36.04           H  
ATOM   1132  HD3 PRO A  74     -15.879 -16.454  19.442  1.00 36.04           H  
ATOM   1133  N   GLU A  75     -11.116 -16.636  21.327  1.00 32.91           N  
ATOM   1134  H   GLU A  75     -10.743 -17.473  20.903  1.00 32.91           H  
ATOM   1135  CA  GLU A  75     -10.349 -15.990  22.385  1.00 32.91           C  
ATOM   1136  HA  GLU A  75     -11.012 -15.763  23.220  1.00 32.91           H  
ATOM   1137  C   GLU A  75      -9.831 -14.672  21.813  1.00 32.91           C  
ATOM   1138  CB  GLU A  75      -9.200 -16.869  22.910  1.00 32.91           C  
ATOM   1139  HB2 GLU A  75      -8.708 -17.376  22.080  1.00 32.91           H  
ATOM   1140  HB3 GLU A  75      -8.475 -16.215  23.396  1.00 32.91           H  
ATOM   1141  O   GLU A  75      -8.899 -14.617  21.014  1.00 32.91           O  
ATOM   1142  CG  GLU A  75      -9.678 -17.892  23.955  1.00 32.91           C  
ATOM   1143  HG2 GLU A  75     -10.303 -17.373  24.681  1.00 32.91           H  
ATOM   1144  HG3 GLU A  75     -10.292 -18.644  23.460  1.00 32.91           H  
ATOM   1145  CD  GLU A  75      -8.518 -18.579  24.700  1.00 32.91           C  
ATOM   1146  OE1 GLU A  75      -8.738 -18.964  25.875  1.00 32.91           O  
ATOM   1147  OE2 GLU A  75      -7.413 -18.685  24.125  1.00 32.91           O  
ATOM   1148  N   THR A  76     -10.509 -13.585  22.169  1.00 35.57           N  
ATOM   1149  H   THR A  76     -11.362 -13.710  22.695  1.00 35.57           H  
ATOM   1150  CA  THR A  76     -10.103 -12.232  21.819  1.00 35.57           C  
ATOM   1151  HA  THR A  76     -10.003 -12.153  20.736  1.00 35.57           H  
ATOM   1152  C   THR A  76      -8.743 -11.980  22.455  1.00 35.57           C  
ATOM   1153  CB  THR A  76     -11.140 -11.206  22.302  1.00 35.57           C  
ATOM   1154  HB  THR A  76     -10.737 -10.204  22.152  1.00 35.57           H  
ATOM   1155  O   THR A  76      -8.661 -11.680  23.647  1.00 35.57           O  
ATOM   1156  CG2 THR A  76     -12.458 -11.320  21.535  1.00 35.57           C  
ATOM   1157 HG21 THR A  76     -12.905 -12.300  21.699  1.00 35.57           H  
ATOM   1158 HG22 THR A  76     -12.273 -11.188  20.468  1.00 35.57           H  
ATOM   1159 HG23 THR A  76     -13.147 -10.549  21.879  1.00 35.57           H  
ATOM   1160  OG1 THR A  76     -11.426 -11.386  23.674  1.00 35.57           O  
ATOM   1161  HG1 THR A  76     -10.567 -11.501  24.087  1.00 35.57           H  
ATOM   1162  N   ILE A  77      -7.679 -12.131  21.670  1.00 34.05           N  
ATOM   1163  H   ILE A  77      -7.811 -12.595  20.782  1.00 34.05           H  
ATOM   1164  CA  ILE A  77      -6.337 -11.692  22.031  1.00 34.05           C  
ATOM   1165  HA  ILE A  77      -6.060 -12.141  22.984  1.00 34.05           H  
ATOM   1166  C   ILE A  77      -6.438 -10.176  22.202  1.00 34.05           C  
ATOM   1167  CB  ILE A  77      -5.305 -12.136  20.966  1.00 34.05           C  
ATOM   1168  HB  ILE A  77      -5.601 -11.722  20.003  1.00 34.05           H  
ATOM   1169  O   ILE A  77      -6.571  -9.424  21.237  1.00 34.05           O  
ATOM   1170  CG1 ILE A  77      -5.275 -13.681  20.852  1.00 34.05           C  
ATOM   1171 HG12 ILE A  77      -4.865 -14.108  21.768  1.00 34.05           H  
ATOM   1172 HG13 ILE A  77      -6.289 -14.063  20.736  1.00 34.05           H  
ATOM   1173  CG2 ILE A  77      -3.905 -11.598  21.322  1.00 34.05           C  
ATOM   1174 HG21 ILE A  77      -3.190 -11.871  20.545  1.00 34.05           H  
ATOM   1175 HG22 ILE A  77      -3.920 -10.510  21.382  1.00 34.05           H  
ATOM   1176 HG23 ILE A  77      -3.573 -12.009  22.275  1.00 34.05           H  
ATOM   1177  CD1 ILE A  77      -4.476 -14.207  19.653  1.00 34.05           C  
ATOM   1178 HD11 ILE A  77      -4.594 -15.288  19.591  1.00 34.05           H  
ATOM   1179 HD12 ILE A  77      -3.416 -13.981  19.768  1.00 34.05           H  
ATOM   1180 HD13 ILE A  77      -4.849 -13.758  18.733  1.00 34.05           H  
ATOM   1181  N   GLU A  78      -6.482  -9.736  23.459  1.00 32.42           N  
ATOM   1182  H   GLU A  78      -6.525 -10.429  24.192  1.00 32.42           H  
ATOM   1183  CA  GLU A  78      -6.477  -8.331  23.847  1.00 32.42           C  
ATOM   1184  HA  GLU A  78      -7.281  -7.808  23.329  1.00 32.42           H  
ATOM   1185  C   GLU A  78      -5.143  -7.723  23.399  1.00 32.42           C  
ATOM   1186  CB  GLU A  78      -6.695  -8.186  25.371  1.00 32.42           C  
ATOM   1187  HB2 GLU A  78      -6.509  -7.147  25.643  1.00 32.42           H  
ATOM   1188  HB3 GLU A  78      -5.973  -8.813  25.894  1.00 32.42           H  
ATOM   1189  O   GLU A  78      -4.153  -7.733  24.131  1.00 32.42           O  
ATOM   1190  CG  GLU A  78      -8.119  -8.552  25.836  1.00 32.42           C  
ATOM   1191  HG2 GLU A  78      -8.319  -9.591  25.572  1.00 32.42           H  
ATOM   1192  HG3 GLU A  78      -8.827  -7.927  25.292  1.00 32.42           H  
ATOM   1193  CD  GLU A  78      -8.353  -8.377  27.354  1.00 32.42           C  
ATOM   1194  OE1 GLU A  78      -9.542  -8.361  27.763  1.00 32.42           O  
ATOM   1195  OE2 GLU A  78      -7.368  -8.252  28.121  1.00 32.42           O  
ATOM   1196  N   MET A  79      -5.104  -7.207  22.169  1.00 32.94           N  
ATOM   1197  H   MET A  79      -5.867  -7.414  21.541  1.00 32.94           H  
ATOM   1198  CA  MET A  79      -4.044  -6.315  21.725  1.00 32.94           C  
ATOM   1199  HA  MET A  79      -3.082  -6.822  21.805  1.00 32.94           H  
ATOM   1200  C   MET A  79      -4.044  -5.109  22.661  1.00 32.94           C  
ATOM   1201  CB  MET A  79      -4.256  -5.885  20.269  1.00 32.94           C  
ATOM   1202  HB2 MET A  79      -3.680  -4.974  20.103  1.00 32.94           H  
ATOM   1203  HB3 MET A  79      -5.309  -5.664  20.095  1.00 32.94           H  
ATOM   1204  O   MET A  79      -4.899  -4.224  22.585  1.00 32.94           O  
ATOM   1205  CG  MET A  79      -3.774  -6.947  19.276  1.00 32.94           C  
ATOM   1206  HG2 MET A  79      -4.254  -7.897  19.509  1.00 32.94           H  
ATOM   1207  HG3 MET A  79      -2.698  -7.073  19.402  1.00 32.94           H  
ATOM   1208  SD  MET A  79      -4.098  -6.565  17.530  1.00 32.94           S  
ATOM   1209  CE  MET A  79      -3.682  -4.801  17.428  1.00 32.94           C  
ATOM   1210  HE1 MET A  79      -3.734  -4.484  16.387  1.00 32.94           H  
ATOM   1211  HE2 MET A  79      -2.670  -4.639  17.800  1.00 32.94           H  
ATOM   1212  HE3 MET A  79      -4.392  -4.213  18.010  1.00 32.94           H  
ATOM   1213  N   GLN A  80      -3.091  -5.103  23.588  1.00 32.38           N  
ATOM   1214  H   GLN A  80      -2.516  -5.929  23.673  1.00 32.38           H  
ATOM   1215  CA  GLN A  80      -2.779  -3.950  24.412  1.00 32.38           C  
ATOM   1216  HA  GLN A  80      -3.675  -3.625  24.941  1.00 32.38           H  
ATOM   1217  C   GLN A  80      -2.333  -2.837  23.466  1.00 32.38           C  
ATOM   1218  CB  GLN A  80      -1.691  -4.311  25.438  1.00 32.38           C  
ATOM   1219  HB2 GLN A  80      -0.837  -4.752  24.924  1.00 32.38           H  
ATOM   1220  HB3 GLN A  80      -1.361  -3.399  25.934  1.00 32.38           H  
ATOM   1221  O   GLN A  80      -1.183  -2.785  23.042  1.00 32.38           O  
ATOM   1222  CG  GLN A  80      -2.207  -5.290  26.503  1.00 32.38           C  
ATOM   1223  HG2 GLN A  80      -2.575  -6.193  26.016  1.00 32.38           H  
ATOM   1224  HG3 GLN A  80      -3.038  -4.833  27.039  1.00 32.38           H  
ATOM   1225  CD  GLN A  80      -1.144  -5.704  27.518  1.00 32.38           C  
ATOM   1226  NE2 GLN A  80      -1.471  -6.606  28.417  1.00 32.38           N  
ATOM   1227 HE21 GLN A  80      -2.361  -7.078  28.336  1.00 32.38           H  
ATOM   1228 HE22 GLN A  80      -0.702  -6.942  28.979  1.00 32.38           H  
ATOM   1229  OE1 GLN A  80      -0.015  -5.247  27.548  1.00 32.38           O  
ATOM   1230  N   HIS A  81      -3.261  -1.953  23.104  1.00 29.81           N  
ATOM   1231  H   HIS A  81      -4.227  -2.160  23.314  1.00 29.81           H  
ATOM   1232  CA  HIS A  81      -2.924  -0.671  22.510  1.00 29.81           C  
ATOM   1233  HA  HIS A  81      -2.288  -0.827  21.639  1.00 29.81           H  
ATOM   1234  C   HIS A  81      -2.129   0.104  23.559  1.00 29.81           C  
ATOM   1235  CB  HIS A  81      -4.191   0.072  22.064  1.00 29.81           C  
ATOM   1236  HB2 HIS A  81      -4.961  -0.011  22.831  1.00 29.81           H  
ATOM   1237  HB3 HIS A  81      -3.951   1.129  21.950  1.00 29.81           H  
ATOM   1238  O   HIS A  81      -2.693   0.753  24.440  1.00 29.81           O  
ATOM   1239  CG  HIS A  81      -4.733  -0.416  20.745  1.00 29.81           C  
ATOM   1240  CD2 HIS A  81      -5.643  -1.420  20.546  1.00 29.81           C  
ATOM   1241  HD2 HIS A  81      -6.101  -2.028  21.313  1.00 29.81           H  
ATOM   1242  ND1 HIS A  81      -4.391   0.073  19.503  1.00 29.81           N  
ATOM   1243  HD1 HIS A  81      -3.709   0.790  19.304  1.00 29.81           H  
ATOM   1244  CE1 HIS A  81      -5.085  -0.613  18.580  1.00 29.81           C  
ATOM   1245  HE1 HIS A  81      -5.018  -0.467  17.512  1.00 29.81           H  
ATOM   1246  NE2 HIS A  81      -5.869  -1.526  19.171  1.00 29.81           N  
ATOM   1247  N   ILE A  82      -0.805  -0.013  23.491  1.00 30.52           N  
ATOM   1248  H   ILE A  82      -0.422  -0.694  22.850  1.00 30.52           H  
ATOM   1249  CA  ILE A  82       0.116   0.854  24.209  1.00 30.52           C  
ATOM   1250  HA  ILE A  82      -0.177   0.902  25.258  1.00 30.52           H  
ATOM   1251  C   ILE A  82      -0.070   2.239  23.585  1.00 30.52           C  
ATOM   1252  CB  ILE A  82       1.565   0.315  24.136  1.00 30.52           C  
ATOM   1253  HB  ILE A  82       1.859   0.250  23.088  1.00 30.52           H  
ATOM   1254  O   ILE A  82       0.526   2.575  22.566  1.00 30.52           O  
ATOM   1255  CG1 ILE A  82       1.667  -1.094  24.771  1.00 30.52           C  
ATOM   1256 HG12 ILE A  82       0.903  -1.744  24.346  1.00 30.52           H  
ATOM   1257 HG13 ILE A  82       1.484  -1.025  25.843  1.00 30.52           H  
ATOM   1258  CG2 ILE A  82       2.522   1.281  24.859  1.00 30.52           C  
ATOM   1259 HG21 ILE A  82       2.410   2.291  24.465  1.00 30.52           H  
ATOM   1260 HG22 ILE A  82       3.557   0.979  24.698  1.00 30.52           H  
ATOM   1261 HG23 ILE A  82       2.311   1.298  25.928  1.00 30.52           H  
ATOM   1262  CD1 ILE A  82       3.014  -1.790  24.538  1.00 30.52           C  
ATOM   1263 HD11 ILE A  82       3.818  -1.254  25.042  1.00 30.52           H  
ATOM   1264 HD12 ILE A  82       2.968  -2.802  24.938  1.00 30.52           H  
ATOM   1265 HD13 ILE A  82       3.223  -1.843  23.469  1.00 30.52           H  
ATOM   1266  N   GLN A  83      -0.967   3.032  24.169  1.00 28.78           N  
ATOM   1267  H   GLN A  83      -1.527   2.643  24.915  1.00 28.78           H  
ATOM   1268  CA  GLN A  83      -0.994   4.471  23.960  1.00 28.78           C  
ATOM   1269  HA  GLN A  83      -0.952   4.695  22.894  1.00 28.78           H  
ATOM   1270  C   GLN A  83       0.272   5.021  24.615  1.00 28.78           C  
ATOM   1271  CB  GLN A  83      -2.275   5.086  24.550  1.00 28.78           C  
ATOM   1272  HB2 GLN A  83      -2.133   6.161  24.660  1.00 28.78           H  
ATOM   1273  HB3 GLN A  83      -2.465   4.662  25.536  1.00 28.78           H  
ATOM   1274  O   GLN A  83       0.312   5.248  25.821  1.00 28.78           O  
ATOM   1275  CG  GLN A  83      -3.487   4.854  23.636  1.00 28.78           C  
ATOM   1276  HG2 GLN A  83      -3.590   3.786  23.445  1.00 28.78           H  
ATOM   1277  HG3 GLN A  83      -3.316   5.354  22.683  1.00 28.78           H  
ATOM   1278  CD  GLN A  83      -4.806   5.357  24.219  1.00 28.78           C  
ATOM   1279  NE2 GLN A  83      -5.894   5.212  23.495  1.00 28.78           N  
ATOM   1280 HE21 GLN A  83      -5.847   4.800  22.574  1.00 28.78           H  
ATOM   1281 HE22 GLN A  83      -6.743   5.575  23.905  1.00 28.78           H  
ATOM   1282  OE1 GLN A  83      -4.910   5.871  25.320  1.00 28.78           O  
ATOM   1283  N   LEU A  84       1.328   5.171  23.818  1.00 31.20           N  
ATOM   1284  H   LEU A  84       1.260   4.833  22.869  1.00 31.20           H  
ATOM   1285  CA  LEU A  84       2.483   5.986  24.172  1.00 31.20           C  
ATOM   1286  HA  LEU A  84       2.905   5.656  25.121  1.00 31.20           H  
ATOM   1287  C   LEU A  84       1.979   7.424  24.337  1.00 31.20           C  
ATOM   1288  CB  LEU A  84       3.547   5.854  23.061  1.00 31.20           C  
ATOM   1289  HB2 LEU A  84       3.046   5.908  22.095  1.00 31.20           H  
ATOM   1290  HB3 LEU A  84       4.227   6.704  23.113  1.00 31.20           H  
ATOM   1291  O   LEU A  84       1.829   8.152  23.359  1.00 31.20           O  
ATOM   1292  CG  LEU A  84       4.368   4.552  23.152  1.00 31.20           C  
ATOM   1293  HG  LEU A  84       3.767   3.774  23.623  1.00 31.20           H  
ATOM   1294  CD1 LEU A  84       4.769   4.051  21.766  1.00 31.20           C  
ATOM   1295 HD11 LEU A  84       5.359   3.139  21.858  1.00 31.20           H  
ATOM   1296 HD12 LEU A  84       5.356   4.810  21.249  1.00 31.20           H  
ATOM   1297 HD13 LEU A  84       3.874   3.829  21.185  1.00 31.20           H  
ATOM   1298  CD2 LEU A  84       5.636   4.756  23.984  1.00 31.20           C  
ATOM   1299 HD21 LEU A  84       6.286   5.487  23.504  1.00 31.20           H  
ATOM   1300 HD22 LEU A  84       6.170   3.810  24.079  1.00 31.20           H  
ATOM   1301 HD23 LEU A  84       5.371   5.113  24.979  1.00 31.20           H  
ATOM   1302  N   GLN A  85       1.649   7.815  25.568  1.00 30.81           N  
ATOM   1303  H   GLN A  85       1.689   7.137  26.316  1.00 30.81           H  
ATOM   1304  CA  GLN A  85       1.560   9.226  25.923  1.00 30.81           C  
ATOM   1305  HA  GLN A  85       0.902   9.722  25.210  1.00 30.81           H  
ATOM   1306  C   GLN A  85       2.977   9.804  25.819  1.00 30.81           C  
ATOM   1307  CB  GLN A  85       0.981   9.413  27.338  1.00 30.81           C  
ATOM   1308  HB2 GLN A  85       1.417  10.302  27.795  1.00 30.81           H  
ATOM   1309  HB3 GLN A  85       1.228   8.553  27.960  1.00 30.81           H  
ATOM   1310  O   GLN A  85       3.883   9.285  26.476  1.00 30.81           O  
ATOM   1311  CG  GLN A  85      -0.539   9.611  27.274  1.00 30.81           C  
ATOM   1312  HG2 GLN A  85      -0.982   8.784  26.719  1.00 30.81           H  
ATOM   1313  HG3 GLN A  85      -0.752  10.535  26.737  1.00 30.81           H  
ATOM   1314  CD  GLN A  85      -1.224   9.678  28.638  1.00 30.81           C  
ATOM   1315  NE2 GLN A  85      -2.512   9.940  28.667  1.00 30.81           N  
ATOM   1316 HE21 GLN A  85      -3.012  10.144  27.814  1.00 30.81           H  
ATOM   1317 HE22 GLN A  85      -2.900  10.016  29.596  1.00 30.81           H  
ATOM   1318  OE1 GLN A  85      -0.670   9.457  29.697  1.00 30.81           O  
ATOM   1319  N   PRO A  86       3.207  10.835  24.989  1.00 34.94           N  
ATOM   1320  CA  PRO A  86       4.475  11.544  24.960  1.00 34.94           C  
ATOM   1321  HA  PRO A  86       5.305  10.839  24.949  1.00 34.94           H  
ATOM   1322  C   PRO A  86       4.593  12.414  26.221  1.00 34.94           C  
ATOM   1323  CB  PRO A  86       4.462  12.323  23.639  1.00 34.94           C  
ATOM   1324  HB2 PRO A  86       5.061  13.233  23.680  1.00 34.94           H  
ATOM   1325  HB3 PRO A  86       4.822  11.677  22.838  1.00 34.94           H  
ATOM   1326  O   PRO A  86       4.434  13.628  26.171  1.00 34.94           O  
ATOM   1327  CG  PRO A  86       2.980  12.619  23.418  1.00 34.94           C  
ATOM   1328  HG2 PRO A  86       2.746  12.742  22.361  1.00 34.94           H  
ATOM   1329  HG3 PRO A  86       2.697  13.510  23.978  1.00 34.94           H  
ATOM   1330  CD  PRO A  86       2.284  11.398  24.013  1.00 34.94           C  
ATOM   1331  HD2 PRO A  86       2.096  10.669  23.224  1.00 34.94           H  
ATOM   1332  HD3 PRO A  86       1.347  11.703  24.480  1.00 34.94           H  
ATOM   1333  N   ASP A  87       4.881  11.794  27.365  1.00 33.66           N  
ATOM   1334  H   ASP A  87       4.882  10.784  27.374  1.00 33.66           H  
ATOM   1335  CA  ASP A  87       5.283  12.490  28.591  1.00 33.66           C  
ATOM   1336  HA  ASP A  87       4.745  13.435  28.661  1.00 33.66           H  
ATOM   1337  C   ASP A  87       6.771  12.847  28.502  1.00 33.66           C  
ATOM   1338  CB  ASP A  87       4.949  11.666  29.851  1.00 33.66           C  
ATOM   1339  HB2 ASP A  87       5.154  10.612  29.660  1.00 33.66           H  
ATOM   1340  HB3 ASP A  87       5.598  11.986  30.666  1.00 33.66           H  
ATOM   1341  O   ASP A  87       7.612  12.356  29.251  1.00 33.66           O  
ATOM   1342  CG  ASP A  87       3.519  11.832  30.371  1.00 33.66           C  
ATOM   1343  OD1 ASP A  87       2.795  12.734  29.891  1.00 33.66           O  
ATOM   1344  OD2 ASP A  87       3.175  11.067  31.301  1.00 33.66           O  
ATOM   1345  N   ILE A  88       7.124  13.696  27.540  1.00 35.98           N  
ATOM   1346  H   ILE A  88       6.399  14.016  26.914  1.00 35.98           H  
ATOM   1347  CA  ILE A  88       8.389  14.423  27.594  1.00 35.98           C  
ATOM   1348  HA  ILE A  88       8.758  14.380  28.619  1.00 35.98           H  
ATOM   1349  C   ILE A  88       8.076  15.887  27.320  1.00 35.98           C  
ATOM   1350  CB  ILE A  88       9.508  13.817  26.716  1.00 35.98           C  
ATOM   1351  HB  ILE A  88       9.274  13.996  25.666  1.00 35.98           H  
ATOM   1352  O   ILE A  88       8.267  16.420  26.229  1.00 35.98           O  
ATOM   1353  CG1 ILE A  88       9.687  12.297  26.941  1.00 35.98           C  
ATOM   1354 HG12 ILE A  88       9.929  12.109  27.987  1.00 35.98           H  
ATOM   1355 HG13 ILE A  88       8.748  11.791  26.715  1.00 35.98           H  
ATOM   1356  CG2 ILE A  88      10.829  14.517  27.080  1.00 35.98           C  
ATOM   1357 HG21 ILE A  88      11.569  14.349  26.297  1.00 35.98           H  
ATOM   1358 HG22 ILE A  88      10.665  15.589  27.193  1.00 35.98           H  
ATOM   1359 HG23 ILE A  88      11.210  14.138  28.028  1.00 35.98           H  
ATOM   1360  CD1 ILE A  88      10.764  11.646  26.067  1.00 35.98           C  
ATOM   1361 HD11 ILE A  88      10.747  10.567  26.222  1.00 35.98           H  
ATOM   1362 HD12 ILE A  88      11.754  12.017  26.335  1.00 35.98           H  
ATOM   1363 HD13 ILE A  88      10.566  11.856  25.017  1.00 35.98           H  
ATOM   1364  N   THR A  89       7.604  16.554  28.369  1.00 31.20           N  
ATOM   1365  H   THR A  89       7.368  16.030  29.199  1.00 31.20           H  
ATOM   1366  CA  THR A  89       7.782  17.992  28.544  1.00 31.20           C  
ATOM   1367  HA  THR A  89       7.424  18.522  27.661  1.00 31.20           H  
ATOM   1368  C   THR A  89       9.279  18.264  28.698  1.00 31.20           C  
ATOM   1369  CB  THR A  89       7.007  18.489  29.778  1.00 31.20           C  
ATOM   1370  HB  THR A  89       7.316  19.509  30.008  1.00 31.20           H  
ATOM   1371  O   THR A  89       9.776  18.451  29.807  1.00 31.20           O  
ATOM   1372  CG2 THR A  89       5.496  18.487  29.557  1.00 31.20           C  
ATOM   1373 HG21 THR A  89       5.246  19.125  28.709  1.00 31.20           H  
ATOM   1374 HG22 THR A  89       5.000  18.867  30.450  1.00 31.20           H  
ATOM   1375 HG23 THR A  89       5.147  17.473  29.360  1.00 31.20           H  
ATOM   1376  OG1 THR A  89       7.279  17.658  30.885  1.00 31.20           O  
ATOM   1377  HG1 THR A  89       8.219  17.755  31.057  1.00 31.20           H  
ATOM   1378  N   VAL A  90      10.031  18.255  27.595  1.00 37.11           N  
ATOM   1379  H   VAL A  90       9.597  17.995  26.721  1.00 37.11           H  
ATOM   1380  CA  VAL A  90      11.271  19.030  27.559  1.00 37.11           C  
ATOM   1381  HA  VAL A  90      11.859  18.831  28.454  1.00 37.11           H  
ATOM   1382  C   VAL A  90      10.794  20.468  27.575  1.00 37.11           C  
ATOM   1383  CB  VAL A  90      12.154  18.755  26.322  1.00 37.11           C  
ATOM   1384  HB  VAL A  90      11.624  19.042  25.413  1.00 37.11           H  
ATOM   1385  O   VAL A  90      10.189  20.914  26.613  1.00 37.11           O  
ATOM   1386  CG1 VAL A  90      13.454  19.566  26.403  1.00 37.11           C  
ATOM   1387 HG11 VAL A  90      14.011  19.302  27.303  1.00 37.11           H  
ATOM   1388 HG12 VAL A  90      14.072  19.369  25.527  1.00 37.11           H  
ATOM   1389 HG13 VAL A  90      13.233  20.633  26.419  1.00 37.11           H  
ATOM   1390  CG2 VAL A  90      12.537  17.279  26.201  1.00 37.11           C  
ATOM   1391 HG21 VAL A  90      12.764  16.861  27.181  1.00 37.11           H  
ATOM   1392 HG22 VAL A  90      11.711  16.748  25.727  1.00 37.11           H  
ATOM   1393 HG23 VAL A  90      13.406  17.162  25.554  1.00 37.11           H  
ATOM   1394  N   THR A  91      10.971  21.166  28.689  1.00 34.99           N  
ATOM   1395  H   THR A  91      11.318  20.694  29.512  1.00 34.99           H  
ATOM   1396  CA  THR A  91      10.949  22.628  28.731  1.00 34.99           C  
ATOM   1397  HA  THR A  91      10.013  23.005  28.319  1.00 34.99           H  
ATOM   1398  C   THR A  91      12.121  23.115  27.883  1.00 34.99           C  
ATOM   1399  CB  THR A  91      11.120  23.139  30.181  1.00 34.99           C  
ATOM   1400  HB  THR A  91      11.733  24.040  30.182  1.00 34.99           H  
ATOM   1401  O   THR A  91      13.256  23.001  28.354  1.00 34.99           O  
ATOM   1402  CG2 THR A  91       9.785  23.501  30.821  1.00 34.99           C  
ATOM   1403 HG21 THR A  91       9.312  24.303  30.255  1.00 34.99           H  
ATOM   1404 HG22 THR A  91       9.954  23.840  31.844  1.00 34.99           H  
ATOM   1405 HG23 THR A  91       9.133  22.628  30.833  1.00 34.99           H  
ATOM   1406  OG1 THR A  91      11.726  22.166  31.010  1.00 34.99           O  
ATOM   1407  HG1 THR A  91      12.660  22.174  30.786  1.00 34.99           H  
ATOM   1408  N   PRO A  92      11.917  23.616  26.647  1.00 41.86           N  
ATOM   1409  CA  PRO A  92      12.975  24.351  25.992  1.00 41.86           C  
ATOM   1410  HA  PRO A  92      13.909  23.790  26.010  1.00 41.86           H  
ATOM   1411  C   PRO A  92      13.139  25.661  26.759  1.00 41.86           C  
ATOM   1412  CB  PRO A  92      12.526  24.540  24.545  1.00 41.86           C  
ATOM   1413  HB2 PRO A  92      12.789  23.655  23.965  1.00 41.86           H  
ATOM   1414  HB3 PRO A  92      12.956  25.435  24.095  1.00 41.86           H  
ATOM   1415  O   PRO A  92      12.193  26.432  26.941  1.00 41.86           O  
ATOM   1416  CG  PRO A  92      11.008  24.636  24.671  1.00 41.86           C  
ATOM   1417  HG2 PRO A  92      10.509  24.298  23.762  1.00 41.86           H  
ATOM   1418  HG3 PRO A  92      10.718  25.662  24.899  1.00 41.86           H  
ATOM   1419  CD  PRO A  92      10.689  23.731  25.858  1.00 41.86           C  
ATOM   1420  HD2 PRO A  92       9.868  24.148  26.441  1.00 41.86           H  
ATOM   1421  HD3 PRO A  92      10.409  22.772  25.423  1.00 41.86           H  
ATOM   1422  N   GLU A  93      14.347  25.886  27.254  1.00 34.32           N  
ATOM   1423  H   GLU A  93      15.066  25.191  27.119  1.00 34.32           H  
ATOM   1424  CA  GLU A  93      14.767  27.198  27.715  1.00 34.32           C  
ATOM   1425  HA  GLU A  93      14.154  27.457  28.578  1.00 34.32           H  
ATOM   1426  C   GLU A  93      14.548  28.199  26.560  1.00 34.32           C  
ATOM   1427  CB  GLU A  93      16.232  27.090  28.154  1.00 34.32           C  
ATOM   1428  HB2 GLU A  93      16.879  27.160  27.279  1.00 34.32           H  
ATOM   1429  HB3 GLU A  93      16.382  26.113  28.613  1.00 34.32           H  
ATOM   1430  O   GLU A  93      14.861  27.878  25.407  1.00 34.32           O  
ATOM   1431  CG  GLU A  93      16.632  28.145  29.191  1.00 34.32           C  
ATOM   1432  HG2 GLU A  93      16.571  29.131  28.730  1.00 34.32           H  
ATOM   1433  HG3 GLU A  93      15.918  28.110  30.014  1.00 34.32           H  
ATOM   1434  CD  GLU A  93      18.052  27.919  29.738  1.00 34.32           C  
ATOM   1435  OE1 GLU A  93      18.358  28.534  30.784  1.00 34.32           O  
ATOM   1436  OE2 GLU A  93      18.816  27.142  29.121  1.00 34.32           O  
ATOM   1437  N   PRO A  94      13.943  29.372  26.816  1.00 38.24           N  
ATOM   1438  CA  PRO A  94      13.573  30.323  25.778  1.00 38.24           C  
ATOM   1439  HA  PRO A  94      13.042  29.809  24.976  1.00 38.24           H  
ATOM   1440  C   PRO A  94      14.827  30.976  25.191  1.00 38.24           C  
ATOM   1441  CB  PRO A  94      12.617  31.312  26.457  1.00 38.24           C  
ATOM   1442  HB2 PRO A  94      11.598  30.931  26.388  1.00 38.24           H  
ATOM   1443  HB3 PRO A  94      12.670  32.313  26.029  1.00 38.24           H  
ATOM   1444  O   PRO A  94      15.239  32.059  25.601  1.00 38.24           O  
ATOM   1445  CG  PRO A  94      13.065  31.287  27.917  1.00 38.24           C  
ATOM   1446  HG2 PRO A  94      13.924  31.945  28.051  1.00 38.24           H  
ATOM   1447  HG3 PRO A  94      12.259  31.566  28.594  1.00 38.24           H  
ATOM   1448  CD  PRO A  94      13.495  29.838  28.116  1.00 38.24           C  
ATOM   1449  HD2 PRO A  94      14.291  29.785  28.859  1.00 38.24           H  
ATOM   1450  HD3 PRO A  94      12.640  29.242  28.435  1.00 38.24           H  
ATOM   1451  N   VAL A  95      15.433  30.336  24.195  1.00 38.72           N  
ATOM   1452  H   VAL A  95      15.161  29.382  24.006  1.00 38.72           H  
ATOM   1453  CA  VAL A  95      16.373  31.013  23.304  1.00 38.72           C  
ATOM   1454  HA  VAL A  95      17.034  31.642  23.900  1.00 38.72           H  
ATOM   1455  C   VAL A  95      15.529  31.905  22.406  1.00 38.72           C  
ATOM   1456  CB  VAL A  95      17.259  30.033  22.517  1.00 38.72           C  
ATOM   1457  HB  VAL A  95      16.641  29.405  21.875  1.00 38.72           H  
ATOM   1458  O   VAL A  95      14.901  31.439  21.459  1.00 38.72           O  
ATOM   1459  CG1 VAL A  95      18.267  30.804  21.652  1.00 38.72           C  
ATOM   1460 HG11 VAL A  95      17.742  31.414  20.916  1.00 38.72           H  
ATOM   1461 HG12 VAL A  95      18.903  30.099  21.117  1.00 38.72           H  
ATOM   1462 HG13 VAL A  95      18.889  31.445  22.276  1.00 38.72           H  
ATOM   1463  CG2 VAL A  95      18.050  29.131  23.473  1.00 38.72           C  
ATOM   1464 HG21 VAL A  95      18.711  28.476  22.904  1.00 38.72           H  
ATOM   1465 HG22 VAL A  95      17.371  28.506  24.052  1.00 38.72           H  
ATOM   1466 HG23 VAL A  95      18.645  29.734  24.159  1.00 38.72           H  
ATOM   1467  N   ALA A  96      15.449  33.184  22.774  1.00 34.65           N  
ATOM   1468  H   ALA A  96      15.906  33.450  23.634  1.00 34.65           H  
ATOM   1469  CA  ALA A  96      14.726  34.206  22.035  1.00 34.65           C  
ATOM   1470  HA  ALA A  96      13.659  33.989  22.097  1.00 34.65           H  
ATOM   1471  C   ALA A  96      15.184  34.213  20.563  1.00 34.65           C  
ATOM   1472  CB  ALA A  96      14.983  35.557  22.716  1.00 34.65           C  
ATOM   1473  HB1 ALA A  96      16.048  35.786  22.708  1.00 34.65           H  
ATOM   1474  HB2 ALA A  96      14.449  36.342  22.180  1.00 34.65           H  
ATOM   1475  HB3 ALA A  96      14.628  35.525  23.747  1.00 34.65           H  
ATOM   1476  O   ALA A  96      16.340  34.558  20.295  1.00 34.65           O  
ATOM   1477  N   PRO A  97      14.322  33.848  19.596  1.00 38.65           N  
ATOM   1478  CA  PRO A  97      14.655  34.047  18.200  1.00 38.65           C  
ATOM   1479  HA  PRO A  97      15.631  33.604  18.003  1.00 38.65           H  
ATOM   1480  C   PRO A  97      14.674  35.556  17.906  1.00 38.65           C  
ATOM   1481  CB  PRO A  97      13.592  33.288  17.404  1.00 38.65           C  
ATOM   1482  HB2 PRO A  97      13.383  33.757  16.442  1.00 38.65           H  
ATOM   1483  HB3 PRO A  97      13.916  32.257  17.263  1.00 38.65           H  
ATOM   1484  O   PRO A  97      13.832  36.297  18.425  1.00 38.65           O  
ATOM   1485  CG  PRO A  97      12.375  33.313  18.328  1.00 38.65           C  
ATOM   1486  HG2 PRO A  97      11.725  32.453  18.162  1.00 38.65           H  
ATOM   1487  HG3 PRO A  97      11.823  34.241  18.178  1.00 38.65           H  
ATOM   1488  CD  PRO A  97      12.978  33.302  19.732  1.00 38.65           C  
ATOM   1489  HD2 PRO A  97      12.364  33.910  20.398  1.00 38.65           H  
ATOM   1490  HD3 PRO A  97      13.027  32.275  20.094  1.00 38.65           H  
ATOM   1491  N   PRO A  98      15.614  36.043  17.078  1.00 36.40           N  
ATOM   1492  CA  PRO A  98      15.603  37.423  16.625  1.00 36.40           C  
ATOM   1493  HA  PRO A  98      15.680  38.085  17.487  1.00 36.40           H  
ATOM   1494  C   PRO A  98      14.295  37.705  15.883  1.00 36.40           C  
ATOM   1495  CB  PRO A  98      16.850  37.598  15.755  1.00 36.40           C  
ATOM   1496  HB2 PRO A  98      17.668  37.971  16.371  1.00 36.40           H  
ATOM   1497  HB3 PRO A  98      16.675  38.266  14.912  1.00 36.40           H  
ATOM   1498  O   PRO A  98      13.974  37.091  14.866  1.00 36.40           O  
ATOM   1499  CG  PRO A  98      17.174  36.178  15.295  1.00 36.40           C  
ATOM   1500  HG2 PRO A  98      18.239  36.045  15.104  1.00 36.40           H  
ATOM   1501  HG3 PRO A  98      16.594  35.944  14.402  1.00 36.40           H  
ATOM   1502  CD  PRO A  98      16.695  35.304  16.450  1.00 36.40           C  
ATOM   1503  HD2 PRO A  98      17.500  35.162  17.171  1.00 36.40           H  
ATOM   1504  HD3 PRO A  98      16.356  34.342  16.064  1.00 36.40           H  
ATOM   1505  N   VAL A  99      13.549  38.657  16.435  1.00 35.24           N  
ATOM   1506  H   VAL A  99      13.865  39.013  17.325  1.00 35.24           H  
ATOM   1507  CA  VAL A  99      12.322  39.235  15.896  1.00 35.24           C  
ATOM   1508  HA  VAL A  99      11.545  38.471  15.866  1.00 35.24           H  
ATOM   1509  C   VAL A  99      12.591  39.741  14.479  1.00 35.24           C  
ATOM   1510  CB  VAL A  99      11.863  40.387  16.822  1.00 35.24           C  
ATOM   1511  HB  VAL A  99      12.634  41.157  16.848  1.00 35.24           H  
ATOM   1512  O   VAL A  99      13.162  40.812  14.283  1.00 35.24           O  
ATOM   1513  CG1 VAL A  99      10.556  41.033  16.350  1.00 35.24           C  
ATOM   1514 HG11 VAL A  99      10.688  41.478  15.364  1.00 35.24           H  
ATOM   1515 HG12 VAL A  99       9.764  40.286  16.304  1.00 35.24           H  
ATOM   1516 HG13 VAL A  99      10.261  41.823  17.042  1.00 35.24           H  
ATOM   1517  CG2 VAL A  99      11.650  39.897  18.263  1.00 35.24           C  
ATOM   1518 HG21 VAL A  99      12.584  39.543  18.699  1.00 35.24           H  
ATOM   1519 HG22 VAL A  99      11.280  40.715  18.882  1.00 35.24           H  
ATOM   1520 HG23 VAL A  99      10.923  39.085  18.276  1.00 35.24           H  
ATOM   1521  N   ARG A 100      12.172  38.984  13.468  1.00 32.14           N  
ATOM   1522  H   ARG A 100      11.875  38.041  13.675  1.00 32.14           H  
ATOM   1523  CA  ARG A 100      11.890  39.531  12.141  1.00 32.14           C  
ATOM   1524  HA  ARG A 100      12.034  40.611  12.154  1.00 32.14           H  
ATOM   1525  C   ARG A 100      10.414  39.318  11.871  1.00 32.14           C  
ATOM   1526  CB  ARG A 100      12.834  38.977  11.065  1.00 32.14           C  
ATOM   1527  HB2 ARG A 100      12.410  39.200  10.086  1.00 32.14           H  
ATOM   1528  HB3 ARG A 100      12.929  37.895  11.165  1.00 32.14           H  
ATOM   1529  O   ARG A 100       9.987  38.279  11.384  1.00 32.14           O  
ATOM   1530  CG  ARG A 100      14.214  39.650  11.168  1.00 32.14           C  
ATOM   1531  HG2 ARG A 100      14.706  39.332  12.087  1.00 32.14           H  
ATOM   1532  HG3 ARG A 100      14.086  40.732  11.192  1.00 32.14           H  
ATOM   1533  CD  ARG A 100      15.093  39.292   9.965  1.00 32.14           C  
ATOM   1534  HD2 ARG A 100      15.263  38.215   9.963  1.00 32.14           H  
ATOM   1535  HD3 ARG A 100      14.562  39.565   9.054  1.00 32.14           H  
ATOM   1536  NE  ARG A 100      16.388  40.002  10.009  1.00 32.14           N  
ATOM   1537  HE  ARG A 100      16.570  40.560  10.831  1.00 32.14           H  
ATOM   1538  NH1 ARG A 100      17.178  39.292   7.971  1.00 32.14           N  
ATOM   1539 HH11 ARG A 100      16.327  38.765   7.832  1.00 32.14           H  
ATOM   1540 HH12 ARG A 100      17.888  39.298   7.253  1.00 32.14           H  
ATOM   1541  NH2 ARG A 100      18.426  40.656   9.218  1.00 32.14           N  
ATOM   1542 HH21 ARG A 100      18.575  41.216  10.045  1.00 32.14           H  
ATOM   1543 HH22 ARG A 100      19.124  40.640   8.488  1.00 32.14           H  
ATOM   1544  CZ  ARG A 100      17.320  39.980   9.070  1.00 32.14           C  
ATOM   1545  N   ASN A 101       9.650  40.335  12.259  1.00 29.94           N  
ATOM   1546  H   ASN A 101      10.110  41.109  12.716  1.00 29.94           H  
ATOM   1547  CA  ASN A 101       8.263  40.522  11.874  1.00 29.94           C  
ATOM   1548  HA  ASN A 101       7.663  39.669  12.191  1.00 29.94           H  
ATOM   1549  C   ASN A 101       8.216  40.646  10.350  1.00 29.94           C  
ATOM   1550  CB  ASN A 101       7.734  41.813  12.535  1.00 29.94           C  
ATOM   1551  HB2 ASN A 101       8.364  42.654  12.246  1.00 29.94           H  
ATOM   1552  HB3 ASN A 101       6.728  42.012  12.166  1.00 29.94           H  
ATOM   1553  O   ASN A 101       8.469  41.721   9.815  1.00 29.94           O  
ATOM   1554  CG  ASN A 101       7.659  41.755  14.046  1.00 29.94           C  
ATOM   1555  ND2 ASN A 101       7.702  42.890  14.704  1.00 29.94           N  
ATOM   1556 HD21 ASN A 101       7.622  42.821  15.709  1.00 29.94           H  
ATOM   1557 HD22 ASN A 101       7.737  43.770  14.210  1.00 29.94           H  
ATOM   1558  OD1 ASN A 101       7.571  40.708  14.658  1.00 29.94           O  
ATOM   1559  N   ILE A 102       7.917  39.559   9.648  1.00 32.97           N  
ATOM   1560  H   ILE A 102       7.852  38.667  10.117  1.00 32.97           H  
ATOM   1561  CA  ILE A 102       7.458  39.649   8.267  1.00 32.97           C  
ATOM   1562  HA  ILE A 102       7.480  40.689   7.943  1.00 32.97           H  
ATOM   1563  C   ILE A 102       5.996  39.225   8.292  1.00 32.97           C  
ATOM   1564  CB  ILE A 102       8.351  38.883   7.270  1.00 32.97           C  
ATOM   1565  HB  ILE A 102       8.202  37.811   7.403  1.00 32.97           H  
ATOM   1566  O   ILE A 102       5.654  38.047   8.233  1.00 32.97           O  
ATOM   1567  CG1 ILE A 102       9.848  39.220   7.471  1.00 32.97           C  
ATOM   1568 HG12 ILE A 102       9.994  40.297   7.384  1.00 32.97           H  
ATOM   1569 HG13 ILE A 102      10.148  38.919   8.475  1.00 32.97           H  
ATOM   1570  CG2 ILE A 102       7.924  39.294   5.852  1.00 32.97           C  
ATOM   1571 HG21 ILE A 102       6.840  39.393   5.793  1.00 32.97           H  
ATOM   1572 HG22 ILE A 102       8.255  38.549   5.129  1.00 32.97           H  
ATOM   1573 HG23 ILE A 102       8.351  40.262   5.589  1.00 32.97           H  
ATOM   1574  CD1 ILE A 102      10.788  38.511   6.490  1.00 32.97           C  
ATOM   1575 HD11 ILE A 102      11.821  38.719   6.769  1.00 32.97           H  
ATOM   1576 HD12 ILE A 102      10.621  37.434   6.528  1.00 32.97           H  
ATOM   1577 HD13 ILE A 102      10.624  38.870   5.475  1.00 32.97           H  
ATOM   1578  N   VAL A 103       5.135  40.225   8.461  1.00 28.25           N  
ATOM   1579  H   VAL A 103       5.515  41.158   8.526  1.00 28.25           H  
ATOM   1580  CA  VAL A 103       3.703  40.114   8.200  1.00 28.25           C  
ATOM   1581  HA  VAL A 103       3.320  39.174   8.596  1.00 28.25           H  
ATOM   1582  C   VAL A 103       3.563  40.106   6.680  1.00 28.25           C  
ATOM   1583  CB  VAL A 103       2.935  41.288   8.855  1.00 28.25           C  
ATOM   1584  HB  VAL A 103       3.306  42.232   8.459  1.00 28.25           H  
ATOM   1585  O   VAL A 103       3.439  41.160   6.067  1.00 28.25           O  
ATOM   1586  CG1 VAL A 103       1.425  41.206   8.595  1.00 28.25           C  
ATOM   1587 HG11 VAL A 103       0.917  42.035   9.086  1.00 28.25           H  
ATOM   1588 HG12 VAL A 103       1.025  40.263   8.970  1.00 28.25           H  
ATOM   1589 HG13 VAL A 103       1.221  41.280   7.527  1.00 28.25           H  
ATOM   1590  CG2 VAL A 103       3.146  41.307  10.378  1.00 28.25           C  
ATOM   1591 HG21 VAL A 103       4.199  41.461  10.612  1.00 28.25           H  
ATOM   1592 HG22 VAL A 103       2.575  42.126  10.815  1.00 28.25           H  
ATOM   1593 HG23 VAL A 103       2.812  40.365  10.811  1.00 28.25           H  
ATOM   1594  N   VAL A 104       3.659  38.935   6.047  1.00 28.56           N  
ATOM   1595  H   VAL A 104       3.871  38.102   6.578  1.00 28.56           H  
ATOM   1596  CA  VAL A 104       3.201  38.796   4.659  1.00 28.56           C  
ATOM   1597  HA  VAL A 104       3.298  39.758   4.156  1.00 28.56           H  
ATOM   1598  C   VAL A 104       1.722  38.456   4.724  1.00 28.56           C  
ATOM   1599  CB  VAL A 104       4.000  37.798   3.802  1.00 28.56           C  
ATOM   1600  HB  VAL A 104       3.782  36.776   4.113  1.00 28.56           H  
ATOM   1601  O   VAL A 104       1.323  37.303   4.860  1.00 28.56           O  
ATOM   1602  CG1 VAL A 104       3.619  37.972   2.326  1.00 28.56           C  
ATOM   1603 HG11 VAL A 104       2.550  37.805   2.190  1.00 28.56           H  
ATOM   1604 HG12 VAL A 104       4.154  37.244   1.715  1.00 28.56           H  
ATOM   1605 HG13 VAL A 104       3.868  38.975   1.981  1.00 28.56           H  
ATOM   1606  CG2 VAL A 104       5.506  38.022   3.913  1.00 28.56           C  
ATOM   1607 HG21 VAL A 104       6.028  37.417   3.171  1.00 28.56           H  
ATOM   1608 HG22 VAL A 104       5.831  37.692   4.900  1.00 28.56           H  
ATOM   1609 HG23 VAL A 104       5.744  39.073   3.750  1.00 28.56           H  
ATOM   1610  N   GLN A 105       0.909  39.503   4.694  1.00 25.80           N  
ATOM   1611  H   GLN A 105       1.328  40.421   4.646  1.00 25.80           H  
ATOM   1612  CA  GLN A 105      -0.518  39.421   4.429  1.00 25.80           C  
ATOM   1613  HA  GLN A 105      -0.951  38.614   5.021  1.00 25.80           H  
ATOM   1614  C   GLN A 105      -0.669  39.082   2.937  1.00 25.80           C  
ATOM   1615  CB  GLN A 105      -1.152  40.767   4.845  1.00 25.80           C  
ATOM   1616  HB2 GLN A 105      -0.453  41.311   5.481  1.00 25.80           H  
ATOM   1617  HB3 GLN A 105      -1.343  41.397   3.976  1.00 25.80           H  
ATOM   1618  O   GLN A 105      -0.753  39.965   2.093  1.00 25.80           O  
ATOM   1619  CG  GLN A 105      -2.457  40.609   5.631  1.00 25.80           C  
ATOM   1620  HG2 GLN A 105      -3.197  40.110   5.005  1.00 25.80           H  
ATOM   1621  HG3 GLN A 105      -2.276  39.997   6.514  1.00 25.80           H  
ATOM   1622  CD  GLN A 105      -3.012  41.958   6.091  1.00 25.80           C  
ATOM   1623  NE2 GLN A 105      -4.280  42.033   6.419  1.00 25.80           N  
ATOM   1624 HE21 GLN A 105      -4.615  42.972   6.582  1.00 25.80           H  
ATOM   1625 HE22 GLN A 105      -4.904  41.289   6.141  1.00 25.80           H  
ATOM   1626  OE1 GLN A 105      -2.325  42.960   6.199  1.00 25.80           O  
ATOM   1627  N   ALA A 106      -0.597  37.799   2.585  1.00 30.00           N  
ATOM   1628  H   ALA A 106      -0.413  37.104   3.294  1.00 30.00           H  
ATOM   1629  CA  ALA A 106      -0.903  37.351   1.231  1.00 30.00           C  
ATOM   1630  HA  ALA A 106      -0.631  38.128   0.516  1.00 30.00           H  
ATOM   1631  C   ALA A 106      -2.420  37.147   1.120  1.00 30.00           C  
ATOM   1632  CB  ALA A 106      -0.056  36.121   0.883  1.00 30.00           C  
ATOM   1633  HB1 ALA A 106       1.004  36.371   0.936  1.00 30.00           H  
ATOM   1634  HB2 ALA A 106      -0.274  35.309   1.577  1.00 30.00           H  
ATOM   1635  HB3 ALA A 106      -0.291  35.792  -0.129  1.00 30.00           H  
ATOM   1636  O   ALA A 106      -2.924  36.028   1.204  1.00 30.00           O  
ATOM   1637  N   ASP A 107      -3.145  38.257   0.978  1.00 29.20           N  
ATOM   1638  H   ASP A 107      -2.655  39.141   0.985  1.00 29.20           H  
ATOM   1639  CA  ASP A 107      -4.519  38.279   0.473  1.00 29.20           C  
ATOM   1640  HA  ASP A 107      -5.095  37.495   0.963  1.00 29.20           H  
ATOM   1641  C   ASP A 107      -4.470  37.948  -1.026  1.00 29.20           C  
ATOM   1642  CB  ASP A 107      -5.180  39.656   0.749  1.00 29.20           C  
ATOM   1643  HB2 ASP A 107      -4.414  40.387   1.008  1.00 29.20           H  
ATOM   1644  HB3 ASP A 107      -5.679  40.023  -0.148  1.00 29.20           H  
ATOM   1645  O   ASP A 107      -4.468  38.826  -1.883  1.00 29.20           O  
ATOM   1646  CG  ASP A 107      -6.257  39.633   1.838  1.00 29.20           C  
ATOM   1647  OD1 ASP A 107      -6.940  38.592   1.979  1.00 29.20           O  
ATOM   1648  OD2 ASP A 107      -6.411  40.672   2.518  1.00 29.20           O  
ATOM   1649  N   VAL A 108      -4.366  36.665  -1.365  1.00 33.34           N  
ATOM   1650  H   VAL A 108      -4.252  35.983  -0.628  1.00 33.34           H  
ATOM   1651  CA  VAL A 108      -4.500  36.206  -2.752  1.00 33.34           C  
ATOM   1652  HA  VAL A 108      -4.552  37.071  -3.414  1.00 33.34           H  
ATOM   1653  C   VAL A 108      -5.849  35.509  -2.869  1.00 33.34           C  
ATOM   1654  CB  VAL A 108      -3.280  35.402  -3.242  1.00 33.34           C  
ATOM   1655  HB  VAL A 108      -3.205  34.468  -2.686  1.00 33.34           H  
ATOM   1656  O   VAL A 108      -5.969  34.287  -2.816  1.00 33.34           O  
ATOM   1657  CG1 VAL A 108      -3.408  35.098  -4.737  1.00 33.34           C  
ATOM   1658 HG11 VAL A 108      -3.518  36.017  -5.313  1.00 33.34           H  
ATOM   1659 HG12 VAL A 108      -2.530  34.557  -5.090  1.00 33.34           H  
ATOM   1660 HG13 VAL A 108      -4.278  34.461  -4.895  1.00 33.34           H  
ATOM   1661  CG2 VAL A 108      -1.979  36.197  -3.054  1.00 33.34           C  
ATOM   1662 HG21 VAL A 108      -1.799  36.375  -1.994  1.00 33.34           H  
ATOM   1663 HG22 VAL A 108      -1.139  35.633  -3.459  1.00 33.34           H  
ATOM   1664 HG23 VAL A 108      -2.050  37.155  -3.569  1.00 33.34           H  
ATOM   1665  N   HIS A 109      -6.898  36.325  -2.981  1.00 28.05           N  
ATOM   1666  H   HIS A 109      -6.709  37.317  -2.953  1.00 28.05           H  
ATOM   1667  CA  HIS A 109      -8.156  35.906  -3.594  1.00 28.05           C  
ATOM   1668  HA  HIS A 109      -8.433  34.915  -3.233  1.00 28.05           H  
ATOM   1669  C   HIS A 109      -7.915  35.804  -5.103  1.00 28.05           C  
ATOM   1670  CB  HIS A 109      -9.290  36.891  -3.251  1.00 28.05           C  
ATOM   1671  HB2 HIS A 109      -8.900  37.908  -3.208  1.00 28.05           H  
ATOM   1672  HB3 HIS A 109     -10.031  36.863  -4.050  1.00 28.05           H  
ATOM   1673  O   HIS A 109      -8.253  36.707  -5.862  1.00 28.05           O  
ATOM   1674  CG  HIS A 109     -10.017  36.572  -1.971  1.00 28.05           C  
ATOM   1675  CD2 HIS A 109     -11.287  36.070  -1.870  1.00 28.05           C  
ATOM   1676  HD2 HIS A 109     -11.935  35.823  -2.698  1.00 28.05           H  
ATOM   1677  ND1 HIS A 109      -9.551  36.753  -0.690  1.00 28.05           N  
ATOM   1678  HD1 HIS A 109      -8.662  37.150  -0.422  1.00 28.05           H  
ATOM   1679  CE1 HIS A 109     -10.517  36.369   0.158  1.00 28.05           C  
ATOM   1680  HE1 HIS A 109     -10.438  36.418   1.234  1.00 28.05           H  
ATOM   1681  NE2 HIS A 109     -11.601  35.940  -0.512  1.00 28.05           N  
ATOM   1682  N   GLU A 110      -7.290  34.715  -5.541  1.00 33.25           N  
ATOM   1683  H   GLU A 110      -6.939  34.041  -4.876  1.00 33.25           H  
ATOM   1684  CA  GLU A 110      -7.219  34.390  -6.962  1.00 33.25           C  
ATOM   1685  HA  GLU A 110      -6.964  35.294  -7.515  1.00 33.25           H  
ATOM   1686  C   GLU A 110      -8.616  33.931  -7.393  1.00 33.25           C  
ATOM   1687  CB  GLU A 110      -6.105  33.366  -7.219  1.00 33.25           C  
ATOM   1688  HB2 GLU A 110      -5.261  33.616  -6.576  1.00 33.25           H  
ATOM   1689  HB3 GLU A 110      -6.447  32.365  -6.956  1.00 33.25           H  
ATOM   1690  O   GLU A 110      -9.044  32.798  -7.154  1.00 33.25           O  
ATOM   1691  CG  GLU A 110      -5.594  33.392  -8.667  1.00 33.25           C  
ATOM   1692  HG2 GLU A 110      -6.390  33.040  -9.325  1.00 33.25           H  
ATOM   1693  HG3 GLU A 110      -5.361  34.422  -8.935  1.00 33.25           H  
ATOM   1694  CD  GLU A 110      -4.335  32.525  -8.862  1.00 33.25           C  
ATOM   1695  OE1 GLU A 110      -3.758  32.588  -9.968  1.00 33.25           O  
ATOM   1696  OE2 GLU A 110      -3.962  31.788  -7.918  1.00 33.25           O  
ATOM   1697  N   GLN A 111      -9.385  34.866  -7.951  1.00 30.70           N  
ATOM   1698  H   GLN A 111      -9.007  35.799  -8.037  1.00 30.70           H  
ATOM   1699  CA  GLN A 111     -10.594  34.551  -8.695  1.00 30.70           C  
ATOM   1700  HA  GLN A 111     -11.225  33.881  -8.111  1.00 30.70           H  
ATOM   1701  C   GLN A 111     -10.152  33.817  -9.958  1.00 30.70           C  
ATOM   1702  CB  GLN A 111     -11.387  35.829  -9.016  1.00 30.70           C  
ATOM   1703  HB2 GLN A 111     -12.165  35.582  -9.739  1.00 30.70           H  
ATOM   1704  HB3 GLN A 111     -10.725  36.569  -9.465  1.00 30.70           H  
ATOM   1705  O   GLN A 111      -9.806  34.431 -10.960  1.00 30.70           O  
ATOM   1706  CG  GLN A 111     -12.057  36.424  -7.769  1.00 30.70           C  
ATOM   1707  HG2 GLN A 111     -11.292  36.703  -7.044  1.00 30.70           H  
ATOM   1708  HG3 GLN A 111     -12.699  35.669  -7.318  1.00 30.70           H  
ATOM   1709  CD  GLN A 111     -12.902  37.660  -8.073  1.00 30.70           C  
ATOM   1710  NE2 GLN A 111     -13.692  38.127  -7.132  1.00 30.70           N  
ATOM   1711 HE21 GLN A 111     -13.677  37.728  -6.204  1.00 30.70           H  
ATOM   1712 HE22 GLN A 111     -14.176  38.977  -7.385  1.00 30.70           H  
ATOM   1713  OE1 GLN A 111     -12.891  38.245  -9.138  1.00 30.70           O  
ATOM   1714  N   VAL A 112     -10.118  32.488  -9.885  1.00 40.87           N  
ATOM   1715  H   VAL A 112     -10.221  32.061  -8.975  1.00 40.87           H  
ATOM   1716  CA  VAL A 112      -9.972  31.639 -11.064  1.00 40.87           C  
ATOM   1717  HA  VAL A 112      -9.086  31.946 -11.620  1.00 40.87           H  
ATOM   1718  C   VAL A 112     -11.202  31.886 -11.931  1.00 40.87           C  
ATOM   1719  CB  VAL A 112      -9.813  30.157 -10.671  1.00 40.87           C  
ATOM   1720  HB  VAL A 112     -10.677  29.841 -10.087  1.00 40.87           H  
ATOM   1721  O   VAL A 112     -12.291  31.387 -11.632  1.00 40.87           O  
ATOM   1722  CG1 VAL A 112      -9.696  29.244 -11.898  1.00 40.87           C  
ATOM   1723 HG11 VAL A 112      -9.559  28.209 -11.584  1.00 40.87           H  
ATOM   1724 HG12 VAL A 112      -8.846  29.553 -12.508  1.00 40.87           H  
ATOM   1725 HG13 VAL A 112     -10.600  29.310 -12.503  1.00 40.87           H  
ATOM   1726  CG2 VAL A 112      -8.556  29.951  -9.812  1.00 40.87           C  
ATOM   1727 HG21 VAL A 112      -7.674  30.292 -10.355  1.00 40.87           H  
ATOM   1728 HG22 VAL A 112      -8.438  28.896  -9.562  1.00 40.87           H  
ATOM   1729 HG23 VAL A 112      -8.629  30.519  -8.885  1.00 40.87           H  
ATOM   1730  N   GLU A 113     -11.036  32.704 -12.968  1.00 33.16           N  
ATOM   1731  H   GLU A 113     -10.167  33.212 -13.052  1.00 33.16           H  
ATOM   1732  CA  GLU A 113     -11.993  32.821 -14.059  1.00 33.16           C  
ATOM   1733  HA  GLU A 113     -12.936  33.208 -13.673  1.00 33.16           H  
ATOM   1734  C   GLU A 113     -12.226  31.413 -14.608  1.00 33.16           C  
ATOM   1735  CB  GLU A 113     -11.487  33.783 -15.147  1.00 33.16           C  
ATOM   1736  HB2 GLU A 113     -12.101  33.649 -16.038  1.00 33.16           H  
ATOM   1737  HB3 GLU A 113     -10.454  33.538 -15.393  1.00 33.16           H  
ATOM   1738  O   GLU A 113     -11.315  30.738 -15.090  1.00 33.16           O  
ATOM   1739  CG  GLU A 113     -11.595  35.251 -14.700  1.00 33.16           C  
ATOM   1740  HG2 GLU A 113     -10.983  35.393 -13.810  1.00 33.16           H  
ATOM   1741  HG3 GLU A 113     -12.631  35.449 -14.426  1.00 33.16           H  
ATOM   1742  CD  GLU A 113     -11.151  36.255 -15.778  1.00 33.16           C  
ATOM   1743  OE1 GLU A 113     -11.583  37.427 -15.674  1.00 33.16           O  
ATOM   1744  OE2 GLU A 113     -10.392  35.855 -16.688  1.00 33.16           O  
ATOM   1745  N   VAL A 114     -13.454  30.925 -14.439  1.00 34.33           N  
ATOM   1746  H   VAL A 114     -14.147  31.528 -14.020  1.00 34.33           H  
ATOM   1747  CA  VAL A 114     -13.894  29.673 -15.041  1.00 34.33           C  
ATOM   1748  HA  VAL A 114     -13.164  28.897 -14.810  1.00 34.33           H  
ATOM   1749  C   VAL A 114     -13.947  29.946 -16.542  1.00 34.33           C  
ATOM   1750  CB  VAL A 114     -15.267  29.249 -14.487  1.00 34.33           C  
ATOM   1751  HB  VAL A 114     -15.995  30.042 -14.660  1.00 34.33           H  
ATOM   1752  O   VAL A 114     -14.759  30.780 -16.941  1.00 34.33           O  
ATOM   1753  CG1 VAL A 114     -15.779  27.963 -15.149  1.00 34.33           C  
ATOM   1754 HG11 VAL A 114     -15.930  28.134 -16.215  1.00 34.33           H  
ATOM   1755 HG12 VAL A 114     -16.737  27.677 -14.714  1.00 34.33           H  
ATOM   1756 HG13 VAL A 114     -15.056  27.157 -15.017  1.00 34.33           H  
ATOM   1757  CG2 VAL A 114     -15.186  28.996 -12.973  1.00 34.33           C  
ATOM   1758 HG21 VAL A 114     -16.161  28.686 -12.597  1.00 34.33           H  
ATOM   1759 HG22 VAL A 114     -14.892  29.911 -12.458  1.00 34.33           H  
ATOM   1760 HG23 VAL A 114     -14.445  28.224 -12.765  1.00 34.33           H  
ATOM   1761  N   PRO A 115     -13.101  29.308 -17.371  1.00 36.18           N  
ATOM   1762  CA  PRO A 115     -13.174  29.503 -18.808  1.00 36.18           C  
ATOM   1763  HA  PRO A 115     -12.995  30.551 -19.050  1.00 36.18           H  
ATOM   1764  C   PRO A 115     -14.573  29.105 -19.271  1.00 36.18           C  
ATOM   1765  CB  PRO A 115     -12.062  28.640 -19.413  1.00 36.18           C  
ATOM   1766  HB2 PRO A 115     -11.168  29.250 -19.544  1.00 36.18           H  
ATOM   1767  HB3 PRO A 115     -12.357  28.194 -20.363  1.00 36.18           H  
ATOM   1768  O   PRO A 115     -15.049  28.016 -18.934  1.00 36.18           O  
ATOM   1769  CG  PRO A 115     -11.797  27.580 -18.344  1.00 36.18           C  
ATOM   1770  HG2 PRO A 115     -12.496  26.753 -18.473  1.00 36.18           H  
ATOM   1771  HG3 PRO A 115     -10.768  27.221 -18.376  1.00 36.18           H  
ATOM   1772  CD  PRO A 115     -12.103  28.305 -17.038  1.00 36.18           C  
ATOM   1773  HD2 PRO A 115     -12.474  27.591 -16.303  1.00 36.18           H  
ATOM   1774  HD3 PRO A 115     -11.201  28.796 -16.674  1.00 36.18           H  
ATOM   1775  N   ASP A 116     -15.228  30.007 -20.003  1.00 36.17           N  
ATOM   1776  H   ASP A 116     -14.815  30.919 -20.137  1.00 36.17           H  
ATOM   1777  CA  ASP A 116     -16.512  29.753 -20.639  1.00 36.17           C  
ATOM   1778  HA  ASP A 116     -17.264  29.584 -19.867  1.00 36.17           H  
ATOM   1779  C   ASP A 116     -16.383  28.481 -21.477  1.00 36.17           C  
ATOM   1780  CB  ASP A 116     -16.948  30.954 -21.497  1.00 36.17           C  
ATOM   1781  HB2 ASP A 116     -17.696  30.611 -22.212  1.00 36.17           H  
ATOM   1782  HB3 ASP A 116     -16.095  31.327 -22.064  1.00 36.17           H  
ATOM   1783  O   ASP A 116     -15.699  28.435 -22.502  1.00 36.17           O  
ATOM   1784  CG  ASP A 116     -17.582  32.093 -20.688  1.00 36.17           C  
ATOM   1785  OD1 ASP A 116     -18.272  31.786 -19.687  1.00 36.17           O  
ATOM   1786  OD2 ASP A 116     -17.436  33.256 -21.122  1.00 36.17           O  
ATOM   1787  N   ILE A 117     -17.007  27.409 -20.993  1.00 42.78           N  
ATOM   1788  H   ILE A 117     -17.455  27.499 -20.092  1.00 42.78           H  
ATOM   1789  CA  ILE A 117     -17.109  26.152 -21.718  1.00 42.78           C  
ATOM   1790  HA  ILE A 117     -16.134  25.904 -22.139  1.00 42.78           H  
ATOM   1791  C   ILE A 117     -18.078  26.435 -22.858  1.00 42.78           C  
ATOM   1792  CB  ILE A 117     -17.556  24.990 -20.800  1.00 42.78           C  
ATOM   1793  HB  ILE A 117     -18.545  25.222 -20.406  1.00 42.78           H  
ATOM   1794  O   ILE A 117     -19.296  26.328 -22.704  1.00 42.78           O  
ATOM   1795  CG1 ILE A 117     -16.584  24.817 -19.608  1.00 42.78           C  
ATOM   1796 HG12 ILE A 117     -16.452  25.775 -19.104  1.00 42.78           H  
ATOM   1797 HG13 ILE A 117     -15.609  24.496 -19.974  1.00 42.78           H  
ATOM   1798  CG2 ILE A 117     -17.642  23.680 -21.610  1.00 42.78           C  
ATOM   1799 HG21 ILE A 117     -16.653  23.395 -21.967  1.00 42.78           H  
ATOM   1800 HG22 ILE A 117     -18.295  23.809 -22.473  1.00 42.78           H  
ATOM   1801 HG23 ILE A 117     -18.056  22.877 -20.999  1.00 42.78           H  
ATOM   1802  CD1 ILE A 117     -17.075  23.833 -18.539  1.00 42.78           C  
ATOM   1803 HD11 ILE A 117     -17.098  22.818 -18.936  1.00 42.78           H  
ATOM   1804 HD12 ILE A 117     -18.072  24.118 -18.202  1.00 42.78           H  
ATOM   1805 HD13 ILE A 117     -16.393  23.858 -17.690  1.00 42.78           H  
ATOM   1806  N   ILE A 118     -17.531  26.829 -24.004  1.00 35.94           N  
ATOM   1807  H   ILE A 118     -16.551  27.073 -24.002  1.00 35.94           H  
ATOM   1808  CA  ILE A 118     -18.241  26.751 -25.270  1.00 35.94           C  
ATOM   1809  HA  ILE A 118     -19.212  27.234 -25.164  1.00 35.94           H  
ATOM   1810  C   ILE A 118     -18.450  25.257 -25.503  1.00 35.94           C  
ATOM   1811  CB  ILE A 118     -17.476  27.459 -26.410  1.00 35.94           C  
ATOM   1812  HB  ILE A 118     -16.511  26.969 -26.543  1.00 35.94           H  
ATOM   1813  O   ILE A 118     -17.545  24.528 -25.902  1.00 35.94           O  
ATOM   1814  CG1 ILE A 118     -17.235  28.947 -26.060  1.00 35.94           C  
ATOM   1815 HG12 ILE A 118     -18.191  29.469 -26.005  1.00 35.94           H  
ATOM   1816 HG13 ILE A 118     -16.758  29.022 -25.083  1.00 35.94           H  
ATOM   1817  CG2 ILE A 118     -18.282  27.335 -27.718  1.00 35.94           C  
ATOM   1818 HG21 ILE A 118     -19.235  27.857 -27.632  1.00 35.94           H  
ATOM   1819 HG22 ILE A 118     -17.716  27.749 -28.552  1.00 35.94           H  
ATOM   1820 HG23 ILE A 118     -18.469  26.286 -27.950  1.00 35.94           H  
ATOM   1821  CD1 ILE A 118     -16.322  29.680 -27.050  1.00 35.94           C  
ATOM   1822 HD11 ILE A 118     -15.378  29.144 -27.150  1.00 35.94           H  
ATOM   1823 HD12 ILE A 118     -16.121  30.684 -26.677  1.00 35.94           H  
ATOM   1824 HD13 ILE A 118     -16.801  29.762 -28.026  1.00 35.94           H  
ATOM   1825  N   VAL A 119     -19.642  24.785 -25.146  1.00 40.85           N  
ATOM   1826  H   VAL A 119     -20.279  25.423 -24.690  1.00 40.85           H  
ATOM   1827  CA  VAL A 119     -20.120  23.457 -25.509  1.00 40.85           C  
ATOM   1828  HA  VAL A 119     -19.334  22.725 -25.327  1.00 40.85           H  
ATOM   1829  C   VAL A 119     -20.384  23.515 -27.010  1.00 40.85           C  
ATOM   1830  CB  VAL A 119     -21.367  23.057 -24.686  1.00 40.85           C  
ATOM   1831  HB  VAL A 119     -22.181  23.752 -24.892  1.00 40.85           H  
ATOM   1832  O   VAL A 119     -21.494  23.820 -27.441  1.00 40.85           O  
ATOM   1833  CG1 VAL A 119     -21.831  21.635 -25.028  1.00 40.85           C  
ATOM   1834 HG11 VAL A 119     -22.677  21.353 -24.400  1.00 40.85           H  
ATOM   1835 HG12 VAL A 119     -21.014  20.928 -24.881  1.00 40.85           H  
ATOM   1836 HG13 VAL A 119     -22.151  21.591 -26.069  1.00 40.85           H  
ATOM   1837  CG2 VAL A 119     -21.090  23.093 -23.175  1.00 40.85           C  
ATOM   1838 HG21 VAL A 119     -20.271  22.417 -22.932  1.00 40.85           H  
ATOM   1839 HG22 VAL A 119     -21.984  22.793 -22.629  1.00 40.85           H  
ATOM   1840 HG23 VAL A 119     -20.827  24.105 -22.865  1.00 40.85           H  
ATOM   1841  N   GLU A 120     -19.343  23.305 -27.814  1.00 37.54           N  
ATOM   1842  H   GLU A 120     -18.420  23.214 -27.412  1.00 37.54           H  
ATOM   1843  CA  GLU A 120     -19.528  22.935 -29.212  1.00 37.54           C  
ATOM   1844  HA  GLU A 120     -20.199  23.651 -29.688  1.00 37.54           H  
ATOM   1845  C   GLU A 120     -20.222  21.576 -29.217  1.00 37.54           C  
ATOM   1846  CB  GLU A 120     -18.209  22.928 -30.004  1.00 37.54           C  
ATOM   1847  HB2 GLU A 120     -18.314  22.242 -30.845  1.00 37.54           H  
ATOM   1848  HB3 GLU A 120     -17.395  22.582 -29.367  1.00 37.54           H  
ATOM   1849  O   GLU A 120     -19.655  20.544 -28.855  1.00 37.54           O  
ATOM   1850  CG  GLU A 120     -17.901  24.325 -30.569  1.00 37.54           C  
ATOM   1851  HG2 GLU A 120     -18.775  24.677 -31.116  1.00 37.54           H  
ATOM   1852  HG3 GLU A 120     -17.728  25.009 -29.738  1.00 37.54           H  
ATOM   1853  CD  GLU A 120     -16.682  24.355 -31.506  1.00 37.54           C  
ATOM   1854  OE1 GLU A 120     -16.632  25.288 -32.340  1.00 37.54           O  
ATOM   1855  OE2 GLU A 120     -15.812  23.465 -31.383  1.00 37.54           O  
ATOM   1856  N   GLU A 121     -21.512  21.608 -29.537  1.00 35.97           N  
ATOM   1857  H   GLU A 121     -21.938  22.505 -29.721  1.00 35.97           H  
ATOM   1858  CA  GLU A 121     -22.325  20.421 -29.722  1.00 35.97           C  
ATOM   1859  HA  GLU A 121     -22.320  19.873 -28.780  1.00 35.97           H  
ATOM   1860  C   GLU A 121     -21.688  19.590 -30.851  1.00 35.97           C  
ATOM   1861  CB  GLU A 121     -23.766  20.863 -30.018  1.00 35.97           C  
ATOM   1862  HB2 GLU A 121     -24.025  21.654 -29.315  1.00 35.97           H  
ATOM   1863  HB3 GLU A 121     -23.824  21.272 -31.027  1.00 35.97           H  
ATOM   1864  O   GLU A 121     -21.523  20.099 -31.966  1.00 35.97           O  
ATOM   1865  CG  GLU A 121     -24.799  19.740 -29.851  1.00 35.97           C  
ATOM   1866  HG2 GLU A 121     -24.653  19.280 -28.874  1.00 35.97           H  
ATOM   1867  HG3 GLU A 121     -24.620  18.980 -30.611  1.00 35.97           H  
ATOM   1868  CD  GLU A 121     -26.253  20.247 -29.959  1.00 35.97           C  
ATOM   1869  OE1 GLU A 121     -27.158  19.493 -29.530  1.00 35.97           O  
ATOM   1870  OE2 GLU A 121     -26.471  21.375 -30.460  1.00 35.97           O  
ATOM   1871  N   PRO A 122     -21.266  18.341 -30.583  1.00 39.49           N  
ATOM   1872  CA  PRO A 122     -20.561  17.530 -31.562  1.00 39.49           C  
ATOM   1873  HA  PRO A 122     -19.668  18.057 -31.899  1.00 39.49           H  
ATOM   1874  C   PRO A 122     -21.480  17.279 -32.756  1.00 39.49           C  
ATOM   1875  CB  PRO A 122     -20.143  16.252 -30.822  1.00 39.49           C  
ATOM   1876  HB2 PRO A 122     -19.129  16.377 -30.441  1.00 39.49           H  
ATOM   1877  HB3 PRO A 122     -20.199  15.369 -31.458  1.00 39.49           H  
ATOM   1878  O   PRO A 122     -22.475  16.558 -32.652  1.00 39.49           O  
ATOM   1879  CG  PRO A 122     -21.114  16.169 -29.645  1.00 39.49           C  
ATOM   1880  HG2 PRO A 122     -20.675  15.649 -28.793  1.00 39.49           H  
ATOM   1881  HG3 PRO A 122     -22.032  15.676 -29.964  1.00 39.49           H  
ATOM   1882  CD  PRO A 122     -21.405  17.629 -29.326  1.00 39.49           C  
ATOM   1883  HD2 PRO A 122     -22.414  17.722 -28.922  1.00 39.49           H  
ATOM   1884  HD3 PRO A 122     -20.672  18.008 -28.615  1.00 39.49           H  
ATOM   1885  N   GLN A 123     -21.149  17.874 -33.905  1.00 36.05           N  
ATOM   1886  H   GLN A 123     -20.386  18.536 -33.904  1.00 36.05           H  
ATOM   1887  CA  GLN A 123     -21.786  17.516 -35.164  1.00 36.05           C  
ATOM   1888  HA  GLN A 123     -22.865  17.614 -35.047  1.00 36.05           H  
ATOM   1889  C   GLN A 123     -21.471  16.049 -35.447  1.00 36.05           C  
ATOM   1890  CB  GLN A 123     -21.345  18.422 -36.323  1.00 36.05           C  
ATOM   1891  HB2 GLN A 123     -20.262  18.548 -36.315  1.00 36.05           H  
ATOM   1892  HB3 GLN A 123     -21.625  17.930 -37.254  1.00 36.05           H  
ATOM   1893  O   GLN A 123     -20.345  15.676 -35.770  1.00 36.05           O  
ATOM   1894  CG  GLN A 123     -22.036  19.793 -36.280  1.00 36.05           C  
ATOM   1895  HG2 GLN A 123     -23.106  19.654 -36.125  1.00 36.05           H  
ATOM   1896  HG3 GLN A 123     -21.643  20.367 -35.440  1.00 36.05           H  
ATOM   1897  CD  GLN A 123     -21.852  20.602 -37.564  1.00 36.05           C  
ATOM   1898  NE2 GLN A 123     -22.396  21.797 -37.627  1.00 36.05           N  
ATOM   1899 HE21 GLN A 123     -22.830  22.195 -36.806  1.00 36.05           H  
ATOM   1900 HE22 GLN A 123     -22.189  22.322 -38.465  1.00 36.05           H  
ATOM   1901  OE1 GLN A 123     -21.251  20.190 -38.542  1.00 36.05           O  
ATOM   1902  N   VAL A 124     -22.493  15.211 -35.290  1.00 38.73           N  
ATOM   1903  H   VAL A 124     -23.332  15.585 -34.870  1.00 38.73           H  
ATOM   1904  CA  VAL A 124     -22.482  13.800 -35.665  1.00 38.73           C  
ATOM   1905  HA  VAL A 124     -21.604  13.320 -35.234  1.00 38.73           H  
ATOM   1906  C   VAL A 124     -22.377  13.739 -37.186  1.00 38.73           C  
ATOM   1907  CB  VAL A 124     -23.748  13.092 -35.134  1.00 38.73           C  
ATOM   1908  HB  VAL A 124     -24.634  13.552 -35.572  1.00 38.73           H  
ATOM   1909  O   VAL A 124     -23.387  13.760 -37.888  1.00 38.73           O  
ATOM   1910  CG1 VAL A 124     -23.753  11.597 -35.478  1.00 38.73           C  
ATOM   1911 HG11 VAL A 124     -22.870  11.115 -35.059  1.00 38.73           H  
ATOM   1912 HG12 VAL A 124     -24.649  11.126 -35.072  1.00 38.73           H  
ATOM   1913 HG13 VAL A 124     -23.754  11.459 -36.559  1.00 38.73           H  
ATOM   1914  CG2 VAL A 124     -23.862  13.217 -33.607  1.00 38.73           C  
ATOM   1915 HG21 VAL A 124     -22.970  12.807 -33.132  1.00 38.73           H  
ATOM   1916 HG22 VAL A 124     -24.740  12.678 -33.252  1.00 38.73           H  
ATOM   1917 HG23 VAL A 124     -23.966  14.262 -33.314  1.00 38.73           H  
ATOM   1918  N   VAL A 125     -21.152  13.717 -37.709  1.00 39.43           N  
ATOM   1919  H   VAL A 125     -20.361  13.857 -37.097  1.00 39.43           H  
ATOM   1920  CA  VAL A 125     -20.917  13.409 -39.120  1.00 39.43           C  
ATOM   1921  HA  VAL A 125     -21.644  13.972 -39.705  1.00 39.43           H  
ATOM   1922  C   VAL A 125     -21.141  11.903 -39.283  1.00 39.43           C  
ATOM   1923  CB  VAL A 125     -19.525  13.847 -39.607  1.00 39.43           C  
ATOM   1924  HB  VAL A 125     -18.754  13.307 -39.058  1.00 39.43           H  
ATOM   1925  O   VAL A 125     -20.443  11.113 -38.641  1.00 39.43           O  
ATOM   1926  CG1 VAL A 125     -19.365  13.567 -41.108  1.00 39.43           C  
ATOM   1927 HG11 VAL A 125     -18.387  13.912 -41.444  1.00 39.43           H  
ATOM   1928 HG12 VAL A 125     -20.139  14.081 -41.678  1.00 39.43           H  
ATOM   1929 HG13 VAL A 125     -19.424  12.496 -41.302  1.00 39.43           H  
ATOM   1930  CG2 VAL A 125     -19.322  15.354 -39.391  1.00 39.43           C  
ATOM   1931 HG21 VAL A 125     -18.349  15.654 -39.780  1.00 39.43           H  
ATOM   1932 HG22 VAL A 125     -19.346  15.590 -38.327  1.00 39.43           H  
ATOM   1933 HG23 VAL A 125     -20.102  15.920 -39.901  1.00 39.43           H  
ATOM   1934  N   PRO A 126     -22.145  11.474 -40.067  1.00 38.34           N  
ATOM   1935  CA  PRO A 126     -22.395  10.060 -40.289  1.00 38.34           C  
ATOM   1936  HA  PRO A 126     -22.568   9.591 -39.321  1.00 38.34           H  
ATOM   1937  C   PRO A 126     -21.184   9.414 -40.983  1.00 38.34           C  
ATOM   1938  CB  PRO A 126     -23.677   9.983 -41.123  1.00 38.34           C  
ATOM   1939  HB2 PRO A 126     -24.533   9.885 -40.457  1.00 38.34           H  
ATOM   1940  HB3 PRO A 126     -23.655   9.161 -41.838  1.00 38.34           H  
ATOM   1941  O   PRO A 126     -20.584  10.034 -41.861  1.00 38.34           O  
ATOM   1942  CG  PRO A 126     -23.735  11.340 -41.823  1.00 38.34           C  
ATOM   1943  HG2 PRO A 126     -24.760  11.640 -42.043  1.00 38.34           H  
ATOM   1944  HG3 PRO A 126     -23.144  11.301 -42.738  1.00 38.34           H  
ATOM   1945  CD  PRO A 126     -23.071  12.289 -40.834  1.00 38.34           C  
ATOM   1946  HD2 PRO A 126     -23.823  12.714 -40.170  1.00 38.34           H  
ATOM   1947  HD3 PRO A 126     -22.554  13.077 -41.382  1.00 38.34           H  
ATOM   1948  N   PRO A 127     -20.819   8.177 -40.605  1.00 37.79           N  
ATOM   1949  CA  PRO A 127     -19.652   7.497 -41.147  1.00 37.79           C  
ATOM   1950  HA  PRO A 127     -18.760   8.091 -40.952  1.00 37.79           H  
ATOM   1951  C   PRO A 127     -19.802   7.300 -42.658  1.00 37.79           C  
ATOM   1952  CB  PRO A 127     -19.556   6.171 -40.379  1.00 37.79           C  
ATOM   1953  HB2 PRO A 127     -19.194   5.357 -41.005  1.00 37.79           H  
ATOM   1954  HB3 PRO A 127     -18.902   6.304 -39.517  1.00 37.79           H  
ATOM   1955  O   PRO A 127     -20.775   6.700 -43.124  1.00 37.79           O  
ATOM   1956  CG  PRO A 127     -20.985   5.923 -39.894  1.00 37.79           C  
ATOM   1957  HG2 PRO A 127     -21.562   5.444 -40.686  1.00 37.79           H  
ATOM   1958  HG3 PRO A 127     -21.008   5.321 -38.985  1.00 37.79           H  
ATOM   1959  CD  PRO A 127     -21.517   7.330 -39.655  1.00 37.79           C  
ATOM   1960  HD2 PRO A 127     -22.596   7.351 -39.814  1.00 37.79           H  
ATOM   1961  HD3 PRO A 127     -21.275   7.651 -38.642  1.00 37.79           H  
ATOM   1962  N   GLU A 128     -18.823   7.786 -43.422  1.00 37.88           N  
ATOM   1963  H   GLU A 128     -18.101   8.348 -42.994  1.00 37.88           H  
ATOM   1964  CA  GLU A 128     -18.687   7.493 -44.846  1.00 37.88           C  
ATOM   1965  HA  GLU A 128     -19.633   7.707 -45.342  1.00 37.88           H  
ATOM   1966  C   GLU A 128     -18.397   5.995 -45.025  1.00 37.88           C  
ATOM   1967  CB  GLU A 128     -17.616   8.382 -45.503  1.00 37.88           C  
ATOM   1968  HB2 GLU A 128     -16.699   8.340 -44.915  1.00 37.88           H  
ATOM   1969  HB3 GLU A 128     -17.413   7.987 -46.499  1.00 37.88           H  
ATOM   1970  O   GLU A 128     -17.268   5.511 -44.976  1.00 37.88           O  
ATOM   1971  CG  GLU A 128     -18.083   9.841 -45.650  1.00 37.88           C  
ATOM   1972  HG2 GLU A 128     -19.046   9.843 -46.161  1.00 37.88           H  
ATOM   1973  HG3 GLU A 128     -18.229  10.266 -44.657  1.00 37.88           H  
ATOM   1974  CD  GLU A 128     -17.094  10.721 -46.437  1.00 37.88           C  
ATOM   1975  OE1 GLU A 128     -17.546  11.772 -46.948  1.00 37.88           O  
ATOM   1976  OE2 GLU A 128     -15.905  10.342 -46.532  1.00 37.88           O  
ATOM   1977  N   LEU A 129     -19.467   5.227 -45.209  1.00 36.72           N  
ATOM   1978  H   LEU A 129     -20.366   5.662 -45.061  1.00 36.72           H  
ATOM   1979  CA  LEU A 129     -19.424   3.877 -45.750  1.00 36.72           C  
ATOM   1980  HA  LEU A 129     -18.716   3.263 -45.194  1.00 36.72           H  
ATOM   1981  C   LEU A 129     -18.983   3.969 -47.212  1.00 36.72           C  
ATOM   1982  CB  LEU A 129     -20.847   3.277 -45.679  1.00 36.72           C  
ATOM   1983  HB2 LEU A 129     -20.924   2.456 -46.393  1.00 36.72           H  
ATOM   1984  HB3 LEU A 129     -21.551   4.043 -46.003  1.00 36.72           H  
ATOM   1985  O   LEU A 129     -19.846   4.201 -48.054  1.00 36.72           O  
ATOM   1986  CG  LEU A 129     -21.275   2.755 -44.303  1.00 36.72           C  
ATOM   1987  HG  LEU A 129     -20.920   3.424 -43.519  1.00 36.72           H  
ATOM   1988  CD1 LEU A 129     -22.802   2.686 -44.234  1.00 36.72           C  
ATOM   1989 HD11 LEU A 129     -23.106   2.296 -43.263  1.00 36.72           H  
ATOM   1990 HD12 LEU A 129     -23.212   3.689 -44.348  1.00 36.72           H  
ATOM   1991 HD13 LEU A 129     -23.188   2.041 -45.023  1.00 36.72           H  
ATOM   1992  CD2 LEU A 129     -20.723   1.346 -44.071  1.00 36.72           C  
ATOM   1993 HD21 LEU A 129     -21.097   0.660 -44.831  1.00 36.72           H  
ATOM   1994 HD22 LEU A 129     -21.034   0.992 -43.088  1.00 36.72           H  
ATOM   1995 HD23 LEU A 129     -19.634   1.368 -44.103  1.00 36.72           H  
ATOM   1996  N   GLN A 130     -17.693   3.786 -47.516  1.00 33.07           N  
ATOM   1997  H   GLN A 130     -17.037   3.925 -46.761  1.00 33.07           H  
ATOM   1998  CA  GLN A 130     -17.199   3.157 -48.756  1.00 33.07           C  
ATOM   1999  HA  GLN A 130     -17.430   2.093 -48.709  1.00 33.07           H  
ATOM   2000  C   GLN A 130     -15.674   3.277 -48.902  1.00 33.07           C  
ATOM   2001  CB  GLN A 130     -17.865   3.732 -50.032  1.00 33.07           C  
ATOM   2002  HB2 GLN A 130     -17.161   3.722 -50.864  1.00 33.07           H  
ATOM   2003  HB3 GLN A 130     -18.146   4.773 -49.868  1.00 33.07           H  
ATOM   2004  O   GLN A 130     -15.144   4.279 -49.363  1.00 33.07           O  
ATOM   2005  CG  GLN A 130     -19.082   2.896 -50.474  1.00 33.07           C  
ATOM   2006  HG2 GLN A 130     -18.731   2.083 -51.109  1.00 33.07           H  
ATOM   2007  HG3 GLN A 130     -19.574   2.423 -49.625  1.00 33.07           H  
ATOM   2008  CD  GLN A 130     -20.097   3.708 -51.268  1.00 33.07           C  
ATOM   2009  NE2 GLN A 130     -21.351   3.708 -50.878  1.00 33.07           N  
ATOM   2010 HE21 GLN A 130     -21.945   4.349 -51.386  1.00 33.07           H  
ATOM   2011 HE22 GLN A 130     -21.539   3.425 -49.927  1.00 33.07           H  
ATOM   2012  OE1 GLN A 130     -19.799   4.320 -52.278  1.00 33.07           O  
ATOM   2013  N   SER A 131     -14.965   2.178 -48.669  1.00 38.73           N  
ATOM   2014  H   SER A 131     -15.358   1.483 -48.050  1.00 38.73           H  
ATOM   2015  CA  SER A 131     -14.077   1.657 -49.711  1.00 38.73           C  
ATOM   2016  HA  SER A 131     -14.565   1.816 -50.673  1.00 38.73           H  
ATOM   2017  C   SER A 131     -13.935   0.153 -49.512  1.00 38.73           C  
ATOM   2018  CB  SER A 131     -12.727   2.381 -49.814  1.00 38.73           C  
ATOM   2019  HB2 SER A 131     -12.884   3.391 -50.193  1.00 38.73           H  
ATOM   2020  HB3 SER A 131     -12.093   1.849 -50.524  1.00 38.73           H  
ATOM   2021  O   SER A 131     -13.343  -0.349 -48.561  1.00 38.73           O  
ATOM   2022  OG  SER A 131     -12.061   2.462 -48.580  1.00 38.73           O  
ATOM   2023  HG  SER A 131     -12.520   3.107 -48.037  1.00 38.73           H  
ATOM   2024  N   THR A 132     -14.593  -0.590 -50.395  1.00 31.71           N  
ATOM   2025  H   THR A 132     -15.135  -0.127 -51.110  1.00 31.71           H  
ATOM   2026  CA  THR A 132     -14.420  -2.029 -50.541  1.00 31.71           C  
ATOM   2027  HA  THR A 132     -14.575  -2.523 -49.582  1.00 31.71           H  
ATOM   2028  C   THR A 132     -12.985  -2.255 -51.004  1.00 31.71           C  
ATOM   2029  CB  THR A 132     -15.435  -2.558 -51.569  1.00 31.71           C  
ATOM   2030  HB  THR A 132     -15.189  -2.175 -52.559  1.00 31.71           H  
ATOM   2031  O   THR A 132     -12.663  -2.021 -52.167  1.00 31.71           O  
ATOM   2032  CG2 THR A 132     -15.498  -4.082 -51.622  1.00 31.71           C  
ATOM   2033 HG21 THR A 132     -15.729  -4.489 -50.638  1.00 31.71           H  
ATOM   2034 HG22 THR A 132     -14.538  -4.474 -51.957  1.00 31.71           H  
ATOM   2035 HG23 THR A 132     -16.265  -4.388 -52.334  1.00 31.71           H  
ATOM   2036  OG1 THR A 132     -16.728  -2.102 -51.229  1.00 31.71           O  
ATOM   2037  HG1 THR A 132     -16.996  -2.553 -50.425  1.00 31.71           H  
ATOM   2038  N   ILE A 133     -12.101  -2.643 -50.087  1.00 37.42           N  
ATOM   2039  H   ILE A 133     -12.379  -2.666 -49.116  1.00 37.42           H  
ATOM   2040  CA  ILE A 133     -10.729  -3.011 -50.430  1.00 37.42           C  
ATOM   2041  HA  ILE A 133     -10.300  -2.217 -51.042  1.00 37.42           H  
ATOM   2042  C   ILE A 133     -10.817  -4.282 -51.278  1.00 37.42           C  
ATOM   2043  CB  ILE A 133      -9.844  -3.155 -49.170  1.00 37.42           C  
ATOM   2044  HB  ILE A 133     -10.279  -3.918 -48.525  1.00 37.42           H  
ATOM   2045  O   ILE A 133     -11.186  -5.355 -50.800  1.00 37.42           O  
ATOM   2046  CG1 ILE A 133      -9.798  -1.813 -48.398  1.00 37.42           C  
ATOM   2047 HG12 ILE A 133     -10.813  -1.468 -48.201  1.00 37.42           H  
ATOM   2048 HG13 ILE A 133      -9.305  -1.057 -49.009  1.00 37.42           H  
ATOM   2049  CG2 ILE A 133      -8.423  -3.599 -49.568  1.00 37.42           C  
ATOM   2050 HG21 ILE A 133      -8.453  -4.552 -50.098  1.00 37.42           H  
ATOM   2051 HG22 ILE A 133      -7.953  -2.848 -50.203  1.00 37.42           H  
ATOM   2052 HG23 ILE A 133      -7.810  -3.747 -48.679  1.00 37.42           H  
ATOM   2053  CD1 ILE A 133      -9.093  -1.889 -47.039  1.00 37.42           C  
ATOM   2054 HD11 ILE A 133      -8.028  -2.081 -47.169  1.00 37.42           H  
ATOM   2055 HD12 ILE A 133      -9.537  -2.680 -46.434  1.00 37.42           H  
ATOM   2056 HD13 ILE A 133      -9.211  -0.939 -46.520  1.00 37.42           H  
ATOM   2057  N   HIS A 134     -10.547  -4.133 -52.573  1.00 28.77           N  
ATOM   2058  H   HIS A 134     -10.345  -3.202 -52.910  1.00 28.77           H  
ATOM   2059  CA  HIS A 134     -10.432  -5.242 -53.503  1.00 28.77           C  
ATOM   2060  HA  HIS A 134     -11.330  -5.856 -53.441  1.00 28.77           H  
ATOM   2061  C   HIS A 134      -9.230  -6.100 -53.100  1.00 28.77           C  
ATOM   2062  CB  HIS A 134     -10.302  -4.709 -54.940  1.00 28.77           C  
ATOM   2063  HB2 HIS A 134      -9.665  -3.824 -54.955  1.00 28.77           H  
ATOM   2064  HB3 HIS A 134      -9.812  -5.468 -55.550  1.00 28.77           H  
ATOM   2065  O   HIS A 134      -8.080  -5.702 -53.268  1.00 28.77           O  
ATOM   2066  CG  HIS A 134     -11.628  -4.398 -55.588  1.00 28.77           C  
ATOM   2067  CD2 HIS A 134     -12.254  -3.182 -55.674  1.00 28.77           C  
ATOM   2068  HD2 HIS A 134     -11.891  -2.250 -55.267  1.00 28.77           H  
ATOM   2069  ND1 HIS A 134     -12.434  -5.314 -56.225  1.00 28.77           N  
ATOM   2070  HD1 HIS A 134     -12.234  -6.296 -56.349  1.00 28.77           H  
ATOM   2071  CE1 HIS A 134     -13.516  -4.667 -56.689  1.00 28.77           C  
ATOM   2072  HE1 HIS A 134     -14.325  -5.121 -57.241  1.00 28.77           H  
ATOM   2073  NE2 HIS A 134     -13.449  -3.365 -56.381  1.00 28.77           N  
ATOM   2074  N   PHE A 135      -9.505  -7.301 -52.595  1.00 30.99           N  
ATOM   2075  H   PHE A 135     -10.460  -7.502 -52.335  1.00 30.99           H  
ATOM   2076  CA  PHE A 135      -8.518  -8.363 -52.443  1.00 30.99           C  
ATOM   2077  HA  PHE A 135      -7.617  -7.961 -51.978  1.00 30.99           H  
ATOM   2078  C   PHE A 135      -8.144  -8.897 -53.830  1.00 30.99           C  
ATOM   2079  CB  PHE A 135      -9.075  -9.476 -51.542  1.00 30.99           C  
ATOM   2080  HB2 PHE A 135      -8.389 -10.322 -51.575  1.00 30.99           H  
ATOM   2081  HB3 PHE A 135     -10.029  -9.821 -51.941  1.00 30.99           H  
ATOM   2082  O   PHE A 135      -8.663  -9.913 -54.289  1.00 30.99           O  
ATOM   2083  CG  PHE A 135      -9.261  -9.083 -50.091  1.00 30.99           C  
ATOM   2084  CD1 PHE A 135      -8.205  -9.258 -49.177  1.00 30.99           C  
ATOM   2085  HD1 PHE A 135      -7.260  -9.661 -49.508  1.00 30.99           H  
ATOM   2086  CD2 PHE A 135     -10.489  -8.555 -49.649  1.00 30.99           C  
ATOM   2087  HD2 PHE A 135     -11.301  -8.403 -50.344  1.00 30.99           H  
ATOM   2088  CE1 PHE A 135      -8.378  -8.908 -47.826  1.00 30.99           C  
ATOM   2089  HE1 PHE A 135      -7.565  -9.039 -47.127  1.00 30.99           H  
ATOM   2090  CE2 PHE A 135     -10.659  -8.204 -48.298  1.00 30.99           C  
ATOM   2091  HE2 PHE A 135     -11.596  -7.783 -47.963  1.00 30.99           H  
ATOM   2092  CZ  PHE A 135      -9.604  -8.382 -47.387  1.00 30.99           C  
ATOM   2093  HZ  PHE A 135      -9.732  -8.106 -46.351  1.00 30.99           H  
ATOM   2094  N   THR A 136      -7.263  -8.205 -54.544  1.00 34.92           N  
ATOM   2095  H   THR A 136      -6.946  -7.307 -54.208  1.00 34.92           H  
ATOM   2096  CA  THR A 136      -6.542  -8.833 -55.651  1.00 34.92           C  
ATOM   2097  HA  THR A 136      -7.188  -9.547 -56.163  1.00 34.92           H  
ATOM   2098  C   THR A 136      -5.380  -9.600 -55.048  1.00 34.92           C  
ATOM   2099  CB  THR A 136      -6.073  -7.821 -56.703  1.00 34.92           C  
ATOM   2100  HB  THR A 136      -5.369  -8.308 -57.378  1.00 34.92           H  
ATOM   2101  O   THR A 136      -4.378  -8.991 -54.695  1.00 34.92           O  
ATOM   2102  CG2 THR A 136      -7.256  -7.304 -57.519  1.00 34.92           C  
ATOM   2103 HG21 THR A 136      -7.753  -8.134 -58.021  1.00 34.92           H  
ATOM   2104 HG22 THR A 136      -6.893  -6.600 -58.268  1.00 34.92           H  
ATOM   2105 HG23 THR A 136      -7.964  -6.792 -56.866  1.00 34.92           H  
ATOM   2106  OG1 THR A 136      -5.447  -6.716 -56.100  1.00 34.92           O  
ATOM   2107  HG1 THR A 136      -4.738  -7.059 -55.552  1.00 34.92           H  
ATOM   2108  N   ASN A 137      -5.538 -10.919 -54.903  1.00 30.34           N  
ATOM   2109  H   ASN A 137      -6.446 -11.309 -55.109  1.00 30.34           H  
ATOM   2110  CA  ASN A 137      -4.439 -11.850 -54.646  1.00 30.34           C  
ATOM   2111  HA  ASN A 137      -4.015 -11.671 -53.657  1.00 30.34           H  
ATOM   2112  C   ASN A 137      -3.358 -11.639 -55.720  1.00 30.34           C  
ATOM   2113  CB  ASN A 137      -4.973 -13.299 -54.735  1.00 30.34           C  
ATOM   2114  HB2 ASN A 137      -4.137 -13.966 -54.948  1.00 30.34           H  
ATOM   2115  HB3 ASN A 137      -5.678 -13.384 -55.563  1.00 30.34           H  
ATOM   2116  O   ASN A 137      -3.607 -11.999 -56.877  1.00 30.34           O  
ATOM   2117  CG  ASN A 137      -5.606 -13.818 -53.460  1.00 30.34           C  
ATOM   2118  ND2 ASN A 137      -6.541 -14.734 -53.557  1.00 30.34           N  
ATOM   2119 HD21 ASN A 137      -6.910 -15.066 -52.678  1.00 30.34           H  
ATOM   2120 HD22 ASN A 137      -6.820 -15.096 -54.457  1.00 30.34           H  
ATOM   2121  OD1 ASN A 137      -5.255 -13.440 -52.359  1.00 30.34           O  
ATOM   2122  N   PRO A 138      -2.177 -11.081 -55.398  1.00 40.99           N  
ATOM   2123  CA  PRO A 138      -1.062 -11.154 -56.317  1.00 40.99           C  
ATOM   2124  HA  PRO A 138      -1.371 -10.854 -57.318  1.00 40.99           H  
ATOM   2125  C   PRO A 138      -0.600 -12.610 -56.333  1.00 40.99           C  
ATOM   2126  CB  PRO A 138      -0.025 -10.156 -55.812  1.00 40.99           C  
ATOM   2127  HB2 PRO A 138       0.994 -10.474 -56.035  1.00 40.99           H  
ATOM   2128  HB3 PRO A 138      -0.223  -9.179 -56.252  1.00 40.99           H  
ATOM   2129  O   PRO A 138      -0.176 -13.177 -55.326  1.00 40.99           O  
ATOM   2130  CG  PRO A 138      -0.284 -10.092 -54.308  1.00 40.99           C  
ATOM   2131  HG2 PRO A 138       0.365 -10.805 -53.798  1.00 40.99           H  
ATOM   2132  HG3 PRO A 138      -0.112  -9.088 -53.921  1.00 40.99           H  
ATOM   2133  CD  PRO A 138      -1.742 -10.519 -54.125  1.00 40.99           C  
ATOM   2134  HD2 PRO A 138      -1.805 -11.268 -53.335  1.00 40.99           H  
ATOM   2135  HD3 PRO A 138      -2.328  -9.643 -53.848  1.00 40.99           H  
ATOM   2136  N   SER A 139      -0.793 -13.227 -57.494  1.00 34.21           N  
ATOM   2137  H   SER A 139      -1.225 -12.687 -58.230  1.00 34.21           H  
ATOM   2138  CA  SER A 139      -0.303 -14.552 -57.829  1.00 34.21           C  
ATOM   2139  HA  SER A 139      -0.895 -15.292 -57.290  1.00 34.21           H  
ATOM   2140  C   SER A 139       1.167 -14.684 -57.440  1.00 34.21           C  
ATOM   2141  CB  SER A 139      -0.483 -14.779 -59.329  1.00 34.21           C  
ATOM   2142  HB2 SER A 139       0.111 -14.054 -59.887  1.00 34.21           H  
ATOM   2143  HB3 SER A 139      -1.534 -14.643 -59.585  1.00 34.21           H  
ATOM   2144  O   SER A 139       1.999 -13.839 -57.759  1.00 34.21           O  
ATOM   2145  OG  SER A 139      -0.094 -16.084 -59.694  1.00 34.21           O  
ATOM   2146  HG  SER A 139       0.835 -16.074 -59.933  1.00 34.21           H  
ATOM   2147  N   TYR A 140       1.433 -15.776 -56.743  1.00 30.40           N  
ATOM   2148  H   TYR A 140       0.644 -16.377 -56.552  1.00 30.40           H  
ATOM   2149  CA  TYR A 140       2.714 -16.266 -56.274  1.00 30.40           C  
ATOM   2150  HA  TYR A 140       3.167 -15.534 -55.605  1.00 30.40           H  
ATOM   2151  C   TYR A 140       3.641 -16.520 -57.479  1.00 30.40           C  
ATOM   2152  CB  TYR A 140       2.351 -17.550 -55.492  1.00 30.40           C  
ATOM   2153  HB2 TYR A 140       1.365 -17.421 -55.046  1.00 30.40           H  
ATOM   2154  HB3 TYR A 140       2.242 -18.391 -56.177  1.00 30.40           H  
ATOM   2155  O   TYR A 140       3.593 -17.590 -58.080  1.00 30.40           O  
ATOM   2156  CG  TYR A 140       3.248 -17.959 -54.349  1.00 30.40           C  
ATOM   2157  CD1 TYR A 140       4.242 -18.936 -54.538  1.00 30.40           C  
ATOM   2158  HD1 TYR A 140       4.431 -19.330 -55.526  1.00 30.40           H  
ATOM   2159  CD2 TYR A 140       2.990 -17.450 -53.062  1.00 30.40           C  
ATOM   2160  HD2 TYR A 140       2.222 -16.703 -52.921  1.00 30.40           H  
ATOM   2161  CE1 TYR A 140       4.971 -19.414 -53.432  1.00 30.40           C  
ATOM   2162  HE1 TYR A 140       5.735 -20.167 -53.557  1.00 30.40           H  
ATOM   2163  CE2 TYR A 140       3.717 -17.923 -51.955  1.00 30.40           C  
ATOM   2164  HE2 TYR A 140       3.517 -17.532 -50.968  1.00 30.40           H  
ATOM   2165  OH  TYR A 140       5.400 -19.389 -51.075  1.00 30.40           O  
ATOM   2166  HH  TYR A 140       5.175 -18.932 -50.262  1.00 30.40           H  
ATOM   2167  CZ  TYR A 140       4.705 -18.913 -52.140  1.00 30.40           C  
ATOM   2168  N   GLU A 141       4.457 -15.544 -57.875  1.00 31.33           N  
ATOM   2169  H   GLU A 141       4.367 -14.627 -57.462  1.00 31.33           H  
ATOM   2170  CA  GLU A 141       5.608 -15.794 -58.748  1.00 31.33           C  
ATOM   2171  HA  GLU A 141       5.495 -16.771 -59.217  1.00 31.33           H  
ATOM   2172  C   GLU A 141       6.881 -15.815 -57.890  1.00 31.33           C  
ATOM   2173  CB  GLU A 141       5.708 -14.804 -59.921  1.00 31.33           C  
ATOM   2174  HB2 GLU A 141       6.724 -14.858 -60.312  1.00 31.33           H  
ATOM   2175  HB3 GLU A 141       5.518 -13.787 -59.576  1.00 31.33           H  
ATOM   2176  O   GLU A 141       7.298 -14.771 -57.384  1.00 31.33           O  
ATOM   2177  CG  GLU A 141       4.737 -15.179 -61.056  1.00 31.33           C  
ATOM   2178  HG2 GLU A 141       4.805 -16.253 -61.231  1.00 31.33           H  
ATOM   2179  HG3 GLU A 141       3.718 -14.960 -60.736  1.00 31.33           H  
ATOM   2180  CD  GLU A 141       5.026 -14.461 -62.387  1.00 31.33           C  
ATOM   2181  OE1 GLU A 141       4.471 -14.924 -63.412  1.00 31.33           O  
ATOM   2182  OE2 GLU A 141       5.791 -13.472 -62.390  1.00 31.33           O  
ATOM   2183  N   PRO A 142       7.509 -16.990 -57.688  1.00 34.76           N  
ATOM   2184  CA  PRO A 142       8.791 -17.104 -57.008  1.00 34.76           C  
ATOM   2185  HA  PRO A 142       8.813 -16.469 -56.122  1.00 34.76           H  
ATOM   2186  C   PRO A 142       9.894 -16.648 -57.970  1.00 34.76           C  
ATOM   2187  CB  PRO A 142       8.885 -18.573 -56.583  1.00 34.76           C  
ATOM   2188  HB2 PRO A 142       8.367 -18.704 -55.633  1.00 34.76           H  
ATOM   2189  HB3 PRO A 142       9.915 -18.919 -56.499  1.00 34.76           H  
ATOM   2190  O   PRO A 142      10.598 -17.452 -58.579  1.00 34.76           O  
ATOM   2191  CG  PRO A 142       8.118 -19.304 -57.683  1.00 34.76           C  
ATOM   2192  HG2 PRO A 142       8.781 -19.499 -58.526  1.00 34.76           H  
ATOM   2193  HG3 PRO A 142       7.683 -20.235 -57.319  1.00 34.76           H  
ATOM   2194  CD  PRO A 142       7.042 -18.306 -58.102  1.00 34.76           C  
ATOM   2195  HD2 PRO A 142       6.901 -18.356 -59.182  1.00 34.76           H  
ATOM   2196  HD3 PRO A 142       6.109 -18.535 -57.588  1.00 34.76           H  
ATOM   2197  N   ALA A 143      10.000 -15.339 -58.176  1.00 38.02           N  
ATOM   2198  H   ALA A 143       9.339 -14.724 -57.723  1.00 38.02           H  
ATOM   2199  CA  ALA A 143      11.015 -14.755 -59.033  1.00 38.02           C  
ATOM   2200  HA  ALA A 143      11.292 -15.474 -59.803  1.00 38.02           H  
ATOM   2201  C   ALA A 143      12.269 -14.432 -58.214  1.00 38.02           C  
ATOM   2202  CB  ALA A 143      10.429 -13.545 -59.767  1.00 38.02           C  
ATOM   2203  HB1 ALA A 143      10.115 -12.789 -59.047  1.00 38.02           H  
ATOM   2204  HB2 ALA A 143       9.565 -13.854 -60.356  1.00 38.02           H  
ATOM   2205  HB3 ALA A 143      11.180 -13.116 -60.429  1.00 38.02           H  
ATOM   2206  O   ALA A 143      12.324 -13.435 -57.504  1.00 38.02           O  
ATOM   2207  N   GLY A 144      13.286 -15.276 -58.385  1.00 29.03           N  
ATOM   2208  H   GLY A 144      13.079 -16.137 -58.869  1.00 29.03           H  
ATOM   2209  CA  GLY A 144      14.682 -14.855 -58.319  1.00 29.03           C  
ATOM   2210  HA2 GLY A 144      14.770 -13.868 -58.773  1.00 29.03           H  
ATOM   2211  HA3 GLY A 144      15.288 -15.539 -58.913  1.00 29.03           H  
ATOM   2212  C   GLY A 144      15.274 -14.753 -56.922  1.00 29.03           C  
ATOM   2213  O   GLY A 144      15.118 -13.752 -56.230  1.00 29.03           O  
ATOM   2214  N   GLY A 145      16.057 -15.773 -56.568  1.00 24.81           N  
ATOM   2215  H   GLY A 145      16.109 -16.571 -57.185  1.00 24.81           H  
ATOM   2216  CA  GLY A 145      17.065 -15.679 -55.523  1.00 24.81           C  
ATOM   2217  HA2 GLY A 145      16.581 -15.571 -54.553  1.00 24.81           H  
ATOM   2218  HA3 GLY A 145      17.672 -16.585 -55.513  1.00 24.81           H  
ATOM   2219  C   GLY A 145      17.988 -14.490 -55.769  1.00 24.81           C  
ATOM   2220  O   GLY A 145      18.900 -14.552 -56.588  1.00 24.81           O  
ATOM   2221  N   HIS A 146      17.751 -13.413 -55.035  1.00 30.98           N  
ATOM   2222  H   HIS A 146      16.891 -13.372 -54.507  1.00 30.98           H  
ATOM   2223  CA  HIS A 146      18.822 -12.526 -54.639  1.00 30.98           C  
ATOM   2224  HA  HIS A 146      19.627 -12.566 -55.372  1.00 30.98           H  
ATOM   2225  C   HIS A 146      19.377 -13.083 -53.335  1.00 30.98           C  
ATOM   2226  CB  HIS A 146      18.340 -11.073 -54.584  1.00 30.98           C  
ATOM   2227  HB2 HIS A 146      17.319 -11.023 -54.205  1.00 30.98           H  
ATOM   2228  HB3 HIS A 146      18.982 -10.513 -53.904  1.00 30.98           H  
ATOM   2229  O   HIS A 146      18.813 -12.897 -52.260  1.00 30.98           O  
ATOM   2230  CG  HIS A 146      18.432 -10.433 -55.946  1.00 30.98           C  
ATOM   2231  CD2 HIS A 146      17.414 -10.197 -56.831  1.00 30.98           C  
ATOM   2232  HD2 HIS A 146      16.370 -10.419 -56.666  1.00 30.98           H  
ATOM   2233  ND1 HIS A 146      19.602 -10.055 -56.565  1.00 30.98           N  
ATOM   2234  HD1 HIS A 146      20.528 -10.121 -56.168  1.00 30.98           H  
ATOM   2235  CE1 HIS A 146      19.297  -9.594 -57.788  1.00 30.98           C  
ATOM   2236  HE1 HIS A 146      20.012  -9.226 -58.509  1.00 30.98           H  
ATOM   2237  NE2 HIS A 146      17.973  -9.654 -57.997  1.00 30.98           N  
ATOM   2238  N   GLU A 147      20.465 -13.834 -53.483  1.00 31.68           N  
ATOM   2239  H   GLU A 147      20.777 -14.029 -54.424  1.00 31.68           H  
ATOM   2240  CA  GLU A 147      21.435 -14.112 -52.432  1.00 31.68           C  
ATOM   2241  HA  GLU A 147      20.972 -14.656 -51.609  1.00 31.68           H  
ATOM   2242  C   GLU A 147      21.940 -12.757 -51.920  1.00 31.68           C  
ATOM   2243  CB  GLU A 147      22.586 -14.953 -53.025  1.00 31.68           C  
ATOM   2244  HB2 GLU A 147      23.002 -14.416 -53.877  1.00 31.68           H  
ATOM   2245  HB3 GLU A 147      23.364 -15.064 -52.269  1.00 31.68           H  
ATOM   2246  O   GLU A 147      22.903 -12.194 -52.438  1.00 31.68           O  
ATOM   2247  CG  GLU A 147      22.146 -16.354 -53.488  1.00 31.68           C  
ATOM   2248  HG2 GLU A 147      21.307 -16.255 -54.176  1.00 31.68           H  
ATOM   2249  HG3 GLU A 147      21.797 -16.909 -52.617  1.00 31.68           H  
ATOM   2250  CD  GLU A 147      23.257 -17.152 -54.199  1.00 31.68           C  
ATOM   2251  OE1 GLU A 147      23.032 -18.365 -54.420  1.00 31.68           O  
ATOM   2252  OE2 GLU A 147      24.300 -16.560 -54.560  1.00 31.68           O  
ATOM   2253  N   LEU A 148      21.225 -12.163 -50.964  1.00 37.64           N  
ATOM   2254  H   LEU A 148      20.368 -12.597 -50.650  1.00 37.64           H  
ATOM   2255  CA  LEU A 148      21.788 -11.073 -50.189  1.00 37.64           C  
ATOM   2256  HA  LEU A 148      22.219 -10.355 -50.887  1.00 37.64           H  
ATOM   2257  C   LEU A 148      22.897 -11.697 -49.337  1.00 37.64           C  
ATOM   2258  CB  LEU A 148      20.713 -10.361 -49.352  1.00 37.64           C  
ATOM   2259  HB2 LEU A 148      21.205  -9.768 -48.580  1.00 37.64           H  
ATOM   2260  HB3 LEU A 148      20.103 -11.114 -48.852  1.00 37.64           H  
ATOM   2261  O   LEU A 148      22.621 -12.658 -48.611  1.00 37.64           O  
ATOM   2262  CG  LEU A 148      19.813  -9.431 -50.186  1.00 37.64           C  
ATOM   2263  HG  LEU A 148      19.415  -9.977 -51.042  1.00 37.64           H  
ATOM   2264  CD1 LEU A 148      18.637  -8.952 -49.336  1.00 37.64           C  
ATOM   2265 HD11 LEU A 148      18.061  -9.811 -48.992  1.00 37.64           H  
ATOM   2266 HD12 LEU A 148      17.986  -8.308 -49.929  1.00 37.64           H  
ATOM   2267 HD13 LEU A 148      19.004  -8.399 -48.471  1.00 37.64           H  
ATOM   2268  CD2 LEU A 148      20.559  -8.190 -50.691  1.00 37.64           C  
ATOM   2269 HD21 LEU A 148      21.014  -7.663 -49.853  1.00 37.64           H  
ATOM   2270 HD22 LEU A 148      21.336  -8.475 -51.401  1.00 37.64           H  
ATOM   2271 HD23 LEU A 148      19.863  -7.522 -51.198  1.00 37.64           H  
ATOM   2272  N   PRO A 149      24.150 -11.229 -49.465  1.00 34.44           N  
ATOM   2273  CA  PRO A 149      25.221 -11.706 -48.615  1.00 34.44           C  
ATOM   2274  HA  PRO A 149      25.380 -12.772 -48.777  1.00 34.44           H  
ATOM   2275  C   PRO A 149      24.800 -11.464 -47.168  1.00 34.44           C  
ATOM   2276  CB  PRO A 149      26.473 -10.928 -49.032  1.00 34.44           C  
ATOM   2277  HB2 PRO A 149      27.020 -11.501 -49.780  1.00 34.44           H  
ATOM   2278  HB3 PRO A 149      27.118 -10.702 -48.182  1.00 34.44           H  
ATOM   2279  O   PRO A 149      24.326 -10.381 -46.830  1.00 34.44           O  
ATOM   2280  CG  PRO A 149      25.919  -9.657 -49.674  1.00 34.44           C  
ATOM   2281  HG2 PRO A 149      26.592  -9.258 -50.432  1.00 34.44           H  
ATOM   2282  HG3 PRO A 149      25.732  -8.913 -48.900  1.00 34.44           H  
ATOM   2283  CD  PRO A 149      24.592 -10.106 -50.274  1.00 34.44           C  
ATOM   2284  HD2 PRO A 149      23.886  -9.276 -50.234  1.00 34.44           H  
ATOM   2285  HD3 PRO A 149      24.739 -10.435 -51.303  1.00 34.44           H  
ATOM   2286  N   PHE A 150      24.934 -12.505 -46.347  1.00 34.11           N  
ATOM   2287  H   PHE A 150      25.270 -13.375 -46.735  1.00 34.11           H  
ATOM   2288  CA  PHE A 150      24.916 -12.393 -44.898  1.00 34.11           C  
ATOM   2289  HA  PHE A 150      23.946 -12.041 -44.547  1.00 34.11           H  
ATOM   2290  C   PHE A 150      25.981 -11.360 -44.525  1.00 34.11           C  
ATOM   2291  CB  PHE A 150      25.228 -13.768 -44.275  1.00 34.11           C  
ATOM   2292  HB2 PHE A 150      25.996 -14.273 -44.862  1.00 34.11           H  
ATOM   2293  HB3 PHE A 150      25.662 -13.596 -43.289  1.00 34.11           H  
ATOM   2294  O   PHE A 150      27.166 -11.677 -44.454  1.00 34.11           O  
ATOM   2295  CG  PHE A 150      24.043 -14.701 -44.094  1.00 34.11           C  
ATOM   2296  CD1 PHE A 150      23.503 -14.886 -42.807  1.00 34.11           C  
ATOM   2297  HD1 PHE A 150      23.917 -14.349 -41.967  1.00 34.11           H  
ATOM   2298  CD2 PHE A 150      23.496 -15.407 -45.184  1.00 34.11           C  
ATOM   2299  HD2 PHE A 150      23.898 -15.264 -46.176  1.00 34.11           H  
ATOM   2300  CE1 PHE A 150      22.428 -15.769 -42.607  1.00 34.11           C  
ATOM   2301  HE1 PHE A 150      22.020 -15.901 -41.616  1.00 34.11           H  
ATOM   2302  CE2 PHE A 150      22.418 -16.291 -44.984  1.00 34.11           C  
ATOM   2303  HE2 PHE A 150      21.996 -16.822 -45.825  1.00 34.11           H  
ATOM   2304  CZ  PHE A 150      21.885 -16.473 -43.695  1.00 34.11           C  
ATOM   2305  HZ  PHE A 150      21.055 -17.147 -43.542  1.00 34.11           H  
ATOM   2306  N   GLU A 151      25.575 -10.102 -44.383  1.00 32.44           N  
ATOM   2307  H   GLU A 151      24.628  -9.857 -44.630  1.00 32.44           H  
ATOM   2308  CA  GLU A 151      26.369  -9.131 -43.658  1.00 32.44           C  
ATOM   2309  HA  GLU A 151      27.395  -9.142 -44.026  1.00 32.44           H  
ATOM   2310  C   GLU A 151      26.367  -9.632 -42.221  1.00 32.44           C  
ATOM   2311  CB  GLU A 151      25.815  -7.704 -43.818  1.00 32.44           C  
ATOM   2312  HB2 GLU A 151      26.327  -7.058 -43.105  1.00 32.44           H  
ATOM   2313  HB3 GLU A 151      24.746  -7.692 -43.603  1.00 32.44           H  
ATOM   2314  O   GLU A 151      25.318  -9.681 -41.571  1.00 32.44           O  
ATOM   2315  CG  GLU A 151      26.074  -7.169 -45.239  1.00 32.44           C  
ATOM   2316  HG2 GLU A 151      27.125  -7.328 -45.479  1.00 32.44           H  
ATOM   2317  HG3 GLU A 151      25.483  -7.748 -45.949  1.00 32.44           H  
ATOM   2318  CD  GLU A 151      25.749  -5.674 -45.420  1.00 32.44           C  
ATOM   2319  OE1 GLU A 151      26.269  -5.094 -46.404  1.00 32.44           O  
ATOM   2320  OE2 GLU A 151      24.982  -5.113 -44.605  1.00 32.44           O  
ATOM   2321  N   ASP A 152      27.535 -10.112 -41.784  1.00 36.05           N  
ATOM   2322  H   ASP A 152      28.310 -10.178 -42.428  1.00 36.05           H  
ATOM   2323  CA  ASP A 152      27.790 -10.433 -40.389  1.00 36.05           C  
ATOM   2324  HA  ASP A 152      27.312 -11.387 -40.165  1.00 36.05           H  
ATOM   2325  C   ASP A 152      27.190  -9.311 -39.539  1.00 36.05           C  
ATOM   2326  CB  ASP A 152      29.300 -10.532 -40.110  1.00 36.05           C  
ATOM   2327  HB2 ASP A 152      29.469 -10.342 -39.050  1.00 36.05           H  
ATOM   2328  HB3 ASP A 152      29.829  -9.760 -40.670  1.00 36.05           H  
ATOM   2329  O   ASP A 152      27.434  -8.136 -39.846  1.00 36.05           O  
ATOM   2330  CG  ASP A 152      29.889 -11.910 -40.418  1.00 36.05           C  
ATOM   2331  OD1 ASP A 152      29.223 -12.917 -40.085  1.00 36.05           O  
ATOM   2332  OD2 ASP A 152      31.022 -11.949 -40.951  1.00 36.05           O  
ATOM   2333  N   PRO A 153      26.376  -9.638 -38.520  1.00 38.42           N  
ATOM   2334  CA  PRO A 153      25.811  -8.634 -37.645  1.00 38.42           C  
ATOM   2335  HA  PRO A 153      25.175  -7.956 -38.213  1.00 38.42           H  
ATOM   2336  C   PRO A 153      26.983  -7.866 -37.051  1.00 38.42           C  
ATOM   2337  CB  PRO A 153      24.969  -9.394 -36.613  1.00 38.42           C  
ATOM   2338  HB2 PRO A 153      25.033  -8.949 -35.620  1.00 38.42           H  
ATOM   2339  HB3 PRO A 153      23.932  -9.416 -36.949  1.00 38.42           H  
ATOM   2340  O   PRO A 153      27.694  -8.379 -36.188  1.00 38.42           O  
ATOM   2341  CG  PRO A 153      25.535 -10.813 -36.636  1.00 38.42           C  
ATOM   2342  HG2 PRO A 153      24.774 -11.557 -36.401  1.00 38.42           H  
ATOM   2343  HG3 PRO A 153      26.366 -10.884 -35.935  1.00 38.42           H  
ATOM   2344  CD  PRO A 153      26.061 -10.976 -38.057  1.00 38.42           C  
ATOM   2345  HD2 PRO A 153      25.288 -11.404 -38.696  1.00 38.42           H  
ATOM   2346  HD3 PRO A 153      26.944 -11.615 -38.048  1.00 38.42           H  
ATOM   2347  N   LEU A 154      27.201  -6.655 -37.576  1.00 36.82           N  
ATOM   2348  H   LEU A 154      26.719  -6.445 -38.438  1.00 36.82           H  
ATOM   2349  CA  LEU A 154      28.086  -5.653 -37.013  1.00 36.82           C  
ATOM   2350  HA  LEU A 154      29.123  -5.907 -37.228  1.00 36.82           H  
ATOM   2351  C   LEU A 154      27.848  -5.705 -35.515  1.00 36.82           C  
ATOM   2352  CB  LEU A 154      27.727  -4.270 -37.595  1.00 36.82           C  
ATOM   2353  HB2 LEU A 154      27.914  -3.501 -36.846  1.00 36.82           H  
ATOM   2354  HB3 LEU A 154      26.658  -4.247 -37.809  1.00 36.82           H  
ATOM   2355  O   LEU A 154      26.720  -5.476 -35.072  1.00 36.82           O  
ATOM   2356  CG  LEU A 154      28.524  -3.930 -38.867  1.00 36.82           C  
ATOM   2357  HG  LEU A 154      28.748  -4.843 -39.419  1.00 36.82           H  
ATOM   2358  CD1 LEU A 154      27.724  -3.002 -39.780  1.00 36.82           C  
ATOM   2359 HD11 LEU A 154      28.306  -2.773 -40.672  1.00 36.82           H  
ATOM   2360 HD12 LEU A 154      26.809  -3.506 -40.094  1.00 36.82           H  
ATOM   2361 HD13 LEU A 154      27.470  -2.081 -39.256  1.00 36.82           H  
ATOM   2362  CD2 LEU A 154      29.833  -3.222 -38.502  1.00 36.82           C  
ATOM   2363 HD21 LEU A 154      29.626  -2.281 -37.993  1.00 36.82           H  
ATOM   2364 HD22 LEU A 154      30.424  -3.865 -37.849  1.00 36.82           H  
ATOM   2365 HD23 LEU A 154      30.404  -3.028 -39.410  1.00 36.82           H  
ATOM   2366  N   GLU A 155      28.892  -6.098 -34.786  1.00 35.80           N  
ATOM   2367  H   GLU A 155      29.704  -6.434 -35.283  1.00 35.80           H  
ATOM   2368  CA  GLU A 155      28.947  -6.167 -33.335  1.00 35.80           C  
ATOM   2369  HA  GLU A 155      28.164  -6.832 -32.970  1.00 35.80           H  
ATOM   2370  C   GLU A 155      28.686  -4.758 -32.792  1.00 35.80           C  
ATOM   2371  CB  GLU A 155      30.315  -6.715 -32.882  1.00 35.80           C  
ATOM   2372  HB2 GLU A 155      31.097  -6.112 -33.344  1.00 35.80           H  
ATOM   2373  HB3 GLU A 155      30.388  -6.603 -31.800  1.00 35.80           H  
ATOM   2374  O   GLU A 155      29.587  -4.011 -32.414  1.00 35.80           O  
ATOM   2375  CG  GLU A 155      30.551  -8.199 -33.220  1.00 35.80           C  
ATOM   2376  HG2 GLU A 155      29.771  -8.790 -32.739  1.00 35.80           H  
ATOM   2377  HG3 GLU A 155      30.464  -8.334 -34.298  1.00 35.80           H  
ATOM   2378  CD  GLU A 155      31.938  -8.698 -32.765  1.00 35.80           C  
ATOM   2379  OE1 GLU A 155      32.071  -9.919 -32.525  1.00 35.80           O  
ATOM   2380  OE2 GLU A 155      32.866  -7.863 -32.644  1.00 35.80           O  
ATOM   2381  N   GLY A 156      27.419  -4.349 -32.814  1.00 37.32           N  
ATOM   2382  H   GLY A 156      26.755  -4.932 -33.303  1.00 37.32           H  
ATOM   2383  CA  GLY A 156      26.940  -3.197 -32.092  1.00 37.32           C  
ATOM   2384  HA2 GLY A 156      25.859  -3.098 -32.196  1.00 37.32           H  
ATOM   2385  HA3 GLY A 156      27.439  -2.309 -32.477  1.00 37.32           H  
ATOM   2386  C   GLY A 156      27.293  -3.444 -30.633  1.00 37.32           C  
ATOM   2387  O   GLY A 156      27.166  -4.586 -30.172  1.00 37.32           O  
ATOM   2388  N   PRO A 157      27.786  -2.423 -29.913  1.00 38.49           N  
ATOM   2389  CA  PRO A 157      28.243  -2.585 -28.545  1.00 38.49           C  
ATOM   2390  HA  PRO A 157      29.158  -3.178 -28.524  1.00 38.49           H  
ATOM   2391  C   PRO A 157      27.143  -3.295 -27.773  1.00 38.49           C  
ATOM   2392  CB  PRO A 157      28.524  -1.172 -28.026  1.00 38.49           C  
ATOM   2393  HB2 PRO A 157      28.239  -1.050 -26.981  1.00 38.49           H  
ATOM   2394  HB3 PRO A 157      29.582  -0.946 -28.157  1.00 38.49           H  
ATOM   2395  O   PRO A 157      26.031  -2.776 -27.657  1.00 38.49           O  
ATOM   2396  CG  PRO A 157      27.699  -0.273 -28.948  1.00 38.49           C  
ATOM   2397  HG2 PRO A 157      28.129   0.725 -29.033  1.00 38.49           H  
ATOM   2398  HG3 PRO A 157      26.671  -0.218 -28.588  1.00 38.49           H  
ATOM   2399  CD  PRO A 157      27.737  -1.020 -30.276  1.00 38.49           C  
ATOM   2400  HD2 PRO A 157      26.849  -0.781 -30.861  1.00 38.49           H  
ATOM   2401  HD3 PRO A 157      28.640  -0.758 -30.828  1.00 38.49           H  
ATOM   2402  N   SER A 158      27.442  -4.523 -27.335  1.00 38.06           N  
ATOM   2403  H   SER A 158      28.329  -4.921 -27.608  1.00 38.06           H  
ATOM   2404  CA  SER A 158      26.479  -5.370 -26.654  1.00 38.06           C  
ATOM   2405  HA  SER A 158      25.725  -5.691 -27.372  1.00 38.06           H  
ATOM   2406  C   SER A 158      25.834  -4.520 -25.572  1.00 38.06           C  
ATOM   2407  CB  SER A 158      27.167  -6.607 -26.059  1.00 38.06           C  
ATOM   2408  HB2 SER A 158      27.706  -7.136 -26.845  1.00 38.06           H  
ATOM   2409  HB3 SER A 158      26.405  -7.274 -25.655  1.00 38.06           H  
ATOM   2410  O   SER A 158      26.537  -4.003 -24.701  1.00 38.06           O  
ATOM   2411  OG  SER A 158      28.065  -6.254 -25.021  1.00 38.06           O  
ATOM   2412  HG  SER A 158      27.935  -5.321 -24.835  1.00 38.06           H  
ATOM   2413  N   SER A 159      24.517  -4.359 -25.620  1.00 40.76           N  
ATOM   2414  H   SER A 159      24.013  -4.738 -26.409  1.00 40.76           H  
ATOM   2415  CA  SER A 159      23.725  -3.601 -24.650  1.00 40.76           C  
ATOM   2416  HA  SER A 159      24.205  -2.634 -24.500  1.00 40.76           H  
ATOM   2417  C   SER A 159      23.669  -4.299 -23.284  1.00 40.76           C  
ATOM   2418  CB  SER A 159      22.336  -3.354 -25.242  1.00 40.76           C  
ATOM   2419  HB2 SER A 159      21.699  -2.840 -24.523  1.00 40.76           H  
ATOM   2420  HB3 SER A 159      22.437  -2.730 -26.129  1.00 40.76           H  
ATOM   2421  O   SER A 159      22.679  -4.211 -22.559  1.00 40.76           O  
ATOM   2422  OG  SER A 159      21.761  -4.592 -25.616  1.00 40.76           O  
ATOM   2423  HG  SER A 159      21.278  -4.942 -24.864  1.00 40.76           H  
ATOM   2424  N   ARG A 160      24.733  -5.026 -22.922  1.00 35.80           N  
ATOM   2425  H   ARG A 160      25.533  -4.960 -23.536  1.00 35.80           H  
ATOM   2426  CA  ARG A 160      24.998  -5.500 -21.575  1.00 35.80           C  
ATOM   2427  HA  ARG A 160      24.120  -6.016 -21.187  1.00 35.80           H  
ATOM   2428  C   ARG A 160      25.238  -4.263 -20.727  1.00 35.80           C  
ATOM   2429  CB  ARG A 160      26.199  -6.462 -21.560  1.00 35.80           C  
ATOM   2430  HB2 ARG A 160      26.522  -6.596 -20.527  1.00 35.80           H  
ATOM   2431  HB3 ARG A 160      27.026  -6.034 -22.127  1.00 35.80           H  
ATOM   2432  O   ARG A 160      26.287  -3.628 -20.798  1.00 35.80           O  
ATOM   2433  CG  ARG A 160      25.821  -7.834 -22.135  1.00 35.80           C  
ATOM   2434  HG2 ARG A 160      25.548  -7.725 -23.185  1.00 35.80           H  
ATOM   2435  HG3 ARG A 160      24.964  -8.227 -21.588  1.00 35.80           H  
ATOM   2436  CD  ARG A 160      26.983  -8.826 -22.017  1.00 35.80           C  
ATOM   2437  HD2 ARG A 160      27.826  -8.447 -22.595  1.00 35.80           H  
ATOM   2438  HD3 ARG A 160      27.275  -8.899 -20.969  1.00 35.80           H  
ATOM   2439  NE  ARG A 160      26.602 -10.162 -22.518  1.00 35.80           N  
ATOM   2440  HE  ARG A 160      25.704 -10.242 -22.973  1.00 35.80           H  
ATOM   2441  NH1 ARG A 160      28.502 -11.292 -21.890  1.00 35.80           N  
ATOM   2442 HH11 ARG A 160      28.896 -10.425 -21.553  1.00 35.80           H  
ATOM   2443 HH12 ARG A 160      29.029 -12.153 -21.859  1.00 35.80           H  
ATOM   2444  NH2 ARG A 160      26.851 -12.395 -22.909  1.00 35.80           N  
ATOM   2445 HH21 ARG A 160      25.928 -12.444 -23.317  1.00 35.80           H  
ATOM   2446 HH22 ARG A 160      27.373 -13.255 -22.818  1.00 35.80           H  
ATOM   2447  CZ  ARG A 160      27.318 -11.272 -22.438  1.00 35.80           C  
ATOM   2448  N   TYR A 161      24.215  -3.917 -19.956  1.00 39.01           N  
ATOM   2449  H   TYR A 161      23.350  -4.422 -20.080  1.00 39.01           H  
ATOM   2450  CA  TYR A 161      24.293  -2.943 -18.883  1.00 39.01           C  
ATOM   2451  HA  TYR A 161      24.369  -1.939 -19.301  1.00 39.01           H  
ATOM   2452  C   TYR A 161      25.537  -3.236 -18.036  1.00 39.01           C  
ATOM   2453  CB  TYR A 161      22.998  -3.057 -18.069  1.00 39.01           C  
ATOM   2454  HB2 TYR A 161      22.161  -2.746 -18.695  1.00 39.01           H  
ATOM   2455  HB3 TYR A 161      22.834  -4.102 -17.806  1.00 39.01           H  
ATOM   2456  O   TYR A 161      25.617  -4.273 -17.379  1.00 39.01           O  
ATOM   2457  CG  TYR A 161      22.979  -2.234 -16.800  1.00 39.01           C  
ATOM   2458  CD1 TYR A 161      23.108  -2.870 -15.551  1.00 39.01           C  
ATOM   2459  HD1 TYR A 161      23.233  -3.942 -15.500  1.00 39.01           H  
ATOM   2460  CD2 TYR A 161      22.833  -0.836 -16.870  1.00 39.01           C  
ATOM   2461  HD2 TYR A 161      22.741  -0.349 -17.830  1.00 39.01           H  
ATOM   2462  CE1 TYR A 161      23.069  -2.110 -14.368  1.00 39.01           C  
ATOM   2463  HE1 TYR A 161      23.149  -2.589 -13.404  1.00 39.01           H  
ATOM   2464  CE2 TYR A 161      22.820  -0.069 -15.689  1.00 39.01           C  
ATOM   2465  HE2 TYR A 161      22.729   1.006 -15.741  1.00 39.01           H  
ATOM   2466  OH  TYR A 161      22.927   0.019 -13.290  1.00 39.01           O  
ATOM   2467  HH  TYR A 161      22.950   0.963 -13.463  1.00 39.01           H  
ATOM   2468  CZ  TYR A 161      22.936  -0.709 -14.435  1.00 39.01           C  
ATOM   2469  N   ASN A 162      26.529  -2.350 -18.107  1.00 38.92           N  
ATOM   2470  H   ASN A 162      26.433  -1.559 -18.727  1.00 38.92           H  
ATOM   2471  CA  ASN A 162      27.724  -2.429 -17.286  1.00 38.92           C  
ATOM   2472  HA  ASN A 162      27.860  -3.456 -16.949  1.00 38.92           H  
ATOM   2473  C   ASN A 162      27.516  -1.502 -16.078  1.00 38.92           C  
ATOM   2474  CB  ASN A 162      28.961  -2.088 -18.130  1.00 38.92           C  
ATOM   2475  HB2 ASN A 162      28.984  -2.743 -19.001  1.00 38.92           H  
ATOM   2476  HB3 ASN A 162      28.900  -1.057 -18.478  1.00 38.92           H  
ATOM   2477  O   ASN A 162      27.634  -0.285 -16.234  1.00 38.92           O  
ATOM   2478  CG  ASN A 162      30.257  -2.280 -17.357  1.00 38.92           C  
ATOM   2479  ND2 ASN A 162      31.382  -2.183 -18.024  1.00 38.92           N  
ATOM   2480 HD21 ASN A 162      32.237  -2.276 -17.495  1.00 38.92           H  
ATOM   2481 HD22 ASN A 162      31.372  -1.956 -19.009  1.00 38.92           H  
ATOM   2482  OD1 ASN A 162      30.284  -2.523 -16.159  1.00 38.92           O  
ATOM   2483  N   PRO A 163      27.194  -2.039 -14.887  1.00 45.57           N  
ATOM   2484  CA  PRO A 163      26.925  -1.226 -13.701  1.00 45.57           C  
ATOM   2485  HA  PRO A 163      26.137  -0.505 -13.918  1.00 45.57           H  
ATOM   2486  C   PRO A 163      28.152  -0.446 -13.207  1.00 45.57           C  
ATOM   2487  CB  PRO A 163      26.429  -2.215 -12.641  1.00 45.57           C  
ATOM   2488  HB2 PRO A 163      25.344  -2.298 -12.700  1.00 45.57           H  
ATOM   2489  HB3 PRO A 163      26.724  -1.924 -11.632  1.00 45.57           H  
ATOM   2490  O   PRO A 163      27.997   0.433 -12.369  1.00 45.57           O  
ATOM   2491  CG  PRO A 163      27.066  -3.539 -13.053  1.00 45.57           C  
ATOM   2492  HG2 PRO A 163      26.491  -4.395 -12.698  1.00 45.57           H  
ATOM   2493  HG3 PRO A 163      28.090  -3.583 -12.684  1.00 45.57           H  
ATOM   2494  CD  PRO A 163      27.074  -3.455 -14.573  1.00 45.57           C  
ATOM   2495  HD2 PRO A 163      27.911  -4.034 -14.961  1.00 45.57           H  
ATOM   2496  HD3 PRO A 163      26.129  -3.835 -14.961  1.00 45.57           H  
ATOM   2497  N   ASN A 164      29.352  -0.753 -13.715  1.00 43.39           N  
ATOM   2498  H   ASN A 164      29.411  -1.482 -14.412  1.00 43.39           H  
ATOM   2499  CA  ASN A 164      30.594  -0.079 -13.335  1.00 43.39           C  
ATOM   2500  HA  ASN A 164      30.492   0.315 -12.324  1.00 43.39           H  
ATOM   2501  C   ASN A 164      30.932   1.118 -14.236  1.00 43.39           C  
ATOM   2502  CB  ASN A 164      31.740  -1.101 -13.343  1.00 43.39           C  
ATOM   2503  HB2 ASN A 164      32.659  -0.606 -13.030  1.00 43.39           H  
ATOM   2504  HB3 ASN A 164      31.884  -1.463 -14.361  1.00 43.39           H  
ATOM   2505  O   ASN A 164      31.965   1.752 -14.037  1.00 43.39           O  
ATOM   2506  CG  ASN A 164      31.524  -2.284 -12.419  1.00 43.39           C  
ATOM   2507  ND2 ASN A 164      32.140  -3.402 -12.722  1.00 43.39           N  
ATOM   2508 HD21 ASN A 164      31.979  -4.180 -12.098  1.00 43.39           H  
ATOM   2509 HD22 ASN A 164      32.703  -3.457 -13.558  1.00 43.39           H  
ATOM   2510  OD1 ASN A 164      30.822  -2.246 -11.423  1.00 43.39           O  
ATOM   2511  N   VAL A 165      30.119   1.405 -15.259  1.00 43.27           N  
ATOM   2512  H   VAL A 165      29.262   0.881 -15.365  1.00 43.27           H  
ATOM   2513  CA  VAL A 165      30.272   2.637 -16.035  1.00 43.27           C  
ATOM   2514  HA  VAL A 165      31.327   2.905 -16.089  1.00 43.27           H  
ATOM   2515  C   VAL A 165      29.551   3.733 -15.269  1.00 43.27           C  
ATOM   2516  CB  VAL A 165      29.769   2.491 -17.482  1.00 43.27           C  
ATOM   2517  HB  VAL A 165      28.716   2.210 -17.484  1.00 43.27           H  
ATOM   2518  O   VAL A 165      28.322   3.813 -15.300  1.00 43.27           O  
ATOM   2519  CG1 VAL A 165      29.945   3.796 -18.273  1.00 43.27           C  
ATOM   2520 HG11 VAL A 165      30.990   4.107 -18.262  1.00 43.27           H  
ATOM   2521 HG12 VAL A 165      29.620   3.653 -19.304  1.00 43.27           H  
ATOM   2522 HG13 VAL A 165      29.338   4.585 -17.829  1.00 43.27           H  
ATOM   2523  CG2 VAL A 165      30.569   1.407 -18.217  1.00 43.27           C  
ATOM   2524 HG21 VAL A 165      30.176   1.278 -19.225  1.00 43.27           H  
ATOM   2525 HG22 VAL A 165      30.486   0.463 -17.678  1.00 43.27           H  
ATOM   2526 HG23 VAL A 165      31.621   1.691 -18.268  1.00 43.27           H  
ATOM   2527  N   ASP A 166      30.325   4.558 -14.567  1.00 38.22           N  
ATOM   2528  H   ASP A 166      31.309   4.352 -14.471  1.00 38.22           H  
ATOM   2529  CA  ASP A 166      29.817   5.772 -13.944  1.00 38.22           C  
ATOM   2530  HA  ASP A 166      29.071   5.497 -13.198  1.00 38.22           H  
ATOM   2531  C   ASP A 166      29.130   6.615 -15.023  1.00 38.22           C  
ATOM   2532  CB  ASP A 166      30.945   6.545 -13.236  1.00 38.22           C  
ATOM   2533  HB2 ASP A 166      30.595   7.557 -13.035  1.00 38.22           H  
ATOM   2534  HB3 ASP A 166      31.808   6.614 -13.898  1.00 38.22           H  
ATOM   2535  O   ASP A 166      29.753   7.115 -15.965  1.00 38.22           O  
ATOM   2536  CG  ASP A 166      31.357   5.921 -11.896  1.00 38.22           C  
ATOM   2537  OD1 ASP A 166      30.465   5.379 -11.204  1.00 38.22           O  
ATOM   2538  OD2 ASP A 166      32.555   6.028 -11.553  1.00 38.22           O  
ATOM   2539  N   LEU A 167      27.803   6.720 -14.916  1.00 41.81           N  
ATOM   2540  H   LEU A 167      27.355   6.196 -14.178  1.00 41.81           H  
ATOM   2541  CA  LEU A 167      27.005   7.629 -15.722  1.00 41.81           C  
ATOM   2542  HA  LEU A 167      27.179   7.429 -16.779  1.00 41.81           H  
ATOM   2543  C   LEU A 167      27.497   9.042 -15.417  1.00 41.81           C  
ATOM   2544  CB  LEU A 167      25.507   7.453 -15.398  1.00 41.81           C  
ATOM   2545  HB2 LEU A 167      25.396   7.202 -14.343  1.00 41.81           H  
ATOM   2546  HB3 LEU A 167      25.009   8.413 -15.538  1.00 41.81           H  
ATOM   2547  O   LEU A 167      27.112   9.640 -14.413  1.00 41.81           O  
ATOM   2548  CG  LEU A 167      24.807   6.400 -16.283  1.00 41.81           C  
ATOM   2549  HG  LEU A 167      25.542   5.873 -16.892  1.00 41.81           H  
ATOM   2550  CD1 LEU A 167      24.060   5.367 -15.440  1.00 41.81           C  
ATOM   2551 HD11 LEU A 167      23.582   4.637 -16.093  1.00 41.81           H  
ATOM   2552 HD12 LEU A 167      23.310   5.857 -14.819  1.00 41.81           H  
ATOM   2553 HD13 LEU A 167      24.775   4.846 -14.804  1.00 41.81           H  
ATOM   2554  CD2 LEU A 167      23.793   7.073 -17.214  1.00 41.81           C  
ATOM   2555 HD21 LEU A 167      23.021   7.575 -16.632  1.00 41.81           H  
ATOM   2556 HD22 LEU A 167      24.306   7.803 -17.840  1.00 41.81           H  
ATOM   2557 HD23 LEU A 167      23.335   6.323 -17.859  1.00 41.81           H  
ATOM   2558  N   ASN A 168      28.351   9.569 -16.294  1.00 38.49           N  
ATOM   2559  H   ASN A 168      28.794   8.934 -16.943  1.00 38.49           H  
ATOM   2560  CA  ASN A 168      28.739  10.970 -16.296  1.00 38.49           C  
ATOM   2561  HA  ASN A 168      29.061  11.247 -15.293  1.00 38.49           H  
ATOM   2562  C   ASN A 168      27.498  11.812 -16.615  1.00 38.49           C  
ATOM   2563  CB  ASN A 168      29.912  11.194 -17.272  1.00 38.49           C  
ATOM   2564  HB2 ASN A 168      29.783  10.576 -18.160  1.00 38.49           H  
ATOM   2565  HB3 ASN A 168      29.920  12.238 -17.587  1.00 38.49           H  
ATOM   2566  O   ASN A 168      27.220  12.167 -17.760  1.00 38.49           O  
ATOM   2567  CG  ASN A 168      31.269  10.924 -16.640  1.00 38.49           C  
ATOM   2568  ND2 ASN A 168      32.268  10.604 -17.427  1.00 38.49           N  
ATOM   2569 HD21 ASN A 168      33.133  10.390 -16.952  1.00 38.49           H  
ATOM   2570 HD22 ASN A 168      32.124  10.454 -18.416  1.00 38.49           H  
ATOM   2571  OD1 ASN A 168      31.470  11.055 -15.447  1.00 38.49           O  
ATOM   2572  N   LEU A 169      26.722  12.100 -15.572  1.00 38.71           N  
ATOM   2573  H   LEU A 169      26.950  11.632 -14.706  1.00 38.71           H  
ATOM   2574  CA  LEU A 169      25.622  13.050 -15.559  1.00 38.71           C  
ATOM   2575  HA  LEU A 169      24.979  12.891 -16.425  1.00 38.71           H  
ATOM   2576  C   LEU A 169      26.243  14.442 -15.663  1.00 38.71           C  
ATOM   2577  CB  LEU A 169      24.808  12.852 -14.265  1.00 38.71           C  
ATOM   2578  HB2 LEU A 169      24.124  13.692 -14.138  1.00 38.71           H  
ATOM   2579  HB3 LEU A 169      25.504  12.873 -13.426  1.00 38.71           H  
ATOM   2580  O   LEU A 169      26.464  15.121 -14.662  1.00 38.71           O  
ATOM   2581  CG  LEU A 169      24.004  11.538 -14.223  1.00 38.71           C  
ATOM   2582  HG  LEU A 169      24.573  10.734 -14.690  1.00 38.71           H  
ATOM   2583  CD1 LEU A 169      23.725  11.140 -12.774  1.00 38.71           C  
ATOM   2584 HD11 LEU A 169      24.671  10.969 -12.260  1.00 38.71           H  
ATOM   2585 HD12 LEU A 169      23.174  11.931 -12.266  1.00 38.71           H  
ATOM   2586 HD13 LEU A 169      23.150  10.215 -12.751  1.00 38.71           H  
ATOM   2587  CD2 LEU A 169      22.664  11.679 -14.950  1.00 38.71           C  
ATOM   2588 HD21 LEU A 169      22.061  12.455 -14.479  1.00 38.71           H  
ATOM   2589 HD22 LEU A 169      22.129  10.730 -14.914  1.00 38.71           H  
ATOM   2590 HD23 LEU A 169      22.841  11.941 -15.993  1.00 38.71           H  
ATOM   2591  N   GLY A 170      26.611  14.832 -16.883  1.00 30.98           N  
ATOM   2592  H   GLY A 170      26.536  14.165 -17.637  1.00 30.98           H  
ATOM   2593  CA  GLY A 170      27.086  16.178 -17.163  1.00 30.98           C  
ATOM   2594  HA2 GLY A 170      28.074  16.307 -16.720  1.00 30.98           H  
ATOM   2595  HA3 GLY A 170      27.154  16.333 -18.240  1.00 30.98           H  
ATOM   2596  C   GLY A 170      26.121  17.211 -16.578  1.00 30.98           C  
ATOM   2597  O   GLY A 170      24.902  17.071 -16.670  1.00 30.98           O  
ATOM   2598  N   SER A 171      26.679  18.260 -15.975  1.00 37.43           N  
ATOM   2599  H   SER A 171      27.687  18.308 -15.935  1.00 37.43           H  
ATOM   2600  CA  SER A 171      25.953  19.390 -15.374  1.00 37.43           C  
ATOM   2601  HA  SER A 171      25.281  19.004 -14.607  1.00 37.43           H  
ATOM   2602  C   SER A 171      25.089  20.171 -16.373  1.00 37.43           C  
ATOM   2603  CB  SER A 171      26.969  20.322 -14.707  1.00 37.43           C  
ATOM   2604  HB2 SER A 171      26.492  21.268 -14.448  1.00 37.43           H  
ATOM   2605  HB3 SER A 171      27.327  19.849 -13.793  1.00 37.43           H  
ATOM   2606  O   SER A 171      24.230  20.958 -15.982  1.00 37.43           O  
ATOM   2607  OG  SER A 171      28.077  20.549 -15.565  1.00 37.43           O  
ATOM   2608  HG  SER A 171      28.715  21.100 -15.105  1.00 37.43           H  
ATOM   2609  N   ARG A 172      25.275  19.916 -17.668  1.00 34.14           N  
ATOM   2610  H   ARG A 172      25.999  19.248 -17.892  1.00 34.14           H  
ATOM   2611  CA  ARG A 172      24.317  20.207 -18.729  1.00 34.14           C  
ATOM   2612  HA  ARG A 172      23.464  20.760 -18.335  1.00 34.14           H  
ATOM   2613  C   ARG A 172      23.822  18.868 -19.241  1.00 34.14           C  
ATOM   2614  CB  ARG A 172      24.999  21.031 -19.822  1.00 34.14           C  
ATOM   2615  HB2 ARG A 172      25.975  20.606 -20.058  1.00 34.14           H  
ATOM   2616  HB3 ARG A 172      24.385  21.005 -20.722  1.00 34.14           H  
ATOM   2617  O   ARG A 172      24.620  18.084 -19.745  1.00 34.14           O  
ATOM   2618  CG  ARG A 172      25.147  22.486 -19.370  1.00 34.14           C  
ATOM   2619  HG2 ARG A 172      24.153  22.910 -19.223  1.00 34.14           H  
ATOM   2620  HG3 ARG A 172      25.698  22.537 -18.431  1.00 34.14           H  
ATOM   2621  CD  ARG A 172      25.894  23.291 -20.432  1.00 34.14           C  
ATOM   2622  HD2 ARG A 172      25.458  23.080 -21.409  1.00 34.14           H  
ATOM   2623  HD3 ARG A 172      26.936  22.971 -20.438  1.00 34.14           H  
ATOM   2624  NE  ARG A 172      25.789  24.737 -20.166  1.00 34.14           N  
ATOM   2625  HE  ARG A 172      24.997  25.037 -19.616  1.00 34.14           H  
ATOM   2626  NH1 ARG A 172      27.626  25.403 -21.369  1.00 34.14           N  
ATOM   2627 HH11 ARG A 172      28.203  26.138 -21.752  1.00 34.14           H  
ATOM   2628 HH12 ARG A 172      27.787  24.441 -21.631  1.00 34.14           H  
ATOM   2629  NH2 ARG A 172      26.331  26.936 -20.389  1.00 34.14           N  
ATOM   2630 HH21 ARG A 172      25.517  27.196 -19.851  1.00 34.14           H  
ATOM   2631 HH22 ARG A 172      26.930  27.657 -20.765  1.00 34.14           H  
ATOM   2632  CZ  ARG A 172      26.582  25.681 -20.640  1.00 34.14           C  
ATOM   2633  N   GLY A 173      22.538  18.594 -19.032  1.00 33.13           N  
ATOM   2634  H   GLY A 173      21.959  19.300 -18.601  1.00 33.13           H  
ATOM   2635  CA  GLY A 173      21.918  17.337 -19.422  1.00 33.13           C  
ATOM   2636  HA2 GLY A 173      20.835  17.413 -19.322  1.00 33.13           H  
ATOM   2637  HA3 GLY A 173      22.276  16.540 -18.770  1.00 33.13           H  
ATOM   2638  C   GLY A 173      22.238  16.998 -20.873  1.00 33.13           C  
ATOM   2639  O   GLY A 173      21.760  17.669 -21.772  1.00 33.13           O  
ATOM   2640  N   VAL A 174      23.068  15.972 -21.048  1.00 38.28           N  
ATOM   2641  H   VAL A 174      23.567  15.667 -20.224  1.00 38.28           H  
ATOM   2642  CA  VAL A 174      23.129  15.077 -22.206  1.00 38.28           C  
ATOM   2643  HA  VAL A 174      24.131  14.649 -22.223  1.00 38.28           H  
ATOM   2644  C   VAL A 174      22.956  15.783 -23.564  1.00 38.28           C  
ATOM   2645  CB  VAL A 174      22.147  13.902 -21.983  1.00 38.28           C  
ATOM   2646  HB  VAL A 174      21.120  14.252 -22.087  1.00 38.28           H  
ATOM   2647  O   VAL A 174      21.943  15.616 -24.235  1.00 38.28           O  
ATOM   2648  CG1 VAL A 174      22.392  12.762 -22.969  1.00 38.28           C  
ATOM   2649 HG11 VAL A 174      23.402  12.372 -22.839  1.00 38.28           H  
ATOM   2650 HG12 VAL A 174      22.265  13.116 -23.992  1.00 38.28           H  
ATOM   2651 HG13 VAL A 174      21.666  11.967 -22.798  1.00 38.28           H  
ATOM   2652  CG2 VAL A 174      22.300  13.273 -20.581  1.00 38.28           C  
ATOM   2653 HG21 VAL A 174      23.337  12.985 -20.411  1.00 38.28           H  
ATOM   2654 HG22 VAL A 174      21.982  13.975 -19.811  1.00 38.28           H  
ATOM   2655 HG23 VAL A 174      21.667  12.390 -20.502  1.00 38.28           H  
ATOM   2656  N   ASP A 175      24.000  16.490 -24.006  1.00 31.14           N  
ATOM   2657  H   ASP A 175      24.744  16.708 -23.359  1.00 31.14           H  
ATOM   2658  CA  ASP A 175      24.286  16.688 -25.437  1.00 31.14           C  
ATOM   2659  HA  ASP A 175      23.363  16.926 -25.964  1.00 31.14           H  
ATOM   2660  C   ASP A 175      24.803  15.350 -26.007  1.00 31.14           C  
ATOM   2661  CB  ASP A 175      25.302  17.839 -25.661  1.00 31.14           C  
ATOM   2662  HB2 ASP A 175      25.940  17.935 -24.782  1.00 31.14           H  
ATOM   2663  HB3 ASP A 175      25.951  17.593 -26.501  1.00 31.14           H  
ATOM   2664  O   ASP A 175      25.988  15.166 -26.287  1.00 31.14           O  
ATOM   2665  CG  ASP A 175      24.697  19.203 -26.017  1.00 31.14           C  
ATOM   2666  OD1 ASP A 175      23.583  19.237 -26.580  1.00 31.14           O  
ATOM   2667  OD2 ASP A 175      25.397  20.211 -25.760  1.00 31.14           O  
ATOM   2668  N   LEU A 176      23.927  14.350 -26.125  1.00 37.37           N  
ATOM   2669  H   LEU A 176      22.972  14.542 -25.859  1.00 37.37           H  
ATOM   2670  CA  LEU A 176      24.183  13.240 -27.040  1.00 37.37           C  
ATOM   2671  HA  LEU A 176      25.255  13.068 -27.135  1.00 37.37           H  
ATOM   2672  C   LEU A 176      23.680  13.711 -28.399  1.00 37.37           C  
ATOM   2673  CB  LEU A 176      23.534  11.931 -26.549  1.00 37.37           C  
ATOM   2674  HB2 LEU A 176      23.412  11.255 -27.395  1.00 37.37           H  
ATOM   2675  HB3 LEU A 176      22.538  12.159 -26.170  1.00 37.37           H  
ATOM   2676  O   LEU A 176      22.486  13.645 -28.670  1.00 37.37           O  
ATOM   2677  CG  LEU A 176      24.362  11.211 -25.465  1.00 37.37           C  
ATOM   2678  HG  LEU A 176      24.682  11.932 -24.713  1.00 37.37           H  
ATOM   2679  CD1 LEU A 176      23.526  10.128 -24.782  1.00 37.37           C  
ATOM   2680 HD11 LEU A 176      24.071   9.725 -23.928  1.00 37.37           H  
ATOM   2681 HD12 LEU A 176      23.313   9.325 -25.488  1.00 37.37           H  
ATOM   2682 HD13 LEU A 176      22.574  10.538 -24.442  1.00 37.37           H  
ATOM   2683  CD2 LEU A 176      25.596  10.509 -26.041  1.00 37.37           C  
ATOM   2684 HD21 LEU A 176      25.301   9.803 -26.817  1.00 37.37           H  
ATOM   2685 HD22 LEU A 176      26.278  11.244 -26.467  1.00 37.37           H  
ATOM   2686 HD23 LEU A 176      26.121   9.976 -25.248  1.00 37.37           H  
ATOM   2687  N   GLY A 177      24.607  14.218 -29.221  1.00 31.18           N  
ATOM   2688  H   GLY A 177      25.530  14.343 -28.832  1.00 31.18           H  
ATOM   2689  CA  GLY A 177      24.421  14.584 -30.631  1.00 31.18           C  
ATOM   2690  HA2 GLY A 177      25.327  15.058 -31.010  1.00 31.18           H  
ATOM   2691  HA3 GLY A 177      23.598  15.293 -30.710  1.00 31.18           H  
ATOM   2692  C   GLY A 177      24.098  13.376 -31.510  1.00 31.18           C  
ATOM   2693  O   GLY A 177      24.802  13.070 -32.468  1.00 31.18           O  
ATOM   2694  N   VAL A 178      23.047  12.662 -31.138  1.00 34.76           N  
ATOM   2695  H   VAL A 178      22.516  13.006 -30.351  1.00 34.76           H  
ATOM   2696  CA  VAL A 178      22.540  11.474 -31.790  1.00 34.76           C  
ATOM   2697  HA  VAL A 178      23.113  11.276 -32.695  1.00 34.76           H  
ATOM   2698  C   VAL A 178      21.114  11.815 -32.201  1.00 34.76           C  
ATOM   2699  CB  VAL A 178      22.678  10.251 -30.864  1.00 34.76           C  
ATOM   2700  HB  VAL A 178      22.076  10.393 -29.966  1.00 34.76           H  
ATOM   2701  O   VAL A 178      20.159  11.580 -31.464  1.00 34.76           O  
ATOM   2702  CG1 VAL A 178      22.215   8.990 -31.580  1.00 34.76           C  
ATOM   2703 HG11 VAL A 178      22.389   8.119 -30.949  1.00 34.76           H  
ATOM   2704 HG12 VAL A 178      21.143   9.080 -31.757  1.00 34.76           H  
ATOM   2705 HG13 VAL A 178      22.743   8.871 -32.527  1.00 34.76           H  
ATOM   2706  CG2 VAL A 178      24.134  10.013 -30.434  1.00 34.76           C  
ATOM   2707 HG21 VAL A 178      24.203   9.109 -29.828  1.00 34.76           H  
ATOM   2708 HG22 VAL A 178      24.769   9.910 -31.314  1.00 34.76           H  
ATOM   2709 HG23 VAL A 178      24.489  10.852 -29.836  1.00 34.76           H  
ATOM   2710  N   ASP A 179      21.007  12.418 -33.387  1.00 32.07           N  
ATOM   2711  H   ASP A 179      21.860  12.681 -33.860  1.00 32.07           H  
ATOM   2712  CA  ASP A 179      19.785  12.467 -34.190  1.00 32.07           C  
ATOM   2713  HA  ASP A 179      18.985  12.953 -33.629  1.00 32.07           H  
ATOM   2714  C   ASP A 179      19.364  11.024 -34.481  1.00 32.07           C  
ATOM   2715  CB  ASP A 179      20.030  13.223 -35.519  1.00 32.07           C  
ATOM   2716  HB2 ASP A 179      21.075  13.122 -35.810  1.00 32.07           H  
ATOM   2717  HB3 ASP A 179      19.431  12.764 -36.306  1.00 32.07           H  
ATOM   2718  O   ASP A 179      19.699  10.434 -35.507  1.00 32.07           O  
ATOM   2719  CG  ASP A 179      19.626  14.697 -35.526  1.00 32.07           C  
ATOM   2720  OD1 ASP A 179      18.722  15.069 -34.748  1.00 32.07           O  
ATOM   2721  OD2 ASP A 179      20.190  15.427 -36.372  1.00 32.07           O  
ATOM   2722  N   LEU A 180      18.670  10.401 -33.540  1.00 36.90           N  
ATOM   2723  H   LEU A 180      18.554  10.864 -32.650  1.00 36.90           H  
ATOM   2724  CA  LEU A 180      17.981   9.155 -33.787  1.00 36.90           C  
ATOM   2725  HA  LEU A 180      17.950   8.961 -34.859  1.00 36.90           H  
ATOM   2726  C   LEU A 180      16.546   9.365 -33.345  1.00 36.90           C  
ATOM   2727  CB  LEU A 180      18.703   7.963 -33.132  1.00 36.90           C  
ATOM   2728  HB2 LEU A 180      18.040   7.099 -33.185  1.00 36.90           H  
ATOM   2729  HB3 LEU A 180      18.878   8.196 -32.082  1.00 36.90           H  
ATOM   2730  O   LEU A 180      16.216   9.303 -32.162  1.00 36.90           O  
ATOM   2731  CG  LEU A 180      20.032   7.559 -33.809  1.00 36.90           C  
ATOM   2732  HG  LEU A 180      20.695   8.422 -33.875  1.00 36.90           H  
ATOM   2733  CD1 LEU A 180      20.719   6.467 -32.984  1.00 36.90           C  
ATOM   2734 HD11 LEU A 180      20.751   6.746 -31.930  1.00 36.90           H  
ATOM   2735 HD12 LEU A 180      21.736   6.318 -33.348  1.00 36.90           H  
ATOM   2736 HD13 LEU A 180      20.165   5.532 -33.068  1.00 36.90           H  
ATOM   2737  CD2 LEU A 180      19.839   6.979 -35.213  1.00 36.90           C  
ATOM   2738 HD21 LEU A 180      19.473   7.756 -35.884  1.00 36.90           H  
ATOM   2739 HD22 LEU A 180      19.132   6.150 -35.192  1.00 36.90           H  
ATOM   2740 HD23 LEU A 180      20.797   6.631 -35.600  1.00 36.90           H  
ATOM   2741  N   ASN A 181      15.698   9.543 -34.359  1.00 36.26           N  
ATOM   2742  H   ASN A 181      16.128   9.741 -35.251  1.00 36.26           H  
ATOM   2743  CA  ASN A 181      14.295   9.132 -34.410  1.00 36.26           C  
ATOM   2744  HA  ASN A 181      13.721   9.693 -33.673  1.00 36.26           H  
ATOM   2745  C   ASN A 181      14.152   7.629 -34.086  1.00 36.26           C  
ATOM   2746  CB  ASN A 181      13.761   9.431 -35.826  1.00 36.26           C  
ATOM   2747  HB2 ASN A 181      14.407   8.960 -36.567  1.00 36.26           H  
ATOM   2748  HB3 ASN A 181      12.767   8.996 -35.931  1.00 36.26           H  
ATOM   2749  O   ASN A 181      13.530   6.868 -34.823  1.00 36.26           O  
ATOM   2750  CG  ASN A 181      13.603  10.902 -36.135  1.00 36.26           C  
ATOM   2751  ND2 ASN A 181      13.827  11.299 -37.366  1.00 36.26           N  
ATOM   2752 HD21 ASN A 181      13.742  12.293 -37.521  1.00 36.26           H  
ATOM   2753 HD22 ASN A 181      14.102  10.639 -38.079  1.00 36.26           H  
ATOM   2754  OD1 ASN A 181      13.255  11.711 -35.297  1.00 36.26           O  
ATOM   2755  N   TYR A 182      14.788   7.170 -33.013  1.00 33.29           N  
ATOM   2756  H   TYR A 182      15.250   7.842 -32.418  1.00 33.29           H  
ATOM   2757  CA  TYR A 182      14.616   5.843 -32.487  1.00 33.29           C  
ATOM   2758  HA  TYR A 182      14.494   5.146 -33.316  1.00 33.29           H  
ATOM   2759  C   TYR A 182      13.314   5.894 -31.703  1.00 33.29           C  
ATOM   2760  CB  TYR A 182      15.848   5.400 -31.674  1.00 33.29           C  
ATOM   2761  HB2 TYR A 182      16.689   6.061 -31.884  1.00 33.29           H  
ATOM   2762  HB3 TYR A 182      15.656   5.488 -30.605  1.00 33.29           H  
ATOM   2763  O   TYR A 182      13.283   6.225 -30.518  1.00 33.29           O  
ATOM   2764  CG  TYR A 182      16.278   3.982 -31.992  1.00 33.29           C  
ATOM   2765  CD1 TYR A 182      15.819   2.913 -31.200  1.00 33.29           C  
ATOM   2766  HD1 TYR A 182      15.179   3.114 -30.354  1.00 33.29           H  
ATOM   2767  CD2 TYR A 182      17.106   3.728 -33.103  1.00 33.29           C  
ATOM   2768  HD2 TYR A 182      17.448   4.546 -33.720  1.00 33.29           H  
ATOM   2769  CE1 TYR A 182      16.180   1.589 -31.516  1.00 33.29           C  
ATOM   2770  HE1 TYR A 182      15.815   0.769 -30.916  1.00 33.29           H  
ATOM   2771  CE2 TYR A 182      17.476   2.407 -33.419  1.00 33.29           C  
ATOM   2772  HE2 TYR A 182      18.105   2.198 -34.272  1.00 33.29           H  
ATOM   2773  OH  TYR A 182      17.364   0.063 -32.946  1.00 33.29           O  
ATOM   2774  HH  TYR A 182      16.956  -0.586 -32.368  1.00 33.29           H  
ATOM   2775  CZ  TYR A 182      17.011   1.336 -32.629  1.00 33.29           C  
ATOM   2776  N   GLU A 183      12.228   5.534 -32.380  1.00 33.99           N  
ATOM   2777  H   GLU A 183      12.306   5.440 -33.382  1.00 33.99           H  
ATOM   2778  CA  GLU A 183      11.026   4.985 -31.755  1.00 33.99           C  
ATOM   2779  HA  GLU A 183      10.706   5.639 -30.944  1.00 33.99           H  
ATOM   2780  C   GLU A 183      11.379   3.618 -31.133  1.00 33.99           C  
ATOM   2781  CB  GLU A 183       9.882   4.892 -32.779  1.00 33.99           C  
ATOM   2782  HB2 GLU A 183      10.220   4.297 -33.628  1.00 33.99           H  
ATOM   2783  HB3 GLU A 183       9.039   4.386 -32.309  1.00 33.99           H  
ATOM   2784  O   GLU A 183      10.799   2.580 -31.437  1.00 33.99           O  
ATOM   2785  CG  GLU A 183       9.396   6.264 -33.276  1.00 33.99           C  
ATOM   2786  HG2 GLU A 183      10.227   6.786 -33.751  1.00 33.99           H  
ATOM   2787  HG3 GLU A 183       9.081   6.850 -32.413  1.00 33.99           H  
ATOM   2788  CD  GLU A 183       8.232   6.165 -34.280  1.00 33.99           C  
ATOM   2789  OE1 GLU A 183       7.632   7.227 -34.562  1.00 33.99           O  
ATOM   2790  OE2 GLU A 183       7.943   5.046 -34.763  1.00 33.99           O  
ATOM   2791  N   GLY A 184      12.403   3.588 -30.274  1.00 30.79           N  
ATOM   2792  H   GLY A 184      12.826   4.478 -30.052  1.00 30.79           H  
ATOM   2793  CA  GLY A 184      12.600   2.487 -29.349  1.00 30.79           C  
ATOM   2794  HA2 GLY A 184      13.487   2.652 -28.737  1.00 30.79           H  
ATOM   2795  HA3 GLY A 184      12.703   1.560 -29.912  1.00 30.79           H  
ATOM   2796  C   GLY A 184      11.374   2.418 -28.446  1.00 30.79           C  
ATOM   2797  O   GLY A 184      10.746   3.459 -28.224  1.00 30.79           O  
ATOM   2798  N   PRO A 185      11.017   1.223 -27.940  1.00 34.71           N  
ATOM   2799  CA  PRO A 185       9.785   1.012 -27.196  1.00 34.71           C  
ATOM   2800  HA  PRO A 185       8.925   1.106 -27.860  1.00 34.71           H  
ATOM   2801  C   PRO A 185       9.720   2.070 -26.110  1.00 34.71           C  
ATOM   2802  CB  PRO A 185       9.859  -0.417 -26.644  1.00 34.71           C  
ATOM   2803  HB2 PRO A 185       9.353  -1.094 -27.332  1.00 34.71           H  
ATOM   2804  HB3 PRO A 185       9.426  -0.500 -25.647  1.00 34.71           H  
ATOM   2805  O   PRO A 185      10.537   2.070 -25.184  1.00 34.71           O  
ATOM   2806  CG  PRO A 185      11.357  -0.726 -26.643  1.00 34.71           C  
ATOM   2807  HG2 PRO A 185      11.550  -1.795 -26.739  1.00 34.71           H  
ATOM   2808  HG3 PRO A 185      11.814  -0.333 -25.735  1.00 34.71           H  
ATOM   2809  CD  PRO A 185      11.866   0.052 -27.854  1.00 34.71           C  
ATOM   2810  HD2 PRO A 185      11.747  -0.547 -28.757  1.00 34.71           H  
ATOM   2811  HD3 PRO A 185      12.914   0.319 -27.712  1.00 34.71           H  
ATOM   2812  N   THR A 186       8.805   3.026 -26.298  1.00 33.78           N  
ATOM   2813  H   THR A 186       8.254   3.004 -27.144  1.00 33.78           H  
ATOM   2814  CA  THR A 186       8.531   4.096 -25.347  1.00 33.78           C  
ATOM   2815  HA  THR A 186       9.318   4.850 -25.386  1.00 33.78           H  
ATOM   2816  C   THR A 186       8.502   3.425 -24.001  1.00 33.78           C  
ATOM   2817  CB  THR A 186       7.158   4.737 -25.608  1.00 33.78           C  
ATOM   2818  HB  THR A 186       6.809   5.219 -24.695  1.00 33.78           H  
ATOM   2819  O   THR A 186       7.675   2.527 -23.827  1.00 33.78           O  
ATOM   2820  CG2 THR A 186       7.227   5.790 -26.708  1.00 33.78           C  
ATOM   2821 HG21 THR A 186       6.235   6.208 -26.874  1.00 33.78           H  
ATOM   2822 HG22 THR A 186       7.580   5.337 -27.634  1.00 33.78           H  
ATOM   2823 HG23 THR A 186       7.909   6.589 -26.417  1.00 33.78           H  
ATOM   2824  OG1 THR A 186       6.222   3.758 -26.003  1.00 33.78           O  
ATOM   2825  HG1 THR A 186       6.310   3.027 -25.388  1.00 33.78           H  
ATOM   2826  N   LYS A 187       9.450   3.767 -23.114  1.00 34.62           N  
ATOM   2827  H   LYS A 187      10.168   4.408 -23.420  1.00 34.62           H  
ATOM   2828  CA  LYS A 187       9.481   3.251 -21.745  1.00 34.62           C  
ATOM   2829  HA  LYS A 187       9.806   2.210 -21.744  1.00 34.62           H  
ATOM   2830  C   LYS A 187       8.047   3.324 -21.260  1.00 34.62           C  
ATOM   2831  CB  LYS A 187      10.385   4.109 -20.843  1.00 34.62           C  
ATOM   2832  HB2 LYS A 187      10.037   4.007 -19.815  1.00 34.62           H  
ATOM   2833  HB3 LYS A 187      10.292   5.158 -21.123  1.00 34.62           H  
ATOM   2834  O   LYS A 187       7.539   4.425 -21.056  1.00 34.62           O  
ATOM   2835  CG  LYS A 187      11.857   3.683 -20.876  1.00 34.62           C  
ATOM   2836  HG2 LYS A 187      11.936   2.647 -20.546  1.00 34.62           H  
ATOM   2837  HG3 LYS A 187      12.238   3.764 -21.894  1.00 34.62           H  
ATOM   2838  CD  LYS A 187      12.682   4.583 -19.944  1.00 34.62           C  
ATOM   2839  HD2 LYS A 187      12.655   5.604 -20.325  1.00 34.62           H  
ATOM   2840  HD3 LYS A 187      12.246   4.563 -18.945  1.00 34.62           H  
ATOM   2841  CE  LYS A 187      14.131   4.090 -19.877  1.00 34.62           C  
ATOM   2842  HE2 LYS A 187      14.135   3.076 -19.476  1.00 34.62           H  
ATOM   2843  HE3 LYS A 187      14.526   4.043 -20.892  1.00 34.62           H  
ATOM   2844  NZ  LYS A 187      14.976   4.979 -19.041  1.00 34.62           N  
ATOM   2845  HZ1 LYS A 187      15.925   4.633 -19.015  1.00 34.62           H  
ATOM   2846  HZ2 LYS A 187      14.622   5.026 -18.097  1.00 34.62           H  
ATOM   2847  HZ3 LYS A 187      14.994   5.911 -19.432  1.00 34.62           H  
ATOM   2848  N   MET A 188       7.389   2.171 -21.178  1.00 34.97           N  
ATOM   2849  H   MET A 188       7.826   1.341 -21.553  1.00 34.97           H  
ATOM   2850  CA  MET A 188       6.020   2.074 -20.711  1.00 34.97           C  
ATOM   2851  HA  MET A 188       5.415   2.868 -21.149  1.00 34.97           H  
ATOM   2852  C   MET A 188       6.112   2.313 -19.216  1.00 34.97           C  
ATOM   2853  CB  MET A 188       5.393   0.719 -21.075  1.00 34.97           C  
ATOM   2854  HB2 MET A 188       4.495   0.583 -20.472  1.00 34.97           H  
ATOM   2855  HB3 MET A 188       6.086  -0.088 -20.839  1.00 34.97           H  
ATOM   2856  O   MET A 188       6.157   1.396 -18.404  1.00 34.97           O  
ATOM   2857  CG  MET A 188       4.981   0.629 -22.547  1.00 34.97           C  
ATOM   2858  HG2 MET A 188       4.306   1.456 -22.767  1.00 34.97           H  
ATOM   2859  HG3 MET A 188       5.860   0.718 -23.185  1.00 34.97           H  
ATOM   2860  SD  MET A 188       4.133  -0.929 -22.925  1.00 34.97           S  
ATOM   2861  CE  MET A 188       2.938  -0.367 -24.167  1.00 34.97           C  
ATOM   2862  HE1 MET A 188       3.467   0.068 -25.015  1.00 34.97           H  
ATOM   2863  HE2 MET A 188       2.274   0.378 -23.729  1.00 34.97           H  
ATOM   2864  HE3 MET A 188       2.348  -1.216 -24.510  1.00 34.97           H  
ATOM   2865  N   THR A 189       6.273   3.575 -18.839  1.00 31.55           N  
ATOM   2866  H   THR A 189       6.351   4.288 -19.550  1.00 31.55           H  
ATOM   2867  CA  THR A 189       6.068   3.991 -17.475  1.00 31.55           C  
ATOM   2868  HA  THR A 189       6.644   3.355 -16.803  1.00 31.55           H  
ATOM   2869  C   THR A 189       4.589   3.759 -17.241  1.00 31.55           C  
ATOM   2870  CB  THR A 189       6.484   5.451 -17.252  1.00 31.55           C  
ATOM   2871  HB  THR A 189       6.159   5.755 -16.256  1.00 31.55           H  
ATOM   2872  O   THR A 189       3.752   4.405 -17.865  1.00 31.55           O  
ATOM   2873  CG2 THR A 189       8.003   5.612 -17.328  1.00 31.55           C  
ATOM   2874 HG21 THR A 189       8.482   4.962 -16.596  1.00 31.55           H  
ATOM   2875 HG22 THR A 189       8.354   5.359 -18.329  1.00 31.55           H  
ATOM   2876 HG23 THR A 189       8.264   6.648 -17.111  1.00 31.55           H  
ATOM   2877  OG1 THR A 189       5.916   6.313 -18.210  1.00 31.55           O  
ATOM   2878  HG1 THR A 189       4.978   6.115 -18.264  1.00 31.55           H  
ATOM   2879  N   SER A 190       4.269   2.820 -16.356  1.00 33.22           N  
ATOM   2880  H   SER A 190       5.010   2.273 -15.943  1.00 33.22           H  
ATOM   2881  CA  SER A 190       2.908   2.535 -15.883  1.00 33.22           C  
ATOM   2882  HA  SER A 190       2.313   2.154 -16.713  1.00 33.22           H  
ATOM   2883  C   SER A 190       2.188   3.770 -15.328  1.00 33.22           C  
ATOM   2884  CB  SER A 190       2.994   1.462 -14.797  1.00 33.22           C  
ATOM   2885  HB2 SER A 190       2.013   1.317 -14.345  1.00 33.22           H  
ATOM   2886  HB3 SER A 190       3.315   0.522 -15.248  1.00 33.22           H  
ATOM   2887  O   SER A 190       0.991   3.740 -15.058  1.00 33.22           O  
ATOM   2888  OG  SER A 190       3.934   1.853 -13.807  1.00 33.22           O  
ATOM   2889  HG  SER A 190       3.936   1.182 -13.120  1.00 33.22           H  
ATOM   2890  N   THR A 191       2.898   4.884 -15.168  1.00 33.48           N  
ATOM   2891  H   THR A 191       3.892   4.839 -15.347  1.00 33.48           H  
ATOM   2892  CA  THR A 191       2.325   6.207 -14.986  1.00 33.48           C  
ATOM   2893  HA  THR A 191       1.421   6.100 -14.386  1.00 33.48           H  
ATOM   2894  C   THR A 191       2.002   6.845 -16.341  1.00 33.48           C  
ATOM   2895  CB  THR A 191       3.289   7.097 -14.205  1.00 33.48           C  
ATOM   2896  HB  THR A 191       2.948   8.131 -14.254  1.00 33.48           H  
ATOM   2897  O   THR A 191       2.938   7.187 -17.072  1.00 33.48           O  
ATOM   2898  CG2 THR A 191       3.340   6.664 -12.740  1.00 33.48           C  
ATOM   2899 HG21 THR A 191       2.345   6.727 -12.300  1.00 33.48           H  
ATOM   2900 HG22 THR A 191       4.022   7.318 -12.195  1.00 33.48           H  
ATOM   2901 HG23 THR A 191       3.700   5.638 -12.668  1.00 33.48           H  
ATOM   2902  OG1 THR A 191       4.588   7.005 -14.741  1.00 33.48           O  
ATOM   2903  HG1 THR A 191       4.503   7.221 -15.673  1.00 33.48           H  
ATOM   2904  N   PRO A 192       0.717   7.070 -16.672  1.00 35.61           N  
ATOM   2905  CA  PRO A 192       0.351   7.800 -17.877  1.00 35.61           C  
ATOM   2906  HA  PRO A 192       0.660   7.237 -18.758  1.00 35.61           H  
ATOM   2907  C   PRO A 192       1.045   9.165 -17.875  1.00 35.61           C  
ATOM   2908  CB  PRO A 192      -1.181   7.910 -17.853  1.00 35.61           C  
ATOM   2909  HB2 PRO A 192      -1.606   7.087 -18.428  1.00 35.61           H  
ATOM   2910  HB3 PRO A 192      -1.535   8.863 -18.246  1.00 35.61           H  
ATOM   2911  O   PRO A 192       1.008   9.885 -16.874  1.00 35.61           O  
ATOM   2912  CG  PRO A 192      -1.545   7.732 -16.380  1.00 35.61           C  
ATOM   2913  HG2 PRO A 192      -1.466   8.690 -15.866  1.00 35.61           H  
ATOM   2914  HG3 PRO A 192      -2.541   7.308 -16.256  1.00 35.61           H  
ATOM   2915  CD  PRO A 192      -0.463   6.790 -15.869  1.00 35.61           C  
ATOM   2916  HD2 PRO A 192      -0.307   6.990 -14.809  1.00 35.61           H  
ATOM   2917  HD3 PRO A 192      -0.765   5.754 -16.022  1.00 35.61           H  
ATOM   2918  N   ILE A 193       1.650   9.535 -19.007  1.00 40.92           N  
ATOM   2919  H   ILE A 193       1.684   8.859 -19.757  1.00 40.92           H  
ATOM   2920  CA  ILE A 193       2.191  10.877 -19.286  1.00 40.92           C  
ATOM   2921  HA  ILE A 193       2.706  11.225 -18.390  1.00 40.92           H  
ATOM   2922  C   ILE A 193       0.995  11.825 -19.520  1.00 40.92           C  
ATOM   2923  CB  ILE A 193       3.236  10.829 -20.438  1.00 40.92           C  
ATOM   2924  HB  ILE A 193       2.729  10.490 -21.341  1.00 40.92           H  
ATOM   2925  O   ILE A 193       0.843  12.482 -20.543  1.00 40.92           O  
ATOM   2926  CG1 ILE A 193       4.385   9.836 -20.115  1.00 40.92           C  
ATOM   2927 HG12 ILE A 193       3.984   8.918 -19.685  1.00 40.92           H  
ATOM   2928 HG13 ILE A 193       5.053  10.275 -19.374  1.00 40.92           H  
ATOM   2929  CG2 ILE A 193       3.861  12.216 -20.710  1.00 40.92           C  
ATOM   2930 HG21 ILE A 193       4.644  12.140 -21.464  1.00 40.92           H  
ATOM   2931 HG22 ILE A 193       3.123  12.915 -21.103  1.00 40.92           H  
ATOM   2932 HG23 ILE A 193       4.291  12.619 -19.793  1.00 40.92           H  
ATOM   2933  CD1 ILE A 193       5.201   9.407 -21.343  1.00 40.92           C  
ATOM   2934 HD11 ILE A 193       5.731  10.253 -21.779  1.00 40.92           H  
ATOM   2935 HD12 ILE A 193       4.541   8.965 -22.090  1.00 40.92           H  
ATOM   2936 HD13 ILE A 193       5.934   8.660 -21.039  1.00 40.92           H  
ATOM   2937  N   GLY A 194       0.057  11.846 -18.576  1.00 39.70           N  
ATOM   2938  H   GLY A 194       0.226  11.282 -17.756  1.00 39.70           H  
ATOM   2939  CA  GLY A 194      -1.040  12.791 -18.523  1.00 39.70           C  
ATOM   2940  HA2 GLY A 194      -1.342  13.094 -19.526  1.00 39.70           H  
ATOM   2941  HA3 GLY A 194      -1.892  12.334 -18.020  1.00 39.70           H  
ATOM   2942  C   GLY A 194      -0.572  13.988 -17.716  1.00 39.70           C  
ATOM   2943  O   GLY A 194      -0.318  13.866 -16.522  1.00 39.70           O  
ATOM   2944  N   ARG A 195      -0.484  15.159 -18.353  1.00 39.61           N  
ATOM   2945  H   ARG A 195      -0.670  15.127 -19.345  1.00 39.61           H  
ATOM   2946  CA  ARG A 195      -0.083  16.463 -17.777  1.00 39.61           C  
ATOM   2947  HA  ARG A 195       0.948  16.388 -17.429  1.00 39.61           H  
ATOM   2948  C   ARG A 195      -0.884  16.934 -16.543  1.00 39.61           C  
ATOM   2949  CB  ARG A 195      -0.164  17.525 -18.891  1.00 39.61           C  
ATOM   2950  HB2 ARG A 195      -0.151  18.517 -18.440  1.00 39.61           H  
ATOM   2951  HB3 ARG A 195      -1.110  17.420 -19.423  1.00 39.61           H  
ATOM   2952  O   ARG A 195      -0.670  18.042 -16.063  1.00 39.61           O  
ATOM   2953  CG  ARG A 195       1.001  17.477 -19.888  1.00 39.61           C  
ATOM   2954  HG2 ARG A 195       1.023  16.514 -20.398  1.00 39.61           H  
ATOM   2955  HG3 ARG A 195       1.939  17.623 -19.351  1.00 39.61           H  
ATOM   2956  CD  ARG A 195       0.814  18.604 -20.913  1.00 39.61           C  
ATOM   2957  HD2 ARG A 195      -0.066  18.386 -21.518  1.00 39.61           H  
ATOM   2958  HD3 ARG A 195       0.647  19.537 -20.376  1.00 39.61           H  
ATOM   2959  NE  ARG A 195       1.988  18.766 -21.791  1.00 39.61           N  
ATOM   2960  HE  ARG A 195       2.726  18.081 -21.707  1.00 39.61           H  
ATOM   2961  NH1 ARG A 195       1.261  20.649 -22.895  1.00 39.61           N  
ATOM   2962 HH11 ARG A 195       0.391  20.616 -22.384  1.00 39.61           H  
ATOM   2963 HH12 ARG A 195       1.419  21.373 -23.582  1.00 39.61           H  
ATOM   2964  NH2 ARG A 195       3.265  19.799 -23.372  1.00 39.61           N  
ATOM   2965 HH21 ARG A 195       3.990  19.105 -23.256  1.00 39.61           H  
ATOM   2966 HH22 ARG A 195       3.393  20.532 -24.055  1.00 39.61           H  
ATOM   2967  CZ  ARG A 195       2.164  19.733 -22.678  1.00 39.61           C  
ATOM   2968  N   GLY A 196      -1.807  16.139 -16.012  1.00 36.82           N  
ATOM   2969  H   GLY A 196      -1.822  15.182 -16.335  1.00 36.82           H  
ATOM   2970  CA  GLY A 196      -2.521  16.442 -14.780  1.00 36.82           C  
ATOM   2971  HA2 GLY A 196      -2.615  17.519 -14.640  1.00 36.82           H  
ATOM   2972  HA3 GLY A 196      -3.521  16.012 -14.832  1.00 36.82           H  
ATOM   2973  C   GLY A 196      -1.800  15.828 -13.591  1.00 36.82           C  
ATOM   2974  O   GLY A 196      -1.965  14.639 -13.332  1.00 36.82           O  
ATOM   2975  N   GLY A 197      -1.038  16.630 -12.841  1.00 34.08           N  
ATOM   2976  H   GLY A 197      -0.885  17.580 -13.149  1.00 34.08           H  
ATOM   2977  CA  GLY A 197      -0.532  16.214 -11.532  1.00 34.08           C  
ATOM   2978  HA2 GLY A 197       0.287  15.509 -11.674  1.00 34.08           H  
ATOM   2979  HA3 GLY A 197      -0.164  17.079 -10.980  1.00 34.08           H  
ATOM   2980  C   GLY A 197      -1.654  15.552 -10.729  1.00 34.08           C  
ATOM   2981  O   GLY A 197      -2.767  16.083 -10.687  1.00 34.08           O  
ATOM   2982  N   LYS A 198      -1.377  14.362 -10.170  1.00 43.20           N  
ATOM   2983  H   LYS A 198      -0.452  13.990 -10.329  1.00 43.20           H  
ATOM   2984  CA  LYS A 198      -2.326  13.541  -9.401  1.00 43.20           C  
ATOM   2985  HA  LYS A 198      -3.017  13.049 -10.085  1.00 43.20           H  
ATOM   2986  C   LYS A 198      -3.125  14.448  -8.463  1.00 43.20           C  
ATOM   2987  CB  LYS A 198      -1.563  12.473  -8.583  1.00 43.20           C  
ATOM   2988  HB2 LYS A 198      -0.763  12.957  -8.024  1.00 43.20           H  
ATOM   2989  HB3 LYS A 198      -2.256  12.042  -7.861  1.00 43.20           H  
ATOM   2990  O   LYS A 198      -2.610  14.884  -7.435  1.00 43.20           O  
ATOM   2991  CG  LYS A 198      -0.971  11.317  -9.411  1.00 43.20           C  
ATOM   2992  HG2 LYS A 198      -1.779  10.803  -9.933  1.00 43.20           H  
ATOM   2993  HG3 LYS A 198      -0.273  11.715 -10.148  1.00 43.20           H  
ATOM   2994  CD  LYS A 198      -0.232  10.314  -8.502  1.00 43.20           C  
ATOM   2995  HD2 LYS A 198       0.595  10.824  -8.009  1.00 43.20           H  
ATOM   2996  HD3 LYS A 198      -0.923   9.955  -7.740  1.00 43.20           H  
ATOM   2997  CE  LYS A 198       0.311   9.110  -9.291  1.00 43.20           C  
ATOM   2998  HE2 LYS A 198      -0.518   8.643  -9.823  1.00 43.20           H  
ATOM   2999  HE3 LYS A 198       1.019   9.470 -10.038  1.00 43.20           H  
ATOM   3000  NZ  LYS A 198       0.968   8.103  -8.410  1.00 43.20           N  
ATOM   3001  HZ1 LYS A 198       1.298   7.313  -8.946  1.00 43.20           H  
ATOM   3002  HZ2 LYS A 198       0.325   7.739  -7.721  1.00 43.20           H  
ATOM   3003  HZ3 LYS A 198       1.759   8.494  -7.920  1.00 43.20           H  
ATOM   3004  N   LYS A 199      -4.375  14.768  -8.814  1.00 38.74           N  
ATOM   3005  H   LYS A 199      -4.698  14.481  -9.728  1.00 38.74           H  
ATOM   3006  CA  LYS A 199      -5.247  15.561  -7.944  1.00 38.74           C  
ATOM   3007  HA  LYS A 199      -4.690  16.422  -7.576  1.00 38.74           H  
ATOM   3008  C   LYS A 199      -5.577  14.678  -6.751  1.00 38.74           C  
ATOM   3009  CB  LYS A 199      -6.498  16.075  -8.680  1.00 38.74           C  
ATOM   3010  HB2 LYS A 199      -6.999  15.245  -9.178  1.00 38.74           H  
ATOM   3011  HB3 LYS A 199      -7.180  16.494  -7.941  1.00 38.74           H  
ATOM   3012  O   LYS A 199      -6.446  13.814  -6.837  1.00 38.74           O  
ATOM   3013  CG  LYS A 199      -6.158  17.168  -9.708  1.00 38.74           C  
ATOM   3014  HG2 LYS A 199      -5.552  16.734 -10.503  1.00 38.74           H  
ATOM   3015  HG3 LYS A 199      -5.579  17.950  -9.217  1.00 38.74           H  
ATOM   3016  CD  LYS A 199      -7.421  17.796 -10.322  1.00 38.74           C  
ATOM   3017  HD2 LYS A 199      -8.011  17.015 -10.802  1.00 38.74           H  
ATOM   3018  HD3 LYS A 199      -8.010  18.261  -9.532  1.00 38.74           H  
ATOM   3019  CE  LYS A 199      -7.016  18.853 -11.360  1.00 38.74           C  
ATOM   3020  HE2 LYS A 199      -6.409  18.367 -12.125  1.00 38.74           H  
ATOM   3021  HE3 LYS A 199      -6.383  19.594 -10.872  1.00 38.74           H  
ATOM   3022  NZ  LYS A 199      -8.184  19.523 -11.992  1.00 38.74           N  
ATOM   3023  HZ1 LYS A 199      -8.735  20.018 -11.305  1.00 38.74           H  
ATOM   3024  HZ2 LYS A 199      -7.865  20.199 -12.671  1.00 38.74           H  
ATOM   3025  HZ3 LYS A 199      -8.765  18.855 -12.478  1.00 38.74           H  
ATOM   3026  N   PHE A 200      -4.833  14.862  -5.664  1.00 40.50           N  
ATOM   3027  H   PHE A 200      -4.029  15.468  -5.748  1.00 40.50           H  
ATOM   3028  CA  PHE A 200      -5.073  14.202  -4.391  1.00 40.50           C  
ATOM   3029  HA  PHE A 200      -4.872  13.136  -4.498  1.00 40.50           H  
ATOM   3030  C   PHE A 200      -6.540  14.402  -4.003  1.00 40.50           C  
ATOM   3031  CB  PHE A 200      -4.114  14.776  -3.343  1.00 40.50           C  
ATOM   3032  HB2 PHE A 200      -3.089  14.592  -3.665  1.00 40.50           H  
ATOM   3033  HB3 PHE A 200      -4.248  15.856  -3.284  1.00 40.50           H  
ATOM   3034  O   PHE A 200      -6.994  15.517  -3.732  1.00 40.50           O  
ATOM   3035  CG  PHE A 200      -4.299  14.178  -1.964  1.00 40.50           C  
ATOM   3036  CD1 PHE A 200      -5.021  14.879  -0.979  1.00 40.50           C  
ATOM   3037  HD1 PHE A 200      -5.436  15.851  -1.204  1.00 40.50           H  
ATOM   3038  CD2 PHE A 200      -3.744  12.920  -1.662  1.00 40.50           C  
ATOM   3039  HD2 PHE A 200      -3.176  12.381  -2.405  1.00 40.50           H  
ATOM   3040  CE1 PHE A 200      -5.179  14.329   0.305  1.00 40.50           C  
ATOM   3041  HE1 PHE A 200      -5.706  14.878   1.071  1.00 40.50           H  
ATOM   3042  CE2 PHE A 200      -3.907  12.369  -0.380  1.00 40.50           C  
ATOM   3043  HE2 PHE A 200      -3.464  11.412  -0.146  1.00 40.50           H  
ATOM   3044  CZ  PHE A 200      -4.622  13.073   0.604  1.00 40.50           C  
ATOM   3045  HZ  PHE A 200      -4.726  12.655   1.594  1.00 40.50           H  
ATOM   3046  N   ASN A 201      -7.312  13.319  -4.043  1.00 38.82           N  
ATOM   3047  H   ASN A 201      -6.899  12.442  -4.327  1.00 38.82           H  
ATOM   3048  CA  ASN A 201      -8.741  13.365  -3.785  1.00 38.82           C  
ATOM   3049  HA  ASN A 201      -9.117  14.337  -4.107  1.00 38.82           H  
ATOM   3050  C   ASN A 201      -8.952  13.257  -2.270  1.00 38.82           C  
ATOM   3051  CB  ASN A 201      -9.432  12.290  -4.646  1.00 38.82           C  
ATOM   3052  HB2 ASN A 201      -9.339  11.311  -4.176  1.00 38.82           H  
ATOM   3053  HB3 ASN A 201      -8.929  12.243  -5.612  1.00 38.82           H  
ATOM   3054  O   ASN A 201      -9.197  12.176  -1.741  1.00 38.82           O  
ATOM   3055  CG  ASN A 201     -10.897  12.573  -4.935  1.00 38.82           C  
ATOM   3056  ND2 ASN A 201     -11.500  11.771  -5.782  1.00 38.82           N  
ATOM   3057 HD21 ASN A 201     -10.975  11.033  -6.230  1.00 38.82           H  
ATOM   3058 HD22 ASN A 201     -12.446  11.996  -6.056  1.00 38.82           H  
ATOM   3059  OD1 ASN A 201     -11.517  13.506  -4.442  1.00 38.82           O  
ATOM   3060  N   TRP A 202      -8.854  14.389  -1.568  1.00 37.91           N  
ATOM   3061  H   TRP A 202      -8.567  15.216  -2.071  1.00 37.91           H  
ATOM   3062  CA  TRP A 202      -9.059  14.533  -0.114  1.00 37.91           C  
ATOM   3063  HA  TRP A 202      -8.387  13.845   0.399  1.00 37.91           H  
ATOM   3064  C   TRP A 202     -10.485  14.183   0.361  1.00 37.91           C  
ATOM   3065  CB  TRP A 202      -8.676  15.967   0.286  1.00 37.91           C  
ATOM   3066  HB2 TRP A 202      -8.906  16.128   1.339  1.00 37.91           H  
ATOM   3067  HB3 TRP A 202      -7.596  16.073   0.180  1.00 37.91           H  
ATOM   3068  O   TRP A 202     -10.827  14.361   1.531  1.00 37.91           O  
ATOM   3069  CG  TRP A 202      -9.323  17.051  -0.526  1.00 37.91           C  
ATOM   3070  CD1 TRP A 202      -8.773  17.636  -1.614  1.00 37.91           C  
ATOM   3071  HD1 TRP A 202      -7.797  17.405  -2.016  1.00 37.91           H  
ATOM   3072  CD2 TRP A 202     -10.623  17.693  -0.341  1.00 37.91           C  
ATOM   3073  CE2 TRP A 202     -10.793  18.665  -1.374  1.00 37.91           C  
ATOM   3074  CE3 TRP A 202     -11.672  17.566   0.597  1.00 37.91           C  
ATOM   3075  HE3 TRP A 202     -11.566  16.858   1.406  1.00 37.91           H  
ATOM   3076  NE1 TRP A 202      -9.635  18.590  -2.115  1.00 37.91           N  
ATOM   3077  HE1 TRP A 202      -9.389  19.203  -2.880  1.00 37.91           H  
ATOM   3078  CH2 TRP A 202     -12.960  19.320  -0.520  1.00 37.91           C  
ATOM   3079  HH2 TRP A 202     -13.833  19.955  -0.559  1.00 37.91           H  
ATOM   3080  CZ2 TRP A 202     -11.939  19.468  -1.473  1.00 37.91           C  
ATOM   3081  HZ2 TRP A 202     -12.012  20.216  -2.248  1.00 37.91           H  
ATOM   3082  CZ3 TRP A 202     -12.827  18.369   0.509  1.00 37.91           C  
ATOM   3083  HZ3 TRP A 202     -13.602  18.274   1.255  1.00 37.91           H  
ATOM   3084  N   ARG A 203     -11.346  13.689  -0.534  1.00 38.33           N  
ATOM   3085  H   ARG A 203     -10.970  13.453  -1.441  1.00 38.33           H  
ATOM   3086  CA  ARG A 203     -12.708  13.268  -0.217  1.00 38.33           C  
ATOM   3087  HA  ARG A 203     -13.148  14.030   0.427  1.00 38.33           H  
ATOM   3088  C   ARG A 203     -12.711  11.958   0.568  1.00 38.33           C  
ATOM   3089  CB  ARG A 203     -13.550  13.163  -1.494  1.00 38.33           C  
ATOM   3090  HB2 ARG A 203     -14.530  12.759  -1.238  1.00 38.33           H  
ATOM   3091  HB3 ARG A 203     -13.067  12.481  -2.193  1.00 38.33           H  
ATOM   3092  O   ARG A 203     -11.954  11.026   0.291  1.00 38.33           O  
ATOM   3093  CG  ARG A 203     -13.737  14.537  -2.151  1.00 38.33           C  
ATOM   3094  HG2 ARG A 203     -14.199  15.219  -1.438  1.00 38.33           H  
ATOM   3095  HG3 ARG A 203     -12.770  14.940  -2.452  1.00 38.33           H  
ATOM   3096  CD  ARG A 203     -14.634  14.409  -3.382  1.00 38.33           C  
ATOM   3097  HD2 ARG A 203     -14.175  13.702  -4.073  1.00 38.33           H  
ATOM   3098  HD3 ARG A 203     -15.605  14.023  -3.071  1.00 38.33           H  
ATOM   3099  NE  ARG A 203     -14.800  15.712  -4.049  1.00 38.33           N  
ATOM   3100  HE  ARG A 203     -14.250  16.474  -3.681  1.00 38.33           H  
ATOM   3101  NH1 ARG A 203     -16.221  15.003  -5.701  1.00 38.33           N  
ATOM   3102 HH11 ARG A 203     -16.189  14.080  -5.293  1.00 38.33           H  
ATOM   3103 HH12 ARG A 203     -16.691  15.175  -6.579  1.00 38.33           H  
ATOM   3104  NH2 ARG A 203     -15.531  17.131  -5.672  1.00 38.33           N  
ATOM   3105 HH21 ARG A 203     -16.039  17.308  -6.526  1.00 38.33           H  
ATOM   3106 HH22 ARG A 203     -14.964  17.867  -5.275  1.00 38.33           H  
ATOM   3107  CZ  ARG A 203     -15.516  15.944  -5.133  1.00 38.33           C  
ATOM   3108  N   LEU A 204     -13.637  11.891   1.523  1.00 39.68           N  
ATOM   3109  H   LEU A 204     -14.217  12.706   1.659  1.00 39.68           H  
ATOM   3110  CA  LEU A 204     -13.897  10.713   2.349  1.00 39.68           C  
ATOM   3111  HA  LEU A 204     -12.994  10.517   2.926  1.00 39.68           H  
ATOM   3112  C   LEU A 204     -14.205   9.490   1.460  1.00 39.68           C  
ATOM   3113  CB  LEU A 204     -15.059  11.039   3.308  1.00 39.68           C  
ATOM   3114  HB2 LEU A 204     -15.901  11.398   2.716  1.00 39.68           H  
ATOM   3115  HB3 LEU A 204     -15.377  10.129   3.818  1.00 39.68           H  
ATOM   3116  O   LEU A 204     -14.816   9.667   0.402  1.00 39.68           O  
ATOM   3117  CG  LEU A 204     -14.669  12.100   4.359  1.00 39.68           C  
ATOM   3118  HG  LEU A 204     -14.024  12.848   3.897  1.00 39.68           H  
ATOM   3119  CD1 LEU A 204     -15.882  12.855   4.901  1.00 39.68           C  
ATOM   3120 HD11 LEU A 204     -15.533  13.719   5.466  1.00 39.68           H  
ATOM   3121 HD12 LEU A 204     -16.457  12.218   5.572  1.00 39.68           H  
ATOM   3122 HD13 LEU A 204     -16.503  13.206   4.077  1.00 39.68           H  
ATOM   3123  CD2 LEU A 204     -13.909  11.471   5.529  1.00 39.68           C  
ATOM   3124 HD21 LEU A 204     -14.512  10.706   6.018  1.00 39.68           H  
ATOM   3125 HD22 LEU A 204     -13.649  12.243   6.253  1.00 39.68           H  
ATOM   3126 HD23 LEU A 204     -12.984  11.020   5.170  1.00 39.68           H  
ATOM   3127  N   PRO A 205     -13.839   8.258   1.866  1.00 46.45           N  
ATOM   3128  CA  PRO A 205     -13.927   7.063   1.018  1.00 46.45           C  
ATOM   3129  HA  PRO A 205     -13.181   7.145   0.228  1.00 46.45           H  
ATOM   3130  C   PRO A 205     -15.301   6.849   0.371  1.00 46.45           C  
ATOM   3131  CB  PRO A 205     -13.556   5.887   1.927  1.00 46.45           C  
ATOM   3132  HB2 PRO A 205     -14.445   5.486   2.412  1.00 46.45           H  
ATOM   3133  HB3 PRO A 205     -13.041   5.100   1.374  1.00 46.45           H  
ATOM   3134  O   PRO A 205     -15.383   6.524  -0.806  1.00 46.45           O  
ATOM   3135  CG  PRO A 205     -12.653   6.519   2.982  1.00 46.45           C  
ATOM   3136  HG2 PRO A 205     -12.683   5.969   3.922  1.00 46.45           H  
ATOM   3137  HG3 PRO A 205     -11.632   6.566   2.602  1.00 46.45           H  
ATOM   3138  CD  PRO A 205     -13.203   7.933   3.134  1.00 46.45           C  
ATOM   3139  HD2 PRO A 205     -12.378   8.608   3.366  1.00 46.45           H  
ATOM   3140  HD3 PRO A 205     -13.946   7.957   3.932  1.00 46.45           H  
ATOM   3141  N   TRP A 206     -16.387   7.124   1.099  1.00 49.30           N  
ATOM   3142  H   TRP A 206     -16.259   7.423   2.055  1.00 49.30           H  
ATOM   3143  CA  TRP A 206     -17.764   6.959   0.610  1.00 49.30           C  
ATOM   3144  HA  TRP A 206     -17.822   6.041   0.024  1.00 49.30           H  
ATOM   3145  C   TRP A 206     -18.262   8.094  -0.304  1.00 49.30           C  
ATOM   3146  CB  TRP A 206     -18.686   6.818   1.821  1.00 49.30           C  
ATOM   3147  HB2 TRP A 206     -19.691   6.584   1.471  1.00 49.30           H  
ATOM   3148  HB3 TRP A 206     -18.352   5.973   2.423  1.00 49.30           H  
ATOM   3149  O   TRP A 206     -19.365   8.017  -0.835  1.00 49.30           O  
ATOM   3150  CG  TRP A 206     -18.751   8.036   2.692  1.00 49.30           C  
ATOM   3151  CD1 TRP A 206     -19.585   9.084   2.511  1.00 49.30           C  
ATOM   3152  HD1 TRP A 206     -20.300   9.153   1.705  1.00 49.30           H  
ATOM   3153  CD2 TRP A 206     -17.958   8.350   3.875  1.00 49.30           C  
ATOM   3154  CE2 TRP A 206     -18.414   9.596   4.397  1.00 49.30           C  
ATOM   3155  CE3 TRP A 206     -16.921   7.695   4.575  1.00 49.30           C  
ATOM   3156  HE3 TRP A 206     -16.558   6.743   4.218  1.00 49.30           H  
ATOM   3157  NE1 TRP A 206     -19.382  10.016   3.510  1.00 49.30           N  
ATOM   3158  HE1 TRP A 206     -19.912  10.871   3.596  1.00 49.30           H  
ATOM   3159  CH2 TRP A 206     -16.885   9.460   6.264  1.00 49.30           C  
ATOM   3160  HH2 TRP A 206     -16.481   9.864   7.181  1.00 49.30           H  
ATOM   3161  CZ2 TRP A 206     -17.913  10.136   5.586  1.00 49.30           C  
ATOM   3162  HZ2 TRP A 206     -18.316  11.059   5.978  1.00 49.30           H  
ATOM   3163  CZ3 TRP A 206     -16.382   8.251   5.751  1.00 49.30           C  
ATOM   3164  HZ3 TRP A 206     -15.593   7.734   6.278  1.00 49.30           H  
ATOM   3165  N   GLN A 207     -17.498   9.180  -0.450  1.00 39.58           N  
ATOM   3166  H   GLN A 207     -16.598   9.184   0.009  1.00 39.58           H  
ATOM   3167  CA  GLN A 207     -17.772  10.275  -1.393  1.00 39.58           C  
ATOM   3168  HA  GLN A 207     -18.817  10.239  -1.702  1.00 39.58           H  
ATOM   3169  C   GLN A 207     -16.939  10.167  -2.672  1.00 39.58           C  
ATOM   3170  CB  GLN A 207     -17.503  11.629  -0.728  1.00 39.58           C  
ATOM   3171  HB2 GLN A 207     -17.558  12.413  -1.483  1.00 39.58           H  
ATOM   3172  HB3 GLN A 207     -16.497  11.632  -0.307  1.00 39.58           H  
ATOM   3173  O   GLN A 207     -17.057  11.019  -3.562  1.00 39.58           O  
ATOM   3174  CG  GLN A 207     -18.516  11.970   0.365  1.00 39.58           C  
ATOM   3175  HG2 GLN A 207     -19.524  11.912  -0.046  1.00 39.58           H  
ATOM   3176  HG3 GLN A 207     -18.424  11.252   1.180  1.00 39.58           H  
ATOM   3177  CD  GLN A 207     -18.284  13.368   0.926  1.00 39.58           C  
ATOM   3178  NE2 GLN A 207     -19.247  13.934   1.619  1.00 39.58           N  
ATOM   3179 HE21 GLN A 207     -20.138  13.473   1.738  1.00 39.58           H  
ATOM   3180 HE22 GLN A 207     -19.034  14.858   1.965  1.00 39.58           H  
ATOM   3181  OE1 GLN A 207     -17.246  13.986   0.765  1.00 39.58           O  
ATOM   3182  N   ARG A 208     -16.076   9.151  -2.767  1.00 37.87           N  
ATOM   3183  H   ARG A 208     -16.057   8.458  -2.032  1.00 37.87           H  
ATOM   3184  CA  ARG A 208     -15.357   8.844  -3.995  1.00 37.87           C  
ATOM   3185  HA  ARG A 208     -14.891   9.746  -4.391  1.00 37.87           H  
ATOM   3186  C   ARG A 208     -16.402   8.361  -4.993  1.00 37.87           C  
ATOM   3187  CB  ARG A 208     -14.259   7.802  -3.725  1.00 37.87           C  
ATOM   3188  HB2 ARG A 208     -14.707   6.891  -3.327  1.00 37.87           H  
ATOM   3189  HB3 ARG A 208     -13.768   7.555  -4.666  1.00 37.87           H  
ATOM   3190  O   ARG A 208     -17.065   7.355  -4.765  1.00 37.87           O  
ATOM   3191  CG  ARG A 208     -13.210   8.342  -2.736  1.00 37.87           C  
ATOM   3192  HG2 ARG A 208     -12.747   9.233  -3.160  1.00 37.87           H  
ATOM   3193  HG3 ARG A 208     -13.689   8.612  -1.795  1.00 37.87           H  
ATOM   3194  CD  ARG A 208     -12.123   7.306  -2.443  1.00 37.87           C  
ATOM   3195  HD2 ARG A 208     -12.589   6.417  -2.017  1.00 37.87           H  
ATOM   3196  HD3 ARG A 208     -11.640   7.030  -3.381  1.00 37.87           H  
ATOM   3197  NE  ARG A 208     -11.115   7.842  -1.505  1.00 37.87           N  
ATOM   3198  HE  ARG A 208     -11.270   8.771  -1.139  1.00 37.87           H  
ATOM   3199  NH1 ARG A 208      -9.667   6.052  -1.569  1.00 37.87           N  
ATOM   3200 HH11 ARG A 208     -10.279   5.559  -2.204  1.00 37.87           H  
ATOM   3201 HH12 ARG A 208      -8.784   5.628  -1.324  1.00 37.87           H  
ATOM   3202  NH2 ARG A 208      -9.157   7.853  -0.352  1.00 37.87           N  
ATOM   3203 HH21 ARG A 208      -8.272   7.418  -0.134  1.00 37.87           H  
ATOM   3204 HH22 ARG A 208      -9.327   8.809  -0.074  1.00 37.87           H  
ATOM   3205  CZ  ARG A 208      -9.990   7.244  -1.147  1.00 37.87           C  
ATOM   3206  N   ARG A 209     -16.601   9.122  -6.072  1.00 39.45           N  
ATOM   3207  H   ARG A 209     -15.988   9.912  -6.210  1.00 39.45           H  
ATOM   3208  CA  ARG A 209     -17.279   8.549  -7.236  1.00 39.45           C  
ATOM   3209  HA  ARG A 209     -18.251   8.169  -6.923  1.00 39.45           H  
ATOM   3210  C   ARG A 209     -16.432   7.357  -7.691  1.00 39.45           C  
ATOM   3211  CB  ARG A 209     -17.454   9.570  -8.369  1.00 39.45           C  
ATOM   3212  HB2 ARG A 209     -16.495  10.038  -8.595  1.00 39.45           H  
ATOM   3213  HB3 ARG A 209     -17.791   9.044  -9.261  1.00 39.45           H  
ATOM   3214  O   ARG A 209     -15.205   7.460  -7.573  1.00 39.45           O  
ATOM   3215  CG  ARG A 209     -18.492  10.639  -8.004  1.00 39.45           C  
ATOM   3216  HG2 ARG A 209     -19.426  10.155  -7.721  1.00 39.45           H  
ATOM   3217  HG3 ARG A 209     -18.125  11.228  -7.164  1.00 39.45           H  
ATOM   3218  CD  ARG A 209     -18.747  11.557  -9.203  1.00 39.45           C  
ATOM   3219  HD2 ARG A 209     -19.171  10.963 -10.013  1.00 39.45           H  
ATOM   3220  HD3 ARG A 209     -17.793  11.964  -9.541  1.00 39.45           H  
ATOM   3221  NE  ARG A 209     -19.666  12.661  -8.860  1.00 39.45           N  
ATOM   3222  HE  ARG A 209     -20.130  12.604  -7.965  1.00 39.45           H  
ATOM   3223  NH1 ARG A 209     -19.541  13.747 -10.882  1.00 39.45           N  
ATOM   3224 HH11 ARG A 209     -19.840  14.472 -11.518  1.00 39.45           H  
ATOM   3225 HH12 ARG A 209     -18.980  12.995 -11.255  1.00 39.45           H  
ATOM   3226  NH2 ARG A 209     -20.815  14.590  -9.256  1.00 39.45           N  
ATOM   3227 HH21 ARG A 209     -21.273  14.515  -8.359  1.00 39.45           H  
ATOM   3228 HH22 ARG A 209     -21.093  15.307  -9.911  1.00 39.45           H  
ATOM   3229  CZ  ARG A 209     -20.002  13.656  -9.665  1.00 39.45           C  
ATOM   3230  N   PRO A 210     -17.049   6.263  -8.163  1.00 41.67           N  
ATOM   3231  CA  PRO A 210     -16.296   5.243  -8.871  1.00 41.67           C  
ATOM   3232  HA  PRO A 210     -15.638   4.709  -8.185  1.00 41.67           H  
ATOM   3233  C   PRO A 210     -15.467   5.962  -9.931  1.00 41.67           C  
ATOM   3234  CB  PRO A 210     -17.326   4.273  -9.455  1.00 41.67           C  
ATOM   3235  HB2 PRO A 210     -17.034   3.904 -10.438  1.00 41.67           H  
ATOM   3236  HB3 PRO A 210     -17.466   3.438  -8.768  1.00 41.67           H  
ATOM   3237  O   PRO A 210     -15.974   6.825 -10.652  1.00 41.67           O  
ATOM   3238  CG  PRO A 210     -18.611   5.096  -9.518  1.00 41.67           C  
ATOM   3239  HG2 PRO A 210     -19.499   4.470  -9.429  1.00 41.67           H  
ATOM   3240  HG3 PRO A 210     -18.635   5.658 -10.452  1.00 41.67           H  
ATOM   3241  CD  PRO A 210     -18.478   6.063  -8.346  1.00 41.67           C  
ATOM   3242  HD2 PRO A 210     -18.895   5.611  -7.447  1.00 41.67           H  
ATOM   3243  HD3 PRO A 210     -19.000   6.989  -8.585  1.00 41.67           H  
ATOM   3244  N   ILE A 211     -14.163   5.714  -9.906  1.00 41.83           N  
ATOM   3245  H   ILE A 211     -13.819   4.976  -9.308  1.00 41.83           H  
ATOM   3246  CA  ILE A 211     -13.279   6.194 -10.952  1.00 41.83           C  
ATOM   3247  HA  ILE A 211     -13.418   7.264 -11.103  1.00 41.83           H  
ATOM   3248  C   ILE A 211     -13.763   5.447 -12.189  1.00 41.83           C  
ATOM   3249  CB  ILE A 211     -11.803   5.916 -10.577  1.00 41.83           C  
ATOM   3250  HB  ILE A 211     -11.690   4.848 -10.394  1.00 41.83           H  
ATOM   3251  O   ILE A 211     -13.768   4.216 -12.192  1.00 41.83           O  
ATOM   3252  CG1 ILE A 211     -11.430   6.683  -9.281  1.00 41.83           C  
ATOM   3253 HG12 ILE A 211     -12.189   6.512  -8.518  1.00 41.83           H  
ATOM   3254 HG13 ILE A 211     -11.404   7.753  -9.490  1.00 41.83           H  
ATOM   3255  CG2 ILE A 211     -10.862   6.314 -11.727  1.00 41.83           C  
ATOM   3256 HG21 ILE A 211     -10.951   7.376 -11.953  1.00 41.83           H  
ATOM   3257 HG22 ILE A 211      -9.829   6.074 -11.477  1.00 41.83           H  
ATOM   3258 HG23 ILE A 211     -11.107   5.742 -12.622  1.00 41.83           H  
ATOM   3259  CD1 ILE A 211     -10.091   6.259  -8.666  1.00 41.83           C  
ATOM   3260 HD11 ILE A 211      -9.265   6.515  -9.329  1.00 41.83           H  
ATOM   3261 HD12 ILE A 211      -9.949   6.775  -7.717  1.00 41.83           H  
ATOM   3262 HD13 ILE A 211     -10.092   5.183  -8.487  1.00 41.83           H  
ATOM   3263  N   GLU A 212     -14.255   6.174 -13.190  1.00 37.93           N  
ATOM   3264  H   GLU A 212     -14.328   7.177 -13.095  1.00 37.93           H  
ATOM   3265  CA  GLU A 212     -14.375   5.624 -14.534  1.00 37.93           C  
ATOM   3266  HA  GLU A 212     -14.901   4.669 -14.518  1.00 37.93           H  
ATOM   3267  C   GLU A 212     -12.938   5.367 -14.977  1.00 37.93           C  
ATOM   3268  CB  GLU A 212     -15.128   6.585 -15.473  1.00 37.93           C  
ATOM   3269  HB2 GLU A 212     -14.924   6.300 -16.506  1.00 37.93           H  
ATOM   3270  HB3 GLU A 212     -14.763   7.599 -15.311  1.00 37.93           H  
ATOM   3271  O   GLU A 212     -12.266   6.240 -15.524  1.00 37.93           O  
ATOM   3272  CG  GLU A 212     -16.651   6.534 -15.253  1.00 37.93           C  
ATOM   3273  HG2 GLU A 212     -16.852   6.704 -14.196  1.00 37.93           H  
ATOM   3274  HG3 GLU A 212     -17.006   5.534 -15.502  1.00 37.93           H  
ATOM   3275  CD  GLU A 212     -17.439   7.575 -16.072  1.00 37.93           C  
ATOM   3276  OE1 GLU A 212     -18.680   7.617 -15.890  1.00 37.93           O  
ATOM   3277  OE2 GLU A 212     -16.816   8.386 -16.792  1.00 37.93           O  
ATOM   3278  N   TYR A 213     -12.416   4.192 -14.628  1.00 38.33           N  
ATOM   3279  H   TYR A 213     -12.966   3.574 -14.047  1.00 38.33           H  
ATOM   3280  CA  TYR A 213     -11.318   3.620 -15.375  1.00 38.33           C  
ATOM   3281  HA  TYR A 213     -10.446   4.272 -15.318  1.00 38.33           H  
ATOM   3282  C   TYR A 213     -11.850   3.593 -16.800  1.00 38.33           C  
ATOM   3283  CB  TYR A 213     -10.957   2.233 -14.823  1.00 38.33           C  
ATOM   3284  HB2 TYR A 213     -11.819   1.572 -14.915  1.00 38.33           H  
ATOM   3285  HB3 TYR A 213     -10.158   1.812 -15.432  1.00 38.33           H  
ATOM   3286  O   TYR A 213     -12.916   3.016 -17.043  1.00 38.33           O  
ATOM   3287  CG  TYR A 213     -10.506   2.269 -13.371  1.00 38.33           C  
ATOM   3288  CD1 TYR A 213      -9.177   2.611 -13.056  1.00 38.33           C  
ATOM   3289  HD1 TYR A 213      -8.472   2.801 -13.851  1.00 38.33           H  
ATOM   3290  CD2 TYR A 213     -11.423   1.996 -12.337  1.00 38.33           C  
ATOM   3291  HD2 TYR A 213     -12.443   1.735 -12.580  1.00 38.33           H  
ATOM   3292  CE1 TYR A 213      -8.763   2.679 -11.711  1.00 38.33           C  
ATOM   3293  HE1 TYR A 213      -7.736   2.919 -11.479  1.00 38.33           H  
ATOM   3294  CE2 TYR A 213     -11.018   2.073 -10.991  1.00 38.33           C  
ATOM   3295  HE2 TYR A 213     -11.716   1.857 -10.196  1.00 38.33           H  
ATOM   3296  OH  TYR A 213      -9.297   2.485  -9.376  1.00 38.33           O  
ATOM   3297  HH  TYR A 213      -8.340   2.525  -9.309  1.00 38.33           H  
ATOM   3298  CZ  TYR A 213      -9.687   2.413 -10.677  1.00 38.33           C  
ATOM   3299  N   GLY A 214     -11.196   4.333 -17.700  1.00 38.69           N  
ATOM   3300  H   GLY A 214     -10.360   4.827 -17.420  1.00 38.69           H  
ATOM   3301  CA  GLY A 214     -11.525   4.263 -19.115  1.00 38.69           C  
ATOM   3302  HA2 GLY A 214     -10.743   4.729 -19.715  1.00 38.69           H  
ATOM   3303  HA3 GLY A 214     -12.478   4.761 -19.297  1.00 38.69           H  
ATOM   3304  C   GLY A 214     -11.635   2.792 -19.492  1.00 38.69           C  
ATOM   3305  O   GLY A 214     -10.995   1.943 -18.872  1.00 38.69           O  
ATOM   3306  N   THR A 215     -12.447   2.469 -20.487  1.00 43.35           N  
ATOM   3307  H   THR A 215     -12.927   3.207 -20.981  1.00 43.35           H  
ATOM   3308  CA  THR A 215     -12.624   1.107 -21.024  1.00 43.35           C  
ATOM   3309  HA  THR A 215     -12.978   0.457 -20.224  1.00 43.35           H  
ATOM   3310  C   THR A 215     -11.326   0.477 -21.563  1.00 43.35           C  
ATOM   3311  CB  THR A 215     -13.679   1.154 -22.137  1.00 43.35           C  
ATOM   3312  HB  THR A 215     -13.727   0.198 -22.660  1.00 43.35           H  
ATOM   3313  O   THR A 215     -11.372  -0.473 -22.333  1.00 43.35           O  
ATOM   3314  CG2 THR A 215     -15.074   1.471 -21.596  1.00 43.35           C  
ATOM   3315 HG21 THR A 215     -15.088   2.455 -21.128  1.00 43.35           H  
ATOM   3316 HG22 THR A 215     -15.361   0.717 -20.864  1.00 43.35           H  
ATOM   3317 HG23 THR A 215     -15.789   1.457 -22.419  1.00 43.35           H  
ATOM   3318  OG1 THR A 215     -13.346   2.183 -23.046  1.00 43.35           O  
ATOM   3319  HG1 THR A 215     -12.592   1.872 -23.552  1.00 43.35           H  
ATOM   3320  N   GLU A 216     -10.172   1.036 -21.212  1.00 45.94           N  
ATOM   3321  H   GLU A 216     -10.231   1.741 -20.491  1.00 45.94           H  
ATOM   3322  CA  GLU A 216      -8.832   0.517 -21.372  1.00 45.94           C  
ATOM   3323  HA  GLU A 216      -8.663   0.252 -22.416  1.00 45.94           H  
ATOM   3324  C   GLU A 216      -8.714  -0.752 -20.527  1.00 45.94           C  
ATOM   3325  CB  GLU A 216      -7.820   1.610 -20.983  1.00 45.94           C  
ATOM   3326  HB2 GLU A 216      -8.007   1.932 -19.958  1.00 45.94           H  
ATOM   3327  HB3 GLU A 216      -6.816   1.192 -21.046  1.00 45.94           H  
ATOM   3328  O   GLU A 216      -8.393  -0.756 -19.342  1.00 45.94           O  
ATOM   3329  CG  GLU A 216      -7.925   2.823 -21.928  1.00 45.94           C  
ATOM   3330  HG2 GLU A 216      -7.762   2.481 -22.950  1.00 45.94           H  
ATOM   3331  HG3 GLU A 216      -8.934   3.232 -21.872  1.00 45.94           H  
ATOM   3332  CD  GLU A 216      -6.935   3.958 -21.619  1.00 45.94           C  
ATOM   3333  OE1 GLU A 216      -7.087   5.025 -22.258  1.00 45.94           O  
ATOM   3334  OE2 GLU A 216      -6.057   3.789 -20.742  1.00 45.94           O  
ATOM   3335  N   GLU A 217      -9.075  -1.849 -21.176  1.00 50.12           N  
ATOM   3336  H   GLU A 217      -9.500  -1.717 -22.082  1.00 50.12           H  
ATOM   3337  CA  GLU A 217      -8.866  -3.220 -20.750  1.00 50.12           C  
ATOM   3338  HA  GLU A 217      -9.461  -3.429 -19.860  1.00 50.12           H  
ATOM   3339  C   GLU A 217      -7.380  -3.416 -20.419  1.00 50.12           C  
ATOM   3340  CB  GLU A 217      -9.326  -4.127 -21.905  1.00 50.12           C  
ATOM   3341  HB2 GLU A 217      -9.098  -5.162 -21.649  1.00 50.12           H  
ATOM   3342  HB3 GLU A 217      -8.771  -3.867 -22.807  1.00 50.12           H  
ATOM   3343  O   GLU A 217      -6.548  -3.605 -21.305  1.00 50.12           O  
ATOM   3344  CG  GLU A 217     -10.835  -3.981 -22.185  1.00 50.12           C  
ATOM   3345  HG2 GLU A 217     -11.379  -4.270 -21.286  1.00 50.12           H  
ATOM   3346  HG3 GLU A 217     -11.072  -2.939 -22.402  1.00 50.12           H  
ATOM   3347  CD  GLU A 217     -11.338  -4.813 -23.368  1.00 50.12           C  
ATOM   3348  OE1 GLU A 217     -12.560  -5.092 -23.395  1.00 50.12           O  
ATOM   3349  OE2 GLU A 217     -10.529  -5.448 -24.080  1.00 50.12           O  
ATOM   3350  N   TYR A 218      -7.025  -3.309 -19.138  1.00 53.83           N  
ATOM   3351  H   TYR A 218      -7.711  -2.977 -18.475  1.00 53.83           H  
ATOM   3352  CA  TYR A 218      -5.646  -3.477 -18.697  1.00 53.83           C  
ATOM   3353  HA  TYR A 218      -5.016  -2.822 -19.300  1.00 53.83           H  
ATOM   3354  C   TYR A 218      -5.203  -4.924 -18.940  1.00 53.83           C  
ATOM   3355  CB  TYR A 218      -5.487  -3.055 -17.228  1.00 53.83           C  
ATOM   3356  HB2 TYR A 218      -6.251  -3.547 -16.626  1.00 53.83           H  
ATOM   3357  HB3 TYR A 218      -4.519  -3.409 -16.872  1.00 53.83           H  
ATOM   3358  O   TYR A 218      -5.756  -5.868 -18.368  1.00 53.83           O  
ATOM   3359  CG  TYR A 218      -5.546  -1.553 -17.003  1.00 53.83           C  
ATOM   3360  CD1 TYR A 218      -4.402  -0.762 -17.235  1.00 53.83           C  
ATOM   3361  HD1 TYR A 218      -3.488  -1.228 -17.571  1.00 53.83           H  
ATOM   3362  CD2 TYR A 218      -6.744  -0.941 -16.585  1.00 53.83           C  
ATOM   3363  HD2 TYR A 218      -7.633  -1.537 -16.442  1.00 53.83           H  
ATOM   3364  CE1 TYR A 218      -4.461   0.637 -17.072  1.00 53.83           C  
ATOM   3365  HE1 TYR A 218      -3.593   1.243 -17.285  1.00 53.83           H  
ATOM   3366  CE2 TYR A 218      -6.802   0.454 -16.401  1.00 53.83           C  
ATOM   3367  HE2 TYR A 218      -7.732   0.929 -16.126  1.00 53.83           H  
ATOM   3368  OH  TYR A 218      -5.736   2.598 -16.520  1.00 53.83           O  
ATOM   3369  HH  TYR A 218      -5.050   3.018 -17.044  1.00 53.83           H  
ATOM   3370  CZ  TYR A 218      -5.665   1.247 -16.656  1.00 53.83           C  
ATOM   3371  N   VAL A 219      -4.190  -5.087 -19.792  1.00 54.53           N  
ATOM   3372  H   VAL A 219      -3.845  -4.269 -20.273  1.00 54.53           H  
ATOM   3373  CA  VAL A 219      -3.501  -6.357 -20.032  1.00 54.53           C  
ATOM   3374  HA  VAL A 219      -4.136  -7.173 -19.686  1.00 54.53           H  
ATOM   3375  C   VAL A 219      -2.212  -6.366 -19.214  1.00 54.53           C  
ATOM   3376  CB  VAL A 219      -3.230  -6.586 -21.531  1.00 54.53           C  
ATOM   3377  HB  VAL A 219      -2.538  -5.828 -21.897  1.00 54.53           H  
ATOM   3378  O   VAL A 219      -1.396  -5.452 -19.328  1.00 54.53           O  
ATOM   3379  CG1 VAL A 219      -2.613  -7.969 -21.762  1.00 54.53           C  
ATOM   3380 HG11 VAL A 219      -2.432  -8.120 -22.826  1.00 54.53           H  
ATOM   3381 HG12 VAL A 219      -3.286  -8.743 -21.392  1.00 54.53           H  
ATOM   3382 HG13 VAL A 219      -1.662  -8.043 -21.235  1.00 54.53           H  
ATOM   3383  CG2 VAL A 219      -4.519  -6.510 -22.362  1.00 54.53           C  
ATOM   3384 HG21 VAL A 219      -4.923  -5.499 -22.332  1.00 54.53           H  
ATOM   3385 HG22 VAL A 219      -4.312  -6.761 -23.402  1.00 54.53           H  
ATOM   3386 HG23 VAL A 219      -5.265  -7.197 -21.961  1.00 54.53           H  
ATOM   3387  N   TYR A 220      -2.027  -7.392 -18.387  1.00 54.69           N  
ATOM   3388  H   TYR A 220      -2.738  -8.109 -18.353  1.00 54.69           H  
ATOM   3389  CA  TYR A 220      -0.869  -7.558 -17.512  1.00 54.69           C  
ATOM   3390  HA  TYR A 220      -0.208  -6.703 -17.650  1.00 54.69           H  
ATOM   3391  C   TYR A 220      -0.099  -8.850 -17.848  1.00 54.69           C  
ATOM   3392  CB  TYR A 220      -1.333  -7.539 -16.050  1.00 54.69           C  
ATOM   3393  HB2 TYR A 220      -2.002  -8.382 -15.877  1.00 54.69           H  
ATOM   3394  HB3 TYR A 220      -1.902  -6.627 -15.872  1.00 54.69           H  
ATOM   3395  O   TYR A 220      -0.727  -9.890 -18.065  1.00 54.69           O  
ATOM   3396  CG  TYR A 220      -0.189  -7.597 -15.055  1.00 54.69           C  
ATOM   3397  CD1 TYR A 220       0.192  -8.828 -14.491  1.00 54.69           C  
ATOM   3398  HD1 TYR A 220      -0.337  -9.732 -14.755  1.00 54.69           H  
ATOM   3399  CD2 TYR A 220       0.517  -6.424 -14.725  1.00 54.69           C  
ATOM   3400  HD2 TYR A 220       0.219  -5.481 -15.160  1.00 54.69           H  
ATOM   3401  CE1 TYR A 220       1.281  -8.888 -13.600  1.00 54.69           C  
ATOM   3402  HE1 TYR A 220       1.595  -9.833 -13.184  1.00 54.69           H  
ATOM   3403  CE2 TYR A 220       1.613  -6.481 -13.841  1.00 54.69           C  
ATOM   3404  HE2 TYR A 220       2.154  -5.580 -13.595  1.00 54.69           H  
ATOM   3405  OH  TYR A 220       3.059  -7.781 -12.431  1.00 54.69           O  
ATOM   3406  HH  TYR A 220       3.442  -6.912 -12.293  1.00 54.69           H  
ATOM   3407  CZ  TYR A 220       1.999  -7.719 -13.281  1.00 54.69           C  
ATOM   3408  N   PRO A 221       1.248  -8.827 -17.884  1.00 53.84           N  
ATOM   3409  CA  PRO A 221       2.052 -10.037 -18.044  1.00 53.84           C  
ATOM   3410  HA  PRO A 221       1.626 -10.673 -18.819  1.00 53.84           H  
ATOM   3411  C   PRO A 221       2.125 -10.848 -16.737  1.00 53.84           C  
ATOM   3412  CB  PRO A 221       3.422  -9.540 -18.515  1.00 53.84           C  
ATOM   3413  HB2 PRO A 221       3.416  -9.441 -19.601  1.00 53.84           H  
ATOM   3414  HB3 PRO A 221       4.230 -10.201 -18.202  1.00 53.84           H  
ATOM   3415  O   PRO A 221       2.709 -10.419 -15.746  1.00 53.84           O  
ATOM   3416  CG  PRO A 221       3.541  -8.153 -17.882  1.00 53.84           C  
ATOM   3417  HG2 PRO A 221       3.910  -8.246 -16.860  1.00 53.84           H  
ATOM   3418  HG3 PRO A 221       4.190  -7.498 -18.463  1.00 53.84           H  
ATOM   3419  CD  PRO A 221       2.101  -7.645 -17.859  1.00 53.84           C  
ATOM   3420  HD2 PRO A 221       1.934  -7.052 -16.960  1.00 53.84           H  
ATOM   3421  HD3 PRO A 221       1.910  -7.044 -18.748  1.00 53.84           H  
ATOM   3422  N   GLU A 222       1.566 -12.056 -16.735  1.00 56.39           N  
ATOM   3423  H   GLU A 222       1.109 -12.358 -17.584  1.00 56.39           H  
ATOM   3424  CA  GLU A 222       1.734 -13.048 -15.671  1.00 56.39           C  
ATOM   3425  HA  GLU A 222       1.568 -12.552 -14.714  1.00 56.39           H  
ATOM   3426  C   GLU A 222       3.153 -13.643 -15.657  1.00 56.39           C  
ATOM   3427  CB  GLU A 222       0.724 -14.209 -15.802  1.00 56.39           C  
ATOM   3428  HB2 GLU A 222       1.047 -14.996 -15.121  1.00 56.39           H  
ATOM   3429  HB3 GLU A 222       0.763 -14.613 -16.813  1.00 56.39           H  
ATOM   3430  O   GLU A 222       3.802 -13.804 -16.693  1.00 56.39           O  
ATOM   3431  CG  GLU A 222      -0.727 -13.858 -15.438  1.00 56.39           C  
ATOM   3432  HG2 GLU A 222      -0.727 -13.367 -14.465  1.00 56.39           H  
ATOM   3433  HG3 GLU A 222      -1.109 -13.152 -16.176  1.00 56.39           H  
ATOM   3434  CD  GLU A 222      -1.657 -15.096 -15.372  1.00 56.39           C  
ATOM   3435  OE1 GLU A 222      -2.877 -14.921 -15.200  1.00 56.39           O  
ATOM   3436  OE2 GLU A 222      -1.193 -16.263 -15.459  1.00 56.39           O  
ATOM   3437  N   ARG A 223       3.596 -14.102 -14.474  1.00 55.92           N  
ATOM   3438  H   ARG A 223       3.004 -13.948 -13.671  1.00 55.92           H  
ATOM   3439  CA  ARG A 223       4.895 -14.783 -14.275  1.00 55.92           C  
ATOM   3440  HA  ARG A 223       5.699 -14.097 -14.538  1.00 55.92           H  
ATOM   3441  C   ARG A 223       5.111 -16.007 -15.170  1.00 55.92           C  
ATOM   3442  CB  ARG A 223       5.050 -15.230 -12.812  1.00 55.92           C  
ATOM   3443  HB2 ARG A 223       5.897 -15.913 -12.750  1.00 55.92           H  
ATOM   3444  HB3 ARG A 223       4.158 -15.773 -12.498  1.00 55.92           H  
ATOM   3445  O   ARG A 223       6.251 -16.357 -15.438  1.00 55.92           O  
ATOM   3446  CG  ARG A 223       5.317 -14.064 -11.855  1.00 55.92           C  
ATOM   3447  HG2 ARG A 223       6.175 -13.494 -12.212  1.00 55.92           H  
ATOM   3448  HG3 ARG A 223       4.445 -13.411 -11.813  1.00 55.92           H  
ATOM   3449  CD  ARG A 223       5.622 -14.613 -10.456  1.00 55.92           C  
ATOM   3450  HD2 ARG A 223       4.756 -15.173 -10.104  1.00 55.92           H  
ATOM   3451  HD3 ARG A 223       6.475 -15.288 -10.526  1.00 55.92           H  
ATOM   3452  NE  ARG A 223       5.932 -13.530  -9.505  1.00 55.92           N  
ATOM   3453  HE  ARG A 223       5.863 -12.586  -9.856  1.00 55.92           H  
ATOM   3454  NH1 ARG A 223       6.377 -14.860  -7.686  1.00 55.92           N  
ATOM   3455 HH11 ARG A 223       6.202 -15.674  -8.257  1.00 55.92           H  
ATOM   3456 HH12 ARG A 223       6.609 -14.956  -6.708  1.00 55.92           H  
ATOM   3457  NH2 ARG A 223       6.490 -12.639  -7.485  1.00 55.92           N  
ATOM   3458 HH21 ARG A 223       6.696 -12.754  -6.503  1.00 55.92           H  
ATOM   3459 HH22 ARG A 223       6.367 -11.710  -7.862  1.00 55.92           H  
ATOM   3460  CZ  ARG A 223       6.266 -13.681  -8.235  1.00 55.92           C  
ATOM   3461  N   ASN A 224       4.037 -16.644 -15.631  1.00 60.61           N  
ATOM   3462  H   ASN A 224       3.130 -16.267 -15.398  1.00 60.61           H  
ATOM   3463  CA  ASN A 224       4.110 -17.848 -16.460  1.00 60.61           C  
ATOM   3464  HA  ASN A 224       4.985 -18.424 -16.162  1.00 60.61           H  
ATOM   3465  C   ASN A 224       4.303 -17.538 -17.956  1.00 60.61           C  
ATOM   3466  CB  ASN A 224       2.862 -18.704 -16.186  1.00 60.61           C  
ATOM   3467  HB2 ASN A 224       1.970 -18.116 -16.402  1.00 60.61           H  
ATOM   3468  HB3 ASN A 224       2.870 -19.574 -16.842  1.00 60.61           H  
ATOM   3469  O   ASN A 224       4.140 -18.435 -18.779  1.00 60.61           O  
ATOM   3470  CG  ASN A 224       2.775 -19.216 -14.761  1.00 60.61           C  
ATOM   3471  ND2 ASN A 224       1.620 -19.697 -14.370  1.00 60.61           N  
ATOM   3472 HD21 ASN A 224       1.581 -20.009 -13.410  1.00 60.61           H  
ATOM   3473 HD22 ASN A 224       0.825 -19.642 -14.989  1.00 60.61           H  
ATOM   3474  OD1 ASN A 224       3.704 -19.183 -13.973  1.00 60.61           O  
ATOM   3475  N   GLY A 225       4.584 -16.280 -18.317  1.00 54.79           N  
ATOM   3476  H   GLY A 225       4.694 -15.571 -17.606  1.00 54.79           H  
ATOM   3477  CA  GLY A 225       4.678 -15.863 -19.713  1.00 54.79           C  
ATOM   3478  HA2 GLY A 225       5.098 -14.858 -19.757  1.00 54.79           H  
ATOM   3479  HA3 GLY A 225       5.333 -16.541 -20.260  1.00 54.79           H  
ATOM   3480  C   GLY A 225       3.313 -15.844 -20.397  1.00 54.79           C  
ATOM   3481  O   GLY A 225       3.215 -16.193 -21.562  1.00 54.79           O  
ATOM   3482  N   TYR A 226       2.247 -15.480 -19.682  1.00 51.53           N  
ATOM   3483  H   TYR A 226       2.404 -15.133 -18.746  1.00 51.53           H  
ATOM   3484  CA  TYR A 226       0.916 -15.274 -20.260  1.00 51.53           C  
ATOM   3485  HA  TYR A 226       0.941 -15.488 -21.329  1.00 51.53           H  
ATOM   3486  C   TYR A 226       0.512 -13.816 -20.109  1.00 51.53           C  
ATOM   3487  CB  TYR A 226      -0.130 -16.203 -19.626  1.00 51.53           C  
ATOM   3488  HB2 TYR A 226      -1.123 -15.841 -19.891  1.00 51.53           H  
ATOM   3489  HB3 TYR A 226      -0.051 -16.153 -18.540  1.00 51.53           H  
ATOM   3490  O   TYR A 226       0.829 -13.185 -19.109  1.00 51.53           O  
ATOM   3491  CG  TYR A 226      -0.021 -17.647 -20.074  1.00 51.53           C  
ATOM   3492  CD1 TYR A 226      -0.808 -18.122 -21.141  1.00 51.53           C  
ATOM   3493  HD1 TYR A 226      -1.500 -17.457 -21.636  1.00 51.53           H  
ATOM   3494  CD2 TYR A 226       0.895 -18.506 -19.445  1.00 51.53           C  
ATOM   3495  HD2 TYR A 226       1.529 -18.120 -18.660  1.00 51.53           H  
ATOM   3496  CE1 TYR A 226      -0.677 -19.456 -21.572  1.00 51.53           C  
ATOM   3497  HE1 TYR A 226      -1.263 -19.827 -22.400  1.00 51.53           H  
ATOM   3498  CE2 TYR A 226       1.043 -19.835 -19.879  1.00 51.53           C  
ATOM   3499  HE2 TYR A 226       1.789 -20.468 -19.422  1.00 51.53           H  
ATOM   3500  OH  TYR A 226       0.403 -21.589 -21.383  1.00 51.53           O  
ATOM   3501  HH  TYR A 226       1.150 -22.018 -20.960  1.00 51.53           H  
ATOM   3502  CZ  TYR A 226       0.255 -20.311 -20.948  1.00 51.53           C  
ATOM   3503  N   LEU A 227      -0.222 -13.287 -21.077  1.00 53.53           N  
ATOM   3504  H   LEU A 227      -0.445 -13.866 -21.874  1.00 53.53           H  
ATOM   3505  CA  LEU A 227      -0.931 -12.026 -20.937  1.00 53.53           C  
ATOM   3506  HA  LEU A 227      -0.412 -11.380 -20.228  1.00 53.53           H  
ATOM   3507  C   LEU A 227      -2.317 -12.316 -20.367  1.00 53.53           C  
ATOM   3508  CB  LEU A 227      -0.993 -11.322 -22.300  1.00 53.53           C  
ATOM   3509  HB2 LEU A 227      -1.656 -10.460 -22.222  1.00 53.53           H  
ATOM   3510  HB3 LEU A 227      -1.428 -12.010 -23.024  1.00 53.53           H  
ATOM   3511  O   LEU A 227      -3.078 -13.091 -20.954  1.00 53.53           O  
ATOM   3512  CG  LEU A 227       0.377 -10.852 -22.820  1.00 53.53           C  
ATOM   3513  HG  LEU A 227       1.058 -11.703 -22.846  1.00 53.53           H  
ATOM   3514  CD1 LEU A 227       0.233 -10.320 -24.243  1.00 53.53           C  
ATOM   3515 HD11 LEU A 227       1.207 -10.005 -24.617  1.00 53.53           H  
ATOM   3516 HD12 LEU A 227      -0.453  -9.473 -24.264  1.00 53.53           H  
ATOM   3517 HD13 LEU A 227      -0.143 -11.110 -24.893  1.00 53.53           H  
ATOM   3518  CD2 LEU A 227       0.999  -9.746 -21.962  1.00 53.53           C  
ATOM   3519 HD21 LEU A 227       0.348  -8.872 -21.938  1.00 53.53           H  
ATOM   3520 HD22 LEU A 227       1.962  -9.459 -22.386  1.00 53.53           H  
ATOM   3521 HD23 LEU A 227       1.170 -10.104 -20.947  1.00 53.53           H  
ATOM   3522  N   ALA A 228      -2.641 -11.696 -19.238  1.00 51.49           N  
ATOM   3523  H   ALA A 228      -1.962 -11.085 -18.806  1.00 51.49           H  
ATOM   3524  CA  ALA A 228      -3.956 -11.759 -18.622  1.00 51.49           C  
ATOM   3525  HA  ALA A 228      -4.571 -12.483 -19.155  1.00 51.49           H  
ATOM   3526  C   ALA A 228      -4.657 -10.404 -18.719  1.00 51.49           C  
ATOM   3527  CB  ALA A 228      -3.829 -12.251 -17.181  1.00 51.49           C  
ATOM   3528  HB1 ALA A 228      -3.204 -11.570 -16.602  1.00 51.49           H  
ATOM   3529  HB2 ALA A 228      -3.388 -13.248 -17.171  1.00 51.49           H  
ATOM   3530  HB3 ALA A 228      -4.819 -12.302 -16.730  1.00 51.49           H  
ATOM   3531  O   ALA A 228      -4.046  -9.353 -18.528  1.00 51.49           O  
ATOM   3532  N   LYS A 229      -5.949 -10.437 -19.021  1.00 62.27           N  
ATOM   3533  H   LYS A 229      -6.379 -11.345 -19.132  1.00 62.27           H  
ATOM   3534  CA  LYS A 229      -6.846  -9.290 -18.971  1.00 62.27           C  
ATOM   3535  HA  LYS A 229      -6.300  -8.378 -19.213  1.00 62.27           H  
ATOM   3536  C   LYS A 229      -7.413  -9.170 -17.567  1.00 62.27           C  
ATOM   3537  CB  LYS A 229      -7.975  -9.501 -19.980  1.00 62.27           C  
ATOM   3538  HB2 LYS A 229      -7.564  -9.749 -20.958  1.00 62.27           H  
ATOM   3539  HB3 LYS A 229      -8.588 -10.346 -19.665  1.00 62.27           H  
ATOM   3540  O   LYS A 229      -7.911 -10.155 -17.031  1.00 62.27           O  
ATOM   3541  CG  LYS A 229      -8.861  -8.265 -20.124  1.00 62.27           C  
ATOM   3542  HG2 LYS A 229      -8.250  -7.376 -20.282  1.00 62.27           H  
ATOM   3543  HG3 LYS A 229      -9.458  -8.139 -19.221  1.00 62.27           H  
ATOM   3544  CD  LYS A 229      -9.775  -8.475 -21.331  1.00 62.27           C  
ATOM   3545  HD2 LYS A 229      -9.184  -8.368 -22.242  1.00 62.27           H  
ATOM   3546  HD3 LYS A 229     -10.206  -9.476 -21.295  1.00 62.27           H  
ATOM   3547  CE  LYS A 229     -10.907  -7.458 -21.319  1.00 62.27           C  
ATOM   3548  HE2 LYS A 229     -11.568  -7.679 -20.482  1.00 62.27           H  
ATOM   3549  HE3 LYS A 229     -10.492  -6.462 -21.158  1.00 62.27           H  
ATOM   3550  NZ  LYS A 229     -11.648  -7.496 -22.598  1.00 62.27           N  
ATOM   3551  HZ1 LYS A 229     -12.368  -6.788 -22.617  1.00 62.27           H  
ATOM   3552  HZ2 LYS A 229     -12.033  -8.405 -22.809  1.00 62.27           H  
ATOM   3553  HZ3 LYS A 229     -11.059  -7.156 -23.345  1.00 62.27           H  
ATOM   3554  N   VAL A 230      -7.374  -7.971 -17.001  1.00 59.85           N  
ATOM   3555  H   VAL A 230      -6.928  -7.214 -17.500  1.00 59.85           H  
ATOM   3556  CA  VAL A 230      -8.004  -7.680 -15.712  1.00 59.85           C  
ATOM   3557  HA  VAL A 230      -7.982  -8.574 -15.089  1.00 59.85           H  
ATOM   3558  C   VAL A 230      -9.465  -7.298 -15.944  1.00 59.85           C  
ATOM   3559  CB  VAL A 230      -7.247  -6.562 -14.971  1.00 59.85           C  
ATOM   3560  HB  VAL A 230      -7.346  -5.629 -15.525  1.00 59.85           H  
ATOM   3561  O   VAL A 230      -9.750  -6.241 -16.507  1.00 59.85           O  
ATOM   3562  CG1 VAL A 230      -7.838  -6.374 -13.575  1.00 59.85           C  
ATOM   3563 HG11 VAL A 230      -7.291  -5.599 -13.036  1.00 59.85           H  
ATOM   3564 HG12 VAL A 230      -8.881  -6.070 -13.657  1.00 59.85           H  
ATOM   3565 HG13 VAL A 230      -7.767  -7.315 -13.030  1.00 59.85           H  
ATOM   3566  CG2 VAL A 230      -5.750  -6.851 -14.801  1.00 59.85           C  
ATOM   3567 HG21 VAL A 230      -5.275  -7.009 -15.770  1.00 59.85           H  
ATOM   3568 HG22 VAL A 230      -5.605  -7.732 -14.176  1.00 59.85           H  
ATOM   3569 HG23 VAL A 230      -5.268  -5.999 -14.322  1.00 59.85           H  
ATOM   3570  N   ASN A 231     -10.393  -8.130 -15.481  1.00 60.10           N  
ATOM   3571  H   ASN A 231     -10.097  -8.992 -15.046  1.00 60.10           H  
ATOM   3572  CA  ASN A 231     -11.821  -7.843 -15.479  1.00 60.10           C  
ATOM   3573  HA  ASN A 231     -12.033  -7.014 -16.155  1.00 60.10           H  
ATOM   3574  C   ASN A 231     -12.270  -7.485 -14.055  1.00 60.10           C  
ATOM   3575  CB  ASN A 231     -12.585  -9.061 -16.003  1.00 60.10           C  
ATOM   3576  HB2 ASN A 231     -13.653  -8.916 -15.838  1.00 60.10           H  
ATOM   3577  HB3 ASN A 231     -12.281  -9.938 -15.432  1.00 60.10           H  
ATOM   3578  O   ASN A 231     -12.304  -8.359 -13.191  1.00 60.10           O  
ATOM   3579  CG  ASN A 231     -12.385  -9.333 -17.480  1.00 60.10           C  
ATOM   3580  ND2 ASN A 231     -12.566 -10.576 -17.840  1.00 60.10           N  
ATOM   3581 HD21 ASN A 231     -12.714 -11.295 -17.147  1.00 60.10           H  
ATOM   3582 HD22 ASN A 231     -12.385 -10.906 -18.777  1.00 60.10           H  
ATOM   3583  OD1 ASN A 231     -12.132  -8.462 -18.306  1.00 60.10           O  
ATOM   3584  N   PRO A 232     -12.629  -6.223 -13.772  1.00 56.07           N  
ATOM   3585  CA  PRO A 232     -13.207  -5.870 -12.485  1.00 56.07           C  
ATOM   3586  HA  PRO A 232     -12.620  -6.311 -11.679  1.00 56.07           H  
ATOM   3587  C   PRO A 232     -14.659  -6.358 -12.387  1.00 56.07           C  
ATOM   3588  CB  PRO A 232     -13.103  -4.347 -12.402  1.00 56.07           C  
ATOM   3589  HB2 PRO A 232     -12.143  -4.074 -11.964  1.00 56.07           H  
ATOM   3590  HB3 PRO A 232     -13.916  -3.909 -11.823  1.00 56.07           H  
ATOM   3591  O   PRO A 232     -15.502  -5.971 -13.201  1.00 56.07           O  
ATOM   3592  CG  PRO A 232     -13.136  -3.898 -13.864  1.00 56.07           C  
ATOM   3593  HG2 PRO A 232     -14.170  -3.793 -14.191  1.00 56.07           H  
ATOM   3594  HG3 PRO A 232     -12.595  -2.963 -14.010  1.00 56.07           H  
ATOM   3595  CD  PRO A 232     -12.480  -5.051 -14.622  1.00 56.07           C  
ATOM   3596  HD2 PRO A 232     -11.420  -4.844 -14.770  1.00 56.07           H  
ATOM   3597  HD3 PRO A 232     -12.977  -5.189 -15.582  1.00 56.07           H  
ATOM   3598  N   HIS A 233     -14.985  -7.129 -11.352  1.00 56.02           N  
ATOM   3599  H   HIS A 233     -14.249  -7.455 -10.743  1.00 56.02           H  
ATOM   3600  CA  HIS A 233     -16.361  -7.405 -10.943  1.00 56.02           C  
ATOM   3601  HA  HIS A 233     -17.030  -6.933 -11.663  1.00 56.02           H  
ATOM   3602  C   HIS A 233     -16.662  -6.769  -9.589  1.00 56.02           C  
ATOM   3603  CB  HIS A 233     -16.679  -8.905 -10.989  1.00 56.02           C  
ATOM   3604  HB2 HIS A 233     -16.521  -9.260 -12.008  1.00 56.02           H  
ATOM   3605  HB3 HIS A 233     -17.732  -9.054 -10.748  1.00 56.02           H  
ATOM   3606  O   HIS A 233     -15.798  -6.595  -8.732  1.00 56.02           O  
ATOM   3607  CG  HIS A 233     -15.851  -9.762 -10.072  1.00 56.02           C  
ATOM   3608  CD2 HIS A 233     -16.288 -10.413  -8.954  1.00 56.02           C  
ATOM   3609  HD2 HIS A 233     -17.275 -10.372  -8.517  1.00 56.02           H  
ATOM   3610  ND1 HIS A 233     -14.518 -10.081 -10.298  1.00 56.02           N  
ATOM   3611  CE1 HIS A 233     -14.192 -10.969  -9.349  1.00 56.02           C  
ATOM   3612  HE1 HIS A 233     -13.217 -11.422  -9.239  1.00 56.02           H  
ATOM   3613  NE2 HIS A 233     -15.226 -11.171  -8.514  1.00 56.02           N  
ATOM   3614  HE2 HIS A 233     -15.146 -11.651  -7.629  1.00 56.02           H  
ATOM   3615  N   PHE A 234     -17.917  -6.367  -9.403  1.00 63.68           N  
ATOM   3616  H   PHE A 234     -18.605  -6.584 -10.110  1.00 63.68           H  
ATOM   3617  CA  PHE A 234     -18.371  -5.740  -8.168  1.00 63.68           C  
ATOM   3618  HA  PHE A 234     -17.514  -5.521  -7.531  1.00 63.68           H  
ATOM   3619  C   PHE A 234     -19.279  -6.702  -7.416  1.00 63.68           C  
ATOM   3620  CB  PHE A 234     -19.062  -4.407  -8.465  1.00 63.68           C  
ATOM   3621  HB2 PHE A 234     -19.953  -4.595  -9.065  1.00 63.68           H  
ATOM   3622  HB3 PHE A 234     -19.394  -3.980  -7.518  1.00 63.68           H  
ATOM   3623  O   PHE A 234     -20.362  -7.041  -7.894  1.00 63.68           O  
ATOM   3624  CG  PHE A 234     -18.187  -3.393  -9.180  1.00 63.68           C  
ATOM   3625  CD1 PHE A 234     -17.205  -2.670  -8.475  1.00 63.68           C  
ATOM   3626  HD1 PHE A 234     -17.038  -2.865  -7.426  1.00 63.68           H  
ATOM   3627  CD2 PHE A 234     -18.345  -3.182 -10.563  1.00 63.68           C  
ATOM   3628  HD2 PHE A 234     -19.067  -3.761 -11.119  1.00 63.68           H  
ATOM   3629  CE1 PHE A 234     -16.428  -1.705  -9.141  1.00 63.68           C  
ATOM   3630  HE1 PHE A 234     -15.674  -1.152  -8.600  1.00 63.68           H  
ATOM   3631  CE2 PHE A 234     -17.543  -2.243 -11.233  1.00 63.68           C  
ATOM   3632  HE2 PHE A 234     -17.644  -2.111 -12.300  1.00 63.68           H  
ATOM   3633  CZ  PHE A 234     -16.590  -1.497 -10.520  1.00 63.68           C  
ATOM   3634  HZ  PHE A 234     -15.962  -0.789 -11.041  1.00 63.68           H  
ATOM   3635  N   GLU A 235     -18.857  -7.104  -6.224  1.00 63.21           N  
ATOM   3636  H   GLU A 235     -17.959  -6.778  -5.896  1.00 63.21           H  
ATOM   3637  CA  GLU A 235     -19.660  -7.899  -5.303  1.00 63.21           C  
ATOM   3638  HA  GLU A 235     -20.539  -8.264  -5.835  1.00 63.21           H  
ATOM   3639  C   GLU A 235     -20.149  -7.022  -4.140  1.00 63.21           C  
ATOM   3640  CB  GLU A 235     -18.876  -9.136  -4.842  1.00 63.21           C  
ATOM   3641  HB2 GLU A 235     -18.112  -8.829  -4.128  1.00 63.21           H  
ATOM   3642  HB3 GLU A 235     -18.395  -9.597  -5.704  1.00 63.21           H  
ATOM   3643  O   GLU A 235     -19.451  -6.123  -3.664  1.00 63.21           O  
ATOM   3644  CG  GLU A 235     -19.825 -10.164  -4.202  1.00 63.21           C  
ATOM   3645  HG2 GLU A 235     -20.338  -9.695  -3.363  1.00 63.21           H  
ATOM   3646  HG3 GLU A 235     -20.581 -10.442  -4.937  1.00 63.21           H  
ATOM   3647  CD  GLU A 235     -19.130 -11.428  -3.682  1.00 63.21           C  
ATOM   3648  OE1 GLU A 235     -19.873 -12.370  -3.322  1.00 63.21           O  
ATOM   3649  OE2 GLU A 235     -17.889 -11.413  -3.560  1.00 63.21           O  
ATOM   3650  N   MET A 236     -21.373  -7.258  -3.668  1.00 64.61           N  
ATOM   3651  H   MET A 236     -21.870  -8.062  -4.025  1.00 64.61           H  
ATOM   3652  CA  MET A 236     -21.872  -6.640  -2.438  1.00 64.61           C  
ATOM   3653  HA  MET A 236     -21.512  -5.615  -2.359  1.00 64.61           H  
ATOM   3654  C   MET A 236     -21.348  -7.428  -1.235  1.00 64.61           C  
ATOM   3655  CB  MET A 236     -23.406  -6.614  -2.435  1.00 64.61           C  
ATOM   3656  HB2 MET A 236     -23.777  -7.582  -2.772  1.00 64.61           H  
ATOM   3657  HB3 MET A 236     -23.762  -6.461  -1.416  1.00 64.61           H  
ATOM   3658  O   MET A 236     -21.742  -8.569  -1.018  1.00 64.61           O  
ATOM   3659  CG  MET A 236     -24.006  -5.514  -3.314  1.00 64.61           C  
ATOM   3660  HG2 MET A 236     -25.047  -5.786  -3.492  1.00 64.61           H  
ATOM   3661  HG3 MET A 236     -23.497  -5.490  -4.278  1.00 64.61           H  
ATOM   3662  SD  MET A 236     -23.992  -3.856  -2.576  1.00 64.61           S  
ATOM   3663  CE  MET A 236     -25.464  -3.171  -3.379  1.00 64.61           C  
ATOM   3664  HE1 MET A 236     -26.338  -3.743  -3.067  1.00 64.61           H  
ATOM   3665  HE2 MET A 236     -25.351  -3.227  -4.462  1.00 64.61           H  
ATOM   3666  HE3 MET A 236     -25.591  -2.133  -3.073  1.00 64.61           H  
ATOM   3667  N   GLY A 237     -20.488  -6.810  -0.429  1.00 61.16           N  
ATOM   3668  H   GLY A 237     -20.217  -5.865  -0.662  1.00 61.16           H  
ATOM   3669  CA  GLY A 237     -20.058  -7.347   0.858  1.00 61.16           C  
ATOM   3670  HA2 GLY A 237     -20.093  -8.436   0.836  1.00 61.16           H  
ATOM   3671  HA3 GLY A 237     -19.028  -7.045   1.048  1.00 61.16           H  
ATOM   3672  C   GLY A 237     -20.932  -6.833   2.001  1.00 61.16           C  
ATOM   3673  O   GLY A 237     -21.264  -5.648   2.052  1.00 61.16           O  
ATOM   3674  N   GLU A 238     -21.266  -7.691   2.966  1.00 57.76           N  
ATOM   3675  H   GLU A 238     -21.018  -8.664   2.853  1.00 57.76           H  
ATOM   3676  CA  GLU A 238     -21.957  -7.292   4.197  1.00 57.76           C  
ATOM   3677  HA  GLU A 238     -22.495  -6.361   4.018  1.00 57.76           H  
ATOM   3678  C   GLU A 238     -20.970  -7.045   5.349  1.00 57.76           C  
ATOM   3679  CB  GLU A 238     -23.005  -8.331   4.622  1.00 57.76           C  
ATOM   3680  HB2 GLU A 238     -23.299  -8.096   5.645  1.00 57.76           H  
ATOM   3681  HB3 GLU A 238     -22.553  -9.323   4.615  1.00 57.76           H  
ATOM   3682  O   GLU A 238     -20.150  -7.889   5.709  1.00 57.76           O  
ATOM   3683  CG  GLU A 238     -24.275  -8.328   3.754  1.00 57.76           C  
ATOM   3684  HG2 GLU A 238     -24.013  -8.637   2.742  1.00 57.76           H  
ATOM   3685  HG3 GLU A 238     -24.659  -7.309   3.714  1.00 57.76           H  
ATOM   3686  CD  GLU A 238     -25.372  -9.258   4.313  1.00 57.76           C  
ATOM   3687  OE1 GLU A 238     -26.504  -9.217   3.786  1.00 57.76           O  
ATOM   3688  OE2 GLU A 238     -25.104  -9.968   5.313  1.00 57.76           O  
ATOM   3689  N   LEU A 239     -21.080  -5.886   6.001  1.00 60.06           N  
ATOM   3690  H   LEU A 239     -21.713  -5.195   5.624  1.00 60.06           H  
ATOM   3691  CA  LEU A 239     -20.420  -5.616   7.278  1.00 60.06           C  
ATOM   3692  HA  LEU A 239     -19.476  -6.161   7.303  1.00 60.06           H  
ATOM   3693  C   LEU A 239     -21.283  -6.117   8.439  1.00 60.06           C  
ATOM   3694  CB  LEU A 239     -20.129  -4.110   7.426  1.00 60.06           C  
ATOM   3695  HB2 LEU A 239     -19.757  -3.907   8.430  1.00 60.06           H  
ATOM   3696  HB3 LEU A 239     -21.071  -3.574   7.310  1.00 60.06           H  
ATOM   3697  O   LEU A 239     -22.509  -6.041   8.394  1.00 60.06           O  
ATOM   3698  CG  LEU A 239     -19.107  -3.581   6.405  1.00 60.06           C  
ATOM   3699  HG  LEU A 239     -19.321  -4.013   5.428  1.00 60.06           H  
ATOM   3700  CD1 LEU A 239     -19.190  -2.057   6.290  1.00 60.06           C  
ATOM   3701 HD11 LEU A 239     -19.047  -1.592   7.265  1.00 60.06           H  
ATOM   3702 HD12 LEU A 239     -18.422  -1.711   5.598  1.00 60.06           H  
ATOM   3703 HD13 LEU A 239     -20.159  -1.789   5.868  1.00 60.06           H  
ATOM   3704  CD2 LEU A 239     -17.679  -3.954   6.808  1.00 60.06           C  
ATOM   3705 HD21 LEU A 239     -17.421  -3.527   7.776  1.00 60.06           H  
ATOM   3706 HD22 LEU A 239     -17.576  -5.039   6.837  1.00 60.06           H  
ATOM   3707 HD23 LEU A 239     -16.987  -3.585   6.051  1.00 60.06           H  
ATOM   3708  N   ARG A 240     -20.637  -6.469   9.562  1.00 56.66           N  
ATOM   3709  H   ARG A 240     -19.633  -6.546   9.482  1.00 56.66           H  
ATOM   3710  CA  ARG A 240     -21.278  -6.921  10.823  1.00 56.66           C  
ATOM   3711  HA  ARG A 240     -21.730  -7.898  10.648  1.00 56.66           H  
ATOM   3712  C   ARG A 240     -22.428  -6.038  11.338  1.00 56.66           C  
ATOM   3713  CB  ARG A 240     -20.216  -7.038  11.937  1.00 56.66           C  
ATOM   3714  HB2 ARG A 240     -20.729  -7.134  12.894  1.00 56.66           H  
ATOM   3715  HB3 ARG A 240     -19.622  -6.125  11.966  1.00 56.66           H  
ATOM   3716  O   ARG A 240     -23.214  -6.490  12.160  1.00 56.66           O  
ATOM   3717  CG  ARG A 240     -19.290  -8.254  11.791  1.00 56.66           C  
ATOM   3718  HG2 ARG A 240     -18.714  -8.170  10.870  1.00 56.66           H  
ATOM   3719  HG3 ARG A 240     -19.893  -9.161  11.752  1.00 56.66           H  
ATOM   3720  CD  ARG A 240     -18.333  -8.330  12.991  1.00 56.66           C  
ATOM   3721  HD2 ARG A 240     -17.723  -7.427  13.002  1.00 56.66           H  
ATOM   3722  HD3 ARG A 240     -18.919  -8.374  13.909  1.00 56.66           H  
ATOM   3723  NE  ARG A 240     -17.461  -9.518  12.920  1.00 56.66           N  
ATOM   3724  HE  ARG A 240     -17.720 -10.231  12.253  1.00 56.66           H  
ATOM   3725  NH1 ARG A 240     -15.909  -8.886  14.500  1.00 56.66           N  
ATOM   3726 HH11 ARG A 240     -16.411  -8.021  14.640  1.00 56.66           H  
ATOM   3727 HH12 ARG A 240     -15.045  -9.076  14.987  1.00 56.66           H  
ATOM   3728  NH2 ARG A 240     -15.676 -10.835  13.443  1.00 56.66           N  
ATOM   3729 HH21 ARG A 240     -14.813 -10.998  13.941  1.00 56.66           H  
ATOM   3730 HH22 ARG A 240     -15.963 -11.510  12.748  1.00 56.66           H  
ATOM   3731  CZ  ARG A 240     -16.359  -9.740  13.620  1.00 56.66           C  
ATOM   3732  N   ALA A 241     -22.515  -4.781  10.901  1.00 62.77           N  
ATOM   3733  H   ALA A 241     -21.887  -4.523  10.153  1.00 62.77           H  
ATOM   3734  CA  ALA A 241     -23.566  -3.836  11.283  1.00 62.77           C  
ATOM   3735  HA  ALA A 241     -24.021  -4.184  12.210  1.00 62.77           H  
ATOM   3736  C   ALA A 241     -24.723  -3.737  10.263  1.00 62.77           C  
ATOM   3737  CB  ALA A 241     -22.904  -2.483  11.581  1.00 62.77           C  
ATOM   3738  HB1 ALA A 241     -23.650  -1.788  11.967  1.00 62.77           H  
ATOM   3739  HB2 ALA A 241     -22.472  -2.074  10.667  1.00 62.77           H  
ATOM   3740  HB3 ALA A 241     -22.122  -2.611  12.329  1.00 62.77           H  
ATOM   3741  O   ALA A 241     -25.469  -2.758  10.305  1.00 62.77           O  
ATOM   3742  N   GLY A 242     -24.843  -4.687   9.326  1.00 53.39           N  
ATOM   3743  H   GLY A 242     -24.178  -5.447   9.302  1.00 53.39           H  
ATOM   3744  CA  GLY A 242     -25.836  -4.653   8.244  1.00 53.39           C  
ATOM   3745  HA2 GLY A 242     -25.800  -5.598   7.702  1.00 53.39           H  
ATOM   3746  HA3 GLY A 242     -26.835  -4.530   8.660  1.00 53.39           H  
ATOM   3747  C   GLY A 242     -25.587  -3.529   7.235  1.00 53.39           C  
ATOM   3748  O   GLY A 242     -26.520  -3.032   6.611  1.00 53.39           O  
ATOM   3749  N   ARG A 243     -24.340  -3.050   7.139  1.00 54.19           N  
ATOM   3750  H   ARG A 243     -23.620  -3.597   7.589  1.00 54.19           H  
ATOM   3751  CA  ARG A 243     -23.938  -2.084   6.114  1.00 54.19           C  
ATOM   3752  HA  ARG A 243     -24.814  -1.559   5.733  1.00 54.19           H  
ATOM   3753  C   ARG A 243     -23.347  -2.856   4.949  1.00 54.19           C  
ATOM   3754  CB  ARG A 243     -22.939  -1.054   6.655  1.00 54.19           C  
ATOM   3755  HB2 ARG A 243     -22.105  -1.571   7.131  1.00 54.19           H  
ATOM   3756  HB3 ARG A 243     -22.553  -0.481   5.812  1.00 54.19           H  
ATOM   3757  O   ARG A 243     -22.325  -3.509   5.126  1.00 54.19           O  
ATOM   3758  CG  ARG A 243     -23.565  -0.088   7.664  1.00 54.19           C  
ATOM   3759  HG2 ARG A 243     -23.865  -0.637   8.556  1.00 54.19           H  
ATOM   3760  HG3 ARG A 243     -24.441   0.386   7.220  1.00 54.19           H  
ATOM   3761  CD  ARG A 243     -22.533   0.983   8.031  1.00 54.19           C  
ATOM   3762  HD2 ARG A 243     -22.275   1.534   7.126  1.00 54.19           H  
ATOM   3763  HD3 ARG A 243     -21.637   0.490   8.407  1.00 54.19           H  
ATOM   3764  NE  ARG A 243     -23.053   1.908   9.054  1.00 54.19           N  
ATOM   3765  HE  ARG A 243     -23.932   1.646   9.477  1.00 54.19           H  
ATOM   3766  NH1 ARG A 243     -21.326   3.417   8.973  1.00 54.19           N  
ATOM   3767 HH11 ARG A 243     -20.900   2.857   8.248  1.00 54.19           H  
ATOM   3768 HH12 ARG A 243     -20.862   4.250   9.307  1.00 54.19           H  
ATOM   3769  NH2 ARG A 243     -23.006   3.735  10.413  1.00 54.19           N  
ATOM   3770 HH21 ARG A 243     -22.533   4.562  10.748  1.00 54.19           H  
ATOM   3771 HH22 ARG A 243     -23.863   3.421  10.844  1.00 54.19           H  
ATOM   3772  CZ  ARG A 243     -22.462   3.013   9.472  1.00 54.19           C  
ATOM   3773  N   GLU A 244     -23.970  -2.749   3.791  1.00 62.79           N  
ATOM   3774  H   GLU A 244     -24.865  -2.285   3.735  1.00 62.79           H  
ATOM   3775  CA  GLU A 244     -23.411  -3.258   2.545  1.00 62.79           C  
ATOM   3776  HA  GLU A 244     -22.956  -4.231   2.730  1.00 62.79           H  
ATOM   3777  C   GLU A 244     -22.332  -2.290   2.038  1.00 62.79           C  
ATOM   3778  CB  GLU A 244     -24.533  -3.464   1.521  1.00 62.79           C  
ATOM   3779  HB2 GLU A 244     -25.087  -2.530   1.433  1.00 62.79           H  
ATOM   3780  HB3 GLU A 244     -24.093  -3.702   0.552  1.00 62.79           H  
ATOM   3781  O   GLU A 244     -22.473  -1.065   2.143  1.00 62.79           O  
ATOM   3782  CG  GLU A 244     -25.489  -4.603   1.929  1.00 62.79           C  
ATOM   3783  HG2 GLU A 244     -25.705  -4.527   2.994  1.00 62.79           H  
ATOM   3784  HG3 GLU A 244     -24.989  -5.557   1.758  1.00 62.79           H  
ATOM   3785  CD  GLU A 244     -26.822  -4.562   1.162  1.00 62.79           C  
ATOM   3786  OE1 GLU A 244     -27.817  -5.088   1.707  1.00 62.79           O  
ATOM   3787  OE2 GLU A 244     -26.883  -3.907   0.095  1.00 62.79           O  
ATOM   3788  N   TYR A 245     -21.237  -2.828   1.515  1.00 57.56           N  
ATOM   3789  H   TYR A 245     -21.176  -3.835   1.470  1.00 57.56           H  
ATOM   3790  CA  TYR A 245     -20.260  -2.082   0.733  1.00 57.56           C  
ATOM   3791  HA  TYR A 245     -20.673  -1.102   0.497  1.00 57.56           H  
ATOM   3792  C   TYR A 245     -20.032  -2.805  -0.587  1.00 57.56           C  
ATOM   3793  CB  TYR A 245     -18.949  -1.867   1.507  1.00 57.56           C  
ATOM   3794  HB2 TYR A 245     -19.183  -1.400   2.464  1.00 57.56           H  
ATOM   3795  HB3 TYR A 245     -18.337  -1.160   0.947  1.00 57.56           H  
ATOM   3796  O   TYR A 245     -20.103  -4.027  -0.655  1.00 57.56           O  
ATOM   3797  CG  TYR A 245     -18.123  -3.116   1.764  1.00 57.56           C  
ATOM   3798  CD1 TYR A 245     -18.490  -3.988   2.804  1.00 57.56           C  
ATOM   3799  HD1 TYR A 245     -19.402  -3.799   3.350  1.00 57.56           H  
ATOM   3800  CD2 TYR A 245     -17.005  -3.419   0.961  1.00 57.56           C  
ATOM   3801  HD2 TYR A 245     -16.733  -2.776   0.138  1.00 57.56           H  
ATOM   3802  CE1 TYR A 245     -17.726  -5.139   3.075  1.00 57.56           C  
ATOM   3803  HE1 TYR A 245     -18.020  -5.829   3.852  1.00 57.56           H  
ATOM   3804  CE2 TYR A 245     -16.249  -4.582   1.211  1.00 57.56           C  
ATOM   3805  HE2 TYR A 245     -15.404  -4.818   0.582  1.00 57.56           H  
ATOM   3806  OH  TYR A 245     -15.875  -6.555   2.532  1.00 57.56           O  
ATOM   3807  HH  TYR A 245     -15.186  -6.689   1.877  1.00 57.56           H  
ATOM   3808  CZ  TYR A 245     -16.604  -5.438   2.276  1.00 57.56           C  
ATOM   3809  N   MET A 246     -19.736  -2.049  -1.639  1.00 53.30           N  
ATOM   3810  H   MET A 246     -19.668  -1.046  -1.534  1.00 53.30           H  
ATOM   3811  CA  MET A 246     -19.246  -2.648  -2.872  1.00 53.30           C  
ATOM   3812  HA  MET A 246     -19.805  -3.557  -3.091  1.00 53.30           H  
ATOM   3813  C   MET A 246     -17.782  -3.031  -2.688  1.00 53.30           C  
ATOM   3814  CB  MET A 246     -19.411  -1.687  -4.046  1.00 53.30           C  
ATOM   3815  HB2 MET A 246     -18.643  -1.937  -4.779  1.00 53.30           H  
ATOM   3816  HB3 MET A 246     -19.262  -0.656  -3.725  1.00 53.30           H  
ATOM   3817  O   MET A 246     -16.936  -2.169  -2.437  1.00 53.30           O  
ATOM   3818  CG  MET A 246     -20.782  -1.849  -4.709  1.00 53.30           C  
ATOM   3819  HG2 MET A 246     -20.866  -2.876  -5.064  1.00 53.30           H  
ATOM   3820  HG3 MET A 246     -21.564  -1.687  -3.967  1.00 53.30           H  
ATOM   3821  SD  MET A 246     -21.080  -0.745  -6.118  1.00 53.30           S  
ATOM   3822  CE  MET A 246     -19.472  -0.781  -6.955  1.00 53.30           C  
ATOM   3823  HE1 MET A 246     -19.166  -1.820  -7.076  1.00 53.30           H  
ATOM   3824  HE2 MET A 246     -18.725  -0.244  -6.371  1.00 53.30           H  
ATOM   3825  HE3 MET A 246     -19.558  -0.321  -7.939  1.00 53.30           H  
ATOM   3826  N   LYS A 247     -17.502  -4.322  -2.813  1.00 60.57           N  
ATOM   3827  H   LYS A 247     -18.266  -4.949  -3.023  1.00 60.57           H  
ATOM   3828  CA  LYS A 247     -16.169  -4.875  -2.987  1.00 60.57           C  
ATOM   3829  HA  LYS A 247     -15.431  -4.227  -2.515  1.00 60.57           H  
ATOM   3830  C   LYS A 247     -15.898  -4.938  -4.489  1.00 60.57           C  
ATOM   3831  CB  LYS A 247     -16.137  -6.262  -2.328  1.00 60.57           C  
ATOM   3832  HB2 LYS A 247     -16.548  -6.190  -1.321  1.00 60.57           H  
ATOM   3833  HB3 LYS A 247     -16.767  -6.944  -2.899  1.00 60.57           H  
ATOM   3834  O   LYS A 247     -16.697  -5.499  -5.232  1.00 60.57           O  
ATOM   3835  CG  LYS A 247     -14.718  -6.835  -2.237  1.00 60.57           C  
ATOM   3836  HG2 LYS A 247     -14.266  -6.858  -3.229  1.00 60.57           H  
ATOM   3837  HG3 LYS A 247     -14.114  -6.205  -1.585  1.00 60.57           H  
ATOM   3838  CD  LYS A 247     -14.765  -8.262  -1.677  1.00 60.57           C  
ATOM   3839  HD2 LYS A 247     -15.246  -8.266  -0.699  1.00 60.57           H  
ATOM   3840  HD3 LYS A 247     -15.355  -8.877  -2.357  1.00 60.57           H  
ATOM   3841  CE  LYS A 247     -13.356  -8.852  -1.570  1.00 60.57           C  
ATOM   3842  HE2 LYS A 247     -12.853  -8.693  -2.524  1.00 60.57           H  
ATOM   3843  HE3 LYS A 247     -12.792  -8.337  -0.792  1.00 60.57           H  
ATOM   3844  NZ  LYS A 247     -13.415 -10.309  -1.312  1.00 60.57           N  
ATOM   3845  HZ1 LYS A 247     -13.872 -10.728  -2.110  1.00 60.57           H  
ATOM   3846  HZ2 LYS A 247     -12.502 -10.740  -1.315  1.00 60.57           H  
ATOM   3847  HZ3 LYS A 247     -13.969 -10.566  -0.508  1.00 60.57           H  
ATOM   3848  N   THR A 248     -14.802  -4.335  -4.932  1.00 57.75           N  
ATOM   3849  H   THR A 248     -14.188  -3.877  -4.274  1.00 57.75           H  
ATOM   3850  CA  THR A 248     -14.280  -4.574  -6.279  1.00 57.75           C  
ATOM   3851  HA  THR A 248     -15.092  -4.833  -6.959  1.00 57.75           H  
ATOM   3852  C   THR A 248     -13.325  -5.747  -6.182  1.00 57.75           C  
ATOM   3853  CB  THR A 248     -13.546  -3.360  -6.856  1.00 57.75           C  
ATOM   3854  HB  THR A 248     -12.586  -3.242  -6.355  1.00 57.75           H  
ATOM   3855  O   THR A 248     -12.376  -5.705  -5.400  1.00 57.75           O  
ATOM   3856  CG2 THR A 248     -13.308  -3.502  -8.360  1.00 57.75           C  
ATOM   3857 HG21 THR A 248     -12.813  -2.614  -8.753  1.00 57.75           H  
ATOM   3858 HG22 THR A 248     -12.665  -4.362  -8.550  1.00 57.75           H  
ATOM   3859 HG23 THR A 248     -14.253  -3.660  -8.880  1.00 57.75           H  
ATOM   3860  OG1 THR A 248     -14.287  -2.172  -6.664  1.00 57.75           O  
ATOM   3861  HG1 THR A 248     -13.816  -1.505  -7.169  1.00 57.75           H  
ATOM   3862  N   GLU A 249     -13.597  -6.787  -6.942  1.00 56.89           N  
ATOM   3863  H   GLU A 249     -14.378  -6.740  -7.580  1.00 56.89           H  
ATOM   3864  CA  GLU A 249     -12.698  -7.905  -7.164  1.00 56.89           C  
ATOM   3865  HA  GLU A 249     -11.809  -7.817  -6.539  1.00 56.89           H  
ATOM   3866  C   GLU A 249     -12.237  -7.867  -8.623  1.00 56.89           C  
ATOM   3867  CB  GLU A 249     -13.415  -9.202  -6.806  1.00 56.89           C  
ATOM   3868  HB2 GLU A 249     -12.805 -10.040  -7.146  1.00 56.89           H  
ATOM   3869  HB3 GLU A 249     -14.378  -9.183  -7.316  1.00 56.89           H  
ATOM   3870  O   GLU A 249     -12.843  -7.199  -9.462  1.00 56.89           O  
ATOM   3871  CG  GLU A 249     -13.689  -9.363  -5.309  1.00 56.89           C  
ATOM   3872  HG2 GLU A 249     -14.409  -8.609  -4.991  1.00 56.89           H  
ATOM   3873  HG3 GLU A 249     -12.761  -9.184  -4.766  1.00 56.89           H  
ATOM   3874  CD  GLU A 249     -14.221 -10.755  -4.936  1.00 56.89           C  
ATOM   3875  OE1 GLU A 249     -14.195 -11.018  -3.709  1.00 56.89           O  
ATOM   3876  OE2 GLU A 249     -14.576 -11.550  -5.831  1.00 56.89           O  
ATOM   3877  N   PHE A 250     -11.115  -8.516  -8.908  1.00 60.45           N  
ATOM   3878  H   PHE A 250     -10.703  -9.127  -8.217  1.00 60.45           H  
ATOM   3879  CA  PHE A 250     -10.505  -8.512 -10.228  1.00 60.45           C  
ATOM   3880  HA  PHE A 250     -11.173  -8.055 -10.959  1.00 60.45           H  
ATOM   3881  C   PHE A 250     -10.263  -9.954 -10.651  1.00 60.45           C  
ATOM   3882  CB  PHE A 250      -9.199  -7.709 -10.193  1.00 60.45           C  
ATOM   3883  HB2 PHE A 250      -8.725  -7.800 -11.170  1.00 60.45           H  
ATOM   3884  HB3 PHE A 250      -8.522  -8.168  -9.472  1.00 60.45           H  
ATOM   3885  O   PHE A 250      -9.404 -10.626 -10.079  1.00 60.45           O  
ATOM   3886  CG  PHE A 250      -9.342  -6.235  -9.859  1.00 60.45           C  
ATOM   3887  CD1 PHE A 250      -9.764  -5.318 -10.840  1.00 60.45           C  
ATOM   3888  HD1 PHE A 250     -10.041  -5.675 -11.821  1.00 60.45           H  
ATOM   3889  CD2 PHE A 250      -9.018  -5.771  -8.571  1.00 60.45           C  
ATOM   3890  HD2 PHE A 250      -8.695  -6.470  -7.814  1.00 60.45           H  
ATOM   3891  CE1 PHE A 250      -9.822  -3.943 -10.546  1.00 60.45           C  
ATOM   3892  HE1 PHE A 250     -10.111  -3.239 -11.313  1.00 60.45           H  
ATOM   3893  CE2 PHE A 250      -9.102  -4.400  -8.268  1.00 60.45           C  
ATOM   3894  HE2 PHE A 250      -8.839  -4.054  -7.280  1.00 60.45           H  
ATOM   3895  CZ  PHE A 250      -9.496  -3.484  -9.259  1.00 60.45           C  
ATOM   3896  HZ  PHE A 250      -9.535  -2.429  -9.033  1.00 60.45           H  
ATOM   3897  N   ASP A 251     -10.998 -10.409 -11.657  1.00 57.68           N  
ATOM   3898  H   ASP A 251     -11.702  -9.810 -12.064  1.00 57.68           H  
ATOM   3899  CA  ASP A 251     -10.749 -11.688 -12.305  1.00 57.68           C  
ATOM   3900  HA  ASP A 251     -10.309 -12.373 -11.579  1.00 57.68           H  
ATOM   3901  C   ASP A 251      -9.726 -11.505 -13.431  1.00 57.68           C  
ATOM   3902  CB  ASP A 251     -12.066 -12.316 -12.789  1.00 57.68           C  
ATOM   3903  HB2 ASP A 251     -12.649 -11.567 -13.324  1.00 57.68           H  
ATOM   3904  HB3 ASP A 251     -11.826 -13.116 -13.490  1.00 57.68           H  
ATOM   3905  O   ASP A 251      -9.755 -10.524 -14.178  1.00 57.68           O  
ATOM   3906  CG  ASP A 251     -12.908 -12.926 -11.657  1.00 57.68           C  
ATOM   3907  OD1 ASP A 251     -12.339 -13.214 -10.578  1.00 57.68           O  
ATOM   3908  OD2 ASP A 251     -14.109 -13.178 -11.909  1.00 57.68           O  
ATOM   3909  N   LEU A 252      -8.788 -12.446 -13.536  1.00 62.04           N  
ATOM   3910  H   LEU A 252      -8.847 -13.241 -12.915  1.00 62.04           H  
ATOM   3911  CA  LEU A 252      -7.746 -12.454 -14.560  1.00 62.04           C  
ATOM   3912  HA  LEU A 252      -7.691 -11.473 -15.032  1.00 62.04           H  
ATOM   3913  C   LEU A 252      -8.102 -13.465 -15.653  1.00 62.04           C  
ATOM   3914  CB  LEU A 252      -6.379 -12.754 -13.916  1.00 62.04           C  
ATOM   3915  HB2 LEU A 252      -6.473 -13.666 -13.327  1.00 62.04           H  
ATOM   3916  HB3 LEU A 252      -5.654 -12.954 -14.704  1.00 62.04           H  
ATOM   3917  O   LEU A 252      -7.962 -14.674 -15.464  1.00 62.04           O  
ATOM   3918  CG  LEU A 252      -5.825 -11.637 -13.013  1.00 62.04           C  
ATOM   3919  HG  LEU A 252      -6.556 -11.384 -12.245  1.00 62.04           H  
ATOM   3920  CD1 LEU A 252      -4.549 -12.126 -12.326  1.00 62.04           C  
ATOM   3921 HD11 LEU A 252      -4.154 -11.343 -11.679  1.00 62.04           H  
ATOM   3922 HD12 LEU A 252      -4.780 -13.000 -11.717  1.00 62.04           H  
ATOM   3923 HD13 LEU A 252      -3.804 -12.398 -13.074  1.00 62.04           H  
ATOM   3924  CD2 LEU A 252      -5.467 -10.376 -13.798  1.00 62.04           C  
ATOM   3925 HD21 LEU A 252      -4.769 -10.616 -14.600  1.00 62.04           H  
ATOM   3926 HD22 LEU A 252      -6.375  -9.946 -14.222  1.00 62.04           H  
ATOM   3927 HD23 LEU A 252      -5.014  -9.651 -13.122  1.00 62.04           H  
ATOM   3928  N   ASP A 253      -8.511 -12.971 -16.819  1.00 56.11           N  
ATOM   3929  H   ASP A 253      -8.599 -11.968 -16.903  1.00 56.11           H  
ATOM   3930  CA  ASP A 253      -8.758 -13.802 -17.996  1.00 56.11           C  
ATOM   3931  HA  ASP A 253      -9.063 -14.799 -17.678  1.00 56.11           H  
ATOM   3932  C   ASP A 253      -7.473 -13.937 -18.813  1.00 56.11           C  
ATOM   3933  CB  ASP A 253      -9.888 -13.221 -18.858  1.00 56.11           C  
ATOM   3934  HB2 ASP A 253      -9.779 -12.138 -18.917  1.00 56.11           H  
ATOM   3935  HB3 ASP A 253      -9.785 -13.618 -19.868  1.00 56.11           H  
ATOM   3936  O   ASP A 253      -6.993 -12.979 -19.422  1.00 56.11           O  
ATOM   3937  CG  ASP A 253     -11.301 -13.560 -18.383  1.00 56.11           C  
ATOM   3938  OD1 ASP A 253     -11.459 -14.378 -17.454  1.00 56.11           O  
ATOM   3939  OD2 ASP A 253     -12.232 -13.015 -19.019  1.00 56.11           O  
ATOM   3940  N   ARG A 254      -6.900 -15.141 -18.866  1.00 54.28           N  
ATOM   3941  H   ARG A 254      -7.325 -15.883 -18.328  1.00 54.28           H  
ATOM   3942  CA  ARG A 254      -5.712 -15.416 -19.689  1.00 54.28           C  
ATOM   3943  HA  ARG A 254      -4.953 -14.665 -19.467  1.00 54.28           H  
ATOM   3944  C   ARG A 254      -6.055 -15.296 -21.172  1.00 54.28           C  
ATOM   3945  CB  ARG A 254      -5.140 -16.796 -19.363  1.00 54.28           C  
ATOM   3946  HB2 ARG A 254      -4.354 -17.027 -20.082  1.00 54.28           H  
ATOM   3947  HB3 ARG A 254      -5.924 -17.548 -19.447  1.00 54.28           H  
ATOM   3948  O   ARG A 254      -6.858 -16.067 -21.687  1.00 54.28           O  
ATOM   3949  CG  ARG A 254      -4.542 -16.815 -17.956  1.00 54.28           C  
ATOM   3950  HG2 ARG A 254      -3.756 -16.064 -17.886  1.00 54.28           H  
ATOM   3951  HG3 ARG A 254      -5.309 -16.595 -17.213  1.00 54.28           H  
ATOM   3952  CD  ARG A 254      -3.953 -18.193 -17.678  1.00 54.28           C  
ATOM   3953  HD2 ARG A 254      -4.761 -18.924 -17.664  1.00 54.28           H  
ATOM   3954  HD3 ARG A 254      -3.246 -18.445 -18.469  1.00 54.28           H  
ATOM   3955  NE  ARG A 254      -3.252 -18.181 -16.394  1.00 54.28           N  
ATOM   3956  HE  ARG A 254      -2.978 -17.277 -16.037  1.00 54.28           H  
ATOM   3957  NH1 ARG A 254      -3.024 -20.445 -16.113  1.00 54.28           N  
ATOM   3958 HH11 ARG A 254      -2.719 -21.225 -15.548  1.00 54.28           H  
ATOM   3959 HH12 ARG A 254      -3.465 -20.571 -17.013  1.00 54.28           H  
ATOM   3960  NH2 ARG A 254      -2.279 -19.000 -14.557  1.00 54.28           N  
ATOM   3961 HH21 ARG A 254      -2.061 -18.031 -14.376  1.00 54.28           H  
ATOM   3962 HH22 ARG A 254      -2.072 -19.732 -13.893  1.00 54.28           H  
ATOM   3963  CZ  ARG A 254      -2.862 -19.218 -15.695  1.00 54.28           C  
ATOM   3964  N   ILE A 255      -5.414 -14.354 -21.861  1.00 56.27           N  
ATOM   3965  H   ILE A 255      -4.762 -13.770 -21.358  1.00 56.27           H  
ATOM   3966  CA  ILE A 255      -5.659 -14.061 -23.277  1.00 56.27           C  
ATOM   3967  HA  ILE A 255      -6.694 -14.311 -23.513  1.00 56.27           H  
ATOM   3968  C   ILE A 255      -4.755 -14.915 -24.167  1.00 56.27           C  
ATOM   3969  CB  ILE A 255      -5.440 -12.562 -23.591  1.00 56.27           C  
ATOM   3970  HB  ILE A 255      -4.369 -12.365 -23.545  1.00 56.27           H  
ATOM   3971  O   ILE A 255      -5.222 -15.571 -25.093  1.00 56.27           O  
ATOM   3972  CG1 ILE A 255      -6.113 -11.605 -22.583  1.00 56.27           C  
ATOM   3973 HG12 ILE A 255      -5.741 -11.823 -21.582  1.00 56.27           H  
ATOM   3974 HG13 ILE A 255      -7.195 -11.742 -22.588  1.00 56.27           H  
ATOM   3975  CG2 ILE A 255      -5.912 -12.262 -25.028  1.00 56.27           C  
ATOM   3976 HG21 ILE A 255      -5.679 -11.234 -25.306  1.00 56.27           H  
ATOM   3977 HG22 ILE A 255      -6.989 -12.414 -25.101  1.00 56.27           H  
ATOM   3978 HG23 ILE A 255      -5.416 -12.914 -25.747  1.00 56.27           H  
ATOM   3979  CD1 ILE A 255      -5.766 -10.138 -22.880  1.00 56.27           C  
ATOM   3980 HD11 ILE A 255      -4.764 -10.063 -23.302  1.00 56.27           H  
ATOM   3981 HD12 ILE A 255      -6.486  -9.714 -23.581  1.00 56.27           H  
ATOM   3982 HD13 ILE A 255      -5.757  -9.551 -21.961  1.00 56.27           H  
ATOM   3983  N   SER A 256      -3.442 -14.873 -23.928  1.00 45.72           N  
ATOM   3984  H   SER A 256      -3.107 -14.369 -23.120  1.00 45.72           H  
ATOM   3985  CA  SER A 256      -2.452 -15.499 -24.812  1.00 45.72           C  
ATOM   3986  HA  SER A 256      -2.852 -16.447 -25.172  1.00 45.72           H  
ATOM   3987  C   SER A 256      -1.146 -15.796 -24.084  1.00 45.72           C  
ATOM   3988  CB  SER A 256      -2.180 -14.608 -26.034  1.00 45.72           C  
ATOM   3989  HB2 SER A 256      -1.432 -15.085 -26.668  1.00 45.72           H  
ATOM   3990  HB3 SER A 256      -3.099 -14.499 -26.611  1.00 45.72           H  
ATOM   3991  O   SER A 256      -0.809 -15.133 -23.104  1.00 45.72           O  
ATOM   3992  OG  SER A 256      -1.715 -13.329 -25.656  1.00 45.72           O  
ATOM   3993  HG  SER A 256      -2.405 -12.888 -25.155  1.00 45.72           H  
ATOM   3994  N   SER A 257      -0.412 -16.804 -24.550  1.00 50.01           N  
ATOM   3995  H   SER A 257      -0.726 -17.321 -25.358  1.00 50.01           H  
ATOM   3996  CA  SER A 257       0.977 -17.031 -24.153  1.00 50.01           C  
ATOM   3997  HA  SER A 257       1.080 -16.867 -23.080  1.00 50.01           H  
ATOM   3998  C   SER A 257       1.899 -16.055 -24.884  1.00 50.01           C  
ATOM   3999  CB  SER A 257       1.390 -18.480 -24.435  1.00 50.01           C  
ATOM   4000  HB2 SER A 257       0.879 -19.135 -23.730  1.00 50.01           H  
ATOM   4001  HB3 SER A 257       2.465 -18.592 -24.292  1.00 50.01           H  
ATOM   4002  O   SER A 257       1.793 -15.872 -26.096  1.00 50.01           O  
ATOM   4003  OG  SER A 257       1.033 -18.873 -25.749  1.00 50.01           O  
ATOM   4004  HG  SER A 257       1.689 -18.548 -26.370  1.00 50.01           H  
ATOM   4005  N   ILE A 258       2.834 -15.461 -24.153  1.00 51.34           N  
ATOM   4006  H   ILE A 258       2.873 -15.697 -23.171  1.00 51.34           H  
ATOM   4007  CA  ILE A 258       3.975 -14.715 -24.674  1.00 51.34           C  
ATOM   4008  HA  ILE A 258       3.644 -14.063 -25.482  1.00 51.34           H  
ATOM   4009  C   ILE A 258       4.948 -15.755 -25.235  1.00 51.34           C  
ATOM   4010  CB  ILE A 258       4.616 -13.838 -23.566  1.00 51.34           C  
ATOM   4011  HB  ILE A 258       5.004 -14.492 -22.785  1.00 51.34           H  
ATOM   4012  O   ILE A 258       5.695 -16.399 -24.499  1.00 51.34           O  
ATOM   4013  CG1 ILE A 258       3.576 -12.886 -22.927  1.00 51.34           C  
ATOM   4014 HG12 ILE A 258       2.709 -13.459 -22.601  1.00 51.34           H  
ATOM   4015 HG13 ILE A 258       3.243 -12.166 -23.675  1.00 51.34           H  
ATOM   4016  CG2 ILE A 258       5.793 -13.035 -24.151  1.00 51.34           C  
ATOM   4017 HG21 ILE A 258       6.542 -13.700 -24.581  1.00 51.34           H  
ATOM   4018 HG22 ILE A 258       5.447 -12.353 -24.928  1.00 51.34           H  
ATOM   4019 HG23 ILE A 258       6.294 -12.459 -23.374  1.00 51.34           H  
ATOM   4020  CD1 ILE A 258       4.082 -12.127 -21.693  1.00 51.34           C  
ATOM   4021 HD11 ILE A 258       3.249 -11.602 -21.225  1.00 51.34           H  
ATOM   4022 HD12 ILE A 258       4.838 -11.396 -21.977  1.00 51.34           H  
ATOM   4023 HD13 ILE A 258       4.503 -12.828 -20.971  1.00 51.34           H  
ATOM   4024  N   HIS A 259       4.905 -15.971 -26.547  1.00 41.08           N  
ATOM   4025  H   HIS A 259       4.227 -15.460 -27.095  1.00 41.08           H  
ATOM   4026  CA  HIS A 259       5.916 -16.757 -27.248  1.00 41.08           C  
ATOM   4027  HA  HIS A 259       6.222 -17.595 -26.622  1.00 41.08           H  
ATOM   4028  C   HIS A 259       7.169 -15.902 -27.479  1.00 41.08           C  
ATOM   4029  CB  HIS A 259       5.349 -17.325 -28.563  1.00 41.08           C  
ATOM   4030  HB2 HIS A 259       4.800 -16.546 -29.091  1.00 41.08           H  
ATOM   4031  HB3 HIS A 259       6.179 -17.629 -29.201  1.00 41.08           H  
ATOM   4032  O   HIS A 259       7.437 -15.511 -28.607  1.00 41.08           O  
ATOM   4033  CG  HIS A 259       4.481 -18.541 -28.392  1.00 41.08           C  
ATOM   4034  CD2 HIS A 259       3.174 -18.678 -28.773  1.00 41.08           C  
ATOM   4035  HD2 HIS A 259       2.562 -17.910 -29.223  1.00 41.08           H  
ATOM   4036  ND1 HIS A 259       4.892 -19.759 -27.901  1.00 41.08           N  
ATOM   4037  HD1 HIS A 259       5.815 -19.975 -27.552  1.00 41.08           H  
ATOM   4038  CE1 HIS A 259       3.855 -20.607 -27.973  1.00 41.08           C  
ATOM   4039  HE1 HIS A 259       3.872 -21.638 -27.653  1.00 41.08           H  
ATOM   4040  NE2 HIS A 259       2.782 -19.993 -28.496  1.00 41.08           N  
ATOM   4041  N   ASP A 260       7.949 -15.630 -26.432  1.00 44.46           N  
ATOM   4042  H   ASP A 260       7.650 -15.906 -25.508  1.00 44.46           H  
ATOM   4043  CA  ASP A 260       9.333 -15.179 -26.615  1.00 44.46           C  
ATOM   4044  HA  ASP A 260       9.455 -14.774 -27.620  1.00 44.46           H  
ATOM   4045  C   ASP A 260      10.252 -16.401 -26.563  1.00 44.46           C  
ATOM   4046  CB  ASP A 260       9.721 -14.051 -25.642  1.00 44.46           C  
ATOM   4047  HB2 ASP A 260       9.233 -14.212 -24.681  1.00 44.46           H  
ATOM   4048  HB3 ASP A 260      10.798 -14.091 -25.479  1.00 44.46           H  
ATOM   4049  O   ASP A 260      10.709 -16.853 -25.512  1.00 44.46           O  
ATOM   4050  CG  ASP A 260       9.398 -12.643 -26.174  1.00 44.46           C  
ATOM   4051  OD1 ASP A 260       9.277 -12.475 -27.408  1.00 44.46           O  
ATOM   4052  OD2 ASP A 260       9.313 -11.727 -25.328  1.00 44.46           O  
ATOM   4053  N   THR A 261      10.494 -16.976 -27.740  1.00 37.13           N  
ATOM   4054  H   THR A 261      10.069 -16.554 -28.553  1.00 37.13           H  
ATOM   4055  CA  THR A 261      11.326 -18.165 -27.985  1.00 37.13           C  
ATOM   4056  HA  THR A 261      11.048 -18.925 -27.255  1.00 37.13           H  
ATOM   4057  C   THR A 261      12.831 -17.931 -27.784  1.00 37.13           C  
ATOM   4058  CB  THR A 261      11.039 -18.735 -29.391  1.00 37.13           C  
ATOM   4059  HB  THR A 261      11.783 -19.484 -29.662  1.00 37.13           H  
ATOM   4060  O   THR A 261      13.638 -18.565 -28.455  1.00 37.13           O  
ATOM   4061  CG2 THR A 261       9.672 -19.412 -29.463  1.00 37.13           C  
ATOM   4062 HG21 THR A 261       8.885 -18.690 -29.245  1.00 37.13           H  
ATOM   4063 HG22 THR A 261       9.522 -19.812 -30.466  1.00 37.13           H  
ATOM   4064 HG23 THR A 261       9.630 -20.229 -28.743  1.00 37.13           H  
ATOM   4065  OG1 THR A 261      11.039 -17.702 -30.352  1.00 37.13           O  
ATOM   4066  HG1 THR A 261      11.950 -17.418 -30.461  1.00 37.13           H  
ATOM   4067  N   SER A 262      13.251 -17.038 -26.887  1.00 39.49           N  
ATOM   4068  H   SER A 262      12.561 -16.499 -26.383  1.00 39.49           H  
ATOM   4069  CA  SER A 262      14.681 -16.773 -26.656  1.00 39.49           C  
ATOM   4070  HA  SER A 262      15.258 -17.626 -27.013  1.00 39.49           H  
ATOM   4071  C   SER A 262      15.109 -16.625 -25.195  1.00 39.49           C  
ATOM   4072  CB  SER A 262      15.136 -15.572 -27.489  1.00 39.49           C  
ATOM   4073  HB2 SER A 262      15.006 -15.805 -28.546  1.00 39.49           H  
ATOM   4074  HB3 SER A 262      16.192 -15.373 -27.304  1.00 39.49           H  
ATOM   4075  O   SER A 262      16.304 -16.507 -24.952  1.00 39.49           O  
ATOM   4076  OG  SER A 262      14.370 -14.428 -27.169  1.00 39.49           O  
ATOM   4077  HG  SER A 262      14.658 -13.693 -27.715  1.00 39.49           H  
ATOM   4078  N   PHE A 263      14.200 -16.689 -24.213  1.00 38.88           N  
ATOM   4079  H   PHE A 263      13.223 -16.754 -24.460  1.00 38.88           H  
ATOM   4080  CA  PHE A 263      14.565 -16.422 -22.809  1.00 38.88           C  
ATOM   4081  HA  PHE A 263      15.623 -16.162 -22.765  1.00 38.88           H  
ATOM   4082  C   PHE A 263      14.471 -17.605 -21.835  1.00 38.88           C  
ATOM   4083  CB  PHE A 263      13.810 -15.179 -22.313  1.00 38.88           C  
ATOM   4084  HB2 PHE A 263      13.536 -15.308 -21.266  1.00 38.88           H  
ATOM   4085  HB3 PHE A 263      12.881 -15.052 -22.869  1.00 38.88           H  
ATOM   4086  O   PHE A 263      14.896 -17.464 -20.689  1.00 38.88           O  
ATOM   4087  CG  PHE A 263      14.653 -13.924 -22.421  1.00 38.88           C  
ATOM   4088  CD1 PHE A 263      15.566 -13.611 -21.396  1.00 38.88           C  
ATOM   4089  HD1 PHE A 263      15.650 -14.258 -20.536  1.00 38.88           H  
ATOM   4090  CD2 PHE A 263      14.573 -13.103 -23.561  1.00 38.88           C  
ATOM   4091  HD2 PHE A 263      13.891 -13.351 -24.361  1.00 38.88           H  
ATOM   4092  CE1 PHE A 263      16.385 -12.472 -21.501  1.00 38.88           C  
ATOM   4093  HE1 PHE A 263      17.093 -12.244 -20.718  1.00 38.88           H  
ATOM   4094  CE2 PHE A 263      15.392 -11.964 -23.665  1.00 38.88           C  
ATOM   4095  HE2 PHE A 263      15.327 -11.338 -24.543  1.00 38.88           H  
ATOM   4096  CZ  PHE A 263      16.296 -11.648 -22.636  1.00 38.88           C  
ATOM   4097  HZ  PHE A 263      16.931 -10.779 -22.725  1.00 38.88           H  
ATOM   4098  N   ILE A 264      13.943 -18.768 -22.235  1.00 36.31           N  
ATOM   4099  H   ILE A 264      13.641 -18.865 -23.194  1.00 36.31           H  
ATOM   4100  CA  ILE A 264      13.616 -19.828 -21.258  1.00 36.31           C  
ATOM   4101  HA  ILE A 264      13.560 -19.360 -20.275  1.00 36.31           H  
ATOM   4102  C   ILE A 264      14.727 -20.879 -21.065  1.00 36.31           C  
ATOM   4103  CB  ILE A 264      12.185 -20.379 -21.493  1.00 36.31           C  
ATOM   4104  HB  ILE A 264      12.119 -20.761 -22.512  1.00 36.31           H  
ATOM   4105  O   ILE A 264      14.727 -21.549 -20.036  1.00 36.31           O  
ATOM   4106  CG1 ILE A 264      11.174 -19.213 -21.323  1.00 36.31           C  
ATOM   4107 HG12 ILE A 264      11.396 -18.438 -22.056  1.00 36.31           H  
ATOM   4108 HG13 ILE A 264      11.291 -18.775 -20.331  1.00 36.31           H  
ATOM   4109  CG2 ILE A 264      11.830 -21.526 -20.524  1.00 36.31           C  
ATOM   4110 HG21 ILE A 264      11.943 -21.196 -19.491  1.00 36.31           H  
ATOM   4111 HG22 ILE A 264      10.812 -21.877 -20.690  1.00 36.31           H  
ATOM   4112 HG23 ILE A 264      12.482 -22.381 -20.701  1.00 36.31           H  
ATOM   4113  CD1 ILE A 264       9.697 -19.581 -21.512  1.00 36.31           C  
ATOM   4114 HD11 ILE A 264       9.565 -20.121 -22.450  1.00 36.31           H  
ATOM   4115 HD12 ILE A 264       9.102 -18.668 -21.545  1.00 36.31           H  
ATOM   4116 HD13 ILE A 264       9.341 -20.189 -20.681  1.00 36.31           H  
ATOM   4117  N   GLU A 265      15.733 -20.993 -21.935  1.00 38.17           N  
ATOM   4118  H   GLU A 265      15.763 -20.420 -22.767  1.00 38.17           H  
ATOM   4119  CA  GLU A 265      16.721 -22.081 -21.783  1.00 38.17           C  
ATOM   4120  HA  GLU A 265      16.229 -22.909 -21.272  1.00 38.17           H  
ATOM   4121  C   GLU A 265      17.912 -21.799 -20.848  1.00 38.17           C  
ATOM   4122  CB  GLU A 265      17.134 -22.661 -23.147  1.00 38.17           C  
ATOM   4123  HB2 GLU A 265      17.351 -21.853 -23.846  1.00 38.17           H  
ATOM   4124  HB3 GLU A 265      18.030 -23.270 -23.021  1.00 38.17           H  
ATOM   4125  O   GLU A 265      18.581 -22.750 -20.469  1.00 38.17           O  
ATOM   4126  CG  GLU A 265      16.011 -23.564 -23.695  1.00 38.17           C  
ATOM   4127  HG2 GLU A 265      15.141 -22.946 -23.915  1.00 38.17           H  
ATOM   4128  HG3 GLU A 265      15.723 -24.274 -22.919  1.00 38.17           H  
ATOM   4129  CD  GLU A 265      16.392 -24.359 -24.956  1.00 38.17           C  
ATOM   4130  OE1 GLU A 265      15.622 -25.291 -25.291  1.00 38.17           O  
ATOM   4131  OE2 GLU A 265      17.403 -24.015 -25.607  1.00 38.17           O  
ATOM   4132  N   GLU A 266      18.169 -20.570 -20.378  1.00 40.26           N  
ATOM   4133  H   GLU A 266      17.630 -19.793 -20.733  1.00 40.26           H  
ATOM   4134  CA  GLU A 266      19.440 -20.306 -19.660  1.00 40.26           C  
ATOM   4135  HA  GLU A 266      20.074 -21.188 -19.755  1.00 40.26           H  
ATOM   4136  C   GLU A 266      19.336 -20.102 -18.135  1.00 40.26           C  
ATOM   4137  CB  GLU A 266      20.217 -19.187 -20.377  1.00 40.26           C  
ATOM   4138  HB2 GLU A 266      19.937 -19.182 -21.430  1.00 40.26           H  
ATOM   4139  HB3 GLU A 266      19.951 -18.223 -19.944  1.00 40.26           H  
ATOM   4140  O   GLU A 266      20.354 -20.082 -17.449  1.00 40.26           O  
ATOM   4141  CG  GLU A 266      21.741 -19.411 -20.298  1.00 40.26           C  
ATOM   4142  HG2 GLU A 266      21.964 -20.418 -20.650  1.00 40.26           H  
ATOM   4143  HG3 GLU A 266      22.060 -19.338 -19.258  1.00 40.26           H  
ATOM   4144  CD  GLU A 266      22.561 -18.412 -21.131  1.00 40.26           C  
ATOM   4145  OE1 GLU A 266      23.787 -18.636 -21.268  1.00 40.26           O  
ATOM   4146  OE2 GLU A 266      21.990 -17.397 -21.596  1.00 40.26           O  
ATOM   4147  N   SER A 267      18.140 -19.982 -17.543  1.00 37.30           N  
ATOM   4148  H   SER A 267      17.311 -20.071 -18.114  1.00 37.30           H  
ATOM   4149  CA  SER A 267      18.033 -19.644 -16.103  1.00 37.30           C  
ATOM   4150  HA  SER A 267      19.023 -19.370 -15.740  1.00 37.30           H  
ATOM   4151  C   SER A 267      17.620 -20.782 -15.165  1.00 37.30           C  
ATOM   4152  CB  SER A 267      17.207 -18.377 -15.883  1.00 37.30           C  
ATOM   4153  HB2 SER A 267      17.660 -17.554 -16.437  1.00 37.30           H  
ATOM   4154  HB3 SER A 267      17.219 -18.124 -14.823  1.00 37.30           H  
ATOM   4155  O   SER A 267      17.649 -20.591 -13.949  1.00 37.30           O  
ATOM   4156  OG  SER A 267      15.868 -18.539 -16.302  1.00 37.30           O  
ATOM   4157  HG  SER A 267      15.821 -18.391 -17.249  1.00 37.30           H  
ATOM   4158  N   THR A 268      17.290 -21.975 -15.674  1.00 34.29           N  
ATOM   4159  H   THR A 268      17.350 -22.123 -16.671  1.00 34.29           H  
ATOM   4160  CA  THR A 268      16.913 -23.112 -14.809  1.00 34.29           C  
ATOM   4161  HA  THR A 268      16.586 -22.707 -13.851  1.00 34.29           H  
ATOM   4162  C   THR A 268      18.068 -24.034 -14.412  1.00 34.29           C  
ATOM   4163  CB  THR A 268      15.701 -23.896 -15.337  1.00 34.29           C  
ATOM   4164  HB  THR A 268      15.666 -24.873 -14.856  1.00 34.29           H  
ATOM   4165  O   THR A 268      17.897 -24.801 -13.470  1.00 34.29           O  
ATOM   4166  CG2 THR A 268      14.395 -23.165 -15.022  1.00 34.29           C  
ATOM   4167 HG21 THR A 268      14.409 -22.166 -15.457  1.00 34.29           H  
ATOM   4168 HG22 THR A 268      13.557 -23.729 -15.430  1.00 34.29           H  
ATOM   4169 HG23 THR A 268      14.274 -23.085 -13.941  1.00 34.29           H  
ATOM   4170  OG1 THR A 268      15.746 -24.079 -16.731  1.00 34.29           O  
ATOM   4171  HG1 THR A 268      15.443 -23.281 -17.172  1.00 34.29           H  
ATOM   4172  N   GLU A 269      19.265 -23.911 -14.998  1.00 34.35           N  
ATOM   4173  H   GLU A 269      19.365 -23.315 -15.806  1.00 34.35           H  
ATOM   4174  CA  GLU A 269      20.409 -24.768 -14.623  1.00 34.35           C  
ATOM   4175  HA  GLU A 269      20.020 -25.693 -14.197  1.00 34.35           H  
ATOM   4176  C   GLU A 269      21.319 -24.208 -13.509  1.00 34.35           C  
ATOM   4177  CB  GLU A 269      21.208 -25.195 -15.867  1.00 34.35           C  
ATOM   4178  HB2 GLU A 269      22.132 -25.671 -15.537  1.00 34.35           H  
ATOM   4179  HB3 GLU A 269      21.462 -24.319 -16.464  1.00 34.35           H  
ATOM   4180  O   GLU A 269      22.242 -24.891 -13.077  1.00 34.35           O  
ATOM   4181  CG  GLU A 269      20.429 -26.214 -16.718  1.00 34.35           C  
ATOM   4182  HG2 GLU A 269      19.993 -26.960 -16.053  1.00 34.35           H  
ATOM   4183  HG3 GLU A 269      19.611 -25.700 -17.223  1.00 34.35           H  
ATOM   4184  CD  GLU A 269      21.300 -26.943 -17.759  1.00 34.35           C  
ATOM   4185  OE1 GLU A 269      20.844 -28.006 -18.241  1.00 34.35           O  
ATOM   4186  OE2 GLU A 269      22.420 -26.463 -18.050  1.00 34.35           O  
ATOM   4187  N   LEU A 270      21.075 -23.006 -12.969  1.00 35.19           N  
ATOM   4188  H   LEU A 270      20.304 -22.472 -13.344  1.00 35.19           H  
ATOM   4189  CA  LEU A 270      22.039 -22.349 -12.060  1.00 35.19           C  
ATOM   4190  HA  LEU A 270      22.926 -22.981 -12.003  1.00 35.19           H  
ATOM   4191  C   LEU A 270      21.648 -22.251 -10.579  1.00 35.19           C  
ATOM   4192  CB  LEU A 270      22.507 -21.025 -12.692  1.00 35.19           C  
ATOM   4193  HB2 LEU A 270      21.762 -20.689 -13.413  1.00 35.19           H  
ATOM   4194  HB3 LEU A 270      22.600 -20.245 -11.937  1.00 35.19           H  
ATOM   4195  O   LEU A 270      22.388 -21.662  -9.794  1.00 35.19           O  
ATOM   4196  CG  LEU A 270      23.865 -21.211 -13.400  1.00 35.19           C  
ATOM   4197  HG  LEU A 270      23.907 -22.194 -13.869  1.00 35.19           H  
ATOM   4198  CD1 LEU A 270      24.043 -20.167 -14.497  1.00 35.19           C  
ATOM   4199 HD11 LEU A 270      25.001 -20.318 -14.995  1.00 35.19           H  
ATOM   4200 HD12 LEU A 270      23.999 -19.162 -14.077  1.00 35.19           H  
ATOM   4201 HD13 LEU A 270      23.254 -20.283 -15.241  1.00 35.19           H  
ATOM   4202  CD2 LEU A 270      25.027 -21.074 -12.408  1.00 35.19           C  
ATOM   4203 HD21 LEU A 270      24.921 -21.816 -11.617  1.00 35.19           H  
ATOM   4204 HD22 LEU A 270      25.029 -20.077 -11.967  1.00 35.19           H  
ATOM   4205 HD23 LEU A 270      25.969 -21.249 -12.928  1.00 35.19           H  
ATOM   4206  N   PHE A 271      20.545 -22.872 -10.156  1.00 31.56           N  
ATOM   4207  H   PHE A 271      19.992 -23.372 -10.837  1.00 31.56           H  
ATOM   4208  CA  PHE A 271      20.201 -22.972  -8.730  1.00 31.56           C  
ATOM   4209  HA  PHE A 271      21.068 -22.655  -8.150  1.00 31.56           H  
ATOM   4210  C   PHE A 271      19.999 -24.414  -8.251  1.00 31.56           C  
ATOM   4211  CB  PHE A 271      19.075 -21.997  -8.352  1.00 31.56           C  
ATOM   4212  HB2 PHE A 271      18.678 -22.259  -7.371  1.00 31.56           H  
ATOM   4213  HB3 PHE A 271      18.258 -22.097  -9.067  1.00 31.56           H  
ATOM   4214  O   PHE A 271      19.279 -24.654  -7.282  1.00 31.56           O  
ATOM   4215  CG  PHE A 271      19.520 -20.548  -8.273  1.00 31.56           C  
ATOM   4216  CD1 PHE A 271      20.151 -20.063  -7.109  1.00 31.56           C  
ATOM   4217  HD1 PHE A 271      20.338 -20.733  -6.283  1.00 31.56           H  
ATOM   4218  CD2 PHE A 271      19.303 -19.681  -9.359  1.00 31.56           C  
ATOM   4219  HD2 PHE A 271      18.840 -20.052 -10.261  1.00 31.56           H  
ATOM   4220  CE1 PHE A 271      20.550 -18.716  -7.028  1.00 31.56           C  
ATOM   4221  HE1 PHE A 271      21.047 -18.352  -6.141  1.00 31.56           H  
ATOM   4222  CE2 PHE A 271      19.702 -18.335  -9.279  1.00 31.56           C  
ATOM   4223  HE2 PHE A 271      19.544 -17.681 -10.123  1.00 31.56           H  
ATOM   4224  CZ  PHE A 271      20.322 -17.851  -8.114  1.00 31.56           C  
ATOM   4225  HZ  PHE A 271      20.640 -16.820  -8.063  1.00 31.56           H  
ATOM   4226  N   GLU A 272      20.722 -25.376  -8.829  1.00 33.65           N  
ATOM   4227  H   GLU A 272      21.260 -25.162  -9.657  1.00 33.65           H  
ATOM   4228  CA  GLU A 272      21.215 -26.470  -7.992  1.00 33.65           C  
ATOM   4229  HA  GLU A 272      20.415 -26.800  -7.329  1.00 33.65           H  
ATOM   4230  C   GLU A 272      22.313 -25.895  -7.099  1.00 33.65           C  
ATOM   4231  CB  GLU A 272      21.645 -27.712  -8.785  1.00 33.65           C  
ATOM   4232  HB2 GLU A 272      22.307 -28.303  -8.152  1.00 33.65           H  
ATOM   4233  HB3 GLU A 272      22.180 -27.420  -9.689  1.00 33.65           H  
ATOM   4234  O   GLU A 272      23.494 -25.828  -7.434  1.00 33.65           O  
ATOM   4235  CG  GLU A 272      20.414 -28.571  -9.129  1.00 33.65           C  
ATOM   4236  HG2 GLU A 272      19.807 -28.683  -8.231  1.00 33.65           H  
ATOM   4237  HG3 GLU A 272      19.814 -28.047  -9.872  1.00 33.65           H  
ATOM   4238  CD  GLU A 272      20.760 -29.977  -9.645  1.00 33.65           C  
ATOM   4239  OE1 GLU A 272      19.833 -30.822  -9.645  1.00 33.65           O  
ATOM   4240  OE2 GLU A 272      21.939 -30.226  -9.979  1.00 33.65           O  
ATOM   4241  N   LEU A 273      21.865 -25.409  -5.942  1.00 34.34           N  
ATOM   4242  H   LEU A 273      20.860 -25.379  -5.841  1.00 34.34           H  
ATOM   4243  CA  LEU A 273      22.665 -25.238  -4.744  1.00 34.34           C  
ATOM   4244  HA  LEU A 273      23.410 -24.456  -4.894  1.00 34.34           H  
ATOM   4245  C   LEU A 273      23.377 -26.569  -4.474  1.00 34.34           C  
ATOM   4246  CB  LEU A 273      21.711 -24.868  -3.587  1.00 34.34           C  
ATOM   4247  HB2 LEU A 273      20.886 -25.579  -3.595  1.00 34.34           H  
ATOM   4248  HB3 LEU A 273      22.232 -24.998  -2.638  1.00 34.34           H  
ATOM   4249  O   LEU A 273      22.866 -27.413  -3.744  1.00 34.34           O  
ATOM   4250  CG  LEU A 273      21.147 -23.438  -3.657  1.00 34.34           C  
ATOM   4251  HG  LEU A 273      21.028 -23.129  -4.696  1.00 34.34           H  
ATOM   4252  CD1 LEU A 273      19.776 -23.372  -2.982  1.00 34.34           C  
ATOM   4253 HD11 LEU A 273      19.851 -23.696  -1.944  1.00 34.34           H  
ATOM   4254 HD12 LEU A 273      19.394 -22.352  -3.026  1.00 34.34           H  
ATOM   4255 HD13 LEU A 273      19.082 -24.022  -3.516  1.00 34.34           H  
ATOM   4256  CD2 LEU A 273      22.077 -22.454  -2.943  1.00 34.34           C  
ATOM   4257 HD21 LEU A 273      22.168 -22.713  -1.889  1.00 34.34           H  
ATOM   4258 HD22 LEU A 273      23.061 -22.484  -3.411  1.00 34.34           H  
ATOM   4259 HD23 LEU A 273      21.679 -21.443  -3.039  1.00 34.34           H  
ATOM   4260  N   SER A 274      24.540 -26.763  -5.086  1.00 28.45           N  
ATOM   4261  H   SER A 274      24.765 -26.155  -5.860  1.00 28.45           H  
ATOM   4262  CA  SER A 274      25.555 -27.686  -4.608  1.00 28.45           C  
ATOM   4263  HA  SER A 274      25.082 -28.577  -4.194  1.00 28.45           H  
ATOM   4264  C   SER A 274      26.324 -26.930  -3.524  1.00 28.45           C  
ATOM   4265  CB  SER A 274      26.462 -28.146  -5.751  1.00 28.45           C  
ATOM   4266  HB2 SER A 274      27.043 -27.306  -6.131  1.00 28.45           H  
ATOM   4267  HB3 SER A 274      25.853 -28.553  -6.558  1.00 28.45           H  
ATOM   4268  O   SER A 274      27.181 -26.097  -3.839  1.00 28.45           O  
ATOM   4269  OG  SER A 274      27.324 -29.154  -5.262  1.00 28.45           O  
ATOM   4270  HG  SER A 274      28.051 -29.265  -5.880  1.00 28.45           H  
ATOM   4271  N   PRO A 275      25.982 -27.089  -2.231  1.00 33.28           N  
ATOM   4272  CA  PRO A 275      26.865 -26.621  -1.185  1.00 33.28           C  
ATOM   4273  HA  PRO A 275      27.105 -25.567  -1.324  1.00 33.28           H  
ATOM   4274  C   PRO A 275      28.137 -27.469  -1.280  1.00 33.28           C  
ATOM   4275  CB  PRO A 275      26.084 -26.817   0.117  1.00 33.28           C  
ATOM   4276  HB2 PRO A 275      26.742 -26.963   0.974  1.00 33.28           H  
ATOM   4277  HB3 PRO A 275      25.436 -25.957   0.282  1.00 33.28           H  
ATOM   4278  O   PRO A 275      28.057 -28.682  -1.438  1.00 33.28           O  
ATOM   4279  CG  PRO A 275      25.228 -28.050  -0.174  1.00 33.28           C  
ATOM   4280  HG2 PRO A 275      25.809 -28.957  -0.010  1.00 33.28           H  
ATOM   4281  HG3 PRO A 275      24.320 -28.064   0.429  1.00 33.28           H  
ATOM   4282  CD  PRO A 275      24.915 -27.899  -1.658  1.00 33.28           C  
ATOM   4283  HD2 PRO A 275      24.836 -28.878  -2.129  1.00 33.28           H  
ATOM   4284  HD3 PRO A 275      23.975 -27.350  -1.728  1.00 33.28           H  
ATOM   4285  N   PHE A 276      29.294 -26.832  -1.127  1.00 31.25           N  
ATOM   4286  H   PHE A 276      29.255 -25.824  -1.077  1.00 31.25           H  
ATOM   4287  CA  PHE A 276      30.614 -27.467  -1.074  1.00 31.25           C  
ATOM   4288  HA  PHE A 276      31.283 -26.718  -0.651  1.00 31.25           H  
ATOM   4289  C   PHE A 276      31.237 -27.831  -2.430  1.00 31.25           C  
ATOM   4290  CB  PHE A 276      30.648 -28.655  -0.081  1.00 31.25           C  
ATOM   4291  HB2 PHE A 276      30.221 -29.542  -0.551  1.00 31.25           H  
ATOM   4292  HB3 PHE A 276      31.690 -28.895   0.127  1.00 31.25           H  
ATOM   4293  O   PHE A 276      31.410 -29.001  -2.745  1.00 31.25           O  
ATOM   4294  CG  PHE A 276      29.937 -28.423   1.237  1.00 31.25           C  
ATOM   4295  CD1 PHE A 276      30.544 -27.621   2.216  1.00 31.25           C  
ATOM   4296  HD1 PHE A 276      31.518 -27.191   2.030  1.00 31.25           H  
ATOM   4297  CD2 PHE A 276      28.673 -28.994   1.490  1.00 31.25           C  
ATOM   4298  HD2 PHE A 276      28.218 -29.646   0.758  1.00 31.25           H  
ATOM   4299  CE1 PHE A 276      29.883 -27.372   3.431  1.00 31.25           C  
ATOM   4300  HE1 PHE A 276      30.351 -26.751   4.180  1.00 31.25           H  
ATOM   4301  CE2 PHE A 276      27.998 -28.722   2.691  1.00 31.25           C  
ATOM   4302  HE2 PHE A 276      27.022 -29.149   2.866  1.00 31.25           H  
ATOM   4303  CZ  PHE A 276      28.605 -27.909   3.662  1.00 31.25           C  
ATOM   4304  HZ  PHE A 276      28.090 -27.703   4.589  1.00 31.25           H  
ATOM   4305  N   ASP A 277      31.765 -26.834  -3.141  1.00 32.07           N  
ATOM   4306  H   ASP A 277      31.469 -25.881  -2.981  1.00 32.07           H  
ATOM   4307  CA  ASP A 277      33.098 -27.043  -3.713  1.00 32.07           C  
ATOM   4308  HA  ASP A 277      33.580 -27.741  -3.029  1.00 32.07           H  
ATOM   4309  C   ASP A 277      33.946 -25.768  -3.640  1.00 32.07           C  
ATOM   4310  CB  ASP A 277      33.068 -27.734  -5.093  1.00 32.07           C  
ATOM   4311  HB2 ASP A 277      33.381 -27.036  -5.870  1.00 32.07           H  
ATOM   4312  HB3 ASP A 277      32.048 -28.042  -5.324  1.00 32.07           H  
ATOM   4313  O   ASP A 277      33.951 -24.893  -4.505  1.00 32.07           O  
ATOM   4314  CG  ASP A 277      33.973 -28.982  -5.144  1.00 32.07           C  
ATOM   4315  OD1 ASP A 277      34.860 -29.119  -4.264  1.00 32.07           O  
ATOM   4316  OD2 ASP A 277      33.811 -29.773  -6.097  1.00 32.07           O  
ATOM   4317  N   ASN A 278      34.650 -25.653  -2.515  1.00 32.35           N  
ATOM   4318  H   ASN A 278      34.607 -26.442  -1.887  1.00 32.35           H  
ATOM   4319  CA  ASN A 278      35.726 -24.698  -2.313  1.00 32.35           C  
ATOM   4320  HA  ASN A 278      35.399 -23.701  -2.607  1.00 32.35           H  
ATOM   4321  C   ASN A 278      36.914 -25.112  -3.192  1.00 32.35           C  
ATOM   4322  CB  ASN A 278      36.129 -24.702  -0.824  1.00 32.35           C  
ATOM   4323  HB2 ASN A 278      36.323 -25.727  -0.509  1.00 32.35           H  
ATOM   4324  HB3 ASN A 278      37.056 -24.141  -0.710  1.00 32.35           H  
ATOM   4325  O   ASN A 278      37.844 -25.756  -2.712  1.00 32.35           O  
ATOM   4326  CG  ASN A 278      35.121 -24.064   0.106  1.00 32.35           C  
ATOM   4327  ND2 ASN A 278      34.933 -24.619   1.281  1.00 32.35           N  
ATOM   4328 HD21 ASN A 278      34.265 -24.155   1.880  1.00 32.35           H  
ATOM   4329 HD22 ASN A 278      35.426 -25.465   1.531  1.00 32.35           H  
ATOM   4330  OD1 ASN A 278      34.523 -23.042  -0.172  1.00 32.35           O  
ATOM   4331  N   SER A 279      36.922 -24.721  -4.461  1.00 31.04           N  
ATOM   4332  H   SER A 279      36.077 -24.335  -4.857  1.00 31.04           H  
ATOM   4333  CA  SER A 279      38.155 -24.691  -5.248  1.00 31.04           C  
ATOM   4334  HA  SER A 279      38.998 -24.907  -4.591  1.00 31.04           H  
ATOM   4335  C   SER A 279      38.388 -23.270  -5.747  1.00 31.04           C  
ATOM   4336  CB  SER A 279      38.211 -25.802  -6.302  1.00 31.04           C  
ATOM   4337  HB2 SER A 279      39.170 -25.747  -6.818  1.00 31.04           H  
ATOM   4338  HB3 SER A 279      38.146 -26.768  -5.801  1.00 31.04           H  
ATOM   4339  O   SER A 279      38.015 -22.869  -6.841  1.00 31.04           O  
ATOM   4340  OG  SER A 279      37.179 -25.718  -7.253  1.00 31.04           O  
ATOM   4341  HG  SER A 279      36.359 -26.029  -6.862  1.00 31.04           H  
ATOM   4342  N   VAL A 280      38.982 -22.472  -4.858  1.00 32.93           N  
ATOM   4343  H   VAL A 280      39.224 -22.882  -3.968  1.00 32.93           H  
ATOM   4344  CA  VAL A 280      39.547 -21.157  -5.164  1.00 32.93           C  
ATOM   4345  HA  VAL A 280      38.760 -20.493  -5.524  1.00 32.93           H  
ATOM   4346  C   VAL A 280      40.618 -21.354  -6.243  1.00 32.93           C  
ATOM   4347  CB  VAL A 280      40.169 -20.550  -3.887  1.00 32.93           C  
ATOM   4348  HB  VAL A 280      40.903 -21.245  -3.478  1.00 32.93           H  
ATOM   4349  O   VAL A 280      41.635 -21.996  -5.959  1.00 32.93           O  
ATOM   4350  CG1 VAL A 280      40.874 -19.213  -4.147  1.00 32.93           C  
ATOM   4351 HG11 VAL A 280      40.180 -18.502  -4.594  1.00 32.93           H  
ATOM   4352 HG12 VAL A 280      41.721 -19.355  -4.819  1.00 32.93           H  
ATOM   4353 HG13 VAL A 280      41.256 -18.804  -3.212  1.00 32.93           H  
ATOM   4354  CG2 VAL A 280      39.095 -20.317  -2.814  1.00 32.93           C  
ATOM   4355 HG21 VAL A 280      38.331 -19.640  -3.194  1.00 32.93           H  
ATOM   4356 HG22 VAL A 280      38.627 -21.260  -2.530  1.00 32.93           H  
ATOM   4357 HG23 VAL A 280      39.549 -19.880  -1.924  1.00 32.93           H  
ATOM   4358  N   PRO A 281      40.448 -20.823  -7.465  1.00 33.76           N  
ATOM   4359  CA  PRO A 281      41.532 -20.774  -8.423  1.00 33.76           C  
ATOM   4360  HA  PRO A 281      42.076 -21.719  -8.430  1.00 33.76           H  
ATOM   4361  C   PRO A 281      42.459 -19.641  -7.982  1.00 33.76           C  
ATOM   4362  CB  PRO A 281      40.893 -20.560  -9.803  1.00 33.76           C  
ATOM   4363  HB2 PRO A 281      41.094 -21.412 -10.453  1.00 33.76           H  
ATOM   4364  HB3 PRO A 281      41.264 -19.648 -10.272  1.00 33.76           H  
ATOM   4365  O   PRO A 281      42.149 -18.460  -8.136  1.00 33.76           O  
ATOM   4366  CG  PRO A 281      39.389 -20.447  -9.538  1.00 33.76           C  
ATOM   4367  HG2 PRO A 281      38.940 -19.637 -10.113  1.00 33.76           H  
ATOM   4368  HG3 PRO A 281      38.905 -21.394  -9.776  1.00 33.76           H  
ATOM   4369  CD  PRO A 281      39.276 -20.189  -8.038  1.00 33.76           C  
ATOM   4370  HD2 PRO A 281      38.340 -20.601  -7.658  1.00 33.76           H  
ATOM   4371  HD3 PRO A 281      39.318 -19.118  -7.844  1.00 33.76           H  
ATOM   4372  N   ASN A 282      43.598 -20.014  -7.401  1.00 30.39           N  
ATOM   4373  H   ASN A 282      43.716 -20.996  -7.195  1.00 30.39           H  
ATOM   4374  CA  ASN A 282      44.758 -19.140  -7.291  1.00 30.39           C  
ATOM   4375  HA  ASN A 282      44.526 -18.272  -6.674  1.00 30.39           H  
ATOM   4376  C   ASN A 282      45.130 -18.680  -8.704  1.00 30.39           C  
ATOM   4377  CB  ASN A 282      45.939 -19.922  -6.684  1.00 30.39           C  
ATOM   4378  HB2 ASN A 282      46.066 -20.860  -7.224  1.00 30.39           H  
ATOM   4379  HB3 ASN A 282      46.850 -19.339  -6.821  1.00 30.39           H  
ATOM   4380  O   ASN A 282      45.685 -19.462  -9.474  1.00 30.39           O  
ATOM   4381  CG  ASN A 282      45.825 -20.204  -5.202  1.00 30.39           C  
ATOM   4382  ND2 ASN A 282      46.430 -21.276  -4.744  1.00 30.39           N  
ATOM   4383 HD21 ASN A 282      46.954 -21.867  -5.373  1.00 30.39           H  
ATOM   4384 HD22 ASN A 282      46.331 -21.447  -3.753  1.00 30.39           H  
ATOM   4385  OD1 ASN A 282      45.224 -19.479  -4.429  1.00 30.39           O  
ATOM   4386  N   ASN A 283      44.837 -17.433  -9.051  1.00 30.05           N  
ATOM   4387  H   ASN A 283      44.276 -16.865  -8.432  1.00 30.05           H  
ATOM   4388  CA  ASN A 283      45.508 -16.789 -10.167  1.00 30.05           C  
ATOM   4389  HA  ASN A 283      46.383 -17.391 -10.416  1.00 30.05           H  
ATOM   4390  C   ASN A 283      46.063 -15.453  -9.686  1.00 30.05           C  
ATOM   4391  CB  ASN A 283      44.616 -16.755 -11.421  1.00 30.05           C  
ATOM   4392  HB2 ASN A 283      43.940 -17.610 -11.404  1.00 30.05           H  
ATOM   4393  HB3 ASN A 283      44.017 -15.845 -11.431  1.00 30.05           H  
ATOM   4394  O   ASN A 283      45.469 -14.388  -9.847  1.00 30.05           O  
ATOM   4395  CG  ASN A 283      45.423 -16.854 -12.709  1.00 30.05           C  
ATOM   4396  ND2 ASN A 283      44.777 -16.723 -13.843  1.00 30.05           N  
ATOM   4397 HD21 ASN A 283      45.347 -16.763 -14.675  1.00 30.05           H  
ATOM   4398 HD22 ASN A 283      43.790 -16.507 -13.845  1.00 30.05           H  
ATOM   4399  OD1 ASN A 283      46.619 -17.092 -12.744  1.00 30.05           O  
ATOM   4400  N   ASP A 284      47.211 -15.561  -9.024  1.00 30.83           N  
ATOM   4401  H   ASP A 284      47.582 -16.489  -8.875  1.00 30.83           H  
ATOM   4402  CA  ASP A 284      48.170 -14.478  -8.921  1.00 30.83           C  
ATOM   4403  HA  ASP A 284      47.725 -13.631  -8.400  1.00 30.83           H  
ATOM   4404  C   ASP A 284      48.571 -14.087 -10.350  1.00 30.83           C  
ATOM   4405  CB  ASP A 284      49.413 -14.963  -8.148  1.00 30.83           C  
ATOM   4406  HB2 ASP A 284      49.859 -15.806  -8.677  1.00 30.83           H  
ATOM   4407  HB3 ASP A 284      50.145 -14.156  -8.130  1.00 30.83           H  
ATOM   4408  O   ASP A 284      49.109 -14.926 -11.071  1.00 30.83           O  
ATOM   4409  CG  ASP A 284      49.126 -15.382  -6.703  1.00 30.83           C  
ATOM   4410  OD1 ASP A 284      48.362 -14.658  -6.026  1.00 30.83           O  
ATOM   4411  OD2 ASP A 284      49.691 -16.415  -6.276  1.00 30.83           O  
ATOM   4412  N   ASN A 285      48.280 -12.842 -10.744  1.00 33.11           N  
ATOM   4413  H   ASN A 285      47.636 -12.357 -10.136  1.00 33.11           H  
ATOM   4414  CA  ASN A 285      48.941 -12.026 -11.781  1.00 33.11           C  
ATOM   4415  HA  ASN A 285      49.506 -11.255 -11.257  1.00 33.11           H  
ATOM   4416  C   ASN A 285      47.941 -11.299 -12.686  1.00 33.11           C  
ATOM   4417  CB  ASN A 285      49.959 -12.785 -12.662  1.00 33.11           C  
ATOM   4418  HB2 ASN A 285      49.477 -13.646 -13.126  1.00 33.11           H  
ATOM   4419  HB3 ASN A 285      50.291 -12.132 -13.468  1.00 33.11           H  
ATOM   4420  O   ASN A 285      47.532 -11.814 -13.720  1.00 33.11           O  
ATOM   4421  CG  ASN A 285      51.202 -13.215 -11.906  1.00 33.11           C  
ATOM   4422  ND2 ASN A 285      51.857 -14.259 -12.351  1.00 33.11           N  
ATOM   4423 HD21 ASN A 285      51.353 -14.874 -12.975  1.00 33.11           H  
ATOM   4424 HD22 ASN A 285      52.574 -14.600 -11.727  1.00 33.11           H  
ATOM   4425  OD1 ASN A 285      51.622 -12.604 -10.937  1.00 33.11           O  
ATOM   4426  N   ALA A 286      47.638 -10.051 -12.336  1.00 29.87           N  
ATOM   4427  H   ALA A 286      47.779  -9.822 -11.362  1.00 29.87           H  
ATOM   4428  CA  ALA A 286      47.700  -8.908 -13.253  1.00 29.87           C  
ATOM   4429  HA  ALA A 286      48.732  -8.766 -13.573  1.00 29.87           H  
ATOM   4430  C   ALA A 286      47.261  -7.663 -12.478  1.00 29.87           C  
ATOM   4431  CB  ALA A 286      46.843  -9.091 -14.515  1.00 29.87           C  
ATOM   4432  HB1 ALA A 286      46.779  -8.147 -15.056  1.00 29.87           H  
ATOM   4433  HB2 ALA A 286      45.837  -9.410 -14.242  1.00 29.87           H  
ATOM   4434  HB3 ALA A 286      47.289  -9.830 -15.180  1.00 29.87           H  
ATOM   4435  O   ALA A 286      46.079  -7.339 -12.387  1.00 29.87           O  
ATOM   4436  N   GLY A 287      48.235  -6.971 -11.888  1.00 24.71           N  
ATOM   4437  H   GLY A 287      49.189  -7.282 -12.003  1.00 24.71           H  
ATOM   4438  CA  GLY A 287      48.019  -5.620 -11.398  1.00 24.71           C  
ATOM   4439  HA2 GLY A 287      47.222  -5.621 -10.653  1.00 24.71           H  
ATOM   4440  HA3 GLY A 287      48.930  -5.234 -10.941  1.00 24.71           H  
ATOM   4441  C   GLY A 287      47.635  -4.715 -12.564  1.00 24.71           C  
ATOM   4442  O   GLY A 287      48.449  -4.466 -13.449  1.00 24.71           O  
ATOM   4443  N   ILE A 288      46.408  -4.206 -12.549  1.00 30.29           N  
ATOM   4444  H   ILE A 288      45.750  -4.552 -11.866  1.00 30.29           H  
ATOM   4445  CA  ILE A 288      46.043  -3.010 -13.302  1.00 30.29           C  
ATOM   4446  HA  ILE A 288      46.774  -2.835 -14.092  1.00 30.29           H  
ATOM   4447  C   ILE A 288      46.164  -1.858 -12.303  1.00 30.29           C  
ATOM   4448  CB  ILE A 288      44.676  -3.168 -14.002  1.00 30.29           C  
ATOM   4449  HB  ILE A 288      43.915  -3.385 -13.252  1.00 30.29           H  
ATOM   4450  O   ILE A 288      45.241  -1.532 -11.563  1.00 30.29           O  
ATOM   4451  CG1 ILE A 288      44.737  -4.333 -15.021  1.00 30.29           C  
ATOM   4452 HG12 ILE A 288      45.425  -4.075 -15.826  1.00 30.29           H  
ATOM   4453 HG13 ILE A 288      45.123  -5.228 -14.532  1.00 30.29           H  
ATOM   4454  CG2 ILE A 288      44.309  -1.862 -14.729  1.00 30.29           C  
ATOM   4455 HG21 ILE A 288      43.322  -1.941 -15.183  1.00 30.29           H  
ATOM   4456 HG22 ILE A 288      45.044  -1.633 -15.501  1.00 30.29           H  
ATOM   4457 HG23 ILE A 288      44.273  -1.036 -14.018  1.00 30.29           H  
ATOM   4458  CD1 ILE A 288      43.382  -4.711 -15.630  1.00 30.29           C  
ATOM   4459 HD11 ILE A 288      43.506  -5.597 -16.253  1.00 30.29           H  
ATOM   4460 HD12 ILE A 288      42.998  -3.902 -16.252  1.00 30.29           H  
ATOM   4461 HD13 ILE A 288      42.670  -4.935 -14.836  1.00 30.29           H  
ATOM   4462  N   LEU A 289      47.380  -1.316 -12.224  1.00 27.27           N  
ATOM   4463  H   LEU A 289      48.084  -1.689 -12.843  1.00 27.27           H  
ATOM   4464  CA  LEU A 289      47.693  -0.057 -11.553  1.00 27.27           C  
ATOM   4465  HA  LEU A 289      47.255  -0.031 -10.556  1.00 27.27           H  
ATOM   4466  C   LEU A 289      47.087   1.071 -12.397  1.00 27.27           C  
ATOM   4467  CB  LEU A 289      49.230   0.079 -11.469  1.00 27.27           C  
ATOM   4468  HB2 LEU A 289      49.485   1.125 -11.298  1.00 27.27           H  
ATOM   4469  HB3 LEU A 289      49.649  -0.191 -12.438  1.00 27.27           H  
ATOM   4470  O   LEU A 289      47.676   1.460 -13.402  1.00 27.27           O  
ATOM   4471  CG  LEU A 289      49.895  -0.773 -10.373  1.00 27.27           C  
ATOM   4472  HG  LEU A 289      49.380  -1.729 -10.285  1.00 27.27           H  
ATOM   4473  CD1 LEU A 289      51.358  -1.050 -10.723  1.00 27.27           C  
ATOM   4474 HD11 LEU A 289      51.411  -1.606 -11.659  1.00 27.27           H  
ATOM   4475 HD12 LEU A 289      51.820  -1.644  -9.935  1.00 27.27           H  
ATOM   4476 HD13 LEU A 289      51.898  -0.109 -10.834  1.00 27.27           H  
ATOM   4477  CD2 LEU A 289      49.857  -0.052  -9.024  1.00 27.27           C  
ATOM   4478 HD21 LEU A 289      48.823   0.152  -8.745  1.00 27.27           H  
ATOM   4479 HD22 LEU A 289      50.306  -0.682  -8.256  1.00 27.27           H  
ATOM   4480 HD23 LEU A 289      50.402   0.890  -9.082  1.00 27.27           H  
ATOM   4481  N   ILE A 290      45.909   1.573 -12.026  1.00 30.18           N  
ATOM   4482  H   ILE A 290      45.434   1.174 -11.229  1.00 30.18           H  
ATOM   4483  CA  ILE A 290      45.375   2.810 -12.609  1.00 30.18           C  
ATOM   4484  HA  ILE A 290      45.699   2.862 -13.649  1.00 30.18           H  
ATOM   4485  C   ILE A 290      45.978   3.978 -11.809  1.00 30.18           C  
ATOM   4486  CB  ILE A 290      43.830   2.839 -12.640  1.00 30.18           C  
ATOM   4487  HB  ILE A 290      43.456   2.834 -11.616  1.00 30.18           H  
ATOM   4488  O   ILE A 290      45.747   4.049 -10.599  1.00 30.18           O  
ATOM   4489  CG1 ILE A 290      43.291   1.585 -13.368  1.00 30.18           C  
ATOM   4490 HG12 ILE A 290      43.714   1.537 -14.372  1.00 30.18           H  
ATOM   4491 HG13 ILE A 290      43.614   0.704 -12.813  1.00 30.18           H  
ATOM   4492  CG2 ILE A 290      43.354   4.131 -13.332  1.00 30.18           C  
ATOM   4493 HG21 ILE A 290      43.749   5.009 -12.822  1.00 30.18           H  
ATOM   4494 HG22 ILE A 290      43.680   4.148 -14.372  1.00 30.18           H  
ATOM   4495 HG23 ILE A 290      42.267   4.203 -13.295  1.00 30.18           H  
ATOM   4496  CD1 ILE A 290      41.765   1.493 -13.469  1.00 30.18           C  
ATOM   4497 HD11 ILE A 290      41.321   1.594 -12.479  1.00 30.18           H  
ATOM   4498 HD12 ILE A 290      41.491   0.523 -13.884  1.00 30.18           H  
ATOM   4499 HD13 ILE A 290      41.377   2.272 -14.126  1.00 30.18           H  
ATOM   4500  N   PRO A 291      46.791   4.855 -12.425  1.00 31.65           N  
ATOM   4501  CA  PRO A 291      47.408   5.982 -11.735  1.00 31.65           C  
ATOM   4502  HA  PRO A 291      47.948   5.617 -10.861  1.00 31.65           H  
ATOM   4503  C   PRO A 291      46.350   6.996 -11.274  1.00 31.65           C  
ATOM   4504  CB  PRO A 291      48.423   6.570 -12.724  1.00 31.65           C  
ATOM   4505  HB2 PRO A 291      48.503   7.654 -12.638  1.00 31.65           H  
ATOM   4506  HB3 PRO A 291      49.397   6.107 -12.560  1.00 31.65           H  
ATOM   4507  O   PRO A 291      45.525   7.460 -12.057  1.00 31.65           O  
ATOM   4508  CG  PRO A 291      47.890   6.152 -14.092  1.00 31.65           C  
ATOM   4509  HG2 PRO A 291      47.152   6.879 -14.430  1.00 31.65           H  
ATOM   4510  HG3 PRO A 291      48.690   6.053 -14.826  1.00 31.65           H  
ATOM   4511  CD  PRO A 291      47.201   4.819 -13.820  1.00 31.65           C  
ATOM   4512  HD2 PRO A 291      46.346   4.712 -14.487  1.00 31.65           H  
ATOM   4513  HD3 PRO A 291      47.908   4.004 -13.973  1.00 31.65           H  
ATOM   4514  N   MET A 292      46.388   7.329  -9.980  1.00 26.63           N  
ATOM   4515  H   MET A 292      47.081   6.871  -9.405  1.00 26.63           H  
ATOM   4516  CA  MET A 292      45.674   8.459  -9.382  1.00 26.63           C  
ATOM   4517  HA  MET A 292      44.653   8.501  -9.760  1.00 26.63           H  
ATOM   4518  C   MET A 292      46.394   9.757  -9.772  1.00 26.63           C  
ATOM   4519  CB  MET A 292      45.651   8.330  -7.842  1.00 26.63           C  
ATOM   4520  HB2 MET A 292      45.340   9.288  -7.425  1.00 26.63           H  
ATOM   4521  HB3 MET A 292      46.660   8.125  -7.484  1.00 26.63           H  
ATOM   4522  O   MET A 292      47.294  10.188  -9.056  1.00 26.63           O  
ATOM   4523  CG  MET A 292      44.708   7.265  -7.279  1.00 26.63           C  
ATOM   4524  HG2 MET A 292      44.977   6.306  -7.723  1.00 26.63           H  
ATOM   4525  HG3 MET A 292      43.684   7.496  -7.572  1.00 26.63           H  
ATOM   4526  SD  MET A 292      44.791   7.089  -5.466  1.00 26.63           S  
ATOM   4527  CE  MET A 292      43.803   8.508  -4.916  1.00 26.63           C  
ATOM   4528  HE1 MET A 292      42.798   8.435  -5.332  1.00 26.63           H  
ATOM   4529  HE2 MET A 292      43.745   8.509  -3.828  1.00 26.63           H  
ATOM   4530  HE3 MET A 292      44.269   9.433  -5.254  1.00 26.63           H  
ATOM   4531  N   GLU A 293      46.021  10.373 -10.890  1.00 34.20           N  
ATOM   4532  H   GLU A 293      45.356   9.926 -11.505  1.00 34.20           H  
ATOM   4533  CA  GLU A 293      46.455  11.732 -11.239  1.00 34.20           C  
ATOM   4534  HA  GLU A 293      47.144  12.099 -10.478  1.00 34.20           H  
ATOM   4535  C   GLU A 293      45.250  12.689 -11.216  1.00 34.20           C  
ATOM   4536  CB  GLU A 293      47.255  11.753 -12.558  1.00 34.20           C  
ATOM   4537  HB2 GLU A 293      47.307  12.778 -12.923  1.00 34.20           H  
ATOM   4538  HB3 GLU A 293      46.745  11.139 -13.300  1.00 34.20           H  
ATOM   4539  O   GLU A 293      44.306  12.568 -11.991  1.00 34.20           O  
ATOM   4540  CG  GLU A 293      48.696  11.242 -12.334  1.00 34.20           C  
ATOM   4541  HG2 GLU A 293      49.182  11.894 -11.607  1.00 34.20           H  
ATOM   4542  HG3 GLU A 293      48.647  10.244 -11.899  1.00 34.20           H  
ATOM   4543  CD  GLU A 293      49.567  11.170 -13.604  1.00 34.20           C  
ATOM   4544  OE1 GLU A 293      50.804  11.028 -13.445  1.00 34.20           O  
ATOM   4545  OE2 GLU A 293      49.012  11.186 -14.726  1.00 34.20           O  
ATOM   4546  N   ASP A 294      45.294  13.608 -10.248  1.00 33.82           N  
ATOM   4547  H   ASP A 294      46.070  13.506  -9.610  1.00 33.82           H  
ATOM   4548  CA  ASP A 294      44.874  15.009 -10.340  1.00 33.82           C  
ATOM   4549  HA  ASP A 294      44.840  15.370  -9.312  1.00 33.82           H  
ATOM   4550  C   ASP A 294      43.480  15.350 -10.895  1.00 33.82           C  
ATOM   4551  CB  ASP A 294      46.006  15.805 -11.016  1.00 33.82           C  
ATOM   4552  HB2 ASP A 294      45.710  16.852 -11.086  1.00 33.82           H  
ATOM   4553  HB3 ASP A 294      46.161  15.426 -12.026  1.00 33.82           H  
ATOM   4554  O   ASP A 294      43.340  16.067 -11.884  1.00 33.82           O  
ATOM   4555  CG  ASP A 294      47.327  15.752 -10.239  1.00 33.82           C  
ATOM   4556  OD1 ASP A 294      47.285  15.433  -9.025  1.00 33.82           O  
ATOM   4557  OD2 ASP A 294      48.369  16.073 -10.847  1.00 33.82           O  
ATOM   4558  N   PHE A 295      42.424  15.009 -10.153  1.00 34.19           N  
ATOM   4559  H   PHE A 295      42.567  14.359  -9.393  1.00 34.19           H  
ATOM   4560  CA  PHE A 295      41.155  15.749 -10.233  1.00 34.19           C  
ATOM   4561  HA  PHE A 295      41.165  16.383 -11.119  1.00 34.19           H  
ATOM   4562  C   PHE A 295      41.028  16.724  -9.057  1.00 34.19           C  
ATOM   4563  CB  PHE A 295      39.965  14.807 -10.437  1.00 34.19           C  
ATOM   4564  HB2 PHE A 295      40.021  13.982  -9.727  1.00 34.19           H  
ATOM   4565  HB3 PHE A 295      39.044  15.354 -10.237  1.00 34.19           H  
ATOM   4566  O   PHE A 295      40.297  16.503  -8.092  1.00 34.19           O  
ATOM   4567  CG  PHE A 295      39.888  14.273 -11.857  1.00 34.19           C  
ATOM   4568  CD1 PHE A 295      39.351  15.073 -12.886  1.00 34.19           C  
ATOM   4569  HD1 PHE A 295      38.986  16.065 -12.663  1.00 34.19           H  
ATOM   4570  CD2 PHE A 295      40.390  12.995 -12.162  1.00 34.19           C  
ATOM   4571  HD2 PHE A 295      40.845  12.391 -11.390  1.00 34.19           H  
ATOM   4572  CE1 PHE A 295      39.303  14.591 -14.207  1.00 34.19           C  
ATOM   4573  HE1 PHE A 295      38.900  15.209 -14.995  1.00 34.19           H  
ATOM   4574  CE2 PHE A 295      40.338  12.511 -13.481  1.00 34.19           C  
ATOM   4575  HE2 PHE A 295      40.747  11.538 -13.712  1.00 34.19           H  
ATOM   4576  CZ  PHE A 295      39.794  13.307 -14.503  1.00 34.19           C  
ATOM   4577  HZ  PHE A 295      39.772  12.939 -15.518  1.00 34.19           H  
ATOM   4578  N   GLY A 296      41.781  17.824  -9.136  1.00 27.56           N  
ATOM   4579  H   GLY A 296      42.376  17.910  -9.948  1.00 27.56           H  
ATOM   4580  CA  GLY A 296      41.496  19.034  -8.364  1.00 27.56           C  
ATOM   4581  HA2 GLY A 296      42.323  19.737  -8.460  1.00 27.56           H  
ATOM   4582  HA3 GLY A 296      41.386  18.758  -7.315  1.00 27.56           H  
ATOM   4583  C   GLY A 296      40.211  19.712  -8.870  1.00 27.56           C  
ATOM   4584  O   GLY A 296      39.898  19.617 -10.058  1.00 27.56           O  
ATOM   4585  N   PRO A 297      39.439  20.385  -7.996  1.00 33.39           N  
ATOM   4586  CA  PRO A 297      38.171  21.004  -8.371  1.00 33.39           C  
ATOM   4587  HA  PRO A 297      37.519  20.224  -8.764  1.00 33.39           H  
ATOM   4588  C   PRO A 297      38.378  22.108  -9.427  1.00 33.39           C  
ATOM   4589  CB  PRO A 297      37.575  21.549  -7.069  1.00 33.39           C  
ATOM   4590  HB2 PRO A 297      36.935  20.789  -6.620  1.00 33.39           H  
ATOM   4591  HB3 PRO A 297      37.016  22.472  -7.224  1.00 33.39           H  
ATOM   4592  O   PRO A 297      39.321  22.895  -9.305  1.00 33.39           O  
ATOM   4593  CG  PRO A 297      38.801  21.768  -6.181  1.00 33.39           C  
ATOM   4594  HG2 PRO A 297      39.254  22.731  -6.415  1.00 33.39           H  
ATOM   4595  HG3 PRO A 297      38.550  21.709  -5.122  1.00 33.39           H  
ATOM   4596  CD  PRO A 297      39.744  20.644  -6.602  1.00 33.39           C  
ATOM   4597  HD2 PRO A 297      39.538  19.748  -6.016  1.00 33.39           H  
ATOM   4598  HD3 PRO A 297      40.780  20.954  -6.471  1.00 33.39           H  
ATOM   4599  N   PRO A 298      37.503  22.204 -10.445  1.00 37.63           N  
ATOM   4600  CA  PRO A 298      37.633  23.180 -11.520  1.00 37.63           C  
ATOM   4601  HA  PRO A 298      38.615  23.083 -11.985  1.00 37.63           H  
ATOM   4602  C   PRO A 298      37.477  24.607 -10.976  1.00 37.63           C  
ATOM   4603  CB  PRO A 298      36.560  22.797 -12.549  1.00 37.63           C  
ATOM   4604  HB2 PRO A 298      36.146  23.667 -13.059  1.00 37.63           H  
ATOM   4605  HB3 PRO A 298      36.988  22.106 -13.274  1.00 37.63           H  
ATOM   4606  O   PRO A 298      36.385  25.035 -10.604  1.00 37.63           O  
ATOM   4607  CG  PRO A 298      35.502  22.066 -11.722  1.00 37.63           C  
ATOM   4608  HG2 PRO A 298      34.940  21.351 -12.323  1.00 37.63           H  
ATOM   4609  HG3 PRO A 298      34.831  22.791 -11.262  1.00 37.63           H  
ATOM   4610  CD  PRO A 298      36.326  21.374 -10.643  1.00 37.63           C  
ATOM   4611  HD2 PRO A 298      36.636  20.389 -10.992  1.00 37.63           H  
ATOM   4612  HD3 PRO A 298      35.740  21.285  -9.728  1.00 37.63           H  
ATOM   4613  N   GLN A 299      38.580  25.354 -10.935  1.00 30.20           N  
ATOM   4614  H   GLN A 299      39.456  24.912 -11.176  1.00 30.20           H  
ATOM   4615  CA  GLN A 299      38.594  26.799 -10.699  1.00 30.20           C  
ATOM   4616  HA  GLN A 299      37.872  27.051  -9.923  1.00 30.20           H  
ATOM   4617  C   GLN A 299      38.165  27.506 -11.993  1.00 30.20           C  
ATOM   4618  CB  GLN A 299      39.990  27.251 -10.233  1.00 30.20           C  
ATOM   4619  HB2 GLN A 299      40.734  26.933 -10.963  1.00 30.20           H  
ATOM   4620  HB3 GLN A 299      40.004  28.340 -10.183  1.00 30.20           H  
ATOM   4621  O   GLN A 299      38.996  27.941 -12.782  1.00 30.20           O  
ATOM   4622  CG  GLN A 299      40.372  26.697  -8.852  1.00 30.20           C  
ATOM   4623  HG2 GLN A 299      39.643  27.037  -8.117  1.00 30.20           H  
ATOM   4624  HG3 GLN A 299      40.349  25.608  -8.878  1.00 30.20           H  
ATOM   4625  CD  GLN A 299      41.764  27.132  -8.395  1.00 30.20           C  
ATOM   4626  NE2 GLN A 299      42.203  26.692  -7.236  1.00 30.20           N  
ATOM   4627 HE21 GLN A 299      43.139  26.983  -6.996  1.00 30.20           H  
ATOM   4628 HE22 GLN A 299      41.648  26.046  -6.692  1.00 30.20           H  
ATOM   4629  OE1 GLN A 299      42.496  27.858  -9.044  1.00 30.20           O  
ATOM   4630  N   GLY A 300      36.860  27.539 -12.256  1.00 32.84           N  
ATOM   4631  H   GLY A 300      36.234  27.077 -11.612  1.00 32.84           H  
ATOM   4632  CA  GLY A 300      36.272  28.285 -13.367  1.00 32.84           C  
ATOM   4633  HA2 GLY A 300      35.599  27.634 -13.925  1.00 32.84           H  
ATOM   4634  HA3 GLY A 300      37.039  28.649 -14.050  1.00 32.84           H  
ATOM   4635  C   GLY A 300      35.466  29.463 -12.839  1.00 32.84           C  
ATOM   4636  O   GLY A 300      34.328  29.286 -12.413  1.00 32.84           O  
ATOM   4637  N   GLU A 301      36.062  30.653 -12.850  1.00 30.62           N  
ATOM   4638  H   GLU A 301      37.013  30.708 -13.186  1.00 30.62           H  
ATOM   4639  CA  GLU A 301      35.372  31.925 -12.635  1.00 30.62           C  
ATOM   4640  HA  GLU A 301      34.867  31.913 -11.669  1.00 30.62           H  
ATOM   4641  C   GLU A 301      34.323  32.111 -13.744  1.00 30.62           C  
ATOM   4642  CB  GLU A 301      36.399  33.076 -12.645  1.00 30.62           C  
ATOM   4643  HB2 GLU A 301      35.861  34.023 -12.626  1.00 30.62           H  
ATOM   4644  HB3 GLU A 301      36.974  33.021 -13.570  1.00 30.62           H  
ATOM   4645  O   GLU A 301      34.663  32.273 -14.915  1.00 30.62           O  
ATOM   4646  CG  GLU A 301      37.358  33.033 -11.441  1.00 30.62           C  
ATOM   4647  HG2 GLU A 301      37.843  32.057 -11.408  1.00 30.62           H  
ATOM   4648  HG3 GLU A 301      36.768  33.140 -10.530  1.00 30.62           H  
ATOM   4649  CD  GLU A 301      38.454  34.115 -11.475  1.00 30.62           C  
ATOM   4650  OE1 GLU A 301      39.052  34.352 -10.399  1.00 30.62           O  
ATOM   4651  OE2 GLU A 301      38.707  34.687 -12.559  1.00 30.62           O  
ATOM   4652  N   ILE A 302      33.037  32.039 -13.394  1.00 33.76           N  
ATOM   4653  H   ILE A 302      32.807  31.856 -12.427  1.00 33.76           H  
ATOM   4654  CA  ILE A 302      31.940  32.337 -14.320  1.00 33.76           C  
ATOM   4655  HA  ILE A 302      32.246  32.027 -15.319  1.00 33.76           H  
ATOM   4656  C   ILE A 302      31.715  33.857 -14.276  1.00 33.76           C  
ATOM   4657  CB  ILE A 302      30.659  31.543 -13.974  1.00 33.76           C  
ATOM   4658  HB  ILE A 302      30.326  31.842 -12.980  1.00 33.76           H  
ATOM   4659  O   ILE A 302      31.395  34.377 -13.202  1.00 33.76           O  
ATOM   4660  CG1 ILE A 302      30.938  30.021 -13.962  1.00 33.76           C  
ATOM   4661 HG12 ILE A 302      31.202  29.690 -14.967  1.00 33.76           H  
ATOM   4662 HG13 ILE A 302      31.786  29.812 -13.310  1.00 33.76           H  
ATOM   4663  CG2 ILE A 302      29.542  31.876 -14.985  1.00 33.76           C  
ATOM   4664 HG21 ILE A 302      29.330  32.946 -14.984  1.00 33.76           H  
ATOM   4665 HG22 ILE A 302      28.617  31.367 -14.715  1.00 33.76           H  
ATOM   4666 HG23 ILE A 302      29.840  31.579 -15.990  1.00 33.76           H  
ATOM   4667  CD1 ILE A 302      29.772  29.171 -13.442  1.00 33.76           C  
ATOM   4668 HD11 ILE A 302      28.932  29.208 -14.136  1.00 33.76           H  
ATOM   4669 HD12 ILE A 302      29.456  29.533 -12.463  1.00 33.76           H  
ATOM   4670 HD13 ILE A 302      30.097  28.135 -13.349  1.00 33.76           H  
ATOM   4671  N   PRO A 303      31.881  34.589 -15.392  1.00 31.93           N  
ATOM   4672  CA  PRO A 303      31.592  36.014 -15.439  1.00 31.93           C  
ATOM   4673  HA  PRO A 303      32.145  36.522 -14.649  1.00 31.93           H  
ATOM   4674  C   PRO A 303      30.092  36.251 -15.233  1.00 31.93           C  
ATOM   4675  CB  PRO A 303      32.109  36.505 -16.795  1.00 31.93           C  
ATOM   4676  HB2 PRO A 303      31.490  37.301 -17.209  1.00 31.93           H  
ATOM   4677  HB3 PRO A 303      33.140  36.844 -16.686  1.00 31.93           H  
ATOM   4678  O   PRO A 303      29.244  35.650 -15.892  1.00 31.93           O  
ATOM   4679  CG  PRO A 303      32.080  35.253 -17.669  1.00 31.93           C  
ATOM   4680  HG2 PRO A 303      31.087  35.141 -18.104  1.00 31.93           H  
ATOM   4681  HG3 PRO A 303      32.836  35.289 -18.453  1.00 31.93           H  
ATOM   4682  CD  PRO A 303      32.336  34.114 -16.687  1.00 31.93           C  
ATOM   4683  HD2 PRO A 303      33.403  33.899 -16.640  1.00 31.93           H  
ATOM   4684  HD3 PRO A 303      31.784  33.230 -17.007  1.00 31.93           H  
ATOM   4685  N   ILE A 304      29.778  37.120 -14.274  1.00 36.85           N  
ATOM   4686  H   ILE A 304      30.542  37.538 -13.761  1.00 36.85           H  
ATOM   4687  CA  ILE A 304      28.435  37.634 -14.010  1.00 36.85           C  
ATOM   4688  HA  ILE A 304      27.718  36.813 -14.025  1.00 36.85           H  
ATOM   4689  C   ILE A 304      28.108  38.589 -15.159  1.00 36.85           C  
ATOM   4690  CB  ILE A 304      28.390  38.322 -12.620  1.00 36.85           C  
ATOM   4691  HB  ILE A 304      29.127  39.125 -12.617  1.00 36.85           H  
ATOM   4692  O   ILE A 304      28.442  39.773 -15.097  1.00 36.85           O  
ATOM   4693  CG1 ILE A 304      28.760  37.327 -11.492  1.00 36.85           C  
ATOM   4694 HG12 ILE A 304      29.654  36.768 -11.768  1.00 36.85           H  
ATOM   4695 HG13 ILE A 304      27.951  36.608 -11.360  1.00 36.85           H  
ATOM   4696  CG2 ILE A 304      27.005  38.943 -12.343  1.00 36.85           C  
ATOM   4697 HG21 ILE A 304      26.240  38.166 -12.339  1.00 36.85           H  
ATOM   4698 HG22 ILE A 304      26.753  39.672 -13.113  1.00 36.85           H  
ATOM   4699 HG23 ILE A 304      27.000  39.465 -11.386  1.00 36.85           H  
ATOM   4700  CD1 ILE A 304      29.067  37.999 -10.148  1.00 36.85           C  
ATOM   4701 HD11 ILE A 304      29.420  37.246  -9.443  1.00 36.85           H  
ATOM   4702 HD12 ILE A 304      29.844  38.753 -10.278  1.00 36.85           H  
ATOM   4703 HD13 ILE A 304      28.171  38.465  -9.738  1.00 36.85           H  
ATOM   4704  N   ASP A 305      27.501  38.069 -16.223  1.00 34.16           N  
ATOM   4705  H   ASP A 305      27.400  37.067 -16.299  1.00 34.16           H  
ATOM   4706  CA  ASP A 305      26.899  38.913 -17.247  1.00 34.16           C  
ATOM   4707  HA  ASP A 305      27.615  39.699 -17.492  1.00 34.16           H  
ATOM   4708  C   ASP A 305      25.675  39.604 -16.642  1.00 34.16           C  
ATOM   4709  CB  ASP A 305      26.607  38.151 -18.549  1.00 34.16           C  
ATOM   4710  HB2 ASP A 305      26.241  37.152 -18.314  1.00 34.16           H  
ATOM   4711  HB3 ASP A 305      25.820  38.678 -19.089  1.00 34.16           H  
ATOM   4712  O   ASP A 305      24.672  39.001 -16.257  1.00 34.16           O  
ATOM   4713  CG  ASP A 305      27.828  38.068 -19.482  1.00 34.16           C  
ATOM   4714  OD1 ASP A 305      28.678  38.990 -19.441  1.00 34.16           O  
ATOM   4715  OD2 ASP A 305      27.891  37.090 -20.259  1.00 34.16           O  
ATOM   4716  N   VAL A 306      25.854  40.908 -16.479  1.00 36.21           N  
ATOM   4717  H   VAL A 306      26.748  41.260 -16.789  1.00 36.21           H  
ATOM   4718  CA  VAL A 306      24.930  41.882 -15.924  1.00 36.21           C  
ATOM   4719  HA  VAL A 306      24.646  41.582 -14.915  1.00 36.21           H  
ATOM   4720  C   VAL A 306      23.680  41.932 -16.803  1.00 36.21           C  
ATOM   4721  CB  VAL A 306      25.665  43.239 -15.863  1.00 36.21           C  
ATOM   4722  HB  VAL A 306      26.002  43.513 -16.862  1.00 36.21           H  
ATOM   4723  O   VAL A 306      23.690  42.521 -17.881  1.00 36.21           O  
ATOM   4724  CG1 VAL A 306      24.780  44.367 -15.335  1.00 36.21           C  
ATOM   4725 HG11 VAL A 306      24.444  44.143 -14.322  1.00 36.21           H  
ATOM   4726 HG12 VAL A 306      23.903  44.475 -15.973  1.00 36.21           H  
ATOM   4727 HG13 VAL A 306      25.329  45.309 -15.336  1.00 36.21           H  
ATOM   4728  CG2 VAL A 306      26.902  43.163 -14.949  1.00 36.21           C  
ATOM   4729 HG21 VAL A 306      27.379  44.141 -14.888  1.00 36.21           H  
ATOM   4730 HG22 VAL A 306      27.629  42.455 -15.346  1.00 36.21           H  
ATOM   4731 HG23 VAL A 306      26.607  42.841 -13.950  1.00 36.21           H  
ATOM   4732  N   ILE A 307      22.597  41.320 -16.323  1.00 37.16           N  
ATOM   4733  H   ILE A 307      22.713  40.733 -15.509  1.00 37.16           H  
ATOM   4734  CA  ILE A 307      21.238  41.527 -16.830  1.00 37.16           C  
ATOM   4735  HA  ILE A 307      21.240  41.432 -17.916  1.00 37.16           H  
ATOM   4736  C   ILE A 307      20.847  42.966 -16.468  1.00 37.16           C  
ATOM   4737  CB  ILE A 307      20.269  40.463 -16.254  1.00 37.16           C  
ATOM   4738  HB  ILE A 307      20.296  40.528 -15.166  1.00 37.16           H  
ATOM   4739  O   ILE A 307      20.382  43.245 -15.365  1.00 37.16           O  
ATOM   4740  CG1 ILE A 307      20.709  39.036 -16.668  1.00 37.16           C  
ATOM   4741 HG12 ILE A 307      21.771  38.903 -16.460  1.00 37.16           H  
ATOM   4742 HG13 ILE A 307      20.564  38.909 -17.741  1.00 37.16           H  
ATOM   4743  CG2 ILE A 307      18.822  40.727 -16.717  1.00 37.16           C  
ATOM   4744 HG21 ILE A 307      18.753  40.679 -17.804  1.00 37.16           H  
ATOM   4745 HG22 ILE A 307      18.135  39.999 -16.286  1.00 37.16           H  
ATOM   4746 HG23 ILE A 307      18.485  41.713 -16.396  1.00 37.16           H  
ATOM   4747  CD1 ILE A 307      19.973  37.912 -15.926  1.00 37.16           C  
ATOM   4748 HD11 ILE A 307      18.919  37.896 -16.201  1.00 37.16           H  
ATOM   4749 HD12 ILE A 307      20.415  36.954 -16.199  1.00 37.16           H  
ATOM   4750 HD13 ILE A 307      20.070  38.053 -14.849  1.00 37.16           H  
ATOM   4751  N   ASN A 308      21.123  43.894 -17.381  1.00 35.28           N  
ATOM   4752  H   ASN A 308      21.595  43.584 -18.219  1.00 35.28           H  
ATOM   4753  CA  ASN A 308      20.568  45.241 -17.385  1.00 35.28           C  
ATOM   4754  HA  ASN A 308      20.200  45.513 -16.396  1.00 35.28           H  
ATOM   4755  C   ASN A 308      19.380  45.242 -18.353  1.00 35.28           C  
ATOM   4756  CB  ASN A 308      21.639  46.261 -17.832  1.00 35.28           C  
ATOM   4757  HB2 ASN A 308      21.136  47.156 -18.199  1.00 35.28           H  
ATOM   4758  HB3 ASN A 308      22.202  45.842 -18.665  1.00 35.28           H  
ATOM   4759  O   ASN A 308      19.559  45.594 -19.514  1.00 35.28           O  
ATOM   4760  CG  ASN A 308      22.592  46.734 -16.756  1.00 35.28           C  
ATOM   4761  ND2 ASN A 308      23.775  47.148 -17.147  1.00 35.28           N  
ATOM   4762 HD21 ASN A 308      24.030  47.064 -18.121  1.00 35.28           H  
ATOM   4763 HD22 ASN A 308      24.403  47.438 -16.411  1.00 35.28           H  
ATOM   4764  OD1 ASN A 308      22.304  46.798 -15.574  1.00 35.28           O  
ATOM   4765  N   ASP A 309      18.186  44.904 -17.870  1.00 32.09           N  
ATOM   4766  H   ASP A 309      18.116  44.543 -16.929  1.00 32.09           H  
ATOM   4767  CA  ASP A 309      16.932  45.285 -18.533  1.00 32.09           C  
ATOM   4768  HA  ASP A 309      17.131  45.707 -19.518  1.00 32.09           H  
ATOM   4769  C   ASP A 309      16.258  46.383 -17.692  1.00 32.09           C  
ATOM   4770  CB  ASP A 309      16.014  44.066 -18.748  1.00 32.09           C  
ATOM   4771  HB2 ASP A 309      16.014  43.450 -17.848  1.00 32.09           H  
ATOM   4772  HB3 ASP A 309      14.997  44.426 -18.905  1.00 32.09           H  
ATOM   4773  O   ASP A 309      15.527  46.082 -16.746  1.00 32.09           O  
ATOM   4774  CG  ASP A 309      16.384  43.212 -19.968  1.00 32.09           C  
ATOM   4775  OD1 ASP A 309      16.892  43.777 -20.963  1.00 32.09           O  
ATOM   4776  OD2 ASP A 309      16.144  41.986 -19.900  1.00 32.09           O  
ATOM   4777  N   PRO A 310      16.545  47.673 -17.949  1.00 34.27           N  
ATOM   4778  CA  PRO A 310      15.905  48.783 -17.261  1.00 34.27           C  
ATOM   4779  HA  PRO A 310      15.512  48.483 -16.289  1.00 34.27           H  
ATOM   4780  C   PRO A 310      14.757  49.341 -18.107  1.00 34.27           C  
ATOM   4781  CB  PRO A 310      17.048  49.787 -17.063  1.00 34.27           C  
ATOM   4782  HB2 PRO A 310      17.656  49.472 -16.215  1.00 34.27           H  
ATOM   4783  HB3 PRO A 310      16.697  50.807 -16.909  1.00 34.27           H  
ATOM   4784  O   PRO A 310      14.922  50.409 -18.680  1.00 34.27           O  
ATOM   4785  CG  PRO A 310      17.863  49.640 -18.352  1.00 34.27           C  
ATOM   4786  HG2 PRO A 310      17.451  50.272 -19.139  1.00 34.27           H  
ATOM   4787  HG3 PRO A 310      18.913  49.880 -18.187  1.00 34.27           H  
ATOM   4788  CD  PRO A 310      17.679  48.167 -18.723  1.00 34.27           C  
ATOM   4789  HD2 PRO A 310      18.585  47.638 -18.431  1.00 34.27           H  
ATOM   4790  HD3 PRO A 310      17.501  48.058 -19.793  1.00 34.27           H  
ATOM   4791  N   GLU A 311      13.612  48.658 -18.233  1.00 34.14           N  
ATOM   4792  H   GLU A 311      13.528  47.725 -17.856  1.00 34.14           H  
ATOM   4793  CA  GLU A 311      12.523  49.236 -19.043  1.00 34.14           C  
ATOM   4794  HA  GLU A 311      12.468  50.285 -18.752  1.00 34.14           H  
ATOM   4795  C   GLU A 311      11.089  48.748 -18.761  1.00 34.14           C  
ATOM   4796  CB  GLU A 311      12.914  49.229 -20.552  1.00 34.14           C  
ATOM   4797  HB2 GLU A 311      12.241  48.606 -21.141  1.00 34.14           H  
ATOM   4798  HB3 GLU A 311      13.909  48.802 -20.674  1.00 34.14           H  
ATOM   4799  O   GLU A 311      10.292  48.722 -19.681  1.00 34.14           O  
ATOM   4800  CG  GLU A 311      12.941  50.661 -21.123  1.00 34.14           C  
ATOM   4801  HG2 GLU A 311      13.484  51.328 -20.454  1.00 34.14           H  
ATOM   4802  HG3 GLU A 311      11.918  51.033 -21.163  1.00 34.14           H  
ATOM   4803  CD  GLU A 311      13.562  50.757 -22.525  1.00 34.14           C  
ATOM   4804  OE1 GLU A 311      14.461  51.612 -22.722  1.00 34.14           O  
ATOM   4805  OE2 GLU A 311      13.081  50.043 -23.433  1.00 34.14           O  
ATOM   4806  N   GLU A 312      10.685  48.452 -17.517  1.00 35.01           N  
ATOM   4807  H   GLU A 312      11.363  48.416 -16.770  1.00 35.01           H  
ATOM   4808  CA  GLU A 312       9.242  48.362 -17.170  1.00 35.01           C  
ATOM   4809  HA  GLU A 312       8.700  49.018 -17.852  1.00 35.01           H  
ATOM   4810  C   GLU A 312       8.931  48.946 -15.774  1.00 35.01           C  
ATOM   4811  CB  GLU A 312       8.640  46.952 -17.403  1.00 35.01           C  
ATOM   4812  HB2 GLU A 312       7.626  46.954 -17.001  1.00 35.01           H  
ATOM   4813  HB3 GLU A 312       9.226  46.208 -16.865  1.00 35.01           H  
ATOM   4814  O   GLU A 312       8.302  48.323 -14.926  1.00 35.01           O  
ATOM   4815  CG  GLU A 312       8.543  46.568 -18.897  1.00 35.01           C  
ATOM   4816  HG2 GLU A 312       9.546  46.353 -19.265  1.00 35.01           H  
ATOM   4817  HG3 GLU A 312       8.131  47.419 -19.440  1.00 35.01           H  
ATOM   4818  CD  GLU A 312       7.656  45.358 -19.219  1.00 35.01           C  
ATOM   4819  OE1 GLU A 312       7.448  45.103 -20.430  1.00 35.01           O  
ATOM   4820  OE2 GLU A 312       7.162  44.698 -18.276  1.00 35.01           O  
ATOM   4821  N   ASP A 313       9.371  50.185 -15.530  1.00 31.22           N  
ATOM   4822  H   ASP A 313       9.934  50.626 -16.243  1.00 31.22           H  
ATOM   4823  CA  ASP A 313       8.930  51.026 -14.402  1.00 31.22           C  
ATOM   4824  HA  ASP A 313       8.446  50.395 -13.656  1.00 31.22           H  
ATOM   4825  C   ASP A 313       7.853  52.007 -14.906  1.00 31.22           C  
ATOM   4826  CB  ASP A 313      10.145  51.731 -13.739  1.00 31.22           C  
ATOM   4827  HB2 ASP A 313       9.946  52.796 -13.618  1.00 31.22           H  
ATOM   4828  HB3 ASP A 313      11.010  51.654 -14.398  1.00 31.22           H  
ATOM   4829  O   ASP A 313       8.093  53.204 -15.077  1.00 31.22           O  
ATOM   4830  CG  ASP A 313      10.539  51.225 -12.344  1.00 31.22           C  
ATOM   4831  OD1 ASP A 313       9.757  50.483 -11.709  1.00 31.22           O  
ATOM   4832  OD2 ASP A 313      11.613  51.670 -11.874  1.00 31.22           O  
ATOM   4833  N   ILE A 314       6.656  51.506 -15.235  1.00 34.09           N  
ATOM   4834  H   ILE A 314       6.511  50.510 -15.152  1.00 34.09           H  
ATOM   4835  CA  ILE A 314       5.540  52.362 -15.658  1.00 34.09           C  
ATOM   4836  HA  ILE A 314       5.753  53.372 -15.306  1.00 34.09           H  
ATOM   4837  C   ILE A 314       4.227  51.934 -14.985  1.00 34.09           C  
ATOM   4838  CB  ILE A 314       5.437  52.477 -17.204  1.00 34.09           C  
ATOM   4839  HB  ILE A 314       5.140  51.508 -17.605  1.00 34.09           H  
ATOM   4840  O   ILE A 314       3.681  50.867 -15.234  1.00 34.09           O  
ATOM   4841  CG1 ILE A 314       6.773  52.893 -17.867  1.00 34.09           C  
ATOM   4842 HG12 ILE A 314       7.513  52.118 -17.673  1.00 34.09           H  
ATOM   4843 HG13 ILE A 314       7.128  53.823 -17.422  1.00 34.09           H  
ATOM   4844  CG2 ILE A 314       4.369  53.512 -17.576  1.00 34.09           C  
ATOM   4845 HG21 ILE A 314       4.209  53.525 -18.654  1.00 34.09           H  
ATOM   4846 HG22 ILE A 314       4.674  54.502 -17.237  1.00 34.09           H  
ATOM   4847 HG23 ILE A 314       3.424  53.200 -17.131  1.00 34.09           H  
ATOM   4848  CD1 ILE A 314       6.721  53.082 -19.389  1.00 34.09           C  
ATOM   4849 HD11 ILE A 314       7.739  53.172 -19.770  1.00 34.09           H  
ATOM   4850 HD12 ILE A 314       6.247  52.218 -19.855  1.00 34.09           H  
ATOM   4851 HD13 ILE A 314       6.178  53.991 -19.647  1.00 34.09           H  
ATOM   4852  N   LEU A 315       3.700  52.882 -14.204  1.00 28.81           N  
ATOM   4853  H   LEU A 315       4.307  53.675 -14.051  1.00 28.81           H  
ATOM   4854  CA  LEU A 315       2.317  53.038 -13.740  1.00 28.81           C  
ATOM   4855  HA  LEU A 315       2.324  54.015 -13.258  1.00 28.81           H  
ATOM   4856  C   LEU A 315       1.810  52.135 -12.597  1.00 28.81           C  
ATOM   4857  CB  LEU A 315       1.336  53.195 -14.926  1.00 28.81           C  
ATOM   4858  HB2 LEU A 315       1.671  52.636 -15.800  1.00 28.81           H  
ATOM   4859  HB3 LEU A 315       0.390  52.739 -14.634  1.00 28.81           H  
ATOM   4860  O   LEU A 315       0.926  51.294 -12.737  1.00 28.81           O  
ATOM   4861  CG  LEU A 315       1.033  54.664 -15.294  1.00 28.81           C  
ATOM   4862  HG  LEU A 315       1.142  55.298 -14.414  1.00 28.81           H  
ATOM   4863  CD1 LEU A 315       1.907  55.238 -16.406  1.00 28.81           C  
ATOM   4864 HD11 LEU A 315       1.787  54.647 -17.315  1.00 28.81           H  
ATOM   4865 HD12 LEU A 315       2.943  55.254 -16.069  1.00 28.81           H  
ATOM   4866 HD13 LEU A 315       1.600  56.262 -16.618  1.00 28.81           H  
ATOM   4867  CD2 LEU A 315      -0.412  54.800 -15.757  1.00 28.81           C  
ATOM   4868 HD21 LEU A 315      -0.641  55.839 -15.995  1.00 28.81           H  
ATOM   4869 HD22 LEU A 315      -0.594  54.175 -16.631  1.00 28.81           H  
ATOM   4870 HD23 LEU A 315      -1.086  54.490 -14.959  1.00 28.81           H  
ATOM   4871  N   PHE A 316       2.231  52.510 -11.388  1.00 28.49           N  
ATOM   4872  H   PHE A 316       3.025  53.134 -11.363  1.00 28.49           H  
ATOM   4873  CA  PHE A 316       1.307  52.609 -10.258  1.00 28.49           C  
ATOM   4874  HA  PHE A 316       0.797  51.659 -10.104  1.00 28.49           H  
ATOM   4875  C   PHE A 316       0.268  53.708 -10.542  1.00 28.49           C  
ATOM   4876  CB  PHE A 316       2.092  52.991  -8.989  1.00 28.49           C  
ATOM   4877  HB2 PHE A 316       2.837  53.748  -9.232  1.00 28.49           H  
ATOM   4878  HB3 PHE A 316       1.400  53.451  -8.284  1.00 28.49           H  
ATOM   4879  O   PHE A 316       0.612  54.889 -10.529  1.00 28.49           O  
ATOM   4880  CG  PHE A 316       2.768  51.842  -8.274  1.00 28.49           C  
ATOM   4881  CD1 PHE A 316       2.138  51.251  -7.163  1.00 28.49           C  
ATOM   4882  HD1 PHE A 316       1.171  51.604  -6.837  1.00 28.49           H  
ATOM   4883  CD2 PHE A 316       4.023  51.371  -8.701  1.00 28.49           C  
ATOM   4884  HD2 PHE A 316       4.510  51.809  -9.560  1.00 28.49           H  
ATOM   4885  CE1 PHE A 316       2.759  50.191  -6.480  1.00 28.49           C  
ATOM   4886  HE1 PHE A 316       2.270  49.728  -5.636  1.00 28.49           H  
ATOM   4887  CE2 PHE A 316       4.643  50.309  -8.019  1.00 28.49           C  
ATOM   4888  HE2 PHE A 316       5.598  49.938  -8.362  1.00 28.49           H  
ATOM   4889  CZ  PHE A 316       4.012  49.720  -6.910  1.00 28.49           C  
ATOM   4890  HZ  PHE A 316       4.487  48.895  -6.400  1.00 28.49           H  
ATOM   4891  N   GLU A 317      -1.004  53.351 -10.725  1.00 31.14           N  
ATOM   4892  H   GLU A 317      -1.226  52.376 -10.866  1.00 31.14           H  
ATOM   4893  CA  GLU A 317      -2.113  54.302 -10.587  1.00 31.14           C  
ATOM   4894  HA  GLU A 317      -1.691  55.262 -10.290  1.00 31.14           H  
ATOM   4895  C   GLU A 317      -3.009  53.861  -9.424  1.00 31.14           C  
ATOM   4896  CB  GLU A 317      -2.827  54.572 -11.925  1.00 31.14           C  
ATOM   4897  HB2 GLU A 317      -3.628  53.850 -12.081  1.00 31.14           H  
ATOM   4898  HB3 GLU A 317      -2.101  54.470 -12.732  1.00 31.14           H  
ATOM   4899  O   GLU A 317      -3.914  53.035  -9.530  1.00 31.14           O  
ATOM   4900  CG  GLU A 317      -3.376  56.012 -11.959  1.00 31.14           C  
ATOM   4901  HG2 GLU A 317      -2.575  56.696 -11.677  1.00 31.14           H  
ATOM   4902  HG3 GLU A 317      -4.165  56.104 -11.213  1.00 31.14           H  
ATOM   4903  CD  GLU A 317      -3.919  56.444 -13.333  1.00 31.14           C  
ATOM   4904  OE1 GLU A 317      -3.961  57.675 -13.570  1.00 31.14           O  
ATOM   4905  OE2 GLU A 317      -4.322  55.561 -14.122  1.00 31.14           O  
ATOM   4906  N   SER A 318      -2.677  54.388  -8.248  1.00 29.73           N  
ATOM   4907  H   SER A 318      -1.880  55.008  -8.221  1.00 29.73           H  
ATOM   4908  CA  SER A 318      -3.440  54.249  -7.017  1.00 29.73           C  
ATOM   4909  HA  SER A 318      -3.750  53.212  -6.896  1.00 29.73           H  
ATOM   4910  C   SER A 318      -4.682  55.144  -7.066  1.00 29.73           C  
ATOM   4911  CB  SER A 318      -2.535  54.636  -5.839  1.00 29.73           C  
ATOM   4912  HB2 SER A 318      -3.110  54.600  -4.913  1.00 29.73           H  
ATOM   4913  HB3 SER A 318      -1.710  53.927  -5.769  1.00 29.73           H  
ATOM   4914  O   SER A 318      -4.588  56.350  -6.830  1.00 29.73           O  
ATOM   4915  OG  SER A 318      -2.012  55.940  -6.023  1.00 29.73           O  
ATOM   4916  HG  SER A 318      -2.746  56.492  -6.303  1.00 29.73           H  
ATOM   4917  N   VAL A 319      -5.860  54.568  -7.307  1.00 31.93           N  
ATOM   4918  H   VAL A 319      -5.871  53.609  -7.625  1.00 31.93           H  
ATOM   4919  CA  VAL A 319      -7.138  55.237  -7.021  1.00 31.93           C  
ATOM   4920  HA  VAL A 319      -6.983  56.316  -7.050  1.00 31.93           H  
ATOM   4921  C   VAL A 319      -7.557  54.877  -5.599  1.00 31.93           C  
ATOM   4922  CB  VAL A 319      -8.219  54.948  -8.079  1.00 31.93           C  
ATOM   4923  HB  VAL A 319      -8.411  53.876  -8.130  1.00 31.93           H  
ATOM   4924  O   VAL A 319      -8.224  53.880  -5.342  1.00 31.93           O  
ATOM   4925  CG1 VAL A 319      -9.529  55.681  -7.749  1.00 31.93           C  
ATOM   4926 HG11 VAL A 319     -10.255  55.505  -8.542  1.00 31.93           H  
ATOM   4927 HG12 VAL A 319      -9.351  56.753  -7.658  1.00 31.93           H  
ATOM   4928 HG13 VAL A 319      -9.952  55.298  -6.820  1.00 31.93           H  
ATOM   4929  CG2 VAL A 319      -7.756  55.440  -9.457  1.00 31.93           C  
ATOM   4930 HG21 VAL A 319      -8.531  55.254 -10.200  1.00 31.93           H  
ATOM   4931 HG22 VAL A 319      -7.533  56.506  -9.428  1.00 31.93           H  
ATOM   4932 HG23 VAL A 319      -6.860  54.902  -9.769  1.00 31.93           H  
ATOM   4933  N   ALA A 320      -7.133  55.712  -4.655  1.00 29.88           N  
ATOM   4934  H   ALA A 320      -6.529  56.469  -4.941  1.00 29.88           H  
ATOM   4935  CA  ALA A 320      -7.752  55.808  -3.345  1.00 29.88           C  
ATOM   4936  HA  ALA A 320      -8.018  54.813  -2.989  1.00 29.88           H  
ATOM   4937  C   ALA A 320      -9.026  56.656  -3.479  1.00 29.88           C  
ATOM   4938  CB  ALA A 320      -6.741  56.428  -2.371  1.00 29.88           C
[truncated: 116,244 more chars]
