# Supplementary material for: Widespread Horizontal Gene Transfer Among Animal Viruses
Source: bioRxiv. 2024 Mar 26:2024.03.25.586562. Preprint. [Version 2] doi: 10.1101/2024.03.25.586562 (PMC11071296; doi:10.1101/2024.03.25.586562)
Supplement: Supplement 7 [file media-7.zip › File7_PDB/Adoma17181_E1.pdb]

ATOM      1  N   MET A   1      13.052  37.631 -40.335  1.00 32.21           N  
ATOM      2  H   MET A   1      13.813  37.107 -40.744  1.00 32.21           H  
ATOM      3  H2  MET A   1      12.909  37.280 -39.399  1.00 32.21           H  
ATOM      4  H3  MET A   1      12.210  37.497 -40.876  1.00 32.21           H  
ATOM      5  CA  MET A   1      13.401  39.068 -40.246  1.00 32.21           C  
ATOM      6  HA  MET A   1      13.670  39.436 -41.236  1.00 32.21           H  
ATOM      7  C   MET A   1      14.614  39.183 -39.328  1.00 32.21           C  
ATOM      8  CB  MET A   1      12.203  39.881 -39.717  1.00 32.21           C  
ATOM      9  HB2 MET A   1      11.316  39.248 -39.694  1.00 32.21           H  
ATOM     10  HB3 MET A   1      12.393  40.217 -38.697  1.00 32.21           H  
ATOM     11  O   MET A   1      14.605  38.495 -38.321  1.00 32.21           O  
ATOM     12  CG  MET A   1      11.879  41.097 -40.589  1.00 32.21           C  
ATOM     13  HG2 MET A   1      11.776  40.781 -41.627  1.00 32.21           H  
ATOM     14  HG3 MET A   1      12.694  41.817 -40.518  1.00 32.21           H  
ATOM     15  SD  MET A   1      10.337  41.898 -40.081  1.00 32.21           S  
ATOM     16  CE  MET A   1      10.300  43.327 -41.197  1.00 32.21           C  
ATOM     17  HE1 MET A   1      10.280  42.988 -42.232  1.00 32.21           H  
ATOM     18  HE2 MET A   1       9.405  43.917 -40.998  1.00 32.21           H  
ATOM     19  HE3 MET A   1      11.180  43.949 -41.032  1.00 32.21           H  
ATOM     20  N   MET A   2      15.630  39.972 -39.703  1.00 34.88           N  
ATOM     21  H   MET A   2      15.507  40.539 -40.531  1.00 34.88           H  
ATOM     22  CA  MET A   2      16.942  40.122 -39.032  1.00 34.88           C  
ATOM     23  HA  MET A   2      17.547  40.727 -39.708  1.00 34.88           H  
ATOM     24  C   MET A   2      17.783  38.839 -38.837  1.00 34.88           C  
ATOM     25  CB  MET A   2      16.825  40.970 -37.754  1.00 34.88           C  
ATOM     26  HB2 MET A   2      17.749  40.885 -37.180  1.00 34.88           H  
ATOM     27  HB3 MET A   2      15.997  40.627 -37.135  1.00 34.88           H  
ATOM     28  O   MET A   2      17.600  38.063 -37.906  1.00 34.88           O  
ATOM     29  CG  MET A   2      16.636  42.444 -38.137  1.00 34.88           C  
ATOM     30  HG2 MET A   2      17.470  42.738 -38.774  1.00 34.88           H  
ATOM     31  HG3 MET A   2      15.714  42.556 -38.707  1.00 34.88           H  
ATOM     32  SD  MET A   2      16.584  43.596 -36.746  1.00 34.88           S  
ATOM     33  CE  MET A   2      16.912  45.146 -37.630  1.00 34.88           C  
ATOM     34  HE1 MET A   2      16.141  45.314 -38.382  1.00 34.88           H  
ATOM     35  HE2 MET A   2      16.906  45.974 -36.920  1.00 34.88           H  
ATOM     36  HE3 MET A   2      17.889  45.097 -38.110  1.00 34.88           H  
ATOM     37  N   MET A   3      18.762  38.668 -39.731  1.00 28.85           N  
ATOM     38  H   MET A   3      18.863  39.388 -40.433  1.00 28.85           H  
ATOM     39  CA  MET A   3      19.969  37.856 -39.518  1.00 28.85           C  
ATOM     40  HA  MET A   3      19.729  36.940 -38.979  1.00 28.85           H  
ATOM     41  C   MET A   3      21.018  38.667 -38.735  1.00 28.85           C  
ATOM     42  CB  MET A   3      20.618  37.532 -40.878  1.00 28.85           C  
ATOM     43  HB2 MET A   3      21.517  36.941 -40.702  1.00 28.85           H  
ATOM     44  HB3 MET A   3      20.929  38.468 -41.342  1.00 28.85           H  
ATOM     45  O   MET A   3      20.975  39.893 -38.799  1.00 28.85           O  
ATOM     46  CG  MET A   3      19.761  36.774 -41.893  1.00 28.85           C  
ATOM     47  HG2 MET A   3      18.839  37.324 -42.080  1.00 28.85           H  
ATOM     48  HG3 MET A   3      19.513  35.792 -41.490  1.00 28.85           H  
ATOM     49  SD  MET A   3      20.649  36.572 -43.464  1.00 28.85           S  
ATOM     50  CE  MET A   3      19.468  35.578 -44.412  1.00 28.85           C  
ATOM     51  HE1 MET A   3      19.285  34.634 -43.899  1.00 28.85           H  
ATOM     52  HE2 MET A   3      18.531  36.124 -44.521  1.00 28.85           H  
ATOM     53  HE3 MET A   3      19.880  35.374 -45.400  1.00 28.85           H  
ATOM     54  N   LEU A   4      22.026  38.003 -38.152  1.00 38.53           N  
ATOM     55  H   LEU A   4      21.844  37.055 -37.854  1.00 38.53           H  
ATOM     56  CA  LEU A   4      23.455  38.269 -38.430  1.00 38.53           C  
ATOM     57  HA  LEU A   4      23.579  38.206 -39.511  1.00 38.53           H  
ATOM     58  C   LEU A   4      24.358  37.158 -37.844  1.00 38.53           C  
ATOM     59  CB  LEU A   4      23.891  39.682 -37.976  1.00 38.53           C  
ATOM     60  HB2 LEU A   4      23.182  40.057 -37.238  1.00 38.53           H  
ATOM     61  HB3 LEU A   4      24.864  39.634 -37.488  1.00 38.53           H  
ATOM     62  O   LEU A   4      23.952  36.441 -36.933  1.00 38.53           O  
ATOM     63  CG  LEU A   4      23.983  40.674 -39.160  1.00 38.53           C  
ATOM     64  HG  LEU A   4      23.095  40.604 -39.788  1.00 38.53           H  
ATOM     65  CD1 LEU A   4      24.088  42.109 -38.649  1.00 38.53           C  
ATOM     66 HD11 LEU A   4      23.206  42.347 -38.054  1.00 38.53           H  
ATOM     67 HD12 LEU A   4      24.979  42.224 -38.032  1.00 38.53           H  
ATOM     68 HD13 LEU A   4      24.137  42.801 -39.489  1.00 38.53           H  
ATOM     69  CD2 LEU A   4      25.195  40.390 -40.054  1.00 38.53           C  
ATOM     70 HD21 LEU A   4      25.112  39.409 -40.521  1.00 38.53           H  
ATOM     71 HD22 LEU A   4      25.246  41.139 -40.844  1.00 38.53           H  
ATOM     72 HD23 LEU A   4      26.111  40.440 -39.466  1.00 38.53           H  
ATOM     73  N   GLN A   5      25.550  36.969 -38.423  1.00 33.25           N  
ATOM     74  H   GLN A   5      25.876  37.673 -39.070  1.00 33.25           H  
ATOM     75  CA  GLN A   5      26.447  35.816 -38.211  1.00 33.25           C  
ATOM     76  HA  GLN A   5      25.991  35.111 -37.516  1.00 33.25           H  
ATOM     77  C   GLN A   5      27.839  36.209 -37.670  1.00 33.25           C  
ATOM     78  CB  GLN A   5      26.708  35.112 -39.559  1.00 33.25           C  
ATOM     79  HB2 GLN A   5      27.460  34.338 -39.404  1.00 33.25           H  
ATOM     80  HB3 GLN A   5      27.138  35.849 -40.237  1.00 33.25           H  
ATOM     81  O   GLN A   5      28.336  37.288 -37.973  1.00 33.25           O  
ATOM     82  CG  GLN A   5      25.518  34.444 -40.262  1.00 33.25           C  
ATOM     83  HG2 GLN A   5      25.117  33.662 -39.617  1.00 33.25           H  
ATOM     84  HG3 GLN A   5      24.735  35.179 -40.447  1.00 33.25           H  
ATOM     85  CD  GLN A   5      25.938  33.831 -41.605  1.00 33.25           C  
ATOM     86  NE2 GLN A   5      25.222  32.851 -42.109  1.00 33.25           N  
ATOM     87 HE21 GLN A   5      25.508  32.509 -43.014  1.00 33.25           H  
ATOM     88 HE22 GLN A   5      24.392  32.517 -41.639  1.00 33.25           H  
ATOM     89  OE1 GLN A   5      26.920  34.202 -42.228  1.00 33.25           O  
ATOM     90  N   GLY A   6      28.517  35.245 -37.030  1.00 43.29           N  
ATOM     91  H   GLY A   6      27.981  34.464 -36.681  1.00 43.29           H  
ATOM     92  CA  GLY A   6      29.983  35.111 -36.880  1.00 43.29           C  
ATOM     93  HA2 GLY A   6      30.450  35.096 -37.865  1.00 43.29           H  
ATOM     94  HA3 GLY A   6      30.385  35.944 -36.304  1.00 43.29           H  
ATOM     95  C   GLY A   6      30.268  33.796 -36.127  1.00 43.29           C  
ATOM     96  O   GLY A   6      29.650  33.585 -35.092  1.00 43.29           O  
ATOM     97  N   LYS A   7      30.974  32.762 -36.630  1.00 33.50           N  
ATOM     98  H   LYS A   7      30.690  31.928 -36.135  1.00 33.50           H  
ATOM     99  CA  LYS A   7      32.370  32.654 -37.137  1.00 33.50           C  
ATOM    100  HA  LYS A   7      32.588  31.590 -37.225  1.00 33.50           H  
ATOM    101  C   LYS A   7      33.382  33.190 -36.103  1.00 33.50           C  
ATOM    102  CB  LYS A   7      32.572  33.261 -38.544  1.00 33.50           C  
ATOM    103  HB2 LYS A   7      32.333  34.325 -38.529  1.00 33.50           H  
ATOM    104  HB3 LYS A   7      33.630  33.178 -38.792  1.00 33.50           H  
ATOM    105  O   LYS A   7      33.232  34.334 -35.705  1.00 33.50           O  
ATOM    106  CG  LYS A   7      31.762  32.553 -39.647  1.00 33.50           C  
ATOM    107  HG2 LYS A   7      31.961  31.483 -39.601  1.00 33.50           H  
ATOM    108  HG3 LYS A   7      30.698  32.720 -39.480  1.00 33.50           H  
ATOM    109  CD  LYS A   7      32.146  33.071 -41.046  1.00 33.50           C  
ATOM    110  HD2 LYS A   7      31.918  34.135 -41.102  1.00 33.50           H  
ATOM    111  HD3 LYS A   7      33.218  32.933 -41.191  1.00 33.50           H  
ATOM    112  CE  LYS A   7      31.381  32.318 -42.145  1.00 33.50           C  
ATOM    113  HE2 LYS A   7      31.587  31.253 -42.045  1.00 33.50           H  
ATOM    114  HE3 LYS A   7      30.312  32.468 -41.988  1.00 33.50           H  
ATOM    115  NZ  LYS A   7      31.764  32.785 -43.504  1.00 33.50           N  
ATOM    116  HZ1 LYS A   7      31.548  33.766 -43.612  1.00 33.50           H  
ATOM    117  HZ2 LYS A   7      31.257  32.274 -44.212  1.00 33.50           H  
ATOM    118  HZ3 LYS A   7      32.753  32.656 -43.662  1.00 33.50           H  
ATOM    119  N   SER A   8      34.413  32.467 -35.638  1.00 35.27           N  
ATOM    120  H   SER A   8      34.884  32.928 -34.872  1.00 35.27           H  
ATOM    121  CA  SER A   8      35.033  31.170 -36.034  1.00 35.27           C  
ATOM    122  HA  SER A   8      34.256  30.418 -36.180  1.00 35.27           H  
ATOM    123  C   SER A   8      35.957  30.639 -34.882  1.00 35.27           C  
ATOM    124  CB  SER A   8      35.766  31.373 -37.372  1.00 35.27           C  
ATOM    125  HB2 SER A   8      35.020  31.378 -38.167  1.00 35.27           H  
ATOM    126  HB3 SER A   8      36.441  30.544 -37.581  1.00 35.27           H  
ATOM    127  O   SER A   8      35.682  31.001 -33.745  1.00 35.27           O  
ATOM    128  OG  SER A   8      36.461  32.606 -37.439  1.00 35.27           O  
ATOM    129  HG  SER A   8      37.095  32.676 -36.721  1.00 35.27           H  
ATOM    130  N   PRO A   9      37.020  29.819 -35.089  1.00 36.03           N  
ATOM    131  CA  PRO A   9      37.007  28.348 -35.165  1.00 36.03           C  
ATOM    132  HA  PRO A   9      35.985  27.970 -35.128  1.00 36.03           H  
ATOM    133  C   PRO A   9      37.845  27.614 -34.072  1.00 36.03           C  
ATOM    134  CB  PRO A   9      37.607  28.091 -36.552  1.00 36.03           C  
ATOM    135  HB2 PRO A   9      38.006  27.083 -36.669  1.00 36.03           H  
ATOM    136  HB3 PRO A   9      36.852  28.279 -37.316  1.00 36.03           H  
ATOM    137  O   PRO A   9      38.471  28.230 -33.217  1.00 36.03           O  
ATOM    138  CG  PRO A   9      38.713  29.148 -36.646  1.00 36.03           C  
ATOM    139  HG2 PRO A   9      38.804  29.527 -37.664  1.00 36.03           H  
ATOM    140  HG3 PRO A   9      39.662  28.725 -36.315  1.00 36.03           H  
ATOM    141  CD  PRO A   9      38.282  30.255 -35.674  1.00 36.03           C  
ATOM    142  HD2 PRO A   9      39.026  30.355 -34.884  1.00 36.03           H  
ATOM    143  HD3 PRO A   9      38.191  31.209 -36.193  1.00 36.03           H  
ATOM    144  N   ILE A  10      37.859  26.275 -34.140  1.00 33.23           N  
ATOM    145  H   ILE A  10      37.373  25.862 -34.923  1.00 33.23           H  
ATOM    146  CA  ILE A  10      38.586  25.312 -33.276  1.00 33.23           C  
ATOM    147  HA  ILE A  10      38.490  25.612 -32.232  1.00 33.23           H  
ATOM    148  C   ILE A  10      40.096  25.261 -33.623  1.00 33.23           C  
ATOM    149  CB  ILE A  10      37.923  23.914 -33.471  1.00 33.23           C  
ATOM    150  HB  ILE A  10      37.995  23.674 -34.532  1.00 33.23           H  
ATOM    151  O   ILE A  10      40.448  25.486 -34.783  1.00 33.23           O  
ATOM    152  CG1 ILE A  10      36.419  23.909 -33.094  1.00 33.23           C  
ATOM    153 HG12 ILE A  10      35.944  24.843 -33.396  1.00 33.23           H  
ATOM    154 HG13 ILE A  10      36.314  23.828 -32.012  1.00 33.23           H  
ATOM    155  CG2 ILE A  10      38.623  22.780 -32.701  1.00 33.23           C  
ATOM    156 HG21 ILE A  10      38.006  21.882 -32.652  1.00 33.23           H  
ATOM    157 HG22 ILE A  10      38.853  23.095 -31.683  1.00 33.23           H  
ATOM    158 HG23 ILE A  10      39.538  22.496 -33.221  1.00 33.23           H  
ATOM    159  CD1 ILE A  10      35.629  22.778 -33.772  1.00 33.23           C  
ATOM    160 HD11 ILE A  10      35.964  21.801 -33.426  1.00 33.23           H  
ATOM    161 HD12 ILE A  10      35.745  22.839 -34.854  1.00 33.23           H  
ATOM    162 HD13 ILE A  10      34.572  22.884 -33.527  1.00 33.23           H  
ATOM    163  N   PRO A  11      40.975  24.875 -32.675  1.00 36.64           N  
ATOM    164  CA  PRO A  11      41.902  23.775 -32.974  1.00 36.64           C  
ATOM    165  HA  PRO A  11      41.631  23.318 -33.925  1.00 36.64           H  
ATOM    166  C   PRO A  11      41.905  22.656 -31.912  1.00 36.64           C  
ATOM    167  CB  PRO A  11      43.277  24.412 -33.146  1.00 36.64           C  
ATOM    168  HB2 PRO A  11      43.354  24.851 -34.141  1.00 36.64           H  
ATOM    169  HB3 PRO A  11      44.091  23.710 -32.970  1.00 36.64           H  
ATOM    170  O   PRO A  11      41.506  22.832 -30.764  1.00 36.64           O  
ATOM    171  CG  PRO A  11      43.241  25.518 -32.099  1.00 36.64           C  
ATOM    172  HG2 PRO A  11      43.849  26.370 -32.401  1.00 36.64           H  
ATOM    173  HG3 PRO A  11      43.589  25.126 -31.144  1.00 36.64           H  
ATOM    174  CD  PRO A  11      41.757  25.896 -31.982  1.00 36.64           C  
ATOM    175  HD2 PRO A  11      41.595  26.870 -32.444  1.00 36.64           H  
ATOM    176  HD3 PRO A  11      41.468  25.941 -30.932  1.00 36.64           H  
ATOM    177  N   SER A  12      42.320  21.476 -32.363  1.00 30.18           N  
ATOM    178  H   SER A  12      42.688  21.439 -33.302  1.00 30.18           H  
ATOM    179  CA  SER A  12      42.376  20.202 -31.641  1.00 30.18           C  
ATOM    180  HA  SER A  12      41.520  20.104 -30.974  1.00 30.18           H  
ATOM    181  C   SER A  12      43.667  20.008 -30.847  1.00 30.18           C  
ATOM    182  CB  SER A  12      42.353  19.092 -32.699  1.00 30.18           C  
ATOM    183  HB2 SER A  12      41.375  19.068 -33.179  1.00 30.18           H  
ATOM    184  HB3 SER A  12      42.541  18.126 -32.231  1.00 30.18           H  
ATOM    185  O   SER A  12      44.729  20.345 -31.362  1.00 30.18           O  
ATOM    186  OG  SER A  12      43.346  19.356 -33.682  1.00 30.18           O  
ATOM    187  HG  SER A  12      44.168  19.535 -33.220  1.00 30.18           H  
ATOM    188  N   GLU A  13      43.602  19.280 -29.731  1.00 34.49           N  
ATOM    189  H   GLU A  13      42.707  19.056 -29.321  1.00 34.49           H  
ATOM    190  CA  GLU A  13      44.743  18.501 -29.228  1.00 34.49           C  
ATOM    191  HA  GLU A  13      45.334  18.212 -30.096  1.00 34.49           H  
ATOM    192  C   GLU A  13      44.270  17.173 -28.606  1.00 34.49           C  
ATOM    193  CB  GLU A  13      45.651  19.349 -28.314  1.00 34.49           C  
ATOM    194  HB2 GLU A  13      45.678  18.922 -27.311  1.00 34.49           H  
ATOM    195  HB3 GLU A  13      45.260  20.365 -28.249  1.00 34.49           H  
ATOM    196  O   GLU A  13      43.111  17.039 -28.204  1.00 34.49           O  
ATOM    197  CG  GLU A  13      47.075  19.396 -28.903  1.00 34.49           C  
ATOM    198  HG2 GLU A  13      47.006  19.602 -29.971  1.00 34.49           H  
ATOM    199  HG3 GLU A  13      47.530  18.412 -28.786  1.00 34.49           H  
ATOM    200  CD  GLU A  13      47.980  20.464 -28.269  1.00 34.49           C  
ATOM    201  OE1 GLU A  13      48.943  20.868 -28.960  1.00 34.49           O  
ATOM    202  OE2 GLU A  13      47.710  20.865 -27.115  1.00 34.49           O  
ATOM    203  N   GLN A  14      45.133  16.154 -28.662  1.00 30.73           N  
ATOM    204  H   GLN A  14      46.097  16.373 -28.868  1.00 30.73           H  
ATOM    205  CA  GLN A  14      44.799  14.729 -28.493  1.00 30.73           C  
ATOM    206  HA  GLN A  14      43.712  14.645 -28.486  1.00 30.73           H  
ATOM    207  C   GLN A  14      45.250  14.160 -27.121  1.00 30.73           C  
ATOM    208  CB  GLN A  14      45.333  13.960 -29.726  1.00 30.73           C  
ATOM    209  HB2 GLN A  14      45.906  13.092 -29.399  1.00 30.73           H  
ATOM    210  HB3 GLN A  14      46.026  14.580 -30.295  1.00 30.73           H  
ATOM    211  O   GLN A  14      45.873  14.881 -26.344  1.00 30.73           O  
ATOM    212  CG  GLN A  14      44.190  13.511 -30.661  1.00 30.73           C  
ATOM    213  HG2 GLN A  14      43.364  13.116 -30.069  1.00 30.73           H  
ATOM    214  HG3 GLN A  14      43.820  14.375 -31.213  1.00 30.73           H  
ATOM    215  CD  GLN A  14      44.600  12.427 -31.657  1.00 30.73           C  
ATOM    216  NE2 GLN A  14      43.658  11.742 -32.267  1.00 30.73           N  
ATOM    217 HE21 GLN A  14      43.991  11.033 -32.904  1.00 30.73           H  
ATOM    218 HE22 GLN A  14      42.679  11.923 -32.094  1.00 30.73           H  
ATOM    219  OE1 GLN A  14      45.757  12.157 -31.908  1.00 30.73           O  
ATOM    220  N   PRO A  15      44.871  12.915 -26.750  1.00 34.29           N  
ATOM    221  CA  PRO A  15      44.775  12.511 -25.345  1.00 34.29           C  
ATOM    222  HA  PRO A  15      44.446  13.356 -24.740  1.00 34.29           H  
ATOM    223  C   PRO A  15      46.075  11.962 -24.743  1.00 34.29           C  
ATOM    224  CB  PRO A  15      43.688  11.431 -25.329  1.00 34.29           C  
ATOM    225  HB2 PRO A  15      42.704  11.901 -25.326  1.00 34.29           H  
ATOM    226  HB3 PRO A  15      43.787  10.750 -24.484  1.00 34.29           H  
ATOM    227  O   PRO A  15      46.885  11.347 -25.433  1.00 34.29           O  
ATOM    228  CG  PRO A  15      43.914  10.719 -26.661  1.00 34.29           C  
ATOM    229  HG2 PRO A  15      43.020  10.195 -26.998  1.00 34.29           H  
ATOM    230  HG3 PRO A  15      44.755  10.031 -26.580  1.00 34.29           H  
ATOM    231  CD  PRO A  15      44.275  11.877 -27.588  1.00 34.29           C  
ATOM    232  HD2 PRO A  15      44.970  11.519 -28.347  1.00 34.29           H  
ATOM    233  HD3 PRO A  15      43.362  12.260 -28.044  1.00 34.29           H  
ATOM    234  N   SER A  16      46.188  12.056 -23.415  1.00 32.37           N  
ATOM    235  H   SER A  16      45.538  12.633 -22.901  1.00 32.37           H  
ATOM    236  CA  SER A  16      47.174  11.327 -22.612  1.00 32.37           C  
ATOM    237  HA  SER A  16      47.748  10.678 -23.274  1.00 32.37           H  
ATOM    238  C   SER A  16      46.501  10.421 -21.571  1.00 32.37           C  
ATOM    239  CB  SER A  16      48.194  12.283 -21.982  1.00 32.37           C  
ATOM    240  HB2 SER A  16      48.800  11.739 -21.258  1.00 32.37           H  
ATOM    241  HB3 SER A  16      48.846  12.664 -22.767  1.00 32.37           H  
ATOM    242  O   SER A  16      45.696  10.844 -20.744  1.00 32.37           O  
ATOM    243  OG  SER A  16      47.563  13.380 -21.350  1.00 32.37           O  
ATOM    244  HG  SER A  16      48.228  13.890 -20.881  1.00 32.37           H  
ATOM    245  N   THR A  17      46.833   9.134 -21.651  1.00 27.11           N  
ATOM    246  H   THR A  17      47.447   8.863 -22.406  1.00 27.11           H  
ATOM    247  CA  THR A  17      46.542   8.079 -20.667  1.00 27.11           C  
ATOM    248  HA  THR A  17      45.632   8.328 -20.120  1.00 27.11           H  
ATOM    249  C   THR A  17      47.680   7.935 -19.645  1.00 27.11           C  
ATOM    250  CB  THR A  17      46.349   6.736 -21.398  1.00 27.11           C  
ATOM    251  HB  THR A  17      46.422   5.912 -20.688  1.00 27.11           H  
ATOM    252  O   THR A  17      48.760   8.481 -19.858  1.00 27.11           O  
ATOM    253  CG2 THR A  17      44.986   6.642 -22.078  1.00 27.11           C  
ATOM    254 HG21 THR A  17      44.885   7.434 -22.821  1.00 27.11           H  
ATOM    255 HG22 THR A  17      44.894   5.676 -22.573  1.00 27.11           H  
ATOM    256 HG23 THR A  17      44.194   6.740 -21.335  1.00 27.11           H  
ATOM    257  OG1 THR A  17      47.328   6.568 -22.402  1.00 27.11           O  
ATOM    258  HG1 THR A  17      48.196   6.546 -21.992  1.00 27.11           H  
ATOM    259  N   SER A  18      47.474   7.092 -18.618  1.00 26.57           N  
ATOM    260  H   SER A  18      46.550   6.689 -18.556  1.00 26.57           H  
ATOM    261  CA  SER A  18      48.335   6.875 -17.428  1.00 26.57           C  
ATOM    262  HA  SER A  18      47.946   5.983 -16.937  1.00 26.57           H  
ATOM    263  C   SER A  18      48.210   7.999 -16.383  1.00 26.57           C  
ATOM    264  CB  SER A  18      49.779   6.521 -17.820  1.00 26.57           C  
ATOM    265  HB2 SER A  18      49.767   5.888 -18.707  1.00 26.57           H  
ATOM    266  HB3 SER A  18      50.231   5.947 -17.012  1.00 26.57           H  
ATOM    267  O   SER A  18      47.835   9.111 -16.736  1.00 26.57           O  
ATOM    268  OG  SER A  18      50.569   7.660 -18.073  1.00 26.57           O  
ATOM    269  HG  SER A  18      50.084   8.210 -18.692  1.00 26.57           H  
ATOM    270  N   THR A  19      48.378   7.789 -15.076  1.00 29.00           N  
ATOM    271  H   THR A  19      48.188   8.624 -14.542  1.00 29.00           H  
ATOM    272  CA  THR A  19      48.971   6.714 -14.233  1.00 29.00           C  
ATOM    273  HA  THR A  19      48.750   5.720 -14.620  1.00 29.00           H  
ATOM    274  C   THR A  19      48.328   6.881 -12.831  1.00 29.00           C  
ATOM    275  CB  THR A  19      50.502   6.943 -14.064  1.00 29.00           C  
ATOM    276  HB  THR A  19      50.725   7.034 -13.001  1.00 29.00           H  
ATOM    277  O   THR A  19      47.770   7.938 -12.563  1.00 29.00           O  
ATOM    278  CG2 THR A  19      51.387   5.834 -14.639  1.00 29.00           C  
ATOM    279 HG21 THR A  19      51.801   6.124 -15.605  1.00 29.00           H  
ATOM    280 HG22 THR A  19      50.827   4.905 -14.751  1.00 29.00           H  
ATOM    281 HG23 THR A  19      52.217   5.662 -13.955  1.00 29.00           H  
ATOM    282  OG1 THR A  19      50.946   8.135 -14.673  1.00 29.00           O  
ATOM    283  HG1 THR A  19      51.867   8.264 -14.433  1.00 29.00           H  
ATOM    284  N   SER A  20      48.337   6.015 -11.818  1.00 26.87           N  
ATOM    285  H   SER A  20      47.968   6.470 -10.995  1.00 26.87           H  
ATOM    286  CA  SER A  20      48.727   4.632 -11.503  1.00 26.87           C  
ATOM    287  HA  SER A  20      48.193   3.927 -12.141  1.00 26.87           H  
ATOM    288  C   SER A  20      48.298   4.408 -10.030  1.00 26.87           C  
ATOM    289  CB  SER A  20      50.240   4.389 -11.609  1.00 26.87           C  
ATOM    290  HB2 SER A  20      50.497   4.236 -12.657  1.00 26.87           H  
ATOM    291  HB3 SER A  20      50.518   3.484 -11.068  1.00 26.87           H  
ATOM    292  O   SER A  20      47.882   5.348  -9.354  1.00 26.87           O  
ATOM    293  OG  SER A  20      50.989   5.476 -11.117  1.00 26.87           O  
ATOM    294  HG  SER A  20      50.975   5.474 -10.157  1.00 26.87           H  
ATOM    295  N   PHE A  21      48.373   3.175  -9.529  1.00 26.59           N  
ATOM    296  H   PHE A  21      48.804   2.454 -10.089  1.00 26.59           H  
ATOM    297  CA  PHE A  21      48.054   2.822  -8.137  1.00 26.59           C  
ATOM    298  HA  PHE A  21      47.145   3.346  -7.841  1.00 26.59           H  
ATOM    299  C   PHE A  21      49.150   3.222  -7.123  1.00 26.59           C  
ATOM    300  CB  PHE A  21      47.790   1.300  -8.084  1.00 26.59           C  
ATOM    301  HB2 PHE A  21      48.113   0.832  -9.014  1.00 26.59           H  
ATOM    302  HB3 PHE A  21      48.405   0.841  -7.310  1.00 26.59           H  
ATOM    303  O   PHE A  21      50.236   3.635  -7.516  1.00 26.59           O  
ATOM    304  CG  PHE A  21      46.346   0.907  -7.844  1.00 26.59           C  
ATOM    305  CD1 PHE A  21      45.960   0.338  -6.614  1.00 26.59           C  
ATOM    306  HD1 PHE A  21      46.686   0.198  -5.827  1.00 26.59           H  
ATOM    307  CD2 PHE A  21      45.395   1.059  -8.871  1.00 26.59           C  
ATOM    308  HD2 PHE A  21      45.689   1.485  -9.818  1.00 26.59           H  
ATOM    309  CE1 PHE A  21      44.632  -0.079  -6.415  1.00 26.59           C  
ATOM    310  HE1 PHE A  21      44.343  -0.524  -5.474  1.00 26.59           H  
ATOM    311  CE2 PHE A  21      44.066   0.640  -8.672  1.00 26.59           C  
ATOM    312  HE2 PHE A  21      43.341   0.750  -9.464  1.00 26.59           H  
ATOM    313  CZ  PHE A  21      43.686   0.069  -7.444  1.00 26.59           C  
ATOM    314  HZ  PHE A  21      42.668  -0.258  -7.290  1.00 26.59           H  
ATOM    315  N   SER A  22      48.822   2.971  -5.844  1.00 25.80           N  
ATOM    316  H   SER A  22      47.858   2.706  -5.703  1.00 25.80           H  
ATOM    317  CA  SER A  22      49.679   2.804  -4.652  1.00 25.80           C  
ATOM    318  HA  SER A  22      48.992   2.530  -3.852  1.00 25.80           H  
ATOM    319  C   SER A  22      50.469   3.998  -4.110  1.00 25.80           C  
ATOM    320  CB  SER A  22      50.617   1.591  -4.779  1.00 25.80           C  
ATOM    321  HB2 SER A  22      50.029   0.696  -4.985  1.00 25.80           H  
ATOM    322  HB3 SER A  22      51.141   1.449  -3.834  1.00 25.80           H  
ATOM    323  O   SER A  22      51.436   4.431  -4.720  1.00 25.80           O  
ATOM    324  OG  SER A  22      51.571   1.758  -5.805  1.00 25.80           O  
ATOM    325  HG  SER A  22      51.827   2.683  -5.815  1.00 25.80           H  
ATOM    326  N   GLU A  23      50.176   4.342  -2.853  1.00 31.89           N  
ATOM    327  H   GLU A  23      49.263   4.117  -2.486  1.00 31.89           H  
ATOM    328  CA  GLU A  23      51.205   4.382  -1.807  1.00 31.89           C  
ATOM    329  HA  GLU A  23      51.930   3.602  -2.039  1.00 31.89           H  
ATOM    330  C   GLU A  23      50.593   3.986  -0.449  1.00 31.89           C  
ATOM    331  CB  GLU A  23      51.962   5.725  -1.780  1.00 31.89           C  
ATOM    332  HB2 GLU A  23      51.555   6.390  -2.542  1.00 31.89           H  
ATOM    333  HB3 GLU A  23      51.847   6.202  -0.807  1.00 31.89           H  
ATOM    334  O   GLU A  23      49.397   4.170  -0.206  1.00 31.89           O  
ATOM    335  CG  GLU A  23      53.458   5.480  -2.065  1.00 31.89           C  
ATOM    336  HG2 GLU A  23      53.546   4.791  -2.905  1.00 31.89           H  
ATOM    337  HG3 GLU A  23      53.903   4.997  -1.195  1.00 31.89           H  
ATOM    338  CD  GLU A  23      54.245   6.755  -2.409  1.00 31.89           C  
ATOM    339  OE1 GLU A  23      55.280   6.618  -3.103  1.00 31.89           O  
ATOM    340  OE2 GLU A  23      53.812   7.858  -2.001  1.00 31.89           O  
ATOM    341  N   THR A  24      51.406   3.340   0.381  1.00 27.51           N  
ATOM    342  H   THR A  24      52.383   3.281   0.132  1.00 27.51           H  
ATOM    343  CA  THR A  24      51.077   2.741   1.684  1.00 27.51           C  
ATOM    344  HA  THR A  24      49.998   2.722   1.832  1.00 27.51           H  
ATOM    345  C   THR A  24      51.712   3.539   2.823  1.00 27.51           C  
ATOM    346  CB  THR A  24      51.641   1.304   1.756  1.00 27.51           C  
ATOM    347  HB  THR A  24      51.703   0.986   2.797  1.00 27.51           H  
ATOM    348  O   THR A  24      52.750   4.143   2.598  1.00 27.51           O  
ATOM    349  CG2 THR A  24      50.769   0.297   1.009  1.00 27.51           C  
ATOM    350 HG21 THR A  24      51.211  -0.695   1.096  1.00 27.51           H  
ATOM    351 HG22 THR A  24      50.706   0.573  -0.044  1.00 27.51           H  
ATOM    352 HG23 THR A  24      49.770   0.284   1.444  1.00 27.51           H  
ATOM    353  OG1 THR A  24      52.922   1.225   1.166  1.00 27.51           O  
ATOM    354  HG1 THR A  24      53.546   1.664   1.748  1.00 27.51           H  
ATOM    355  N   GLU A  25      51.132   3.455   4.031  1.00 29.37           N  
ATOM    356  H   GLU A  25      50.152   3.212   4.031  1.00 29.37           H  
ATOM    357  CA  GLU A  25      51.798   3.248   5.347  1.00 29.37           C  
ATOM    358  HA  GLU A  25      51.651   2.190   5.563  1.00 29.37           H  
ATOM    359  C   GLU A  25      51.120   3.968   6.541  1.00 29.37           C  
ATOM    360  CB  GLU A  25      53.340   3.428   5.379  1.00 29.37           C  
ATOM    361  HB2 GLU A  25      53.642   4.344   4.870  1.00 29.37           H  
ATOM    362  HB3 GLU A  25      53.658   3.515   6.418  1.00 29.37           H  
ATOM    363  O   GLU A  25      50.718   5.125   6.468  1.00 29.37           O  
ATOM    364  CG  GLU A  25      54.035   2.179   4.790  1.00 29.37           C  
ATOM    365  HG2 GLU A  25      53.728   1.317   5.382  1.00 29.37           H  
ATOM    366  HG3 GLU A  25      53.675   2.001   3.776  1.00 29.37           H  
ATOM    367  CD  GLU A  25      55.573   2.215   4.748  1.00 29.37           C  
ATOM    368  OE1 GLU A  25      56.135   1.144   4.416  1.00 29.37           O  
ATOM    369  OE2 GLU A  25      56.178   3.283   4.991  1.00 29.37           O  
ATOM    370  N   ASP A  26      51.029   3.198   7.636  1.00 28.88           N  
ATOM    371  H   ASP A  26      51.433   2.282   7.507  1.00 28.88           H  
ATOM    372  CA  ASP A  26      51.056   3.533   9.071  1.00 28.88           C  
ATOM    373  HA  ASP A  26      50.858   2.574   9.550  1.00 28.88           H  
ATOM    374  C   ASP A  26      50.042   4.470   9.769  1.00 28.88           C  
ATOM    375  CB  ASP A  26      52.508   3.866   9.454  1.00 28.88           C  
ATOM    376  HB2 ASP A  26      52.528   4.198  10.492  1.00 28.88           H  
ATOM    377  HB3 ASP A  26      52.875   4.682   8.832  1.00 28.88           H  
ATOM    378  O   ASP A  26      49.754   5.585   9.347  1.00 28.88           O  
ATOM    379  CG  ASP A  26      53.442   2.653   9.329  1.00 28.88           C  
ATOM    380  OD1 ASP A  26      52.938   1.557   8.977  1.00 28.88           O  
ATOM    381  OD2 ASP A  26      54.620   2.812   9.707  1.00 28.88           O  
ATOM    382  N   GLY A  27      49.600   4.048  10.977  1.00 29.51           N  
ATOM    383  H   GLY A  27      49.908   3.134  11.277  1.00 29.51           H  
ATOM    384  CA  GLY A  27      49.105   5.007  11.987  1.00 29.51           C  
ATOM    385  HA2 GLY A  27      48.720   5.887  11.471  1.00 29.51           H  
ATOM    386  HA3 GLY A  27      49.973   5.346  12.553  1.00 29.51           H  
ATOM    387  C   GLY A  27      48.026   4.625  13.023  1.00 29.51           C  
ATOM    388  O   GLY A  27      47.169   5.458  13.271  1.00 29.51           O  
ATOM    389  N   ILE A  28      48.064   3.442  13.662  1.00 26.19           N  
ATOM    390  H   ILE A  28      48.730   2.784  13.283  1.00 26.19           H  
ATOM    391  CA  ILE A  28      47.611   3.165  15.064  1.00 26.19           C  
ATOM    392  HA  ILE A  28      47.497   2.083  15.138  1.00 26.19           H  
ATOM    393  C   ILE A  28      46.258   3.774  15.563  1.00 26.19           C  
ATOM    394  CB  ILE A  28      48.768   3.552  16.035  1.00 26.19           C  
ATOM    395  HB  ILE A  28      48.953   4.620  15.921  1.00 26.19           H  
ATOM    396  O   ILE A  28      46.166   4.964  15.849  1.00 26.19           O  
ATOM    397  CG1 ILE A  28      50.082   2.795  15.700  1.00 26.19           C  
ATOM    398 HG12 ILE A  28      50.286   2.846  14.631  1.00 26.19           H  
ATOM    399 HG13 ILE A  28      49.973   1.743  15.964  1.00 26.19           H  
ATOM    400  CG2 ILE A  28      48.400   3.291  17.513  1.00 26.19           C  
ATOM    401 HG21 ILE A  28      48.172   2.236  17.665  1.00 26.19           H  
ATOM    402 HG22 ILE A  28      47.545   3.899  17.810  1.00 26.19           H  
ATOM    403 HG23 ILE A  28      49.223   3.579  18.167  1.00 26.19           H  
ATOM    404  CD1 ILE A  28      51.332   3.357  16.392  1.00 26.19           C  
ATOM    405 HD11 ILE A  28      51.284   3.208  17.470  1.00 26.19           H  
ATOM    406 HD12 ILE A  28      52.213   2.839  16.013  1.00 26.19           H  
ATOM    407 HD13 ILE A  28      51.430   4.421  16.172  1.00 26.19           H  
ATOM    408  N   GLY A  29      45.248   2.935  15.882  1.00 33.19           N  
ATOM    409  H   GLY A  29      45.329   1.965  15.611  1.00 33.19           H  
ATOM    410  CA  GLY A  29      43.953   3.408  16.437  1.00 33.19           C  
ATOM    411  HA2 GLY A  29      43.389   3.873  15.629  1.00 33.19           H  
ATOM    412  HA3 GLY A  29      44.153   4.188  17.172  1.00 33.19           H  
ATOM    413  C   GLY A  29      43.026   2.369  17.114  1.00 33.19           C  
ATOM    414  O   GLY A  29      41.928   2.122  16.640  1.00 33.19           O  
ATOM    415  N   GLN A  30      43.491   1.763  18.211  1.00 32.95           N  
ATOM    416  H   GLN A  30      44.426   2.053  18.459  1.00 32.95           H  
ATOM    417  CA  GLN A  30      42.797   0.950  19.245  1.00 32.95           C  
ATOM    418  HA  GLN A  30      43.327  -0.002  19.278  1.00 32.95           H  
ATOM    419  C   GLN A  30      41.280   0.581  19.157  1.00 32.95           C  
ATOM    420  CB  GLN A  30      43.043   1.646  20.597  1.00 32.95           C  
ATOM    421  HB2 GLN A  30      42.399   1.208  21.360  1.00 32.95           H  
ATOM    422  HB3 GLN A  30      42.785   2.701  20.509  1.00 32.95           H  
ATOM    423  O   GLN A  30      40.404   1.422  19.313  1.00 32.95           O  
ATOM    424  CG  GLN A  30      44.501   1.499  21.066  1.00 32.95           C  
ATOM    425  HG2 GLN A  30      44.722   0.441  21.206  1.00 32.95           H  
ATOM    426  HG3 GLN A  30      45.178   1.893  20.308  1.00 32.95           H  
ATOM    427  CD  GLN A  30      44.793   2.235  22.371  1.00 32.95           C  
ATOM    428  NE2 GLN A  30      45.883   1.925  23.036  1.00 32.95           N  
ATOM    429 HE21 GLN A  30      46.046   2.485  23.860  1.00 32.95           H  
ATOM    430 HE22 GLN A  30      46.565   1.281  22.662  1.00 32.95           H  
ATOM    431  OE1 GLN A  30      44.077   3.106  22.822  1.00 32.95           O  
ATOM    432  N   ARG A  31      41.044  -0.749  19.151  1.00 28.91           N  
ATOM    433  H   ARG A  31      41.736  -1.263  18.624  1.00 28.91           H  
ATOM    434  CA  ARG A  31      40.315  -1.595  20.146  1.00 28.91           C  
ATOM    435  HA  ARG A  31      40.226  -2.587  19.705  1.00 28.91           H  
ATOM    436  C   ARG A  31      38.887  -1.238  20.618  1.00 28.91           C  
ATOM    437  CB  ARG A  31      41.162  -1.746  21.432  1.00 28.91           C  
ATOM    438  HB2 ARG A  31      41.346  -0.756  21.850  1.00 28.91           H  
ATOM    439  HB3 ARG A  31      40.567  -2.293  22.163  1.00 28.91           H  
ATOM    440  O   ARG A  31      38.706  -0.257  21.322  1.00 28.91           O  
ATOM    441  CG  ARG A  31      42.494  -2.491  21.288  1.00 28.91           C  
ATOM    442  HG2 ARG A  31      43.137  -1.979  20.572  1.00 28.91           H  
ATOM    443  HG3 ARG A  31      42.300  -3.505  20.940  1.00 28.91           H  
ATOM    444  CD  ARG A  31      43.190  -2.539  22.657  1.00 28.91           C  
ATOM    445  HD2 ARG A  31      43.431  -1.521  22.963  1.00 28.91           H  
ATOM    446  HD3 ARG A  31      42.499  -2.966  23.385  1.00 28.91           H  
ATOM    447  NE  ARG A  31      44.417  -3.361  22.625  1.00 28.91           N  
ATOM    448  HE  ARG A  31      44.552  -3.940  21.809  1.00 28.91           H  
ATOM    449  NH1 ARG A  31      45.181  -2.853  24.733  1.00 28.91           N  
ATOM    450 HH11 ARG A  31      44.361  -2.284  24.883  1.00 28.91           H  
ATOM    451 HH12 ARG A  31      45.812  -3.037  25.500  1.00 28.91           H  
ATOM    452  NH2 ARG A  31      46.298  -4.319  23.478  1.00 28.91           N  
ATOM    453 HH21 ARG A  31      46.386  -4.892  22.651  1.00 28.91           H  
ATOM    454 HH22 ARG A  31      46.935  -4.468  24.248  1.00 28.91           H  
ATOM    455  CZ  ARG A  31      45.290  -3.504  23.608  1.00 28.91           C  
ATOM    456  N   TYR A  32      37.982  -2.221  20.499  1.00 34.66           N  
ATOM    457  H   TYR A  32      38.085  -2.844  19.711  1.00 34.66           H  
ATOM    458  CA  TYR A  32      37.267  -2.849  21.635  1.00 34.66           C  
ATOM    459  HA  TYR A  32      37.946  -2.885  22.487  1.00 34.66           H  
ATOM    460  C   TYR A  32      36.910  -4.309  21.283  1.00 34.66           C  
ATOM    461  CB  TYR A  32      36.017  -2.058  22.070  1.00 34.66           C  
ATOM    462  HB2 TYR A  32      35.693  -1.404  21.261  1.00 34.66           H  
ATOM    463  HB3 TYR A  32      35.201  -2.753  22.265  1.00 34.66           H  
ATOM    464  O   TYR A  32      36.519  -4.584  20.151  1.00 34.66           O  
ATOM    465  CG  TYR A  32      36.241  -1.248  23.337  1.00 34.66           C  
ATOM    466  CD1 TYR A  32      36.251  -1.891  24.592  1.00 34.66           C  
ATOM    467  HD1 TYR A  32      36.046  -2.949  24.664  1.00 34.66           H  
ATOM    468  CD2 TYR A  32      36.494   0.136  23.261  1.00 34.66           C  
ATOM    469  HD2 TYR A  32      36.507   0.627  22.299  1.00 34.66           H  
ATOM    470  CE1 TYR A  32      36.542  -1.161  25.761  1.00 34.66           C  
ATOM    471  HE1 TYR A  32      36.555  -1.669  26.714  1.00 34.66           H  
ATOM    472  CE2 TYR A  32      36.794   0.869  24.425  1.00 34.66           C  
ATOM    473  HE2 TYR A  32      37.021   1.923  24.367  1.00 34.66           H  
ATOM    474  OH  TYR A  32      37.131   0.923  26.799  1.00 34.66           O  
ATOM    475  HH  TYR A  32      37.111   0.349  27.568  1.00 34.66           H  
ATOM    476  CZ  TYR A  32      36.824   0.220  25.677  1.00 34.66           C  
ATOM    477  N   LEU A  33      37.116  -5.239  22.222  1.00 32.36           N  
ATOM    478  H   LEU A  33      37.411  -4.947  23.143  1.00 32.36           H  
ATOM    479  CA  LEU A  33      36.942  -6.692  22.072  1.00 32.36           C  
ATOM    480  HA  LEU A  33      36.043  -6.899  21.492  1.00 32.36           H  
ATOM    481  C   LEU A  33      36.816  -7.297  23.482  1.00 32.36           C  
ATOM    482  CB  LEU A  33      38.196  -7.280  21.370  1.00 32.36           C  
ATOM    483  HB2 LEU A  33      38.723  -6.472  20.862  1.00 32.36           H  
ATOM    484  HB3 LEU A  33      38.880  -7.673  22.123  1.00 32.36           H  
ATOM    485  O   LEU A  33      37.624  -6.933  24.328  1.00 32.36           O  
ATOM    486  CG  LEU A  33      37.947  -8.368  20.309  1.00 32.36           C  
ATOM    487  HG  LEU A  33      37.378  -7.933  19.487  1.00 32.36           H  
ATOM    488  CD1 LEU A  33      39.300  -8.843  19.769  1.00 32.36           C  
ATOM    489 HD11 LEU A  33      39.847  -8.001  19.345  1.00 32.36           H  
ATOM    490 HD12 LEU A  33      39.138  -9.583  18.985  1.00 32.36           H  
ATOM    491 HD13 LEU A  33      39.884  -9.297  20.570  1.00 32.36           H  
ATOM    492  CD2 LEU A  33      37.191  -9.588  20.831  1.00 32.36           C  
ATOM    493 HD21 LEU A  33      37.120 -10.345  20.050  1.00 32.36           H  
ATOM    494 HD22 LEU A  33      37.706 -10.009  21.695  1.00 32.36           H  
ATOM    495 HD23 LEU A  33      36.178  -9.307  21.118  1.00 32.36           H  
ATOM    496  N   GLU A  34      35.851  -8.187  23.712  1.00 36.43           N  
ATOM    497  H   GLU A  34      35.145  -8.325  23.004  1.00 36.43           H  
ATOM    498  CA  GLU A  34      35.682  -9.053  24.899  1.00 36.43           C  
ATOM    499  HA  GLU A  34      36.580  -9.647  25.066  1.00 36.43           H  
ATOM    500  C   GLU A  34      34.477  -9.982  24.606  1.00 36.43           C  
ATOM    501  CB  GLU A  34      35.369  -8.200  26.163  1.00 36.43           C  
ATOM    502  HB2 GLU A  34      34.522  -8.633  26.695  1.00 36.43           H  
ATOM    503  HB3 GLU A  34      35.073  -7.199  25.852  1.00 36.43           H  
ATOM    504  O   GLU A  34      33.509  -9.508  24.014  1.00 36.43           O  
ATOM    505  CG  GLU A  34      36.540  -8.094  27.164  1.00 36.43           C  
ATOM    506  HG2 GLU A  34      37.477  -7.997  26.615  1.00 36.43           H  
ATOM    507  HG3 GLU A  34      36.598  -9.025  27.728  1.00 36.43           H  
ATOM    508  CD  GLU A  34      36.406  -6.906  28.144  1.00 36.43           C  
ATOM    509  OE1 GLU A  34      37.449  -6.280  28.461  1.00 36.43           O  
ATOM    510  OE2 GLU A  34      35.268  -6.593  28.566  1.00 36.43           O  
ATOM    511  N   GLN A  35      34.366 -11.230  25.068  1.00 34.58           N  
ATOM    512  H   GLN A  35      33.400 -11.469  25.242  1.00 34.58           H  
ATOM    513  CA  GLN A  35      35.177 -12.466  25.014  1.00 34.58           C  
ATOM    514  HA  GLN A  35      35.309 -12.750  23.969  1.00 34.58           H  
ATOM    515  C   GLN A  35      34.318 -13.588  25.681  1.00 34.58           C  
ATOM    516  CB  GLN A  35      36.559 -12.337  25.706  1.00 34.58           C  
ATOM    517  HB2 GLN A  35      36.632 -11.408  26.271  1.00 34.58           H  
ATOM    518  HB3 GLN A  35      36.690 -13.146  26.425  1.00 34.58           H  
ATOM    519  O   GLN A  35      33.249 -13.277  26.199  1.00 34.58           O  
ATOM    520  CG  GLN A  35      37.703 -12.444  24.679  1.00 34.58           C  
ATOM    521  HG2 GLN A  35      37.697 -11.566  24.033  1.00 34.58           H  
ATOM    522  HG3 GLN A  35      37.529 -13.323  24.058  1.00 34.58           H  
ATOM    523  CD  GLN A  35      39.091 -12.583  25.308  1.00 34.58           C  
ATOM    524  NE2 GLN A  35      40.021 -13.240  24.651  1.00 34.58           N  
ATOM    525 HE21 GLN A  35      40.875 -13.385  25.170  1.00 34.58           H  
ATOM    526 HE22 GLN A  35      39.797 -13.748  23.807  1.00 34.58           H  
ATOM    527  OE1 GLN A  35      39.392 -12.098  26.380  1.00 34.58           O  
ATOM    528  N   GLU A  36      34.809 -14.843  25.706  1.00 37.30           N  
ATOM    529  H   GLU A  36      35.707 -14.981  25.266  1.00 37.30           H  
ATOM    530  CA  GLU A  36      34.266 -16.033  26.432  1.00 37.30           C  
ATOM    531  HA  GLU A  36      35.061 -16.778  26.416  1.00 37.30           H  
ATOM    532  C   GLU A  36      33.041 -16.739  25.779  1.00 37.30           C  
ATOM    533  CB  GLU A  36      34.054 -15.716  27.935  1.00 37.30           C  
ATOM    534  HB2 GLU A  36      33.201 -15.047  28.056  1.00 37.30           H  
ATOM    535  HB3 GLU A  36      33.820 -16.645  28.454  1.00 37.30           H  
ATOM    536  O   GLU A  36      32.106 -16.075  25.344  1.00 37.30           O  
ATOM    537  CG  GLU A  36      35.299 -15.086  28.597  1.00 37.30           C  
ATOM    538  HG2 GLU A  36      35.500 -14.117  28.139  1.00 37.30           H  
ATOM    539  HG3 GLU A  36      36.153 -15.732  28.394  1.00 37.30           H  
ATOM    540  CD  GLU A  36      35.191 -14.863  30.117  1.00 37.30           C  
ATOM    541  OE1 GLU A  36      36.247 -14.545  30.714  1.00 37.30           O  
ATOM    542  OE2 GLU A  36      34.083 -15.000  30.684  1.00 37.30           O  
ATOM    543  N   ALA A  37      32.946 -18.078  25.641  1.00 36.61           N  
ATOM    544  H   ALA A  37      32.090 -18.352  25.179  1.00 36.61           H  
ATOM    545  CA  ALA A  37      33.797 -19.245  25.993  1.00 36.61           C  
ATOM    546  HA  ALA A  37      34.855 -18.989  25.944  1.00 36.61           H  
ATOM    547  C   ALA A  37      33.511 -20.411  24.981  1.00 36.61           C  
ATOM    548  CB  ALA A  37      33.422 -19.646  27.428  1.00 36.61           C  
ATOM    549  HB1 ALA A  37      32.350 -19.832  27.491  1.00 36.61           H  
ATOM    550  HB2 ALA A  37      33.690 -18.852  28.125  1.00 36.61           H  
ATOM    551  HB3 ALA A  37      33.942 -20.556  27.728  1.00 36.61           H  
ATOM    552  O   ALA A  37      32.391 -20.490  24.484  1.00 36.61           O  
ATOM    553  N   GLU A  38      34.478 -21.176  24.434  1.00 36.22           N  
ATOM    554  H   GLU A  38      34.249 -21.285  23.457  1.00 36.22           H  
ATOM    555  CA  GLU A  38      35.091 -22.454  24.925  1.00 36.22           C  
ATOM    556  HA  GLU A  38      35.733 -22.802  24.116  1.00 36.22           H  
ATOM    557  C   GLU A  38      34.098 -23.640  25.157  1.00 36.22           C  
ATOM    558  CB  GLU A  38      36.036 -22.217  26.121  1.00 36.22           C  
ATOM    559  HB2 GLU A  38      36.383 -23.187  26.476  1.00 36.22           H  
ATOM    560  HB3 GLU A  38      35.496 -21.754  26.947  1.00 36.22           H  
ATOM    561  O   GLU A  38      33.025 -23.410  25.698  1.00 36.22           O  
ATOM    562  CG  GLU A  38      37.267 -21.363  25.765  1.00 36.22           C  
ATOM    563  HG2 GLU A  38      36.954 -20.324  25.658  1.00 36.22           H  
ATOM    564  HG3 GLU A  38      37.649 -21.693  24.799  1.00 36.22           H  
ATOM    565  CD  GLU A  38      38.409 -21.453  26.798  1.00 36.22           C  
ATOM    566  OE1 GLU A  38      39.491 -20.905  26.487  1.00 36.22           O  
ATOM    567  OE2 GLU A  38      38.215 -22.074  27.867  1.00 36.22           O  
ATOM    568  N   VAL A  39      34.341 -24.936  24.830  1.00 35.66           N  
ATOM    569  H   VAL A  39      33.548 -25.527  25.033  1.00 35.66           H  
ATOM    570  CA  VAL A  39      35.518 -25.696  24.303  1.00 35.66           C  
ATOM    571  HA  VAL A  39      35.942 -25.147  23.461  1.00 35.66           H  
ATOM    572  C   VAL A  39      35.118 -27.121  23.783  1.00 35.66           C  
ATOM    573  CB  VAL A  39      36.580 -25.818  25.441  1.00 35.66           C  
ATOM    574  HB  VAL A  39      36.192 -25.315  26.327  1.00 35.66           H  
ATOM    575  O   VAL A  39      34.090 -27.641  24.206  1.00 35.66           O  
ATOM    576  CG1 VAL A  39      36.983 -27.217  25.930  1.00 35.66           C  
ATOM    577 HG11 VAL A  39      37.614 -27.117  26.814  1.00 35.66           H  
ATOM    578 HG12 VAL A  39      36.098 -27.786  26.214  1.00 35.66           H  
ATOM    579 HG13 VAL A  39      37.549 -27.751  25.167  1.00 35.66           H  
ATOM    580  CG2 VAL A  39      37.873 -25.107  25.032  1.00 35.66           C  
ATOM    581 HG21 VAL A  39      38.380 -25.661  24.241  1.00 35.66           H  
ATOM    582 HG22 VAL A  39      37.662 -24.099  24.675  1.00 35.66           H  
ATOM    583 HG23 VAL A  39      38.536 -25.025  25.894  1.00 35.66           H  
ATOM    584  N   SER A  40      35.988 -27.793  22.989  1.00 37.37           N  
ATOM    585  H   SER A  40      36.787 -27.256  22.684  1.00 37.37           H  
ATOM    586  CA  SER A  40      36.031 -29.252  22.606  1.00 37.37           C  
ATOM    587  HA  SER A  40      36.962 -29.370  22.051  1.00 37.37           H  
ATOM    588  C   SER A  40      34.940 -29.839  21.667  1.00 37.37           C  
ATOM    589  CB  SER A  40      36.193 -30.148  23.848  1.00 37.37           C  
ATOM    590  HB2 SER A  40      36.362 -31.177  23.531  1.00 37.37           H  
ATOM    591  HB3 SER A  40      37.066 -29.823  24.415  1.00 37.37           H  
ATOM    592  O   SER A  40      33.793 -29.422  21.736  1.00 37.37           O  
ATOM    593  OG  SER A  40      35.056 -30.116  24.688  1.00 37.37           O  
ATOM    594  HG  SER A  40      34.544 -29.331  24.477  1.00 37.37           H  
ATOM    595  N   GLY A  41      35.199 -30.828  20.786  1.00 36.17           N  
ATOM    596  H   GLY A  41      34.374 -31.191  20.329  1.00 36.17           H  
ATOM    597  CA  GLY A  41      36.463 -31.471  20.369  1.00 36.17           C  
ATOM    598  HA2 GLY A  41      37.121 -30.714  19.943  1.00 36.17           H  
ATOM    599  HA3 GLY A  41      36.961 -31.897  21.240  1.00 36.17           H  
ATOM    600  C   GLY A  41      36.291 -32.620  19.333  1.00 36.17           C  
ATOM    601  O   GLY A  41      35.408 -33.451  19.497  1.00 36.17           O  
ATOM    602  N   GLU A  42      37.171 -32.616  18.317  1.00 37.27           N  
ATOM    603  H   GLU A  42      37.672 -31.743  18.230  1.00 37.27           H  
ATOM    604  CA  GLU A  42      37.948 -33.736  17.708  1.00 37.27           C  
ATOM    605  HA  GLU A  42      38.625 -33.195  17.047  1.00 37.27           H  
ATOM    606  C   GLU A  42      37.377 -34.811  16.719  1.00 37.27           C  
ATOM    607  CB  GLU A  42      38.914 -34.326  18.762  1.00 37.27           C  
ATOM    608  HB2 GLU A  42      39.404 -35.212  18.356  1.00 37.27           H  
ATOM    609  HB3 GLU A  42      38.350 -34.615  19.649  1.00 37.27           H  
ATOM    610  O   GLU A  42      36.379 -35.481  16.961  1.00 37.27           O  
ATOM    611  CG  GLU A  42      39.998 -33.288  19.130  1.00 37.27           C  
ATOM    612  HG2 GLU A  42      39.511 -32.368  19.455  1.00 37.27           H  
ATOM    613  HG3 GLU A  42      40.564 -33.049  18.230  1.00 37.27           H  
ATOM    614  CD  GLU A  42      40.981 -33.704  20.240  1.00 37.27           C  
ATOM    615  OE1 GLU A  42      41.975 -32.956  20.409  1.00 37.27           O  
ATOM    616  OE2 GLU A  42      40.691 -34.657  20.998  1.00 37.27           O  
ATOM    617  N   ASP A  43      38.179 -34.986  15.644  1.00 37.27           N  
ATOM    618  H   ASP A  43      38.947 -34.330  15.636  1.00 37.27           H  
ATOM    619  CA  ASP A  43      38.584 -36.186  14.863  1.00 37.27           C  
ATOM    620  HA  ASP A  43      39.439 -35.794  14.313  1.00 37.27           H  
ATOM    621  C   ASP A  43      37.793 -36.846  13.695  1.00 37.27           C  
ATOM    622  CB  ASP A  43      39.233 -37.229  15.794  1.00 37.27           C  
ATOM    623  HB2 ASP A  43      38.575 -37.433  16.638  1.00 37.27           H  
ATOM    624  HB3 ASP A  43      39.360 -38.160  15.241  1.00 37.27           H  
ATOM    625  O   ASP A  43      36.877 -37.630  13.909  1.00 37.27           O  
ATOM    626  CG  ASP A  43      40.620 -36.805  16.303  1.00 37.27           C  
ATOM    627  OD1 ASP A  43      41.062 -35.681  15.958  1.00 37.27           O  
ATOM    628  OD2 ASP A  43      41.254 -37.639  16.985  1.00 37.27           O  
ATOM    629  N   SER A  44      38.388 -36.724  12.477  1.00 38.30           N  
ATOM    630  H   SER A  44      39.100 -36.009  12.452  1.00 38.30           H  
ATOM    631  CA  SER A  44      38.459 -37.676  11.315  1.00 38.30           C  
ATOM    632  HA  SER A  44      38.966 -37.147  10.509  1.00 38.30           H  
ATOM    633  C   SER A  44      37.144 -38.214  10.685  1.00 38.30           C  
ATOM    634  CB  SER A  44      39.380 -38.840  11.706  1.00 38.30           C  
ATOM    635  HB2 SER A  44      40.342 -38.443  12.034  1.00 38.30           H  
ATOM    636  HB3 SER A  44      39.544 -39.484  10.843  1.00 38.30           H  
ATOM    637  O   SER A  44      36.167 -38.425  11.378  1.00 38.30           O  
ATOM    638  OG  SER A  44      38.813 -39.601  12.755  1.00 38.30           O  
ATOM    639  HG  SER A  44      38.070 -39.112  13.116  1.00 38.30           H  
ATOM    640  N   GLY A  45      36.961 -38.549   9.400  1.00 34.11           N  
ATOM    641  H   GLY A  45      36.035 -38.928   9.270  1.00 34.11           H  
ATOM    642  CA  GLY A  45      37.763 -38.653   8.165  1.00 34.11           C  
ATOM    643  HA2 GLY A  45      38.719 -39.137   8.365  1.00 34.11           H  
ATOM    644  HA3 GLY A  45      37.943 -37.665   7.740  1.00 34.11           H  
ATOM    645  C   GLY A  45      36.953 -39.517   7.148  1.00 34.11           C  
ATOM    646  O   GLY A  45      35.957 -40.124   7.540  1.00 34.11           O  
ATOM    647  N   ASP A  46      37.269 -39.656   5.855  1.00 35.13           N  
ATOM    648  H   ASP A  46      36.664 -40.272   5.332  1.00 35.13           H  
ATOM    649  CA  ASP A  46      38.244 -38.945   5.015  1.00 35.13           C  
ATOM    650  HA  ASP A  46      38.118 -37.874   5.172  1.00 35.13           H  
ATOM    651  C   ASP A  46      38.013 -39.224   3.497  1.00 35.13           C  
ATOM    652  CB  ASP A  46      39.674 -39.348   5.425  1.00 35.13           C  
ATOM    653  HB2 ASP A  46      39.669 -39.909   6.359  1.00 35.13           H  
ATOM    654  HB3 ASP A  46      40.124 -39.991   4.668  1.00 35.13           H  
ATOM    655  O   ASP A  46      37.166 -40.043   3.144  1.00 35.13           O  
ATOM    656  CG  ASP A  46      40.509 -38.083   5.596  1.00 35.13           C  
ATOM    657  OD1 ASP A  46      40.638 -37.352   4.587  1.00 35.13           O  
ATOM    658  OD2 ASP A  46      40.911 -37.810   6.750  1.00 35.13           O  
ATOM    659  N   GLU A  47      38.805 -38.571   2.633  1.00 33.85           N  
ATOM    660  H   GLU A  47      39.486 -37.977   3.085  1.00 33.85           H  
ATOM    661  CA  GLU A  47      39.028 -38.797   1.180  1.00 33.85           C  
ATOM    662  HA  GLU A  47      39.717 -37.988   0.937  1.00 33.85           H  
ATOM    663  C   GLU A  47      37.912 -38.603   0.112  1.00 33.85           C  
ATOM    664  CB  GLU A  47      39.848 -40.076   0.911  1.00 33.85           C  
ATOM    665  HB2 GLU A  47      39.878 -40.249  -0.165  1.00 33.85           H  
ATOM    666  HB3 GLU A  47      39.371 -40.933   1.387  1.00 33.85           H  
ATOM    667  O   GLU A  47      36.742 -38.966   0.224  1.00 33.85           O  
ATOM    668  CG  GLU A  47      41.299 -39.928   1.406  1.00 33.85           C  
ATOM    669  HG2 GLU A  47      41.684 -38.970   1.056  1.00 33.85           H  
ATOM    670  HG3 GLU A  47      41.304 -39.909   2.496  1.00 33.85           H  
ATOM    671  CD  GLU A  47      42.246 -41.038   0.917  1.00 33.85           C  
ATOM    672  OE1 GLU A  47      43.460 -40.742   0.801  1.00 33.85           O  
ATOM    673  OE2 GLU A  47      41.779 -42.169   0.649  1.00 33.85           O  
ATOM    674  N   CYS A  48      38.359 -38.026  -1.012  1.00 27.07           N  
ATOM    675  H   CYS A  48      39.349 -37.824  -1.036  1.00 27.07           H  
ATOM    676  CA  CYS A  48      37.626 -37.759  -2.252  1.00 27.07           C  
ATOM    677  HA  CYS A  48      36.588 -37.519  -2.019  1.00 27.07           H  
ATOM    678  C   CYS A  48      37.681 -38.949  -3.233  1.00 27.07           C  
ATOM    679  CB  CYS A  48      38.321 -36.572  -2.955  1.00 27.07           C  
ATOM    680  HB2 CYS A  48      37.725 -36.266  -3.815  1.00 27.07           H  
ATOM    681  HB3 CYS A  48      39.294 -36.911  -3.311  1.00 27.07           H  
ATOM    682  O   CYS A  48      38.592 -39.760  -3.145  1.00 27.07           O  
ATOM    683  SG  CYS A  48      38.578 -35.140  -1.867  1.00 27.07           S  
ATOM    684  HG  CYS A  48      39.310 -34.409  -2.713  1.00 27.07           H  
ATOM    685  N   ILE A  49      36.851 -38.932  -4.289  1.00 32.13           N  
ATOM    686  H   ILE A  49      35.985 -38.423  -4.186  1.00 32.13           H  
ATOM    687  CA  ILE A  49      37.297 -39.125  -5.691  1.00 32.13           C  
ATOM    688  HA  ILE A  49      38.128 -38.438  -5.851  1.00 32.13           H  
ATOM    689  C   ILE A  49      36.196 -38.666  -6.664  1.00 32.13           C  
ATOM    690  CB  ILE A  49      37.831 -40.562  -5.977  1.00 32.13           C  
ATOM    691  HB  ILE A  49      37.439 -41.223  -5.203  1.00 32.13           H  
ATOM    692  O   ILE A  49      35.002 -38.785  -6.398  1.00 32.13           O  
ATOM    693  CG1 ILE A  49      39.383 -40.582  -5.925  1.00 32.13           C  
ATOM    694 HG12 ILE A  49      39.762 -39.805  -5.261  1.00 32.13           H  
ATOM    695 HG13 ILE A  49      39.791 -40.364  -6.912  1.00 32.13           H  
ATOM    696  CG2 ILE A  49      37.420 -41.161  -7.339  1.00 32.13           C  
ATOM    697 HG21 ILE A  49      37.807 -42.176  -7.431  1.00 32.13           H  
ATOM    698 HG22 ILE A  49      37.810 -40.569  -8.166  1.00 32.13           H  
ATOM    699 HG23 ILE A  49      36.334 -41.220  -7.412  1.00 32.13           H  
ATOM    700  CD1 ILE A  49      39.946 -41.922  -5.436  1.00 32.13           C  
ATOM    701 HD11 ILE A  49      41.034 -41.867  -5.406  1.00 32.13           H  
ATOM    702 HD12 ILE A  49      39.577 -42.136  -4.433  1.00 32.13           H  
ATOM    703 HD13 ILE A  49      39.651 -42.727  -6.109  1.00 32.13           H  
ATOM    704  N   VAL A  50      36.630 -38.101  -7.789  1.00 29.21           N  
ATOM    705  H   VAL A  50      37.622 -38.153  -7.969  1.00 29.21           H  
ATOM    706  CA  VAL A  50      35.815 -37.622  -8.914  1.00 29.21           C  
ATOM    707  HA  VAL A  50      34.766 -37.538  -8.630  1.00 29.21           H  
ATOM    708  C   VAL A  50      35.969 -38.622 -10.057  1.00 29.21           C  
ATOM    709  CB  VAL A  50      36.361 -36.247  -9.380  1.00 29.21           C  
ATOM    710  HB  VAL A  50      37.410 -36.361  -9.655  1.00 29.21           H  
ATOM    711  O   VAL A  50      37.107 -38.993 -10.311  1.00 29.21           O  
ATOM    712  CG1 VAL A  50      35.623 -35.676 -10.597  1.00 29.21           C  
ATOM    713 HG11 VAL A  50      34.552 -35.631 -10.398  1.00 29.21           H  
ATOM    714 HG12 VAL A  50      35.810 -36.301 -11.471  1.00 29.21           H  
ATOM    715 HG13 VAL A  50      35.992 -34.675 -10.822  1.00 29.21           H  
ATOM    716  CG2 VAL A  50      36.301 -35.195  -8.264  1.00 29.21           C  
ATOM    717 HG21 VAL A  50      35.270 -35.064  -7.934  1.00 29.21           H  
ATOM    718 HG22 VAL A  50      36.908 -35.509  -7.415  1.00 29.21           H  
ATOM    719 HG23 VAL A  50      36.690 -34.243  -8.626  1.00 29.21           H  
ATOM    720  N   GLU A  51      34.902 -38.983 -10.784  1.00 32.29           N  
ATOM    721  H   GLU A  51      33.981 -38.833 -10.399  1.00 32.29           H  
ATOM    722  CA  GLU A  51      34.956 -39.120 -12.256  1.00 32.29           C  
ATOM    723  HA  GLU A  51      35.259 -38.141 -12.626  1.00 32.29           H  
ATOM    724  C   GLU A  51      33.587 -39.336 -12.928  1.00 32.29           C  
ATOM    725  CB  GLU A  51      36.017 -40.132 -12.759  1.00 32.29           C  
ATOM    726  HB2 GLU A  51      36.393 -40.746 -11.940  1.00 32.29           H  
ATOM    727  HB3 GLU A  51      35.585 -40.803 -13.501  1.00 32.29           H  
ATOM    728  O   GLU A  51      32.563 -39.576 -12.290  1.00 32.29           O  
ATOM    729  CG  GLU A  51      37.160 -39.324 -13.417  1.00 32.29           C  
ATOM    730  HG2 GLU A  51      37.416 -38.472 -12.789  1.00 32.29           H  
ATOM    731  HG3 GLU A  51      36.784 -38.916 -14.356  1.00 32.29           H  
ATOM    732  CD  GLU A  51      38.443 -40.117 -13.700  1.00 32.29           C  
ATOM    733  OE1 GLU A  51      39.511 -39.461 -13.757  1.00 32.29           O  
ATOM    734  OE2 GLU A  51      38.349 -41.341 -13.939  1.00 32.29           O  
ATOM    735  N   SER A  52      33.582 -39.122 -14.243  1.00 29.96           N  
ATOM    736  H   SER A  52      34.480 -39.058 -14.701  1.00 29.96           H  
ATOM    737  CA  SER A  52      32.435 -38.972 -15.142  1.00 29.96           C  
ATOM    738  HA  SER A  52      31.565 -38.656 -14.568  1.00 29.96           H  
ATOM    739  C   SER A  52      32.076 -40.260 -15.898  1.00 29.96           C  
ATOM    740  CB  SER A  52      32.808 -37.874 -16.150  1.00 29.96           C  
ATOM    741  HB2 SER A  52      32.830 -36.916 -15.629  1.00 29.96           H  
ATOM    742  HB3 SER A  52      32.061 -37.825 -16.942  1.00 29.96           H  
ATOM    743  O   SER A  52      32.907 -41.148 -16.061  1.00 29.96           O  
ATOM    744  OG  SER A  52      34.091 -38.120 -16.707  1.00 29.96           O  
ATOM    745  HG  SER A  52      34.355 -37.386 -17.267  1.00 29.96           H  
ATOM    746  N   GLY A  53      30.861 -40.341 -16.460  1.00 31.07           N  
ATOM    747  H   GLY A  53      30.159 -39.653 -16.230  1.00 31.07           H  
ATOM    748  CA  GLY A  53      30.537 -41.387 -17.442  1.00 31.07           C  
ATOM    749  HA2 GLY A  53      31.109 -41.207 -18.353  1.00 31.07           H  
ATOM    750  HA3 GLY A  53      30.857 -42.351 -17.046  1.00 31.07           H  
ATOM    751  C   GLY A  53      29.054 -41.518 -17.794  1.00 31.07           C  
ATOM    752  O   GLY A  53      28.254 -41.979 -16.989  1.00 31.07           O  
ATOM    753  N   SER A  54      28.687 -41.147 -19.019  1.00 27.98           N  
ATOM    754  H   SER A  54      29.402 -40.806 -19.646  1.00 27.98           H  
ATOM    755  CA  SER A  54      27.375 -41.408 -19.633  1.00 27.98           C  
ATOM    756  HA  SER A  54      26.575 -41.176 -18.930  1.00 27.98           H  
ATOM    757  C   SER A  54      27.231 -42.856 -20.116  1.00 27.98           C  
ATOM    758  CB  SER A  54      27.259 -40.513 -20.875  1.00 27.98           C  
ATOM    759  HB2 SER A  54      26.360 -40.771 -21.435  1.00 27.98           H  
ATOM    760  HB3 SER A  54      27.191 -39.471 -20.562  1.00 27.98           H  
ATOM    761  O   SER A  54      28.225 -43.385 -20.603  1.00 27.98           O  
ATOM    762  OG  SER A  54      28.403 -40.671 -21.704  1.00 27.98           O  
ATOM    763  HG  SER A  54      28.540 -41.609 -21.860  1.00 27.98           H  
ATOM    764  N   HIS A  55      26.014 -43.430 -20.126  1.00 29.81           N  
ATOM    765  H   HIS A  55      25.346 -43.097 -19.446  1.00 29.81           H  
ATOM    766  CA  HIS A  55      25.398 -44.153 -21.270  1.00 29.81           C  
ATOM    767  HA  HIS A  55      25.126 -43.404 -22.013  1.00 29.81           H  
ATOM    768  C   HIS A  55      24.072 -44.866 -20.894  1.00 29.81           C  
ATOM    769  CB  HIS A  55      26.366 -45.157 -21.954  1.00 29.81           C  
ATOM    770  HB2 HIS A  55      27.109 -45.521 -21.244  1.00 29.81           H  
ATOM    771  HB3 HIS A  55      25.830 -46.040 -22.300  1.00 29.81           H  
ATOM    772  O   HIS A  55      23.745 -44.987 -19.720  1.00 29.81           O  
ATOM    773  CG  HIS A  55      27.033 -44.574 -23.181  1.00 29.81           C  
ATOM    774  CD2 HIS A  55      28.363 -44.291 -23.345  1.00 29.81           C  
ATOM    775  HD2 HIS A  55      29.143 -44.455 -22.616  1.00 29.81           H  
ATOM    776  ND1 HIS A  55      26.406 -44.242 -24.364  1.00 29.81           N  
ATOM    777  HD1 HIS A  55      25.435 -44.390 -24.597  1.00 29.81           H  
ATOM    778  CE1 HIS A  55      27.332 -43.751 -25.204  1.00 29.81           C  
ATOM    779  HE1 HIS A  55      27.141 -43.415 -26.212  1.00 29.81           H  
ATOM    780  NE2 HIS A  55      28.540 -43.753 -24.624  1.00 29.81           N  
ATOM    781  N   ILE A  56      23.389 -45.387 -21.930  1.00 33.42           N  
ATOM    782  H   ILE A  56      23.775 -45.197 -22.843  1.00 33.42           H  
ATOM    783  CA  ILE A  56      22.242 -46.326 -21.939  1.00 33.42           C  
ATOM    784  HA  ILE A  56      22.275 -46.778 -22.931  1.00 33.42           H  
ATOM    785  C   ILE A  56      20.843 -45.678 -21.904  1.00 33.42           C  
ATOM    786  CB  ILE A  56      22.451 -47.557 -21.014  1.00 33.42           C  
ATOM    787  HB  ILE A  56      22.480 -47.225 -19.976  1.00 33.42           H  
ATOM    788  O   ILE A  56      20.226 -45.468 -20.863  1.00 33.42           O  
ATOM    789  CG1 ILE A  56      23.794 -48.249 -21.369  1.00 33.42           C  
ATOM    790 HG12 ILE A  56      24.611 -47.543 -21.221  1.00 33.42           H  
ATOM    791 HG13 ILE A  56      23.784 -48.546 -22.418  1.00 33.42           H  
ATOM    792  CG2 ILE A  56      21.302 -48.574 -21.152  1.00 33.42           C  
ATOM    793 HG21 ILE A  56      21.289 -49.002 -22.154  1.00 33.42           H  
ATOM    794 HG22 ILE A  56      21.409 -49.375 -20.421  1.00 33.42           H  
ATOM    795 HG23 ILE A  56      20.338 -48.101 -20.965  1.00 33.42           H  
ATOM    796  CD1 ILE A  56      24.156 -49.472 -20.521  1.00 33.42           C  
ATOM    797 HD11 ILE A  56      24.101 -49.217 -19.463  1.00 33.42           H  
ATOM    798 HD12 ILE A  56      25.171 -49.788 -20.759  1.00 33.42           H  
ATOM    799 HD13 ILE A  56      23.479 -50.299 -20.735  1.00 33.42           H  
ATOM    800  N   SER A  57      20.348 -45.413 -23.117  1.00 26.45           N  
ATOM    801  H   SER A  57      20.972 -45.563 -23.897  1.00 26.45           H  
ATOM    802  CA  SER A  57      18.947 -45.601 -23.514  1.00 26.45           C  
ATOM    803  HA  SER A  57      18.280 -45.311 -22.702  1.00 26.45           H  
ATOM    804  C   SER A  57      18.685 -47.080 -23.865  1.00 26.45           C  
ATOM    805  CB  SER A  57      18.679 -44.719 -24.745  1.00 26.45           C  
ATOM    806  HB2 SER A  57      17.650 -44.843 -25.082  1.00 26.45           H  
ATOM    807  HB3 SER A  57      18.826 -43.676 -24.467  1.00 26.45           H  
ATOM    808  O   SER A  57      19.612 -47.885 -23.795  1.00 26.45           O  
ATOM    809  OG  SER A  57      19.563 -45.032 -25.809  1.00 26.45           O  
ATOM    810  HG  SER A  57      19.205 -45.788 -26.279  1.00 26.45           H  
ATOM    811  N   ASP A  58      17.463 -47.376 -24.336  1.00 33.82           N  
ATOM    812  H   ASP A  58      16.801 -46.614 -24.380  1.00 33.82           H  
ATOM    813  CA  ASP A  58      17.002 -48.647 -24.937  1.00 33.82           C  
ATOM    814  HA  ASP A  58      16.148 -48.387 -25.563  1.00 33.82           H  
ATOM    815  C   ASP A  58      16.492 -49.651 -23.879  1.00 33.82           C  
ATOM    816  CB  ASP A  58      18.069 -49.266 -25.885  1.00 33.82           C  
ATOM    817  HB2 ASP A  58      18.856 -49.724 -25.285  1.00 33.82           H  
ATOM    818  HB3 ASP A  58      17.618 -50.088 -26.441  1.00 33.82           H  
ATOM    819  O   ASP A  58      17.094 -49.786 -22.822  1.00 33.82           O  
ATOM    820  CG  ASP A  58      18.729 -48.328 -26.916  1.00 33.82           C  
ATOM    821  OD1 ASP A  58      18.385 -47.119 -26.983  1.00 33.82           O  
ATOM    822  OD2 ASP A  58      19.594 -48.830 -27.667  1.00 33.82           O  
ATOM    823  N   LEU A  59      15.429 -50.448 -24.027  1.00 28.59           N  
ATOM    824  H   LEU A  59      15.357 -51.055 -23.222  1.00 28.59           H  
ATOM    825  CA  LEU A  59      14.290 -50.681 -24.940  1.00 28.59           C  
ATOM    826  HA  LEU A  59      13.620 -49.822 -24.940  1.00 28.59           H  
ATOM    827  C   LEU A  59      13.526 -51.894 -24.306  1.00 28.59           C  
ATOM    828  CB  LEU A  59      14.779 -50.999 -26.378  1.00 28.59           C  
ATOM    829  HB2 LEU A  59      15.848 -51.214 -26.353  1.00 28.59           H  
ATOM    830  HB3 LEU A  59      14.322 -51.915 -26.751  1.00 28.59           H  
ATOM    831  O   LEU A  59      13.891 -52.301 -23.203  1.00 28.59           O  
ATOM    832  CG  LEU A  59      14.483 -49.875 -27.395  1.00 28.59           C  
ATOM    833  HG  LEU A  59      14.673 -48.902 -26.943  1.00 28.59           H  
ATOM    834  CD1 LEU A  59      15.362 -50.003 -28.640  1.00 28.59           C  
ATOM    835 HD11 LEU A  59      15.186 -50.967 -29.119  1.00 28.59           H  
ATOM    836 HD12 LEU A  59      15.128 -49.201 -29.340  1.00 28.59           H  
ATOM    837 HD13 LEU A  59      16.414 -49.924 -28.367  1.00 28.59           H  
ATOM    838  CD2 LEU A  59      13.022 -49.912 -27.846  1.00 28.59           C  
ATOM    839 HD21 LEU A  59      12.825 -49.094 -28.540  1.00 28.59           H  
ATOM    840 HD22 LEU A  59      12.801 -50.857 -28.342  1.00 28.59           H  
ATOM    841 HD23 LEU A  59      12.358 -49.808 -26.988  1.00 28.59           H  
ATOM    842  N   PHE A  60      12.547 -52.494 -25.002  1.00 36.02           N  
ATOM    843  H   PHE A  60      12.362 -52.112 -25.919  1.00 36.02           H  
ATOM    844  CA  PHE A  60      11.684 -53.653 -24.650  1.00 36.02           C  
ATOM    845  HA  PHE A  60      11.499 -54.121 -25.616  1.00 36.02           H  
ATOM    846  C   PHE A  60      10.309 -53.257 -24.070  1.00 36.02           C  
ATOM    847  CB  PHE A  60      12.380 -54.747 -23.807  1.00 36.02           C  
ATOM    848  HB2 PHE A  60      12.550 -54.376 -22.797  1.00 36.02           H  
ATOM    849  HB3 PHE A  60      11.685 -55.582 -23.712  1.00 36.02           H  
ATOM    850  O   PHE A  60      10.223 -52.872 -22.908  1.00 36.02           O  
ATOM    851  CG  PHE A  60      13.676 -55.295 -24.382  1.00 36.02           C  
ATOM    852  CD1 PHE A  60      13.664 -55.936 -25.634  1.00 36.02           C  
ATOM    853  HD1 PHE A  60      12.739 -56.036 -26.181  1.00 36.02           H  
ATOM    854  CD2 PHE A  60      14.892 -55.159 -23.682  1.00 36.02           C  
ATOM    855  HD2 PHE A  60      14.905 -54.656 -22.727  1.00 36.02           H  
ATOM    856  CE1 PHE A  60      14.861 -56.416 -26.194  1.00 36.02           C  
ATOM    857  HE1 PHE A  60      14.843 -56.883 -27.167  1.00 36.02           H  
ATOM    858  CE2 PHE A  60      16.091 -55.632 -24.245  1.00 36.02           C  
ATOM    859  HE2 PHE A  60      17.022 -55.494 -23.715  1.00 36.02           H  
ATOM    860  CZ  PHE A  60      16.076 -56.259 -25.504  1.00 36.02           C  
ATOM    861  HZ  PHE A  60      16.998 -56.607 -25.945  1.00 36.02           H  
ATOM    862  N   ASP A  61       9.207 -53.162 -24.827  1.00 34.76           N  
ATOM    863  H   ASP A  61       8.520 -52.620 -24.323  1.00 34.76           H  
ATOM    864  CA  ASP A  61       8.557 -54.020 -25.857  1.00 34.76           C  
ATOM    865  HA  ASP A  61       7.947 -53.321 -26.428  1.00 34.76           H  
ATOM    866  C   ASP A  61       7.547 -55.045 -25.296  1.00 34.76           C  
ATOM    867  CB  ASP A  61       9.446 -54.698 -26.927  1.00 34.76           C  
ATOM    868  HB2 ASP A  61      10.184 -55.351 -26.460  1.00 34.76           H  
ATOM    869  HB3 ASP A  61       8.814 -55.375 -27.501  1.00 34.76           H  
ATOM    870  O   ASP A  61       7.876 -55.834 -24.413  1.00 34.76           O  
ATOM    871  CG  ASP A  61      10.080 -53.755 -27.955  1.00 34.76           C  
ATOM    872  OD1 ASP A  61       9.483 -52.691 -28.234  1.00 34.76           O  
ATOM    873  OD2 ASP A  61      11.174 -54.106 -28.453  1.00 34.76           O  
ATOM    874  N   ASN A  62       6.373 -55.074 -25.956  1.00 34.05           N  
ATOM    875  H   ASN A  62       6.295 -54.386 -26.691  1.00 34.05           H  
ATOM    876  CA  ASN A  62       5.416 -56.190 -26.106  1.00 34.05           C  
ATOM    877  HA  ASN A  62       4.689 -55.852 -26.844  1.00 34.05           H  
ATOM    878  C   ASN A  62       4.545 -56.606 -24.880  1.00 34.05           C  
ATOM    879  CB  ASN A  62       6.192 -57.333 -26.787  1.00 34.05           C  
ATOM    880  HB2 ASN A  62       5.613 -58.255 -26.730  1.00 34.05           H  
ATOM    881  HB3 ASN A  62       7.116 -57.539 -26.247  1.00 34.05           H  
ATOM    882  O   ASN A  62       4.987 -56.547 -23.740  1.00 34.05           O  
ATOM    883  CG  ASN A  62       6.542 -57.028 -28.241  1.00 34.05           C  
ATOM    884  ND2 ASN A  62       6.713 -58.039 -29.049  1.00 34.05           N  
ATOM    885 HD21 ASN A  62       6.778 -57.753 -30.016  1.00 34.05           H  
ATOM    886 HD22 ASN A  62       6.152 -58.846 -28.815  1.00 34.05           H  
ATOM    887  OD1 ASN A  62       6.647 -55.896 -28.689  1.00 34.05           O  
ATOM    888  N   ASP A  63       3.279 -57.052 -25.017  1.00 35.37           N  
ATOM    889  H   ASP A  63       2.821 -57.255 -24.140  1.00 35.37           H  
ATOM    890  CA  ASP A  63       2.459 -57.357 -26.214  1.00 35.37           C  
ATOM    891  HA  ASP A  63       2.619 -56.585 -26.966  1.00 35.37           H  
ATOM    892  C   ASP A  63       0.924 -57.407 -25.915  1.00 35.37           C  
ATOM    893  CB  ASP A  63       2.883 -58.746 -26.769  1.00 35.37           C  
ATOM    894  HB2 ASP A  63       2.024 -59.416 -26.799  1.00 35.37           H  
ATOM    895  HB3 ASP A  63       3.594 -59.215 -26.090  1.00 35.37           H  
ATOM    896  O   ASP A  63       0.513 -57.629 -24.776  1.00 35.37           O  
ATOM    897  CG  ASP A  63       3.493 -58.705 -28.176  1.00 35.37           C  
ATOM    898  OD1 ASP A  63       3.106 -57.806 -28.951  1.00 35.37           O  
ATOM    899  OD2 ASP A  63       4.388 -59.541 -28.454  1.00 35.37           O  
ATOM    900  N   THR A  64       0.102 -57.337 -26.979  1.00 35.73           N  
ATOM    901  H   THR A  64       0.580 -57.142 -27.847  1.00 35.73           H  
ATOM    902  CA  THR A  64      -1.279 -57.896 -27.166  1.00 35.73           C  
ATOM    903  HA  THR A  64      -1.498 -57.665 -28.209  1.00 35.73           H  
ATOM    904  C   THR A  64      -2.543 -57.381 -26.420  1.00 35.73           C  
ATOM    905  CB  THR A  64      -1.278 -59.436 -27.144  1.00 35.73           C  
ATOM    906  HB  THR A  64      -2.308 -59.792 -27.143  1.00 35.73           H  
ATOM    907  O   THR A  64      -2.789 -57.696 -25.260  1.00 35.73           O  
ATOM    908  CG2 THR A  64      -0.585 -60.015 -28.378  1.00 35.73           C  
ATOM    909 HG21 THR A  64      -0.563 -61.102 -28.303  1.00 35.73           H  
ATOM    910 HG22 THR A  64      -1.145 -59.737 -29.271  1.00 35.73           H  
ATOM    911 HG23 THR A  64       0.434 -59.638 -28.464  1.00 35.73           H  
ATOM    912  OG1 THR A  64      -0.627 -59.955 -26.005  1.00 35.73           O  
ATOM    913  HG1 THR A  64      -0.585 -59.235 -25.371  1.00 35.73           H  
ATOM    914  N   ASP A  65      -3.404 -56.717 -27.211  1.00 35.33           N  
ATOM    915  H   ASP A  65      -2.947 -56.328 -28.024  1.00 35.33           H  
ATOM    916  CA  ASP A  65      -4.794 -57.062 -27.620  1.00 35.33           C  
ATOM    917  HA  ASP A  65      -5.035 -56.226 -28.277  1.00 35.33           H  
ATOM    918  C   ASP A  65      -6.042 -57.114 -26.689  1.00 35.33           C  
ATOM    919  CB  ASP A  65      -4.779 -58.268 -28.584  1.00 35.33           C  
ATOM    920  HB2 ASP A  65      -5.801 -58.481 -28.898  1.00 35.33           H  
ATOM    921  HB3 ASP A  65      -4.405 -59.143 -28.053  1.00 35.33           H  
ATOM    922  O   ASP A  65      -6.120 -57.808 -25.681  1.00 35.33           O  
ATOM    923  CG  ASP A  65      -3.941 -58.036 -29.850  1.00 35.33           C  
ATOM    924  OD1 ASP A  65      -3.570 -56.865 -30.109  1.00 35.33           O  
ATOM    925  OD2 ASP A  65      -3.619 -59.039 -30.524  1.00 35.33           O  
ATOM    926  N   ASP A  66      -7.091 -56.454 -27.217  1.00 31.70           N  
ATOM    927  H   ASP A  66      -6.849 -55.925 -28.042  1.00 31.70           H  
ATOM    928  CA  ASP A  66      -8.543 -56.730 -27.178  1.00 31.70           C  
ATOM    929  HA  ASP A  66      -8.998 -55.830 -27.591  1.00 31.70           H  
ATOM    930  C   ASP A  66      -9.307 -56.944 -25.850  1.00 31.70           C  
ATOM    931  CB  ASP A  66      -8.878 -57.850 -28.188  1.00 31.70           C  
ATOM    932  HB2 ASP A  66      -9.912 -58.156 -28.032  1.00 31.70           H  
ATOM    933  HB3 ASP A  66      -8.245 -58.715 -27.994  1.00 31.70           H  
ATOM    934  O   ASP A  66      -9.386 -58.041 -25.298  1.00 31.70           O  
ATOM    935  CG  ASP A  66      -8.751 -57.433 -29.660  1.00 31.70           C  
ATOM    936  OD1 ASP A  66      -8.677 -56.209 -29.921  1.00 31.70           O  
ATOM    937  OD2 ASP A  66      -8.845 -58.337 -30.520  1.00 31.70           O  
ATOM    938  N   SER A  67     -10.155 -55.967 -25.484  1.00 32.72           N  
ATOM    939  H   SER A  67      -9.769 -55.036 -25.553  1.00 32.72           H  
ATOM    940  CA  SER A  67     -11.605 -56.013 -25.816  1.00 32.72           C  
ATOM    941  HA  SER A  67     -11.685 -55.859 -26.892  1.00 32.72           H  
ATOM    942  C   SER A  67     -12.439 -54.895 -25.150  1.00 32.72           C  
ATOM    943  CB  SER A  67     -12.264 -57.376 -25.522  1.00 32.72           C  
ATOM    944  HB2 SER A  67     -11.933 -58.092 -26.274  1.00 32.72           H  
ATOM    945  HB3 SER A  67     -13.349 -57.291 -25.589  1.00 32.72           H  
ATOM    946  O   SER A  67     -12.070 -54.322 -24.129  1.00 32.72           O  
ATOM    947  OG  SER A  67     -11.915 -57.877 -24.256  1.00 32.72           O  
ATOM    948  HG  SER A  67     -10.963 -57.995 -24.291  1.00 32.72           H  
ATOM    949  N   TYR A  68     -13.586 -54.568 -25.761  1.00 32.13           N  
ATOM    950  H   TYR A  68     -13.851 -55.113 -26.569  1.00 32.13           H  
ATOM    951  CA  TYR A  68     -14.574 -53.591 -25.275  1.00 32.13           C  
ATOM    952  HA  TYR A  68     -14.106 -52.615 -25.146  1.00 32.13           H  
ATOM    953  C   TYR A  68     -15.231 -54.011 -23.946  1.00 32.13           C  
ATOM    954  CB  TYR A  68     -15.723 -53.488 -26.305  1.00 32.13           C  
ATOM    955  HB2 TYR A  68     -16.626 -53.198 -25.769  1.00 32.13           H  
ATOM    956  HB3 TYR A  68     -15.928 -54.479 -26.709  1.00 32.13           H  
ATOM    957  O   TYR A  68     -15.747 -55.124 -23.861  1.00 32.13           O  
ATOM    958  CG  TYR A  68     -15.571 -52.520 -27.464  1.00 32.13           C  
ATOM    959  CD1 TYR A  68     -16.506 -51.474 -27.606  1.00 32.13           C  
ATOM    960  HD1 TYR A  68     -17.283 -51.334 -26.870  1.00 32.13           H  
ATOM    961  CD2 TYR A  68     -14.569 -52.699 -28.439  1.00 32.13           C  
ATOM    962  HD2 TYR A  68     -13.854 -53.503 -28.342  1.00 32.13           H  
ATOM    963  CE1 TYR A  68     -16.443 -50.610 -28.715  1.00 32.13           C  
ATOM    964  HE1 TYR A  68     -17.158 -49.808 -28.825  1.00 32.13           H  
ATOM    965  CE2 TYR A  68     -14.499 -51.832 -29.548  1.00 32.13           C  
ATOM    966  HE2 TYR A  68     -13.725 -51.972 -30.288  1.00 32.13           H  
ATOM    967  OH  TYR A  68     -15.381 -49.954 -30.760  1.00 32.13           O  
ATOM    968  HH  TYR A  68     -14.629 -50.166 -31.317  1.00 32.13           H  
ATOM    969  CZ  TYR A  68     -15.440 -50.787 -29.688  1.00 32.13           C  
ATOM    970  N   CYS A  69     -15.381 -53.077 -22.996  1.00 30.58           N  
ATOM    971  H   CYS A  69     -14.836 -52.229 -23.059  1.00 30.58           H  
ATOM    972  CA  CYS A  69     -16.579 -52.993 -22.146  1.00 30.58           C  
ATOM    973  HA  CYS A  69     -17.440 -53.127 -22.801  1.00 30.58           H  
ATOM    974  C   CYS A  69     -16.741 -51.601 -21.499  1.00 30.58           C  
ATOM    975  CB  CYS A  69     -16.603 -54.114 -21.095  1.00 30.58           C  
ATOM    976  HB2 CYS A  69     -15.833 -54.852 -21.317  1.00 30.58           H  
ATOM    977  HB3 CYS A  69     -16.421 -53.701 -20.103  1.00 30.58           H  
ATOM    978  O   CYS A  69     -15.778 -50.844 -21.385  1.00 30.58           O  
ATOM    979  SG  CYS A  69     -18.234 -54.918 -21.162  1.00 30.58           S  
ATOM    980  HG  CYS A  69     -17.988 -55.831 -20.218  1.00 30.58           H  
ATOM    981  N   GLU A  70     -17.975 -51.265 -21.125  1.00 31.71           N  
ATOM    982  H   GLU A  70     -18.690 -51.977 -21.170  1.00 31.71           H  
ATOM    983  CA  GLU A  70     -18.445 -49.910 -20.793  1.00 31.71           C  
ATOM    984  HA  GLU A  70     -17.805 -49.183 -21.292  1.00 31.71           H  
ATOM    985  C   GLU A  70     -18.407 -49.583 -19.277  1.00 31.71           C  
ATOM    986  CB  GLU A  70     -19.877 -49.752 -21.363  1.00 31.71           C  
ATOM    987  HB2 GLU A  70     -20.504 -50.517 -20.904  1.00 31.71           H  
ATOM    988  HB3 GLU A  70     -20.274 -48.777 -21.083  1.00 31.71           H  
ATOM    989  O   GLU A  70     -18.343 -50.476 -18.436  1.00 31.71           O  
ATOM    990  CG  GLU A  70     -19.945 -49.878 -22.904  1.00 31.71           C  
ATOM    991  HG2 GLU A  70     -19.315 -50.703 -23.236  1.00 31.71           H  
ATOM    992  HG3 GLU A  70     -19.533 -48.968 -23.339  1.00 31.71           H  
ATOM    993  CD  GLU A  70     -21.362 -50.140 -23.454  1.00 31.71           C  
ATOM    994  OE1 GLU A  70     -21.714 -49.512 -24.481  1.00 31.71           O  
ATOM    995  OE2 GLU A  70     -22.051 -51.039 -22.917  1.00 31.71           O  
ATOM    996  N   ASP A  71     -18.493 -48.281 -18.964  1.00 31.77           N  
ATOM    997  H   ASP A  71     -18.557 -47.660 -19.758  1.00 31.77           H  
ATOM    998  CA  ASP A  71     -18.968 -47.643 -17.719  1.00 31.77           C  
ATOM    999  HA  ASP A  71     -18.679 -46.595 -17.808  1.00 31.77           H  
ATOM   1000  C   ASP A  71     -18.446 -48.075 -16.325  1.00 31.77           C  
ATOM   1001  CB  ASP A  71     -20.509 -47.646 -17.723  1.00 31.77           C  
ATOM   1002  HB2 ASP A  71     -20.868 -48.673 -17.791  1.00 31.77           H  
ATOM   1003  HB3 ASP A  71     -20.860 -47.229 -16.779  1.00 31.77           H  
ATOM   1004  O   ASP A  71     -18.879 -49.074 -15.758  1.00 31.77           O  
ATOM   1005  CG  ASP A  71     -21.124 -46.813 -18.852  1.00 31.77           C  
ATOM   1006  OD1 ASP A  71     -20.416 -45.917 -19.371  1.00 31.77           O  
ATOM   1007  OD2 ASP A  71     -22.324 -47.025 -19.131  1.00 31.77           O  
ATOM   1008  N   LEU A  72     -17.686 -47.178 -15.662  1.00 30.33           N  
ATOM   1009  H   LEU A  72     -17.274 -46.439 -16.214  1.00 30.33           H  
ATOM   1010  CA  LEU A  72     -17.679 -46.973 -14.192  1.00 30.33           C  
ATOM   1011  HA  LEU A  72     -18.720 -47.020 -13.873  1.00 30.33           H  
ATOM   1012  C   LEU A  72     -17.096 -45.569 -13.819  1.00 30.33           C  
ATOM   1013  CB  LEU A  72     -16.922 -48.123 -13.486  1.00 30.33           C  
ATOM   1014  HB2 LEU A  72     -16.273 -48.606 -14.217  1.00 30.33           H  
ATOM   1015  HB3 LEU A  72     -16.270 -47.716 -12.713  1.00 30.33           H  
ATOM   1016  O   LEU A  72     -16.039 -45.208 -14.337  1.00 30.33           O  
ATOM   1017  CG  LEU A  72     -17.857 -49.184 -12.849  1.00 30.33           C  
ATOM   1018  HG  LEU A  72     -18.820 -49.217 -13.360  1.00 30.33           H  
ATOM   1019  CD1 LEU A  72     -17.234 -50.578 -12.917  1.00 30.33           C  
ATOM   1020 HD11 LEU A  72     -17.093 -50.844 -13.965  1.00 30.33           H  
ATOM   1021 HD12 LEU A  72     -16.270 -50.587 -12.409  1.00 30.33           H  
ATOM   1022 HD13 LEU A  72     -17.905 -51.309 -12.467  1.00 30.33           H  
ATOM   1023  CD2 LEU A  72     -18.155 -48.878 -11.379  1.00 30.33           C  
ATOM   1024 HD21 LEU A  72     -18.817 -49.645 -10.976  1.00 30.33           H  
ATOM   1025 HD22 LEU A  72     -17.227 -48.861 -10.807  1.00 30.33           H  
ATOM   1026 HD23 LEU A  72     -18.651 -47.911 -11.301  1.00 30.33           H  
ATOM   1027  N   PRO A  73     -17.756 -44.753 -12.959  1.00 32.64           N  
ATOM   1028  CA  PRO A  73     -17.430 -43.325 -12.728  1.00 32.64           C  
ATOM   1029  HA  PRO A  73     -16.967 -42.913 -13.624  1.00 32.64           H  
ATOM   1030  C   PRO A  73     -16.436 -43.071 -11.546  1.00 32.64           C  
ATOM   1031  CB  PRO A  73     -18.826 -42.696 -12.589  1.00 32.64           C  
ATOM   1032  HB2 PRO A  73     -18.861 -41.729 -12.087  1.00 32.64           H  
ATOM   1033  HB3 PRO A  73     -19.279 -42.605 -13.576  1.00 32.64           H  
ATOM   1034  O   PRO A  73     -15.985 -44.029 -10.913  1.00 32.64           O  
ATOM   1035  CG  PRO A  73     -19.583 -43.740 -11.784  1.00 32.64           C  
ATOM   1036  HG2 PRO A  73     -19.297 -43.677 -10.734  1.00 32.64           H  
ATOM   1037  HG3 PRO A  73     -20.662 -43.640 -11.901  1.00 32.64           H  
ATOM   1038  CD  PRO A  73     -19.067 -45.041 -12.386  1.00 32.64           C  
ATOM   1039  HD2 PRO A  73     -18.997 -45.806 -11.612  1.00 32.64           H  
ATOM   1040  HD3 PRO A  73     -19.755 -45.354 -13.172  1.00 32.64           H  
ATOM   1041  N   PRO A  74     -16.009 -41.814 -11.253  1.00 35.23           N  
ATOM   1042  CA  PRO A  74     -14.717 -41.532 -10.605  1.00 35.23           C  
ATOM   1043  HA  PRO A  74     -13.961 -42.201 -11.015  1.00 35.23           H  
ATOM   1044  C   PRO A  74     -14.712 -41.681  -9.073  1.00 35.23           C  
ATOM   1045  CB  PRO A  74     -14.377 -40.093 -11.013  1.00 35.23           C  
ATOM   1046  HB2 PRO A  74     -13.919 -40.093 -12.002  1.00 35.23           H  
ATOM   1047  HB3 PRO A  74     -13.726 -39.597 -10.292  1.00 35.23           H  
ATOM   1048  O   PRO A  74     -15.692 -41.363  -8.408  1.00 35.23           O  
ATOM   1049  CG  PRO A  74     -15.747 -39.427 -11.087  1.00 35.23           C  
ATOM   1050  HG2 PRO A  74     -16.076 -39.142 -10.088  1.00 35.23           H  
ATOM   1051  HG3 PRO A  74     -15.743 -38.561 -11.749  1.00 35.23           H  
ATOM   1052  CD  PRO A  74     -16.636 -40.547 -11.625  1.00 35.23           C  
ATOM   1053  HD2 PRO A  74     -17.612 -40.440 -11.152  1.00 35.23           H  
ATOM   1054  HD3 PRO A  74     -16.714 -40.473 -12.710  1.00 35.23           H  
ATOM   1055  N   ASN A  75     -13.570 -42.096  -8.500  1.00 40.12           N  
ATOM   1056  H   ASN A  75     -12.828 -42.411  -9.107  1.00 40.12           H  
ATOM   1057  CA  ASN A  75     -13.412 -42.269  -7.042  1.00 40.12           C  
ATOM   1058  HA  ASN A  75     -14.174 -41.671  -6.543  1.00 40.12           H  
ATOM   1059  C   ASN A  75     -12.086 -41.765  -6.416  1.00 40.12           C  
ATOM   1060  CB  ASN A  75     -13.676 -43.752  -6.687  1.00 40.12           C  
ATOM   1061  HB2 ASN A  75     -13.473 -44.391  -7.546  1.00 40.12           H  
ATOM   1062  HB3 ASN A  75     -13.005 -44.062  -5.886  1.00 40.12           H  
ATOM   1063  O   ASN A  75     -12.004 -41.716  -5.193  1.00 40.12           O  
ATOM   1064  CG  ASN A  75     -15.089 -43.995  -6.174  1.00 40.12           C  
ATOM   1065  ND2 ASN A  75     -15.775 -44.985  -6.693  1.00 40.12           N  
ATOM   1066 HD21 ASN A  75     -15.424 -45.467  -7.508  1.00 40.12           H  
ATOM   1067 HD22 ASN A  75     -16.738 -45.052  -6.394  1.00 40.12           H  
ATOM   1068  OD1 ASN A  75     -15.586 -43.338  -5.276  1.00 40.12           O  
ATOM   1069  N   ASN A  76     -11.058 -41.359  -7.181  1.00 50.00           N  
ATOM   1070  H   ASN A  76     -11.139 -41.422  -8.186  1.00 50.00           H  
ATOM   1071  CA  ASN A  76      -9.732 -41.068  -6.588  1.00 50.00           C  
ATOM   1072  HA  ASN A  76      -9.590 -41.750  -5.750  1.00 50.00           H  
ATOM   1073  C   ASN A  76      -9.581 -39.673  -5.942  1.00 50.00           C  
ATOM   1074  CB  ASN A  76      -8.603 -41.370  -7.595  1.00 50.00           C  
ATOM   1075  HB2 ASN A  76      -8.881 -41.044  -8.598  1.00 50.00           H  
ATOM   1076  HB3 ASN A  76      -7.715 -40.814  -7.294  1.00 50.00           H  
ATOM   1077  O   ASN A  76      -9.016 -39.586  -4.857  1.00 50.00           O  
ATOM   1078  CG  ASN A  76      -8.200 -42.840  -7.628  1.00 50.00           C  
ATOM   1079  ND2 ASN A  76      -7.189 -43.183  -8.390  1.00 50.00           N  
ATOM   1080 HD21 ASN A  76      -6.929 -44.158  -8.361  1.00 50.00           H  
ATOM   1081 HD22 ASN A  76      -6.644 -42.486  -8.877  1.00 50.00           H  
ATOM   1082  OD1 ASN A  76      -8.782 -43.701  -6.996  1.00 50.00           O  
ATOM   1083  N   MET A  77     -10.117 -38.589  -6.524  1.00 46.88           N  
ATOM   1084  H   MET A  77     -10.584 -38.688  -7.414  1.00 46.88           H  
ATOM   1085  CA  MET A  77     -10.000 -37.237  -5.920  1.00 46.88           C  
ATOM   1086  HA  MET A  77      -8.949 -37.024  -5.725  1.00 46.88           H  
ATOM   1087  C   MET A  77     -10.730 -37.104  -4.570  1.00 46.88           C  
ATOM   1088  CB  MET A  77     -10.551 -36.167  -6.876  1.00 46.88           C  
ATOM   1089  HB2 MET A  77     -10.606 -35.223  -6.335  1.00 46.88           H  
ATOM   1090  HB3 MET A  77     -11.560 -36.437  -7.189  1.00 46.88           H  
ATOM   1091  O   MET A  77     -10.458 -36.204  -3.780  1.00 46.88           O  
ATOM   1092  CG  MET A  77      -9.670 -35.959  -8.111  1.00 46.88           C  
ATOM   1093  HG2 MET A  77      -8.651 -35.747  -7.787  1.00 46.88           H  
ATOM   1094  HG3 MET A  77      -9.655 -36.882  -8.690  1.00 46.88           H  
ATOM   1095  SD  MET A  77     -10.219 -34.614  -9.202  1.00 46.88           S  
ATOM   1096  CE  MET A  77      -9.838 -33.169  -8.169  1.00 46.88           C  
ATOM   1097  HE1 MET A  77     -10.455 -33.176  -7.270  1.00 46.88           H  
ATOM   1098  HE2 MET A  77     -10.041 -32.257  -8.730  1.00 46.88           H  
ATOM   1099  HE3 MET A  77      -8.786 -33.187  -7.885  1.00 46.88           H  
ATOM   1100  N   LEU A  78     -11.674 -38.009  -4.312  1.00 50.10           N  
ATOM   1101  H   LEU A  78     -11.800 -38.747  -4.990  1.00 50.10           H  
ATOM   1102  CA  LEU A  78     -12.542 -38.031  -3.139  1.00 50.10           C  
ATOM   1103  HA  LEU A  78     -12.920 -37.022  -2.970  1.00 50.10           H  
ATOM   1104  C   LEU A  78     -11.788 -38.472  -1.870  1.00 50.10           C  
ATOM   1105  CB  LEU A  78     -13.707 -38.958  -3.533  1.00 50.10           C  
ATOM   1106  HB2 LEU A  78     -13.924 -38.764  -4.584  1.00 50.10           H  
ATOM   1107  HB3 LEU A  78     -13.386 -39.998  -3.473  1.00 50.10           H  
ATOM   1108  O   LEU A  78     -12.182 -38.114  -0.760  1.00 50.10           O  
ATOM   1109  CG  LEU A  78     -15.025 -38.769  -2.762  1.00 50.10           C  
ATOM   1110  HG  LEU A  78     -15.113 -37.739  -2.416  1.00 50.10           H  
ATOM   1111  CD1 LEU A  78     -16.181 -39.071  -3.719  1.00 50.10           C  
ATOM   1112 HD11 LEU A  78     -16.068 -40.070  -4.140  1.00 50.10           H  
ATOM   1113 HD12 LEU A  78     -17.144 -39.011  -3.213  1.00 50.10           H  
ATOM   1114 HD13 LEU A  78     -16.175 -38.350  -4.537  1.00 50.10           H  
ATOM   1115  CD2 LEU A  78     -15.142 -39.727  -1.573  1.00 50.10           C  
ATOM   1116 HD21 LEU A  78     -16.100 -39.580  -1.074  1.00 50.10           H  
ATOM   1117 HD22 LEU A  78     -14.332 -39.530  -0.872  1.00 50.10           H  
ATOM   1118 HD23 LEU A  78     -15.065 -40.755  -1.926  1.00 50.10           H  
ATOM   1119  N   CYS A  79     -10.693 -39.222  -2.032  1.00 60.37           N  
ATOM   1120  H   CYS A  79     -10.409 -39.466  -2.971  1.00 60.37           H  
ATOM   1121  CA  CYS A  79      -9.847 -39.674  -0.933  1.00 60.37           C  
ATOM   1122  HA  CYS A  79     -10.481 -39.990  -0.104  1.00 60.37           H  
ATOM   1123  C   CYS A  79      -8.955 -38.556  -0.380  1.00 60.37           C  
ATOM   1124  CB  CYS A  79      -9.027 -40.884  -1.400  1.00 60.37           C  
ATOM   1125  HB2 CYS A  79      -8.228 -41.082  -0.685  1.00 60.37           H  
ATOM   1126  HB3 CYS A  79      -8.572 -40.678  -2.369  1.00 60.37           H  
ATOM   1127  O   CYS A  79      -8.908 -38.390   0.836  1.00 60.37           O  
ATOM   1128  SG  CYS A  79     -10.112 -42.339  -1.508  1.00 60.37           S  
ATOM   1129  HG  CYS A  79     -10.373 -42.431  -0.201  1.00 60.37           H  
ATOM   1130  N   ASP A  80      -8.294 -37.767  -1.230  1.00 66.77           N  
ATOM   1131  H   ASP A  80      -8.349 -37.964  -2.219  1.00 66.77           H  
ATOM   1132  CA  ASP A  80      -7.235 -36.847  -0.787  1.00 66.77           C  
ATOM   1133  HA  ASP A  80      -6.511 -37.416  -0.203  1.00 66.77           H  
ATOM   1134  C   ASP A  80      -7.749 -35.738   0.140  1.00 66.77           C  
ATOM   1135  CB  ASP A  80      -6.490 -36.269  -2.000  1.00 66.77           C  
ATOM   1136  HB2 ASP A  80      -7.210 -35.806  -2.675  1.00 66.77           H  
ATOM   1137  HB3 ASP A  80      -5.804 -35.497  -1.653  1.00 66.77           H  
ATOM   1138  O   ASP A  80      -7.229 -35.572   1.242  1.00 66.77           O  
ATOM   1139  CG  ASP A  80      -5.673 -37.325  -2.757  1.00 66.77           C  
ATOM   1140  OD1 ASP A  80      -5.343 -38.364  -2.139  1.00 66.77           O  
ATOM   1141  OD2 ASP A  80      -5.416 -37.087  -3.957  1.00 66.77           O  
ATOM   1142  N   ALA A  81      -8.829 -35.038  -0.222  1.00 66.76           N  
ATOM   1143  H   ALA A  81      -9.224 -35.195  -1.138  1.00 66.76           H  
ATOM   1144  CA  ALA A  81      -9.379 -33.981   0.634  1.00 66.76           C  
ATOM   1145  HA  ALA A  81      -8.565 -33.311   0.913  1.00 66.76           H  
ATOM   1146  C   ALA A  81      -9.980 -34.527   1.948  1.00 66.76           C  
ATOM   1147  CB  ALA A  81     -10.394 -33.172  -0.177  1.00 66.76           C  
ATOM   1148  HB1 ALA A  81      -9.903 -32.721  -1.039  1.00 66.76           H  
ATOM   1149  HB2 ALA A  81     -11.198 -33.822  -0.522  1.00 66.76           H  
ATOM   1150  HB3 ALA A  81     -10.811 -32.376   0.441  1.00 66.76           H  
ATOM   1151  O   ALA A  81      -9.862 -33.895   3.001  1.00 66.76           O  
ATOM   1152  N   ILE A  82     -10.570 -35.733   1.928  1.00 70.10           N  
ATOM   1153  H   ILE A  82     -10.582 -36.245   1.057  1.00 70.10           H  
ATOM   1154  CA  ILE A  82     -11.008 -36.408   3.161  1.00 70.10           C  
ATOM   1155  HA  ILE A  82     -11.569 -35.686   3.755  1.00 70.10           H  
ATOM   1156  C   ILE A  82      -9.792 -36.800   4.011  1.00 70.10           C  
ATOM   1157  CB  ILE A  82     -11.953 -37.600   2.866  1.00 70.10           C  
ATOM   1158  HB  ILE A  82     -11.469 -38.263   2.148  1.00 70.10           H  
ATOM   1159  O   ILE A  82      -9.854 -36.642   5.230  1.00 70.10           O  
ATOM   1160  CG1 ILE A  82     -13.270 -37.067   2.250  1.00 70.10           C  
ATOM   1161 HG12 ILE A  82     -13.719 -36.339   2.926  1.00 70.10           H  
ATOM   1162 HG13 ILE A  82     -13.036 -36.553   1.318  1.00 70.10           H  
ATOM   1163  CG2 ILE A  82     -12.251 -38.413   4.147  1.00 70.10           C  
ATOM   1164 HG21 ILE A  82     -12.900 -39.259   3.921  1.00 70.10           H  
ATOM   1165 HG22 ILE A  82     -12.722 -37.775   4.896  1.00 70.10           H  
ATOM   1166 HG23 ILE A  82     -11.330 -38.827   4.556  1.00 70.10           H  
ATOM   1167  CD1 ILE A  82     -14.320 -38.142   1.930  1.00 70.10           C  
ATOM   1168 HD11 ILE A  82     -15.103 -37.704   1.311  1.00 70.10           H  
ATOM   1169 HD12 ILE A  82     -13.853 -38.964   1.388  1.00 70.10           H  
ATOM   1170 HD13 ILE A  82     -14.772 -38.516   2.848  1.00 70.10           H  
ATOM   1171  N   ASN A  83      -8.684 -37.241   3.410  1.00 75.67           N  
ATOM   1172  H   ASN A  83      -8.691 -37.367   2.408  1.00 75.67           H  
ATOM   1173  CA  ASN A  83      -7.438 -37.538   4.119  1.00 75.67           C  
ATOM   1174  HA  ASN A  83      -7.659 -38.226   4.935  1.00 75.67           H  
ATOM   1175  C   ASN A  83      -6.849 -36.272   4.763  1.00 75.67           C  
ATOM   1176  CB  ASN A  83      -6.443 -38.240   3.176  1.00 75.67           C  
ATOM   1177  HB2 ASN A  83      -5.474 -38.306   3.670  1.00 75.67           H  
ATOM   1178  HB3 ASN A  83      -6.309 -37.652   2.268  1.00 75.67           H  
ATOM   1179  O   ASN A  83      -6.584 -36.291   5.962  1.00 75.67           O  
ATOM   1180  CG  ASN A  83      -6.848 -39.657   2.795  1.00 75.67           C  
ATOM   1181  ND2 ASN A  83      -6.313 -40.172   1.712  1.00 75.67           N  
ATOM   1182 HD21 ASN A  83      -6.570 -41.120   1.475  1.00 75.67           H  
ATOM   1183 HD22 ASN A  83      -5.720 -39.610   1.117  1.00 75.67           H  
ATOM   1184  OD1 ASN A  83      -7.614 -40.330   3.471  1.00 75.67           O  
ATOM   1185  N   THR A  84      -6.765 -35.143   4.048  1.00 79.00           N  
ATOM   1186  H   THR A  84      -6.956 -35.184   3.057  1.00 79.00           H  
ATOM   1187  CA  THR A  84      -6.297 -33.859   4.613  1.00 79.00           C  
ATOM   1188  HA  THR A  84      -5.280 -33.993   4.981  1.00 79.00           H  
ATOM   1189  C   THR A  84      -7.158 -33.391   5.793  1.00 79.00           C  
ATOM   1190  CB  THR A  84      -6.290 -32.760   3.537  1.00 79.00           C  
ATOM   1191  HB  THR A  84      -7.317 -32.532   3.249  1.00 79.00           H  
ATOM   1192  O   THR A  84      -6.634 -32.943   6.815  1.00 79.00           O  
ATOM   1193  CG2 THR A  84      -5.613 -31.472   4.006  1.00 79.00           C  
ATOM   1194 HG21 THR A  84      -4.605 -31.691   4.358  1.00 79.00           H  
ATOM   1195 HG22 THR A  84      -6.191 -31.018   4.811  1.00 79.00           H  
ATOM   1196 HG23 THR A  84      -5.560 -30.771   3.173  1.00 79.00           H  
ATOM   1197  OG1 THR A  84      -5.597 -33.177   2.389  1.00 79.00           O  
ATOM   1198  HG1 THR A  84      -4.792 -33.626   2.655  1.00 79.00           H  
ATOM   1199  N   LEU A  85      -8.488 -33.522   5.709  1.00 78.79           N  
ATOM   1200  H   LEU A  85      -8.888 -33.847   4.841  1.00 78.79           H  
ATOM   1201  CA  LEU A  85      -9.375 -33.217   6.841  1.00 78.79           C  
ATOM   1202  HA  LEU A  85      -9.093 -32.248   7.252  1.00 78.79           H  
ATOM   1203  C   LEU A  85      -9.215 -34.226   7.992  1.00 78.79           C  
ATOM   1204  CB  LEU A  85     -10.831 -33.144   6.350  1.00 78.79           C  
ATOM   1205  HB2 LEU A  85     -11.048 -34.044   5.774  1.00 78.79           H  
ATOM   1206  HB3 LEU A  85     -11.493 -33.136   7.216  1.00 78.79           H  
ATOM   1207  O   LEU A  85      -9.227 -33.832   9.158  1.00 78.79           O  
ATOM   1208  CG  LEU A  85     -11.146 -31.904   5.488  1.00 78.79           C  
ATOM   1209  HG  LEU A  85     -10.446 -31.841   4.655  1.00 78.79           H  
ATOM   1210  CD1 LEU A  85     -12.561 -32.032   4.930  1.00 78.79           C  
ATOM   1211 HD11 LEU A  85     -12.768 -31.179   4.283  1.00 78.79           H  
ATOM   1212 HD12 LEU A  85     -13.288 -32.061   5.741  1.00 78.79           H  
ATOM   1213 HD13 LEU A  85     -12.634 -32.937   4.327  1.00 78.79           H  
ATOM   1214  CD2 LEU A  85     -11.074 -30.602   6.294  1.00 78.79           C  
ATOM   1215 HD21 LEU A  85     -11.704 -30.669   7.181  1.00 78.79           H  
ATOM   1216 HD22 LEU A  85     -10.042 -30.402   6.579  1.00 78.79           H  
ATOM   1217 HD23 LEU A  85     -11.411 -29.774   5.671  1.00 78.79           H  
ATOM   1218  N   THR A  86      -9.018 -35.509   7.683  1.00 81.13           N  
ATOM   1219  H   THR A  86      -8.994 -35.756   6.704  1.00 81.13           H  
ATOM   1220  CA  THR A  86      -8.747 -36.570   8.671  1.00 81.13           C  
ATOM   1221  HA  THR A  86      -9.553 -36.584   9.404  1.00 81.13           H  
ATOM   1222  C   THR A  86      -7.443 -36.286   9.426  1.00 81.13           C  
ATOM   1223  CB  THR A  86      -8.704 -37.954   7.993  1.00 81.13           C  
ATOM   1224  HB  THR A  86      -7.902 -37.977   7.255  1.00 81.13           H  
ATOM   1225  O   THR A  86      -7.421 -36.390  10.650  1.00 81.13           O  
ATOM   1226  CG2 THR A  86      -8.517 -39.127   8.950  1.00 81.13           C  
ATOM   1227 HG21 THR A  86      -7.639 -38.975   9.578  1.00 81.13           H  
ATOM   1228 HG22 THR A  86      -9.409 -39.241   9.567  1.00 81.13           H  
ATOM   1229 HG23 THR A  86      -8.372 -40.038   8.369  1.00 81.13           H  
ATOM   1230  OG1 THR A  86      -9.935 -38.210   7.354  1.00 81.13           O  
ATOM   1231  HG1 THR A  86      -9.944 -37.659   6.568  1.00 81.13           H  
ATOM   1232  N   GLU A  87      -6.389 -35.833   8.741  1.00 82.10           N  
ATOM   1233  H   GLU A  87      -6.438 -35.814   7.733  1.00 82.10           H  
ATOM   1234  CA  GLU A  87      -5.137 -35.380   9.361  1.00 82.10           C  
ATOM   1235  HA  GLU A  87      -4.742 -36.177   9.991  1.00 82.10           H  
ATOM   1236  C   GLU A  87      -5.354 -34.158  10.262  1.00 82.10           C  
ATOM   1237  CB  GLU A  87      -4.087 -35.059   8.291  1.00 82.10           C  
ATOM   1238  HB2 GLU A  87      -4.533 -34.426   7.525  1.00 82.10           H  
ATOM   1239  HB3 GLU A  87      -3.272 -34.511   8.764  1.00 82.10           H  
ATOM   1240  O   GLU A  87      -4.942 -34.189  11.424  1.00 82.10           O  
ATOM   1241  CG  GLU A  87      -3.503 -36.328   7.654  1.00 82.10           C  
ATOM   1242  HG2 GLU A  87      -3.087 -36.948   8.447  1.00 82.10           H  
ATOM   1243  HG3 GLU A  87      -4.302 -36.893   7.173  1.00 82.10           H  
ATOM   1244  CD  GLU A  87      -2.406 -36.020   6.623  1.00 82.10           C  
ATOM   1245  OE1 GLU A  87      -1.693 -36.981   6.262  1.00 82.10           O  
ATOM   1246  OE2 GLU A  87      -2.290 -34.841   6.213  1.00 82.10           O  
ATOM   1247  N   ARG A  88      -6.075 -33.122   9.800  1.00 81.80           N  
ATOM   1248  H   ARG A  88      -6.369 -33.148   8.834  1.00 81.80           H  
ATOM   1249  CA  ARG A  88      -6.399 -31.943  10.634  1.00 81.80           C  
ATOM   1250  HA  ARG A  88      -5.467 -31.482  10.959  1.00 81.80           H  
ATOM   1251  C   ARG A  88      -7.148 -32.314  11.923  1.00 81.80           C  
ATOM   1252  CB  ARG A  88      -7.218 -30.914   9.837  1.00 81.80           C  
ATOM   1253  HB2 ARG A  88      -7.632 -30.196  10.544  1.00 81.80           H  
ATOM   1254  HB3 ARG A  88      -8.053 -31.419   9.352  1.00 81.80           H  
ATOM   1255  O   ARG A  88      -6.865 -31.741  12.974  1.00 81.80           O  
ATOM   1256  CG  ARG A  88      -6.416 -30.124   8.786  1.00 81.80           C  
ATOM   1257  HG2 ARG A  88      -5.575 -29.621   9.262  1.00 81.80           H  
ATOM   1258  HG3 ARG A  88      -6.042 -30.796   8.014  1.00 81.80           H  
ATOM   1259  CD  ARG A  88      -7.356 -29.080   8.165  1.00 81.80           C  
ATOM   1260  HD2 ARG A  88      -7.647 -28.368   8.937  1.00 81.80           H  
ATOM   1261  HD3 ARG A  88      -8.251 -29.600   7.822  1.00 81.80           H  
ATOM   1262  NE  ARG A  88      -6.776 -28.344   7.022  1.00 81.80           N  
ATOM   1263  HE  ARG A  88      -5.828 -28.558   6.747  1.00 81.80           H  
ATOM   1264  NH1 ARG A  88      -8.717 -27.258   6.476  1.00 81.80           N  
ATOM   1265 HH11 ARG A  88      -9.187 -27.646   7.281  1.00 81.80           H  
ATOM   1266 HH12 ARG A  88      -9.293 -26.919   5.719  1.00 81.80           H  
ATOM   1267  NH2 ARG A  88      -7.001 -27.068   5.114  1.00 81.80           N  
ATOM   1268 HH21 ARG A  88      -6.084 -27.315   4.769  1.00 81.80           H  
ATOM   1269 HH22 ARG A  88      -7.657 -26.594   4.510  1.00 81.80           H  
ATOM   1270  CZ  ARG A  88      -7.481 -27.558   6.218  1.00 81.80           C  
ATOM   1271  N   PHE A  89      -8.072 -33.277  11.869  1.00 84.90           N  
ATOM   1272  H   PHE A  89      -8.285 -33.669  10.963  1.00 84.90           H  
ATOM   1273  CA  PHE A  89      -8.834 -33.744  13.039  1.00 84.90           C  
ATOM   1274  HA  PHE A  89      -8.884 -32.924  13.755  1.00 84.90           H  
ATOM   1275  C   PHE A  89      -8.178 -34.905  13.810  1.00 84.90           C  
ATOM   1276  CB  PHE A  89     -10.278 -34.070  12.625  1.00 84.90           C  
ATOM   1277  HB2 PHE A  89     -10.793 -34.527  13.470  1.00 84.90           H  
ATOM   1278  HB3 PHE A  89     -10.257 -34.805  11.820  1.00 84.90           H  
ATOM   1279  O   PHE A  89      -8.703 -35.312  14.852  1.00 84.90           O  
ATOM   1280  CG  PHE A  89     -11.094 -32.861  12.200  1.00 84.90           C  
ATOM   1281  CD1 PHE A  89     -11.332 -31.814  13.114  1.00 84.90           C  
ATOM   1282  HD1 PHE A  89     -10.930 -31.862  14.115  1.00 84.90           H  
ATOM   1283  CD2 PHE A  89     -11.631 -32.782  10.901  1.00 84.90           C  
ATOM   1284  HD2 PHE A  89     -11.469 -33.586  10.198  1.00 84.90           H  
ATOM   1285  CE1 PHE A  89     -12.083 -30.691  12.724  1.00 84.90           C  
ATOM   1286  HE1 PHE A  89     -12.259 -29.887  13.422  1.00 84.90           H  
ATOM   1287  CE2 PHE A  89     -12.374 -31.655  10.506  1.00 84.90           C  
ATOM   1288  HE2 PHE A  89     -12.770 -31.593   9.504  1.00 84.90           H  
ATOM   1289  CZ  PHE A  89     -12.597 -30.610  11.419  1.00 84.90           C  
ATOM   1290  HZ  PHE A  89     -13.167 -29.741  11.124  1.00 84.90           H  
ATOM   1291  N   SER A  90      -7.032 -35.426  13.358  1.00 81.66           N  
ATOM   1292  H   SER A  90      -6.674 -35.098  12.473  1.00 81.66           H  
ATOM   1293  CA  SER A  90      -6.334 -36.553  14.003  1.00 81.66           C  
ATOM   1294  HA  SER A  90      -7.020 -37.397  14.061  1.00 81.66           H  
ATOM   1295  C   SER A  90      -5.885 -36.233  15.434  1.00 81.66           C  
ATOM   1296  CB  SER A  90      -5.130 -36.995  13.162  1.00 81.66           C  
ATOM   1297  HB2 SER A  90      -4.712 -37.903  13.598  1.00 81.66           H  
ATOM   1298  HB3 SER A  90      -5.447 -37.215  12.142  1.00 81.66           H  
ATOM   1299  O   SER A  90      -5.969 -37.088  16.313  1.00 81.66           O  
ATOM   1300  OG  SER A  90      -4.125 -36.001  13.148  1.00 81.66           O  
ATOM   1301  HG  SER A  90      -4.344 -35.344  12.483  1.00 81.66           H  
ATOM   1302  N   MET A  91      -5.500 -34.978  15.682  1.00 78.95           N  
ATOM   1303  H   MET A  91      -5.410 -34.370  14.881  1.00 78.95           H  
ATOM   1304  CA  MET A  91      -5.025 -34.484  16.981  1.00 78.95           C  
ATOM   1305  HA  MET A  91      -4.435 -35.269  17.455  1.00 78.95           H  
ATOM   1306  C   MET A  91      -6.156 -34.132  17.963  1.00 78.95           C  
ATOM   1307  CB  MET A  91      -4.113 -33.264  16.749  1.00 78.95           C  
ATOM   1308  HB2 MET A  91      -3.771 -32.882  17.711  1.00 78.95           H  
ATOM   1309  HB3 MET A  91      -4.683 -32.479  16.252  1.00 78.95           H  
ATOM   1310  O   MET A  91      -5.892 -33.880  19.138  1.00 78.95           O  
ATOM   1311  CG  MET A  91      -2.883 -33.601  15.896  1.00 78.95           C  
ATOM   1312  HG2 MET A  91      -3.214 -33.990  14.934  1.00 78.95           H  
ATOM   1313  HG3 MET A  91      -2.327 -32.683  15.703  1.00 78.95           H  
ATOM   1314  SD  MET A  91      -1.756 -34.798  16.661  1.00 78.95           S  
ATOM   1315  CE  MET A  91      -1.125 -35.609  15.167  1.00 78.95           C  
ATOM   1316  HE1 MET A  91      -0.665 -34.869  14.511  1.00 78.95           H  
ATOM   1317  HE2 MET A  91      -0.383 -36.358  15.443  1.00 78.95           H  
ATOM   1318  HE3 MET A  91      -1.945 -36.096  14.639  1.00 78.95           H  
ATOM   1319  N   TYR A  92      -7.414 -34.088  17.509  1.00 82.00           N  
ATOM   1320  H   TYR A  92      -7.597 -34.400  16.566  1.00 82.00           H  
ATOM   1321  CA  TYR A  92      -8.547 -33.683  18.346  1.00 82.00           C  
ATOM   1322  HA  TYR A  92      -8.231 -32.874  19.004  1.00 82.00           H  
ATOM   1323  C   TYR A  92      -9.006 -34.848  19.231  1.00 82.00           C  
ATOM   1324  CB  TYR A  92      -9.709 -33.156  17.485  1.00 82.00           C  
ATOM   1325  HB2 TYR A  92     -10.615 -33.250  18.083  1.00 82.00           H  
ATOM   1326  HB3 TYR A  92      -9.837 -33.790  16.608  1.00 82.00           H  
ATOM   1327  O   TYR A  92      -9.293 -35.945  18.737  1.00 82.00           O  
ATOM   1328  CG  TYR A  92      -9.626 -31.706  17.030  1.00 82.00           C  
ATOM   1329  CD1 TYR A  92      -8.430 -31.162  16.516  1.00 82.00           C  
ATOM   1330  HD1 TYR A  92      -7.542 -31.769  16.417  1.00 82.00           H  
ATOM   1331  CD2 TYR A  92     -10.779 -30.897  17.108  1.00 82.00           C  
ATOM   1332  HD2 TYR A  92     -11.705 -31.302  17.489  1.00 82.00           H  
ATOM   1333  CE1 TYR A  92      -8.377 -29.814  16.113  1.00 82.00           C  
ATOM   1334  HE1 TYR A  92      -7.459 -29.409  15.715  1.00 82.00           H  
ATOM   1335  CE2 TYR A  92     -10.730 -29.550  16.704  1.00 82.00           C  
ATOM   1336  HE2 TYR A  92     -11.606 -28.922  16.772  1.00 82.00           H  
ATOM   1337  OH  TYR A  92      -9.490 -27.702  15.829  1.00 82.00           O  
ATOM   1338  HH  TYR A  92      -8.631 -27.451  15.483  1.00 82.00           H  
ATOM   1339  CZ  TYR A  92      -9.527 -29.004  16.213  1.00 82.00           C  
ATOM   1340  N   GLN A  93      -9.171 -34.598  20.533  1.00 81.52           N  
ATOM   1341  H   GLN A  93      -8.991 -33.670  20.890  1.00 81.52           H  
ATOM   1342  CA  GLN A  93      -9.809 -35.566  21.425  1.00 81.52           C  
ATOM   1343  HA  GLN A  93      -9.382 -36.549  21.228  1.00 81.52           H  
ATOM   1344  C   GLN A  93     -11.311 -35.657  21.124  1.00 81.52           C  
ATOM   1345  CB  GLN A  93      -9.538 -35.209  22.897  1.00 81.52           C  
ATOM   1346  HB2 GLN A  93      -9.920 -34.211  23.108  1.00 81.52           H  
ATOM   1347  HB3 GLN A  93     -10.077 -35.904  23.541  1.00 81.52           H  
ATOM   1348  O   GLN A  93     -11.902 -34.772  20.502  1.00 81.52           O  
ATOM   1349  CG  GLN A  93      -8.042 -35.267  23.255  1.00 81.52           C  
ATOM   1350  HG2 GLN A  93      -7.912 -34.937  24.286  1.00 81.52           H  
ATOM   1351  HG3 GLN A  93      -7.485 -34.581  22.617  1.00 81.52           H  
ATOM   1352  CD  GLN A  93      -7.457 -36.673  23.130  1.00 81.52           C  
ATOM   1353  NE2 GLN A  93      -6.195 -36.806  22.793  1.00 81.52           N  
ATOM   1354 HE21 GLN A  93      -5.647 -35.997  22.538  1.00 81.52           H  
ATOM   1355 HE22 GLN A  93      -5.855 -37.750  22.674  1.00 81.52           H  
ATOM   1356  OE1 GLN A  93      -8.128 -37.676  23.325  1.00 81.52           O  
ATOM   1357  N   TYR A  94     -11.964 -36.724  21.591  1.00 82.01           N  
ATOM   1358  H   TYR A  94     -11.437 -37.434  22.079  1.00 82.01           H  
ATOM   1359  CA  TYR A  94     -13.397 -36.945  21.352  1.00 82.01           C  
ATOM   1360  HA  TYR A  94     -13.555 -37.102  20.285  1.00 82.01           H  
ATOM   1361  C   TYR A  94     -14.266 -35.746  21.777  1.00 82.01           C  
ATOM   1362  CB  TYR A  94     -13.820 -38.211  22.100  1.00 82.01           C  
ATOM   1363  HB2 TYR A  94     -13.170 -39.036  21.809  1.00 82.01           H  
ATOM   1364  HB3 TYR A  94     -13.696 -38.053  23.172  1.00 82.01           H  
ATOM   1365  O   TYR A  94     -15.133 -35.298  21.029  1.00 82.01           O  
ATOM   1366  CG  TYR A  94     -15.250 -38.605  21.815  1.00 82.01           C  
ATOM   1367  CD1 TYR A  94     -16.279 -38.245  22.699  1.00 82.01           C  
ATOM   1368  HD1 TYR A  94     -16.058 -37.705  23.607  1.00 82.01           H  
ATOM   1369  CD2 TYR A  94     -15.547 -39.318  20.644  1.00 82.01           C  
ATOM   1370  HD2 TYR A  94     -14.738 -39.591  19.981  1.00 82.01           H  
ATOM   1371  CE1 TYR A  94     -17.599 -38.628  22.417  1.00 82.01           C  
ATOM   1372  HE1 TYR A  94     -18.370 -38.384  23.133  1.00 82.01           H  
ATOM   1373  CE2 TYR A  94     -16.872 -39.684  20.342  1.00 82.01           C  
ATOM   1374  HE2 TYR A  94     -17.108 -40.243  19.449  1.00 82.01           H  
ATOM   1375  OH  TYR A  94     -19.175 -39.757  20.993  1.00 82.01           O  
ATOM   1376  HH  TYR A  94     -19.713 -39.704  21.786  1.00 82.01           H  
ATOM   1377  CZ  TYR A  94     -17.904 -39.351  21.242  1.00 82.01           C  
ATOM   1378  N   HIS A  95     -13.973 -35.166  22.944  1.00 83.13           N  
ATOM   1379  H   HIS A  95     -13.225 -35.564  23.494  1.00 83.13           H  
ATOM   1380  CA  HIS A  95     -14.632 -33.960  23.450  1.00 83.13           C  
ATOM   1381  HA  HIS A  95     -15.705 -34.141  23.520  1.00 83.13           H  
ATOM   1382  C   HIS A  95     -14.443 -32.737  22.530  1.00 83.13           C  
ATOM   1383  CB  HIS A  95     -14.090 -33.696  24.862  1.00 83.13           C  
ATOM   1384  HB2 HIS A  95     -13.005 -33.798  24.850  1.00 83.13           H  
ATOM   1385  HB3 HIS A  95     -14.489 -34.447  25.544  1.00 83.13           H  
ATOM   1386  O   HIS A  95     -15.373 -31.948  22.361  1.00 83.13           O  
ATOM   1387  CG  HIS A  95     -14.406 -32.324  25.396  1.00 83.13           C  
ATOM   1388  CD2 HIS A  95     -15.484 -31.945  26.155  1.00 83.13           C  
ATOM   1389  HD2 HIS A  95     -16.286 -32.592  26.478  1.00 83.13           H  
ATOM   1390  ND1 HIS A  95     -13.621 -31.209  25.205  1.00 83.13           N  
ATOM   1391  HD1 HIS A  95     -12.786 -31.147  24.640  1.00 83.13           H  
ATOM   1392  CE1 HIS A  95     -14.196 -30.199  25.868  1.00 83.13           C  
ATOM   1393  HE1 HIS A  95     -13.765 -29.210  25.919  1.00 83.13           H  
ATOM   1394  NE2 HIS A  95     -15.348 -30.578  26.452  1.00 83.13           N  
ATOM   1395  N   ASP A  96     -13.281 -32.589  21.895  1.00 85.03           N  
ATOM   1396  H   ASP A  96     -12.555 -33.281  22.012  1.00 85.03           H  
ATOM   1397  CA  ASP A  96     -12.997 -31.454  21.010  1.00 85.03           C  
ATOM   1398  HA  ASP A  96     -13.364 -30.544  21.485  1.00 85.03           H  
ATOM   1399  C   ASP A  96     -13.728 -31.605  19.671  1.00 85.03           C  
ATOM   1400  CB  ASP A  96     -11.483 -31.291  20.824  1.00 85.03           C  
ATOM   1401  HB2 ASP A  96     -11.108 -32.122  20.227  1.00 85.03           H  
ATOM   1402  HB3 ASP A  96     -11.290 -30.366  20.279  1.00 85.03           H  
ATOM   1403  O   ASP A  96     -14.218 -30.620  19.121  1.00 85.03           O  
ATOM   1404  CG  ASP A  96     -10.740 -31.249  22.162  1.00 85.03           C  
ATOM   1405  OD1 ASP A  96     -11.291 -30.667  23.135  1.00 85.03           O  
ATOM   1406  OD2 ASP A  96      -9.667 -31.888  22.218  1.00 85.03           O  
ATOM   1407  N   LYS A  97     -13.910 -32.846  19.195  1.00 87.81           N  
ATOM   1408  H   LYS A  97     -13.457 -33.599  19.693  1.00 87.81           H  
ATOM   1409  CA  LYS A  97     -14.783 -33.168  18.050  1.00 87.81           C  
ATOM   1410  HA  LYS A  97     -14.522 -32.514  17.218  1.00 87.81           H  
ATOM   1411  C   LYS A  97     -16.252 -32.884  18.369  1.00 87.81           C  
ATOM   1412  CB  LYS A  97     -14.579 -34.628  17.605  1.00 87.81           C  
ATOM   1413  HB2 LYS A  97     -14.789 -35.300  18.437  1.00 87.81           H  
ATOM   1414  HB3 LYS A  97     -15.271 -34.857  16.794  1.00 87.81           H  
ATOM   1415  O   LYS A  97     -16.944 -32.285  17.551  1.00 87.81           O  
ATOM   1416  CG  LYS A  97     -13.144 -34.855  17.113  1.00 87.81           C  
ATOM   1417  HG2 LYS A  97     -12.957 -34.227  16.242  1.00 87.81           H  
ATOM   1418  HG3 LYS A  97     -12.457 -34.553  17.904  1.00 87.81           H  
ATOM   1419  CD  LYS A  97     -12.833 -36.315  16.768  1.00 87.81           C  
ATOM   1420  HD2 LYS A  97     -13.413 -36.645  15.906  1.00 87.81           H  
ATOM   1421  HD3 LYS A  97     -13.051 -36.943  17.631  1.00 87.81           H  
ATOM   1422  CE  LYS A  97     -11.335 -36.355  16.452  1.00 87.81           C  
ATOM   1423  HE2 LYS A  97     -10.817 -35.721  17.171  1.00 87.81           H  
ATOM   1424  HE3 LYS A  97     -11.158 -35.928  15.465  1.00 87.81           H  
ATOM   1425  NZ  LYS A  97     -10.757 -37.710  16.520  1.00 87.81           N  
ATOM   1426  HZ1 LYS A  97     -10.959 -38.184  17.388  1.00 87.81           H  
ATOM   1427  HZ2 LYS A  97      -9.752 -37.637  16.442  1.00 87.81           H  
ATOM   1428  HZ3 LYS A  97     -11.068 -38.263  15.734  1.00 87.81           H  
ATOM   1429  N   VAL A  98     -16.719 -33.230  19.574  1.00 87.61           N  
ATOM   1430  H   VAL A  98     -16.108 -33.756  20.182  1.00 87.61           H  
ATOM   1431  CA  VAL A  98     -18.075 -32.882  20.045  1.00 87.61           C  
ATOM   1432  HA  VAL A  98     -18.795 -33.240  19.309  1.00 87.61           H  
ATOM   1433  C   VAL A  98     -18.261 -31.361  20.120  1.00 87.61           C  
ATOM   1434  CB  VAL A  98     -18.394 -33.577  21.385  1.00 87.61           C  
ATOM   1435  HB  VAL A  98     -17.577 -33.403  22.086  1.00 87.61           H  
ATOM   1436  O   VAL A  98     -19.259 -30.857  19.606  1.00 87.61           O  
ATOM   1437  CG1 VAL A  98     -19.693 -33.075  22.031  1.00 87.61           C  
ATOM   1438 HG11 VAL A  98     -19.907 -33.652  22.931  1.00 87.61           H  
ATOM   1439 HG12 VAL A  98     -19.595 -32.027  22.318  1.00 87.61           H  
ATOM   1440 HG13 VAL A  98     -20.523 -33.179  21.333  1.00 87.61           H  
ATOM   1441  CG2 VAL A  98     -18.551 -35.091  21.181  1.00 87.61           C  
ATOM   1442 HG21 VAL A  98     -17.658 -35.512  20.719  1.00 87.61           H  
ATOM   1443 HG22 VAL A  98     -19.406 -35.297  20.537  1.00 87.61           H  
ATOM   1444 HG23 VAL A  98     -18.699 -35.581  22.143  1.00 87.61           H  
ATOM   1445  N   ARG A  99     -17.293 -30.608  20.665  1.00 86.91           N  
ATOM   1446  H   ARG A  99     -16.508 -31.074  21.097  1.00 86.91           H  
ATOM   1447  CA  ARG A  99     -17.327 -29.132  20.643  1.00 86.91           C  
ATOM   1448  HA  ARG A  99     -18.259 -28.789  21.092  1.00 86.91           H  
ATOM   1449  C   ARG A  99     -17.324 -28.568  19.229  1.00 86.91           C  
ATOM   1450  CB  ARG A  99     -16.146 -28.531  21.411  1.00 86.91           C  
ATOM   1451  HB2 ARG A  99     -15.233 -29.085  21.196  1.00 86.91           H  
ATOM   1452  HB3 ARG A  99     -16.009 -27.506  21.067  1.00 86.91           H  
ATOM   1453  O   ARG A  99     -18.120 -27.682  18.938  1.00 86.91           O  
ATOM   1454  CG  ARG A  99     -16.396 -28.491  22.919  1.00 86.91           C  
ATOM   1455  HG2 ARG A  99     -17.374 -28.053  23.119  1.00 86.91           H  
ATOM   1456  HG3 ARG A  99     -16.354 -29.499  23.332  1.00 86.91           H  
ATOM   1457  CD  ARG A  99     -15.313 -27.612  23.544  1.00 86.91           C  
ATOM   1458  HD2 ARG A  99     -14.341 -28.065  23.348  1.00 86.91           H  
ATOM   1459  HD3 ARG A  99     -15.348 -26.630  23.074  1.00 86.91           H  
ATOM   1460  NE  ARG A  99     -15.509 -27.471  24.994  1.00 86.91           N  
ATOM   1461  HE  ARG A  99     -16.152 -28.126  25.416  1.00 86.91           H  
ATOM   1462  NH1 ARG A  99     -13.890 -25.884  25.329  1.00 86.91           N  
ATOM   1463 HH11 ARG A  99     -13.326 -25.309  25.938  1.00 86.91           H  
ATOM   1464 HH12 ARG A  99     -13.723 -25.881  24.333  1.00 86.91           H  
ATOM   1465  NH2 ARG A  99     -15.013 -26.723  27.074  1.00 86.91           N  
ATOM   1466 HH21 ARG A  99     -15.653 -27.415  27.438  1.00 86.91           H  
ATOM   1467 HH22 ARG A  99     -14.445 -26.163  27.694  1.00 86.91           H  
ATOM   1468  CZ  ARG A  99     -14.812 -26.685  25.788  1.00 86.91           C  
ATOM   1469  N   PHE A 100     -16.473 -29.079  18.341  1.00 91.48           N  
ATOM   1470  H   PHE A 100     -15.800 -29.767  18.648  1.00 91.48           H  
ATOM   1471  CA  PHE A 100     -16.456 -28.661  16.940  1.00 91.48           C  
ATOM   1472  HA  PHE A 100     -16.240 -27.594  16.894  1.00 91.48           H  
ATOM   1473  C   PHE A 100     -17.830 -28.870  16.285  1.00 91.48           C  
ATOM   1474  CB  PHE A 100     -15.339 -29.400  16.191  1.00 91.48           C  
ATOM   1475  HB2 PHE A 100     -14.378 -29.142  16.635  1.00 91.48           H  
ATOM   1476  HB3 PHE A 100     -15.476 -30.476  16.297  1.00 91.48           H  
ATOM   1477  O   PHE A 100     -18.354 -27.952  15.661  1.00 91.48           O  
ATOM   1478  CG  PHE A 100     -15.312 -29.052  14.718  1.00 91.48           C  
ATOM   1479  CD1 PHE A 100     -16.033 -29.841  13.801  1.00 91.48           C  
ATOM   1480  HD1 PHE A 100     -16.555 -30.725  14.136  1.00 91.48           H  
ATOM   1481  CD2 PHE A 100     -14.657 -27.887  14.276  1.00 91.48           C  
ATOM   1482  HD2 PHE A 100     -14.115 -27.270  14.978  1.00 91.48           H  
ATOM   1483  CE1 PHE A 100     -16.121 -29.444  12.457  1.00 91.48           C  
ATOM   1484  HE1 PHE A 100     -16.723 -30.011  11.763  1.00 91.48           H  
ATOM   1485  CE2 PHE A 100     -14.724 -27.510  12.923  1.00 91.48           C  
ATOM   1486  HE2 PHE A 100     -14.225 -26.616  12.580  1.00 91.48           H  
ATOM   1487  CZ  PHE A 100     -15.466 -28.283  12.015  1.00 91.48           C  
ATOM   1488  HZ  PHE A 100     -15.544 -27.976  10.983  1.00 91.48           H  
ATOM   1489  N   LEU A 101     -18.477 -30.018  16.510  1.00 92.44           N  
ATOM   1490  H   LEU A 101     -18.001 -30.746  17.024  1.00 92.44           H  
ATOM   1491  CA  LEU A 101     -19.836 -30.278  16.024  1.00 92.44           C  
ATOM   1492  HA  LEU A 101     -19.854 -30.088  14.951  1.00 92.44           H  
ATOM   1493  C   LEU A 101     -20.882 -29.322  16.636  1.00 92.44           C  
ATOM   1494  CB  LEU A 101     -20.185 -31.759  16.268  1.00 92.44           C  
ATOM   1495  HB2 LEU A 101     -21.250 -31.899  16.084  1.00 92.44           H  
ATOM   1496  HB3 LEU A 101     -19.997 -31.993  17.316  1.00 92.44           H  
ATOM   1497  O   LEU A 101     -21.772 -28.870  15.918  1.00 92.44           O  
ATOM   1498  CG  LEU A 101     -19.416 -32.756  15.378  1.00 92.44           C  
ATOM   1499  HG  LEU A 101     -18.346 -32.548  15.414  1.00 92.44           H  
ATOM   1500  CD1 LEU A 101     -19.654 -34.182  15.876  1.00 92.44           C  
ATOM   1501 HD11 LEU A 101     -20.714 -34.430  15.818  1.00 92.44           H  
ATOM   1502 HD12 LEU A 101     -19.085 -34.885  15.268  1.00 92.44           H  
ATOM   1503 HD13 LEU A 101     -19.314 -34.272  16.908  1.00 92.44           H  
ATOM   1504  CD2 LEU A 101     -19.873 -32.688  13.919  1.00 92.44           C  
ATOM   1505 HD21 LEU A 101     -19.355 -33.447  13.333  1.00 92.44           H  
ATOM   1506 HD22 LEU A 101     -19.644 -31.711  13.494  1.00 92.44           H  
ATOM   1507 HD23 LEU A 101     -20.944 -32.879  13.854  1.00 92.44           H  
ATOM   1508  N   GLN A 102     -20.757 -28.934  17.912  1.00 91.34           N  
ATOM   1509  H   GLN A 102     -20.032 -29.355  18.474  1.00 91.34           H  
ATOM   1510  CA  GLN A 102     -21.600 -27.884  18.514  1.00 91.34           C  
ATOM   1511  HA  GLN A 102     -22.648 -28.144  18.361  1.00 91.34           H  
ATOM   1512  C   GLN A 102     -21.371 -26.501  17.872  1.00 91.34           C  
ATOM   1513  CB  GLN A 102     -21.340 -27.782  20.025  1.00 91.34           C  
ATOM   1514  HB2 GLN A 102     -20.277 -27.618  20.198  1.00 91.34           H  
ATOM   1515  HB3 GLN A 102     -21.882 -26.913  20.399  1.00 91.34           H  
ATOM   1516  O   GLN A 102     -22.323 -25.732  17.714  1.00 91.34           O  
ATOM   1517  CG  GLN A 102     -21.820 -28.984  20.843  1.00 91.34           C  
ATOM   1518  HG2 GLN A 102     -21.472 -29.915  20.395  1.00 91.34           H  
ATOM   1519  HG3 GLN A 102     -22.910 -28.984  20.829  1.00 91.34           H  
ATOM   1520  CD  GLN A 102     -21.343 -28.942  22.295  1.00 91.34           C  
ATOM   1521  NE2 GLN A 102     -22.125 -29.441  23.221  1.00 91.34           N  
ATOM   1522 HE21 GLN A 102     -23.039 -29.792  22.970  1.00 91.34           H  
ATOM   1523 HE22 GLN A 102     -21.797 -29.395  24.175  1.00 91.34           H  
ATOM   1524  OE1 GLN A 102     -20.268 -28.473  22.640  1.00 91.34           O  
ATOM   1525  N   HIS A 103     -20.133 -26.174  17.479  1.00 91.79           N  
ATOM   1526  H   HIS A 103     -19.378 -26.810  17.694  1.00 91.79           H  
ATOM   1527  CA  HIS A 103     -19.822 -24.954  16.725  1.00 91.79           C  
ATOM   1528  HA  HIS A 103     -20.308 -24.112  17.217  1.00 91.79           H  
ATOM   1529  C   HIS A 103     -20.380 -25.009  15.292  1.00 91.79           C  
ATOM   1530  CB  HIS A 103     -18.308 -24.681  16.723  1.00 91.79           C  
ATOM   1531  HB2 HIS A 103     -17.766 -25.571  16.404  1.00 91.79           H  
ATOM   1532  HB3 HIS A 103     -18.104 -23.895  15.995  1.00 91.79           H  
ATOM   1533  O   HIS A 103     -20.909 -24.000  14.826  1.00 91.79           O  
ATOM   1534  CG  HIS A 103     -17.756 -24.201  18.042  1.00 91.79           C  
ATOM   1535  CD2 HIS A 103     -16.882 -24.857  18.865  1.00 91.79           C  
ATOM   1536  HD2 HIS A 103     -16.467 -25.839  18.693  1.00 91.79           H  
ATOM   1537  ND1 HIS A 103     -17.960 -22.958  18.591  1.00 91.79           N  
ATOM   1538  HD1 HIS A 103     -18.543 -22.235  18.194  1.00 91.79           H  
ATOM   1539  CE1 HIS A 103     -17.227 -22.866  19.713  1.00 91.79           C  
ATOM   1540  HE1 HIS A 103     -17.154 -21.989  20.339  1.00 91.79           H  
ATOM   1541  NE2 HIS A 103     -16.574 -24.016  19.941  1.00 91.79           N  
ATOM   1542  N   VAL A 104     -20.346 -26.172  14.624  1.00 91.34           N  
ATOM   1543  H   VAL A 104     -19.836 -26.938  15.039  1.00 91.34           H  
ATOM   1544  CA  VAL A 104     -21.008 -26.395  13.321  1.00 91.34           C  
ATOM   1545  HA  VAL A 104     -20.622 -25.668  12.606  1.00 91.34           H  
ATOM   1546  C   VAL A 104     -22.509 -26.132  13.432  1.00 91.34           C  
ATOM   1547  CB  VAL A 104     -20.725 -27.802  12.749  1.00 91.34           C  
ATOM   1548  HB  VAL A 104     -20.970 -28.554  13.498  1.00 91.34           H  
ATOM   1549  O   VAL A 104     -23.026 -25.331  12.656  1.00 91.34           O  
ATOM   1550  CG1 VAL A 104     -21.544 -28.103  11.484  1.00 91.34           C  
ATOM   1551 HG11 VAL A 104     -21.232 -29.055  11.056  1.00 91.34           H  
ATOM   1552 HG12 VAL A 104     -21.400 -27.314  10.746  1.00 91.34           H  
ATOM   1553 HG13 VAL A 104     -22.603 -28.179  11.730  1.00 91.34           H  
ATOM   1554  CG2 VAL A 104     -19.251 -27.964  12.362  1.00 91.34           C  
ATOM   1555 HG21 VAL A 104     -19.016 -27.342  11.498  1.00 91.34           H  
ATOM   1556 HG22 VAL A 104     -19.053 -29.006  12.111  1.00 91.34           H  
ATOM   1557 HG23 VAL A 104     -18.597 -27.678  13.185  1.00 91.34           H  
ATOM   1558  N   VAL A 105     -23.192 -26.705  14.432  1.00 90.87           N  
ATOM   1559  H   VAL A 105     -22.712 -27.370  15.022  1.00 90.87           H  
ATOM   1560  CA  VAL A 105     -24.614 -26.410  14.712  1.00 90.87           C  
ATOM   1561  HA  VAL A 105     -25.207 -26.696  13.844  1.00 90.87           H  
ATOM   1562  C   VAL A 105     -24.829 -24.908  14.920  1.00 90.87           C  
ATOM   1563  CB  VAL A 105     -25.134 -27.226  15.915  1.00 90.87           C  
ATOM   1564  HB  VAL A 105     -24.465 -27.090  16.764  1.00 90.87           H  
ATOM   1565  O   VAL A 105     -25.719 -24.331  14.301  1.00 90.87           O  
ATOM   1566  CG1 VAL A 105     -26.551 -26.820  16.342  1.00 90.87           C  
ATOM   1567 HG11 VAL A 105     -27.240 -26.906  15.501  1.00 90.87           H  
ATOM   1568 HG12 VAL A 105     -26.562 -25.795  16.712  1.00 90.87           H  
ATOM   1569 HG13 VAL A 105     -26.892 -27.465  17.152  1.00 90.87           H  
ATOM   1570  CG2 VAL A 105     -25.190 -28.715  15.560  1.00 90.87           C  
ATOM   1571 HG21 VAL A 105     -25.901 -28.880  14.750  1.00 90.87           H  
ATOM   1572 HG22 VAL A 105     -24.208 -29.069  15.247  1.00 90.87           H  
ATOM   1573 HG23 VAL A 105     -25.498 -29.290  16.434  1.00 90.87           H  
ATOM   1574  N   GLY A 106     -23.974 -24.244  15.705  1.00 85.33           N  
ATOM   1575  H   GLY A 106     -23.260 -24.771  16.187  1.00 85.33           H  
ATOM   1576  CA  GLY A 106     -24.035 -22.793  15.924  1.00 85.33           C  
ATOM   1577  HA2 GLY A 106     -23.239 -22.517  16.615  1.00 85.33           H  
ATOM   1578  HA3 GLY A 106     -24.992 -22.545  16.382  1.00 85.33           H  
ATOM   1579  C   GLY A 106     -23.874 -21.935  14.656  1.00 85.33           C  
ATOM   1580  O   GLY A 106     -24.391 -20.817  14.620  1.00 85.33           O  
ATOM   1581  N   VAL A 107     -23.205 -22.447  13.616  1.00 86.76           N  
ATOM   1582  H   VAL A 107     -22.787 -23.359  13.731  1.00 86.76           H  
ATOM   1583  CA  VAL A 107     -23.045 -21.781  12.308  1.00 86.76           C  
ATOM   1584  HA  VAL A 107     -23.074 -20.702  12.459  1.00 86.76           H  
ATOM   1585  C   VAL A 107     -24.197 -22.099  11.348  1.00 86.76           C  
ATOM   1586  CB  VAL A 107     -21.667 -22.122  11.694  1.00 86.76           C  
ATOM   1587  HB  VAL A 107     -21.522 -23.202  11.710  1.00 86.76           H  
ATOM   1588  O   VAL A 107     -24.643 -21.202  10.638  1.00 86.76           O  
ATOM   1589  CG1 VAL A 107     -21.500 -21.640  10.246  1.00 86.76           C  
ATOM   1590 HG11 VAL A 107     -20.484 -21.831   9.901  1.00 86.76           H  
ATOM   1591 HG12 VAL A 107     -21.706 -20.571  10.179  1.00 86.76           H  
ATOM   1592 HG13 VAL A 107     -22.183 -22.178   9.589  1.00 86.76           H  
ATOM   1593  CG2 VAL A 107     -20.551 -21.457  12.513  1.00 86.76           C  
ATOM   1594 HG21 VAL A 107     -20.694 -20.376  12.518  1.00 86.76           H  
ATOM   1595 HG22 VAL A 107     -19.578 -21.685  12.076  1.00 86.76           H  
ATOM   1596 HG23 VAL A 107     -20.564 -21.825  13.538  1.00 86.76           H  
ATOM   1597  N   ILE A 108     -24.712 -23.335  11.331  1.00 89.19           N  
ATOM   1598  H   ILE A 108     -24.290 -24.036  11.924  1.00 89.19           H  
ATOM   1599  CA  ILE A 108     -25.760 -23.760  10.378  1.00 89.19           C  
ATOM   1600  HA  ILE A 108     -25.721 -23.079   9.528  1.00 89.19           H  
ATOM   1601  C   ILE A 108     -27.196 -23.628  10.910  1.00 89.19           C  
ATOM   1602  CB  ILE A 108     -25.491 -25.168   9.796  1.00 89.19           C  
ATOM   1603  HB  ILE A 108     -26.182 -25.311   8.966  1.00 89.19           H  
ATOM   1604  O   ILE A 108     -28.131 -23.861  10.154  1.00 89.19           O  
ATOM   1605  CG1 ILE A 108     -25.783 -26.283  10.827  1.00 89.19           C  
ATOM   1606 HG12 ILE A 108     -26.829 -26.225  11.127  1.00 89.19           H  
ATOM   1607 HG13 ILE A 108     -25.174 -26.124  11.717  1.00 89.19           H  
ATOM   1608  CG2 ILE A 108     -24.067 -25.239   9.209  1.00 89.19           C  
ATOM   1609 HG21 ILE A 108     -23.944 -26.147   8.619  1.00 89.19           H  
ATOM   1610 HG22 ILE A 108     -23.890 -24.380   8.562  1.00 89.19           H  
ATOM   1611 HG23 ILE A 108     -23.325 -25.241  10.008  1.00 89.19           H  
ATOM   1612  CD1 ILE A 108     -25.539 -27.707  10.321  1.00 89.19           C  
ATOM   1613 HD11 ILE A 108     -24.479 -27.866  10.122  1.00 89.19           H  
ATOM   1614 HD12 ILE A 108     -26.114 -27.883   9.412  1.00 89.19           H  
ATOM   1615 HD13 ILE A 108     -25.858 -28.413  11.087  1.00 89.19           H  
ATOM   1616  N   GLN A 109     -27.400 -23.255  12.180  1.00 83.83           N  
ATOM   1617  H   GLN A 109     -26.587 -23.189  12.775  1.00 83.83           H  
ATOM   1618  CA  GLN A 109     -28.722 -23.181  12.834  1.00 83.83           C  
ATOM   1619  HA  GLN A 109     -29.131 -24.191  12.868  1.00 83.83           H  
ATOM   1620  C   GLN A 109     -29.776 -22.313  12.117  1.00 83.83           C  
ATOM   1621  CB  GLN A 109     -28.565 -22.690  14.289  1.00 83.83           C  
ATOM   1622  HB2 GLN A 109     -29.550 -22.646  14.752  1.00 83.83           H  
ATOM   1623  HB3 GLN A 109     -27.976 -23.412  14.854  1.00 83.83           H  
ATOM   1624  O   GLN A 109     -30.969 -22.494  12.356  1.00 83.83           O  
ATOM   1625  CG  GLN A 109     -27.904 -21.303  14.391  1.00 83.83           C  
ATOM   1626  HG2 GLN A 109     -28.515 -20.565  13.870  1.00 83.83           H  
ATOM   1627  HG3 GLN A 109     -26.929 -21.334  13.904  1.00 83.83           H  
ATOM   1628  CD  GLN A 109     -27.707 -20.812  15.823  1.00 83.83           C  
ATOM   1629  NE2 GLN A 109     -26.736 -19.959  16.051  1.00 83.83           N  
ATOM   1630 HE21 GLN A 109     -26.021 -19.850  15.346  1.00 83.83           H  
ATOM   1631 HE22 GLN A 109     -26.592 -19.703  17.017  1.00 83.83           H  
ATOM   1632  OE1 GLN A 109     -28.404 -21.156  16.763  1.00 83.83           O  
ATOM   1633  N   THR A 110     -29.363 -21.370  11.265  1.00 79.01           N  
ATOM   1634  H   THR A 110     -28.374 -21.271  11.085  1.00 79.01           H  
ATOM   1635  CA  THR A 110     -30.266 -20.533  10.457  1.00 79.01           C  
ATOM   1636  HA  THR A 110     -31.157 -20.298  11.039  1.00 79.01           H  
ATOM   1637  C   THR A 110     -30.757 -21.225   9.181  1.00 79.01           C  
ATOM   1638  CB  THR A 110     -29.583 -19.210  10.080  1.00 79.01           C  
ATOM   1639  HB  THR A 110     -30.189 -18.686   9.341  1.00 79.01           H  
ATOM   1640  O   THR A 110     -31.780 -20.828   8.634  1.00 79.01           O  
ATOM   1641  CG2 THR A 110     -29.386 -18.302  11.294  1.00 79.01           C  
ATOM   1642 HG21 THR A 110     -28.724 -18.778  12.019  1.00 79.01           H  
ATOM   1643 HG22 THR A 110     -28.949 -17.357  10.973  1.00 79.01           H  
ATOM   1644 HG23 THR A 110     -30.351 -18.102  11.759  1.00 79.01           H  
ATOM   1645  OG1 THR A 110     -28.299 -19.457   9.550  1.00 79.01           O  
ATOM   1646  HG1 THR A 110     -28.084 -18.726   8.966  1.00 79.01           H  
ATOM   1647  N   ASP A 111     -30.075 -22.274   8.719  1.00 82.61           N  
ATOM   1648  H   ASP A 111     -29.301 -22.621   9.267  1.00 82.61           H  
ATOM   1649  CA  ASP A 111     -30.373 -22.998   7.484  1.00 82.61           C  
ATOM   1650  HA  ASP A 111     -31.084 -22.428   6.886  1.00 82.61           H  
ATOM   1651  C   ASP A 111     -31.002 -24.362   7.812  1.00 82.61           C  
ATOM   1652  CB  ASP A 111     -29.076 -23.096   6.672  1.00 82.61           C  
ATOM   1653  HB2 ASP A 111     -28.334 -23.658   7.238  1.00 82.61           H  
ATOM   1654  HB3 ASP A 111     -28.684 -22.088   6.531  1.00 82.61           H  
ATOM   1655  O   ASP A 111     -30.329 -25.309   8.232  1.00 82.61           O  
ATOM   1656  CG  ASP A 111     -29.250 -23.743   5.298  1.00 82.61           C  
ATOM   1657  OD1 ASP A 111     -30.056 -24.688   5.156  1.00 82.61           O  
ATOM   1658  OD2 ASP A 111     -28.471 -23.352   4.399  1.00 82.61           O  
ATOM   1659  N   ARG A 112     -32.328 -24.462   7.642  1.00 77.43           N  
ATOM   1660  H   ARG A 112     -32.810 -23.653   7.276  1.00 77.43           H  
ATOM   1661  CA  ARG A 112     -33.100 -25.664   8.007  1.00 77.43           C  
ATOM   1662  HA  ARG A 112     -32.877 -25.915   9.044  1.00 77.43           H  
ATOM   1663  C   ARG A 112     -32.714 -26.898   7.204  1.00 77.43           C  
ATOM   1664  CB  ARG A 112     -34.608 -25.422   7.849  1.00 77.43           C  
ATOM   1665  HB2 ARG A 112     -34.820 -24.990   6.871  1.00 77.43           H  
ATOM   1666  HB3 ARG A 112     -35.125 -26.379   7.922  1.00 77.43           H  
ATOM   1667  O   ARG A 112     -32.722 -27.992   7.768  1.00 77.43           O  
ATOM   1668  CG  ARG A 112     -35.131 -24.507   8.954  1.00 77.43           C  
ATOM   1669  HG2 ARG A 112     -34.800 -24.897   9.917  1.00 77.43           H  
ATOM   1670  HG3 ARG A 112     -34.719 -23.507   8.823  1.00 77.43           H  
ATOM   1671  CD  ARG A 112     -36.663 -24.430   8.959  1.00 77.43           C  
ATOM   1672  HD2 ARG A 112     -37.005 -23.946   8.045  1.00 77.43           H  
ATOM   1673  HD3 ARG A 112     -37.077 -25.436   9.018  1.00 77.43           H  
ATOM   1674  NE  ARG A 112     -37.071 -23.646  10.129  1.00 77.43           N  
ATOM   1675  HE  ARG A 112     -36.354 -23.050  10.517  1.00 77.43           H  
ATOM   1676  NH1 ARG A 112     -39.323 -24.177  10.357  1.00 77.43           N  
ATOM   1677 HH11 ARG A 112     -40.147 -23.947  10.893  1.00 77.43           H  
ATOM   1678 HH12 ARG A 112     -39.389 -24.528   9.412  1.00 77.43           H  
ATOM   1679  NH2 ARG A 112     -38.248 -23.053  11.926  1.00 77.43           N  
ATOM   1680 HH21 ARG A 112     -37.444 -22.570  12.300  1.00 77.43           H  
ATOM   1681 HH22 ARG A 112     -39.117 -23.050  12.441  1.00 77.43           H  
ATOM   1682  CZ  ARG A 112     -38.216 -23.639  10.776  1.00 77.43           C  
ATOM   1683  N   ASP A 113     -32.382 -26.740   5.928  1.00 80.98           N  
ATOM   1684  H   ASP A 113     -32.286 -25.808   5.552  1.00 80.98           H  
ATOM   1685  CA  ASP A 113     -32.041 -27.871   5.067  1.00 80.98           C  
ATOM   1686  HA  ASP A 113     -32.749 -28.680   5.249  1.00 80.98           H  
ATOM   1687  C   ASP A 113     -30.659 -28.418   5.430  1.00 80.98           C  
ATOM   1688  CB  ASP A 113     -32.160 -27.469   3.590  1.00 80.98           C  
ATOM   1689  HB2 ASP A 113     -31.726 -28.259   2.978  1.00 80.98           H  
ATOM   1690  HB3 ASP A 113     -31.594 -26.554   3.415  1.00 80.98           H  
ATOM   1691  O   ASP A 113     -30.507 -29.633   5.608  1.00 80.98           O  
ATOM   1692  CG  ASP A 113     -33.622 -27.281   3.161  1.00 80.98           C  
ATOM   1693  OD1 ASP A 113     -34.478 -28.066   3.642  1.00 80.98           O  
ATOM   1694  OD2 ASP A 113     -33.872 -26.376   2.338  1.00 80.98           O  
ATOM   1695  N   LYS A 114     -29.684 -27.532   5.687  1.00 85.45           N  
ATOM   1696  H   LYS A 114     -29.877 -26.552   5.535  1.00 85.45           H  
ATOM   1697  CA  LYS A 114     -28.384 -27.936   6.242  1.00 85.45           C  
ATOM   1698  HA  LYS A 114     -27.964 -28.700   5.588  1.00 85.45           H  
ATOM   1699  C   LYS A 114     -28.524 -28.582   7.617  1.00 85.45           C  
ATOM   1700  CB  LYS A 114     -27.419 -26.747   6.321  1.00 85.45           C  
ATOM   1701  HB2 LYS A 114     -27.914 -25.905   6.807  1.00 85.45           H  
ATOM   1702  HB3 LYS A 114     -26.570 -27.036   6.941  1.00 85.45           H  
ATOM   1703  O   LYS A 114     -27.942 -29.641   7.842  1.00 85.45           O  
ATOM   1704  CG  LYS A 114     -26.890 -26.324   4.945  1.00 85.45           C  
ATOM   1705  HG2 LYS A 114     -27.702 -25.907   4.349  1.00 85.45           H  
ATOM   1706  HG3 LYS A 114     -26.493 -27.196   4.426  1.00 85.45           H  
ATOM   1707  CD  LYS A 114     -25.763 -25.293   5.111  1.00 85.45           C  
ATOM   1708  HD2 LYS A 114     -24.915 -25.789   5.584  1.00 85.45           H  
ATOM   1709  HD3 LYS A 114     -26.091 -24.484   5.764  1.00 85.45           H  
ATOM   1710  CE  LYS A 114     -25.308 -24.731   3.758  1.00 85.45           C  
ATOM   1711  HE2 LYS A 114     -25.413 -25.513   3.006  1.00 85.45           H  
ATOM   1712  HE3 LYS A 114     -24.254 -24.462   3.829  1.00 85.45           H  
ATOM   1713  NZ  LYS A 114     -26.099 -23.538   3.376  1.00 85.45           N  
ATOM   1714  HZ1 LYS A 114     -27.085 -23.731   3.483  1.00 85.45           H  
ATOM   1715  HZ2 LYS A 114     -25.979 -22.771   4.023  1.00 85.45           H  
ATOM   1716  HZ3 LYS A 114     -25.954 -23.237   2.423  1.00 85.45           H  
ATOM   1717  N   LEU A 115     -29.304 -27.997   8.530  1.00 87.05           N  
ATOM   1718  H   LEU A 115     -29.719 -27.103   8.306  1.00 87.05           H  
ATOM   1719  CA  LEU A 115     -29.501 -28.560   9.869  1.00 87.05           C  
ATOM   1720  HA  LEU A 115     -28.514 -28.706  10.310  1.00 87.05           H  
ATOM   1721  C   LEU A 115     -30.187 -29.936   9.815  1.00 87.05           C  
ATOM   1722  CB  LEU A 115     -30.280 -27.551  10.731  1.00 87.05           C  
ATOM   1723  HB2 LEU A 115     -31.270 -27.415  10.295  1.00 87.05           H  
ATOM   1724  HB3 LEU A 115     -29.767 -26.590  10.697  1.00 87.05           H  
ATOM   1725  O   LEU A 115     -29.830 -30.831  10.586  1.00 87.05           O  
ATOM   1726  CG  LEU A 115     -30.437 -27.972  12.206  1.00 87.05           C  
ATOM   1727  HG  LEU A 115     -30.920 -28.948  12.259  1.00 87.05           H  
ATOM   1728  CD1 LEU A 115     -29.096 -28.043  12.944  1.00 87.05           C  
ATOM   1729 HD11 LEU A 115     -29.266 -28.279  13.994  1.00 87.05           H  
ATOM   1730 HD12 LEU A 115     -28.472 -28.830  12.520  1.00 87.05           H  
ATOM   1731 HD13 LEU A 115     -28.577 -27.087  12.871  1.00 87.05           H  
ATOM   1732  CD2 LEU A 115     -31.332 -26.969  12.934  1.00 87.05           C  
ATOM   1733 HD21 LEU A 115     -31.459 -27.272  13.973  1.00 87.05           H  
ATOM   1734 HD22 LEU A 115     -30.885 -25.976  12.900  1.00 87.05           H  
ATOM   1735 HD23 LEU A 115     -32.310 -26.935  12.454  1.00 87.05           H  
ATOM   1736  N   ARG A 116     -31.130 -30.142   8.886  1.00 85.00           N  
ATOM   1737  H   ARG A 116     -31.400 -29.360   8.307  1.00 85.00           H  
ATOM   1738  CA  ARG A 116     -31.797 -31.434   8.666  1.00 85.00           C  
ATOM   1739  HA  ARG A 116     -32.147 -31.807   9.629  1.00 85.00           H  
ATOM   1740  C   ARG A 116     -30.843 -32.493   8.115  1.00 85.00           C  
ATOM   1741  CB  ARG A 116     -33.012 -31.221   7.751  1.00 85.00           C  
ATOM   1742  HB2 ARG A 116     -32.677 -30.790   6.808  1.00 85.00           H  
ATOM   1743  HB3 ARG A 116     -33.693 -30.516   8.227  1.00 85.00           H  
ATOM   1744  O   ARG A 116     -30.859 -33.611   8.632  1.00 85.00           O  
ATOM   1745  CG  ARG A 116     -33.765 -32.528   7.467  1.00 85.00           C  
ATOM   1746  HG2 ARG A 116     -33.095 -33.237   6.979  1.00 85.00           H  
ATOM   1747  HG3 ARG A 116     -34.125 -32.958   8.401  1.00 85.00           H  
ATOM   1748  CD  ARG A 116     -34.943 -32.258   6.531  1.00 85.00           C  
ATOM   1749  HD2 ARG A 116     -34.574 -31.691   5.676  1.00 85.00           H  
ATOM   1750  HD3 ARG A 116     -35.684 -31.654   7.054  1.00 85.00           H  
ATOM   1751  NE  ARG A 116     -35.550 -33.519   6.063  1.00 85.00           N  
ATOM   1752  HE  ARG A 116     -35.272 -34.361   6.547  1.00 85.00           H  
ATOM   1753  NH1 ARG A 116     -36.765 -32.608   4.344  1.00 85.00           N  
ATOM   1754 HH11 ARG A 116     -36.389 -31.698   4.569  1.00 85.00           H  
ATOM   1755 HH12 ARG A 116     -37.341 -32.701   3.520  1.00 85.00           H  
ATOM   1756  NH2 ARG A 116     -36.781 -34.819   4.657  1.00 85.00           N  
ATOM   1757 HH21 ARG A 116     -37.378 -34.897   3.846  1.00 85.00           H  
ATOM   1758 HH22 ARG A 116     -36.463 -35.646   5.142  1.00 85.00           H  
ATOM   1759  CZ  ARG A 116     -36.361 -33.642   5.029  1.00 85.00           C  
ATOM   1760  N   ASP A 117     -30.025 -32.174   7.108  1.00 86.86           N  
ATOM   1761  H   ASP A 117     -30.076 -31.252   6.699  1.00 86.86           H  
ATOM   1762  CA  ASP A 117     -29.022 -33.124   6.601  1.00 86.86           C  
ATOM   1763  HA  ASP A 117     -29.531 -34.061   6.374  1.00 86.86           H  
ATOM   1764  C   ASP A 117     -27.978 -33.434   7.682  1.00 86.86           C  
ATOM   1765  CB  ASP A 117     -28.377 -32.641   5.291  1.00 86.86           C  
ATOM   1766  HB2 ASP A 117     -29.163 -32.445   4.562  1.00 86.86           H  
ATOM   1767  HB3 ASP A 117     -27.843 -31.709   5.477  1.00 86.86           H  
ATOM   1768  O   ASP A 117     -27.791 -34.601   8.023  1.00 86.86           O  
ATOM   1769  CG  ASP A 117     -27.413 -33.693   4.705  1.00 86.86           C  
ATOM   1770  OD1 ASP A 117     -27.705 -34.911   4.820  1.00 86.86           O  
ATOM   1771  OD2 ASP A 117     -26.361 -33.290   4.165  1.00 86.86           O  
ATOM   1772  N   PHE A 118     -27.411 -32.413   8.336  1.00 91.42           N  
ATOM   1773  H   PHE A 118     -27.615 -31.471   8.033  1.00 91.42           H  
ATOM   1774  CA  PHE A 118     -26.492 -32.587   9.466  1.00 91.42           C  
ATOM   1775  HA  PHE A 118     -25.576 -33.052   9.101  1.00 91.42           H  
ATOM   1776  C   PHE A 118     -27.075 -33.501  10.551  1.00 91.42           C  
ATOM   1777  CB  PHE A 118     -26.136 -31.219  10.063  1.00 91.42           C  
ATOM   1778  HB2 PHE A 118     -25.651 -30.616   9.295  1.00 91.42           H  
ATOM   1779  HB3 PHE A 118     -27.051 -30.703  10.354  1.00 91.42           H  
ATOM   1780  O   PHE A 118     -26.417 -34.449  10.968  1.00 91.42           O  
ATOM   1781  CG  PHE A 118     -25.217 -31.304  11.269  1.00 91.42           C  
ATOM   1782  CD1 PHE A 118     -25.751 -31.352  12.571  1.00 91.42           C  
ATOM   1783  HD1 PHE A 118     -26.820 -31.316  12.723  1.00 91.42           H  
ATOM   1784  CD2 PHE A 118     -23.824 -31.353  11.089  1.00 91.42           C  
ATOM   1785  HD2 PHE A 118     -23.409 -31.326  10.092  1.00 91.42           H  
ATOM   1786  CE1 PHE A 118     -24.893 -31.443  13.680  1.00 91.42           C  
ATOM   1787  HE1 PHE A 118     -25.306 -31.467  14.678  1.00 91.42           H  
ATOM   1788  CE2 PHE A 118     -22.964 -31.428  12.198  1.00 91.42           C  
ATOM   1789  HE2 PHE A 118     -21.894 -31.448  12.051  1.00 91.42           H  
ATOM   1790  CZ  PHE A 118     -23.500 -31.467  13.496  1.00 91.42           C  
ATOM   1791  HZ  PHE A 118     -22.845 -31.500  14.354  1.00 91.42           H  
ATOM   1792  N   THR A 119     -28.328 -33.280  10.961  1.00 87.89           N  
ATOM   1793  H   THR A 119     -28.812 -32.476  10.588  1.00 87.89           H  
ATOM   1794  CA  THR A 119     -29.007 -34.115  11.967  1.00 87.89           C  
ATOM   1795  HA  THR A 119     -28.384 -34.154  12.860  1.00 87.89           H  
ATOM   1796  C   THR A 119     -29.204 -35.554  11.475  1.00 87.89           C  
ATOM   1797  CB  THR A 119     -30.358 -33.499  12.366  1.00 87.89           C  
ATOM   1798  HB  THR A 119     -31.011 -33.446  11.495  1.00 87.89           H  
ATOM   1799  O   THR A 119     -29.002 -36.499  12.238  1.00 87.89           O  
ATOM   1800  CG2 THR A 119     -31.061 -34.283  13.472  1.00 87.89           C  
ATOM   1801 HG21 THR A 119     -31.431 -35.231  13.080  1.00 87.89           H  
ATOM   1802 HG22 THR A 119     -30.365 -34.469  14.290  1.00 87.89           H  
ATOM   1803 HG23 THR A 119     -31.907 -33.707  13.847  1.00 87.89           H  
ATOM   1804  OG1 THR A 119     -30.166 -32.201  12.869  1.00 87.89           O  
ATOM   1805  HG1 THR A 119     -30.014 -31.620  12.120  1.00 87.89           H  
ATOM   1806  N   SER A 120     -29.553 -35.744  10.198  1.00 87.42           N  
ATOM   1807  H   SER A 120     -29.670 -34.927   9.616  1.00 87.42           H  
ATOM   1808  CA  SER A 120     -29.680 -37.061   9.553  1.00 87.42           C  
ATOM   1809  HA  SER A 120     -30.374 -37.670  10.133  1.00 87.42           H  
ATOM   1810  C   SER A 120     -28.348 -37.821   9.505  1.00 87.42           C  
ATOM   1811  CB  SER A 120     -30.274 -36.869   8.148  1.00 87.42           C  
ATOM   1812  HB2 SER A 120     -29.891 -35.942   7.721  1.00 87.42           H  
ATOM   1813  HB3 SER A 120     -31.356 -36.770   8.233  1.00 87.42           H  
ATOM   1814  O   SER A 120     -28.330 -39.025   9.773  1.00 87.42           O  
ATOM   1815  OG  SER A 120     -29.964 -37.915   7.237  1.00 87.42           O  
ATOM   1816  HG  SER A 120     -29.391 -37.501   6.588  1.00 87.42           H  
ATOM   1817  N   GLN A 121     -27.233 -37.146   9.204  1.00 88.25           N  
ATOM   1818  H   GLN A 121     -27.307 -36.169   8.960  1.00 88.25           H  
ATOM   1819  CA  GLN A 121     -25.904 -37.768   9.220  1.00 88.25           C  
ATOM   1820  HA  GLN A 121     -25.978 -38.753   8.759  1.00 88.25           H  
ATOM   1821  C   GLN A 121     -25.394 -37.997  10.654  1.00 88.25           C  
ATOM   1822  CB  GLN A 121     -24.891 -36.948   8.402  1.00 88.25           C  
ATOM   1823  HB2 GLN A 121     -24.710 -36.006   8.918  1.00 88.25           H  
ATOM   1824  HB3 GLN A 121     -23.956 -37.508   8.381  1.00 88.25           H  
ATOM   1825  O   GLN A 121     -24.818 -39.047  10.932  1.00 88.25           O  
ATOM   1826  CG  GLN A 121     -25.270 -36.616   6.948  1.00 88.25           C  
ATOM   1827  HG2 GLN A 121     -26.047 -35.851   6.945  1.00 88.25           H  
ATOM   1828  HG3 GLN A 121     -24.402 -36.172   6.459  1.00 88.25           H  
ATOM   1829  CD  GLN A 121     -25.739 -37.783   6.084  1.00 88.25           C  
ATOM   1830  NE2 GLN A 121     -26.553 -37.508   5.087  1.00 88.25           N  
ATOM   1831 HE21 GLN A 121     -26.615 -38.191   4.345  1.00 88.25           H  
ATOM   1832 HE22 GLN A 121     -26.829 -36.548   4.934  1.00 88.25           H  
ATOM   1833  OE1 GLN A 121     -25.429 -38.950   6.290  1.00 88.25           O  
ATOM   1834  N   LEU A 122     -25.676 -37.085  11.592  1.00 89.46           N  
ATOM   1835  H   LEU A 122     -26.106 -36.220  11.295  1.00 89.46           H  
ATOM   1836  CA  LEU A 122     -25.280 -37.189  13.001  1.00 89.46           C  
ATOM   1837  HA  LEU A 122     -24.192 -37.245  13.037  1.00 89.46           H  
ATOM   1838  C   LEU A 122     -25.833 -38.463  13.656  1.00 89.46           C  
ATOM   1839  CB  LEU A 122     -25.733 -35.915  13.743  1.00 89.46           C  
ATOM   1840  HB2 LEU A 122     -25.241 -35.056  13.288  1.00 89.46           H  
ATOM   1841  HB3 LEU A 122     -26.807 -35.794  13.597  1.00 89.46           H  
ATOM   1842  O   LEU A 122     -25.067 -39.206  14.268  1.00 89.46           O  
ATOM   1843  CG  LEU A 122     -25.459 -35.895  15.258  1.00 89.46           C  
ATOM   1844  HG  LEU A 122     -26.033 -36.687  15.738  1.00 89.46           H  
ATOM   1845  CD1 LEU A 122     -23.986 -36.074  15.613  1.00 89.46           C  
ATOM   1846 HD11 LEU A 122     -23.616 -37.017  15.209  1.00 89.46           H  
ATOM   1847 HD12 LEU A 122     -23.879 -36.109  16.697  1.00 89.46           H  
ATOM   1848 HD13 LEU A 122     -23.394 -35.250  15.215  1.00 89.46           H  
ATOM   1849  CD2 LEU A 122     -25.916 -34.554  15.831  1.00 89.46           C  
ATOM   1850 HD21 LEU A 122     -26.971 -34.389  15.612  1.00 89.46           H  
ATOM   1851 HD22 LEU A 122     -25.337 -33.746  15.383  1.00 89.46           H  
ATOM   1852 HD23 LEU A 122     -25.769 -34.533  16.911  1.00 89.46           H  
ATOM   1853  N   HIS A 123     -27.120 -38.765  13.454  1.00 85.51           N  
ATOM   1854  H   HIS A 123     -27.689 -38.106  12.942  1.00 85.51           H  
ATOM   1855  CA  HIS A 123     -27.752 -40.001  13.944  1.00 85.51           C  
ATOM   1856  HA  HIS A 123     -27.619 -40.063  15.024  1.00 85.51           H  
ATOM   1857  C   HIS A 123     -27.151 -41.287  13.345  1.00 85.51           C  
ATOM   1858  CB  HIS A 123     -29.257 -39.962  13.638  1.00 85.51           C  
ATOM   1859  HB2 HIS A 123     -29.658 -40.970  13.737  1.00 85.51           H  
ATOM   1860  HB3 HIS A 123     -29.411 -39.650  12.605  1.00 85.51           H  
ATOM   1861  O   HIS A 123     -27.261 -42.347  13.955  1.00 85.51           O  
ATOM   1862  CG  HIS A 123     -30.058 -39.073  14.553  1.00 85.51           C  
ATOM   1863  CD2 HIS A 123     -30.729 -39.463  15.680  1.00 85.51           C  
ATOM   1864  HD2 HIS A 123     -30.752 -40.461  16.094  1.00 85.51           H  
ATOM   1865  ND1 HIS A 123     -30.313 -37.734  14.377  1.00 85.51           N  
ATOM   1866  HD1 HIS A 123     -29.917 -37.150  13.654  1.00 85.51           H  
ATOM   1867  CE1 HIS A 123     -31.119 -37.327  15.372  1.00 85.51           C  
ATOM   1868  HE1 HIS A 123     -31.464 -36.315  15.525  1.00 85.51           H  
ATOM   1869  NE2 HIS A 123     -31.411 -38.353  16.183  1.00 85.51           N  
ATOM   1870  N   LYS A 124     -26.527 -41.211  12.161  1.00 82.27           N  
ATOM   1871  H   LYS A 124     -26.457 -40.302  11.725  1.00 82.27           H  
ATOM   1872  CA  LYS A 124     -25.844 -42.338  11.495  1.00 82.27           C  
ATOM   1873  HA  LYS A 124     -26.289 -43.279  11.820  1.00 82.27           H  
ATOM   1874  C   LYS A 124     -24.355 -42.430  11.847  1.00 82.27           C  
ATOM   1875  CB  LYS A 124     -25.999 -42.207   9.973  1.00 82.27           C  
ATOM   1876  HB2 LYS A 124     -25.560 -41.259   9.665  1.00 82.27           H  
ATOM   1877  HB3 LYS A 124     -25.441 -43.007   9.486  1.00 82.27           H  
ATOM   1878  O   LYS A 124     -23.704 -43.404  11.481  1.00 82.27           O  
ATOM   1879  CG  LYS A 124     -27.456 -42.279   9.498  1.00 82.27           C  
ATOM   1880  HG2 LYS A 124     -28.071 -41.589  10.076  1.00 82.27           H  
ATOM   1881  HG3 LYS A 124     -27.841 -43.290   9.632  1.00 82.27           H  
ATOM   1882  CD  LYS A 124     -27.515 -41.885   8.020  1.00 82.27           C  
ATOM   1883  HD2 LYS A 124     -26.965 -40.954   7.886  1.00 82.27           H  
ATOM   1884  HD3 LYS A 124     -27.050 -42.661   7.411  1.00 82.27           H  
ATOM   1885  CE  LYS A 124     -28.964 -41.662   7.590  1.00 82.27           C  
ATOM   1886  HE2 LYS A 124     -29.489 -42.617   7.566  1.00 82.27           H  
ATOM   1887  HE3 LYS A 124     -29.435 -41.023   8.337  1.00 82.27           H  
ATOM   1888  NZ  LYS A 124     -29.002 -40.985   6.274  1.00 82.27           N  
ATOM   1889  HZ1 LYS A 124     -28.473 -40.128   6.341  1.00 82.27           H  
ATOM   1890  HZ2 LYS A 124     -28.583 -41.558   5.556  1.00 82.27           H  
ATOM   1891  HZ3 LYS A 124     -29.949 -40.734   6.027  1.00 82.27           H  
ATOM   1892  N   SER A 125     -23.809 -41.410  12.505  1.00 83.59           N  
ATOM   1893  H   SER A 125     -24.419 -40.653  12.777  1.00 83.59           H  
ATOM   1894  CA  SER A 125     -22.394 -41.313  12.863  1.00 83.59           C  
ATOM   1895  HA  SER A 125     -21.809 -41.850  12.116  1.00 83.59           H  
ATOM   1896  C   SER A 125     -22.101 -41.937  14.230  1.00 83.59           C  
ATOM   1897  CB  SER A 125     -21.950 -39.846  12.830  1.00 83.59           C  
ATOM   1898  HB2 SER A 125     -22.371 -39.346  11.958  1.00 83.59           H  
ATOM   1899  HB3 SER A 125     -20.863 -39.807  12.760  1.00 83.59           H  
ATOM   1900  O   SER A 125     -22.995 -42.117  15.058  1.00 83.59           O  
ATOM   1901  OG  SER A 125     -22.346 -39.176  14.012  1.00 83.59           O  
ATOM   1902  HG  SER A 125     -23.301 -39.228  14.091  1.00 83.59           H  
ATOM   1903  N   ALA A 126     -20.818 -42.155  14.522  1.00 81.74           N  
ATOM   1904  H   ALA A 126     -20.117 -41.995  13.813  1.00 81.74           H  
ATOM   1905  CA  ALA A 126     -20.357 -42.568  15.848  1.00 81.74           C  
ATOM   1906  HA  ALA A 126     -20.838 -43.511  16.108  1.00 81.74           H  
ATOM   1907  C   ALA A 126     -20.693 -41.563  16.978  1.00 81.74           C  
ATOM   1908  CB  ALA A 126     -18.852 -42.807  15.740  1.00 81.74           C  
ATOM   1909  HB1 ALA A 126     -18.458 -43.112  16.710  1.00 81.74           H  
ATOM   1910  HB2 ALA A 126     -18.367 -41.882  15.426  1.00 81.74           H  
ATOM   1911  HB3 ALA A 126     -18.646 -43.591  15.012  1.00 81.74           H  
ATOM   1912  O   ALA A 126     -20.647 -41.926  18.150  1.00 81.74           O  
ATOM   1913  N   PHE A 127     -21.081 -40.324  16.647  1.00 86.62           N  
ATOM   1914  H   PHE A 127     -21.134 -40.085  15.668  1.00 86.62           H  
ATOM   1915  CA  PHE A 127     -21.490 -39.295  17.611  1.00 86.62           C  
ATOM   1916  HA  PHE A 127     -20.952 -39.466  18.544  1.00 86.62           H  
ATOM   1917  C   PHE A 127     -22.990 -39.334  17.957  1.00 86.62           C  
ATOM   1918  CB  PHE A 127     -21.073 -37.914  17.088  1.00 86.62           C  
ATOM   1919  HB2 PHE A 127     -21.647 -37.684  16.189  1.00 86.62           H  
ATOM   1920  HB3 PHE A 127     -21.326 -37.165  17.839  1.00 86.62           H  
ATOM   1921  O   PHE A 127     -23.448 -38.532  18.773  1.00 86.62           O  
ATOM   1922  CG  PHE A 127     -19.598 -37.788  16.768  1.00 86.62           C  
ATOM   1923  CD1 PHE A 127     -18.676 -37.491  17.789  1.00 86.62           C  
ATOM   1924  HD1 PHE A 127     -19.018 -37.344  18.803  1.00 86.62           H  
ATOM   1925  CD2 PHE A 127     -19.144 -38.010  15.455  1.00 86.62           C  
ATOM   1926  HD2 PHE A 127     -19.849 -38.251  14.673  1.00 86.62           H  
ATOM   1927  CE1 PHE A 127     -17.303 -37.412  17.496  1.00 86.62           C  
ATOM   1928  HE1 PHE A 127     -16.599 -37.200  18.287  1.00 86.62           H  
ATOM   1929  CE2 PHE A 127     -17.770 -37.947  15.165  1.00 86.62           C  
ATOM   1930  HE2 PHE A 127     -17.421 -38.154  14.164  1.00 86.62           H  
ATOM   1931  CZ  PHE A 127     -16.850 -37.644  16.185  1.00 86.62           C  
ATOM   1932  HZ  PHE A 127     -15.794 -37.615  15.962  1.00 86.62           H  
ATOM   1933  N   GLY A 128     -23.769 -40.260  17.378  1.00 81.51           N  
ATOM   1934  H   GLY A 128     -23.354 -40.878  16.695  1.00 81.51           H  
ATOM   1935  CA  GLY A 128     -25.222 -40.349  17.576  1.00 81.51           C  
ATOM   1936  HA2 GLY A 128     -25.593 -41.216  17.030  1.00 81.51           H  
ATOM   1937  HA3 GLY A 128     -25.692 -39.458  17.160  1.00 81.51           H  
ATOM   1938  C   GLY A 128     -25.663 -40.487  19.043  1.00 81.51           C  
ATOM   1939  O   GLY A 128     -26.733 -40.006  19.403  1.00 81.51           O  
ATOM   1940  N   GLN A 129     -24.817 -41.043  19.921  1.00 79.22           N  
ATOM   1941  H   GLN A 129     -23.931 -41.381  19.576  1.00 79.22           H  
ATOM   1942  CA  GLN A 129     -25.083 -41.133  21.369  1.00 79.22           C  
ATOM   1943  HA  GLN A 129     -26.071 -41.569  21.515  1.00 79.22           H  
ATOM   1944  C   GLN A 129     -25.090 -39.772  22.093  1.00 79.22           C  
ATOM   1945  CB  GLN A 129     -24.045 -42.049  22.035  1.00 79.22           C  
ATOM   1946  HB2 GLN A 129     -24.236 -42.052  23.108  1.00 79.22           H  
ATOM   1947  HB3 GLN A 129     -23.046 -41.645  21.871  1.00 79.22           H  
ATOM   1948  O   GLN A 129     -25.592 -39.671  23.210  1.00 79.22           O  
ATOM   1949  CG  GLN A 129     -24.094 -43.502  21.534  1.00 79.22           C  
ATOM   1950  HG2 GLN A 129     -23.810 -43.536  20.482  1.00 79.22           H  
ATOM   1951  HG3 GLN A 129     -25.111 -43.883  21.631  1.00 79.22           H  
ATOM   1952  CD  GLN A 129     -23.161 -44.425  22.317  1.00 79.22           C  
ATOM   1953  NE2 GLN A 129     -23.026 -45.670  21.921  1.00 79.22           N  
ATOM   1954 HE21 GLN A 129     -22.385 -46.226  22.469  1.00 79.22           H  
ATOM   1955 HE22 GLN A 129     -23.495 -46.018  21.097  1.00 79.22           H  
ATOM   1956  OE1 GLN A 129     -22.543 -44.062  23.299  1.00 79.22           O  
ATOM   1957  N   HIS A 130     -24.547 -38.719  21.478  1.00 81.24           N  
ATOM   1958  H   HIS A 130     -24.139 -38.854  20.565  1.00 81.24           H  
ATOM   1959  CA  HIS A 130     -24.537 -37.356  22.022  1.00 81.24           C  
ATOM   1960  HA  HIS A 130     -25.038 -37.353  22.990  1.00 81.24           H  
ATOM   1961  C   HIS A 130     -25.329 -36.381  21.148  1.00 81.24           C  
ATOM   1962  CB  HIS A 130     -23.097 -36.887  22.254  1.00 81.24           C  
ATOM   1963  HB2 HIS A 130     -22.599 -36.797  21.289  1.00 81.24           H  
ATOM   1964  HB3 HIS A 130     -23.105 -35.903  22.722  1.00 81.24           H  
ATOM   1965  O   HIS A 130     -25.057 -35.180  21.169  1.00 81.24           O  
ATOM   1966  CG  HIS A 130     -22.295 -37.805  23.132  1.00 81.24           C  
ATOM   1967  CD2 HIS A 130     -20.993 -38.134  22.919  1.00 81.24           C  
ATOM   1968  HD2 HIS A 130     -20.377 -37.745  22.123  1.00 81.24           H  
ATOM   1969  ND1 HIS A 130     -22.723 -38.513  24.235  1.00 81.24           N  
ATOM   1970  HD1 HIS A 130     -23.679 -38.603  24.551  1.00 81.24           H  
ATOM   1971  CE1 HIS A 130     -21.694 -39.264  24.667  1.00 81.24           C  
ATOM   1972  HE1 HIS A 130     -21.738 -39.981  25.473  1.00 81.24           H  
ATOM   1973  NE2 HIS A 130     -20.619 -39.068  23.887  1.00 81.24           N  
ATOM   1974  N   CYS A 131     -26.306 -36.884  20.384  1.00 84.41           N  
ATOM   1975  H   CYS A 131     -26.472 -37.880  20.402  1.00 84.41           H  
ATOM   1976  CA  CYS A 131     -27.088 -36.074  19.455  1.00 84.41           C  
ATOM   1977  HA  CYS A 131     -26.407 -35.711  18.686  1.00 84.41           H  
ATOM   1978  C   CYS A 131     -27.693 -34.836  20.141  1.00 84.41           C  
ATOM   1979  CB  CYS A 131     -28.145 -36.964  18.789  1.00 84.41           C  
ATOM   1980  HB2 CYS A 131     -28.977 -37.149  19.469  1.00 84.41           H  
ATOM   1981  HB3 CYS A 131     -27.707 -37.919  18.499  1.00 84.41           H  
ATOM   1982  O   CYS A 131     -27.426 -33.719  19.706  1.00 84.41           O  
ATOM   1983  SG  CYS A 131     -28.743 -36.135  17.298  1.00 84.41           S  
ATOM   1984  HG  CYS A 131     -27.555 -35.998  16.702  1.00 84.41           H  
ATOM   1985  N   ASP A 132     -28.371 -35.010  21.280  1.00 81.82           N  
ATOM   1986  H   ASP A 132     -28.624 -35.950  21.549  1.00 81.82           H  
ATOM   1987  CA  ASP A 132     -28.972 -33.907  22.048  1.00 81.82           C  
ATOM   1988  HA  ASP A 132     -29.696 -33.390  21.419  1.00 81.82           H  
ATOM   1989  C   ASP A 132     -27.937 -32.873  22.528  1.00 81.82           C  
ATOM   1990  CB  ASP A 132     -29.708 -34.478  23.272  1.00 81.82           C  
ATOM   1991  HB2 ASP A 132     -28.991 -35.006  23.900  1.00 81.82           H  
ATOM   1992  HB3 ASP A 132     -30.113 -33.648  23.852  1.00 81.82           H  
ATOM   1993  O   ASP A 132     -28.173 -31.666  22.469  1.00 81.82           O  
ATOM   1994  CG  ASP A 132     -30.863 -35.421  22.922  1.00 81.82           C  
ATOM   1995  OD1 ASP A 132     -31.491 -35.210  21.863  1.00 81.82           O  
ATOM   1996  OD2 ASP A 132     -31.093 -36.350  23.725  1.00 81.82           O  
ATOM   1997  N   ALA A 133     -26.763 -33.331  22.975  1.00 81.78           N  
ATOM   1998  H   ALA A 133     -26.593 -34.325  22.922  1.00 81.78           H  
ATOM   1999  CA  ALA A 133     -25.695 -32.455  23.455  1.00 81.78           C  
ATOM   2000  HA  ALA A 133     -26.129 -31.724  24.138  1.00 81.78           H  
ATOM   2001  C   ALA A 133     -25.026 -31.670  22.315  1.00 81.78           C  
ATOM   2002  CB  ALA A 133     -24.679 -33.299  24.233  1.00 81.78           C  
ATOM   2003  HB1 ALA A 133     -25.176 -33.814  25.055  1.00 81.78           H  
ATOM   2004  HB2 ALA A 133     -24.220 -34.033  23.570  1.00 81.78           H  
ATOM   2005  HB3 ALA A 133     -23.901 -32.652  24.638  1.00 81.78           H  
ATOM   2006  O   ALA A 133     -24.612 -30.529  22.517  1.00 81.78           O  
ATOM   2007  N   ILE A 134     -24.929 -32.257  21.119  1.00 88.04           N  
ATOM   2008  H   ILE A 134     -25.271 -33.203  21.031  1.00 88.04           H  
ATOM   2009  CA  ILE A 134     -24.397 -31.599  19.919  1.00 88.04           C  
ATOM   2010  HA  ILE A 134     -23.510 -31.029  20.196  1.00 88.04           H  
ATOM   2011  C   ILE A 134     -25.412 -30.592  19.365  1.00 88.04           C  
ATOM   2012  CB  ILE A 134     -23.957 -32.669  18.894  1.00 88.04           C  
ATOM   2013  HB  ILE A 134     -24.749 -33.412  18.804  1.00 88.04           H  
ATOM   2014  O   ILE A 134     -25.055 -29.444  19.098  1.00 88.04           O  
ATOM   2015  CG1 ILE A 134     -22.673 -33.359  19.413  1.00 88.04           C  
ATOM   2016 HG12 ILE A 134     -21.829 -32.677  19.305  1.00 88.04           H  
ATOM   2017 HG13 ILE A 134     -22.783 -33.586  20.474  1.00 88.04           H  
ATOM   2018  CG2 ILE A 134     -23.711 -32.054  17.504  1.00 88.04           C  
ATOM   2019 HG21 ILE A 134     -24.644 -31.668  17.092  1.00 88.04           H  
ATOM   2020 HG22 ILE A 134     -22.994 -31.236  17.579  1.00 88.04           H  
ATOM   2021 HG23 ILE A 134     -23.338 -32.809  16.812  1.00 88.04           H  
ATOM   2022  CD1 ILE A 134     -22.343 -34.679  18.713  1.00 88.04           C  
ATOM   2023 HD11 ILE A 134     -23.165 -35.381  18.848  1.00 88.04           H  
ATOM   2024 HD12 ILE A 134     -22.166 -34.518  17.650  1.00 88.04           H  
ATOM   2025 HD13 ILE A 134     -21.442 -35.102  19.157  1.00 88.04           H  
ATOM   2026  N   LEU A 135     -26.683 -30.991  19.254  1.00 87.58           N  
ATOM   2027  H   LEU A 135     -26.909 -31.939  19.517  1.00 87.58           H  
ATOM   2028  CA  LEU A 135     -27.773 -30.158  18.735  1.00 87.58           C  
ATOM   2029  HA  LEU A 135     -27.448 -29.706  17.797  1.00 87.58           H  
ATOM   2030  C   LEU A 135     -28.142 -28.980  19.650  1.00 87.58           C  
ATOM   2031  CB  LEU A 135     -29.003 -31.040  18.460  1.00 87.58           C  
ATOM   2032  HB2 LEU A 135     -29.848 -30.391  18.230  1.00 87.58           H  
ATOM   2033  HB3 LEU A 135     -29.248 -31.586  19.371  1.00 87.58           H  
ATOM   2034  O   LEU A 135     -28.739 -28.016  19.176  1.00 87.58           O  
ATOM   2035  CG  LEU A 135     -28.844 -32.042  17.300  1.00 87.58           C  
ATOM   2036  HG  LEU A 135     -27.995 -32.701  17.482  1.00 87.58           H  
ATOM   2037  CD1 LEU A 135     -30.112 -32.889  17.209  1.00 87.58           C  
ATOM   2038 HD11 LEU A 135     -30.261 -33.424  18.146  1.00 87.58           H  
ATOM   2039 HD12 LEU A 135     -30.009 -33.620  16.407  1.00 87.58           H  
ATOM   2040 HD13 LEU A 135     -30.977 -32.255  17.012  1.00 87.58           H  
ATOM   2041  CD2 LEU A 135     -28.626 -31.360  15.946  1.00 87.58           C  
ATOM   2042 HD21 LEU A 135     -29.438 -30.662  15.742  1.00 87.58           H  
ATOM   2043 HD22 LEU A 135     -28.600 -32.112  15.158  1.00 87.58           H  
ATOM   2044 HD23 LEU A 135     -27.675 -30.826  15.939  1.00 87.58           H  
ATOM   2045  N   ALA A 136     -27.746 -29.002  20.927  1.00 81.21           N  
ATOM   2046  H   ALA A 136     -27.373 -29.862  21.301  1.00 81.21           H  
ATOM   2047  CA  ALA A 136     -27.847 -27.838  21.810  1.00 81.21           C  
ATOM   2048  HA  ALA A 136     -28.889 -27.518  21.839  1.00 81.21           H  
ATOM   2049  C   ALA A 136     -27.012 -26.630  21.328  1.00 81.21           C  
ATOM   2050  CB  ALA A 136     -27.430 -28.274  23.220  1.00 81.21           C  
ATOM   2051  HB1 ALA A 136     -28.056 -29.101  23.553  1.00 81.21           H  
ATOM   2052  HB2 ALA A 136     -27.546 -27.437  23.909  1.00 81.21           H  
ATOM   2053  HB3 ALA A 136     -26.386 -28.589  23.217  1.00 81.21           H  
ATOM   2054  O   ALA A 136     -27.347 -25.490  21.658  1.00 81.21           O  
ATOM   2055  N   GLY A 137     -25.948 -26.874  20.547  1.00 79.27           N  
ATOM   2056  H   GLY A 137     -25.767 -27.833  20.286  1.00 79.27           H  
ATOM   2057  CA  GLY A 137     -25.038 -25.852  20.025  1.00 79.27           C  
ATOM   2058  HA2 GLY A 137     -25.615 -25.120  19.460  1.00 79.27           H  
ATOM   2059  HA3 GLY A 137     -24.339 -26.329  19.337  1.00 79.27           H  
ATOM   2060  C   GLY A 137     -24.233 -25.108  21.101  1.00 79.27           C  
ATOM   2061  O   GLY A 137     -24.425 -25.275  22.305  1.00 79.27           O  
ATOM   2062  N   VAL A 138     -23.310 -24.247  20.664  1.00 82.11           N  
ATOM   2063  H   VAL A 138     -23.160 -24.169  19.668  1.00 82.11           H  
ATOM   2064  CA  VAL A 138     -22.578 -23.312  21.540  1.00 82.11           C  
ATOM   2065  HA  VAL A 138     -23.160 -23.172  22.451  1.00 82.11           H  
ATOM   2066  C   VAL A 138     -22.447 -21.934  20.891  1.00 82.11           C  
ATOM   2067  CB  VAL A 138     -21.189 -23.840  21.962  1.00 82.11           C  
ATOM   2068  HB  VAL A 138     -20.689 -23.046  22.517  1.00 82.11           H  
ATOM   2069  O   VAL A 138     -22.542 -21.787  19.674  1.00 82.11           O  
ATOM   2070  CG1 VAL A 138     -21.284 -25.033  22.918  1.00 82.11           C  
ATOM   2071 HG11 VAL A 138     -21.881 -24.767  23.790  1.00 82.11           H  
ATOM   2072 HG12 VAL A 138     -20.287 -25.331  23.242  1.00 82.11           H  
ATOM   2073 HG13 VAL A 138     -21.754 -25.884  22.423  1.00 82.11           H  
ATOM   2074  CG2 VAL A 138     -20.295 -24.191  20.772  1.00 82.11           C  
ATOM   2075 HG21 VAL A 138     -20.727 -25.003  20.188  1.00 82.11           H  
ATOM   2076 HG22 VAL A 138     -20.180 -23.323  20.124  1.00 82.11           H  
ATOM   2077 HG23 VAL A 138     -19.310 -24.500  21.121  1.00 82.11           H  
ATOM   2078  N   LYS A 139     -22.199 -20.897  21.703  1.00 78.64           N  
ATOM   2079  H   LYS A 139     -22.072 -21.089  22.687  1.00 78.64           H  
ATOM   2080  CA  LYS A 139     -21.802 -19.581  21.184  1.00 78.64           C  
ATOM   2081  HA  LYS A 139     -22.430 -19.334  20.328  1.00 78.64           H  
ATOM   2082  C   LYS A 139     -20.361 -19.645  20.674  1.00 78.64           C  
ATOM   2083  CB  LYS A 139     -21.958 -18.477  22.241  1.00 78.64           C  
ATOM   2084  HB2 LYS A 139     -21.410 -17.602  21.891  1.00 78.64           H  
ATOM   2085  HB3 LYS A 139     -21.515 -18.799  23.184  1.00 78.64           H  
ATOM   2086  O   LYS A 139     -19.432 -19.712  21.473  1.00 78.64           O  
ATOM   2087  CG  LYS A 139     -23.423 -18.074  22.454  1.00 78.64           C  
ATOM   2088  HG2 LYS A 139     -23.964 -18.892  22.930  1.00 78.64           H  
ATOM   2089  HG3 LYS A 139     -23.878 -17.866  21.485  1.00 78.64           H  
ATOM   2090  CD  LYS A 139     -23.513 -16.812  23.325  1.00 78.64           C  
ATOM   2091  HD2 LYS A 139     -23.126 -17.031  24.320  1.00 78.64           H  
ATOM   2092  HD3 LYS A 139     -22.909 -16.029  22.869  1.00 78.64           H  
ATOM   2093  CE  LYS A 139     -24.970 -16.342  23.415  1.00 78.64           C  
ATOM   2094  HE2 LYS A 139     -25.552 -17.102  23.938  1.00 78.64           H  
ATOM   2095  HE3 LYS A 139     -25.365 -16.263  22.402  1.00 78.64           H  
ATOM   2096  NZ  LYS A 139     -25.081 -15.029  24.100  1.00 78.64           N  
ATOM   2097  HZ1 LYS A 139     -24.554 -14.331  23.596  1.00 78.64           H  
ATOM   2098  HZ2 LYS A 139     -24.727 -15.086  25.044  1.00 78.64           H  
ATOM   2099  HZ3 LYS A 139     -26.044 -14.727  24.126  1.00 78.64           H  
ATOM   2100  N   SER A 140     -20.204 -19.588  19.358  1.00 81.01           N  
ATOM   2101  H   SER A 140     -21.027 -19.683  18.781  1.00 81.01           H  
ATOM   2102  CA  SER A 140     -18.916 -19.517  18.664  1.00 81.01           C  
ATOM   2103  HA  SER A 140     -18.224 -20.232  19.109  1.00 81.01           H  
ATOM   2104  C   SER A 140     -18.284 -18.123  18.761  1.00 81.01           C  
ATOM   2105  CB  SER A 140     -19.134 -19.899  17.195  1.00 81.01           C  
ATOM   2106  HB2 SER A 140     -19.811 -19.181  16.733  1.00 81.01           H  
ATOM   2107  HB3 SER A 140     -18.186 -19.884  16.656  1.00 81.01           H  
ATOM   2108  O   SER A 140     -18.976 -17.110  18.640  1.00 81.01           O  
ATOM   2109  OG  SER A 140     -19.704 -21.194  17.115  1.00 81.01           O  
ATOM   2110  HG  SER A 140     -19.892 -21.401  16.196  1.00 81.01           H  
ATOM   2111  N   SER A 141     -16.965 -18.060  18.942  1.00 81.74           N  
ATOM   2112  H   SER A 141     -16.453 -18.924  19.053  1.00 81.74           H  
ATOM   2113  CA  SER A 141     -16.172 -16.847  18.707  1.00 81.74           C  
ATOM   2114  HA  SER A 141     -16.704 -15.996  19.132  1.00 81.74           H  
ATOM   2115  C   SER A 141     -15.994 -16.593  17.202  1.00 81.74           C  
ATOM   2116  CB  SER A 141     -14.815 -16.956  19.413  1.00 81.74           C  
ATOM   2117  HB2 SER A 141     -14.963 -17.237  20.456  1.00 81.74           H  
ATOM   2118  HB3 SER A 141     -14.316 -15.987  19.379  1.00 81.74           H  
ATOM   2119  O   SER A 141     -16.232 -17.478  16.382  1.00 81.74           O  
ATOM   2120  OG  SER A 141     -13.986 -17.905  18.781  1.00 81.74           O  
ATOM   2121  HG  SER A 141     -14.287 -18.779  19.038  1.00 81.74           H  
ATOM   2122  N   VAL A 142     -15.542 -15.393  16.813  1.00 77.15           N  
ATOM   2123  H   VAL A 142     -15.357 -14.691  17.515  1.00 77.15           H  
ATOM   2124  CA  VAL A 142     -15.276 -15.064  15.394  1.00 77.15           C  
ATOM   2125  HA  VAL A 142     -16.198 -15.199  14.827  1.00 77.15           H  
ATOM   2126  C   VAL A 142     -14.238 -16.018  14.786  1.00 77.15           C  
ATOM   2127  CB  VAL A 142     -14.823 -13.596  15.240  1.00 77.15           C  
ATOM   2128  HB  VAL A 142     -13.915 -13.444  15.824  1.00 77.15           H  
ATOM   2129  O   VAL A 142     -14.385 -16.445  13.642  1.00 77.15           O  
ATOM   2130  CG1 VAL A 142     -14.531 -13.221  13.782  1.00 77.15           C  
ATOM   2131 HG11 VAL A 142     -15.403 -13.422  13.159  1.00 77.15           H  
ATOM   2132 HG12 VAL A 142     -13.687 -13.797  13.401  1.00 77.15           H  
ATOM   2133 HG13 VAL A 142     -14.273 -12.164  13.710  1.00 77.15           H  
ATOM   2134  CG2 VAL A 142     -15.897 -12.628  15.758  1.00 77.15           C  
ATOM   2135 HG21 VAL A 142     -16.827 -12.777  15.209  1.00 77.15           H  
ATOM   2136 HG22 VAL A 142     -16.080 -12.787  16.821  1.00 77.15           H  
ATOM   2137 HG23 VAL A 142     -15.565 -11.599  15.620  1.00 77.15           H  
ATOM   2138  N   THR A 143     -13.226 -16.406  15.564  1.00 80.30           N  
ATOM   2139  H   THR A 143     -13.157 -16.047  16.505  1.00 80.30           H  
ATOM   2140  CA  THR A 143     -12.237 -17.429  15.198  1.00 80.30           C  
ATOM   2141  HA  THR A 143     -11.779 -17.148  14.250  1.00 80.30           H  
ATOM   2142  C   THR A 143     -12.869 -18.802  14.968  1.00 80.30           C  
ATOM   2143  CB  THR A 143     -11.127 -17.514  16.265  1.00 80.30           C  
ATOM   2144  HB  THR A 143     -10.733 -18.529  16.323  1.00 80.30           H  
ATOM   2145  O   THR A 143     -12.603 -19.405  13.932  1.00 80.30           O  
ATOM   2146  CG2 THR A 143      -9.988 -16.558  15.917  1.00 80.30           C  
ATOM   2147 HG21 THR A 143     -10.362 -15.536  15.848  1.00 80.30           H  
ATOM   2148 HG22 THR A 143      -9.542 -16.848  14.966  1.00 80.30           H  
ATOM   2149 HG23 THR A 143      -9.222 -16.611  16.692  1.00 80.30           H  
ATOM   2150  OG1 THR A 143     -11.582 -17.096  17.539  1.00 80.30           O  
ATOM   2151  HG1 THR A 143     -12.128 -17.786  17.922  1.00 80.30           H  
ATOM   2152  N   ASP A 144     -13.765 -19.261  15.851  1.00 83.78           N  
ATOM   2153  H   ASP A 144     -13.957 -18.726  16.686  1.00 83.78           H  
ATOM   2154  CA  ASP A 144     -14.428 -20.568  15.693  1.00 83.78           C  
ATOM   2155  HA  ASP A 144     -13.662 -21.332  15.562  1.00 83.78           H  
ATOM   2156  C   ASP A 144     -15.339 -20.585  14.457  1.00 83.78           C  
ATOM   2157  CB  ASP A 144     -15.270 -20.944  16.925  1.00 83.78           C  
ATOM   2158  HB2 ASP A 144     -15.607 -21.975  16.820  1.00 83.78           H  
ATOM   2159  HB3 ASP A 144     -16.153 -20.305  16.941  1.00 83.78           H  
ATOM   2160  O   ASP A 144     -15.339 -21.553  13.702  1.00 83.78           O  
ATOM   2161  CG  ASP A 144     -14.559 -20.791  18.265  1.00 83.78           C  
ATOM   2162  OD1 ASP A 144     -13.358 -21.101  18.359  1.00 83.78           O  
ATOM   2163  OD2 ASP A 144     -15.196 -20.201  19.173  1.00 83.78           O  
ATOM   2164  N   VAL A 145     -16.083 -19.495  14.210  1.00 83.25           N  
ATOM   2165  H   VAL A 145     -16.041 -18.735  14.874  1.00 83.25           H  
ATOM   2166  CA  VAL A 145     -16.917 -19.350  13.002  1.00 83.25           C  
ATOM   2167  HA  VAL A 145     -17.594 -20.202  12.942  1.00 83.25           H  
ATOM   2168  C   VAL A 145     -16.051 -19.385  11.744  1.00 83.25           C  
ATOM   2169  CB  VAL A 145     -17.763 -18.059  13.034  1.00 83.25           C  
ATOM   2170  HB  VAL A 145     -17.107 -17.202  13.187  1.00 83.25           H  
ATOM   2171  O   VAL A 145     -16.392 -20.090  10.801  1.00 83.25           O  
ATOM   2172  CG1 VAL A 145     -18.549 -17.839  11.733  1.00 83.25           C  
ATOM   2173 HG11 VAL A 145     -19.198 -16.969  11.826  1.00 83.25           H  
ATOM   2174 HG12 VAL A 145     -17.866 -17.657  10.903  1.00 83.25           H  
ATOM   2175 HG13 VAL A 145     -19.153 -18.717  11.504  1.00 83.25           H  
ATOM   2176  CG2 VAL A 145     -18.790 -18.094  14.171  1.00 83.25           C  
ATOM   2177 HG21 VAL A 145     -18.277 -18.140  15.132  1.00 83.25           H  
ATOM   2178 HG22 VAL A 145     -19.439 -18.963  14.064  1.00 83.25           H  
ATOM   2179 HG23 VAL A 145     -19.395 -17.187  14.155  1.00 83.25           H  
ATOM   2180  N   THR A 146     -14.922 -18.672  11.730  1.00 82.66           N  
ATOM   2181  H   THR A 146     -14.673 -18.148  12.557  1.00 82.66           H  
ATOM   2182  CA  THR A 146     -14.024 -18.626  10.561  1.00 82.66           C  
ATOM   2183  HA  THR A 146     -14.607 -18.339   9.686  1.00 82.66           H  
ATOM   2184  C   THR A 146     -13.424 -20.005  10.271  1.00 82.66           C  
ATOM   2185  CB  THR A 146     -12.907 -17.587  10.756  1.00 82.66           C  
ATOM   2186  HB  THR A 146     -12.241 -17.915  11.554  1.00 82.66           H  
ATOM   2187  O   THR A 146     -13.383 -20.427   9.117  1.00 82.66           O  
ATOM   2188  CG2 THR A 146     -12.094 -17.352   9.485  1.00 82.66           C  
ATOM   2189 HG21 THR A 146     -11.361 -16.565   9.663  1.00 82.66           H  
ATOM   2190 HG22 THR A 146     -12.754 -17.051   8.672  1.00 82.66           H  
ATOM   2191 HG23 THR A 146     -11.567 -18.263   9.201  1.00 82.66           H  
ATOM   2192  OG1 THR A 146     -13.440 -16.326  11.105  1.00 82.66           O  
ATOM   2193  HG1 THR A 146     -13.778 -16.383  12.001  1.00 82.66           H  
ATOM   2194  N   PHE A 147     -13.025 -20.742  11.313  1.00 87.31           N  
ATOM   2195  H   PHE A 147     -13.076 -20.343  12.240  1.00 87.31           H  
ATOM   2196  CA  PHE A 147     -12.515 -22.109  11.188  1.00 87.31           C  
ATOM   2197  HA  PHE A 147     -11.714 -22.117  10.448  1.00 87.31           H  
ATOM   2198  C   PHE A 147     -13.587 -23.094  10.693  1.00 87.31           C  
ATOM   2199  CB  PHE A 147     -11.932 -22.539  12.541  1.00 87.31           C  
ATOM   2200  HB2 PHE A 147     -12.711 -22.478  13.301  1.00 87.31           H  
ATOM   2201  HB3 PHE A 147     -11.145 -21.839  12.823  1.00 87.31           H  
ATOM   2202  O   PHE A 147     -13.338 -23.857   9.762  1.00 87.31           O  
ATOM   2203  CG  PHE A 147     -11.345 -23.937  12.538  1.00 87.31           C  
ATOM   2204  CD1 PHE A 147     -11.924 -24.957  13.318  1.00 87.31           C  
ATOM   2205  HD1 PHE A 147     -12.781 -24.744  13.939  1.00 87.31           H  
ATOM   2206  CD2 PHE A 147     -10.222 -24.224  11.738  1.00 87.31           C  
ATOM   2207  HD2 PHE A 147      -9.775 -23.449  11.132  1.00 87.31           H  
ATOM   2208  CE1 PHE A 147     -11.382 -26.256  13.293  1.00 87.31           C  
ATOM   2209  HE1 PHE A 147     -11.815 -27.038  13.899  1.00 87.31           H  
ATOM   2210  CE2 PHE A 147      -9.686 -25.523  11.709  1.00 87.31           C  
ATOM   2211  HE2 PHE A 147      -8.833 -25.740  11.084  1.00 87.31           H  
ATOM   2212  CZ  PHE A 147     -10.268 -26.540  12.485  1.00 87.31           C  
ATOM   2213  HZ  PHE A 147      -9.861 -27.540  12.463  1.00 87.31           H  
ATOM   2214  N   VAL A 148     -14.801 -23.045  11.256  1.00 88.37           N  
ATOM   2215  H   VAL A 148     -14.949 -22.410  12.027  1.00 88.37           H  
ATOM   2216  CA  VAL A 148     -15.930 -23.877  10.803  1.00 88.37           C  
ATOM   2217  HA  VAL A 148     -15.627 -24.924  10.834  1.00 88.37           H  
ATOM   2218  C   VAL A 148     -16.301 -23.578   9.350  1.00 88.37           C  
ATOM   2219  CB  VAL A 148     -17.145 -23.699  11.735  1.00 88.37           C  
ATOM   2220  HB  VAL A 148     -17.292 -22.637  11.932  1.00 88.37           H  
ATOM   2221  O   VAL A 148     -16.513 -24.515   8.585  1.00 88.37           O  
ATOM   2222  CG1 VAL A 148     -18.448 -24.254  11.149  1.00 88.37           C  
ATOM   2223 HG11 VAL A 148     -19.239 -24.191  11.896  1.00 88.37           H  
ATOM   2224 HG12 VAL A 148     -18.307 -25.289  10.840  1.00 88.37           H  
ATOM   2225 HG13 VAL A 148     -18.756 -23.664  10.285  1.00 88.37           H  
ATOM   2226  CG2 VAL A 148     -16.911 -24.421  13.067  1.00 88.37           C  
ATOM   2227 HG21 VAL A 148     -15.994 -24.065  13.536  1.00 88.37           H  
ATOM   2228 HG22 VAL A 148     -16.831 -25.496  12.902  1.00 88.37           H  
ATOM   2229 HG23 VAL A 148     -17.747 -24.224  13.737  1.00 88.37           H  
ATOM   2230  N   VAL A 149     -16.361 -22.304   8.949  1.00 87.86           N  
ATOM   2231  H   VAL A 149     -16.181 -21.573   9.622  1.00 87.86           H  
ATOM   2232  CA  VAL A 149     -16.670 -21.919   7.562  1.00 87.86           C  
ATOM   2233  HA  VAL A 149     -17.595 -22.415   7.266  1.00 87.86           H  
ATOM   2234  C   VAL A 149     -15.598 -22.436   6.603  1.00 87.86           C  
ATOM   2235  CB  VAL A 149     -16.899 -20.400   7.436  1.00 87.86           C  
ATOM   2236  HB  VAL A 149     -16.084 -19.870   7.929  1.00 87.86           H  
ATOM   2237  O   VAL A 149     -15.963 -23.064   5.618  1.00 87.86           O  
ATOM   2238  CG1 VAL A 149     -16.984 -19.918   5.983  1.00 87.86           C  
ATOM   2239 HG11 VAL A 149     -17.732 -20.489   5.433  1.00 87.86           H  
ATOM   2240 HG12 VAL A 149     -17.235 -18.858   5.948  1.00 87.86           H  
ATOM   2241 HG13 VAL A 149     -16.025 -20.051   5.482  1.00 87.86           H  
ATOM   2242  CG2 VAL A 149     -18.228 -20.015   8.105  1.00 87.86           C  
ATOM   2243 HG21 VAL A 149     -18.337 -18.930   8.105  1.00 87.86           H  
ATOM   2244 HG22 VAL A 149     -19.061 -20.461   7.562  1.00 87.86           H  
ATOM   2245 HG23 VAL A 149     -18.256 -20.367   9.137  1.00 87.86           H  
ATOM   2246  N   SER A 150     -14.307 -22.299   6.932  1.00 86.83           N  
ATOM   2247  H   SER A 150     -14.068 -21.780   7.765  1.00 86.83           H  
ATOM   2248  CA  SER A 150     -13.216 -22.875   6.128  1.00 86.83           C  
ATOM   2249  HA  SER A 150     -13.249 -22.430   5.134  1.00 86.83           H  
ATOM   2250  C   SER A 150     -13.363 -24.390   5.948  1.00 86.83           C  
ATOM   2251  CB  SER A 150     -11.864 -22.531   6.761  1.00 86.83           C  
ATOM   2252  HB2 SER A 150     -11.879 -22.807   7.816  1.00 86.83           H  
ATOM   2253  HB3 SER A 150     -11.706 -21.455   6.689  1.00 86.83           H  
ATOM   2254  O   SER A 150     -13.289 -24.865   4.823  1.00 86.83           O  
ATOM   2255  OG  SER A 150     -10.781 -23.202   6.143  1.00 86.83           O  
ATOM   2256  HG  SER A 150     -11.025 -23.505   5.266  1.00 86.83           H  
ATOM   2257  N   VAL A 151     -13.652 -25.150   7.011  1.00 85.89           N  
ATOM   2258  H   VAL A 151     -13.694 -24.715   7.921  1.00 85.89           H  
ATOM   2259  CA  VAL A 151     -13.863 -26.608   6.893  1.00 85.89           C  
ATOM   2260  HA  VAL A 151     -13.008 -27.037   6.371  1.00 85.89           H  
ATOM   2261  C   VAL A 151     -15.099 -26.944   6.047  1.00 85.89           C  
ATOM   2262  CB  VAL A 151     -13.954 -27.258   8.289  1.00 85.89           C  
ATOM   2263  HB  VAL A 151     -14.703 -26.733   8.881  1.00 85.89           H  
ATOM   2264  O   VAL A 151     -15.082 -27.914   5.292  1.00 85.89           O  
ATOM   2265  CG1 VAL A 151     -14.348 -28.743   8.231  1.00 85.89           C  
ATOM   2266 HG11 VAL A 151     -13.685 -29.275   7.549  1.00 85.89           H  
ATOM   2267 HG12 VAL A 151     -14.287 -29.192   9.222  1.00 85.89           H  
ATOM   2268 HG13 VAL A 151     -15.374 -28.845   7.877  1.00 85.89           H  
ATOM   2269  CG2 VAL A 151     -12.607 -27.174   9.021  1.00 85.89           C  
ATOM   2270 HG21 VAL A 151     -12.283 -26.137   9.101  1.00 85.89           H  
ATOM   2271 HG22 VAL A 151     -12.701 -27.579  10.028  1.00 85.89           H  
ATOM   2272 HG23 VAL A 151     -11.851 -27.735   8.471  1.00 85.89           H  
ATOM   2273  N   LEU A 152     -16.178 -26.162   6.152  1.00 86.51           N  
ATOM   2274  H   LEU A 152     -16.135 -25.365   6.770  1.00 86.51           H  
ATOM   2275  CA  LEU A 152     -17.382 -26.362   5.338  1.00 86.51           C  
ATOM   2276  HA  LEU A 152     -17.616 -27.427   5.319  1.00 86.51           H  
ATOM   2277  C   LEU A 152     -17.181 -25.957   3.871  1.00 86.51           C  
ATOM   2278  CB  LEU A 152     -18.568 -25.600   5.955  1.00 86.51           C  
ATOM   2279  HB2 LEU A 152     -19.393 -25.617   5.243  1.00 86.51           H  
ATOM   2280  HB3 LEU A 152     -18.271 -24.561   6.092  1.00 86.51           H  
ATOM   2281  O   LEU A 152     -17.855 -26.524   3.014  1.00 86.51           O  
ATOM   2282  CG  LEU A 152     -19.080 -26.160   7.296  1.00 86.51           C  
ATOM   2283  HG  LEU A 152     -18.267 -26.209   8.020  1.00 86.51           H  
ATOM   2284  CD1 LEU A 152     -20.168 -25.231   7.845  1.00 86.51           C  
ATOM   2285 HD11 LEU A 152     -20.505 -25.594   8.816  1.00 86.51           H  
ATOM   2286 HD12 LEU A 152     -19.754 -24.232   7.973  1.00 86.51           H  
ATOM   2287 HD13 LEU A 152     -21.012 -25.190   7.156  1.00 86.51           H  
ATOM   2288  CD2 LEU A 152     -19.686 -27.560   7.175  1.00 86.51           C  
ATOM   2289 HD21 LEU A 152     -18.921 -28.269   6.856  1.00 86.51           H  
ATOM   2290 HD22 LEU A 152     -20.497 -27.560   6.447  1.00 86.51           H  
ATOM   2291 HD23 LEU A 152     -20.061 -27.882   8.146  1.00 86.51           H  
ATOM   2292  N   ASP A 153     -16.291 -25.009   3.578  1.00 82.46           N  
ATOM   2293  H   ASP A 153     -15.817 -24.539   4.336  1.00 82.46           H  
ATOM   2294  CA  ASP A 153     -15.924 -24.613   2.215  1.00 82.46           C  
ATOM   2295  HA  ASP A 153     -16.824 -24.621   1.599  1.00 82.46           H  
ATOM   2296  C   ASP A 153     -14.984 -25.644   1.569  1.00 82.46           C  
ATOM   2297  CB  ASP A 153     -15.372 -23.172   2.200  1.00 82.46           C  
ATOM   2298  HB2 ASP A 153     -14.916 -22.989   1.227  1.00 82.46           H  
ATOM   2299  HB3 ASP A 153     -14.595 -23.074   2.959  1.00 82.46           H  
ATOM   2300  O   ASP A 153     -15.294 -26.103   0.470  1.00 82.46           O  
ATOM   2301  CG  ASP A 153     -16.456 -22.100   2.419  1.00 82.46           C  
ATOM   2302  OD1 ASP A 153     -17.645 -22.368   2.110  1.00 82.46           O  
ATOM   2303  OD2 ASP A 153     -16.130 -20.978   2.861  1.00 82.46           O  
ATOM   2304  N   ASP A 154     -13.962 -26.133   2.285  1.00 78.43           N  
ATOM   2305  H   ASP A 154     -13.701 -25.659   3.138  1.00 78.43           H  
ATOM   2306  CA  ASP A 154     -13.120 -27.268   1.856  1.00 78.43           C  
ATOM   2307  HA  ASP A 154     -12.542 -26.980   0.977  1.00 78.43           H  
ATOM   2308  C   ASP A 154     -13.990 -28.497   1.487  1.00 78.43           C  
ATOM   2309  CB  ASP A 154     -12.147 -27.674   2.990  1.00 78.43           C  
ATOM   2310  HB2 ASP A 154     -11.646 -28.593   2.683  1.00 78.43           H  
ATOM   2311  HB3 ASP A 154     -12.731 -27.913   3.878  1.00 78.43           H  
ATOM   2312  O   ASP A 154     -13.755 -29.194   0.501  1.00 78.43           O  
ATOM   2313  CG  ASP A 154     -11.048 -26.671   3.393  1.00 78.43           C  
ATOM   2314  OD1 ASP A 154     -10.885 -25.606   2.768  1.00 78.43           O  
ATOM   2315  OD2 ASP A 154     -10.325 -26.984   4.375  1.00 78.43           O  
ATOM   2316  N   LEU A 155     -15.061 -28.746   2.253  1.00 79.00           N  
ATOM   2317  H   LEU A 155     -15.187 -28.157   3.065  1.00 79.00           H  
ATOM   2318  CA  LEU A 155     -16.021 -29.828   2.000  1.00 79.00           C  
ATOM   2319  HA  LEU A 155     -15.461 -30.721   1.724  1.00 79.00           H  
ATOM   2320  C   LEU A 155     -16.995 -29.570   0.834  1.00 79.00           C  
ATOM   2321  CB  LEU A 155     -16.811 -30.105   3.288  1.00 79.00           C  
ATOM   2322  HB2 LEU A 155     -17.701 -30.685   3.042  1.00 79.00           H  
ATOM   2323  HB3 LEU A 155     -17.142 -29.149   3.696  1.00 79.00           H  
ATOM   2324  O   LEU A 155     -17.646 -30.520   0.399  1.00 79.00           O  
ATOM   2325  CG  LEU A 155     -16.032 -30.876   4.364  1.00 79.00           C  
ATOM   2326  HG  LEU A 155     -15.050 -30.429   4.522  1.00 79.00           H  
ATOM   2327  CD1 LEU A 155     -16.817 -30.815   5.671  1.00 79.00           C  
ATOM   2328 HD11 LEU A 155     -17.819 -31.214   5.510  1.00 79.00           H  
ATOM   2329 HD12 LEU A 155     -16.291 -31.385   6.437  1.00 79.00           H  
ATOM   2330 HD13 LEU A 155     -16.890 -29.777   5.996  1.00 79.00           H  
ATOM   2331  CD2 LEU A 155     -15.863 -32.353   3.993  1.00 79.00           C  
ATOM   2332 HD21 LEU A 155     -15.429 -32.901   4.829  1.00 79.00           H  
ATOM   2333 HD22 LEU A 155     -16.829 -32.784   3.731  1.00 79.00           H  
ATOM   2334 HD23 LEU A 155     -15.182 -32.433   3.145  1.00 79.00           H  
ATOM   2335  N   LYS A 156     -17.140 -28.336   0.330  1.00 78.46           N  
ATOM   2336  H   LYS A 156     -16.546 -27.605   0.694  1.00 78.46           H  
ATOM   2337  CA  LYS A 156     -17.959 -28.043  -0.869  1.00 78.46           C  
ATOM   2338  HA  LYS A 156     -18.840 -28.685  -0.877  1.00 78.46           H  
ATOM   2339  C   LYS A 156     -17.219 -28.344  -2.169  1.00 78.46           C  
ATOM   2340  CB  LYS A 156     -18.401 -26.576  -0.897  1.00 78.46           C  
ATOM   2341  HB2 LYS A 156     -18.768 -26.331  -1.893  1.00 78.46           H  
ATOM   2342  HB3 LYS A 156     -17.528 -25.952  -0.711  1.00 78.46           H  
ATOM   2343  O   LYS A 156     -17.873 -28.533  -3.193  1.00 78.46           O  
ATOM   2344  CG  LYS A 156     -19.517 -26.246   0.099  1.00 78.46           C  
ATOM   2345  HG2 LYS A 156     -19.282 -26.677   1.073  1.00 78.46           H  
ATOM   2346  HG3 LYS A 156     -20.461 -26.668  -0.245  1.00 78.46           H  
ATOM   2347  CD  LYS A 156     -19.628 -24.722   0.208  1.00 78.46           C  
ATOM   2348  HD2 LYS A 156     -20.085 -24.320  -0.696  1.00 78.46           H  
ATOM   2349  HD3 LYS A 156     -18.625 -24.305   0.300  1.00 78.46           H  
ATOM   2350  CE  LYS A 156     -20.425 -24.307   1.442  1.00 78.46           C  
ATOM   2351  HE2 LYS A 156     -21.480 -24.531   1.287  1.00 78.46           H  
ATOM   2352  HE3 LYS A 156     -20.051 -24.891   2.282  1.00 78.46           H  
ATOM   2353  NZ  LYS A 156     -20.200 -22.869   1.712  1.00 78.46           N  
ATOM   2354  HZ1 LYS A 156     -20.428 -22.278   0.926  1.00 78.46           H  
ATOM   2355  HZ2 LYS A 156     -19.208 -22.732   1.847  1.00 78.46           H  
ATOM   2356  HZ3 LYS A 156     -20.613 -22.548   2.576  1.00 78.46           H  
ATOM   2357  N   GLU A 157     -15.888 -28.396  -2.148  1.00 69.91           N  
ATOM   2358  H   GLU A 157     -15.395 -28.157  -1.300  1.00 69.91           H  
ATOM   2359  CA  GLU A 157     -15.099 -28.764  -3.331  1.00 69.91           C  
ATOM   2360  HA  GLU A 157     -15.464 -28.187  -4.181  1.00 69.91           H  
ATOM   2361  C   GLU A 157     -15.280 -30.249  -3.707  1.00 69.91           C  
ATOM   2362  CB  GLU A 157     -13.622 -28.392  -3.132  1.00 69.91           C  
ATOM   2363  HB2 GLU A 157     -13.195 -28.985  -2.324  1.00 69.91           H  
ATOM   2364  HB3 GLU A 157     -13.099 -28.634  -4.057  1.00 69.91           H  
ATOM   2365  O   GLU A 157     -15.160 -30.619  -4.878  1.00 69.91           O  
ATOM   2366  CG  GLU A 157     -13.440 -26.891  -2.830  1.00 69.91           C  
ATOM   2367  HG2 GLU A 157     -14.163 -26.332  -3.423  1.00 69.91           H  
ATOM   2368  HG3 GLU A 157     -13.659 -26.710  -1.777  1.00 69.91           H  
ATOM   2369  CD  GLU A 157     -12.030 -26.377  -3.162  1.00 69.91           C  
ATOM   2370  OE1 GLU A 157     -11.941 -25.192  -3.559  1.00 69.91           O  
ATOM   2371  OE2 GLU A 157     -11.071 -27.178  -3.096  1.00 69.91           O  
ATOM   2372  N   LEU A 158     -15.684 -31.086  -2.740  1.00 66.77           N  
ATOM   2373  H   LEU A 158     -15.770 -30.696  -1.813  1.00 66.77           H  
ATOM   2374  CA  LEU A 158     -16.106 -32.478  -2.930  1.00 66.77           C  
ATOM   2375  HA  LEU A 158     -15.377 -32.981  -3.566  1.00 66.77           H  
ATOM   2376  C   LEU A 158     -17.471 -32.575  -3.639  1.00 66.77           C  
ATOM   2377  CB  LEU A 158     -16.149 -33.187  -1.561  1.00 66.77           C  
ATOM   2378  HB2 LEU A 158     -16.616 -34.163  -1.694  1.00 66.77           H  
ATOM   2379  HB3 LEU A 158     -16.793 -32.611  -0.897  1.00 66.77           H  
ATOM   2380  O   LEU A 158     -18.486 -32.895  -3.019  1.00 66.77           O  
ATOM   2381  CG  LEU A 158     -14.792 -33.406  -0.873  1.00 66.77           C  
ATOM   2382  HG  LEU A 158     -14.270 -32.457  -0.753  1.00 66.77           H  
ATOM   2383  CD1 LEU A 158     -15.035 -34.013   0.510  1.00 66.77           C  
ATOM   2384 HD11 LEU A 158     -14.087 -34.093   1.041  1.00 66.77           H  
ATOM   2385 HD12 LEU A 158     -15.703 -33.362   1.074  1.00 66.77           H  
ATOM   2386 HD13 LEU A 158     -15.486 -35.001   0.412  1.00 66.77           H  
ATOM   2387  CD2 LEU A 158     -13.925 -34.379  -1.676  1.00 66.77           C  
ATOM   2388 HD21 LEU A 158     -14.509 -35.250  -1.976  1.00 66.77           H  
ATOM   2389 HD22 LEU A 158     -13.086 -34.724  -1.072  1.00 66.77           H  
ATOM   2390 HD23 LEU A 158     -13.533 -33.880  -2.562  1.00 66.77           H  
ATOM   2391  N   ARG A 159     -17.496 -32.346  -4.958  1.00 61.71           N  
ATOM   2392  H   ARG A 159     -16.632 -32.011  -5.359  1.00 61.71           H  
ATOM   2393  CA  ARG A 159     -18.724 -32.350  -5.788  1.00 61.71           C  
ATOM   2394  HA  ARG A 159     -19.340 -31.499  -5.498  1.00 61.71           H  
ATOM   2395  C   ARG A 159     -19.624 -33.581  -5.610  1.00 61.71           C  
ATOM   2396  CB  ARG A 159     -18.356 -32.231  -7.275  1.00 61.71           C  
ATOM   2397  HB2 ARG A 159     -17.687 -33.046  -7.551  1.00 61.71           H  
ATOM   2398  HB3 ARG A 159     -19.269 -32.330  -7.863  1.00 61.71           H  
ATOM   2399  O   ARG A 159     -20.839 -33.451  -5.728  1.00 61.71           O  
ATOM   2400  CG  ARG A 159     -17.703 -30.886  -7.611  1.00 61.71           C  
ATOM   2401  HG2 ARG A 159     -16.736 -30.814  -7.113  1.00 61.71           H  
ATOM   2402  HG3 ARG A 159     -18.344 -30.075  -7.268  1.00 61.71           H  
ATOM   2403  CD  ARG A 159     -17.503 -30.773  -9.124  1.00 61.71           C  
ATOM   2404  HD2 ARG A 159     -18.479 -30.833  -9.606  1.00 61.71           H  
ATOM   2405  HD3 ARG A 159     -16.891 -31.611  -9.459  1.00 61.71           H  
ATOM   2406  NE  ARG A 159     -16.838 -29.505  -9.472  1.00 61.71           N  
ATOM   2407  HE  ARG A 159     -16.390 -29.023  -8.706  1.00 61.71           H  
ATOM   2408  NH1 ARG A 159     -17.248 -29.559 -11.727  1.00 61.71           N  
ATOM   2409 HH11 ARG A 159     -17.692 -30.456 -11.596  1.00 61.71           H  
ATOM   2410 HH12 ARG A 159     -17.143 -29.169 -12.653  1.00 61.71           H  
ATOM   2411  NH2 ARG A 159     -16.116 -27.846 -10.844  1.00 61.71           N  
ATOM   2412 HH21 ARG A 159     -16.039 -27.438 -11.765  1.00 61.71           H  
ATOM   2413 HH22 ARG A 159     -15.698 -27.395 -10.043  1.00 61.71           H  
ATOM   2414  CZ  ARG A 159     -16.739 -28.978 -10.676  1.00 61.71           C  
ATOM   2415  N   ASP A 160     -19.037 -34.740  -5.314  1.00 65.24           N  
ATOM   2416  H   ASP A 160     -18.027 -34.749  -5.304  1.00 65.24           H  
ATOM   2417  CA  ASP A 160     -19.730 -36.034  -5.279  1.00 65.24           C  
ATOM   2418  HA  ASP A 160     -20.661 -35.942  -5.839  1.00 65.24           H  
ATOM   2419  C   ASP A 160     -20.116 -36.508  -3.859  1.00 65.24           C  
ATOM   2420  CB  ASP A 160     -18.871 -37.072  -6.017  1.00 65.24           C  
ATOM   2421  HB2 ASP A 160     -17.973 -37.258  -5.428  1.00 65.24           H  
ATOM   2422  HB3 ASP A 160     -19.425 -38.007  -6.099  1.00 65.24           H  
ATOM   2423  O   ASP A 160     -20.720 -37.572  -3.702  1.00 65.24           O  
ATOM   2424  CG  ASP A 160     -18.471 -36.609  -7.424  1.00 65.24           C  
ATOM   2425  OD1 ASP A 160     -19.372 -36.184  -8.181  1.00 65.24           O  
ATOM   2426  OD2 ASP A 160     -17.253 -36.622  -7.707  1.00 65.24           O  
ATOM   2427  N   VAL A 161     -19.796 -35.743  -2.801  1.00 66.36           N  
ATOM   2428  H   VAL A 161     -19.371 -34.843  -2.973  1.00 66.36           H  
ATOM   2429  CA  VAL A 161     -20.120 -36.104  -1.406  1.00 66.36           C  
ATOM   2430  HA  VAL A 161     -20.678 -37.040  -1.414  1.00 66.36           H  
ATOM   2431  C   VAL A 161     -20.974 -35.015  -0.755  1.00 66.36           C  
ATOM   2432  CB  VAL A 161     -18.866 -36.353  -0.541  1.00 66.36           C  
ATOM   2433  HB  VAL A 161     -18.360 -35.408  -0.339  1.00 66.36           H  
ATOM   2434  O   VAL A 161     -20.535 -33.872  -0.670  1.00 66.36           O  
ATOM   2435  CG1 VAL A 161     -19.244 -37.011   0.797  1.00 66.36           C  
ATOM   2436 HG11 VAL A 161     -19.766 -37.952   0.619  1.00 66.36           H  
ATOM   2437 HG12 VAL A 161     -19.884 -36.338   1.367  1.00 66.36           H  
ATOM   2438 HG13 VAL A 161     -18.343 -37.197   1.381  1.00 66.36           H  
ATOM   2439  CG2 VAL A 161     -17.864 -37.294  -1.205  1.00 66.36           C  
ATOM   2440 HG21 VAL A 161     -17.502 -36.847  -2.130  1.00 66.36           H  
ATOM   2441 HG22 VAL A 161     -18.345 -38.247  -1.429  1.00 66.36           H  
ATOM   2442 HG23 VAL A 161     -17.006 -37.445  -0.550  1.00 66.36           H  
ATOM   2443  N   PRO A 162     -22.155 -35.337  -0.187  1.00 77.60           N  
ATOM   2444  CA  PRO A 162     -22.883 -34.388   0.650  1.00 77.60           C  
ATOM   2445  HA  PRO A 162     -23.199 -33.549   0.030  1.00 77.60           H  
ATOM   2446  C   PRO A 162     -21.989 -33.889   1.792  1.00 77.60           C  
ATOM   2447  CB  PRO A 162     -24.119 -35.140   1.161  1.00 77.60           C  
ATOM   2448  HB2 PRO A 162     -23.914 -35.599   2.128  1.00 77.60           H  
ATOM   2449  HB3 PRO A 162     -24.986 -34.483   1.234  1.00 77.60           H  
ATOM   2450  O   PRO A 162     -21.442 -34.703   2.538  1.00 77.60           O  
ATOM   2451  CG  PRO A 162     -24.324 -36.234   0.111  1.00 77.60           C  
ATOM   2452  HG2 PRO A 162     -24.874 -35.826  -0.737  1.00 77.60           H  
ATOM   2453  HG3 PRO A 162     -24.841 -37.100   0.524  1.00 77.60           H  
ATOM   2454  CD  PRO A 162     -22.900 -36.577  -0.323  1.00 77.60           C  
ATOM   2455  HD2 PRO A 162     -22.898 -36.930  -1.354  1.00 77.60           H  
ATOM   2456  HD3 PRO A 162     -22.476 -37.331   0.340  1.00 77.60           H  
ATOM   2457  N   CYS A 163     -21.855 -32.568   1.935  1.00 81.39           N  
ATOM   2458  H   CYS A 163     -22.282 -31.996   1.220  1.00 81.39           H  
ATOM   2459  CA  CYS A 163     -20.893 -31.897   2.823  1.00 81.39           C  
ATOM   2460  HA  CYS A 163     -19.904 -31.944   2.368  1.00 81.39           H  
ATOM   2461  C   CYS A 163     -20.786 -32.548   4.221  1.00 81.39           C  
ATOM   2462  CB  CYS A 163     -21.332 -30.424   2.897  1.00 81.39           C  
ATOM   2463  HB2 CYS A 163     -22.356 -30.369   3.268  1.00 81.39           H  
ATOM   2464  HB3 CYS A 163     -21.295 -29.989   1.899  1.00 81.39           H  
ATOM   2465  O   CYS A 163     -19.693 -32.901   4.670  1.00 81.39           O  
ATOM   2466  SG  CYS A 163     -20.273 -29.442   3.995  1.00 81.39           S  
ATOM   2467  HG  CYS A 163     -19.189 -29.400   3.214  1.00 81.39           H  
ATOM   2468  N   PHE A 164     -21.918 -32.818   4.882  1.00 87.56           N  
ATOM   2469  H   PHE A 164     -22.799 -32.531   4.481  1.00 87.56           H  
ATOM   2470  CA  PHE A 164     -21.917 -33.433   6.214  1.00 87.56           C  
ATOM   2471  HA  PHE A 164     -21.148 -32.935   6.804  1.00 87.56           H  
ATOM   2472  C   PHE A 164     -21.546 -34.923   6.214  1.00 87.56           C  
ATOM   2473  CB  PHE A 164     -23.262 -33.173   6.900  1.00 87.56           C  
ATOM   2474  HB2 PHE A 164     -24.049 -33.682   6.343  1.00 87.56           H  
ATOM   2475  HB3 PHE A 164     -23.234 -33.599   7.903  1.00 87.56           H  
ATOM   2476  O   PHE A 164     -20.946 -35.392   7.178  1.00 87.56           O  
ATOM   2477  CG  PHE A 164     -23.595 -31.698   7.016  1.00 87.56           C  
ATOM   2478  CD1 PHE A 164     -22.716 -30.817   7.677  1.00 87.56           C  
ATOM   2479  HD1 PHE A 164     -21.805 -31.188   8.122  1.00 87.56           H  
ATOM   2480  CD2 PHE A 164     -24.764 -31.193   6.423  1.00 87.56           C  
ATOM   2481  HD2 PHE A 164     -25.437 -31.855   5.899  1.00 87.56           H  
ATOM   2482  CE1 PHE A 164     -23.021 -29.448   7.767  1.00 87.56           C  
ATOM   2483  HE1 PHE A 164     -22.349 -28.776   8.282  1.00 87.56           H  
ATOM   2484  CE2 PHE A 164     -25.057 -29.823   6.493  1.00 87.56           C  
ATOM   2485  HE2 PHE A 164     -25.952 -29.448   6.020  1.00 87.56           H  
ATOM   2486  CZ  PHE A 164     -24.191 -28.950   7.171  1.00 87.56           C  
ATOM   2487  HZ  PHE A 164     -24.419 -27.896   7.225  1.00 87.56           H  
ATOM   2488  N   THR A 165     -21.809 -35.668   5.137  1.00 83.78           N  
ATOM   2489  H   THR A 165     -22.213 -35.213   4.331  1.00 83.78           H  
ATOM   2490  CA  THR A 165     -21.300 -37.044   4.971  1.00 83.78           C  
ATOM   2491  HA  THR A 165     -21.587 -37.632   5.843  1.00 83.78           H  
ATOM   2492  C   THR A 165     -19.771 -37.051   4.884  1.00 83.78           C  
ATOM   2493  CB  THR A 165     -21.894 -37.719   3.723  1.00 83.78           C  
ATOM   2494  HB  THR A 165     -21.600 -37.171   2.828  1.00 83.78           H  
ATOM   2495  O   THR A 165     -19.131 -37.903   5.501  1.00 83.78           O  
ATOM   2496  CG2 THR A 165     -21.461 -39.177   3.563  1.00 83.78           C  
ATOM   2497 HG21 THR A 165     -21.704 -39.734   4.468  1.00 83.78           H  
ATOM   2498 HG22 THR A 165     -20.388 -39.231   3.376  1.00 83.78           H  
ATOM   2499 HG23 THR A 165     -21.984 -39.619   2.715  1.00 83.78           H  
ATOM   2500  OG1 THR A 165     -23.299 -37.739   3.802  1.00 83.78           O  
ATOM   2501  HG1 THR A 165     -23.639 -37.241   3.054  1.00 83.78           H  
ATOM   2502  N   GLY A 166     -19.177 -36.081   4.177  1.00 83.45           N  
ATOM   2503  H   GLY A 166     -19.758 -35.405   3.703  1.00 83.45           H  
ATOM   2504  CA  GLY A 166     -17.724 -35.879   4.149  1.00 83.45           C  
ATOM   2505  HA2 GLY A 166     -17.492 -35.052   3.478  1.00 83.45           H  
ATOM   2506  HA3 GLY A 166     -17.230 -36.778   3.778  1.00 83.45           H  
ATOM   2507  C   GLY A 166     -17.168 -35.549   5.537  1.00 83.45           C  
ATOM   2508  O   GLY A 166     -16.240 -36.213   6.006  1.00 83.45           O  
ATOM   2509  N   LEU A 167     -17.808 -34.609   6.245  1.00 87.83           N  
ATOM   2510  H   LEU A 167     -18.528 -34.075   5.779  1.00 87.83           H  
ATOM   2511  CA  LEU A 167     -17.424 -34.221   7.605  1.00 87.83           C  
ATOM   2512  HA  LEU A 167     -16.399 -33.854   7.555  1.00 87.83           H  
ATOM   2513  C   LEU A 167     -17.449 -35.401   8.589  1.00 87.83           C  
ATOM   2514  CB  LEU A 167     -18.352 -33.095   8.102  1.00 87.83           C  
ATOM   2515  HB2 LEU A 167     -18.336 -32.266   7.394  1.00 87.83           H  
ATOM   2516  HB3 LEU A 167     -19.373 -33.474   8.143  1.00 87.83           H  
ATOM   2517  O   LEU A 167     -16.467 -35.652   9.290  1.00 87.83           O  
ATOM   2518  CG  LEU A 167     -17.984 -32.562   9.499  1.00 87.83           C  
ATOM   2519  HG  LEU A 167     -18.060 -33.376  10.221  1.00 87.83           H  
ATOM   2520  CD1 LEU A 167     -16.567 -31.988   9.559  1.00 87.83           C  
ATOM   2521 HD11 LEU A 167     -16.480 -31.116   8.912  1.00 87.83           H  
ATOM   2522 HD12 LEU A 167     -15.831 -32.735   9.263  1.00 87.83           H  
ATOM   2523 HD13 LEU A 167     -16.325 -31.715  10.587  1.00 87.83           H  
ATOM   2524  CD2 LEU A 167     -18.979 -31.479   9.918  1.00 87.83           C  
ATOM   2525 HD21 LEU A 167     -18.923 -30.634   9.231  1.00 87.83           H  
ATOM   2526 HD22 LEU A 167     -19.990 -31.887   9.911  1.00 87.83           H  
ATOM   2527 HD23 LEU A 167     -18.746 -31.142  10.928  1.00 87.83           H  
ATOM   2528  N   PHE A 168     -18.559 -36.143   8.646  1.00 87.88           N  
ATOM   2529  H   PHE A 168     -19.348 -35.890   8.068  1.00 87.88           H  
ATOM   2530  CA  PHE A 168     -18.688 -37.265   9.576  1.00 87.88           C  
ATOM   2531  HA  PHE A 168     -18.360 -36.919  10.556  1.00 87.88           H  
ATOM   2532  C   PHE A 168     -17.753 -38.429   9.225  1.00 87.88           C  
ATOM   2533  CB  PHE A 168     -20.155 -37.706   9.712  1.00 87.88           C  
ATOM   2534  HB2 PHE A 168     -20.614 -37.760   8.725  1.00 87.88           H  
ATOM   2535  HB3 PHE A 168     -20.178 -38.710  10.137  1.00 87.88           H  
ATOM   2536  O   PHE A 168     -17.330 -39.128  10.145  1.00 87.88           O  
ATOM   2537  CG  PHE A 168     -20.977 -36.812  10.628  1.00 87.88           C  
ATOM   2538  CD1 PHE A 168     -20.694 -36.774  12.007  1.00 87.88           C  
ATOM   2539  HD1 PHE A 168     -19.901 -37.385  12.414  1.00 87.88           H  
ATOM   2540  CD2 PHE A 168     -22.019 -36.016  10.119  1.00 87.88           C  
ATOM   2541  HD2 PHE A 168     -22.257 -36.048   9.066  1.00 87.88           H  
ATOM   2542  CE1 PHE A 168     -21.431 -35.934  12.861  1.00 87.88           C  
ATOM   2543  HE1 PHE A 168     -21.206 -35.909  13.917  1.00 87.88           H  
ATOM   2544  CE2 PHE A 168     -22.750 -35.167  10.967  1.00 87.88           C  
ATOM   2545  HE2 PHE A 168     -23.540 -34.546  10.571  1.00 87.88           H  
ATOM   2546  CZ  PHE A 168     -22.449 -35.119  12.337  1.00 87.88           C  
ATOM   2547  HZ  PHE A 168     -23.000 -34.451  12.983  1.00 87.88           H  
ATOM   2548  N   ARG A 169     -17.356 -38.616   7.955  1.00 81.55           N  
ATOM   2549  H   ARG A 169     -17.739 -38.016   7.238  1.00 81.55           H  
ATOM   2550  CA  ARG A 169     -16.291 -39.569   7.584  1.00 81.55           C  
ATOM   2551  HA  ARG A 169     -16.497 -40.534   8.048  1.00 81.55           H  
ATOM   2552  C   ARG A 169     -14.929 -39.148   8.143  1.00 81.55           C  
ATOM   2553  CB  ARG A 169     -16.231 -39.766   6.059  1.00 81.55           C  
ATOM   2554  HB2 ARG A 169     -15.258 -40.184   5.800  1.00 81.55           H  
ATOM   2555  HB3 ARG A 169     -16.329 -38.804   5.556  1.00 81.55           H  
ATOM   2556  O   ARG A 169     -14.316 -39.945   8.850  1.00 81.55           O  
ATOM   2557  CG  ARG A 169     -17.312 -40.733   5.557  1.00 81.55           C  
ATOM   2558  HG2 ARG A 169     -17.159 -41.708   6.019  1.00 81.55           H  
ATOM   2559  HG3 ARG A 169     -18.301 -40.363   5.829  1.00 81.55           H  
ATOM   2560  CD  ARG A 169     -17.217 -40.874   4.033  1.00 81.55           C  
ATOM   2561  HD2 ARG A 169     -16.198 -41.161   3.773  1.00 81.55           H  
ATOM   2562  HD3 ARG A 169     -17.432 -39.905   3.581  1.00 81.55           H  
ATOM   2563  NE  ARG A 169     -18.158 -41.885   3.511  1.00 81.55           N  
ATOM   2564  HE  ARG A 169     -18.771 -42.323   4.183  1.00 81.55           H  
ATOM   2565  NH1 ARG A 169     -17.516 -41.769   1.305  1.00 81.55           N  
ATOM   2566 HH11 ARG A 169     -17.588 -42.079   0.346  1.00 81.55           H  
ATOM   2567 HH12 ARG A 169     -16.827 -41.068   1.536  1.00 81.55           H  
ATOM   2568  NH2 ARG A 169     -19.120 -43.190   1.908  1.00 81.55           N  
ATOM   2569 HH21 ARG A 169     -19.172 -43.482   0.942  1.00 81.55           H  
ATOM   2570 HH22 ARG A 169     -19.701 -43.635   2.604  1.00 81.55           H  
ATOM   2571  CZ  ARG A 169     -18.259 -42.274   2.250  1.00 81.55           C  
ATOM   2572  N   ALA A 170     -14.503 -37.901   7.920  1.00 83.43           N  
ATOM   2573  H   ALA A 170     -15.064 -37.290   7.344  1.00 83.43           H  
ATOM   2574  CA  ALA A 170     -13.229 -37.391   8.446  1.00 83.43           C  
ATOM   2575  HA  ALA A 170     -12.419 -38.011   8.061  1.00 83.43           H  
ATOM   2576  C   ALA A 170     -13.160 -37.453   9.988  1.00 83.43           C  
ATOM   2577  CB  ALA A 170     -13.031 -35.961   7.924  1.00 83.43           C  
ATOM   2578  HB1 ALA A 170     -13.024 -35.961   6.834  1.00 83.43           H  
ATOM   2579  HB2 ALA A 170     -12.074 -35.578   8.277  1.00 83.43           H  
ATOM   2580  HB3 ALA A 170     -13.831 -35.312   8.279  1.00 83.43           H  
ATOM   2581  O   ALA A 170     -12.149 -37.853  10.570  1.00 83.43           O  
ATOM   2582  N   LEU A 171     -14.268 -37.134  10.670  1.00 85.53           N  
ATOM   2583  H   LEU A 171     -15.048 -36.751  10.155  1.00 85.53           H  
ATOM   2584  CA  LEU A 171     -14.356 -37.228  12.130  1.00 85.53           C  
ATOM   2585  HA  LEU A 171     -13.439 -36.821  12.557  1.00 85.53           H  
ATOM   2586  C   LEU A 171     -14.455 -38.670  12.656  1.00 85.53           C  
ATOM   2587  CB  LEU A 171     -15.543 -36.389  12.629  1.00 85.53           C  
ATOM   2588  HB2 LEU A 171     -16.441 -36.717  12.105  1.00 85.53           H  
ATOM   2589  HB3 LEU A 171     -15.682 -36.592  13.691  1.00 85.53           H  
ATOM   2590  O   LEU A 171     -14.000 -38.918  13.769  1.00 85.53           O  
ATOM   2591  CG  LEU A 171     -15.387 -34.867  12.462  1.00 85.53           C  
ATOM   2592  HG  LEU A 171     -15.177 -34.621  11.421  1.00 85.53           H  
ATOM   2593  CD1 LEU A 171     -16.696 -34.197  12.874  1.00 85.53           C  
ATOM   2594 HD11 LEU A 171     -16.614 -33.119  12.734  1.00 85.53           H  
ATOM   2595 HD12 LEU A 171     -17.505 -34.570  12.247  1.00 85.53           H  
ATOM   2596 HD13 LEU A 171     -16.917 -34.410  13.920  1.00 85.53           H  
ATOM   2597  CD2 LEU A 171     -14.277 -34.295  13.346  1.00 85.53           C  
ATOM   2598 HD21 LEU A 171     -13.311 -34.698  13.043  1.00 85.53           H  
ATOM   2599 HD22 LEU A 171     -14.236 -33.213  13.224  1.00 85.53           H  
ATOM   2600 HD23 LEU A 171     -14.468 -34.534  14.392  1.00 85.53           H  
ATOM   2601  N   SER A 172     -15.025 -39.617  11.898  1.00 78.16           N  
ATOM   2602  H   SER A 172     -15.385 -39.358  10.991  1.00 78.16           H  
ATOM   2603  CA  SER A 172     -15.163 -41.020  12.339  1.00 78.16           C  
ATOM   2604  HA  SER A 172     -15.355 -41.025  13.412  1.00 78.16           H  
ATOM   2605  C   SER A 172     -13.893 -41.841  12.114  1.00 78.16           C  
ATOM   2606  CB  SER A 172     -16.348 -41.725  11.672  1.00 78.16           C  
ATOM   2607  HB2 SER A 172     -16.193 -41.765  10.594  1.00 78.16           H  
ATOM   2608  HB3 SER A 172     -16.417 -42.742  12.057  1.00 78.16           H  
ATOM   2609  O   SER A 172     -13.551 -42.659  12.964  1.00 78.16           O  
ATOM   2610  OG  SER A 172     -17.559 -41.047  11.953  1.00 78.16           O  
ATOM   2611  HG  SER A 172     -17.560 -40.279  11.376  1.00 78.16           H  
ATOM   2612  N   ASN A 173     -13.143 -41.581  11.035  1.00 71.53           N  
ATOM   2613  H   ASN A 173     -13.489 -40.927  10.348  1.00 71.53           H  
ATOM   2614  CA  ASN A 173     -11.857 -42.242  10.757  1.00 71.53           C  
ATOM   2615  HA  ASN A 173     -12.006 -43.322  10.750  1.00 71.53           H  
ATOM   2616  C   ASN A 173     -10.781 -41.964  11.827  1.00 71.53           C  
ATOM   2617  CB  ASN A 173     -11.361 -41.801   9.367  1.00 71.53           C  
ATOM   2618  HB2 ASN A 173     -10.304 -42.052   9.275  1.00 71.53           H  
ATOM   2619  HB3 ASN A 173     -11.454 -40.720   9.262  1.00 71.53           H  
ATOM   2620  O   ASN A 173      -9.763 -42.646  11.877  1.00 71.53           O  
ATOM   2621  CG  ASN A 173     -12.071 -42.477   8.207  1.00 71.53           C  
ATOM   2622  ND2 ASN A 173     -11.703 -42.127   6.997  1.00 71.53           N  
ATOM   2623 HD21 ASN A 173     -10.974 -41.440   6.868  1.00 71.53           H  
ATOM   2624 HD22 ASN A 173     -12.110 -42.639   6.228  1.00 71.53           H  
ATOM   2625  OD1 ASN A 173     -12.937 -43.324   8.354  1.00 71.53           O  
ATOM   2626  N   THR A 174     -11.008 -40.980  12.700  1.00 68.18           N  
ATOM   2627  H   THR A 174     -11.870 -40.463  12.601  1.00 68.18           H  
ATOM   2628  CA  THR A 174     -10.110 -40.599  13.799  1.00 68.18           C  
ATOM   2629  HA  THR A 174      -9.153 -41.101  13.654  1.00 68.18           H  
ATOM   2630  C   THR A 174     -10.615 -41.061  15.179  1.00 68.18           C  
ATOM   2631  CB  THR A 174      -9.826 -39.088  13.759  1.00 68.18           C  
ATOM   2632  HB  THR A 174      -9.190 -38.818  14.602  1.00 68.18           H  
ATOM   2633  O   THR A 174     -10.192 -40.517  16.202  1.00 68.18           O  
ATOM   2634  CG2 THR A 174      -9.142 -38.623  12.484  1.00 68.18           C  
ATOM   2635 HG21 THR A 174      -8.912 -37.560  12.557  1.00 68.18           H  
ATOM   2636 HG22 THR A 174      -8.215 -39.176  12.332  1.00 68.18           H  
ATOM   2637 HG23 THR A 174      -9.801 -38.777  11.630  1.00 68.18           H  
ATOM   2638  OG1 THR A 174     -11.031 -38.360  13.820  1.00 68.18           O  
ATOM   2639  HG1 THR A 174     -11.288 -38.197  12.909  1.00 68.18           H  
ATOM   2640  N   LEU A 175     -11.541 -42.029  15.241  1.00 62.26           N  
ATOM   2641  H   LEU A 175     -11.877 -42.429  14.376  1.00 62.26           H  
ATOM   2642  CA  LEU A 175     -12.088 -42.577  16.490  1.00 62.26           C  
ATOM   2643  HA  LEU A 175     -11.812 -41.928  17.321  1.00 62.26           H  
ATOM   2644  C   LEU A 175     -11.526 -43.965  16.815  1.00 62.26           C  
ATOM   2645  CB  LEU A 175     -13.625 -42.629  16.423  1.00 62.26           C  
ATOM   2646  HB2 LEU A 175     -13.916 -43.205  15.544  1.00 62.26           H  
ATOM   2647  HB3 LEU A 175     -13.993 -43.164  17.299  1.00 62.26           H  
ATOM   2648  O   LEU A 175     -11.868 -44.956  16.176  1.00 62.26           O  
ATOM   2649  CG  LEU A 175     -14.307 -41.256  16.369  1.00 62.26           C  
ATOM   2650  HG  LEU A 175     -13.951 -40.707  15.498  1.00 62.26           H  
ATOM   2651  CD1 LEU A 175     -15.816 -41.442  16.255  1.00 62.26           C  
ATOM   2652 HD11 LEU A 175     -16.204 -41.934  17.147  1.00 62.26           H  
ATOM   2653 HD12 LEU A 175     -16.300 -40.473  16.132  1.00 62.26           H  
ATOM   2654 HD13 LEU A 175     -16.031 -42.056  15.381  1.00 62.26           H  
ATOM   2655  CD2 LEU A 175     -14.033 -40.439  17.628  1.00 62.26           C  
ATOM   2656 HD21 LEU A 175     -14.666 -39.552  17.629  1.00 62.26           H  
ATOM   2657 HD22 LEU A 175     -14.246 -41.058  18.500  1.00 62.26           H  
ATOM   2658 HD23 LEU A 175     -12.990 -40.122  17.646  1.00 62.26           H  
ATOM   2659  N   ASN A 176     -10.748 -44.055  17.895  1.00 57.96           N  
ATOM   2660  H   ASN A 176     -10.497 -43.203  18.375  1.00 57.96           H  
ATOM   2661  CA  ASN A 176     -10.435 -45.337  18.527  1.00 57.96           C  
ATOM   2662  HA  ASN A 176     -10.327 -46.089  17.746  1.00 57.96           H  
ATOM   2663  C   ASN A 176     -11.604 -45.781  19.418  1.00 57.96           C  
ATOM   2664  CB  ASN A 176      -9.107 -45.233  19.309  1.00 57.96           C  
ATOM   2665  HB2 ASN A 176      -8.941 -44.207  19.637  1.00 57.96           H  
ATOM   2666  HB3 ASN A 176      -9.158 -45.861  20.198  1.00 57.96           H  
ATOM   2667  O   ASN A 176     -12.013 -45.044  20.321  1.00 57.96           O  
ATOM   2668  CG  ASN A 176      -7.909 -45.719  18.509  1.00 57.96           C  
ATOM   2669  ND2 ASN A 176      -6.734 -45.197  18.759  1.00 57.96           N  
ATOM   2670 HD21 ASN A 176      -6.618 -44.441  19.419  1.00 57.96           H  
ATOM   2671 HD22 ASN A 176      -5.976 -45.541  18.188  1.00 57.96           H  
ATOM   2672  OD1 ASN A 176      -8.002 -46.611  17.689  1.00 57.96           O  
ATOM   2673  N   VAL A 177     -12.096 -47.007  19.205  1.00 51.27           N  
ATOM   2674  H   VAL A 177     -11.711 -47.522  18.426  1.00 51.27           H  
ATOM   2675  CA  VAL A 177     -13.303 -47.573  19.851  1.00 51.27           C  
ATOM   2676  HA  VAL A 177     -14.167 -46.994  19.526  1.00 51.27           H  
ATOM   2677  C   VAL A 177     -13.264 -47.479  21.388  1.00 51.27           C  
ATOM   2678  CB  VAL A 177     -13.509 -49.034  19.383  1.00 51.27           C  
ATOM   2679  HB  VAL A 177     -12.644 -49.624  19.685  1.00 51.27           H  
ATOM   2680  O   VAL A 177     -14.278 -47.185  22.013  1.00 51.27           O  
ATOM   2681  CG1 VAL A 177     -14.765 -49.681  19.978  1.00 51.27           C  
ATOM   2682 HG11 VAL A 177     -14.683 -49.747  21.063  1.00 51.27           H  
ATOM   2683 HG12 VAL A 177     -15.647 -49.093  19.726  1.00 51.27           H  
ATOM   2684 HG13 VAL A 177     -14.886 -50.693  19.590  1.00 51.27           H  
ATOM   2685  CG2 VAL A 177     -13.640 -49.116  17.852  1.00 51.27           C  
ATOM   2686 HG21 VAL A 177     -13.822 -50.148  17.551  1.00 51.27           H  
ATOM   2687 HG22 VAL A 177     -12.725 -48.784  17.362  1.00 51.27           H  
ATOM   2688 HG23 VAL A 177     -14.472 -48.497  17.514  1.00 51.27           H  
ATOM   2689  N   ALA A 178     -12.082 -47.612  22.001  1.00 49.42           N  
ATOM   2690  H   ALA A 178     -11.279 -47.835  21.431  1.00 49.42           H  
ATOM   2691  CA  ALA A 178     -11.890 -47.526  23.456  1.00 49.42           C  
ATOM   2692  HA  ALA A 178     -12.586 -48.216  23.933  1.00 49.42           H  
ATOM   2693  C   ALA A 178     -12.150 -46.131  24.082  1.00 49.42           C  
ATOM   2694  CB  ALA A 178     -10.461 -48.001  23.751  1.00 49.42           C  
ATOM   2695  HB1 ALA A 178      -9.737 -47.326  23.295  1.00 49.42           H  
ATOM   2696  HB2 ALA A 178     -10.316 -49.010  23.364  1.00 49.42           H  
ATOM   2697  HB3 ALA A 178     -10.301 -48.016  24.829  1.00 49.42           H  
ATOM   2698  O   ALA A 178     -12.261 -46.008  25.305  1.00 49.42           O  
ATOM   2699  N   SER A 179     -12.235 -45.063  23.278  1.00 55.70           N  
ATOM   2700  H   SER A 179     -12.180 -45.206  22.280  1.00 55.70           H  
ATOM   2701  CA  SER A 179     -12.421 -43.694  23.793  1.00 55.70           C  
ATOM   2702  HA  SER A 179     -11.825 -43.587  24.700  1.00 55.70           H  
ATOM   2703  C   SER A 179     -13.864 -43.365  24.196  1.00 55.70           C  
ATOM   2704  CB  SER A 179     -11.890 -42.653  22.800  1.00 55.70           C  
ATOM   2705  HB2 SER A 179     -11.989 -41.662  23.242  1.00 55.70           H  
ATOM   2706  HB3 SER A 179     -10.832 -42.842  22.613  1.00 55.70           H  
ATOM   2707  O   SER A 179     -14.073 -42.488  25.030  1.00 55.70           O  
ATOM   2708  OG  SER A 179     -12.591 -42.676  21.570  1.00 55.70           O  
ATOM   2709  HG  SER A 179     -12.417 -43.503  21.116  1.00 55.70           H  
ATOM   2710  N   VAL A 180     -14.862 -44.069  23.650  1.00 52.76           N  
ATOM   2711  H   VAL A 180     -14.636 -44.803  22.994  1.00 52.76           H  
ATOM   2712  CA  VAL A 180     -16.279 -43.714  23.849  1.00 52.76           C  
ATOM   2713  HA  VAL A 180     -16.363 -42.628  23.823  1.00 52.76           H  
ATOM   2714  C   VAL A 180     -16.784 -44.153  25.229  1.00 52.76           C  
ATOM   2715  CB  VAL A 180     -17.153 -44.261  22.699  1.00 52.76           C  
ATOM   2716  HB  VAL A 180     -17.116 -45.351  22.709  1.00 52.76           H  
ATOM   2717  O   VAL A 180     -17.359 -43.349  25.961  1.00 52.76           O  
ATOM   2718  CG1 VAL A 180     -18.614 -43.817  22.838  1.00 52.76           C  
ATOM   2719 HG11 VAL A 180     -19.051 -44.215  23.754  1.00 52.76           H  
ATOM   2720 HG12 VAL A 180     -18.677 -42.729  22.860  1.00 52.76           H  
ATOM   2721 HG13 VAL A 180     -19.200 -44.190  21.998  1.00 52.76           H  
ATOM   2722  CG2 VAL A 180     -16.649 -43.766  21.333  1.00 52.76           C  
ATOM   2723 HG21 VAL A 180     -17.316 -44.118  20.545  1.00 52.76           H  
ATOM   2724 HG22 VAL A 180     -15.651 -44.153  21.130  1.00 52.76           H  
ATOM   2725 HG23 VAL A 180     -16.625 -42.676  21.316  1.00 52.76           H  
ATOM   2726  N   GLU A 181     -16.529 -45.399  25.637  1.00 56.61           N  
ATOM   2727  H   GLU A 181     -16.075 -46.035  24.998  1.00 56.61           H  
ATOM   2728  CA  GLU A 181     -17.034 -45.947  26.911  1.00 56.61           C  
ATOM   2729  HA  GLU A 181     -18.103 -45.747  26.987  1.00 56.61           H  
ATOM   2730  C   GLU A 181     -16.373 -45.307  28.146  1.00 56.61           C  
ATOM   2731  CB  GLU A 181     -16.837 -47.471  26.935  1.00 56.61           C  
ATOM   2732  HB2 GLU A 181     -17.153 -47.845  27.908  1.00 56.61           H  
ATOM   2733  HB3 GLU A 181     -15.778 -47.692  26.802  1.00 56.61           H  
ATOM   2734  O   GLU A 181     -17.048 -44.981  29.129  1.00 56.61           O  
ATOM   2735  CG  GLU A 181     -17.658 -48.182  25.845  1.00 56.61           C  
ATOM   2736  HG2 GLU A 181     -17.306 -47.861  24.865  1.00 56.61           H  
ATOM   2737  HG3 GLU A 181     -18.700 -47.877  25.945  1.00 56.61           H  
ATOM   2738  CD  GLU A 181     -17.560 -49.714  25.929  1.00 56.61           C  
ATOM   2739  OE1 GLU A 181     -18.543 -50.373  25.523  1.00 56.61           O  
ATOM   2740  OE2 GLU A 181     -16.502 -50.212  26.378  1.00 56.61           O  
ATOM   2741  N   SER A 182     -15.061 -45.052  28.086  1.00 56.47           N  
ATOM   2742  H   SER A 182     -14.565 -45.297  27.241  1.00 56.47           H  
ATOM   2743  CA  SER A 182     -14.318 -44.413  29.183  1.00 56.47           C  
ATOM   2744  HA  SER A 182     -14.515 -44.968  30.100  1.00 56.47           H  
ATOM   2745  C   SER A 182     -14.781 -42.971  29.432  1.00 56.47           C  
ATOM   2746  CB  SER A 182     -12.807 -44.477  28.922  1.00 56.47           C  
ATOM   2747  HB2 SER A 182     -12.287 -43.926  29.706  1.00 56.47           H  
ATOM   2748  HB3 SER A 182     -12.481 -45.516  28.957  1.00 56.47           H  
ATOM   2749  O   SER A 182     -14.991 -42.576  30.581  1.00 56.47           O  
ATOM   2750  OG  SER A 182     -12.463 -43.928  27.661  1.00 56.47           O  
ATOM   2751  HG  SER A 182     -12.354 -44.641  27.028  1.00 56.47           H  
ATOM   2752  N   ILE A 183     -15.033 -42.202  28.367  1.00 50.36           N  
ATOM   2753  H   ILE A 183     -14.806 -42.567  27.453  1.00 50.36           H  
ATOM   2754  CA  ILE A 183     -15.531 -40.823  28.468  1.00 50.36           C  
ATOM   2755  HA  ILE A 183     -15.004 -40.335  29.288  1.00 50.36           H  
ATOM   2756  C   ILE A 183     -17.020 -40.785  28.839  1.00 50.36           C  
ATOM   2757  CB  ILE A 183     -15.196 -40.035  27.180  1.00 50.36           C  
ATOM   2758  HB  ILE A 183     -15.600 -40.575  26.324  1.00 50.36           H  
ATOM   2759  O   ILE A 183     -17.422 -39.913  29.606  1.00 50.36           O  
ATOM   2760  CG1 ILE A 183     -13.658 -39.925  27.032  1.00 50.36           C  
ATOM   2761 HG12 ILE A 183     -13.215 -40.920  27.073  1.00 50.36           H  
ATOM   2762 HG13 ILE A 183     -13.254 -39.350  27.865  1.00 50.36           H  
ATOM   2763  CG2 ILE A 183     -15.825 -38.628  27.206  1.00 50.36           C  
ATOM   2764 HG21 ILE A 183     -15.574 -38.077  26.299  1.00 50.36           H  
ATOM   2765 HG22 ILE A 183     -15.478 -38.076  28.079  1.00 50.36           H  
ATOM   2766 HG23 ILE A 183     -16.911 -38.708  27.236  1.00 50.36           H  
ATOM   2767  CD1 ILE A 183     -13.191 -39.284  25.720  1.00 50.36           C  
ATOM   2768 HD11 ILE A 183     -13.425 -38.220  25.707  1.00 50.36           H  
ATOM   2769 HD12 ILE A 183     -13.671 -39.779  24.876  1.00 50.36           H  
ATOM   2770 HD13 ILE A 183     -12.111 -39.400  25.629  1.00 50.36           H  
ATOM   2771  N   THR A 184     -17.834 -41.746  28.386  1.00 56.38           N  
ATOM   2772  H   THR A 184     -17.469 -42.420  27.728  1.00 56.38           H  
ATOM   2773  CA  THR A 184     -19.245 -41.862  28.813  1.00 56.38           C  
ATOM   2774  HA  THR A 184     -19.759 -40.928  28.585  1.00 56.38           H  
ATOM   2775  C   THR A 184     -19.348 -42.082  30.325  1.00 56.38           C  
ATOM   2776  CB  THR A 184     -19.963 -42.995  28.062  1.00 56.38           C  
ATOM   2777  HB  THR A 184     -19.486 -43.950  28.285  1.00 56.38           H  
ATOM   2778  O   THR A 184     -20.196 -41.478  30.983  1.00 56.38           O  
ATOM   2779  CG2 THR A 184     -21.452 -43.083  28.393  1.00 56.38           C  
ATOM   2780 HG21 THR A 184     -21.927 -42.116  28.228  1.00 56.38           H  
ATOM   2781 HG22 THR A 184     -21.584 -43.384  29.432  1.00 56.38           H  
ATOM   2782 HG23 THR A 184     -21.923 -43.828  27.752  1.00 56.38           H  
ATOM   2783  OG1 THR A 184     -19.899 -42.759  26.678  1.00 56.38           O  
ATOM   2784  HG1 THR A 184     -19.012 -42.962  26.372  1.00 56.38           H  
ATOM   2785  N   THR A 185     -18.426 -42.868  30.890  1.00 63.14           N  
ATOM   2786  H   THR A 185     -17.771 -43.344  30.286  1.00 63.14           H  
ATOM   2787  CA  THR A 185     -18.314 -43.067  32.342  1.00 63.14           C  
ATOM   2788  HA  THR A 185     -19.293 -43.351  32.729  1.00 63.14           H  
ATOM   2789  C   THR A 185     -17.908 -41.765  33.048  1.00 63.14           C  
ATOM   2790  CB  THR A 185     -17.338 -44.214  32.658  1.00 63.14           C  
ATOM   2791  HB  THR A 185     -16.318 -43.906  32.430  1.00 63.14           H  
ATOM   2792  O   THR A 185     -18.603 -41.320  33.958  1.00 63.14           O  
ATOM   2793  CG2 THR A 185     -17.424 -44.641  34.121  1.00 63.14           C  
ATOM   2794 HG21 THR A 185     -18.441 -44.951  34.360  1.00 63.14           H  
ATOM   2795 HG22 THR A 185     -17.139 -43.814  34.771  1.00 63.14           H  
ATOM   2796 HG23 THR A 185     -16.743 -45.474  34.298  1.00 63.14           H  
ATOM   2797  OG1 THR A 185     -17.652 -45.361  31.893  1.00 63.14           O  
ATOM   2798  HG1 THR A 185     -17.417 -45.212  30.974  1.00 63.14           H  
ATOM   2799  N   ALA A 186     -16.855 -41.085  32.575  1.00 56.81           N  
ATOM   2800  H   ALA A 186     -16.318 -41.489  31.822  1.00 56.81           H  
ATOM   2801  CA  ALA A 186     -16.366 -39.836  33.176  1.00 56.81           C  
ATOM   2802  HA  ALA A 186     -16.194 -40.013  34.238  1.00 56.81           H  
ATOM   2803  C   ALA A 186     -17.352 -38.649  33.071  1.00 56.81           C  
ATOM   2804  CB  ALA A 186     -15.023 -39.498  32.519  1.00 56.81           C  
ATOM   2805  HB1 ALA A 186     -14.599 -38.615  32.998  1.00 56.81           H  
ATOM   2806  HB2 ALA A 186     -15.168 -39.297  31.457  1.00 56.81           H  
ATOM   2807  HB3 ALA A 186     -14.332 -40.332  32.639  1.00 56.81           H  
ATOM   2808  O   ALA A 186     -17.421 -37.814  33.973  1.00 56.81           O  
ATOM   2809  N   LEU A 187     -18.140 -38.562  31.992  1.00 53.31           N  
ATOM   2810  H   LEU A 187     -18.011 -39.238  31.253  1.00 53.31           H  
ATOM   2811  CA  LEU A 187     -19.191 -37.547  31.836  1.00 53.31           C  
ATOM   2812  HA  LEU A 187     -18.792 -36.580  32.142  1.00 53.31           H  
ATOM   2813  C   LEU A 187     -20.395 -37.815  32.753  1.00 53.31           C  
ATOM   2814  CB  LEU A 187     -19.630 -37.467  30.361  1.00 53.31           C  
ATOM   2815  HB2 LEU A 187     -20.585 -36.944  30.308  1.00 53.31           H  
ATOM   2816  HB3 LEU A 187     -19.795 -38.481  29.997  1.00 53.31           H  
ATOM   2817  O   LEU A 187     -21.018 -36.861  33.218  1.00 53.31           O  
ATOM   2818  CG  LEU A 187     -18.638 -36.745  29.427  1.00 53.31           C  
ATOM   2819  HG  LEU A 187     -17.639 -37.163  29.549  1.00 53.31           H  
ATOM   2820  CD1 LEU A 187     -19.073 -36.930  27.973  1.00 53.31           C  
ATOM   2821 HD11 LEU A 187     -18.347 -36.469  27.304  1.00 53.31           H  
ATOM   2822 HD12 LEU A 187     -20.054 -36.484  27.812  1.00 53.31           H  
ATOM   2823 HD13 LEU A 187     -19.129 -37.994  27.745  1.00 53.31           H  
ATOM   2824  CD2 LEU A 187     -18.583 -35.235  29.684  1.00 53.31           C  
ATOM   2825 HD21 LEU A 187     -18.151 -35.049  30.667  1.00 53.31           H  
ATOM   2826 HD22 LEU A 187     -17.947 -34.758  28.938  1.00 53.31           H  
ATOM   2827 HD23 LEU A 187     -19.584 -34.808  29.637  1.00 53.31           H  
ATOM   2828  N   GLY A 188     -20.697 -39.082  33.057  1.00 53.26           N  
ATOM   2829  H   GLY A 188     -20.153 -39.824  32.639  1.00 53.26           H  
ATOM   2830  CA  GLY A 188     -21.739 -39.459  34.019  1.00 53.26           C  
ATOM   2831  HA2 GLY A 188     -21.850 -40.543  33.998  1.00 53.26           H  
ATOM   2832  HA3 GLY A 188     -22.685 -39.002  33.726  1.00 53.26           H  
ATOM   2833  C   GLY A 188     -21.430 -39.046  35.465  1.00 53.26           C  
ATOM   2834  O   GLY A 188     -22.350 -38.836  36.255  1.00 53.26           O  
ATOM   2835  N   GLU A 189     -20.150 -38.878  35.809  1.00 51.81           N  
ATOM   2836  H   GLU A 189     -19.442 -39.134  35.136  1.00 51.81           H  
ATOM   2837  CA  GLU A 189     -19.697 -38.470  37.148  1.00 51.81           C  
ATOM   2838  HA  GLU A 189     -20.388 -38.874  37.888  1.00 51.81           H  
ATOM   2839  C   GLU A 189     -19.688 -36.943  37.364  1.00 51.81           C  
ATOM   2840  CB  GLU A 189     -18.315 -39.086  37.427  1.00 51.81           C  
ATOM   2841  HB2 GLU A 189     -17.940 -38.688  38.370  1.00 51.81           H  
ATOM   2842  HB3 GLU A 189     -17.627 -38.806  36.630  1.00 51.81           H  
ATOM   2843  O   GLU A 189     -19.623 -36.475  38.506  1.00 51.81           O  
ATOM   2844  CG  GLU A 189     -18.391 -40.620  37.544  1.00 51.81           C  
ATOM   2845  HG2 GLU A 189     -18.753 -41.038  36.605  1.00 51.81           H  
ATOM   2846  HG3 GLU A 189     -19.119 -40.866  38.317  1.00 51.81           H  
ATOM   2847  CD  GLU A 189     -17.049 -41.284  37.896  1.00 51.81           C  
ATOM   2848  OE1 GLU A 189     -17.089 -42.481  38.260  1.00 51.81           O  
ATOM   2849  OE2 GLU A 189     -16.001 -40.600  37.834  1.00 51.81           O  
ATOM   2850  N   LEU A 190     -19.812 -36.138  36.300  1.00 39.20           N  
ATOM   2851  H   LEU A 190     -19.915 -36.571  35.394  1.00 39.20           H  
ATOM   2852  CA  LEU A 190     -19.800 -34.672  36.377  1.00 39.20           C  
ATOM   2853  HA  LEU A 190     -19.083 -34.393  37.149  1.00 39.20           H  
ATOM   2854  C   LEU A 190     -21.143 -34.092  36.856  1.00 39.20           C  
ATOM   2855  CB  LEU A 190     -19.306 -34.075  35.045  1.00 39.20           C  
ATOM   2856  HB2 LEU A 190     -19.593 -33.025  34.991  1.00 39.20           H  
ATOM   2857  HB3 LEU A 190     -19.803 -34.596  34.225  1.00 39.20           H  
ATOM   2858  O   LEU A 190     -21.912 -33.489  36.103  1.00 39.20           O  
ATOM   2859  CG  LEU A 190     -17.779 -34.163  34.867  1.00 39.20           C  
ATOM   2860  HG  LEU A 190     -17.438 -35.179  35.064  1.00 39.20           H  
ATOM   2861  CD1 LEU A 190     -17.412 -33.793  33.432  1.00 39.20           C  
ATOM   2862 HD11 LEU A 190     -16.334 -33.873  33.293  1.00 39.20           H  
ATOM   2863 HD12 LEU A 190     -17.747 -32.782  33.199  1.00 39.20           H  
ATOM   2864 HD13 LEU A 190     -17.898 -34.502  32.763  1.00 39.20           H  
ATOM   2865  CD2 LEU A 190     -17.027 -33.190  35.786  1.00 39.20           C  
ATOM   2866 HD21 LEU A 190     -17.377 -32.171  35.622  1.00 39.20           H  
ATOM   2867 HD22 LEU A 190     -17.179 -33.467  36.829  1.00 39.20           H  
ATOM   2868 HD23 LEU A 190     -15.959 -33.249  35.577  1.00 39.20           H  
ATOM   2869  N   GLN A 191     -21.401 -34.213  38.160  1.00 36.91           N  
ATOM   2870  H   GLN A 191     -20.768 -34.782  38.704  1.00 36.91           H  
ATOM   2871  CA  GLN A 191     -22.477 -33.472  38.819  1.00 36.91           C  
ATOM   2872  HA  GLN A 191     -23.398 -33.697  38.281  1.00 36.91           H  
ATOM   2873  C   GLN A 191     -22.262 -31.949  38.732  1.00 36.91           C  
ATOM   2874  CB  GLN A 191     -22.662 -33.913  40.278  1.00 36.91           C  
ATOM   2875  HB2 GLN A 191     -21.715 -33.840  40.812  1.00 36.91           H  
ATOM   2876  HB3 GLN A 191     -23.375 -33.236  40.748  1.00 36.91           H  
ATOM   2877  O   GLN A 191     -21.147 -31.436  38.834  1.00 36.91           O  
ATOM   2878  CG  GLN A 191     -23.212 -35.344  40.386  1.00 36.91           C  
ATOM   2879  HG2 GLN A 191     -24.058 -35.455  39.708  1.00 36.91           H  
ATOM   2880  HG3 GLN A 191     -22.440 -36.051  40.080  1.00 36.91           H  
ATOM   2881  CD  GLN A 191     -23.685 -35.712  41.792  1.00 36.91           C  
ATOM   2882  NE2 GLN A 191     -24.235 -36.892  41.967  1.00 36.91           N  
ATOM   2883 HE21 GLN A 191     -24.483 -37.134  42.915  1.00 36.91           H  
ATOM   2884 HE22 GLN A 191     -24.248 -37.558  41.207  1.00 36.91           H  
ATOM   2885  OE1 GLN A 191     -23.607 -34.959  42.750  1.00 36.91           O  
ATOM   2886  N   SER A 192     -23.370 -31.217  38.573  1.00 32.55           N  
ATOM   2887  H   SER A 192     -24.237 -31.728  38.490  1.00 32.55           H  
ATOM   2888  CA  SER A 192     -23.410 -29.758  38.397  1.00 32.55           C  
ATOM   2889  HA  SER A 192     -23.064 -29.543  37.386  1.00 32.55           H  
ATOM   2890  C   SER A 192     -22.558 -28.992  39.431  1.00 32.55           C  
ATOM   2891  CB  SER A 192     -24.864 -29.292  38.523  1.00 32.55           C  
ATOM   2892  HB2 SER A 192     -25.471 -29.781  37.761  1.00 32.55           H  
ATOM   2893  HB3 SER A 192     -25.244 -29.575  39.504  1.00 32.55           H  
ATOM   2894  O   SER A 192     -22.755 -29.186  40.635  1.00 32.55           O  
ATOM   2895  OG  SER A 192     -24.968 -27.888  38.381  1.00 32.55           O  
ATOM   2896  HG  SER A 192     -25.183 -27.695  37.465  1.00 32.55           H  
ATOM   2897  N   PRO A 193     -21.681 -28.051  39.012  1.00 31.49           N  
ATOM   2898  CA  PRO A 193     -20.818 -27.283  39.911  1.00 31.49           C  
ATOM   2899  HA  PRO A 193     -20.397 -27.954  40.660  1.00 31.49           H  
ATOM   2900  C   PRO A 193     -21.593 -26.175  40.649  1.00 31.49           C  
ATOM   2901  CB  PRO A 193     -19.674 -26.773  39.025  1.00 31.49           C  
ATOM   2902  HB2 PRO A 193     -18.916 -27.552  38.933  1.00 31.49           H  
ATOM   2903  HB3 PRO A 193     -19.220 -25.855  39.397  1.00 31.49           H  
ATOM   2904  O   PRO A 193     -21.387 -24.981  40.440  1.00 31.49           O  
ATOM   2905  CG  PRO A 193     -20.357 -26.574  37.675  1.00 31.49           C  
ATOM   2906  HG2 PRO A 193     -19.646 -26.618  36.850  1.00 31.49           H  
ATOM   2907  HG3 PRO A 193     -20.896 -25.626  37.669  1.00 31.49           H  
ATOM   2908  CD  PRO A 193     -21.352 -27.734  37.627  1.00 31.49           C  
ATOM   2909  HD2 PRO A 193     -20.880 -28.601  37.164  1.00 31.49           H  
ATOM   2910  HD3 PRO A 193     -22.239 -27.443  37.064  1.00 31.49           H  
ATOM   2911  N   SER A 194     -22.485 -26.579  41.555  1.00 31.14           N  
ATOM   2912  H   SER A 194     -22.653 -27.573  41.610  1.00 31.14           H  
ATOM   2913  CA  SER A 194     -23.287 -25.696  42.413  1.00 31.14           C  
ATOM   2914  HA  SER A 194     -22.890 -24.685  42.315  1.00 31.14           H  
ATOM   2915  C   SER A 194     -23.146 -26.029  43.904  1.00 31.14           C  
ATOM   2916  CB  SER A 194     -24.739 -25.616  41.923  1.00 31.14           C  
ATOM   2917  HB2 SER A 194     -25.307 -24.957  42.580  1.00 31.14           H  
ATOM   2918  HB3 SER A 194     -24.753 -25.193  40.919  1.00 31.14           H  
ATOM   2919  O   SER A 194     -24.119 -25.992  44.653  1.00 31.14           O  
ATOM   2920  OG  SER A 194     -25.354 -26.886  41.892  1.00 31.14           O  
ATOM   2921  HG  SER A 194     -25.049 -27.358  41.113  1.00 31.14           H  
ATOM   2922  N   LYS A 195     -21.911 -26.337  44.330  1.00 30.20           N  
ATOM   2923  H   LYS A 195     -21.249 -26.523  43.590  1.00 30.20           H  
ATOM   2924  CA  LYS A 195     -21.356 -26.262  45.702  1.00 30.20           C  
ATOM   2925  HA  LYS A 195     -21.308 -25.228  46.046  1.00 30.20           H  
ATOM   2926  C   LYS A 195     -19.941 -26.852  45.682  1.00 30.20           C  
ATOM   2927  CB  LYS A 195     -22.181 -27.114  46.700  1.00 30.20           C  
ATOM   2928  HB2 LYS A 195     -22.596 -27.962  46.154  1.00 30.20           H  
ATOM   2929  HB3 LYS A 195     -21.521 -27.536  47.458  1.00 30.20           H  
ATOM   2930  O   LYS A 195     -19.820 -28.062  45.619  1.00 30.20           O  
ATOM   2931  CG  LYS A 195     -23.286 -26.368  47.472  1.00 30.20           C  
ATOM   2932  HG2 LYS A 195     -23.625 -25.484  46.932  1.00 30.20           H  
ATOM   2933  HG3 LYS A 195     -22.889 -26.031  48.430  1.00 30.20           H  
ATOM   2934  CD  LYS A 195     -24.459 -27.329  47.710  1.00 30.20           C  
ATOM   2935  HD2 LYS A 195     -24.125 -28.142  48.354  1.00 30.20           H  
ATOM   2936  HD3 LYS A 195     -24.765 -27.746  46.750  1.00 30.20           H  
ATOM   2937  CE  LYS A 195     -25.662 -26.623  48.333  1.00 30.20           C  
ATOM   2938  HE2 LYS A 195     -25.961 -25.813  47.668  1.00 30.20           H  
ATOM   2939  HE3 LYS A 195     -25.364 -26.194  49.290  1.00 30.20           H  
ATOM   2940  NZ  LYS A 195     -26.781 -27.581  48.512  1.00 30.20           N  
ATOM   2941  HZ1 LYS A 195     -27.593 -27.124  48.900  1.00 30.20           H  
ATOM   2942  HZ2 LYS A 195     -27.033 -27.973  47.615  1.00 30.20           H  
ATOM   2943  HZ3 LYS A 195     -26.503 -28.343  49.114  1.00 30.20           H  
ATOM   2944  N   HIS A 196     -18.894 -26.033  45.794  1.00 36.45           N  
ATOM   2945  H   HIS A 196     -19.041 -25.051  45.611  1.00 36.45           H  
ATOM   2946  CA  HIS A 196     -17.752 -26.351  46.665  1.00 36.45           C  
ATOM   2947  HA  HIS A 196     -18.185 -26.596  47.635  1.00 36.45           H  
ATOM   2948  C   HIS A 196     -16.856 -25.128  46.909  1.00 36.45           C  
ATOM   2949  CB  HIS A 196     -16.933 -27.589  46.231  1.00 36.45           C  
ATOM   2950  HB2 HIS A 196     -15.867 -27.372  46.297  1.00 36.45           H  
ATOM   2951  HB3 HIS A 196     -17.152 -27.846  45.195  1.00 36.45           H  
ATOM   2952  O   HIS A 196     -16.654 -24.266  46.054  1.00 36.45           O  
ATOM   2953  CG  HIS A 196     -17.225 -28.776  47.130  1.00 36.45           C  
ATOM   2954  CD2 HIS A 196     -17.948 -29.897  46.808  1.00 36.45           C  
ATOM   2955  HD2 HIS A 196     -18.375 -30.124  45.842  1.00 36.45           H  
ATOM   2956  ND1 HIS A 196     -16.916 -28.877  48.472  1.00 36.45           N  
ATOM   2957  HD1 HIS A 196     -16.296 -28.273  48.993  1.00 36.45           H  
ATOM   2958  CE1 HIS A 196     -17.454 -30.017  48.942  1.00 36.45           C  
ATOM   2959  HE1 HIS A 196     -17.351 -30.389  49.951  1.00 36.45           H  
ATOM   2960  NE2 HIS A 196     -18.102 -30.663  47.968  1.00 36.45           N  
ATOM   2961  N   THR A 197     -16.375 -25.048  48.143  1.00 31.50           N  
ATOM   2962  H   THR A 197     -16.612 -25.790  48.787  1.00 31.50           H  
ATOM   2963  CA  THR A 197     -15.626 -23.948  48.755  1.00 31.50           C  
ATOM   2964  HA  THR A 197     -16.136 -23.013  48.524  1.00 31.50           H  
ATOM   2965  C   THR A 197     -14.191 -23.871  48.225  1.00 31.50           C  
ATOM   2966  CB  THR A 197     -15.592 -24.155  50.290  1.00 31.50           C  
ATOM   2967  HB  THR A 197     -14.579 -24.406  50.605  1.00 31.50           H  
ATOM   2968  O   THR A 197     -13.498 -24.885  48.186  1.00 31.50           O  
ATOM   2969  CG2 THR A 197     -16.042 -22.906  51.040  1.00 31.50           C  
ATOM   2970 HG21 THR A 197     -15.388 -22.071  50.786  1.00 31.50           H  
ATOM   2971 HG22 THR A 197     -15.983 -23.078  52.115  1.00 31.50           H  
ATOM   2972 HG23 THR A 197     -17.069 -22.658  50.770  1.00 31.50           H  
ATOM   2973  OG1 THR A 197     -16.455 -25.197  50.720  1.00 31.50           O  
ATOM   2974  HG1 THR A 197     -16.310 -25.323  51.660  1.00 31.50           H  
ATOM   2975  N   ARG A 198     -13.699 -22.673  47.876  1.00 33.31           N  
ATOM   2976  H   ARG A 198     -14.295 -21.862  47.966  1.00 33.31           H  
ATOM   2977  CA  ARG A 198     -12.280 -22.466  47.523  1.00 33.31           C  
ATOM   2978  HA  ARG A 198     -11.939 -23.326  46.946  1.00 33.31           H  
ATOM   2979  C   ARG A 198     -11.403 -22.346  48.782  1.00 33.31           C  
ATOM   2980  CB  ARG A 198     -12.088 -21.200  46.668  1.00 33.31           C  
ATOM   2981  HB2 ARG A 198     -11.022 -20.976  46.635  1.00 33.31           H  
ATOM   2982  HB3 ARG A 198     -12.591 -20.361  47.148  1.00 33.31           H  
ATOM   2983  O   ARG A 198     -11.731 -21.519  49.632  1.00 33.31           O  
ATOM   2984  CG  ARG A 198     -12.584 -21.341  45.223  1.00 33.31           C  
ATOM   2985  HG2 ARG A 198     -13.662 -21.504  45.215  1.00 33.31           H  
ATOM   2986  HG3 ARG A 198     -12.088 -22.192  44.755  1.00 33.31           H  
ATOM   2987  CD  ARG A 198     -12.245 -20.062  44.442  1.00 33.31           C  
ATOM   2988  HD2 ARG A 198     -12.782 -19.226  44.889  1.00 33.31           H  
ATOM   2989  HD3 ARG A 198     -11.174 -19.878  44.530  1.00 33.31           H  
ATOM   2990  NE  ARG A 198     -12.600 -20.174  43.014  1.00 33.31           N  
ATOM   2991  HE  ARG A 198     -13.040 -21.036  42.725  1.00 33.31           H  
ATOM   2992  NH1 ARG A 198     -11.784 -18.137  42.330  1.00 33.31           N  
ATOM   2993 HH11 ARG A 198     -11.493 -17.945  43.278  1.00 33.31           H  
ATOM   2994 HH12 ARG A 198     -11.583 -17.483  41.587  1.00 33.31           H  
ATOM   2995  NH2 ARG A 198     -12.688 -19.519  40.834  1.00 33.31           N  
ATOM   2996 HH21 ARG A 198     -13.111 -20.401  40.582  1.00 33.31           H  
ATOM   2997 HH22 ARG A 198     -12.483 -18.850  40.105  1.00 33.31           H  
ATOM   2998  CZ  ARG A 198     -12.358 -19.279  42.071  1.00 33.31           C  
ATOM   2999  N   PRO A 199     -10.272 -23.069  48.887  1.00 34.88           N  
ATOM   3000  CA  PRO A 199      -9.222 -22.767  49.856  1.00 34.88           C  
ATOM   3001  HA  PRO A 199      -9.664 -22.475  50.809  1.00 34.88           H  
ATOM   3002  C   PRO A 199      -8.313 -21.625  49.362  1.00 34.88           C  
ATOM   3003  CB  PRO A 199      -8.472 -24.087  50.044  1.00 34.88           C  
ATOM   3004  HB2 PRO A 199      -8.999 -24.705  50.771  1.00 34.88           H  
ATOM   3005  HB3 PRO A 199      -7.437 -23.937  50.351  1.00 34.88           H  
ATOM   3006  O   PRO A 199      -8.193 -21.371  48.164  1.00 34.88           O  
ATOM   3007  CG  PRO A 199      -8.567 -24.734  48.662  1.00 34.88           C  
ATOM   3008  HG2 PRO A 199      -7.763 -24.359  48.029  1.00 34.88           H  
ATOM   3009  HG3 PRO A 199      -8.525 -25.822  48.724  1.00 34.88           H  
ATOM   3010  CD  PRO A 199      -9.913 -24.251  48.113  1.00 34.88           C  
ATOM   3011  HD2 PRO A 199      -9.816 -24.015  47.053  1.00 34.88           H  
ATOM   3012  HD3 PRO A 199     -10.667 -25.024  48.259  1.00 34.88           H  
ATOM   3013  N   HIS A 200      -7.670 -20.925  50.299  1.00 30.95           N  
ATOM   3014  H   HIS A 200      -7.765 -21.218  51.261  1.00 30.95           H  
ATOM   3015  CA  HIS A 200      -6.762 -19.810  50.016  1.00 30.95           C  
ATOM   3016  HA  HIS A 200      -7.206 -19.170  49.254  1.00 30.95           H  
ATOM   3017  C   HIS A 200      -5.383 -20.271  49.515  1.00 30.95           C  
ATOM   3018  CB  HIS A 200      -6.551 -18.985  51.299  1.00 30.95           C  
ATOM   3019  HB2 HIS A 200      -6.333 -19.656  52.130  1.00 30.95           H  
ATOM   3020  HB3 HIS A 200      -5.673 -18.353  51.165  1.00 30.95           H  
ATOM   3021  O   HIS A 200      -4.791 -21.183  50.085  1.00 30.95           O  
ATOM   3022  CG  HIS A 200      -7.692 -18.078  51.679  1.00 30.95           C  
ATOM   3023  CD2 HIS A 200      -8.691 -18.338  52.579  1.00 30.95           C  
ATOM   3024  HD2 HIS A 200      -8.834 -19.258  53.125  1.00 30.95           H  
ATOM   3025  ND1 HIS A 200      -7.853 -16.777  51.259  1.00 30.95           N  
ATOM   3026  HD1 HIS A 200      -7.260 -16.285  50.606  1.00 30.95           H  
ATOM   3027  CE1 HIS A 200      -8.926 -16.267  51.885  1.00 30.95           C  
ATOM   3028  HE1 HIS A 200      -9.304 -15.263  51.761  1.00 30.95           H  
ATOM   3029  NE2 HIS A 200      -9.470 -17.182  52.699  1.00 30.95           N  
ATOM   3030  N   SER A 201      -4.796 -19.523  48.576  1.00 35.40           N  
ATOM   3031  H   SER A 201      -5.342 -18.842  48.068  1.00 35.40           H  
ATOM   3032  CA  SER A 201      -3.339 -19.404  48.444  1.00 35.40           C  
ATOM   3033  HA  SER A 201      -2.898 -19.658  49.408  1.00 35.40           H  
ATOM   3034  C   SER A 201      -2.942 -17.953  48.143  1.00 35.40           C  
ATOM   3035  CB  SER A 201      -2.761 -20.402  47.434  1.00 35.40           C  
ATOM   3036  HB2 SER A 201      -1.673 -20.388  47.499  1.00 35.40           H  
ATOM   3037  HB3 SER A 201      -3.111 -21.404  47.682  1.00 35.40           H  
ATOM   3038  O   SER A 201      -3.703 -17.179  47.559  1.00 35.40           O  
ATOM   3039  OG  SER A 201      -3.145 -20.081  46.115  1.00 35.40           O  
ATOM   3040  HG  SER A 201      -2.858 -20.786  45.529  1.00 35.40           H  
ATOM   3041  N   THR A 202      -1.781 -17.548  48.654  1.00 31.50           N  
ATOM   3042  H   THR A 202      -1.202 -18.232  49.119  1.00 31.50           H  
ATOM   3043  CA  THR A 202      -1.344 -16.149  48.770  1.00 31.50           C  
ATOM   3044  HA  THR A 202      -2.189 -15.479  48.611  1.00 31.50           H  
ATOM   3045  C   THR A 202      -0.244 -15.789  47.777  1.00 31.50           C  
ATOM   3046  CB  THR A 202      -0.769 -15.901  50.175  1.00 31.50           C  
ATOM   3047  HB  THR A 202      -0.242 -14.947  50.184  1.00 31.50           H  
ATOM   3048  O   THR A 202       0.732 -16.525  47.663  1.00 31.50           O  
ATOM   3049  CG2 THR A 202      -1.841 -15.867  51.261  1.00 31.50           C  
ATOM   3050 HG21 THR A 202      -1.371 -15.673  52.225  1.00 31.50           H  
ATOM   3051 HG22 THR A 202      -2.358 -16.826  51.306  1.00 31.50           H  
ATOM   3052 HG23 THR A 202      -2.559 -15.076  51.046  1.00 31.50           H  
ATOM   3053  OG1 THR A 202       0.133 -16.934  50.510  1.00 31.50           O  
ATOM   3054  HG1 THR A 202       0.752 -17.031  49.782  1.00 31.50           H  
ATOM   3055  N   THR A 203      -0.302 -14.587  47.200  1.00 31.40           N  
ATOM   3056  H   THR A 203      -1.154 -14.049  47.261  1.00 31.40           H  
ATOM   3057  CA  THR A 203       0.850 -13.923  46.558  1.00 31.40           C  
ATOM   3058  HA  THR A 203       1.739 -14.459  46.889  1.00 31.40           H  
ATOM   3059  C   THR A 203       1.016 -12.475  47.057  1.00 31.40           C  
ATOM   3060  CB  THR A 203       0.823 -14.015  45.019  1.00 31.40           C  
ATOM   3061  HB  THR A 203       1.307 -13.136  44.593  1.00 31.40           H  
ATOM   3062  O   THR A 203       0.049 -11.866  47.526  1.00 31.40           O  
ATOM   3063  CG2 THR A 203       1.574 -15.249  44.523  1.00 31.40           C  
ATOM   3064 HG21 THR A 203       2.606 -15.226  44.874  1.00 31.40           H  
ATOM   3065 HG22 THR A 203       1.094 -16.154  44.896  1.00 31.40           H  
ATOM   3066 HG23 THR A 203       1.581 -15.267  43.433  1.00 31.40           H  
ATOM   3067  OG1 THR A 203      -0.489 -14.099  44.520  1.00 31.40           O  
ATOM   3068  HG1 THR A 203      -0.464 -14.637  43.725  1.00 31.40           H  
ATOM   3069  N   PRO A 204       2.253 -11.932  47.083  1.00 33.57           N  
ATOM   3070  CA  PRO A 204       2.628 -10.910  48.063  1.00 33.57           C  
ATOM   3071  HA  PRO A 204       2.034 -11.047  48.966  1.00 33.57           H  
ATOM   3072  C   PRO A 204       2.439  -9.462  47.586  1.00 33.57           C  
ATOM   3073  CB  PRO A 204       4.087 -11.215  48.406  1.00 33.57           C  
ATOM   3074  HB2 PRO A 204       4.128 -12.002  49.159  1.00 33.57           H  
ATOM   3075  HB3 PRO A 204       4.629 -10.334  48.748  1.00 33.57           H  
ATOM   3076  O   PRO A 204       2.678  -9.112  46.431  1.00 33.57           O  
ATOM   3077  CG  PRO A 204       4.642 -11.747  47.086  1.00 33.57           C  
ATOM   3078  HG2 PRO A 204       5.495 -12.407  47.243  1.00 33.57           H  
ATOM   3079  HG3 PRO A 204       4.919 -10.913  46.441  1.00 33.57           H  
ATOM   3080  CD  PRO A 204       3.457 -12.492  46.474  1.00 33.57           C  
ATOM   3081  HD2 PRO A 204       3.559 -13.550  46.719  1.00 33.57           H  
ATOM   3082  HD3 PRO A 204       3.446 -12.360  45.392  1.00 33.57           H  
ATOM   3083  N   ARG A 205       2.073  -8.575  48.520  1.00 33.04           N  
ATOM   3084  H   ARG A 205       1.958  -8.916  49.464  1.00 33.04           H  
ATOM   3085  CA  ARG A 205       1.797  -7.153  48.256  1.00 33.04           C  
ATOM   3086  HA  ARG A 205       1.597  -7.051  47.189  1.00 33.04           H  
ATOM   3087  C   ARG A 205       3.011  -6.277  48.594  1.00 33.04           C  
ATOM   3088  CB  ARG A 205       0.525  -6.748  49.032  1.00 33.04           C  
ATOM   3089  HB2 ARG A 205       0.798  -6.319  49.997  1.00 33.04           H  
ATOM   3090  HB3 ARG A 205      -0.071  -7.641  49.224  1.00 33.04           H  
ATOM   3091  O   ARG A 205       3.458  -6.262  49.740  1.00 33.04           O  
ATOM   3092  CG  ARG A 205      -0.364  -5.766  48.256  1.00 33.04           C  
ATOM   3093  HG2 ARG A 205      -0.640  -6.220  47.304  1.00 33.04           H  
ATOM   3094  HG3 ARG A 205       0.181  -4.841  48.069  1.00 33.04           H  
ATOM   3095  CD  ARG A 205      -1.639  -5.464  49.058  1.00 33.04           C  
ATOM   3096  HD2 ARG A 205      -1.364  -4.884  49.939  1.00 33.04           H  
ATOM   3097  HD3 ARG A 205      -2.080  -6.406  49.383  1.00 33.04           H  
ATOM   3098  NE  ARG A 205      -2.636  -4.729  48.254  1.00 33.04           N  
ATOM   3099  HE  ARG A 205      -2.481  -4.702  47.257  1.00 33.04           H  
ATOM   3100  NH1 ARG A 205      -4.069  -4.164  49.962  1.00 33.04           N  
ATOM   3101 HH11 ARG A 205      -3.466  -4.642  50.617  1.00 33.04           H  
ATOM   3102 HH12 ARG A 205      -4.948  -3.772  50.270  1.00 33.04           H  
ATOM   3103  NH2 ARG A 205      -4.583  -3.607  47.867  1.00 33.04           N  
ATOM   3104 HH21 ARG A 205      -4.401  -3.622  46.874  1.00 33.04           H  
ATOM   3105 HH22 ARG A 205      -5.447  -3.205  48.200  1.00 33.04           H  
ATOM   3106  CZ  ARG A 205      -3.751  -4.171  48.697  1.00 33.04           C  
ATOM   3107  N   LYS A 206       3.521  -5.504  47.623  1.00 37.04           N  
ATOM   3108  H   LYS A 206       3.125  -5.590  46.698  1.00 37.04           H  
ATOM   3109  CA  LYS A 206       4.581  -4.501  47.863  1.00 37.04           C  
ATOM   3110  HA  LYS A 206       5.373  -5.002  48.420  1.00 37.04           H  
ATOM   3111  C   LYS A 206       4.094  -3.366  48.779  1.00 37.04           C  
ATOM   3112  CB  LYS A 206       5.190  -3.974  46.544  1.00 37.04           C  
ATOM   3113  HB2 LYS A 206       5.627  -2.992  46.725  1.00 37.04           H  
ATOM   3114  HB3 LYS A 206       4.407  -3.861  45.795  1.00 37.04           H  
ATOM   3115  O   LYS A 206       2.924  -2.989  48.788  1.00 37.04           O  
ATOM   3116  CG  LYS A 206       6.305  -4.896  46.012  1.00 37.04           C  
ATOM   3117  HG2 LYS A 206       7.081  -4.981  46.774  1.00 37.04           H  
ATOM   3118  HG3 LYS A 206       5.891  -5.887  45.829  1.00 37.04           H  
ATOM   3119  CD  LYS A 206       6.946  -4.372  44.711  1.00 37.04           C  
ATOM   3120  HD2 LYS A 206       6.189  -4.356  43.928  1.00 37.04           H  
ATOM   3121  HD3 LYS A 206       7.314  -3.358  44.871  1.00 37.04           H  
ATOM   3122  CE  LYS A 206       8.115  -5.279  44.284  1.00 37.04           C  
ATOM   3123  HE2 LYS A 206       8.887  -5.243  45.053  1.00 37.04           H  
ATOM   3124  HE3 LYS A 206       7.753  -6.306  44.237  1.00 37.04           H  
ATOM   3125  NZ  LYS A 206       8.697  -4.902  42.964  1.00 37.04           N  
ATOM   3126  HZ1 LYS A 206       9.453  -5.526  42.722  1.00 37.04           H  
ATOM   3127  HZ2 LYS A 206       8.010  -4.975  42.228  1.00 37.04           H  
ATOM   3128  HZ3 LYS A 206       9.068  -3.962  42.973  1.00 37.04           H  
ATOM   3129  N   THR A 207       5.027  -2.840  49.564  1.00 30.42           N  
ATOM   3130  H   THR A 207       5.979  -3.156  49.441  1.00 30.42           H  
ATOM   3131  CA  THR A 207       4.827  -1.933  50.701  1.00 30.42           C  
ATOM   3132  HA  THR A 207       3.920  -2.228  51.229  1.00 30.42           H  
ATOM   3133  C   THR A 207       4.697  -0.454  50.317  1.00 30.42           C  
ATOM   3134  CB  THR A 207       6.031  -2.076  51.659  1.00 30.42           C  
ATOM   3135  HB  THR A 207       6.092  -1.202  52.306  1.00 30.42           H  
ATOM   3136  O   THR A 207       5.428   0.042  49.462  1.00 30.42           O  
ATOM   3137  CG2 THR A 207       5.928  -3.316  52.541  1.00 30.42           C  
ATOM   3138 HG21 THR A 207       5.894  -4.215  51.926  1.00 30.42           H  
ATOM   3139 HG22 THR A 207       5.020  -3.267  53.143  1.00 30.42           H  
ATOM   3140 HG23 THR A 207       6.787  -3.372  53.210  1.00 30.42           H  
ATOM   3141  OG1 THR A 207       7.235  -2.212  50.933  1.00 30.42           O  
ATOM   3142  HG1 THR A 207       7.925  -2.495  51.537  1.00 30.42           H  
ATOM   3143  N   LYS A 208       3.868   0.305  51.056  1.00 34.65           N  
ATOM   3144  H   LYS A 208       3.174  -0.159  51.624  1.00 34.65           H  
ATOM   3145  CA  LYS A 208       4.127   1.732  51.339  1.00 34.65           C  
ATOM   3146  HA  LYS A 208       5.203   1.802  51.496  1.00 34.65           H  
ATOM   3147  C   LYS A 208       3.465   2.201  52.653  1.00 34.65           C  
ATOM   3148  CB  LYS A 208       3.786   2.629  50.122  1.00 34.65           C  
ATOM   3149  HB2 LYS A 208       3.357   2.020  49.327  1.00 34.65           H  
ATOM   3150  HB3 LYS A 208       3.048   3.381  50.401  1.00 34.65           H  
ATOM   3151  O   LYS A 208       2.282   2.001  52.883  1.00 34.65           O  
ATOM   3152  CG  LYS A 208       5.057   3.332  49.589  1.00 34.65           C  
ATOM   3153  HG2 LYS A 208       5.861   2.602  49.497  1.00 34.65           H  
ATOM   3154  HG3 LYS A 208       5.367   4.090  50.308  1.00 34.65           H  
ATOM   3155  CD  LYS A 208       4.862   3.989  48.212  1.00 34.65           C  
ATOM   3156  HD2 LYS A 208       4.084   4.750  48.280  1.00 34.65           H  
ATOM   3157  HD3 LYS A 208       4.546   3.223  47.504  1.00 34.65           H  
ATOM   3158  CE  LYS A 208       6.180   4.620  47.727  1.00 34.65           C  
ATOM   3159  HE2 LYS A 208       6.956   3.854  47.746  1.00 34.65           H  
ATOM   3160  HE3 LYS A 208       6.468   5.403  48.428  1.00 34.65           H  
ATOM   3161  NZ  LYS A 208       6.067   5.186  46.355  1.00 34.65           N  
ATOM   3162  HZ1 LYS A 208       6.948   5.577  46.052  1.00 34.65           H  
ATOM   3163  HZ2 LYS A 208       5.370   5.916  46.315  1.00 34.65           H  
ATOM   3164  HZ3 LYS A 208       5.809   4.469  45.692  1.00 34.65           H  
ATOM   3165  N   ARG A 209       4.318   2.777  53.509  1.00 34.37           N  
ATOM   3166  H   ARG A 209       5.256   2.838  53.140  1.00 34.37           H  
ATOM   3167  CA  ARG A 209       4.162   3.330  54.876  1.00 34.37           C  
ATOM   3168  HA  ARG A 209       4.525   2.589  55.588  1.00 34.37           H  
ATOM   3169  C   ARG A 209       2.765   3.771  55.374  1.00 34.37           C  
ATOM   3170  CB  ARG A 209       5.082   4.565  54.940  1.00 34.37           C  
ATOM   3171  HB2 ARG A 209       4.949   5.157  54.035  1.00 34.37           H  
ATOM   3172  HB3 ARG A 209       4.789   5.191  55.783  1.00 34.37           H  
ATOM   3173  O   ARG A 209       2.102   4.592  54.753  1.00 34.37           O  
ATOM   3174  CG  ARG A 209       6.566   4.212  55.124  1.00 34.37           C  
ATOM   3175  HG2 ARG A 209       6.705   3.838  56.138  1.00 34.37           H  
ATOM   3176  HG3 ARG A 209       6.869   3.437  54.419  1.00 34.37           H  
ATOM   3177  CD  ARG A 209       7.439   5.456  54.903  1.00 34.37           C  
ATOM   3178  HD2 ARG A 209       7.595   5.589  53.832  1.00 34.37           H  
ATOM   3179  HD3 ARG A 209       6.912   6.330  55.286  1.00 34.37           H  
ATOM   3180  NE  ARG A 209       8.734   5.358  55.606  1.00 34.37           N  
ATOM   3181  HE  ARG A 209       8.806   4.665  56.338  1.00 34.37           H  
ATOM   3182  NH1 ARG A 209       9.845   7.056  54.515  1.00 34.37           N  
ATOM   3183 HH11 ARG A 209      10.669   7.631  54.414  1.00 34.37           H  
ATOM   3184 HH12 ARG A 209       9.072   7.171  53.875  1.00 34.37           H  
ATOM   3185  NH2 ARG A 209      10.808   6.048  56.248  1.00 34.37           N  
ATOM   3186 HH21 ARG A 209      10.836   5.351  56.979  1.00 34.37           H  
ATOM   3187 HH22 ARG A 209      11.618   6.636  56.117  1.00 34.37           H  
ATOM   3188  CZ  ARG A 209       9.783   6.149  55.450  1.00 34.37           C  
ATOM   3189  N   ARG A 210       2.453   3.372  56.621  1.00 29.46           N  
ATOM   3190  H   ARG A 210       3.091   2.713  57.044  1.00 29.46           H  
ATOM   3191  CA  ARG A 210       1.464   3.992  57.536  1.00 29.46           C  
ATOM   3192  HA  ARG A 210       0.539   4.199  56.998  1.00 29.46           H  
ATOM   3193  C   ARG A 210       1.968   5.314  58.150  1.00 29.46           C  
ATOM   3194  CB  ARG A 210       1.194   3.044  58.733  1.00 29.46           C  
ATOM   3195  HB2 ARG A 210       2.144   2.631  59.074  1.00 29.46           H  
ATOM   3196  HB3 ARG A 210       0.801   3.641  59.555  1.00 29.46           H  
ATOM   3197  O   ARG A 210       3.165   5.457  58.395  1.00 29.46           O  
ATOM   3198  CG  ARG A 210       0.194   1.895  58.526  1.00 29.46           C  
ATOM   3199  HG2 ARG A 210       0.545   1.223  57.744  1.00 29.46           H  
ATOM   3200  HG3 ARG A 210      -0.774   2.311  58.246  1.00 29.46           H  
ATOM   3201  CD  ARG A 210       0.068   1.136  59.863  1.00 29.46           C  
ATOM   3202  HD2 ARG A 210       1.001   0.607  60.057  1.00 29.46           H  
ATOM   3203  HD3 ARG A 210      -0.082   1.870  60.655  1.00 29.46           H  
ATOM   3204  NE  ARG A 210      -1.067   0.193  59.908  1.00 29.46           N  
ATOM   3205  HE  ARG A 210      -1.763   0.273  59.180  1.00 29.46           H  
ATOM   3206  NH1 ARG A 210      -0.466  -0.914  61.842  1.00 29.46           N  
ATOM   3207 HH11 ARG A 210      -0.612  -1.663  62.504  1.00 29.46           H  
ATOM   3208 HH12 ARG A 210       0.174  -0.171  62.083  1.00 29.46           H  
ATOM   3209  NH2 ARG A 210      -2.315  -1.513  60.771  1.00 29.46           N  
ATOM   3210 HH21 ARG A 210      -2.460  -2.222  61.475  1.00 29.46           H  
ATOM   3211 HH22 ARG A 210      -2.990  -1.416  60.025  1.00 29.46           H  
ATOM   3212  CZ  ARG A 210      -1.271  -0.736  60.833  1.00 29.46           C  
ATOM   3213  N   LYS A 211       1.027   6.156  58.599  1.00 33.90           N  
ATOM   3214  H   LYS A 211       0.093   6.013  58.241  1.00 33.90           H  
ATOM   3215  CA  LYS A 211       1.051   6.803  59.933  1.00 33.90           C  
ATOM   3216  HA  LYS A 211       1.777   6.277  60.553  1.00 33.90           H  
ATOM   3217  C   LYS A 211      -0.309   6.583  60.629  1.00 33.90           C  
ATOM   3218  CB  LYS A 211       1.470   8.288  59.861  1.00 33.90           C  
ATOM   3219  HB2 LYS A 211       1.208   8.709  58.891  1.00 33.90           H  
ATOM   3220  HB3 LYS A 211       0.925   8.843  60.625  1.00 33.90           H  
ATOM   3221  O   LYS A 211      -1.285   6.272  59.956  1.00 33.90           O  
ATOM   3222  CG  LYS A 211       2.980   8.463  60.129  1.00 33.90           C  
ATOM   3223  HG2 LYS A 211       3.235   7.940  61.051  1.00 33.90           H  
ATOM   3224  HG3 LYS A 211       3.547   8.022  59.309  1.00 33.90           H  
ATOM   3225  CD  LYS A 211       3.377   9.940  60.289  1.00 33.90           C  
ATOM   3226  HD2 LYS A 211       2.742  10.394  61.050  1.00 33.90           H  
ATOM   3227  HD3 LYS A 211       3.217  10.458  59.343  1.00 33.90           H  
ATOM   3228  CE  LYS A 211       4.849  10.067  60.717  1.00 33.90           C  
ATOM   3229  HE2 LYS A 211       4.997   9.468  61.616  1.00 33.90           H  
ATOM   3230  HE3 LYS A 211       5.480   9.653  59.931  1.00 33.90           H  
ATOM   3231  NZ  LYS A 211       5.227  11.480  60.993  1.00 33.90           N  
ATOM   3232  HZ1 LYS A 211       4.651  11.864  61.729  1.00 33.90           H  
ATOM   3233  HZ2 LYS A 211       5.107  12.057  60.173  1.00 33.90           H  
ATOM   3234  HZ3 LYS A 211       6.189  11.547  61.294  1.00 33.90           H  
ATOM   3235  N   HIS A 212      -0.326   6.631  61.963  1.00 32.31           N  
ATOM   3236  H   HIS A 212       0.475   7.029  62.433  1.00 32.31           H  
ATOM   3237  CA  HIS A 212      -1.385   6.113  62.850  1.00 32.31           C  
ATOM   3238  HA  HIS A 212      -2.122   5.547  62.280  1.00 32.31           H  
ATOM   3239  C   HIS A 212      -2.117   7.208  63.646  1.00 32.31           C  
ATOM   3240  CB  HIS A 212      -0.725   5.198  63.907  1.00 32.31           C  
ATOM   3241  HB2 HIS A 212      -1.265   5.294  64.849  1.00 32.31           H  
ATOM   3242  HB3 HIS A 212       0.288   5.541  64.114  1.00 32.31           H  
ATOM   3243  O   HIS A 212      -1.448   8.129  64.103  1.00 32.31           O  
ATOM   3244  CG  HIS A 212      -0.697   3.727  63.603  1.00 32.31           C  
ATOM   3245  CD2 HIS A 212       0.375   3.001  63.159  1.00 32.31           C  
ATOM   3246  HD2 HIS A 212       1.342   3.401  62.890  1.00 32.31           H  
ATOM   3247  ND1 HIS A 212      -1.677   2.830  63.956  1.00 32.31           N  
ATOM   3248  HD1 HIS A 212      -2.534   3.050  64.444  1.00 32.31           H  
ATOM   3249  CE1 HIS A 212      -1.210   1.595  63.729  1.00 32.31           C  
ATOM   3250  HE1 HIS A 212      -1.743   0.687  63.968  1.00 32.31           H  
ATOM   3251  NE2 HIS A 212       0.028   1.645  63.204  1.00 32.31           N  
ATOM   3252  N   SER A 213      -3.413   6.983  63.926  1.00 33.58           N  
ATOM   3253  H   SER A 213      -3.912   6.377  63.291  1.00 33.58           H  
ATOM   3254  CA  SER A 213      -4.130   7.227  65.210  1.00 33.58           C  
ATOM   3255  HA  SER A 213      -3.696   6.601  65.989  1.00 33.58           H  
ATOM   3256  C   SER A 213      -5.623   6.842  65.030  1.00 33.58           C  
ATOM   3257  CB  SER A 213      -4.027   8.698  65.658  1.00 33.58           C  
ATOM   3258  HB2 SER A 213      -3.004   8.915  65.964  1.00 33.58           H  
ATOM   3259  HB3 SER A 213      -4.682   8.866  66.513  1.00 33.58           H  
ATOM   3260  O   SER A 213      -6.245   7.381  64.122  1.00 33.58           O  
ATOM   3261  OG  SER A 213      -4.392   9.587  64.623  1.00 33.58           O  
ATOM   3262  HG  SER A 213      -5.286   9.367  64.354  1.00 33.58           H  
ATOM   3263  N   THR A 214      -6.180   5.761  65.614  1.00 32.59           N  
ATOM   3264  H   THR A 214      -6.798   5.338  64.936  1.00 32.59           H  
ATOM   3265  CA  THR A 214      -6.832   5.661  66.962  1.00 32.59           C  
ATOM   3266  HA  THR A 214      -7.295   4.676  67.007  1.00 32.59           H  
ATOM   3267  C   THR A 214      -7.997   6.660  67.150  1.00 32.59           C  
ATOM   3268  CB  THR A 214      -5.833   5.701  68.136  1.00 32.59           C  
ATOM   3269  HB  THR A 214      -6.375   5.715  69.081  1.00 32.59           H  
ATOM   3270  O   THR A 214      -7.794   7.833  66.870  1.00 32.59           O  
ATOM   3271  CG2 THR A 214      -4.916   4.476  68.140  1.00 32.59           C  
ATOM   3272 HG21 THR A 214      -5.503   3.582  68.347  1.00 32.59           H  
ATOM   3273 HG22 THR A 214      -4.412   4.372  67.179  1.00 32.59           H  
ATOM   3274 HG23 THR A 214      -4.167   4.591  68.924  1.00 32.59           H  
ATOM   3275  OG1 THR A 214      -5.016   6.841  68.096  1.00 32.59           O  
ATOM   3276  HG1 THR A 214      -5.567   7.586  68.347  1.00 32.59           H  
ATOM   3277  N   THR A 215      -9.221   6.320  67.606  1.00 34.62           N  
ATOM   3278  H   THR A 215      -9.905   7.048  67.461  1.00 34.62           H  
ATOM   3279  CA  THR A 215      -9.737   5.176  68.427  1.00 34.62           C  
ATOM   3280  HA  THR A 215      -9.271   4.255  68.078  1.00 34.62           H  
ATOM   3281  C   THR A 215     -11.288   4.985  68.205  1.00 34.62           C  
ATOM   3282  CB  THR A 215      -9.347   5.390  69.914  1.00 34.62           C  
ATOM   3283  HB  THR A 215     -10.236   5.569  70.518  1.00 34.62           H  
ATOM   3284  O   THR A 215     -11.752   5.560  67.223  1.00 34.62           O  
ATOM   3285  CG2 THR A 215      -8.556   4.183  70.438  1.00 34.62           C  
ATOM   3286 HG21 THR A 215      -9.069   3.247  70.217  1.00 34.62           H  
ATOM   3287 HG22 THR A 215      -8.440   4.274  71.518  1.00 34.62           H  
ATOM   3288 HG23 THR A 215      -7.568   4.142  69.980  1.00 34.62           H  
ATOM   3289  OG1 THR A 215      -8.487   6.487  70.131  1.00 34.62           O  
ATOM   3290  HG1 THR A 215      -9.029   7.275  70.211  1.00 34.62           H  
ATOM   3291  N   PRO A 216     -12.101   4.151  68.923  1.00 34.41           N  
ATOM   3292  CA  PRO A 216     -13.049   3.241  68.241  1.00 34.41           C  
ATOM   3293  HA  PRO A 216     -13.019   3.377  67.160  1.00 34.41           H  
ATOM   3294  C   PRO A 216     -14.543   3.283  68.693  1.00 34.41           C  
ATOM   3295  CB  PRO A 216     -12.427   1.882  68.604  1.00 34.41           C  
ATOM   3296  HB2 PRO A 216     -11.494   1.755  68.054  1.00 34.41           H  
ATOM   3297  HB3 PRO A 216     -13.075   1.026  68.418  1.00 34.41           H  
ATOM   3298  O   PRO A 216     -14.943   4.151  69.457  1.00 34.41           O  
ATOM   3299  CG  PRO A 216     -12.120   2.048  70.094  1.00 34.41           C  
ATOM   3300  HG2 PRO A 216     -12.956   1.696  70.698  1.00 34.41           H  
ATOM   3301  HG3 PRO A 216     -11.205   1.520  70.361  1.00 34.41           H  
ATOM   3302  CD  PRO A 216     -11.962   3.561  70.260  1.00 34.41           C  
ATOM   3303  HD2 PRO A 216     -11.025   3.767  70.777  1.00 34.41           H  
ATOM   3304  HD3 PRO A 216     -12.770   3.932  70.890  1.00 34.41           H  
ATOM   3305  N   SER A 217     -15.288   2.255  68.238  1.00 29.61           N  
ATOM   3306  H   SER A 217     -14.834   1.696  67.530  1.00 29.61           H  
ATOM   3307  CA  SER A 217     -16.538   1.644  68.760  1.00 29.61           C  
ATOM   3308  HA  SER A 217     -16.733   0.802  68.095  1.00 29.61           H  
ATOM   3309  C   SER A 217     -17.851   2.439  68.766  1.00 29.61           C  
ATOM   3310  CB  SER A 217     -16.328   0.988  70.137  1.00 29.61           C  
ATOM   3311  HB2 SER A 217     -15.602   0.180  70.044  1.00 29.61           H  
ATOM   3312  HB3 SER A 217     -17.272   0.565  70.483  1.00 29.61           H  
ATOM   3313  O   SER A 217     -18.010   3.356  69.557  1.00 29.61           O  
ATOM   3314  OG  SER A 217     -15.856   1.908  71.096  1.00 29.61           O  
ATOM   3315  HG  SER A 217     -16.428   2.678  71.043  1.00 29.61           H  
ATOM   3316  N   ASP A 218     -18.837   1.937  68.009  1.00 34.07           N  
ATOM   3317  H   ASP A 218     -18.582   1.480  67.145  1.00 34.07           H  
ATOM   3318  CA  ASP A 218     -20.004   1.272  68.619  1.00 34.07           C  
ATOM   3319  HA  ASP A 218     -19.623   0.688  69.457  1.00 34.07           H  
ATOM   3320  C   ASP A 218     -20.616   0.207  67.680  1.00 34.07           C  
ATOM   3321  CB  ASP A 218     -21.050   2.276  69.152  1.00 34.07           C  
ATOM   3322  HB2 ASP A 218     -20.909   3.245  68.672  1.00 34.07           H  
ATOM   3323  HB3 ASP A 218     -22.051   1.930  68.896  1.00 34.07           H  
ATOM   3324  O   ASP A 218     -20.262   0.128  66.500  1.00 34.07           O  
ATOM   3325  CG  ASP A 218     -20.987   2.434  70.682  1.00 34.07           C  
ATOM   3326  OD1 ASP A 218     -20.574   1.457  71.353  1.00 34.07           O  
ATOM   3327  OD2 ASP A 218     -21.394   3.511  71.169  1.00 34.07           O  
ATOM   3328  N   LEU A 219     -21.429  -0.688  68.250  1.00 30.67           N  
ATOM   3329  H   LEU A 219     -21.746  -0.486  69.187  1.00 30.67           H  
ATOM   3330  CA  LEU A 219     -21.913  -1.938  67.645  1.00 30.67           C  
ATOM   3331  HA  LEU A 219     -21.170  -2.306  66.936  1.00 30.67           H  
ATOM   3332  C   LEU A 219     -23.246  -1.771  66.894  1.00 30.67           C  
ATOM   3333  CB  LEU A 219     -22.099  -2.979  68.770  1.00 30.67           C  
ATOM   3334  HB2 LEU A 219     -22.793  -2.565  69.501  1.00 30.67           H  
ATOM   3335  HB3 LEU A 219     -22.593  -3.859  68.356  1.00 30.67           H  
ATOM   3336  O   LEU A 219     -24.091  -0.988  67.307  1.00 30.67           O  
ATOM   3337  CG  LEU A 219     -20.796  -3.415  69.473  1.00 30.67           C  
ATOM   3338  HG  LEU A 219     -19.956  -2.828  69.101  1.00 30.67           H  
ATOM   3339  CD1 LEU A 219     -20.882  -3.220  70.987  1.00 30.67           C  
ATOM   3340 HD11 LEU A 219     -19.952  -3.532  71.461  1.00 30.67           H  
ATOM   3341 HD12 LEU A 219     -21.049  -2.166  71.207  1.00 30.67           H  
ATOM   3342 HD13 LEU A 219     -21.713  -3.799  71.391  1.00 30.67           H  
ATOM   3343  CD2 LEU A 219     -20.497  -4.892  69.202  1.00 30.67           C  
ATOM   3344 HD21 LEU A 219     -21.307  -5.509  69.592  1.00 30.67           H  
ATOM   3345 HD22 LEU A 219     -20.408  -5.053  68.127  1.00 30.67           H  
ATOM   3346 HD23 LEU A 219     -19.562  -5.174  69.686  1.00 30.67           H  
ATOM   3347  N   ASP A 220     -23.470  -2.578  65.851  1.00 31.94           N  
ATOM   3348  H   ASP A 220     -22.655  -2.838  65.315  1.00 31.94           H  
ATOM   3349  CA  ASP A 220     -24.464  -3.664  65.940  1.00 31.94           C  
ATOM   3350  HA  ASP A 220     -24.151  -4.297  66.771  1.00 31.94           H  
ATOM   3351  C   ASP A 220     -24.437  -4.592  64.715  1.00 31.94           C  
ATOM   3352  CB  ASP A 220     -25.907  -3.171  66.204  1.00 31.94           C  
ATOM   3353  HB2 ASP A 220     -26.020  -2.140  65.868  1.00 31.94           H  
ATOM   3354  HB3 ASP A 220     -26.600  -3.773  65.616  1.00 31.94           H  
ATOM   3355  O   ASP A 220     -24.227  -4.173  63.575  1.00 31.94           O  
ATOM   3356  CG  ASP A 220     -26.335  -3.305  67.676  1.00 31.94           C  
ATOM   3357  OD1 ASP A 220     -25.707  -4.120  68.397  1.00 31.94           O  
ATOM   3358  OD2 ASP A 220     -27.359  -2.684  68.034  1.00 31.94           O  
ATOM   3359  N   ALA A 221     -24.652  -5.885  64.962  1.00 27.36           N  
ATOM   3360  H   ALA A 221     -24.884  -6.151  65.909  1.00 27.36           H  
ATOM   3361  CA  ALA A 221     -24.705  -6.923  63.940  1.00 27.36           C  
ATOM   3362  HA  ALA A 221     -24.815  -6.462  62.959  1.00 27.36           H  
ATOM   3363  C   ALA A 221     -25.910  -7.835  64.182  1.00 27.36           C  
ATOM   3364  CB  ALA A 221     -23.391  -7.719  63.958  1.00 27.36           C  
ATOM   3365  HB1 ALA A 221     -22.556  -7.047  63.759  1.00 27.36           H  
ATOM   3366  HB2 ALA A 221     -23.253  -8.185  64.934  1.00 27.36           H  
ATOM   3367  HB3 ALA A 221     -23.419  -8.493  63.191  1.00 27.36           H  
ATOM   3368  O   ALA A 221     -26.066  -8.382  65.271  1.00 27.36           O  
ATOM   3369  N   ILE A 222     -26.716  -8.070  63.143  1.00 31.24           N  
ATOM   3370  H   ILE A 222     -26.564  -7.561  62.284  1.00 31.24           H  
ATOM   3371  CA  ILE A 222     -27.738  -9.122  63.148  1.00 31.24           C  
ATOM   3372  HA  ILE A 222     -27.600  -9.739  64.035  1.00 31.24           H  
ATOM   3373  C   ILE A 222     -27.513 -10.027  61.939  1.00 31.24           C  
ATOM   3374  CB  ILE A 222     -29.176  -8.558  63.249  1.00 31.24           C  
ATOM   3375  HB  ILE A 222     -29.361  -7.902  62.398  1.00 31.24           H  
ATOM   3376  O   ILE A 222     -27.816  -9.684  60.799  1.00 31.24           O  
ATOM   3377  CG1 ILE A 222     -29.332  -7.741  64.556  1.00 31.24           C  
ATOM   3378 HG12 ILE A 222     -29.085  -8.372  65.410  1.00 31.24           H  
ATOM   3379 HG13 ILE A 222     -28.627  -6.910  64.541  1.00 31.24           H  
ATOM   3380  CG2 ILE A 222     -30.193  -9.719  63.209  1.00 31.24           C  
ATOM   3381 HG21 ILE A 222     -31.211  -9.330  63.237  1.00 31.24           H  
ATOM   3382 HG22 ILE A 222     -30.096 -10.288  62.284  1.00 31.24           H  
ATOM   3383 HG23 ILE A 222     -30.040 -10.383  64.059  1.00 31.24           H  
ATOM   3384  CD1 ILE A 222     -30.724  -7.138  64.785  1.00 31.24           C  
ATOM   3385 HD11 ILE A 222     -30.685  -6.466  65.641  1.00 31.24           H  
ATOM   3386 HD12 ILE A 222     -31.451  -7.922  64.997  1.00 31.24           H  
ATOM   3387 HD13 ILE A 222     -31.034  -6.574  63.905  1.00 31.24           H  
ATOM   3388  N   SER A 223     -26.986 -11.212  62.228  1.00 24.50           N  
ATOM   3389  H   SER A 223     -26.775 -11.380  63.202  1.00 24.50           H  
ATOM   3390  CA  SER A 223     -27.162 -12.412  61.415  1.00 24.50           C  
ATOM   3391  HA  SER A 223     -27.481 -12.157  60.405  1.00 24.50           H  
ATOM   3392  C   SER A 223     -28.226 -13.257  62.102  1.00 24.50           C  
ATOM   3393  CB  SER A 223     -25.846 -13.191  61.358  1.00 24.50           C  
ATOM   3394  HB2 SER A 223     -25.511 -13.405  62.373  1.00 24.50           H  
ATOM   3395  HB3 SER A 223     -25.091 -12.584  60.859  1.00 24.50           H  
ATOM   3396  O   SER A 223     -28.153 -13.417  63.318  1.00 24.50           O  
ATOM   3397  OG  SER A 223     -26.008 -14.409  60.658  1.00 24.50           O  
ATOM   3398  HG  SER A 223     -25.212 -14.932  60.775  1.00 24.50           H  
ATOM   3399  N   LEU A 224     -29.176 -13.824  61.359  1.00 29.54           N  
ATOM   3400  H   LEU A 224     -29.209 -13.623  60.369  1.00 29.54           H  
ATOM   3401  CA  LEU A 224     -29.938 -14.985  61.818  1.00 29.54           C  
ATOM   3402  HA  LEU A 224     -29.230 -15.624  62.346  1.00 29.54           H  
ATOM   3403  C   LEU A 224     -30.443 -15.806  60.629  1.00 29.54           C  
ATOM   3404  CB  LEU A 224     -31.060 -14.589  62.804  1.00 29.54           C  
ATOM   3405  HB2 LEU A 224     -32.006 -15.021  62.477  1.00 29.54           H  
ATOM   3406  HB3 LEU A 224     -31.179 -13.506  62.796  1.00 29.54           H  
ATOM   3407  O   LEU A 224     -30.632 -15.305  59.520  1.00 29.54           O  
ATOM   3408  CG  LEU A 224     -30.779 -15.052  64.252  1.00 29.54           C  
ATOM   3409  HG  LEU A 224     -29.802 -14.699  64.583  1.00 29.54           H  
ATOM   3410  CD1 LEU A 224     -31.821 -14.457  65.196  1.00 29.54           C  
ATOM   3411 HD11 LEU A 224     -31.786 -13.369  65.141  1.00 29.54           H  
ATOM   3412 HD12 LEU A 224     -32.818 -14.802  64.921  1.00 29.54           H  
ATOM   3413 HD13 LEU A 224     -31.605 -14.759  66.221  1.00 29.54           H  
ATOM   3414  CD2 LEU A 224     -30.806 -16.577  64.400  1.00 29.54           C  
ATOM   3415 HD21 LEU A 224     -29.985 -17.033  63.847  1.00 29.54           H  
ATOM   3416 HD22 LEU A 224     -31.755 -16.973  64.037  1.00 29.54           H  
ATOM   3417 HD23 LEU A 224     -30.691 -16.843  65.451  1.00 29.54           H  
ATOM   3418  N   SER A 225     -30.580 -17.101  60.871  1.00 26.05           N  
ATOM   3419  H   SER A 225     -30.509 -17.419  61.827  1.00 26.05           H  
ATOM   3420  CA  SER A 225     -30.628 -18.163  59.872  1.00 26.05           C  
ATOM   3421  HA  SER A 225     -30.586 -17.731  58.871  1.00 26.05           H  
ATOM   3422  C   SER A 225     -31.911 -18.997  59.981  1.00 26.05           C  
ATOM   3423  CB  SER A 225     -29.379 -19.034  60.089  1.00 26.05           C  
ATOM   3424  HB2 SER A 225     -28.491 -18.434  59.890  1.00 26.05           H  
ATOM   3425  HB3 SER A 225     -29.386 -19.878  59.400  1.00 26.05           H  
ATOM   3426  O   SER A 225     -32.663 -18.868  60.937  1.00 26.05           O  
ATOM   3427  OG  SER A 225     -29.329 -19.494  61.429  1.00 26.05           O  
ATOM   3428  HG  SER A 225     -28.611 -20.121  61.549  1.00 26.05           H  
ATOM   3429  N   GLN A 226     -32.099 -19.900  59.009  1.00 26.28           N  
ATOM   3430  H   GLN A 226     -31.470 -19.842  58.221  1.00 26.28           H  
ATOM   3431  CA  GLN A 226     -32.915 -21.123  59.102  1.00 26.28           C  
ATOM   3432  HA  GLN A 226     -32.872 -21.603  58.124  1.00 26.28           H  
ATOM   3433  C   GLN A 226     -34.416 -20.986  59.433  1.00 26.28           C  
ATOM   3434  CB  GLN A 226     -32.252 -22.103  60.090  1.00 26.28           C  
ATOM   3435  HB2 GLN A 226     -32.090 -21.593  61.040  1.00 26.28           H  
ATOM   3436  HB3 GLN A 226     -32.928 -22.938  60.273  1.00 26.28           H  
ATOM   3437  O   GLN A 226     -34.818 -20.868  60.584  1.00 26.28           O  
ATOM   3438  CG  GLN A 226     -30.923 -22.681  59.579  1.00 26.28           C  
ATOM   3439  HG2 GLN A 226     -30.275 -21.878  59.227  1.00 26.28           H  
ATOM   3440  HG3 GLN A 226     -31.126 -23.345  58.739  1.00 26.28           H  
ATOM   3441  CD  GLN A 226     -30.156 -23.459  60.647  1.00 26.28           C  
ATOM   3442  NE2 GLN A 226     -29.082 -24.125  60.288  1.00 26.28           N  
ATOM   3443 HE21 GLN A 226     -28.782 -24.171  59.324  1.00 26.28           H  
ATOM   3444 HE22 GLN A 226     -28.631 -24.631  61.036  1.00 26.28           H  
ATOM   3445  OE1 GLN A 226     -30.472 -23.482  61.819  1.00 26.28           O  
ATOM   3446  N   ILE A 227     -35.256 -21.265  58.429  1.00 29.38           N  
ATOM   3447  H   ILE A 227     -34.892 -21.276  57.487  1.00 29.38           H  
ATOM   3448  CA  ILE A 227     -36.503 -22.015  58.640  1.00 29.38           C  
ATOM   3449  HA  ILE A 227     -36.475 -22.472  59.630  1.00 29.38           H  
ATOM   3450  C   ILE A 227     -36.549 -23.150  57.613  1.00 29.38           C  
ATOM   3451  CB  ILE A 227     -37.767 -21.120  58.593  1.00 29.38           C  
ATOM   3452  HB  ILE A 227     -37.798 -20.605  57.633  1.00 29.38           H  
ATOM   3453  O   ILE A 227     -36.613 -22.907  56.408  1.00 29.38           O  
ATOM   3454  CG1 ILE A 227     -37.723 -20.060  59.720  1.00 29.38           C  
ATOM   3455 HG12 ILE A 227     -37.612 -20.560  60.682  1.00 29.38           H  
ATOM   3456 HG13 ILE A 227     -36.851 -19.424  59.568  1.00 29.38           H  
ATOM   3457  CG2 ILE A 227     -39.035 -21.992  58.717  1.00 29.38           C  
ATOM   3458 HG21 ILE A 227     -39.932 -21.376  58.650  1.00 29.38           H  
ATOM   3459 HG22 ILE A 227     -39.088 -22.713  57.901  1.00 29.38           H  
ATOM   3460 HG23 ILE A 227     -39.036 -22.524  59.668  1.00 29.38           H  
ATOM   3461  CD1 ILE A 227     -38.941 -19.130  59.797  1.00 29.38           C  
ATOM   3462 HD11 ILE A 227     -39.134 -18.689  58.819  1.00 29.38           H  
ATOM   3463 HD12 ILE A 227     -39.820 -19.677  60.137  1.00 29.38           H  
ATOM   3464 HD13 ILE A 227     -38.737 -18.333  60.511  1.00 29.38           H  
ATOM   3465  N   SER A 228     -36.522 -24.390  58.096  1.00 23.45           N  
ATOM   3466  H   SER A 228     -36.451 -24.517  59.095  1.00 23.45           H  
ATOM   3467  CA  SER A 228     -36.948 -25.576  57.354  1.00 23.45           C  
ATOM   3468  HA  SER A 228     -37.013 -25.343  56.291  1.00 23.45           H  
ATOM   3469  C   SER A 228     -38.337 -25.987  57.843  1.00 23.45           C  
ATOM   3470  CB  SER A 228     -35.947 -26.727  57.530  1.00 23.45           C  
ATOM   3471  HB2 SER A 228     -35.000 -26.449  57.067  1.00 23.45           H  
ATOM   3472  HB3 SER A 228     -36.332 -27.617  57.033  1.00 23.45           H  
ATOM   3473  O   SER A 228     -38.618 -25.931  59.038  1.00 23.45           O  
ATOM   3474  OG  SER A 228     -35.726 -27.008  58.899  1.00 23.45           O  
ATOM   3475  HG  SER A 228     -35.239 -27.830  58.989  1.00 23.45           H  
ATOM   3476  N   VAL A 229     -39.207 -26.433  56.935  1.00 28.98           N  
ATOM   3477  H   VAL A 229     -38.948 -26.433  55.958  1.00 28.98           H  
ATOM   3478  CA  VAL A 229     -40.438 -27.149  57.299  1.00 28.98           C  
ATOM   3479  HA  VAL A 229     -40.367 -27.453  58.343  1.00 28.98           H  
ATOM   3480  C   VAL A 229     -40.512 -28.417  56.460  1.00 28.98           C  
ATOM   3481  CB  VAL A 229     -41.707 -26.282  57.179  1.00 28.98           C  
ATOM   3482  HB  VAL A 229     -41.828 -25.954  56.147  1.00 28.98           H  
ATOM   3483  O   VAL A 229     -40.378 -28.383  55.238  1.00 28.98           O  
ATOM   3484  CG1 VAL A 229     -42.954 -27.074  57.599  1.00 28.98           C  
ATOM   3485 HG11 VAL A 229     -43.114 -27.920  56.931  1.00 28.98           H  
ATOM   3486 HG12 VAL A 229     -43.835 -26.433  57.540  1.00 28.98           H  
ATOM   3487 HG13 VAL A 229     -42.848 -27.436  58.621  1.00 28.98           H  
ATOM   3488  CG2 VAL A 229     -41.630 -25.047  58.087  1.00 28.98           C  
ATOM   3489 HG21 VAL A 229     -41.458 -25.349  59.121  1.00 28.98           H  
ATOM   3490 HG22 VAL A 229     -42.559 -24.480  58.027  1.00 28.98           H  
ATOM   3491 HG23 VAL A 229     -40.814 -24.400  57.767  1.00 28.98           H  
ATOM   3492  N   HIS A 230     -40.665 -29.544  57.148  1.00 28.32           N  
ATOM   3493  H   HIS A 230     -40.828 -29.472  58.142  1.00 28.32           H  
ATOM   3494  CA  HIS A 230     -40.658 -30.885  56.577  1.00 28.32           C  
ATOM   3495  HA  HIS A 230     -40.011 -30.883  55.700  1.00 28.32           H  
ATOM   3496  C   HIS A 230     -42.064 -31.325  56.130  1.00 28.32           C  
ATOM   3497  CB  HIS A 230     -40.072 -31.866  57.617  1.00 28.32           C  
ATOM   3498  HB2 HIS A 230     -40.742 -32.718  57.734  1.00 28.32           H  
ATOM   3499  HB3 HIS A 230     -40.028 -31.389  58.596  1.00 28.32           H  
ATOM   3500  O   HIS A 230     -43.049 -31.033  56.795  1.00 28.32           O  
ATOM   3501  CG  HIS A 230     -38.703 -32.412  57.286  1.00 28.32           C  
ATOM   3502  CD2 HIS A 230     -37.615 -32.422  58.117  1.00 28.32           C  
ATOM   3503  HD2 HIS A 230     -37.570 -32.001  59.111  1.00 28.32           H  
ATOM   3504  ND1 HIS A 230     -38.347 -33.109  56.152  1.00 28.32           N  
ATOM   3505  HD1 HIS A 230     -38.971 -33.406  55.416  1.00 28.32           H  
ATOM   3506  CE1 HIS A 230     -37.071 -33.509  56.291  1.00 28.32           C  
ATOM   3507  HE1 HIS A 230     -36.525 -34.111  55.580  1.00 28.32           H  
ATOM   3508  NE2 HIS A 230     -36.582 -33.107  57.472  1.00 28.32           N  
ATOM   3509  N   SER A 231     -42.099 -32.075  55.023  1.00 23.88           N  
ATOM   3510  H   SER A 231     -41.240 -32.063  54.492  1.00 23.88           H  
ATOM   3511  CA  SER A 231     -42.997 -33.202  54.694  1.00 23.88           C  
ATOM   3512  HA  SER A 231     -43.129 -33.192  53.612  1.00 23.88           H  
ATOM   3513  C   SER A 231     -44.402 -33.306  55.316  1.00 23.88           C  
ATOM   3514  CB  SER A 231     -42.272 -34.512  55.047  1.00 23.88           C  
ATOM   3515  HB2 SER A 231     -41.350 -34.586  54.470  1.00 23.88           H  
ATOM   3516  HB3 SER A 231     -42.908 -35.361  54.796  1.00 23.88           H  
ATOM   3517  O   SER A 231     -44.535 -33.468  56.526  1.00 23.88           O  
ATOM   3518  OG  SER A 231     -41.958 -34.552  56.424  1.00 23.88           O  
ATOM   3519  HG  SER A 231     -42.735 -34.253  56.902  1.00 23.88           H  
ATOM   3520  N   GLN A 232     -45.392 -33.583  54.458  1.00 27.38           N  
ATOM   3521  H   GLN A 232     -45.326 -33.218  53.519  1.00 27.38           H  
ATOM   3522  CA  GLN A 232     -46.175 -34.826  54.572  1.00 27.38           C  
ATOM   3523  HA  GLN A 232     -45.476 -35.618  54.840  1.00 27.38           H  
ATOM   3524  C   GLN A 232     -46.779 -35.246  53.219  1.00 27.38           C  
ATOM   3525  CB  GLN A 232     -47.238 -34.744  55.688  1.00 27.38           C  
ATOM   3526  HB2 GLN A 232     -47.333 -33.714  56.034  1.00 27.38           H  
ATOM   3527  HB3 GLN A 232     -48.209 -35.064  55.311  1.00 27.38           H  
ATOM   3528  O   GLN A 232     -47.229 -34.418  52.431  1.00 27.38           O  
ATOM   3529  CG  GLN A 232     -46.841 -35.651  56.871  1.00 27.38           C  
ATOM   3530  HG2 GLN A 232     -46.995 -36.693  56.591  1.00 27.38           H  
ATOM   3531  HG3 GLN A 232     -45.784 -35.525  57.101  1.00 27.38           H  
ATOM   3532  CD  GLN A 232     -47.637 -35.369  58.140  1.00 27.38           C  
ATOM   3533  NE2 GLN A 232     -47.036 -35.494  59.303  1.00 27.38           N  
ATOM   3534 HE21 GLN A 232     -46.050 -35.705  59.355  1.00 27.38           H  
ATOM   3535 HE22 GLN A 232     -47.605 -35.284  60.110  1.00 27.38           H  
ATOM   3536  OE1 GLN A 232     -48.812 -35.053  58.124  1.00 27.38           O  
ATOM   3537  N   SER A 233     -46.726 -36.548  52.944  1.00 23.70           N  
ATOM   3538  H   SER A 233     -46.393 -37.171  53.665  1.00 23.70           H  
ATOM   3539  CA  SER A 233     -47.291 -37.242  51.780  1.00 23.70           C  
ATOM   3540  HA  SER A 233     -47.376 -36.560  50.934  1.00 23.70           H  
ATOM   3541  C   SER A 233     -48.675 -37.821  52.102  1.00 23.70           C  
ATOM   3542  CB  SER A 233     -46.345 -38.399  51.421  1.00 23.70           C  
ATOM   3543  HB2 SER A 233     -45.426 -37.989  51.003  1.00 23.70           H  
ATOM   3544  HB3 SER A 233     -46.813 -39.040  50.674  1.00 23.70           H  
ATOM   3545  O   SER A 233     -48.956 -38.015  53.280  1.00 23.70           O  
ATOM   3546  OG  SER A 233     -46.026 -39.159  52.580  1.00 23.70           O  
ATOM   3547  HG  SER A 233     -45.542 -39.947  52.322  1.00 23.70           H  
ATOM   3548  N   LEU A 234     -49.495 -38.130  51.076  1.00 26.36           N  
ATOM   3549  H   LEU A 234     -49.298 -37.676  50.195  1.00 26.36           H  
ATOM   3550  CA  LEU A 234     -50.490 -39.236  50.961  1.00 26.36           C  
ATOM   3551  HA  LEU A 234     -49.924 -40.150  50.782  1.00 26.36           H  
ATOM   3552  C   LEU A 234     -51.349 -39.051  49.665  1.00 26.36           C  
ATOM   3553  CB  LEU A 234     -51.277 -39.430  52.283  1.00 26.36           C  
ATOM   3554  HB2 LEU A 234     -51.343 -38.475  52.805  1.00 26.36           H  
ATOM   3555  HB3 LEU A 234     -52.313 -39.719  52.108  1.00 26.36           H  
ATOM   3556  O   LEU A 234     -51.192 -38.017  49.013  1.00 26.36           O  
ATOM   3557  CG  LEU A 234     -50.578 -40.489  53.188  1.00 26.36           C  
ATOM   3558  HG  LEU A 234     -49.498 -40.343  53.176  1.00 26.36           H  
ATOM   3559  CD1 LEU A 234     -51.052 -40.358  54.632  1.00 26.36           C  
ATOM   3560 HD11 LEU A 234     -50.531 -41.079  55.263  1.00 26.36           H  
ATOM   3561 HD12 LEU A 234     -50.822 -39.356  54.994  1.00 26.36           H  
ATOM   3562 HD13 LEU A 234     -52.127 -40.525  54.694  1.00 26.36           H  
ATOM   3563  CD2 LEU A 234     -50.798 -41.943  52.759  1.00 26.36           C  
ATOM   3564 HD21 LEU A 234     -50.250 -42.602  53.432  1.00 26.36           H  
ATOM   3565 HD22 LEU A 234     -51.857 -42.194  52.815  1.00 26.36           H  
ATOM   3566 HD23 LEU A 234     -50.422 -42.106  51.749  1.00 26.36           H  
ATOM   3567  N   PRO A 235     -52.088 -40.062  49.141  1.00 25.98           N  
ATOM   3568  CA  PRO A 235     -51.751 -40.550  47.799  1.00 25.98           C  
ATOM   3569  HA  PRO A 235     -50.923 -39.976  47.383  1.00 25.98           H  
ATOM   3570  C   PRO A 235     -52.885 -40.575  46.746  1.00 25.98           C  
ATOM   3571  CB  PRO A 235     -51.269 -41.978  48.086  1.00 25.98           C  
ATOM   3572  HB2 PRO A 235     -50.297 -41.946  48.578  1.00 25.98           H  
ATOM   3573  HB3 PRO A 235     -51.220 -42.612  47.200  1.00 25.98           H  
ATOM   3574  O   PRO A 235     -54.049 -40.287  47.001  1.00 25.98           O  
ATOM   3575  CG  PRO A 235     -52.329 -42.465  49.069  1.00 25.98           C  
ATOM   3576  HG2 PRO A 235     -51.934 -43.236  49.731  1.00 25.98           H  
ATOM   3577  HG3 PRO A 235     -53.201 -42.834  48.528  1.00 25.98           H  
ATOM   3578  CD  PRO A 235     -52.697 -41.195  49.838  1.00 25.98           C  
ATOM   3579  HD2 PRO A 235     -53.781 -41.077  49.859  1.00 25.98           H  
ATOM   3580  HD3 PRO A 235     -52.329 -41.303  50.858  1.00 25.98           H  
ATOM   3581  N   CYS A 236     -52.471 -41.004  45.549  1.00 21.38           N  
ATOM   3582  H   CYS A 236     -51.472 -41.140  45.483  1.00 21.38           H  
ATOM   3583  CA  CYS A 236     -53.228 -41.508  44.398  1.00 21.38           C  
ATOM   3584  HA  CYS A 236     -53.300 -40.712  43.656  1.00 21.38           H  
ATOM   3585  C   CYS A 236     -54.650 -42.063  44.656  1.00 21.38           C  
ATOM   3586  CB  CYS A 236     -52.350 -42.647  43.839  1.00 21.38           C  
ATOM   3587  HB2 CYS A 236     -51.334 -42.286  43.677  1.00 21.38           H  
ATOM   3588  HB3 CYS A 236     -52.318 -43.455  44.570  1.00 21.38           H  
ATOM   3589  O   CYS A 236     -54.852 -42.922  45.512  1.00 21.38           O  
ATOM   3590  SG  CYS A 236     -52.974 -43.318  42.272  1.00 21.38           S  
ATOM   3591  HG  CYS A 236     -52.815 -42.221  41.526  1.00 21.38           H  
ATOM   3592  N   SER A 237     -55.591 -41.710  43.771  1.00 27.78           N  
ATOM   3593  H   SER A 237     -55.375 -40.989  43.098  1.00 27.78           H  
ATOM   3594  CA  SER A 237     -56.718 -42.581  43.400  1.00 27.78           C  
ATOM   3595  HA  SER A 237     -56.407 -43.612  43.566  1.00 27.78           H  
ATOM   3596  C   SER A 237     -57.035 -42.458  41.900  1.00 27.78           C  
ATOM   3597  CB  SER A 237     -57.946 -42.351  44.287  1.00 27.78           C  
ATOM   3598  HB2 SER A 237     -57.682 -42.551  45.326  1.00 27.78           H  
ATOM   3599  HB3 SER A 237     -58.738 -43.040  43.994  1.00 27.78           H  
ATOM   3600  O   SER A 237     -56.615 -41.509  41.237  1.00 27.78           O  
ATOM   3601  OG  SER A 237     -58.422 -41.030  44.176  1.00 27.78           O  
ATOM   3602  HG  SER A 237     -57.781 -40.448  44.590  1.00 27.78           H  
ATOM   3603  N   GLN A 238     -57.678 -43.486  41.346  1.00 24.72           N  
ATOM   3604  H   GLN A 238     -58.097 -44.168  41.963  1.00 24.72           H  
ATOM   3605  CA  GLN A 238     -57.744 -43.781  39.911  1.00 24.72           C  
ATOM   3606  HA  GLN A 238     -56.937 -43.271  39.385  1.00 24.72           H  
ATOM   3607  C   GLN A 238     -59.092 -43.374  39.297  1.00 24.72           C  
ATOM   3608  CB  GLN A 238     -57.601 -45.307  39.732  1.00 24.72           C  
ATOM   3609  HB2 GLN A 238     -57.671 -45.553  38.673  1.00 24.72           H  
ATOM   3610  HB3 GLN A 238     -58.459 -45.761  40.229  1.00 24.72           H  
ATOM   3611  O   GLN A 238     -60.127 -43.653  39.895  1.00 24.72           O  
ATOM   3612  CG  GLN A 238     -56.313 -45.943  40.296  1.00 24.72           C  
ATOM   3613  HG2 GLN A 238     -56.040 -45.478  41.243  1.00 24.72           H  
ATOM   3614  HG3 GLN A 238     -55.497 -45.773  39.594  1.00 24.72           H  
ATOM   3615  CD  GLN A 238     -56.454 -47.445  40.561  1.00 24.72           C  
ATOM   3616  NE2 GLN A 238     -55.371 -48.146  40.808  1.00 24.72           N  
ATOM   3617 HE21 GLN A 238     -55.520 -49.124  41.010  1.00 24.72           H  
ATOM   3618 HE22 GLN A 238     -54.461 -47.709  40.847  1.00 24.72           H  
ATOM   3619  OE1 GLN A 238     -57.525 -48.023  40.575  1.00 24.72           O  
ATOM   3620  N   THR A 239     -59.100 -42.899  38.046  1.00 28.38           N  
ATOM   3621  H   THR A 239     -58.242 -42.531  37.659  1.00 28.38           H  
ATOM   3622  CA  THR A 239     -60.281 -42.970  37.158  1.00 28.38           C  
ATOM   3623  HA  THR A 239     -60.820 -43.882  37.415  1.00 28.38           H  
ATOM   3624  C   THR A 239     -59.885 -43.125  35.683  1.00 28.38           C  
ATOM   3625  CB  THR A 239     -61.301 -41.823  37.342  1.00 28.38           C  
ATOM   3626  HB  THR A 239     -61.718 -41.554  36.371  1.00 28.38           H  
ATOM   3627  O   THR A 239     -59.731 -42.177  34.925  1.00 28.38           O  
ATOM   3628  CG2 THR A 239     -62.479 -42.224  38.235  1.00 28.38           C  
ATOM   3629 HG21 THR A 239     -62.927 -43.148  37.868  1.00 28.38           H  
ATOM   3630 HG22 THR A 239     -62.150 -42.365  39.264  1.00 28.38           H  
ATOM   3631 HG23 THR A 239     -63.236 -41.440  38.213  1.00 28.38           H  
ATOM   3632  OG1 THR A 239     -60.720 -40.678  37.916  1.00 28.38           O  
ATOM   3633  HG1 THR A 239     -61.429 -40.085  38.175  1.00 28.38           H  
ATOM   3634  N   THR A 240     -59.713 -44.393  35.303  1.00 28.32           N  
ATOM   3635  H   THR A 240     -59.577 -45.008  36.093  1.00 28.32           H  
ATOM   3636  CA  THR A 240     -60.415 -45.075  34.194  1.00 28.32           C  
ATOM   3637  HA  THR A 240     -59.819 -45.965  33.990  1.00 28.32           H  
ATOM   3638  C   THR A 240     -60.613 -44.387  32.831  1.00 28.32           C  
ATOM   3639  CB  THR A 240     -61.778 -45.600  34.672  1.00 28.32           C  
ATOM   3640  HB  THR A 240     -62.330 -46.001  33.822  1.00 28.32           H  
ATOM   3641  O   THR A 240     -61.385 -43.446  32.670  1.00 28.32           O  
ATOM   3642  CG2 THR A 240     -61.616 -46.710  35.711  1.00 28.32           C  
ATOM   3643 HG21 THR A 240     -61.136 -46.327  36.612  1.00 28.32           H  
ATOM   3644 HG22 THR A 240     -62.601 -47.090  35.981  1.00 28.32           H  
ATOM   3645 HG23 THR A 240     -61.025 -47.529  35.300  1.00 28.32           H  
ATOM   3646  OG1 THR A 240     -62.526 -44.565  35.264  1.00 28.32           O  
ATOM   3647  HG1 THR A 240     -62.605 -43.866  34.610  1.00 28.32           H  
ATOM   3648  N   ASN A 241     -60.049 -45.048  31.814  1.00 23.61           N  
ATOM   3649  H   ASN A 241     -59.405 -45.782  32.072  1.00 23.61           H  
ATOM   3650  CA  ASN A 241     -60.287 -44.889  30.376  1.00 23.61           C  
ATOM   3651  HA  ASN A 241     -59.660 -44.081  29.998  1.00 23.61           H  
ATOM   3652  C   ASN A 241     -61.748 -44.641  29.944  1.00 23.61           C  
ATOM   3653  CB  ASN A 241     -59.893 -46.223  29.699  1.00 23.61           C  
ATOM   3654  HB2 ASN A 241     -60.466 -47.037  30.143  1.00 23.61           H  
ATOM   3655  HB3 ASN A 241     -60.155 -46.180  28.642  1.00 23.61           H  
ATOM   3656  O   ASN A 241     -62.648 -45.391  30.324  1.00 23.61           O  
ATOM   3657  CG  ASN A 241     -58.419 -46.548  29.760  1.00 23.61           C  
ATOM   3658  ND2 ASN A 241     -58.036 -47.635  30.389  1.00 23.61           N  
ATOM   3659 HD21 ASN A 241     -58.702 -48.269  30.807  1.00 23.61           H  
ATOM   3660 HD22 ASN A 241     -57.042 -47.810  30.409  1.00 23.61           H  
ATOM   3661  OD1 ASN A 241     -57.601 -45.835  29.217  1.00 23.61           O  
ATOM   3662  N   ARG A 242     -61.914 -43.817  28.899  1.00 26.20           N  
ATOM   3663  H   ARG A 242     -61.210 -43.112  28.737  1.00 26.20           H  
ATOM   3664  CA  ARG A 242     -62.784 -44.173  27.762  1.00 26.20           C  
ATOM   3665  HA  ARG A 242     -62.794 -45.261  27.696  1.00 26.20           H  
ATOM   3666  C   ARG A 242     -62.204 -43.663  26.439  1.00 26.20           C  
ATOM   3667  CB  ARG A 242     -64.239 -43.706  27.995  1.00 26.20           C  
ATOM   3668  HB2 ARG A 242     -64.311 -43.157  28.934  1.00 26.20           H  
ATOM   3669  HB3 ARG A 242     -64.560 -43.045  27.190  1.00 26.20           H  
ATOM   3670  O   ARG A 242     -62.109 -42.463  26.213  1.00 26.20           O  
ATOM   3671  CG  ARG A 242     -65.177 -44.925  28.050  1.00 26.20           C  
ATOM   3672  HG2 ARG A 242     -65.138 -45.446  27.093  1.00 26.20           H  
ATOM   3673  HG3 ARG A 242     -64.834 -45.601  28.833  1.00 26.20           H  
ATOM   3674  CD  ARG A 242     -66.628 -44.537  28.346  1.00 26.20           C  
ATOM   3675  HD2 ARG A 242     -66.656 -43.975  29.279  1.00 26.20           H  
ATOM   3676  HD3 ARG A 242     -66.994 -43.903  27.539  1.00 26.20           H  
ATOM   3677  NE  ARG A 242     -67.480 -45.739  28.469  1.00 26.20           N  
ATOM   3678  HE  ARG A 242     -67.009 -46.632  28.420  1.00 26.20           H  
ATOM   3679  NH1 ARG A 242     -69.493 -44.674  28.758  1.00 26.20           N  
ATOM   3680 HH11 ARG A 242     -69.025 -43.782  28.685  1.00 26.20           H  
ATOM   3681 HH12 ARG A 242     -70.492 -44.709  28.900  1.00 26.20           H  
ATOM   3682  NH2 ARG A 242     -69.418 -46.901  28.764  1.00 26.20           N  
ATOM   3683 HH21 ARG A 242     -70.418 -46.914  28.906  1.00 26.20           H  
ATOM   3684 HH22 ARG A 242     -68.916 -47.775  28.694  1.00 26.20           H  
ATOM   3685  CZ  ARG A 242     -68.787 -45.765  28.662  1.00 26.20           C  
ATOM   3686  N   ARG A 243     -61.816 -44.595  25.562  1.00 23.67           N  
ATOM   3687  H   ARG A 243     -61.972 -45.560  25.818  1.00 23.67           H  
ATOM   3688  CA  ARG A 243     -61.547 -44.311  24.144  1.00 23.67           C  
ATOM   3689  HA  ARG A 243     -60.958 -43.399  24.050  1.00 23.67           H  
ATOM   3690  C   ARG A 243     -62.885 -44.095  23.435  1.00 23.67           C  
ATOM   3691  CB  ARG A 243     -60.815 -45.489  23.466  1.00 23.67           C  
ATOM   3692  HB2 ARG A 243     -61.388 -46.400  23.640  1.00 23.67           H  
ATOM   3693  HB3 ARG A 243     -60.807 -45.309  22.392  1.00 23.67           H  
ATOM   3694  O   ARG A 243     -63.796 -44.894  23.634  1.00 23.67           O  
ATOM   3695  CG  ARG A 243     -59.363 -45.720  23.916  1.00 23.67           C  
ATOM   3696  HG2 ARG A 243     -58.767 -44.841  23.671  1.00 23.67           H  
ATOM   3697  HG3 ARG A 243     -59.331 -45.889  24.992  1.00 23.67           H  
ATOM   3698  CD  ARG A 243     -58.794 -46.952  23.187  1.00 23.67           C  
ATOM   3699  HD2 ARG A 243     -59.383 -47.825  23.468  1.00 23.67           H  
ATOM   3700  HD3 ARG A 243     -58.895 -46.798  22.113  1.00 23.67           H  
ATOM   3701  NE  ARG A 243     -57.371 -47.197  23.504  1.00 23.67           N  
ATOM   3702  HE  ARG A 243     -56.910 -46.523  24.099  1.00 23.67           H  
ATOM   3703  NH1 ARG A 243     -57.120 -49.146  22.302  1.00 23.67           N  
ATOM   3704 HH11 ARG A 243     -56.533 -49.893  21.959  1.00 23.67           H  
ATOM   3705 HH12 ARG A 243     -58.089 -49.107  22.022  1.00 23.67           H  
ATOM   3706  NH2 ARG A 243     -55.368 -48.286  23.369  1.00 23.67           N  
ATOM   3707 HH21 ARG A 243     -54.931 -47.588  23.953  1.00 23.67           H  
ATOM   3708 HH22 ARG A 243     -54.811 -49.053  23.021  1.00 23.67           H  
ATOM   3709  CZ  ARG A 243     -56.632 -48.204  23.060  1.00 23.67           C  
ATOM   3710  N   LEU A 244     -62.960 -43.099  22.559  1.00 27.42           N  
ATOM   3711  H   LEU A 244     -62.195 -42.443  22.498  1.00 27.42           H  
ATOM   3712  CA  LEU A 244     -63.961 -43.031  21.496  1.00 27.42           C  
ATOM   3713  HA  LEU A 244     -64.469 -43.992  21.409  1.00 27.42           H  
ATOM   3714  C   LEU A 244     -63.232 -42.799  20.174  1.00 27.42           C  
ATOM   3715  CB  LEU A 244     -65.016 -41.948  21.794  1.00 27.42           C  
ATOM   3716  HB2 LEU A 244     -64.516 -41.076  22.216  1.00 27.42           H  
ATOM   3717  HB3 LEU A 244     -65.477 -41.637  20.857  1.00 27.42           H  
ATOM   3718  O   LEU A 244     -62.681 -41.730  19.928  1.00 27.42           O  
ATOM   3719  CG  LEU A 244     -66.134 -42.419  22.745  1.00 27.42           C  
ATOM   3720  HG  LEU A 244     -65.693 -42.873  23.633  1.00 27.42           H  
ATOM   3721  CD1 LEU A 244     -66.974 -41.225  23.194  1.00 27.42           C  
ATOM   3722 HD11 LEU A 244     -67.755 -41.553  23.880  1.00 27.42           H  
ATOM   3723 HD12 LEU A 244     -66.341 -40.498  23.704  1.00 27.42           H  
ATOM   3724 HD13 LEU A 244     -67.435 -40.747  22.330  1.00 27.42           H  
ATOM   3725  CD2 LEU A 244     -67.076 -43.427  22.078  1.00 27.42           C  
ATOM   3726 HD21 LEU A 244     -66.547 -44.352  21.849  1.00 27.42           H  
ATOM   3727 HD22 LEU A 244     -67.900 -43.666  22.750  1.00 27.42           H  
ATOM   3728 HD23 LEU A 244     -67.481 -43.009  21.156  1.00 27.42           H  
ATOM   3729  N   SER A 245     -63.198 -43.841  19.352  1.00 24.60           N  
ATOM   3730  H   SER A 245     -63.655 -44.695  19.639  1.00 24.60           H  
ATOM   3731  CA  SER A 245     -62.919 -43.750  17.923  1.00 24.60           C  
ATOM   3732  HA  SER A 245     -62.083 -43.076  17.736  1.00 24.60           H  
ATOM   3733  C   SER A 245     -64.167 -43.236  17.210  1.00 24.60           C  
ATOM   3734  CB  SER A 245     -62.588 -45.150  17.390  1.00 24.60           C  
ATOM   3735  HB2 SER A 245     -62.561 -45.136  16.301  1.00 24.60           H  
ATOM   3736  HB3 SER A 245     -61.610 -45.455  17.762  1.00 24.60           H  
ATOM   3737  O   SER A 245     -65.246 -43.773  17.456  1.00 24.60           O  
ATOM   3738  OG  SER A 245     -63.562 -46.080  17.841  1.00 24.60           O  
ATOM   3739  HG  SER A 245     -64.418 -45.784  17.522  1.00 24.60           H  
ATOM   3740  N   PHE A 246     -64.022 -42.282  16.294  1.00 28.44           N  
ATOM   3741  H   PHE A 246     -63.114 -41.872  16.130  1.00 28.44           H  
ATOM   3742  CA  PHE A 246     -65.065 -41.961  15.320  1.00 28.44           C  
ATOM   3743  HA  PHE A 246     -65.776 -42.787  15.293  1.00 28.44           H  
ATOM   3744  C   PHE A 246     -64.472 -41.881  13.914  1.00 28.44           C  
ATOM   3745  CB  PHE A 246     -65.855 -40.707  15.728  1.00 28.44           C  
ATOM   3746  HB2 PHE A 246     -66.024 -40.085  14.849  1.00 28.44           H  
ATOM   3747  HB3 PHE A 246     -65.283 -40.111  16.440  1.00 28.44           H  
ATOM   3748  O   PHE A 246     -63.367 -41.372  13.724  1.00 28.44           O  
ATOM   3749  CG  PHE A 246     -67.203 -41.071  16.321  1.00 28.44           C  
ATOM   3750  CD1 PHE A 246     -68.313 -41.238  15.470  1.00 28.44           C  
ATOM   3751  HD1 PHE A 246     -68.224 -41.042  14.411  1.00 28.44           H  
ATOM   3752  CD2 PHE A 246     -67.336 -41.322  17.700  1.00 28.44           C  
ATOM   3753  HD2 PHE A 246     -66.482 -41.214  18.351  1.00 28.44           H  
ATOM   3754  CE1 PHE A 246     -69.548 -41.656  15.994  1.00 28.44           C  
ATOM   3755  HE1 PHE A 246     -70.397 -41.771  15.337  1.00 28.44           H  
ATOM   3756  CE2 PHE A 246     -68.575 -41.737  18.225  1.00 28.44           C  
ATOM   3757  HE2 PHE A 246     -68.679 -41.929  19.282  1.00 28.44           H  
ATOM   3758  CZ  PHE A 246     -69.679 -41.907  17.371  1.00 28.44           C  
ATOM   3759  HZ  PHE A 246     -70.632 -42.222  17.769  1.00 28.44           H  
ATOM   3760  N   ASN A 247     -65.201 -42.455  12.955  1.00 29.28           N  
ATOM   3761  H   ASN A 247     -66.124 -42.789  13.192  1.00 29.28           H  
ATOM   3762  CA  ASN A 247     -64.792 -42.557  11.558  1.00 29.28           C  
ATOM   3763  HA  ASN A 247     -63.765 -42.921  11.532  1.00 29.28           H  
ATOM   3764  C   ASN A 247     -64.853 -41.188  10.859  1.00 29.28           C  
ATOM   3765  CB  ASN A 247     -65.703 -43.568  10.836  1.00 29.28           C  
ATOM   3766  HB2 ASN A 247     -66.746 -43.333  11.044  1.00 29.28           H  
ATOM   3767  HB3 ASN A 247     -65.560 -43.478   9.759  1.00 29.28           H  
ATOM   3768  O   ASN A 247     -65.749 -40.398  11.157  1.00 29.28           O  
ATOM   3769  CG  ASN A 247     -65.413 -45.013  11.199  1.00 29.28           C  
ATOM   3770  ND2 ASN A 247     -66.406 -45.868  11.156  1.00 29.28           N  
ATOM   3771 HD21 ASN A 247     -67.315 -45.575  10.828  1.00 29.28           H  
ATOM   3772 HD22 ASN A 247     -66.177 -46.833  11.346  1.00 29.28           H  
ATOM   3773  OD1 ASN A 247     -64.302 -45.395  11.517  1.00 29.28           O  
ATOM   3774  N   PRO A 248     -63.962 -40.911   9.891  1.00 28.09           N  
ATOM   3775  CA  PRO A 248     -63.962 -39.665   9.130  1.00 28.09           C  
ATOM   3776  HA  PRO A 248     -64.222 -38.830   9.781  1.00 28.09           H  
ATOM   3777  C   PRO A 248     -64.983 -39.698   7.976  1.00 28.09           C  
ATOM   3778  CB  PRO A 248     -62.505 -39.504   8.679  1.00 28.09           C  
ATOM   3779  HB2 PRO A 248     -62.395 -38.872   7.798  1.00 28.09           H  
ATOM   3780  HB3 PRO A 248     -61.914 -39.100   9.501  1.00 28.09           H  
ATOM   3781  O   PRO A 248     -64.609 -39.572   6.814  1.00 28.09           O  
ATOM   3782  CG  PRO A 248     -62.084 -40.949   8.412  1.00 28.09           C  
ATOM   3783  HG2 PRO A 248     -61.003 -41.074   8.480  1.00 28.09           H  
ATOM   3784  HG3 PRO A 248     -62.445 -41.264   7.434  1.00 28.09           H  
ATOM   3785  CD  PRO A 248     -62.815 -41.726   9.509  1.00 28.09           C  
ATOM   3786  HD2 PRO A 248     -62.154 -41.847  10.367  1.00 28.09           H  
ATOM   3787  HD3 PRO A 248     -63.129 -42.700   9.134  1.00 28.09           H  
ATOM   3788  N   THR A 249     -66.270 -39.875   8.290  1.00 30.12           N  
ATOM   3789  H   THR A 249     -66.504 -40.009   9.263  1.00 30.12           H  
ATOM   3790  CA  THR A 249     -67.387 -39.775   7.328  1.00 30.12           C  
ATOM   3791  HA  THR A 249     -67.124 -39.040   6.567  1.00 30.12           H  
ATOM   3792  C   THR A 249     -68.658 -39.256   8.007  1.00 30.12           C  
ATOM   3793  CB  THR A 249     -67.699 -41.097   6.591  1.00 30.12           C  
ATOM   3794  HB  THR A 249     -68.596 -40.947   5.991  1.00 30.12           H  
ATOM   3795  O   THR A 249     -69.659 -39.958   8.050  1.00 30.12           O  
ATOM   3796  CG2 THR A 249     -66.611 -41.573   5.634  1.00 30.12           C  
ATOM   3797 HG21 THR A 249     -66.348 -40.769   4.946  1.00 30.12           H  
ATOM   3798 HG22 THR A 249     -66.984 -42.424   5.063  1.00 30.12           H  
ATOM   3799 HG23 THR A 249     -65.727 -41.880   6.193  1.00 30.12           H  
ATOM   3800  OG1 THR A 249     -67.953 -42.128   7.520  1.00 30.12           O  
ATOM   3801  HG1 THR A 249     -68.765 -41.853   7.952  1.00 30.12           H  
ATOM   3802  N   ASP A 250     -68.601 -38.045   8.560  1.00 31.26           N  
ATOM   3803  H   ASP A 250     -67.707 -37.578   8.605  1.00 31.26           H  
ATOM   3804  CA  ASP A 250     -69.767 -37.209   8.883  1.00 31.26           C  
ATOM   3805  HA  ASP A 250     -70.472 -37.240   8.052  1.00 31.26           H  
ATOM   3806  C   ASP A 250     -69.282 -35.759   9.046  1.00 31.26           C  
ATOM   3807  CB  ASP A 250     -70.483 -37.680  10.169  1.00 31.26           C  
ATOM   3808  HB2 ASP A 250     -70.905 -36.808  10.670  1.00 31.26           H  
ATOM   3809  HB3 ASP A 250     -69.759 -38.127  10.849  1.00 31.26           H  
ATOM   3810  O   ASP A 250     -68.300 -35.509   9.747  1.00 31.26           O  
ATOM   3811  CG  ASP A 250     -71.646 -38.653   9.915  1.00 31.26           C  
ATOM   3812  OD1 ASP A 250     -72.377 -38.429   8.923  1.00 31.26           O  
ATOM   3813  OD2 ASP A 250     -71.843 -39.546  10.773  1.00 31.26           O  
ATOM   3814  N   HIS A 251     -69.946 -34.798   8.396  1.00 30.00           N  
ATOM   3815  H   HIS A 251     -70.768 -35.062   7.871  1.00 30.00           H  
ATOM   3816  CA  HIS A 251     -69.662 -33.364   8.541  1.00 30.00           C  
ATOM   3817  HA  HIS A 251     -68.649 -33.219   8.916  1.00 30.00           H  
ATOM   3818  C   HIS A 251     -70.655 -32.728   9.532  1.00 30.00           C  
ATOM   3819  CB  HIS A 251     -69.752 -32.651   7.176  1.00 30.00           C  
ATOM   3820  HB2 HIS A 251     -69.893 -31.585   7.355  1.00 30.00           H  
ATOM   3821  HB3 HIS A 251     -70.634 -33.002   6.640  1.00 30.00           H  
ATOM   3822  O   HIS A 251     -71.810 -32.509   9.160  1.00 30.00           O  
ATOM   3823  CG  HIS A 251     -68.541 -32.787   6.287  1.00 30.00           C  
ATOM   3824  CD2 HIS A 251     -68.422 -33.586   5.181  1.00 30.00           C  
ATOM   3825  HD2 HIS A 251     -69.167 -34.275   4.814  1.00 30.00           H  
ATOM   3826  ND1 HIS A 251     -67.393 -32.029   6.361  1.00 30.00           N  
ATOM   3827  HD1 HIS A 251     -67.204 -31.302   7.036  1.00 30.00           H  
ATOM   3828  CE1 HIS A 251     -66.602 -32.368   5.329  1.00 30.00           C  
ATOM   3829  HE1 HIS A 251     -65.639 -31.928   5.111  1.00 30.00           H  
ATOM   3830  NE2 HIS A 251     -67.185 -33.318   4.585  1.00 30.00           N  
ATOM   3831  N   PRO A 252     -70.251 -32.386  10.769  1.00 36.20           N  
ATOM   3832  CA  PRO A 252     -71.075 -31.590  11.669  1.00 36.20           C  
ATOM   3833  HA  PRO A 252     -72.130 -31.823  11.526  1.00 36.20           H  
ATOM   3834  C   PRO A 252     -70.854 -30.090  11.428  1.00 36.20           C  
ATOM   3835  CB  PRO A 252     -70.660 -32.030  13.072  1.00 36.20           C  
ATOM   3836  HB2 PRO A 252     -70.835 -31.253  13.817  1.00 36.20           H  
ATOM   3837  HB3 PRO A 252     -71.190 -32.944  13.338  1.00 36.20           H  
ATOM   3838  O   PRO A 252     -69.735 -29.643  11.178  1.00 36.20           O  
ATOM   3839  CG  PRO A 252     -69.170 -32.335  12.904  1.00 36.20           C  
ATOM   3840  HG2 PRO A 252     -68.594 -31.418  13.028  1.00 36.20           H  
ATOM   3841  HG3 PRO A 252     -68.833 -33.092  13.613  1.00 36.20           H  
ATOM   3842  CD  PRO A 252     -69.044 -32.823  11.458  1.00 36.20           C  
ATOM   3843  HD2 PRO A 252     -69.003 -33.912  11.459  1.00 36.20           H  
ATOM   3844  HD3 PRO A 252     -68.150 -32.407  10.993  1.00 36.20           H  
ATOM   3845  N   VAL A 253     -71.926 -29.305  11.553  1.00 37.72           N  
ATOM   3846  H   VAL A 253     -72.813 -29.741  11.760  1.00 37.72           H  
ATOM   3847  CA  VAL A 253     -71.880 -27.835  11.502  1.00 37.72           C  
ATOM   3848  HA  VAL A 253     -71.456 -27.527  10.546  1.00 37.72           H  
ATOM   3849  C   VAL A 253     -70.978 -27.315  12.626  1.00 37.72           C  
ATOM   3850  CB  VAL A 253     -73.303 -27.247  11.619  1.00 37.72           C  
ATOM   3851  HB  VAL A 253     -73.756 -27.587  12.550  1.00 37.72           H  
ATOM   3852  O   VAL A 253     -71.274 -27.517  13.804  1.00 37.72           O  
ATOM   3853  CG1 VAL A 253     -73.306 -25.713  11.614  1.00 37.72           C  
ATOM   3854 HG11 VAL A 253     -72.765 -25.329  12.478  1.00 37.72           H  
ATOM   3855 HG12 VAL A 253     -74.330 -25.342  11.664  1.00 37.72           H  
ATOM   3856 HG13 VAL A 253     -72.833 -25.338  10.706  1.00 37.72           H  
ATOM   3857  CG2 VAL A 253     -74.190 -27.718  10.456  1.00 37.72           C  
ATOM   3858 HG21 VAL A 253     -75.182 -27.277  10.547  1.00 37.72           H  
ATOM   3859 HG22 VAL A 253     -74.297 -28.802  10.469  1.00 37.72           H  
ATOM   3860 HG23 VAL A 253     -73.751 -27.414   9.506  1.00 37.72           H  
ATOM   3861  N   VAL A 254     -69.874 -26.659  12.263  1.00 41.98           N  
ATOM   3862  H   VAL A 254     -69.687 -26.531  11.278  1.00 41.98           H  
ATOM   3863  CA  VAL A 254     -68.924 -26.081  13.221  1.00 41.98           C  
ATOM   3864  HA  VAL A 254     -68.808 -26.783  14.047  1.00 41.98           H  
ATOM   3865  C   VAL A 254     -69.505 -24.782  13.781  1.00 41.98           C  
ATOM   3866  CB  VAL A 254     -67.530 -25.867  12.592  1.00 41.98           C  
ATOM   3867  HB  VAL A 254     -67.585 -25.078  11.843  1.00 41.98           H  
ATOM   3868  O   VAL A 254     -70.101 -23.987  13.059  1.00 41.98           O  
ATOM   3869  CG1 VAL A 254     -66.492 -25.485  13.653  1.00 41.98           C  
ATOM   3870 HG11 VAL A 254     -66.397 -26.281  14.392  1.00 41.98           H  
ATOM   3871 HG12 VAL A 254     -65.526 -25.313  13.178  1.00 41.98           H  
ATOM   3872 HG13 VAL A 254     -66.790 -24.559  14.146  1.00 41.98           H  
ATOM   3873  CG2 VAL A 254     -67.009 -27.149  11.923  1.00 41.98           C  
ATOM   3874 HG21 VAL A 254     -67.645 -27.422  11.081  1.00 41.98           H  
ATOM   3875 HG22 VAL A 254     -66.994 -27.970  12.640  1.00 41.98           H  
ATOM   3876 HG23 VAL A 254     -66.002 -26.981  11.541  1.00 41.98           H  
ATOM   3877  N   THR A 255     -69.360 -24.570  15.087  1.00 58.02           N  
ATOM   3878  H   THR A 255     -68.827 -25.246  15.616  1.00 58.02           H  
ATOM   3879  CA  THR A 255     -69.779 -23.318  15.739  1.00 58.02           C  
ATOM   3880  HA  THR A 255     -70.584 -22.870  15.156  1.00 58.02           H  
ATOM   3881  C   THR A 255     -68.635 -22.301  15.768  1.00 58.02           C  
ATOM   3882  CB  THR A 255     -70.326 -23.573  17.154  1.00 58.02           C  
ATOM   3883  HB  THR A 255     -70.472 -22.614  17.650  1.00 58.02           H  
ATOM   3884  O   THR A 255     -67.479 -22.688  15.928  1.00 58.02           O  
ATOM   3885  CG2 THR A 255     -71.669 -24.303  17.131  1.00 58.02           C  
ATOM   3886 HG21 THR A 255     -71.565 -25.273  16.645  1.00 58.02           H  
ATOM   3887 HG22 THR A 255     -72.399 -23.709  16.582  1.00 58.02           H  
ATOM   3888 HG23 THR A 255     -72.023 -24.447  18.152  1.00 58.02           H  
ATOM   3889  OG1 THR A 255     -69.439 -24.349  17.930  1.00 58.02           O  
ATOM   3890  HG1 THR A 255     -69.336 -25.196  17.491  1.00 58.02           H  
ATOM   3891  N   GLU A 256     -68.946 -20.998  15.727  1.00 59.91           N  
ATOM   3892  H   GLU A 256     -69.889 -20.745  15.469  1.00 59.91           H  
ATOM   3893  CA  GLU A 256     -67.979 -19.879  15.864  1.00 59.91           C  
ATOM   3894  HA  GLU A 256     -67.394 -19.781  14.950  1.00 59.91           H  
ATOM   3895  C   GLU A 256     -67.010 -20.082  17.057  1.00 59.91           C  
ATOM   3896  CB  GLU A 256     -68.811 -18.593  16.083  1.00 59.91           C  
ATOM   3897  HB2 GLU A 256     -69.596 -18.542  15.328  1.00 59.91           H  
ATOM   3898  HB3 GLU A 256     -69.298 -18.703  17.052  1.00 59.91           H  
ATOM   3899  O   GLU A 256     -65.828 -19.741  17.015  1.00 59.91           O  
ATOM   3900  CG  GLU A 256     -68.025 -17.262  16.038  1.00 59.91           C  
ATOM   3901  HG2 GLU A 256     -67.049 -17.411  16.501  1.00 59.91           H  
ATOM   3902  HG3 GLU A 256     -67.859 -16.987  14.997  1.00 59.91           H  
ATOM   3903  CD  GLU A 256     -68.716 -16.101  16.789  1.00 59.91           C  
ATOM   3904  OE1 GLU A 256     -68.271 -14.937  16.685  1.00 59.91           O  
ATOM   3905  OE2 GLU A 256     -69.589 -16.351  17.653  1.00 59.91           O  
ATOM   3906  N   GLN A 257     -67.499 -20.720  18.129  1.00 60.92           N  
ATOM   3907  H   GLN A 257     -68.463 -21.017  18.072  1.00 60.92           H  
ATOM   3908  CA  GLN A 257     -66.728 -21.077  19.321  1.00 60.92           C  
ATOM   3909  HA  GLN A 257     -66.256 -20.176  19.713  1.00 60.92           H  
ATOM   3910  C   GLN A 257     -65.617 -22.112  19.091  1.00 60.92           C  
ATOM   3911  CB  GLN A 257     -67.682 -21.659  20.372  1.00 60.92           C  
ATOM   3912  HB2 GLN A 257     -68.266 -22.467  19.931  1.00 60.92           H  
ATOM   3913  HB3 GLN A 257     -67.087 -22.083  21.181  1.00 60.92           H  
ATOM   3914  O   GLN A 257     -64.627 -22.084  19.826  1.00 60.92           O  
ATOM   3915  CG  GLN A 257     -68.630 -20.609  20.963  1.00 60.92           C  
ATOM   3916  HG2 GLN A 257     -69.344 -20.292  20.203  1.00 60.92           H  
ATOM   3917  HG3 GLN A 257     -68.054 -19.739  21.277  1.00 60.92           H  
ATOM   3918  CD  GLN A 257     -69.397 -21.137  22.173  1.00 60.92           C  
ATOM   3919  NE2 GLN A 257     -70.231 -20.325  22.779  1.00 60.92           N  
ATOM   3920 HE21 GLN A 257     -70.395 -19.397  22.416  1.00 60.92           H  
ATOM   3921 HE22 GLN A 257     -70.743 -20.722  23.554  1.00 60.92           H  
ATOM   3922  OE1 GLN A 257     -69.252 -22.260  22.622  1.00 60.92           O  
ATOM   3923  N   GLN A 258     -65.806 -23.040  18.149  1.00 64.86           N  
ATOM   3924  H   GLN A 258     -66.622 -22.947  17.561  1.00 64.86           H  
ATOM   3925  CA  GLN A 258     -64.831 -24.061  17.759  1.00 64.86           C  
ATOM   3926  HA  GLN A 258     -64.250 -24.369  18.629  1.00 64.86           H  
ATOM   3927  C   GLN A 258     -63.846 -23.508  16.728  1.00 64.86           C  
ATOM   3928  CB  GLN A 258     -65.557 -25.288  17.186  1.00 64.86           C  
ATOM   3929  HB2 GLN A 258     -64.831 -25.934  16.691  1.00 64.86           H  
ATOM   3930  HB3 GLN A 258     -66.276 -24.951  16.440  1.00 64.86           H  
ATOM   3931  O   GLN A 258     -62.650 -23.753  16.861  1.00 64.86           O  
ATOM   3932  CG  GLN A 258     -66.283 -26.114  18.255  1.00 64.86           C  
ATOM   3933  HG2 GLN A 258     -66.914 -25.464  18.861  1.00 64.86           H  
ATOM   3934  HG3 GLN A 258     -65.547 -26.585  18.906  1.00 64.86           H  
ATOM   3935  CD  GLN A 258     -67.177 -27.175  17.620  1.00 64.86           C  
ATOM   3936  NE2 GLN A 258     -67.018 -28.437  17.956  1.00 64.86           N  
ATOM   3937 HE21 GLN A 258     -66.282 -28.718  18.588  1.00 64.86           H  
ATOM   3938 HE22 GLN A 258     -67.626 -29.089  17.483  1.00 64.86           H  
ATOM   3939  OE1 GLN A 258     -68.054 -26.881  16.823  1.00 64.86           O  
ATOM   3940  N   GLU A 259     -64.325 -22.710  15.769  1.00 67.78           N  
ATOM   3941  H   GLU A 259     -65.323 -22.565  15.707  1.00 67.78           H  
ATOM   3942  CA  GLU A 259     -63.481 -22.026  14.780  1.00 67.78           C  
ATOM   3943  HA  GLU A 259     -62.945 -22.763  14.182  1.00 67.78           H  
ATOM   3944  C   GLU A 259     -62.431 -21.142  15.457  1.00 67.78           C  
ATOM   3945  CB  GLU A 259     -64.353 -21.177  13.847  1.00 67.78           C  
ATOM   3946  HB2 GLU A 259     -63.705 -20.534  13.251  1.00 67.78           H  
ATOM   3947  HB3 GLU A 259     -65.009 -20.544  14.445  1.00 67.78           H  
ATOM   3948  O   GLU A 259     -61.236 -21.349  15.259  1.00 67.78           O  
ATOM   3949  CG  GLU A 259     -65.191 -22.052  12.908  1.00 67.78           C  
ATOM   3950  HG2 GLU A 259     -64.529 -22.749  12.395  1.00 67.78           H  
ATOM   3951  HG3 GLU A 259     -65.898 -22.625  13.508  1.00 67.78           H  
ATOM   3952  CD  GLU A 259     -65.976 -21.235  11.876  1.00 67.78           C  
ATOM   3953  OE1 GLU A 259     -66.316 -21.830  10.831  1.00 67.78           O  
ATOM   3954  OE2 GLU A 259     -66.234 -20.041  12.148  1.00 67.78           O  
ATOM   3955  N   ALA A 260     -62.851 -20.233  16.344  1.00 67.48           N  
ATOM   3956  H   ALA A 260     -63.845 -20.083  16.444  1.00 67.48           H  
ATOM   3957  CA  ALA A 260     -61.941 -19.353  17.083  1.00 67.48           C  
ATOM   3958  HA  ALA A 260     -61.456 -18.677  16.378  1.00 67.48           H  
ATOM   3959  C   ALA A 260     -60.839 -20.116  17.842  1.00 67.48           C  
ATOM   3960  CB  ALA A 260     -62.789 -18.541  18.067  1.00 67.48           C  
ATOM   3961  HB1 ALA A 260     -63.522 -17.948  17.520  1.00 67.48           H  
ATOM   3962  HB2 ALA A 260     -63.313 -19.209  18.751  1.00 67.48           H  
ATOM   3963  HB3 ALA A 260     -62.141 -17.876  18.638  1.00 67.48           H  
ATOM   3964  O   ALA A 260     -59.703 -19.652  17.965  1.00 67.48           O  
ATOM   3965  N   LEU A 261     -61.180 -21.301  18.353  1.00 71.70           N  
ATOM   3966  H   LEU A 261     -62.103 -21.648  18.133  1.00 71.70           H  
ATOM   3967  CA  LEU A 261     -60.279 -22.164  19.106  1.00 71.70           C  
ATOM   3968  HA  LEU A 261     -59.720 -21.538  19.802  1.00 71.70           H  
ATOM   3969  C   LEU A 261     -59.266 -22.856  18.190  1.00 71.70           C  
ATOM   3970  CB  LEU A 261     -61.154 -23.176  19.866  1.00 71.70           C  
ATOM   3971  HB2 LEU A 261     -62.105 -22.701  20.107  1.00 71.70           H  
ATOM   3972  HB3 LEU A 261     -61.376 -24.024  19.217  1.00 71.70           H  
ATOM   3973  O   LEU A 261     -58.068 -22.860  18.477  1.00 71.70           O  
ATOM   3974  CG  LEU A 261     -60.554 -23.693  21.176  1.00 71.70           C  
ATOM   3975  HG  LEU A 261     -59.617 -24.219  20.993  1.00 71.70           H  
ATOM   3976  CD1 LEU A 261     -60.316 -22.536  22.152  1.00 71.70           C  
ATOM   3977 HD11 LEU A 261     -60.243 -22.907  23.174  1.00 71.70           H  
ATOM   3978 HD12 LEU A 261     -61.130 -21.814  22.086  1.00 71.70           H  
ATOM   3979 HD13 LEU A 261     -59.378 -22.041  21.901  1.00 71.70           H  
ATOM   3980  CD2 LEU A 261     -61.565 -24.661  21.794  1.00 71.70           C  
ATOM   3981 HD21 LEU A 261     -61.268 -24.906  22.814  1.00 71.70           H  
ATOM   3982 HD22 LEU A 261     -62.555 -24.205  21.825  1.00 71.70           H  
ATOM   3983 HD23 LEU A 261     -61.607 -25.571  21.197  1.00 71.70           H  
ATOM   3984  N   GLN A 262     -59.758 -23.405  17.080  1.00 72.32           N  
ATOM   3985  H   GLN A 262     -60.749 -23.315  16.906  1.00 72.32           H  
ATOM   3986  CA  GLN A 262     -58.978 -24.130  16.084  1.00 72.32           C  
ATOM   3987  HA  GLN A 262     -58.346 -24.855  16.597  1.00 72.32           H  
ATOM   3988  C   GLN A 262     -58.049 -23.201  15.288  1.00 72.32           C  
ATOM   3989  CB  GLN A 262     -59.977 -24.888  15.195  1.00 72.32           C  
ATOM   3990  HB2 GLN A 262     -60.634 -25.467  15.844  1.00 72.32           H  
ATOM   3991  HB3 GLN A 262     -60.586 -24.177  14.636  1.00 72.32           H  
ATOM   3992  O   GLN A 262     -56.944 -23.610  14.940  1.00 72.32           O  
ATOM   3993  CG  GLN A 262     -59.299 -25.853  14.214  1.00 72.32           C  
ATOM   3994  HG2 GLN A 262     -58.590 -26.479  14.755  1.00 72.32           H  
ATOM   3995  HG3 GLN A 262     -58.746 -25.276  13.472  1.00 72.32           H  
ATOM   3996  CD  GLN A 262     -60.287 -26.766  13.488  1.00 72.32           C  
ATOM   3997  NE2 GLN A 262     -59.845 -27.473  12.474  1.00 72.32           N  
ATOM   3998 HE21 GLN A 262     -60.570 -27.935  11.944  1.00 72.32           H  
ATOM   3999 HE22 GLN A 262     -58.927 -27.277  12.102  1.00 72.32           H  
ATOM   4000  OE1 GLN A 262     -61.454 -26.899  13.811  1.00 72.32           O  
ATOM   4001  N   TYR A 263     -58.457 -21.950  15.048  1.00 76.84           N  
ATOM   4002  H   TYR A 263     -59.409 -21.700  15.272  1.00 76.84           H  
ATOM   4003  CA  TYR A 263     -57.633 -20.969  14.344  1.00 76.84           C  
ATOM   4004  HA  TYR A 263     -57.092 -21.492  13.555  1.00 76.84           H  
ATOM   4005  C   TYR A 263     -56.551 -20.338  15.221  1.00 76.84           C  
ATOM   4006  CB  TYR A 263     -58.509 -19.900  13.673  1.00 76.84           C  
ATOM   4007  HB2 TYR A 263     -57.861 -19.111  13.292  1.00 76.84           H  
ATOM   4008  HB3 TYR A 263     -59.161 -19.452  14.424  1.00 76.84           H  
ATOM   4009  O   TYR A 263     -55.434 -20.214  14.743  1.00 76.84           O  
ATOM   4010  CG  TYR A 263     -59.339 -20.409  12.505  1.00 76.84           C  
ATOM   4011  CD1 TYR A 263     -58.719 -21.103  11.445  1.00 76.84           C  
ATOM   4012  HD1 TYR A 263     -57.652 -21.272  11.452  1.00 76.84           H  
ATOM   4013  CD2 TYR A 263     -60.728 -20.171  12.461  1.00 76.84           C  
ATOM   4014  HD2 TYR A 263     -61.209 -19.624  13.258  1.00 76.84           H  
ATOM   4015  CE1 TYR A 263     -59.487 -21.587  10.369  1.00 76.84           C  
ATOM   4016  HE1 TYR A 263     -59.024 -22.123   9.554  1.00 76.84           H  
ATOM   4017  CE2 TYR A 263     -61.498 -20.647  11.383  1.00 76.84           C  
ATOM   4018  HE2 TYR A 263     -62.560 -20.454  11.342  1.00 76.84           H  
ATOM   4019  OH  TYR A 263     -61.621 -21.849   9.310  1.00 76.84           O  
ATOM   4020  HH  TYR A 263     -62.549 -21.619   9.400  1.00 76.84           H  
ATOM   4021  CZ  TYR A 263     -60.880 -21.367  10.341  1.00 76.84           C  
ATOM   4022  N   LEU A 264     -56.808 -19.971  16.484  1.00 80.12           N  
ATOM   4023  H   LEU A 264     -57.746 -20.075  16.844  1.00 80.12           H  
ATOM   4024  CA  LEU A 264     -55.809 -19.223  17.272  1.00 80.12           C  
ATOM   4025  HA  LEU A 264     -55.121 -18.727  16.588  1.00 80.12           H  
ATOM   4026  C   LEU A 264     -54.897 -20.062  18.170  1.00 80.12           C  
ATOM   4027  CB  LEU A 264     -56.503 -18.138  18.105  1.00 80.12           C  
ATOM   4028  HB2 LEU A 264     -57.304 -18.596  18.685  1.00 80.12           H  
ATOM   4029  HB3 LEU A 264     -55.777 -17.729  18.808  1.00 80.12           H  
ATOM   4030  O   LEU A 264     -53.857 -19.558  18.585  1.00 80.12           O  
ATOM   4031  CG  LEU A 264     -57.066 -16.971  17.283  1.00 80.12           C  
ATOM   4032  HG  LEU A 264     -57.838 -17.333  16.604  1.00 80.12           H  
ATOM   4033  CD1 LEU A 264     -57.687 -15.987  18.266  1.00 80.12           C  
ATOM   4034 HD11 LEU A 264     -58.087 -15.135  17.716  1.00 80.12           H  
ATOM   4035 HD12 LEU A 264     -58.492 -16.486  18.805  1.00 80.12           H  
ATOM   4036 HD13 LEU A 264     -56.936 -15.638  18.974  1.00 80.12           H  
ATOM   4037  CD2 LEU A 264     -56.002 -16.212  16.487  1.00 80.12           C  
ATOM   4038 HD21 LEU A 264     -55.181 -15.907  17.136  1.00 80.12           H  
ATOM   4039 HD22 LEU A 264     -56.443 -15.333  16.017  1.00 80.12           H  
ATOM   4040 HD23 LEU A 264     -55.617 -16.846  15.688  1.00 80.12           H  
ATOM   4041  N   THR A 265     -55.255 -21.298  18.521  1.00 76.82           N  
ATOM   4042  H   THR A 265     -56.080 -21.704  18.104  1.00 76.82           H  
ATOM   4043  CA  THR A 265     -54.441 -22.116  19.443  1.00 76.82           C  
ATOM   4044  HA  THR A 265     -53.651 -21.490  19.859  1.00 76.82           H  
ATOM   4045  C   THR A 265     -53.701 -23.241  18.712  1.00 76.82           C  
ATOM   4046  CB  THR A 265     -55.241 -22.594  20.668  1.00 76.82           C  
ATOM   4047  HB  THR A 265     -54.547 -23.092  21.345  1.00 76.82           H  
ATOM   4048  O   THR A 265     -54.070 -23.617  17.595  1.00 76.82           O  
ATOM   4049  CG2 THR A 265     -55.882 -21.433  21.435  1.00 76.82           C  
ATOM   4050 HG21 THR A 265     -55.118 -20.701  21.694  1.00 76.82           H  
ATOM   4051 HG22 THR A 265     -56.337 -21.814  22.349  1.00 76.82           H  
ATOM   4052 HG23 THR A 265     -56.649 -20.955  20.826  1.00 76.82           H  
ATOM   4053  OG1 THR A 265     -56.261 -23.513  20.365  1.00 76.82           O  
ATOM   4054  HG1 THR A 265     -56.782 -23.187  19.628  1.00 76.82           H  
ATOM   4055  N   LEU A 266     -52.624 -23.771  19.312  1.00 66.95           N  
ATOM   4056  H   LEU A 266     -52.349 -23.432  20.223  1.00 66.95           H  
ATOM   4057  CA  LEU A 266     -51.913 -24.927  18.750  1.00 66.95           C  
ATOM   4058  HA  LEU A 266     -51.589 -24.683  17.738  1.00 66.95           H  
ATOM   4059  C   LEU A 266     -52.875 -26.113  18.674  1.00 66.95           C  
ATOM   4060  CB  LEU A 266     -50.679 -25.328  19.584  1.00 66.95           C  
ATOM   4061  HB2 LEU A 266     -51.000 -25.552  20.601  1.00 66.95           H  
ATOM   4062  HB3 LEU A 266     -50.276 -26.253  19.171  1.00 66.95           H  
ATOM   4063  O   LEU A 266     -53.427 -26.550  19.688  1.00 66.95           O  
ATOM   4064  CG  LEU A 266     -49.541 -24.300  19.635  1.00 66.95           C  
ATOM   4065  HG  LEU A 266     -49.951 -23.337  19.942  1.00 66.95           H  
ATOM   4066  CD1 LEU A 266     -48.500 -24.730  20.669  1.00 66.95           C  
ATOM   4067 HD11 LEU A 266     -48.963 -24.810  21.653  1.00 66.95           H  
ATOM   4068 HD12 LEU A 266     -47.701 -23.991  20.720  1.00 66.95           H  
ATOM   4069 HD13 LEU A 266     -48.076 -25.696  20.395  1.00 66.95           H  
ATOM   4070  CD2 LEU A 266     -48.835 -24.155  18.287  1.00 66.95           C  
ATOM   4071 HD21 LEU A 266     -48.433 -25.116  17.968  1.00 66.95           H  
ATOM   4072 HD22 LEU A 266     -49.533 -23.792  17.532  1.00 66.95           H  
ATOM   4073 HD23 LEU A 266     -48.022 -23.434  18.367  1.00 66.95           H  
ATOM   4074  N   THR A 267     -53.050 -26.672  17.478  1.00 56.50           N  
ATOM   4075  H   THR A 267     -52.524 -26.314  16.694  1.00 56.50           H  
ATOM   4076  CA  THR A 267     -53.933 -27.828  17.299  1.00 56.50           C  
ATOM   4077  HA  THR A 267     -54.809 -27.696  17.934  1.00 56.50           H  
ATOM   4078  C   THR A 267     -53.198 -29.092  17.749  1.00 56.50           C  
ATOM   4079  CB  THR A 267     -54.437 -27.949  15.852  1.00 56.50           C  
ATOM   4080  HB  THR A 267     -53.619 -28.234  15.190  1.00 56.50           H  
ATOM   4081  O   THR A 267     -52.555 -29.757  16.939  1.00 56.50           O  
ATOM   4082  CG2 THR A 267     -55.581 -28.960  15.748  1.00 56.50           C  
ATOM   4083 HG21 THR A 267     -55.915 -29.012  14.712  1.00 56.50           H  
ATOM   4084 HG22 THR A 267     -55.237 -29.946  16.062  1.00 56.50           H  
ATOM   4085 HG23 THR A 267     -56.413 -28.643  16.376  1.00 56.50           H  
ATOM   4086  OG1 THR A 267     -54.996 -26.745  15.394  1.00 56.50           O  
ATOM   4087  HG1 THR A 267     -54.455 -26.002  15.675  1.00 56.50           H  
ATOM   4088  N   TYR A 268     -53.283 -29.441  19.039  1.00 48.80           N  
ATOM   4089  H   TYR A 268     -53.711 -28.778  19.670  1.00 48.80           H  
ATOM   4090  CA  TYR A 268     -52.613 -30.620  19.611  1.00 48.80           C  
ATOM   4091  HA  TYR A 268     -51.591 -30.617  19.232  1.00 48.80           H  
ATOM   4092  C   TYR A 268     -53.257 -31.942  19.135  1.00 48.80           C  
ATOM   4093  CB  TYR A 268     -52.504 -30.496  21.145  1.00 48.80           C  
ATOM   4094  HB2 TYR A 268     -52.320 -29.451  21.394  1.00 48.80           H  
ATOM   4095  HB3 TYR A 268     -53.452 -30.767  21.608  1.00 48.80           H  
ATOM   4096  O   TYR A 268     -53.924 -32.663  19.881  1.00 48.80           O  
ATOM   4097  CG  TYR A 268     -51.379 -31.324  21.758  1.00 48.80           C  
ATOM   4098  CD1 TYR A 268     -51.562 -32.691  22.052  1.00 48.80           C  
ATOM   4099  HD1 TYR A 268     -52.517 -33.156  21.861  1.00 48.80           H  
ATOM   4100  CD2 TYR A 268     -50.142 -30.711  22.046  1.00 48.80           C  
ATOM   4101  HD2 TYR A 268     -49.998 -29.660  21.844  1.00 48.80           H  
ATOM   4102  CE1 TYR A 268     -50.511 -33.442  22.617  1.00 48.80           C  
ATOM   4103  HE1 TYR A 268     -50.640 -34.487  22.857  1.00 48.80           H  
ATOM   4104  CE2 TYR A 268     -49.095 -31.454  22.626  1.00 48.80           C  
ATOM   4105  HE2 TYR A 268     -48.160 -30.968  22.863  1.00 48.80           H  
ATOM   4106  OH  TYR A 268     -48.279 -33.555  23.471  1.00 48.80           O  
ATOM   4107  HH  TYR A 268     -47.528 -33.000  23.693  1.00 48.80           H  
ATOM   4108  CZ  TYR A 268     -49.278 -32.824  22.911  1.00 48.80           C  
ATOM   4109  N   LYS A 269     -53.059 -32.288  17.858  1.00 42.83           N  
ATOM   4110  H   LYS A 269     -52.551 -31.629  17.285  1.00 42.83           H  
ATOM   4111  CA  LYS A 269     -53.253 -33.655  17.363  1.00 42.83           C  
ATOM   4112  HA  LYS A 269     -54.115 -34.083  17.874  1.00 42.83           H  
ATOM   4113  C   LYS A 269     -52.033 -34.481  17.756  1.00 42.83           C  
ATOM   4114  CB  LYS A 269     -53.520 -33.686  15.849  1.00 42.83           C  
ATOM   4115  HB2 LYS A 269     -52.899 -32.947  15.344  1.00 42.83           H  
ATOM   4116  HB3 LYS A 269     -53.258 -34.673  15.468  1.00 42.83           H  
ATOM   4117  O   LYS A 269     -50.901 -34.118  17.469  1.00 42.83           O  
ATOM   4118  CG  LYS A 269     -55.007 -33.432  15.552  1.00 42.83           C  
ATOM   4119  HG2 LYS A 269     -55.274 -32.427  15.878  1.00 42.83           H  
ATOM   4120  HG3 LYS A 269     -55.608 -34.152  16.109  1.00 42.83           H  
ATOM   4121  CD  LYS A 269     -55.321 -33.583  14.056  1.00 42.83           C  
ATOM   4122  HD2 LYS A 269     -55.005 -34.570  13.718  1.00 42.83           H  
ATOM   4123  HD3 LYS A 269     -54.769 -32.823  13.504  1.00 42.83           H  
ATOM   4124  CE  LYS A 269     -56.828 -33.414  13.816  1.00 42.83           C  
ATOM   4125  HE2 LYS A 269     -57.362 -34.187  14.367  1.00 42.83           H  
ATOM   4126  HE3 LYS A 269     -57.132 -32.448  14.219  1.00 42.83           H  
ATOM   4127  NZ  LYS A 269     -57.170 -33.483  12.370  1.00 42.83           N  
ATOM   4128  HZ1 LYS A 269     -56.692 -32.753  11.862  1.00 42.83           H  
ATOM   4129  HZ2 LYS A 269     -56.906 -34.373  11.973  1.00 42.83           H  
ATOM   4130  HZ3 LYS A 269     -58.162 -33.350  12.232  1.00 42.83           H  
ATOM   4131  N   LYS A 270     -52.294 -35.631  18.378  1.00 37.06           N  
ATOM   4132  H   LYS A 270     -53.274 -35.822  18.533  1.00 37.06           H  
ATOM   4133  CA  LYS A 270     -51.333 -36.532  19.044  1.00 37.06           C  
ATOM   4134  HA  LYS A 270     -50.732 -35.912  19.710  1.00 37.06           H  
ATOM   4135  C   LYS A 270     -50.293 -37.228  18.135  1.00 37.06           C  
ATOM   4136  CB  LYS A 270     -52.149 -37.538  19.888  1.00 37.06           C  
ATOM   4137  HB2 LYS A 270     -53.213 -37.315  19.811  1.00 37.06           H  
ATOM   4138  HB3 LYS A 270     -52.010 -38.553  19.516  1.00 37.06           H  
ATOM   4139  O   LYS A 270     -49.712 -38.228  18.547  1.00 37.06           O  
ATOM   4140  CG  LYS A 270     -51.760 -37.479  21.369  1.00 37.06           C  
ATOM   4141  HG2 LYS A 270     -51.872 -36.454  21.723  1.00 37.06           H  
ATOM   4142  HG3 LYS A 270     -50.719 -37.782  21.481  1.00 37.06           H  
ATOM   4143  CD  LYS A 270     -52.660 -38.398  22.203  1.00 37.06           C  
ATOM   4144  HD2 LYS A 270     -52.520 -39.430  21.881  1.00 37.06           H  
ATOM   4145  HD3 LYS A 270     -53.701 -38.107  22.061  1.00 37.06           H  
ATOM   4146  CE  LYS A 270     -52.277 -38.248  23.678  1.00 37.06           C  
ATOM   4147  HE2 LYS A 270     -51.239 -38.556  23.800  1.00 37.06           H  
ATOM   4148  HE3 LYS A 270     -52.334 -37.192  23.943  1.00 37.06           H  
ATOM   4149  NZ  LYS A 270     -53.161 -39.040  24.567  1.00 37.06           N  
ATOM   4150  HZ1 LYS A 270     -52.878 -38.902  25.527  1.00 37.06           H  
ATOM   4151  HZ2 LYS A 270     -53.092 -40.023  24.346  1.00 37.06           H  
ATOM   4152  HZ3 LYS A 270     -54.117 -38.730  24.472  1.00 37.06           H  
ATOM   4153  N   ASN A 271     -50.060 -36.720  16.925  1.00 33.42           N  
ATOM   4154  H   ASN A 271     -50.420 -35.794  16.740  1.00 33.42           H  
ATOM   4155  CA  ASN A 271     -49.093 -37.255  15.972  1.00 33.42           C  
ATOM   4156  HA  ASN A 271     -48.838 -38.280  16.243  1.00 33.42           H  
ATOM   4157  C   ASN A 271     -47.808 -36.420  16.026  1.00 33.42           C  
ATOM   4158  CB  ASN A 271     -49.713 -37.285  14.563  1.00 33.42           C  
ATOM   4159  HB2 ASN A 271     -50.122 -36.303  14.323  1.00 33.42           H  
ATOM   4160  HB3 ASN A 271     -48.927 -37.506  13.841  1.00 33.42           H  
ATOM   4161  O   ASN A 271     -47.772 -35.288  15.546  1.00 33.42           O  
ATOM   4162  CG  ASN A 271     -50.797 -38.336  14.392  1.00 33.42           C  
ATOM   4163  ND2 ASN A 271     -51.426 -38.377  13.242  1.00 33.42           N  
ATOM   4164 HD21 ASN A 271     -51.132 -37.783  12.480  1.00 33.42           H  
ATOM   4165 HD22 ASN A 271     -52.079 -39.139  13.122  1.00 33.42           H  
ATOM   4166  OD1 ASN A 271     -51.104 -39.130  15.263  1.00 33.42           O  
ATOM   4167  N   ILE A 272     -46.750 -37.012  16.582  1.00 31.99           N  
ATOM   4168  H   ILE A 272     -46.881 -37.945  16.946  1.00 31.99           H  
ATOM   4169  CA  ILE A 272     -45.408 -36.430  16.758  1.00 31.99           C  
ATOM   4170  HA  ILE A 272     -45.517 -35.394  17.077  1.00 31.99           H  
ATOM   4171  C   ILE A 272     -44.677 -36.410  15.395  1.00 31.99           C  
ATOM   4172  CB  ILE A 272     -44.665 -37.202  17.890  1.00 31.99           C  
ATOM   4173  HB  ILE A 272     -44.563 -38.241  17.579  1.00 31.99           H  
ATOM   4174  O   ILE A 272     -43.694 -37.108  15.181  1.00 31.99           O  
ATOM   4175  CG1 ILE A 272     -45.472 -37.164  19.219  1.00 31.99           C  
ATOM   4176 HG12 ILE A 272     -45.406 -36.167  19.654  1.00 31.99           H  
ATOM   4177 HG13 ILE A 272     -46.527 -37.366  19.032  1.00 31.99           H  
ATOM   4178  CG2 ILE A 272     -43.256 -36.640  18.170  1.00 31.99           C  
ATOM   4179 HG21 ILE A 272     -42.612 -36.718  17.294  1.00 31.99           H  
ATOM   4180 HG22 ILE A 272     -42.763 -37.202  18.963  1.00 31.99           H  
ATOM   4181 HG23 ILE A 272     -43.317 -35.592  18.463  1.00 31.99           H  
ATOM   4182  CD1 ILE A 272     -45.024 -38.197  20.262  1.00 31.99           C  
ATOM   4183 HD11 ILE A 272     -45.062 -39.198  19.832  1.00 31.99           H  
ATOM   4184 HD12 ILE A 272     -45.698 -38.156  21.118  1.00 31.99           H  
ATOM   4185 HD13 ILE A 272     -44.013 -37.987  20.611  1.00 31.99           H  
ATOM   4186  N   GLY A 273     -45.229 -35.683  14.418  1.00 37.24           N  
ATOM   4187  H   GLY A 273     -46.084 -35.194  14.640  1.00 37.24           H  
ATOM   4188  CA  GLY A 273     -44.735 -35.686  13.032  1.00 37.24           C  
ATOM   4189  HA2 GLY A 273     -45.142 -36.557  12.518  1.00 37.24           H  
ATOM   4190  HA3 GLY A 273     -43.649 -35.781  13.039  1.00 37.24           H  
ATOM   4191  C   GLY A 273     -45.070 -34.450  12.193  1.00 37.24           C  
ATOM   4192  O   GLY A 273     -44.534 -34.309  11.100  1.00 37.24           O  
ATOM   4193  N   LEU A 274     -45.920 -33.543  12.685  1.00 39.70           N  
ATOM   4194  H   LEU A 274     -46.327 -33.701  13.596  1.00 39.70           H  
ATOM   4195  CA  LEU A 274     -46.222 -32.261  12.044  1.00 39.70           C  
ATOM   4196  HA  LEU A 274     -45.476 -32.034  11.282  1.00 39.70           H  
ATOM   4197  C   LEU A 274     -46.139 -31.161  13.105  1.00 39.70           C  
ATOM   4198  CB  LEU A 274     -47.610 -32.330  11.372  1.00 39.70           C  
ATOM   4199  HB2 LEU A 274     -48.307 -32.793  12.071  1.00 39.70           H  
ATOM   4200  HB3 LEU A 274     -47.964 -31.316  11.184  1.00 39.70           H  
ATOM   4201  O   LEU A 274     -47.080 -30.956  13.868  1.00 39.70           O  
ATOM   4202  CG  LEU A 274     -47.621 -33.106  10.040  1.00 39.70           C  
ATOM   4203  HG  LEU A 274     -47.046 -34.027  10.141  1.00 39.70           H  
ATOM   4204  CD1 LEU A 274     -49.052 -33.498   9.670  1.00 39.70           C  
ATOM   4205 HD11 LEU A 274     -49.473 -34.130  10.452  1.00 39.70           H  
ATOM   4206 HD12 LEU A 274     -49.046 -34.052   8.731  1.00 39.70           H  
ATOM   4207 HD13 LEU A 274     -49.661 -32.602   9.555  1.00 39.70           H  
ATOM   4208  CD2 LEU A 274     -47.045 -32.273   8.893  1.00 39.70           C  
ATOM   4209 HD21 LEU A 274     -46.001 -32.033   9.096  1.00 39.70           H  
ATOM   4210 HD22 LEU A 274     -47.087 -32.842   7.964  1.00 39.70           H  
ATOM   4211 HD23 LEU A 274     -47.608 -31.347   8.774  1.00 39.70           H  
ATOM   4212  N   ALA A 275     -44.987 -30.492  13.180  1.00 58.26           N  
ATOM   4213  H   ALA A 275     -44.260 -30.694  12.509  1.00 58.26           H  
ATOM   4214  CA  ALA A 275     -44.836 -29.298  14.001  1.00 58.26           C  
ATOM   4215  HA  ALA A 275     -45.215 -29.508  15.002  1.00 58.26           H  
ATOM   4216  C   ALA A 275     -45.669 -28.158  13.394  1.00 58.26           C  
ATOM   4217  CB  ALA A 275     -43.349 -28.941  14.114  1.00 58.26           C  
ATOM   4218  HB1 ALA A 275     -43.233 -28.055  14.738  1.00 58.26           H  
ATOM   4219  HB2 ALA A 275     -42.942 -28.727  13.125  1.00 58.26           H  
ATOM   4220  HB3 ALA A 275     -42.798 -29.768  14.563  1.00 58.26           H  
ATOM   4221  O   ALA A 275     -45.586 -27.898  12.195  1.00 58.26           O  
ATOM   4222  N   ASP A 276     -46.473 -27.491  14.220  1.00 68.08           N  
ATOM   4223  H   ASP A 276     -46.500 -27.755  15.194  1.00 68.08           H  
ATOM   4224  CA  ASP A 276     -47.254 -26.322  13.815  1.00 68.08           C  
ATOM   4225  HA  ASP A 276     -47.826 -26.560  12.918  1.00 68.08           H  
ATOM   4226  C   ASP A 276     -46.291 -25.166  13.496  1.00 68.08           C  
ATOM   4227  CB  ASP A 276     -48.241 -25.995  14.950  1.00 68.08           C  
ATOM   4228  HB2 ASP A 276     -47.681 -25.667  15.826  1.00 68.08           H  
ATOM   4229  HB3 ASP A 276     -48.768 -26.910  15.220  1.00 68.08           H  
ATOM   4230  O   ASP A 276     -45.669 -24.604  14.402  1.00 68.08           O  
ATOM   4231  CG  ASP A 276     -49.288 -24.933  14.602  1.00 68.08           C  
ATOM   4232  OD1 ASP A 276     -49.030 -24.069  13.736  1.00 68.08           O  
ATOM   4233  OD2 ASP A 276     -50.379 -24.968  15.221  1.00 68.08           O  
ATOM   4234  N   THR A 277     -46.135 -24.831  12.210  1.00 71.35           N  
ATOM   4235  H   THR A 277     -46.669 -25.322  11.507  1.00 71.35           H  
ATOM   4236  CA  THR A 277     -45.157 -23.832  11.738  1.00 71.35           C  
ATOM   4237  HA  THR A 277     -44.164 -24.128  12.079  1.00 71.35           H  
ATOM   4238  C   THR A 277     -45.410 -22.440  12.307  1.00 71.35           C  
ATOM   4239  CB  THR A 277     -45.117 -23.735  10.205  1.00 71.35           C  
ATOM   4240  HB  THR A 277     -44.452 -22.921   9.919  1.00 71.35           H  
ATOM   4241  O   THR A 277     -44.497 -21.625  12.362  1.00 71.35           O  
ATOM   4242  CG2 THR A 277     -44.616 -25.023   9.554  1.00 71.35           C  
ATOM   4243 HG21 THR A 277     -43.626 -25.263   9.943  1.00 71.35           H  
ATOM   4244 HG22 THR A 277     -44.544 -24.881   8.475  1.00 71.35           H  
ATOM   4245 HG23 THR A 277     -45.296 -25.848   9.767  1.00 71.35           H  
ATOM   4246  OG1 THR A 277     -46.401 -23.486   9.681  1.00 71.35           O  
ATOM   4247  HG1 THR A 277     -46.263 -23.170   8.785  1.00 71.35           H  
ATOM   4248  N   ARG A 278     -46.607 -22.162  12.834  1.00 80.09           N  
ATOM   4249  H   ARG A 278     -47.315 -22.883  12.815  1.00 80.09           H  
ATOM   4250  CA  ARG A 278     -46.918 -20.887  13.497  1.00 80.09           C  
ATOM   4251  HA  ARG A 278     -46.610 -20.067  12.848  1.00 80.09           H  
ATOM   4252  C   ARG A 278     -46.151 -20.710  14.806  1.00 80.09           C  
ATOM   4253  CB  ARG A 278     -48.427 -20.784  13.729  1.00 80.09           C  
ATOM   4254  HB2 ARG A 278     -48.723 -21.549  14.447  1.00 80.09           H  
ATOM   4255  HB3 ARG A 278     -48.653 -19.806  14.155  1.00 80.09           H  
ATOM   4256  O   ARG A 278     -45.942 -19.579  15.231  1.00 80.09           O  
ATOM   4257  CG  ARG A 278     -49.215 -20.941  12.417  1.00 80.09           C  
ATOM   4258  HG2 ARG A 278     -48.993 -20.096  11.766  1.00 80.09           H  
ATOM   4259  HG3 ARG A 278     -48.936 -21.858  11.898  1.00 80.09           H  
ATOM   4260  CD  ARG A 278     -50.717 -20.994  12.667  1.00 80.09           C  
ATOM   4261  HD2 ARG A 278     -51.218 -21.065  11.702  1.00 80.09           H  
ATOM   4262  HD3 ARG A 278     -51.019 -20.067  13.154  1.00 80.09           H  
ATOM   4263  NE  ARG A 278     -51.100 -22.155  13.496  1.00 80.09           N  
ATOM   4264  HE  ARG A 278     -50.404 -22.870  13.653  1.00 80.09           H  
ATOM   4265  NH1 ARG A 278     -53.203 -21.427  13.882  1.00 80.09           N  
ATOM   4266 HH11 ARG A 278     -54.039 -21.343  14.442  1.00 80.09           H  
ATOM   4267 HH12 ARG A 278     -53.077 -20.745  13.147  1.00 80.09           H  
ATOM   4268  NH2 ARG A 278     -52.444 -23.198  15.014  1.00 80.09           N  
ATOM   4269 HH21 ARG A 278     -53.288 -23.216  15.569  1.00 80.09           H  
ATOM   4270 HH22 ARG A 278     -51.693 -23.859  15.152  1.00 80.09           H  
ATOM   4271  CZ  ARG A 278     -52.248 -22.264  14.130  1.00 80.09           C  
ATOM   4272  N   LEU A 279     -45.668 -21.793  15.428  1.00 80.47           N  
ATOM   4273  H   LEU A 279     -45.837 -22.700  15.015  1.00 80.47           H  
ATOM   4274  CA  LEU A 279     -44.756 -21.698  16.574  1.00 80.47           C  
ATOM   4275  HA  LEU A 279     -45.234 -21.062  17.319  1.00 80.47           H  
ATOM   4276  C   LEU A 279     -43.428 -21.021  16.188  1.00 80.47           C  
ATOM   4277  CB  LEU A 279     -44.540 -23.104  17.169  1.00 80.47           C  
ATOM   4278  HB2 LEU A 279     -43.943 -23.683  16.465  1.00 80.47           H  
ATOM   4279  HB3 LEU A 279     -45.507 -23.598  17.266  1.00 80.47           H  
ATOM   4280  O   LEU A 279     -42.742 -20.481  17.057  1.00 80.47           O  
ATOM   4281  CG  LEU A 279     -43.845 -23.118  18.547  1.00 80.47           C  
ATOM   4282  HG  LEU A 279     -42.891 -22.594  18.492  1.00 80.47           H  
ATOM   4283  CD1 LEU A 279     -44.706 -22.475  19.638  1.00 80.47           C  
ATOM   4284 HD11 LEU A 279     -44.827 -21.411  19.433  1.00 80.47           H  
ATOM   4285 HD12 LEU A 279     -44.214 -22.579  20.605  1.00 80.47           H  
ATOM   4286 HD13 LEU A 279     -45.685 -22.953  19.674  1.00 80.47           H  
ATOM   4287  CD2 LEU A 279     -43.554 -24.557  18.973  1.00 80.47           C  
ATOM   4288 HD21 LEU A 279     -43.035 -24.563  19.932  1.00 80.47           H  
ATOM   4289 HD22 LEU A 279     -44.486 -25.115  19.060  1.00 80.47           H  
ATOM   4290 HD23 LEU A 279     -42.920 -25.036  18.227  1.00 80.47           H  
ATOM   4291  N   ASP A 280     -43.085 -20.991  14.895  1.00 77.54           N  
ATOM   4292  H   ASP A 280     -43.686 -21.416  14.203  1.00 77.54           H  
ATOM   4293  CA  ASP A 280     -41.906 -20.283  14.411  1.00 77.54           C  
ATOM   4294  HA  ASP A 280     -41.107 -20.545  15.104  1.00 77.54           H  
ATOM   4295  C   ASP A 280     -42.023 -18.751  14.468  1.00 77.54           C  
ATOM   4296  CB  ASP A 280     -41.464 -20.783  13.033  1.00 77.54           C  
ATOM   4297  HB2 ASP A 280     -42.278 -20.696  12.312  1.00 77.54           H  
ATOM   4298  HB3 ASP A 280     -40.648 -20.144  12.695  1.00 77.54           H  
ATOM   4299  O   ASP A 280     -40.994 -18.079  14.489  1.00 77.54           O  
ATOM   4300  CG  ASP A 280     -40.906 -22.200  13.070  1.00 77.54           C  
ATOM   4301  OD1 ASP A 280     -40.038 -22.444  13.943  1.00 77.54           O  
ATOM   4302  OD2 ASP A 280     -41.119 -23.009  12.139  1.00 77.54           O  
ATOM   4303  N   LEU A 281     -43.237 -18.208  14.610  1.00 79.29           N  
ATOM   4304  H   LEU A 281     -44.038 -18.824  14.598  1.00 79.29           H  
ATOM   4305  CA  LEU A 281     -43.486 -16.778  14.842  1.00 79.29           C  
ATOM   4306  HA  LEU A 281     -42.935 -16.190  14.108  1.00 79.29           H  
ATOM   4307  C   LEU A 281     -43.016 -16.309  16.231  1.00 79.29           C  
ATOM   4308  CB  LEU A 281     -44.997 -16.517  14.688  1.00 79.29           C  
ATOM   4309  HB2 LEU A 281     -45.525 -17.083  15.455  1.00 79.29           H  
ATOM   4310  HB3 LEU A 281     -45.190 -15.462  14.882  1.00 79.29           H  
ATOM   4311  O   LEU A 281     -42.829 -15.120  16.469  1.00 79.29           O  
ATOM   4312  CG  LEU A 281     -45.586 -16.856  13.308  1.00 79.29           C  
ATOM   4313  HG  LEU A 281     -45.344 -17.883  13.038  1.00 79.29           H  
ATOM   4314  CD1 LEU A 281     -47.108 -16.725  13.368  1.00 79.29           C  
ATOM   4315 HD11 LEU A 281     -47.508 -17.394  14.130  1.00 79.29           H  
ATOM   4316 HD12 LEU A 281     -47.392 -15.698  13.601  1.00 79.29           H  
ATOM   4317 HD13 LEU A 281     -47.538 -17.009  12.407  1.00 79.29           H  
ATOM   4318  CD2 LEU A 281     -45.053 -15.918  12.227  1.00 79.29           C  
ATOM   4319 HD21 LEU A 281     -45.338 -14.888  12.446  1.00 79.29           H  
ATOM   4320 HD22 LEU A 281     -45.446 -16.200  11.250  1.00 79.29           H  
ATOM   4321 HD23 LEU A 281     -43.966 -15.977  12.173  1.00 79.29           H  
ATOM   4322  N   VAL A 282     -42.828 -17.231  17.179  1.00 81.40           N  
ATOM   4323  H   VAL A 282     -42.953 -18.201  16.924  1.00 81.40           H  
ATOM   4324  CA  VAL A 282     -42.315 -16.905  18.513  1.00 81.40           C  
ATOM   4325  HA  VAL A 282     -42.775 -15.970  18.836  1.00 81.40           H  
ATOM   4326  C   VAL A 282     -40.788 -16.742  18.440  1.00 81.40           C  
ATOM   4327  CB  VAL A 282     -42.706 -17.996  19.525  1.00 81.40           C  
ATOM   4328  HB  VAL A 282     -42.261 -18.941  19.212  1.00 81.40           H  
ATOM   4329  O   VAL A 282     -40.119 -17.640  17.923  1.00 81.40           O  
ATOM   4330  CG1 VAL A 282     -42.201 -17.679  20.937  1.00 81.40           C  
ATOM   4331 HG11 VAL A 282     -42.652 -16.756  21.301  1.00 81.40           H  
ATOM   4332 HG12 VAL A 282     -41.115 -17.583  20.939  1.00 81.40           H  
ATOM   4333 HG13 VAL A 282     -42.459 -18.505  21.599  1.00 81.40           H  
ATOM   4334  CG2 VAL A 282     -44.225 -18.189  19.621  1.00 81.40           C  
ATOM   4335 HG21 VAL A 282     -44.701 -17.260  19.934  1.00 81.40           H  
ATOM   4336 HG22 VAL A 282     -44.452 -18.976  20.340  1.00 81.40           H  
ATOM   4337 HG23 VAL A 282     -44.628 -18.486  18.653  1.00 81.40           H  
ATOM   4338  N   PRO A 283     -40.178 -15.694  19.025  1.00 78.14           N  
ATOM   4339  CA  PRO A 283     -38.724 -15.583  19.143  1.00 78.14           C  
ATOM   4340  HA  PRO A 283     -38.309 -15.423  18.148  1.00 78.14           H  
ATOM   4341  C   PRO A 283     -38.097 -16.823  19.788  1.00 78.14           C  
ATOM   4342  CB  PRO A 283     -38.483 -14.344  20.008  1.00 78.14           C  
ATOM   4343  HB2 PRO A 283     -38.507 -14.607  21.066  1.00 78.14           H  
ATOM   4344  HB3 PRO A 283     -37.544 -13.849  19.761  1.00 78.14           H  
ATOM   4345  O   PRO A 283     -38.565 -17.276  20.833  1.00 78.14           O  
ATOM   4346  CG  PRO A 283     -39.690 -13.469  19.691  1.00 78.14           C  
ATOM   4347  HG2 PRO A 283     -39.900 -12.765  20.496  1.00 78.14           H  
ATOM   4348  HG3 PRO A 283     -39.524 -12.942  18.752  1.00 78.14           H  
ATOM   4349  CD  PRO A 283     -40.818 -14.485  19.511  1.00 78.14           C  
ATOM   4350  HD2 PRO A 283     -41.542 -14.111  18.788  1.00 78.14           H  
ATOM   4351  HD3 PRO A 283     -41.306 -14.687  20.465  1.00 78.14           H  
ATOM   4352  N   LEU A 284     -37.004 -17.347  19.217  1.00 74.52           N  
ATOM   4353  H   LEU A 284     -36.703 -16.955  18.337  1.00 74.52           H  
ATOM   4354  CA  LEU A 284     -36.357 -18.592  19.673  1.00 74.52           C  
ATOM   4355  HA  LEU A 284     -37.021 -19.425  19.444  1.00 74.52           H  
ATOM   4356  C   LEU A 284     -36.090 -18.609  21.193  1.00 74.52           C  
ATOM   4357  CB  LEU A 284     -35.035 -18.767  18.895  1.00 74.52           C  
ATOM   4358  HB2 LEU A 284     -34.325 -18.023  19.255  1.00 74.52           H  
ATOM   4359  HB3 LEU A 284     -35.205 -18.571  17.837  1.00 74.52           H  
ATOM   4360  O   LEU A 284     -36.293 -19.623  21.856  1.00 74.52           O  
ATOM   4361  CG  LEU A 284     -34.412 -20.172  19.038  1.00 74.52           C  
ATOM   4362  HG  LEU A 284     -34.503 -20.518  20.068  1.00 74.52           H  
ATOM   4363  CD1 LEU A 284     -35.102 -21.176  18.112  1.00 74.52           C  
ATOM   4364 HD11 LEU A 284     -34.991 -20.867  17.073  1.00 74.52           H  
ATOM   4365 HD12 LEU A 284     -36.162 -21.250  18.355  1.00 74.52           H  
ATOM   4366 HD13 LEU A 284     -34.647 -22.158  18.235  1.00 74.52           H  
ATOM   4367  CD2 LEU A 284     -32.925 -20.134  18.693  1.00 74.52           C  
ATOM   4368 HD21 LEU A 284     -32.785 -19.795  17.666  1.00 74.52           H  
ATOM   4369 HD22 LEU A 284     -32.397 -19.461  19.369  1.00 74.52           H  
ATOM   4370 HD23 LEU A 284     -32.496 -21.131  18.790  1.00 74.52           H  
ATOM   4371  N   HIS A 285     -35.698 -17.463  21.759  1.00 76.08           N  
ATOM   4372  H   HIS A 285     -35.612 -16.651  21.166  1.00 76.08           H  
ATOM   4373  CA  HIS A 285     -35.409 -17.317  23.186  1.00 76.08           C  
ATOM   4374  HA  HIS A 285     -34.727 -18.120  23.465  1.00 76.08           H  
ATOM   4375  C   HIS A 285     -36.644 -17.467  24.099  1.00 76.08           C  
ATOM   4376  CB  HIS A 285     -34.670 -15.987  23.411  1.00 76.08           C  
ATOM   4377  HB2 HIS A 285     -34.295 -15.976  24.435  1.00 76.08           H  
ATOM   4378  HB3 HIS A 285     -33.804 -15.942  22.751  1.00 76.08           H  
ATOM   4379  O   HIS A 285     -36.482 -17.848  25.257  1.00 76.08           O  
ATOM   4380  CG  HIS A 285     -35.505 -14.744  23.207  1.00 76.08           C  
ATOM   4381  CD2 HIS A 285     -36.239 -14.113  24.174  1.00 76.08           C  
ATOM   4382  HD2 HIS A 285     -36.350 -14.438  25.197  1.00 76.08           H  
ATOM   4383  ND1 HIS A 285     -35.605 -13.977  22.063  1.00 76.08           N  
ATOM   4384  HD1 HIS A 285     -35.081 -14.089  21.207  1.00 76.08           H  
ATOM   4385  CE1 HIS A 285     -36.385 -12.916  22.339  1.00 76.08           C  
ATOM   4386  HE1 HIS A 285     -36.614 -12.113  21.654  1.00 76.08           H  
ATOM   4387  NE2 HIS A 285     -36.799 -12.961  23.615  1.00 76.08           N  
ATOM   4388  N   LEU A 286     -37.862 -17.225  23.594  1.00 80.63           N  
ATOM   4389  H   LEU A 286     -37.931 -16.972  22.618  1.00 80.63           H  
ATOM   4390  CA  LEU A 286     -39.124 -17.363  24.338  1.00 80.63           C  
ATOM   4391  HA  LEU A 286     -38.924 -17.204  25.398  1.00 80.63           H  
ATOM   4392  C   LEU A 286     -39.756 -18.757  24.230  1.00 80.63           C  
ATOM   4393  CB  LEU A 286     -40.136 -16.291  23.892  1.00 80.63           C  
ATOM   4394  HB2 LEU A 286     -41.091 -16.483  24.382  1.00 80.63           H  
ATOM   4395  HB3 LEU A 286     -40.288 -16.385  22.817  1.00 80.63           H  
ATOM   4396  O   LEU A 286     -40.595 -19.090  25.062  1.00 80.63           O  
ATOM   4397  CG  LEU A 286     -39.718 -14.849  24.206  1.00 80.63           C  
ATOM   4398  HG  LEU A 286     -38.767 -14.661  23.708  1.00 80.63           H  
ATOM   4399  CD1 LEU A 286     -40.739 -13.878  23.627  1.00 80.63           C  
ATOM   4400 HD11 LEU A 286     -40.352 -12.864  23.728  1.00 80.63           H  
ATOM   4401 HD12 LEU A 286     -40.882 -14.078  22.565  1.00 80.63           H  
ATOM   4402 HD13 LEU A 286     -41.694 -13.977  24.144  1.00 80.63           H  
ATOM   4403  CD2 LEU A 286     -39.582 -14.563  25.706  1.00 80.63           C  
ATOM   4404 HD21 LEU A 286     -40.515 -14.787  26.223  1.00 80.63           H  
ATOM   4405 HD22 LEU A 286     -38.775 -15.156  26.136  1.00 80.63           H  
ATOM   4406 HD23 LEU A 286     -39.337 -13.511  25.854  1.00 80.63           H  
ATOM   4407  N   ARG A 287     -39.349 -19.603  23.271  1.00 79.99           N  
ATOM   4408  H   ARG A 287     -38.633 -19.278  22.638  1.00 79.99           H  
ATOM   4409  CA  ARG A 287     -39.947 -20.940  23.027  1.00 79.99           C  
ATOM   4410  HA  ARG A 287     -41.031 -20.831  23.013  1.00 79.99           H  
ATOM   4411  C   ARG A 287     -39.674 -21.989  24.118  1.00 79.99           C  
ATOM   4412  CB  ARG A 287     -39.513 -21.487  21.657  1.00 79.99           C  
ATOM   4413  HB2 ARG A 287     -38.429 -21.599  21.642  1.00 79.99           H  
ATOM   4414  HB3 ARG A 287     -39.960 -22.470  21.509  1.00 79.99           H  
ATOM   4415  O   ARG A 287     -39.988 -23.162  23.935  1.00 79.99           O  
ATOM   4416  CG  ARG A 287     -39.947 -20.601  20.489  1.00 79.99           C  
ATOM   4417  HG2 ARG A 287     -41.021 -20.418  20.540  1.00 79.99           H  
ATOM   4418  HG3 ARG A 287     -39.413 -19.653  20.545  1.00 79.99           H  
ATOM   4419  CD  ARG A 287     -39.616 -21.295  19.167  1.00 79.99           C  
ATOM   4420  HD2 ARG A 287     -40.388 -22.033  18.947  1.00 79.99           H  
ATOM   4421  HD3 ARG A 287     -38.654 -21.800  19.257  1.00 79.99           H  
ATOM   4422  NE  ARG A 287     -39.528 -20.317  18.081  1.00 79.99           N  
ATOM   4423  HE  ARG A 287     -39.763 -19.356  18.283  1.00 79.99           H  
ATOM   4424  NH1 ARG A 287     -39.067 -21.743  16.362  1.00 79.99           N  
ATOM   4425 HH11 ARG A 287     -39.192 -21.907  15.373  1.00 79.99           H  
ATOM   4426 HH12 ARG A 287     -39.252 -22.525  16.974  1.00 79.99           H  
ATOM   4427  NH2 ARG A 287     -39.112 -19.529  16.014  1.00 79.99           N  
ATOM   4428 HH21 ARG A 287     -39.468 -18.632  16.310  1.00 79.99           H  
ATOM   4429 HH22 ARG A 287     -39.023 -19.672  15.018  1.00 79.99           H  
ATOM   4430  CZ  ARG A 287     -39.232 -20.539  16.821  1.00 79.99           C  
ATOM   4431  N   ARG A 288     -39.069 -21.603  25.242  1.00 78.68           N  
ATOM   4432  H   ARG A 288     -38.972 -20.608  25.385  1.00 78.68           H  
ATOM   4433  CA  ARG A 288     -38.755 -22.518  26.347  1.00 78.68           C  
ATOM   4434  HA  ARG A 288     -38.351 -23.430  25.909  1.00 78.68           H  
ATOM   4435  C   ARG A 288     -40.024 -22.874  27.137  1.00 78.68           C  
ATOM   4436  CB  ARG A 288     -37.684 -21.913  27.265  1.00 78.68           C  
ATOM   4437  HB2 ARG A 288     -38.037 -20.960  27.659  1.00 78.68           H  
ATOM   4438  HB3 ARG A 288     -37.516 -22.588  28.104  1.00 78.68           H  
ATOM   4439  O   ARG A 288     -40.827 -21.973  27.392  1.00 78.68           O  
ATOM   4440  CG  ARG A 288     -36.359 -21.709  26.519  1.00 78.68           C  
ATOM   4441  HG2 ARG A 288     -36.495 -20.997  25.705  1.00 78.68           H  
ATOM   4442  HG3 ARG A 288     -36.028 -22.663  26.108  1.00 78.68           H  
ATOM   4443  CD  ARG A 288     -35.293 -21.173  27.472  1.00 78.68           C  
ATOM   4444  HD2 ARG A 288     -35.636 -20.215  27.863  1.00 78.68           H  
ATOM   4445  HD3 ARG A 288     -35.176 -21.866  28.305  1.00 78.68           H  
ATOM   4446  NE  ARG A 288     -34.001 -21.013  26.779  1.00 78.68           N  
ATOM   4447  HE  ARG A 288     -33.866 -21.572  25.949  1.00 78.68           H  
ATOM   4448  NH1 ARG A 288     -33.087 -19.466  28.208  1.00 78.68           N  
ATOM   4449 HH11 ARG A 288     -33.952 -19.451  28.730  1.00 78.68           H  
ATOM   4450 HH12 ARG A 288     -32.349 -18.824  28.460  1.00 78.68           H  
ATOM   4451  NH2 ARG A 288     -31.900 -20.211  26.467  1.00 78.68           N  
ATOM   4452 HH21 ARG A 288     -31.802 -20.811  25.660  1.00 78.68           H  
ATOM   4453 HH22 ARG A 288     -31.131 -19.630  26.766  1.00 78.68           H  
ATOM   4454  CZ  ARG A 288     -33.007 -20.233  27.155  1.00 78.68           C  
ATOM   4455  N   PRO A 289     -40.177 -24.126  27.614  1.00 79.18           N  
ATOM   4456  CA  PRO A 289     -41.286 -24.519  28.493  1.00 79.18           C  
ATOM   4457  HA  PRO A 289     -42.221 -24.434  27.939  1.00 79.18           H  
ATOM   4458  C   PRO A 289     -41.393 -23.668  29.769  1.00 79.18           C  
ATOM   4459  CB  PRO A 289     -41.029 -25.990  28.838  1.00 79.18           C  
ATOM   4460  HB2 PRO A 289     -40.436 -26.065  29.750  1.00 79.18           H  
ATOM   4461  HB3 PRO A 289     -41.961 -26.545  28.948  1.00 79.18           H  
ATOM   4462  O   PRO A 289     -42.487 -23.439  30.277  1.00 79.18           O  
ATOM   4463  CG  PRO A 289     -40.202 -26.501  27.661  1.00 79.18           C  
ATOM   4464  HG2 PRO A 289     -39.587 -27.357  27.937  1.00 79.18           H  
ATOM   4465  HG3 PRO A 289     -40.861 -26.750  26.830  1.00 79.18           H  
ATOM   4466  CD  PRO A 289     -39.354 -25.287  27.296  1.00 79.18           C  
ATOM   4467  HD2 PRO A 289     -39.107 -25.332  26.235  1.00 79.18           H  
ATOM   4468  HD3 PRO A 289     -38.447 -25.270  27.901  1.00 79.18           H  
ATOM   4469  N   ASP A 290     -40.265 -23.137  30.255  1.00 83.44           N  
ATOM   4470  H   ASP A 290     -39.383 -23.456  29.881  1.00 83.44           H  
ATOM   4471  CA  ASP A 290     -40.215 -22.230  31.410  1.00 83.44           C  
ATOM   4472  HA  ASP A 290     -40.699 -22.713  32.259  1.00 83.44           H  
ATOM   4473  C   ASP A 290     -40.912 -20.885  31.157  1.00 83.44           C  
ATOM   4474  CB  ASP A 290     -38.752 -21.948  31.779  1.00 83.44           C  
ATOM   4475  HB2 ASP A 290     -38.725 -21.330  32.676  1.00 83.44           H  
ATOM   4476  HB3 ASP A 290     -38.290 -21.382  30.969  1.00 83.44           H  
ATOM   4477  O   ASP A 290     -41.297 -20.197  32.106  1.00 83.44           O  
ATOM   4478  CG  ASP A 290     -37.946 -23.218  32.036  1.00 83.44           C  
ATOM   4479  OD1 ASP A 290     -38.447 -24.085  32.784  1.00 83.44           O  
ATOM   4480  OD2 ASP A 290     -36.853 -23.315  31.434  1.00 83.44           O  
ATOM   4481  N   TYR A 291     -41.080 -20.489  29.891  1.00 87.97           N  
ATOM   4482  H   TYR A 291     -40.786 -21.125  29.163  1.00 87.97           H  
ATOM   4483  CA  TYR A 291     -41.622 -19.194  29.476  1.00 87.97           C  
ATOM   4484  HA  TYR A 291     -41.728 -18.551  30.351  1.00 87.97           H  
ATOM   4485  C   TYR A 291     -43.020 -19.300  28.856  1.00 87.97           C  
ATOM   4486  CB  TYR A 291     -40.637 -18.519  28.511  1.00 87.97           C  
ATOM   4487  HB2 TYR A 291     -41.070 -17.580  28.167  1.00 87.97           H  
ATOM   4488  HB3 TYR A 291     -40.540 -19.165  27.638  1.00 87.97           H  
ATOM   4489  O   TYR A 291     -43.869 -18.449  29.127  1.00 87.97           O  
ATOM   4490  CG  TYR A 291     -39.238 -18.223  29.038  1.00 87.97           C  
ATOM   4491  CD1 TYR A 291     -38.984 -17.973  30.405  1.00 87.97           C  
ATOM   4492  HD1 TYR A 291     -39.782 -18.012  31.131  1.00 87.97           H  
ATOM   4493  CD2 TYR A 291     -38.171 -18.180  28.123  1.00 87.97           C  
ATOM   4494  HD2 TYR A 291     -38.354 -18.369  27.075  1.00 87.97           H  
ATOM   4495  CE1 TYR A 291     -37.675 -17.698  30.848  1.00 87.97           C  
ATOM   4496  HE1 TYR A 291     -37.486 -17.534  31.898  1.00 87.97           H  
ATOM   4497  CE2 TYR A 291     -36.864 -17.895  28.556  1.00 87.97           C  
ATOM   4498  HE2 TYR A 291     -36.056 -17.833  27.842  1.00 87.97           H  
ATOM   4499  OH  TYR A 291     -35.334 -17.441  30.333  1.00 87.97           O  
ATOM   4500  HH  TYR A 291     -35.315 -17.159  31.250  1.00 87.97           H  
ATOM   4501  CZ  TYR A 291     -36.610 -17.666  29.921  1.00 87.97           C  
ATOM   4502  N   LEU A 292     -43.299 -20.347  28.078  1.00 86.59           N  
ATOM   4503  H   LEU A 292     -42.573 -21.029  27.911  1.00 86.59           H  
ATOM   4504  CA  LEU A 292     -44.594 -20.570  27.429  1.00 86.59           C  
ATOM   4505  HA  LEU A 292     -45.299 -19.798  27.737  1.00 86.59           H  
ATOM   4506  C   LEU A 292     -45.202 -21.908  27.855  1.00 86.59           C  
ATOM   4507  CB  LEU A 292     -44.424 -20.487  25.901  1.00 86.59           C  
ATOM   4508  HB2 LEU A 292     -45.320 -20.876  25.418  1.00 86.59           H  
ATOM   4509  HB3 LEU A 292     -43.590 -21.127  25.613  1.00 86.59           H  
ATOM   4510  O   LEU A 292     -44.553 -22.950  27.802  1.00 86.59           O  
ATOM   4511  CG  LEU A 292     -44.169 -19.058  25.385  1.00 86.59           C  
ATOM   4512  HG  LEU A 292     -43.378 -18.584  25.966  1.00 86.59           H  
ATOM   4513  CD1 LEU A 292     -43.736 -19.100  23.925  1.00 86.59           C  
ATOM   4514 HD11 LEU A 292     -43.543 -18.084  23.580  1.00 86.59           H  
ATOM   4515 HD12 LEU A 292     -42.820 -19.683  23.836  1.00 86.59           H  
ATOM   4516 HD13 LEU A 292     -44.510 -19.555  23.306  1.00 86.59           H  
ATOM   4517  CD2 LEU A 292     -45.428 -18.190  25.449  1.00 86.59           C  
ATOM   4518 HD21 LEU A 292     -45.211 -17.197  25.055  1.00 86.59           H  
ATOM   4519 HD22 LEU A 292     -45.767 -18.084  26.479  1.00 86.59           H  
ATOM   4520 HD23 LEU A 292     -46.222 -18.640  24.853  1.00 86.59           H  
ATOM   4521  N   ASN A 293     -46.486 -21.889  28.218  1.00 84.52           N  
ATOM   4522  H   ASN A 293     -46.995 -21.019  28.146  1.00 84.52           H  
ATOM   4523  CA  ASN A 293     -47.243 -23.113  28.465  1.00 84.52           C  
ATOM   4524  HA  ASN A 293     -46.620 -23.819  29.015  1.00 84.52           H  
ATOM   4525  C   ASN A 293     -47.602 -23.727  27.106  1.00 84.52           C  
ATOM   4526  CB  ASN A 293     -48.502 -22.824  29.303  1.00 84.52           C  
ATOM   4527  HB2 ASN A 293     -49.163 -22.167  28.737  1.00 84.52           H  
ATOM   4528  HB3 ASN A 293     -49.031 -23.761  29.476  1.00 84.52           H  
ATOM   4529  O   ASN A 293     -48.573 -23.310  26.481  1.00 84.52           O  
ATOM   4530  CG  ASN A 293     -48.225 -22.183  30.646  1.00 84.52           C  
ATOM   4531  ND2 ASN A 293     -48.202 -20.874  30.693  1.00 84.52           N  
ATOM   4532 HD21 ASN A 293     -47.979 -20.438  31.577  1.00 84.52           H  
ATOM   4533 HD22 ASN A 293     -48.271 -20.356  29.829  1.00 84.52           H  
ATOM   4534  OD1 ASN A 293     -48.079 -22.826  31.670  1.00 84.52           O  
ATOM   4535  N   LEU A 294     -46.800 -24.683  26.635  1.00 77.37           N  
ATOM   4536  H   LEU A 294     -45.942 -24.868  27.134  1.00 77.37           H  
ATOM   4537  CA  LEU A 294     -47.040 -25.381  25.364  1.00 77.37           C  
ATOM   4538  HA  LEU A 294     -47.505 -24.687  24.663  1.00 77.37           H  
ATOM   4539  C   LEU A 294     -48.039 -26.547  25.499  1.00 77.37           C  
ATOM   4540  CB  LEU A 294     -45.690 -25.828  24.769  1.00 77.37           C  
ATOM   4541  HB2 LEU A 294     -45.210 -26.507  25.474  1.00 77.37           H  
ATOM   4542  HB3 LEU A 294     -45.886 -26.386  23.853  1.00 77.37           H  
ATOM   4543  O   LEU A 294     -48.624 -26.968  24.504  1.00 77.37           O  
ATOM   4544  CG  LEU A 294     -44.715 -24.676  24.442  1.00 77.37           C  
ATOM   4545  HG  LEU A 294     -44.517 -24.097  25.343  1.00 77.37           H  
ATOM   4546  CD1 LEU A 294     -43.385 -25.249  23.953  1.00 77.37           C  
ATOM   4547 HD11 LEU A 294     -43.533 -25.814  23.033  1.00 77.37           H  
ATOM   4548 HD12 LEU A 294     -42.680 -24.438  23.767  1.00 77.37           H  
ATOM   4549 HD13 LEU A 294     -42.962 -25.902  24.716  1.00 77.37           H  
ATOM   4550  CD2 LEU A 294     -45.255 -23.732  23.363  1.00 77.37           C  
ATOM   4551 HD21 LEU A 294     -44.503 -22.978  23.129  1.00 77.37           H  
ATOM   4552 HD22 LEU A 294     -46.148 -23.221  23.723  1.00 77.37           H  
ATOM   4553 HD23 LEU A 294     -45.495 -24.292  22.460  1.00 77.37           H  
ATOM   4554  N   ASP A 295     -48.278 -27.034  26.721  1.00 75.29           N  
ATOM   4555  H   ASP A 295     -47.770 -26.641  27.501  1.00 75.29           H  
ATOM   4556  CA  ASP A 295     -49.349 -27.989  27.032  1.00 75.29           C  
ATOM   4557  HA  ASP A 295     -49.482 -28.649  26.175  1.00 75.29           H  
ATOM   4558  C   ASP A 295     -50.672 -27.225  27.246  1.00 75.29           C  
ATOM   4559  CB  ASP A 295     -48.929 -28.872  28.222  1.00 75.29           C  
ATOM   4560  HB2 ASP A 295     -48.934 -28.280  29.137  1.00 75.29           H  
ATOM   4561  HB3 ASP A 295     -47.909 -29.217  28.053  1.00 75.29           H  
ATOM   4562  O   ASP A 295     -50.986 -26.743  28.340  1.00 75.29           O  
ATOM   4563  CG  ASP A 295     -49.817 -30.114  28.401  1.00 75.29           C  
ATOM   4564  OD1 ASP A 295     -50.620 -30.407  27.486  1.00 75.29           O  
ATOM   4565  OD2 ASP A 295     -49.649 -30.791  29.439  1.00 75.29           O  
ATOM   4566  N   LEU A 296     -51.397 -26.994  26.146  1.00 75.91           N  
ATOM   4567  H   LEU A 296     -51.059 -27.388  25.280  1.00 75.91           H  
ATOM   4568  CA  LEU A 296     -52.567 -26.112  26.107  1.00 75.91           C  
ATOM   4569  HA  LEU A 296     -52.372 -25.259  26.757  1.00 75.91           H  
ATOM   4570  C   LEU A 296     -53.831 -26.790  26.653  1.00 75.91           C  
ATOM   4571  CB  LEU A 296     -52.803 -25.578  24.679  1.00 75.91           C  
ATOM   4572  HB2 LEU A 296     -52.962 -26.426  24.013  1.00 75.91           H  
ATOM   4573  HB3 LEU A 296     -53.724 -24.995  24.689  1.00 75.91           H  
ATOM   4574  O   LEU A 296     -54.603 -27.409  25.918  1.00 75.91           O  
ATOM   4575  CG  LEU A 296     -51.690 -24.700  24.083  1.00 75.91           C  
ATOM   4576  HG  LEU A 296     -50.797 -25.303  23.918  1.00 75.91           H  
ATOM   4577  CD1 LEU A 296     -52.163 -24.131  22.745  1.00 75.91           C  
ATOM   4578 HD11 LEU A 296     -51.331 -23.631  22.250  1.00 75.91           H  
ATOM   4579 HD12 LEU A 296     -52.968 -23.415  22.909  1.00 75.91           H  
ATOM   4580 HD13 LEU A 296     -52.533 -24.940  22.116  1.00 75.91           H  
ATOM   4581  CD2 LEU A 296     -51.338 -23.505  24.964  1.00 75.91           C  
ATOM   4582 HD21 LEU A 296     -52.219 -22.886  25.134  1.00 75.91           H  
ATOM   4583 HD22 LEU A 296     -50.558 -22.918  24.479  1.00 75.91           H  
ATOM   4584 HD23 LEU A 296     -50.948 -23.856  25.919  1.00 75.91           H  
ATOM   4585  N   VAL A 297     -54.113 -26.579  27.938  1.00 79.10           N  
ATOM   4586  H   VAL A 297     -53.404 -26.149  28.514  1.00 79.10           H  
ATOM   4587  CA  VAL A 297     -55.390 -26.975  28.546  1.00 79.10           C  
ATOM   4588  HA  VAL A 297     -55.761 -27.853  28.019  1.00 79.10           H  
ATOM   4589  C   VAL A 297     -56.416 -25.848  28.370  1.00 79.10           C  
ATOM   4590  CB  VAL A 297     -55.201 -27.400  30.011  1.00 79.10           C  
ATOM   4591  HB  VAL A 297     -54.834 -26.548  30.583  1.00 79.10           H  
ATOM   4592  O   VAL A 297     -56.374 -24.818  29.036  1.00 79.10           O  
ATOM   4593  CG1 VAL A 297     -56.529 -27.886  30.614  1.00 79.10           C  
ATOM   4594 HG11 VAL A 297     -56.364 -28.196  31.645  1.00 79.10           H  
ATOM   4595 HG12 VAL A 297     -57.266 -27.083  30.612  1.00 79.10           H  
ATOM   4596 HG13 VAL A 297     -56.909 -28.735  30.045  1.00 79.10           H  
ATOM   4597  CG2 VAL A 297     -54.186 -28.543  30.141  1.00 79.10           C  
ATOM   4598 HG21 VAL A 297     -54.494 -29.401  29.542  1.00 79.10           H  
ATOM   4599 HG22 VAL A 297     -53.203 -28.216  29.803  1.00 79.10           H  
ATOM   4600 HG23 VAL A 297     -54.092 -28.842  31.185  1.00 79.10           H  
ATOM   4601  N   LEU A 298     -57.379 -26.051  27.470  1.00 81.25           N  
ATOM   4602  H   LEU A 298     -57.298 -26.891  26.914  1.00 81.25           H  
ATOM   4603  CA  LEU A 298     -58.362 -25.040  27.039  1.00 81.25           C  
ATOM   4604  HA  LEU A 298     -57.828 -24.207  26.582  1.00 81.25           H  
ATOM   4605  C   LEU A 298     -59.209 -24.455  28.189  1.00 81.25           C  
ATOM   4606  CB  LEU A 298     -59.269 -25.695  25.981  1.00 81.25           C  
ATOM   4607  HB2 LEU A 298     -60.021 -24.974  25.661  1.00 81.25           H  
ATOM   4608  HB3 LEU A 298     -59.792 -26.530  26.448  1.00 81.25           H  
ATOM   4609  O   LEU A 298     -59.526 -23.260  28.199  1.00 81.25           O  
ATOM   4610  CG  LEU A 298     -58.521 -26.216  24.736  1.00 81.25           C  
ATOM   4611  HG  LEU A 298     -57.686 -26.847  25.039  1.00 81.25           H  
ATOM   4612  CD1 LEU A 298     -59.461 -27.091  23.908  1.00 81.25           C  
ATOM   4613 HD11 LEU A 298     -60.416 -26.592  23.745  1.00 81.25           H  
ATOM   4614 HD12 LEU A 298     -59.648 -28.023  24.442  1.00 81.25           H  
ATOM   4615 HD13 LEU A 298     -59.000 -27.328  22.949  1.00 81.25           H  
ATOM   4616  CD2 LEU A 298     -57.968 -25.076  23.884  1.00 81.25           C  
ATOM   4617 HD21 LEU A 298     -57.464 -25.483  23.008  1.00 81.25           H  
ATOM   4618 HD22 LEU A 298     -57.235 -24.498  24.447  1.00 81.25           H  
ATOM   4619 HD23 LEU A 298     -58.777 -24.427  23.551  1.00 81.25           H  
ATOM   4620  N   ASP A 299     -59.535 -25.295  29.174  1.00 83.91           N  
ATOM   4621  H   ASP A 299     -59.265 -26.262  29.058  1.00 83.91           H  
ATOM   4622  CA  ASP A 299     -60.281 -24.941  30.386  1.00 83.91           C  
ATOM   4623  HA  ASP A 299     -61.015 -24.179  30.125  1.00 83.91           H  
ATOM   4624  C   ASP A 299     -59.418 -24.337  31.507  1.00 83.91           C  
ATOM   4625  CB  ASP A 299     -61.016 -26.192  30.902  1.00 83.91           C  
ATOM   4626  HB2 ASP A 299     -60.433 -27.086  30.681  1.00 83.91           H  
ATOM   4627  HB3 ASP A 299     -61.120 -26.132  31.985  1.00 83.91           H  
ATOM   4628  O   ASP A 299     -59.956 -23.788  32.478  1.00 83.91           O  
ATOM   4629  CG  ASP A 299     -62.422 -26.311  30.324  1.00 83.91           C  
ATOM   4630  OD1 ASP A 299     -63.149 -25.293  30.407  1.00 83.91           O  
ATOM   4631  OD2 ASP A 299     -62.803 -27.420  29.910  1.00 83.91           O  
ATOM   4632  N   GLN A 300     -58.088 -24.415  31.391  1.00 86.49           N  
ATOM   4633  H   GLN A 300     -57.693 -24.763  30.529  1.00 86.49           H  
ATOM   4634  CA  GLN A 300     -57.170 -23.841  32.365  1.00 86.49           C  
ATOM   4635  HA  GLN A 300     -57.544 -24.101  33.355  1.00 86.49           H  
ATOM   4636  C   GLN A 300     -57.168 -22.318  32.245  1.00 86.49           C  
ATOM   4637  CB  GLN A 300     -55.778 -24.471  32.232  1.00 86.49           C  
ATOM   4638  HB2 GLN A 300     -55.373 -24.263  31.241  1.00 86.49           H  
ATOM   4639  HB3 GLN A 300     -55.901 -25.548  32.346  1.00 86.49           H  
ATOM   4640  O   GLN A 300     -57.253 -21.733  31.161  1.00 86.49           O  
ATOM   4641  CG  GLN A 300     -54.758 -23.987  33.275  1.00 86.49           C  
ATOM   4642  HG2 GLN A 300     -54.508 -22.944  33.078  1.00 86.49           H  
ATOM   4643  HG3 GLN A 300     -55.193 -24.060  34.272  1.00 86.49           H  
ATOM   4644  CD  GLN A 300     -53.467 -24.806  33.261  1.00 86.49           C  
ATOM   4645  NE2 GLN A 300     -52.423 -24.358  33.921  1.00 86.49           N  
ATOM   4646 HE21 GLN A 300     -52.425 -23.447  34.358  1.00 86.49           H  
ATOM   4647 HE22 GLN A 300     -51.601 -24.940  33.854  1.00 86.49           H  
ATOM   4648  OE1 GLN A 300     -53.367 -25.876  32.697  1.00 86.49           O  
ATOM   4649  N   LYS A 301     -57.110 -21.660  33.404  1.00 90.02           N  
ATOM   4650  H   LYS A 301     -56.975 -22.203  34.245  1.00 90.02           H  
ATOM   4651  CA  LYS A 301     -57.086 -20.204  33.497  1.00 90.02           C  
ATOM   4652  HA  LYS A 301     -57.547 -19.798  32.597  1.00 90.02           H  
ATOM   4653  C   LYS A 301     -55.645 -19.715  33.530  1.00 90.02           C  
ATOM   4654  CB  LYS A 301     -57.885 -19.715  34.709  1.00 90.02           C  
ATOM   4655  HB2 LYS A 301     -57.431 -20.105  35.620  1.00 90.02           H  
ATOM   4656  HB3 LYS A 301     -57.833 -18.627  34.726  1.00 90.02           H  
ATOM   4657  O   LYS A 301     -54.869 -20.162  34.370  1.00 90.02           O  
ATOM   4658  CG  LYS A 301     -59.366 -20.110  34.659  1.00 90.02           C  
ATOM   4659  HG2 LYS A 301     -59.464 -21.194  34.615  1.00 90.02           H  
ATOM   4660  HG3 LYS A 301     -59.826 -19.673  33.772  1.00 90.02           H  
ATOM   4661  CD  LYS A 301     -60.078 -19.592  35.913  1.00 90.02           C  
ATOM   4662  HD2 LYS A 301     -59.964 -18.510  35.974  1.00 90.02           H  
ATOM   4663  HD3 LYS A 301     -59.623 -20.049  36.792  1.00 90.02           H  
ATOM   4664  CE  LYS A 301     -61.564 -19.951  35.855  1.00 90.02           C  
ATOM   4665  HE2 LYS A 301     -61.653 -21.032  35.748  1.00 90.02           H  
ATOM   4666  HE3 LYS A 301     -61.997 -19.487  34.969  1.00 90.02           H  
ATOM   4667  NZ  LYS A 301     -62.271 -19.494  37.077  1.00 90.02           N  
ATOM   4668  HZ1 LYS A 301     -63.252 -19.732  37.032  1.00 90.02           H  
ATOM   4669  HZ2 LYS A 301     -61.875 -19.938  37.893  1.00 90.02           H  
ATOM   4670  HZ3 LYS A 301     -62.180 -18.493  37.178  1.00 90.02           H  
ATOM   4671  N   TYR A 302     -55.332 -18.741  32.687  1.00 89.85           N  
ATOM   4672  H   TYR A 302     -56.044 -18.422  32.045  1.00 89.85           H  
ATOM   4673  CA  TYR A 302     -54.035 -18.069  32.640  1.00 89.85           C  
ATOM   4674  HA  TYR A 302     -53.408 -18.439  33.452  1.00 89.85           H  
ATOM   4675  C   TYR A 302     -54.221 -16.561  32.853  1.00 89.85           C  
ATOM   4676  CB  TYR A 302     -53.316 -18.409  31.326  1.00 89.85           C  
ATOM   4677  HB2 TYR A 302     -53.871 -17.970  30.497  1.00 89.85           H  
ATOM   4678  HB3 TYR A 302     -52.328 -17.948  31.330  1.00 89.85           H  
ATOM   4679  O   TYR A 302     -55.338 -16.043  32.771  1.00 89.85           O  
ATOM   4680  CG  TYR A 302     -53.156 -19.898  31.061  1.00 89.85           C  
ATOM   4681  CD1 TYR A 302     -52.011 -20.593  31.506  1.00 89.85           C  
ATOM   4682  HD1 TYR A 302     -51.234 -20.073  32.047  1.00 89.85           H  
ATOM   4683  CD2 TYR A 302     -54.148 -20.585  30.333  1.00 89.85           C  
ATOM   4684  HD2 TYR A 302     -55.033 -20.068  29.993  1.00 89.85           H  
ATOM   4685  CE1 TYR A 302     -51.846 -21.961  31.200  1.00 89.85           C  
ATOM   4686  HE1 TYR A 302     -50.960 -22.491  31.519  1.00 89.85           H  
ATOM   4687  CE2 TYR A 302     -53.987 -21.951  30.033  1.00 89.85           C  
ATOM   4688  HE2 TYR A 302     -54.740 -22.492  29.478  1.00 89.85           H  
ATOM   4689  OH  TYR A 302     -52.700 -23.950  30.114  1.00 89.85           O  
ATOM   4690  HH  TYR A 302     -51.894 -24.372  30.418  1.00 89.85           H  
ATOM   4691  CZ  TYR A 302     -52.831 -22.640  30.448  1.00 89.85           C  
ATOM   4692  N   ARG A 303     -53.136 -15.857  33.194  1.00 89.01           N  
ATOM   4693  H   ARG A 303     -52.258 -16.353  33.249  1.00 89.01           H  
ATOM   4694  CA  ARG A 303     -53.143 -14.397  33.414  1.00 89.01           C  
ATOM   4695  HA  ARG A 303     -54.166 -14.025  33.357  1.00 89.01           H  
ATOM   4696  C   ARG A 303     -52.386 -13.622  32.339  1.00 89.01           C  
ATOM   4697  CB  ARG A 303     -52.585 -14.081  34.811  1.00 89.01           C  
ATOM   4698  HB2 ARG A 303     -53.076 -14.719  35.546  1.00 89.01           H  
ATOM   4699  HB3 ARG A 303     -51.514 -14.284  34.834  1.00 89.01           H  
ATOM   4700  O   ARG A 303     -52.729 -12.475  32.080  1.00 89.01           O  
ATOM   4701  CG  ARG A 303     -52.838 -12.612  35.183  1.00 89.01           C  
ATOM   4702  HG2 ARG A 303     -52.316 -11.952  34.490  1.00 89.01           H  
ATOM   4703  HG3 ARG A 303     -53.908 -12.412  35.124  1.00 89.01           H  
ATOM   4704  CD  ARG A 303     -52.343 -12.287  36.589  1.00 89.01           C  
ATOM   4705  HD2 ARG A 303     -51.259 -12.405  36.608  1.00 89.01           H  
ATOM   4706  HD3 ARG A 303     -52.797 -12.978  37.299  1.00 89.01           H  
ATOM   4707  NE  ARG A 303     -52.707 -10.904  36.942  1.00 89.01           N  
ATOM   4708  HE  ARG A 303     -53.323 -10.428  36.298  1.00 89.01           H  
ATOM   4709  NH1 ARG A 303     -51.464 -10.746  38.863  1.00 89.01           N  
ATOM   4710 HH11 ARG A 303     -51.120 -11.680  38.693  1.00 89.01           H  
ATOM   4711 HH12 ARG A 303     -51.069 -10.175  39.596  1.00 89.01           H  
ATOM   4712  NH2 ARG A 303     -52.615  -8.975  38.140  1.00 89.01           N  
ATOM   4713 HH21 ARG A 303     -53.224  -8.539  37.462  1.00 89.01           H  
ATOM   4714 HH22 ARG A 303     -52.226  -8.415  38.885  1.00 89.01           H  
ATOM   4715  CZ  ARG A 303     -52.262 -10.218  37.977  1.00 89.01           C  
ATOM   4716  N   HIS A 304     -51.363 -14.232  31.754  1.00 90.33           N  
ATOM   4717  H   HIS A 304     -51.201 -15.211  31.940  1.00 90.33           H  
ATOM   4718  CA  HIS A 304     -50.462 -13.612  30.791  1.00 90.33           C  
ATOM   4719  HA  HIS A 304     -50.756 -12.578  30.614  1.00 90.33           H  
ATOM   4720  C   HIS A 304     -50.556 -14.382  29.474  1.00 90.33           C  
ATOM   4721  CB  HIS A 304     -49.030 -13.620  31.346  1.00 90.33           C  
ATOM   4722  HB2 HIS A 304     -48.651 -14.641  31.299  1.00 90.33           H  
ATOM   4723  HB3 HIS A 304     -48.405 -12.991  30.713  1.00 90.33           H  
ATOM   4724  O   HIS A 304     -50.606 -15.614  29.486  1.00 90.33           O  
ATOM   4725  CG  HIS A 304     -48.896 -13.176  32.780  1.00 90.33           C  
ATOM   4726  CD2 HIS A 304     -49.166 -11.941  33.301  1.00 90.33           C  
ATOM   4727  HD2 HIS A 304     -49.495 -11.081  32.735  1.00 90.33           H  
ATOM   4728  ND1 HIS A 304     -48.481 -13.973  33.819  1.00 90.33           N  
ATOM   4729  HD1 HIS A 304     -48.090 -14.898  33.712  1.00 90.33           H  
ATOM   4730  CE1 HIS A 304     -48.505 -13.238  34.942  1.00 90.33           C  
ATOM   4731  HE1 HIS A 304     -48.178 -13.581  35.912  1.00 90.33           H  
ATOM   4732  NE2 HIS A 304     -48.957 -12.000  34.687  1.00 90.33           N  
ATOM   4733  N   PHE A 305     -50.581 -13.668  28.356  1.00 91.31           N  
ATOM   4734  H   PHE A 305     -50.521 -12.661  28.411  1.00 91.31           H  
ATOM   4735  CA  PHE A 305     -50.758 -14.236  27.024  1.00 91.31           C  
ATOM   4736  HA  PHE A 305     -50.515 -15.299  27.039  1.00 91.31           H  
ATOM   4737  C   PHE A 305     -49.813 -13.555  26.029  1.00 91.31           C  
ATOM   4738  CB  PHE A 305     -52.224 -14.083  26.590  1.00 91.31           C  
ATOM   4739  HB2 PHE A 305     -52.323 -14.468  25.574  1.00 91.31           H  
ATOM   4740  HB3 PHE A 305     -52.451 -13.018  26.556  1.00 91.31           H  
ATOM   4741  O   PHE A 305     -49.476 -12.381  26.191  1.00 91.31           O  
ATOM   4742  CG  PHE A 305     -53.253 -14.776  27.473  1.00 91.31           C  
ATOM   4743  CD1 PHE A 305     -53.653 -16.098  27.194  1.00 91.31           C  
ATOM   4744  HD1 PHE A 305     -53.217 -16.625  26.358  1.00 91.31           H  
ATOM   4745  CD2 PHE A 305     -53.825 -14.095  28.568  1.00 91.31           C  
ATOM   4746  HD2 PHE A 305     -53.519 -13.082  28.782  1.00 91.31           H  
ATOM   4747  CE1 PHE A 305     -54.622 -16.729  27.998  1.00 91.31           C  
ATOM   4748  HE1 PHE A 305     -54.925 -17.741  27.775  1.00 91.31           H  
ATOM   4749  CE2 PHE A 305     -54.782 -14.731  29.381  1.00 91.31           C  
ATOM   4750  HE2 PHE A 305     -55.205 -14.206  30.226  1.00 91.31           H  
ATOM   4751  CZ  PHE A 305     -55.190 -16.045  29.089  1.00 91.31           C  
ATOM   4752  HZ  PHE A 305     -55.929 -16.533  29.707  1.00 91.31           H  
ATOM   4753  N   LEU A 306     -49.402 -14.309  25.014  1.00 90.66           N  
ATOM   4754  H   LEU A 306     -49.714 -15.269  24.985  1.00 90.66           H  
ATOM   4755  CA  LEU A 306     -48.673 -13.853  23.838  1.00 90.66           C  
ATOM   4756  HA  LEU A 306     -48.453 -12.789  23.927  1.00 90.66           H  
ATOM   4757  C   LEU A 306     -49.551 -14.092  22.614  1.00 90.66           C  
ATOM   4758  CB  LEU A 306     -47.361 -14.651  23.716  1.00 90.66           C  
ATOM   4759  HB2 LEU A 306     -46.785 -14.543  24.635  1.00 90.66           H  
ATOM   4760  HB3 LEU A 306     -47.605 -15.709  23.618  1.00 90.66           H  
ATOM   4761  O   LEU A 306     -49.973 -15.224  22.382  1.00 90.66           O  
ATOM   4762  CG  LEU A 306     -46.483 -14.246  22.518  1.00 90.66           C  
ATOM   4763  HG  LEU A 306     -47.039 -14.427  21.597  1.00 90.66           H  
ATOM   4764  CD1 LEU A 306     -46.068 -12.774  22.550  1.00 90.66           C  
ATOM   4765 HD11 LEU A 306     -45.370 -12.582  21.734  1.00 90.66           H  
ATOM   4766 HD12 LEU A 306     -45.584 -12.529  23.496  1.00 90.66           H  
ATOM   4767 HD13 LEU A 306     -46.934 -12.130  22.404  1.00 90.66           H  
ATOM   4768  CD2 LEU A 306     -45.220 -15.109  22.490  1.00 90.66           C  
ATOM   4769 HD21 LEU A 306     -44.625 -14.938  23.387  1.00 90.66           H  
ATOM   4770 HD22 LEU A 306     -45.496 -16.162  22.429  1.00 90.66           H  
ATOM   4771 HD23 LEU A 306     -44.629 -14.858  21.609  1.00 90.66           H  
ATOM   4772  N   LEU A 307     -49.795 -13.052  21.828  1.00 90.39           N  
ATOM   4773  H   LEU A 307     -49.457 -12.143  22.113  1.00 90.39           H  
ATOM   4774  CA  LEU A 307     -50.409 -13.145  20.510  1.00 90.39           C  
ATOM   4775  HA  LEU A 307     -50.759 -14.162  20.335  1.00 90.39           H  
ATOM   4776  C   LEU A 307     -49.354 -12.812  19.448  1.00 90.39           C  
ATOM   4777  CB  LEU A 307     -51.632 -12.216  20.495  1.00 90.39           C  
ATOM   4778  HB2 LEU A 307     -52.384 -12.631  21.166  1.00 90.39           H  
ATOM   4779  HB3 LEU A 307     -51.331 -11.246  20.890  1.00 90.39           H  
ATOM   4780  O   LEU A 307     -48.763 -11.739  19.492  1.00 90.39           O  
ATOM   4781  CG  LEU A 307     -52.268 -12.000  19.114  1.00 90.39           C  
ATOM   4782  HG  LEU A 307     -51.527 -11.596  18.424  1.00 90.39           H  
ATOM   4783  CD1 LEU A 307     -52.845 -13.292  18.533  1.00 90.39           C  
ATOM   4784 HD11 LEU A 307     -53.302 -13.083  17.566  1.00 90.39           H  
ATOM   4785 HD12 LEU A 307     -53.589 -13.718  19.207  1.00 90.39           H  
ATOM   4786 HD13 LEU A 307     -52.048 -14.017  18.368  1.00 90.39           H  
ATOM   4787  CD2 LEU A 307     -53.390 -10.977  19.261  1.00 90.39           C  
ATOM   4788 HD21 LEU A 307     -54.151 -11.344  19.950  1.00 90.39           H  
ATOM   4789 HD22 LEU A 307     -53.835 -10.799  18.282  1.00 90.39           H  
ATOM   4790 HD23 LEU A 307     -52.988 -10.037  19.639  1.00 90.39           H  
ATOM   4791  N   CYS A 308     -49.123 -13.724  18.509  1.00 88.72           N  
ATOM   4792  H   CYS A 308     -49.650 -14.585  18.542  1.00 88.72           H  
ATOM   4793  CA  CYS A 308     -48.214 -13.550  17.378  1.00 88.72           C  
ATOM   4794  HA  CYS A 308     -47.604 -12.659  17.525  1.00 88.72           H  
ATOM   4795  C   CYS A 308     -49.037 -13.372  16.098  1.00 88.72           C  
ATOM   4796  CB  CYS A 308     -47.275 -14.762  17.255  1.00 88.72           C  
ATOM   4797  HB2 CYS A 308     -47.835 -15.618  16.879  1.00 88.72           H  
ATOM   4798  HB3 CYS A 308     -46.487 -14.529  16.539  1.00 88.72           H  
ATOM   4799  O   CYS A 308     -49.938 -14.175  15.834  1.00 88.72           O  
ATOM   4800  SG  CYS A 308     -46.519 -15.199  18.848  1.00 88.72           S  
ATOM   4801  HG  CYS A 308     -47.673 -15.462  19.469  1.00 88.72           H  
ATOM   4802  N   ILE A 309     -48.722 -12.343  15.312  1.00 87.50           N  
ATOM   4803  H   ILE A 309     -48.002 -11.704  15.617  1.00 87.50           H  
ATOM   4804  CA  ILE A 309     -49.370 -12.033  14.033  1.00 87.50           C  
ATOM   4805  HA  ILE A 309     -50.020 -12.861  13.750  1.00 87.50           H  
ATOM   4806  C   ILE A 309     -48.268 -11.839  12.978  1.00 87.50           C  
ATOM   4807  CB  ILE A 309     -50.254 -10.768  14.143  1.00 87.50           C  
ATOM   4808  HB  ILE A 309     -49.606  -9.908  14.307  1.00 87.50           H  
ATOM   4809  O   ILE A 309     -47.381 -11.011  13.200  1.00 87.50           O  
ATOM   4810  CG1 ILE A 309     -51.243 -10.847  15.331  1.00 87.50           C  
ATOM   4811 HG12 ILE A 309     -51.914 -11.696  15.199  1.00 87.50           H  
ATOM   4812 HG13 ILE A 309     -50.682 -10.996  16.254  1.00 87.50           H  
ATOM   4813  CG2 ILE A 309     -51.008 -10.558  12.815  1.00 87.50           C  
ATOM   4814 HG21 ILE A 309     -51.672 -11.399  12.618  1.00 87.50           H  
ATOM   4815 HG22 ILE A 309     -51.597  -9.641  12.849  1.00 87.50           H  
ATOM   4816 HG23 ILE A 309     -50.306 -10.465  11.986  1.00 87.50           H  
ATOM   4817  CD1 ILE A 309     -52.069  -9.573  15.526  1.00 87.50           C  
ATOM   4818 HD11 ILE A 309     -52.594  -9.624  16.480  1.00 87.50           H  
ATOM   4819 HD12 ILE A 309     -51.406  -8.708  15.528  1.00 87.50           H  
ATOM   4820 HD13 ILE A 309     -52.805  -9.472  14.729  1.00 87.50           H  
ATOM   4821  N   PRO A 310     -48.292 -12.560  11.843  1.00 84.18           N  
ATOM   4822  CA  PRO A 310     -47.317 -12.371  10.768  1.00 84.18           C  
ATOM   4823  HA  PRO A 310     -46.333 -12.644  11.149  1.00 84.18           H  
ATOM   4824  C   PRO A 310     -47.263 -10.936  10.217  1.00 84.18           C  
ATOM   4825  CB  PRO A 310     -47.718 -13.368   9.680  1.00 84.18           C  
ATOM   4826  HB2 PRO A 310     -46.857 -13.726   9.115  1.00 84.18           H  
ATOM   4827  HB3 PRO A 310     -48.452 -12.922   9.009  1.00 84.18           H  
ATOM   4828  O   PRO A 310     -48.295 -10.279  10.045  1.00 84.18           O  
ATOM   4829  CG  PRO A 310     -48.379 -14.485  10.475  1.00 84.18           C  
ATOM   4830  HG2 PRO A 310     -47.614 -15.114  10.931  1.00 84.18           H  
ATOM   4831  HG3 PRO A 310     -49.045 -15.074   9.844  1.00 84.18           H  
ATOM   4832  CD  PRO A 310     -49.130 -13.719  11.558  1.00 84.18           C  
ATOM   4833  HD2 PRO A 310     -50.097 -13.389  11.178  1.00 84.18           H  
ATOM   4834  HD3 PRO A 310     -49.260 -14.357  12.432  1.00 84.18           H  
ATOM   4835  N   GLY A 311     -46.050 -10.478   9.895  1.00 76.77           N  
ATOM   4836  H   GLY A 311     -45.253 -11.068  10.087  1.00 76.77           H  
ATOM   4837  CA  GLY A 311     -45.750  -9.174   9.299  1.00 76.77           C  
ATOM   4838  HA2 GLY A 311     -46.483  -8.955   8.523  1.00 76.77           H  
ATOM   4839  HA3 GLY A 311     -44.772  -9.238   8.822  1.00 76.77           H  
ATOM   4840  C   GLY A 311     -45.724  -7.993  10.282  1.00 76.77           C  
ATOM   4841  O   GLY A 311     -46.327  -8.026  11.358  1.00 76.77           O  
ATOM   4842  N   HIS A 312     -45.055  -6.904   9.884  1.00 76.09           N  
ATOM   4843  H   HIS A 312     -44.466  -6.964   9.065  1.00 76.09           H  
ATOM   4844  CA  HIS A 312     -44.988  -5.647  10.648  1.00 76.09           C  
ATOM   4845  HA  HIS A 312     -44.845  -5.889  11.701  1.00 76.09           H  
ATOM   4846  C   HIS A 312     -46.247  -4.765  10.539  1.00 76.09           C  
ATOM   4847  CB  HIS A 312     -43.769  -4.835  10.185  1.00 76.09           C  
ATOM   4848  HB2 HIS A 312     -43.601  -4.021  10.890  1.00 76.09           H  
ATOM   4849  HB3 HIS A 312     -42.880  -5.466  10.202  1.00 76.09           H  
ATOM   4850  O   HIS A 312     -46.391  -3.814  11.303  1.00 76.09           O  
ATOM   4851  CG  HIS A 312     -43.944  -4.241   8.805  1.00 76.09           C  
ATOM   4852  CD2 HIS A 312     -44.548  -3.057   8.479  1.00 76.09           C  
ATOM   4853  HD2 HIS A 312     -44.984  -2.360   9.180  1.00 76.09           H  
ATOM   4854  ND1 HIS A 312     -43.526  -4.806   7.628  1.00 76.09           N  
ATOM   4855  HD1 HIS A 312     -42.853  -5.558   7.576  1.00 76.09           H  
ATOM   4856  CE1 HIS A 312     -43.854  -3.988   6.620  1.00 76.09           C  
ATOM   4857  HE1 HIS A 312     -43.569  -4.143   5.590  1.00 76.09           H  
ATOM   4858  NE2 HIS A 312     -44.516  -2.915   7.087  1.00 76.09           N  
ATOM   4859  N   LYS A 313     -47.169  -5.032   9.597  1.00 81.12           N  
ATOM   4860  H   LYS A 313     -46.963  -5.798   8.973  1.00 81.12           H  
ATOM   4861  CA  LYS A 313     -48.337  -4.164   9.295  1.00 81.12           C  
ATOM   4862  HA  LYS A 313     -47.968  -3.220   8.893  1.00 81.12           H  
ATOM   4863  C   LYS A 313     -49.175  -3.812  10.536  1.00 81.12           C  
ATOM   4864  CB  LYS A 313     -49.201  -4.862   8.224  1.00 81.12           C  
ATOM   4865  HB2 LYS A 313     -48.572  -5.082   7.362  1.00 81.12           H  
ATOM   4866  HB3 LYS A 313     -49.562  -5.807   8.631  1.00 81.12           H  
ATOM   4867  O   LYS A 313     -49.773  -2.740  10.605  1.00 81.12           O  
ATOM   4868  CG  LYS A 313     -50.411  -4.033   7.745  1.00 81.12           C  
ATOM   4869  HG2 LYS A 313     -51.061  -3.810   8.592  1.00 81.12           H  
ATOM   4870  HG3 LYS A 313     -50.062  -3.098   7.308  1.00 81.12           H  
ATOM   4871  CD  LYS A 313     -51.236  -4.812   6.706  1.00 81.12           C  
ATOM   4872  HD2 LYS A 313     -51.528  -5.766   7.145  1.00 81.12           H  
ATOM   4873  HD3 LYS A 313     -50.618  -5.004   5.829  1.00 81.12           H  
ATOM   4874  CE  LYS A 313     -52.499  -4.041   6.293  1.00 81.12           C  
ATOM   4875  HE2 LYS A 313     -52.200  -3.123   5.787  1.00 81.12           H  
ATOM   4876  HE3 LYS A 313     -53.042  -3.766   7.198  1.00 81.12           H  
ATOM   4877  NZ  LYS A 313     -53.379  -4.860   5.413  1.00 81.12           N  
ATOM   4878  HZ1 LYS A 313     -52.899  -5.147   4.571  1.00 81.12           H  
ATOM   4879  HZ2 LYS A 313     -54.215  -4.359   5.146  1.00 81.12           H  
ATOM   4880  HZ3 LYS A 313     -53.680  -5.701   5.885  1.00 81.12           H  
ATOM   4881  N   TRP A 314     -49.210  -4.714  11.513  1.00 81.84           N  
ATOM   4882  H   TRP A 314     -48.673  -5.559  11.381  1.00 81.84           H  
ATOM   4883  CA  TRP A 314     -50.001  -4.600  12.739  1.00 81.84           C  
ATOM   4884  HA  TRP A 314     -50.846  -3.940  12.543  1.00 81.84           H  
ATOM   4885  C   TRP A 314     -49.234  -3.971  13.915  1.00 81.84           C  
ATOM   4886  CB  TRP A 314     -50.572  -5.985  13.050  1.00 81.84           C  
ATOM   4887  HB2 TRP A 314     -49.759  -6.650  13.341  1.00 81.84           H  
ATOM   4888  HB3 TRP A 314     -51.256  -5.904  13.895  1.00 81.84           H  
ATOM   4889  O   TRP A 314     -49.828  -3.714  14.963  1.00 81.84           O  
ATOM   4890  CG  TRP A 314     -51.314  -6.597  11.898  1.00 81.84           C  
ATOM   4891  CD1 TRP A 314     -50.874  -7.626  11.136  1.00 81.84           C  
ATOM   4892  HD1 TRP A 314     -49.946  -8.157  11.283  1.00 81.84           H  
ATOM   4893  CD2 TRP A 314     -52.588  -6.185  11.310  1.00 81.84           C  
ATOM   4894  CE2 TRP A 314     -52.874  -7.040  10.203  1.00 81.84           C  
ATOM   4895  CE3 TRP A 314     -53.525  -5.168  11.594  1.00 81.84           C  
ATOM   4896  HE3 TRP A 314     -53.331  -4.499  12.420  1.00 81.84           H  
ATOM   4897  NE1 TRP A 314     -51.804  -7.908  10.154  1.00 81.84           N  
ATOM   4898  HE1 TRP A 314     -51.694  -8.677   9.508  1.00 81.84           H  
ATOM   4899  CH2 TRP A 314     -54.960  -5.893   9.755  1.00 81.84           C  
ATOM   4900  HH2 TRP A 314     -55.875  -5.787   9.191  1.00 81.84           H  
ATOM   4901  CZ2 TRP A 314     -54.036  -6.901   9.427  1.00 81.84           C  
ATOM   4902  HZ2 TRP A 314     -54.232  -7.578   8.610  1.00 81.84           H  
ATOM   4903  CZ3 TRP A 314     -54.704  -5.029  10.835  1.00 81.84           C  
ATOM   4904  HZ3 TRP A 314     -55.426  -4.265  11.085  1.00 81.84           H  
ATOM   4905  N   TYR A 315     -47.946  -3.656  13.744  1.00 77.50           N  
ATOM   4906  H   TYR A 315     -47.516  -3.876  12.857  1.00 77.50           H  
ATOM   4907  CA  TYR A 315     -47.085  -3.003  14.732  1.00 77.50           C  
ATOM   4908  HA  TYR A 315     -47.291  -3.453  15.703  1.00 77.50           H  
ATOM   4909  C   TYR A 315     -47.409  -1.497  14.864  1.00 77.50           C  
ATOM   4910  CB  TYR A 315     -45.615  -3.316  14.398  1.00 77.50           C  
ATOM   4911  HB2 TYR A 315     -45.472  -4.397  14.388  1.00 77.50           H  
ATOM   4912  HB3 TYR A 315     -45.391  -2.941  13.399  1.00 77.50           H  
ATOM   4913  O   TYR A 315     -46.631  -0.600  14.529  1.00 77.50           O  
ATOM   4914  CG  TYR A 315     -44.627  -2.706  15.366  1.00 77.50           C  
ATOM   4915  CD1 TYR A 315     -43.835  -1.620  14.947  1.00 77.50           C  
ATOM   4916  HD1 TYR A 315     -43.886  -1.284  13.923  1.00 77.50           H  
ATOM   4917  CD2 TYR A 315     -44.546  -3.175  16.692  1.00 77.50           C  
ATOM   4918  HD2 TYR A 315     -45.125  -4.034  16.998  1.00 77.50           H  
ATOM   4919  CE1 TYR A 315     -43.002  -0.958  15.863  1.00 77.50           C  
ATOM   4920  HE1 TYR A 315     -42.392  -0.129  15.537  1.00 77.50           H  
ATOM   4921  CE2 TYR A 315     -43.721  -2.506  17.616  1.00 77.50           C  
ATOM   4922  HE2 TYR A 315     -43.635  -2.846  18.638  1.00 77.50           H  
ATOM   4923  OH  TYR A 315     -42.233  -0.689  18.099  1.00 77.50           O  
ATOM   4924  HH  TYR A 315     -41.579  -0.132  17.671  1.00 77.50           H  
ATOM   4925  CZ  TYR A 315     -42.970  -1.387  17.204  1.00 77.50           C  
ATOM   4926  N   THR A 316     -48.615  -1.192  15.350  1.00 78.12           N  
ATOM   4927  H   THR A 316     -49.229  -1.958  15.588  1.00 78.12           H  
ATOM   4928  CA  THR A 316     -49.070   0.180  15.610  1.00 78.12           C  
ATOM   4929  HA  THR A 316     -48.193   0.825  15.669  1.00 78.12           H  
ATOM   4930  C   THR A 316     -49.789   0.293  16.949  1.00 78.12           C  
ATOM   4931  CB  THR A 316     -49.962   0.746  14.490  1.00 78.12           C  
ATOM   4932  HB  THR A 316     -50.154   1.794  14.717  1.00 78.12           H  
ATOM   4933  O   THR A 316     -50.547  -0.588  17.357  1.00 78.12           O  
ATOM   4934  CG2 THR A 316     -49.342   0.670  13.096  1.00 78.12           C  
ATOM   4935 HG21 THR A 316     -49.207  -0.366  12.788  1.00 78.12           H  
ATOM   4936 HG22 THR A 316     -48.371   1.166  13.097  1.00 78.12           H  
ATOM   4937 HG23 THR A 316     -49.993   1.169  12.379  1.00 78.12           H  
ATOM   4938  OG1 THR A 316     -51.201   0.085  14.436  1.00 78.12           O
[truncated: 865,818 more chars]
