# Supplementary material for: Widespread Horizontal Gene Transfer Among Animal Viruses
Source: bioRxiv. 2024 Mar 26:2024.03.25.586562. Preprint. [Version 2] doi: 10.1101/2024.03.25.586562 (PMC11071296; doi:10.1101/2024.03.25.586562)
Supplement: Supplement 7 [file media-7.zip › File7_PDB/Adinto15736_Cupiennin.pdb]

ATOM      1  N   MET A   1     -78.423   5.267   3.219  1.00 57.04           N  
ATOM      2  H   MET A   1     -79.305   4.778   3.158  1.00 57.04           H  
ATOM      3  H2  MET A   1     -78.602   6.259   3.147  1.00 57.04           H  
ATOM      4  H3  MET A   1     -77.990   5.080   4.112  1.00 57.04           H  
ATOM      5  CA  MET A   1     -77.535   4.870   2.105  1.00 57.04           C  
ATOM      6  HA  MET A   1     -77.277   3.814   2.177  1.00 57.04           H  
ATOM      7  C   MET A   1     -76.267   5.706   2.228  1.00 57.04           C  
ATOM      8  CB  MET A   1     -78.250   5.117   0.764  1.00 57.04           C  
ATOM      9  HB2 MET A   1     -78.563   6.160   0.710  1.00 57.04           H  
ATOM     10  HB3 MET A   1     -77.559   4.924  -0.057  1.00 57.04           H  
ATOM     11  O   MET A   1     -76.377   6.920   2.160  1.00 57.04           O  
ATOM     12  CG  MET A   1     -79.484   4.216   0.594  1.00 57.04           C  
ATOM     13  HG2 MET A   1     -80.080   4.224   1.507  1.00 57.04           H  
ATOM     14  HG3 MET A   1     -79.155   3.194   0.407  1.00 57.04           H  
ATOM     15  SD  MET A   1     -80.566   4.740  -0.753  1.00 57.04           S  
ATOM     16  CE  MET A   1     -81.856   3.466  -0.670  1.00 57.04           C  
ATOM     17  HE1 MET A   1     -82.598   3.657  -1.446  1.00 57.04           H  
ATOM     18  HE2 MET A   1     -81.416   2.483  -0.834  1.00 57.04           H  
ATOM     19  HE3 MET A   1     -82.345   3.492   0.303  1.00 57.04           H  
ATOM     20  N   LYS A   2     -75.112   5.119   2.570  1.00 62.67           N  
ATOM     21  H   LYS A   2     -75.037   4.112   2.556  1.00 62.67           H  
ATOM     22  CA  LYS A   2     -73.850   5.870   2.717  1.00 62.67           C  
ATOM     23  HA  LYS A   2     -74.049   6.942   2.719  1.00 62.67           H  
ATOM     24  C   LYS A   2     -72.978   5.610   1.487  1.00 62.67           C  
ATOM     25  CB  LYS A   2     -73.131   5.534   4.043  1.00 62.67           C  
ATOM     26  HB2 LYS A   2     -73.212   4.467   4.251  1.00 62.67           H  
ATOM     27  HB3 LYS A   2     -72.074   5.771   3.923  1.00 62.67           H  
ATOM     28  O   LYS A   2     -72.498   4.496   1.306  1.00 62.67           O  
ATOM     29  CG  LYS A   2     -73.665   6.353   5.236  1.00 62.67           C  
ATOM     30  HG2 LYS A   2     -74.715   6.112   5.399  1.00 62.67           H  
ATOM     31  HG3 LYS A   2     -73.584   7.413   4.994  1.00 62.67           H  
ATOM     32  CD  LYS A   2     -72.872   6.080   6.527  1.00 62.67           C  
ATOM     33  HD2 LYS A   2     -71.811   6.226   6.321  1.00 62.67           H  
ATOM     34  HD3 LYS A   2     -73.031   5.047   6.838  1.00 62.67           H  
ATOM     35  CE  LYS A   2     -73.302   7.038   7.652  1.00 62.67           C  
ATOM     36  HE2 LYS A   2     -74.337   6.827   7.918  1.00 62.67           H  
ATOM     37  HE3 LYS A   2     -73.263   8.057   7.265  1.00 62.67           H  
ATOM     38  NZ  LYS A   2     -72.428   6.931   8.851  1.00 62.67           N  
ATOM     39  HZ1 LYS A   2     -72.727   7.583   9.563  1.00 62.67           H  
ATOM     40  HZ2 LYS A   2     -72.467   6.002   9.246  1.00 62.67           H  
ATOM     41  HZ3 LYS A   2     -71.469   7.146   8.618  1.00 62.67           H  
ATOM     42  N   GLU A   3     -72.839   6.635   0.652  1.00 68.23           N  
ATOM     43  H   GLU A   3     -73.335   7.489   0.865  1.00 68.23           H  
ATOM     44  CA  GLU A   3     -71.984   6.689  -0.539  1.00 68.23           C  
ATOM     45  HA  GLU A   3     -72.342   5.986  -1.291  1.00 68.23           H  
ATOM     46  C   GLU A   3     -70.524   6.354  -0.180  1.00 68.23           C  
ATOM     47  CB  GLU A   3     -72.064   8.111  -1.118  1.00 68.23           C  
ATOM     48  HB2 GLU A   3     -71.249   8.256  -1.827  1.00 68.23           H  
ATOM     49  HB3 GLU A   3     -71.888   8.812  -0.303  1.00 68.23           H  
ATOM     50  O   GLU A   3     -69.940   6.931   0.741  1.00 68.23           O  
ATOM     51  CG  GLU A   3     -73.423   8.465  -1.759  1.00 68.23           C  
ATOM     52  HG2 GLU A   3     -74.221   7.932  -1.242  1.00 68.23           H  
ATOM     53  HG3 GLU A   3     -73.598   9.529  -1.598  1.00 68.23           H  
ATOM     54  CD  GLU A   3     -73.489   8.198  -3.270  1.00 68.23           C  
ATOM     55  OE1 GLU A   3     -74.569   7.763  -3.721  1.00 68.23           O  
ATOM     56  OE2 GLU A   3     -72.452   8.400  -3.938  1.00 68.23           O  
ATOM     57  N   LYS A   4     -69.932   5.391  -0.893  1.00 73.80           N  
ATOM     58  H   LYS A   4     -70.451   5.005  -1.669  1.00 73.80           H  
ATOM     59  CA  LYS A   4     -68.575   4.883  -0.654  1.00 73.80           C  
ATOM     60  HA  LYS A   4     -68.287   5.121   0.370  1.00 73.80           H  
ATOM     61  C   LYS A   4     -67.598   5.590  -1.593  1.00 73.80           C  
ATOM     62  CB  LYS A   4     -68.601   3.349  -0.805  1.00 73.80           C  
ATOM     63  HB2 LYS A   4     -69.443   2.977  -0.222  1.00 73.80           H  
ATOM     64  HB3 LYS A   4     -68.782   3.088  -1.848  1.00 73.80           H  
ATOM     65  O   LYS A   4     -67.362   5.131  -2.705  1.00 73.80           O  
ATOM     66  CG  LYS A   4     -67.328   2.635  -0.312  1.00 73.80           C  
ATOM     67  HG2 LYS A   4     -67.131   2.936   0.717  1.00 73.80           H  
ATOM     68  HG3 LYS A   4     -66.478   2.912  -0.936  1.00 73.80           H  
ATOM     69  CD  LYS A   4     -67.543   1.111  -0.363  1.00 73.80           C  
ATOM     70  HD2 LYS A   4     -67.635   0.782  -1.398  1.00 73.80           H  
ATOM     71  HD3 LYS A   4     -68.488   0.890   0.134  1.00 73.80           H  
ATOM     72  CE  LYS A   4     -66.456   0.312   0.372  1.00 73.80           C  
ATOM     73  HE2 LYS A   4     -66.072   0.915   1.195  1.00 73.80           H  
ATOM     74  HE3 LYS A   4     -66.925  -0.571   0.805  1.00 73.80           H  
ATOM     75  NZ  LYS A   4     -65.356  -0.115  -0.528  1.00 73.80           N  
ATOM     76  HZ1 LYS A   4     -64.656  -0.633  -0.015  1.00 73.80           H  
ATOM     77  HZ2 LYS A   4     -65.717  -0.710  -1.259  1.00 73.80           H  
ATOM     78  HZ3 LYS A   4     -64.921   0.688  -0.959  1.00 73.80           H  
ATOM     79  N   ILE A   5     -67.018   6.701  -1.144  1.00 73.20           N  
ATOM     80  H   ILE A   5     -67.332   7.076  -0.260  1.00 73.20           H  
ATOM     81  CA  ILE A   5     -65.996   7.440  -1.901  1.00 73.20           C  
ATOM     82  HA  ILE A   5     -66.340   7.543  -2.930  1.00 73.20           H  
ATOM     83  C   ILE A   5     -64.694   6.621  -1.910  1.00 73.20           C  
ATOM     84  CB  ILE A   5     -65.804   8.870  -1.338  1.00 73.20           C  
ATOM     85  HB  ILE A   5     -65.452   8.791  -0.309  1.00 73.20           H  
ATOM     86  O   ILE A   5     -63.983   6.536  -0.909  1.00 73.20           O  
ATOM     87  CG1 ILE A   5     -67.146   9.646  -1.339  1.00 73.20           C  
ATOM     88 HG12 ILE A   5     -67.491   9.776  -2.365  1.00 73.20           H  
ATOM     89 HG13 ILE A   5     -67.902   9.072  -0.803  1.00 73.20           H  
ATOM     90  CG2 ILE A   5     -64.740   9.626  -2.161  1.00 73.20           C  
ATOM     91 HG21 ILE A   5     -63.800   9.075  -2.180  1.00 73.20           H  
ATOM     92 HG22 ILE A   5     -64.537  10.598  -1.714  1.00 73.20           H  
ATOM     93 HG23 ILE A   5     -65.091   9.772  -3.183  1.00 73.20           H  
ATOM     94  CD1 ILE A   5     -67.084  11.019  -0.658  1.00 73.20           C  
ATOM     95 HD11 ILE A   5     -66.702  10.916   0.357  1.00 73.20           H  
ATOM     96 HD12 ILE A   5     -68.087  11.444  -0.615  1.00 73.20           H  
ATOM     97 HD13 ILE A   5     -66.447  11.701  -1.222  1.00 73.20           H  
ATOM     98  N   ILE A   6     -64.385   5.987  -3.043  1.00 71.79           N  
ATOM     99  H   ILE A   6     -65.041   6.052  -3.809  1.00 71.79           H  
ATOM    100  CA  ILE A   6     -63.138   5.244  -3.263  1.00 71.79           C  
ATOM    101  HA  ILE A   6     -62.813   4.803  -2.321  1.00 71.79           H  
ATOM    102  C   ILE A   6     -62.066   6.245  -3.702  1.00 71.79           C  
ATOM    103  CB  ILE A   6     -63.360   4.085  -4.269  1.00 71.79           C  
ATOM    104  HB  ILE A   6     -63.817   4.495  -5.170  1.00 71.79           H  
ATOM    105  O   ILE A   6     -61.948   6.579  -4.878  1.00 71.79           O  
ATOM    106  CG1 ILE A   6     -64.316   3.030  -3.657  1.00 71.79           C  
ATOM    107 HG12 ILE A   6     -63.788   2.461  -2.892  1.00 71.79           H  
ATOM    108 HG13 ILE A   6     -65.155   3.531  -3.176  1.00 71.79           H  
ATOM    109  CG2 ILE A   6     -62.030   3.408  -4.663  1.00 71.79           C  
ATOM    110 HG21 ILE A   6     -62.213   2.579  -5.346  1.00 71.79           H  
ATOM    111 HG22 ILE A   6     -61.514   3.037  -3.777  1.00 71.79           H  
ATOM    112 HG23 ILE A   6     -61.383   4.111  -5.187  1.00 71.79           H  
ATOM    113  CD1 ILE A   6     -64.915   2.063  -4.686  1.00 71.79           C  
ATOM    114 HD11 ILE A   6     -65.633   1.410  -4.190  1.00 71.79           H  
ATOM    115 HD12 ILE A   6     -64.138   1.447  -5.139  1.00 71.79           H  
ATOM    116 HD13 ILE A   6     -65.432   2.626  -5.463  1.00 71.79           H  
ATOM    117  N   MET A   7     -61.272   6.741  -2.753  1.00 70.92           N  
ATOM    118  H   MET A   7     -61.460   6.503  -1.789  1.00 70.92           H  
ATOM    119  CA  MET A   7     -60.061   7.497  -3.075  1.00 70.92           C  
ATOM    120  HA  MET A   7     -60.259   8.127  -3.943  1.00 70.92           H  
ATOM    121  C   MET A   7     -58.944   6.523  -3.464  1.00 70.92           C  
ATOM    122  CB  MET A   7     -59.660   8.432  -1.924  1.00 70.92           C  
ATOM    123  HB2 MET A   7     -59.609   7.883  -0.983  1.00 70.92           H  
ATOM    124  HB3 MET A   7     -58.671   8.833  -2.144  1.00 70.92           H  
ATOM    125  O   MET A   7     -58.376   5.831  -2.620  1.00 70.92           O  
ATOM    126  CG  MET A   7     -60.636   9.609  -1.796  1.00 70.92           C  
ATOM    127  HG2 MET A   7     -61.535   9.285  -1.272  1.00 70.92           H  
ATOM    128  HG3 MET A   7     -60.929   9.922  -2.798  1.00 70.92           H  
ATOM    129  SD  MET A   7     -59.943  11.072  -0.975  1.00 70.92           S  
ATOM    130  CE  MET A   7     -60.069  10.585   0.765  1.00 70.92           C  
ATOM    131  HE1 MET A   7     -59.691  11.391   1.394  1.00 70.92           H  
ATOM    132  HE2 MET A   7     -61.112  10.393   1.017  1.00 70.92           H  
ATOM    133  HE3 MET A   7     -59.481   9.684   0.940  1.00 70.92           H  
ATOM    134  N   SER A   8     -58.640   6.444  -4.760  1.00 72.42           N  
ATOM    135  H   SER A   8     -59.187   6.986  -5.414  1.00 72.42           H  
ATOM    136  CA  SER A   8     -57.556   5.624  -5.304  1.00 72.42           C  
ATOM    137  HA  SER A   8     -57.703   4.592  -4.986  1.00 72.42           H  
ATOM    138  C   SER A   8     -56.192   6.111  -4.793  1.00 72.42           C  
ATOM    139  CB  SER A   8     -57.608   5.662  -6.838  1.00 72.42           C  
ATOM    140  HB2 SER A   8     -58.547   5.229  -7.184  1.00 72.42           H  
ATOM    141  HB3 SER A   8     -56.782   5.079  -7.244  1.00 72.42           H  
ATOM    142  O   SER A   8     -55.742   7.203  -5.155  1.00 72.42           O  
ATOM    143  OG  SER A   8     -57.515   6.999  -7.294  1.00 72.42           O  
ATOM    144  HG  SER A   8     -56.868   7.441  -6.739  1.00 72.42           H  
ATOM    145  N   LEU A   9     -55.514   5.304  -3.972  1.00 70.19           N  
ATOM    146  H   LEU A   9     -55.970   4.463  -3.649  1.00 70.19           H  
ATOM    147  CA  LEU A   9     -54.136   5.550  -3.540  1.00 70.19           C  
ATOM    148  HA  LEU A   9     -54.088   6.531  -3.068  1.00 70.19           H  
ATOM    149  C   LEU A   9     -53.200   5.557  -4.763  1.00 70.19           C  
ATOM    150  CB  LEU A   9     -53.691   4.474  -2.518  1.00 70.19           C  
ATOM    151  HB2 LEU A   9     -54.349   3.606  -2.563  1.00 70.19           H  
ATOM    152  HB3 LEU A   9     -52.700   4.124  -2.806  1.00 70.19           H  
ATOM    153  O   LEU A   9     -52.935   4.517  -5.365  1.00 70.19           O  
ATOM    154  CG  LEU A   9     -53.581   4.970  -1.065  1.00 70.19           C  
ATOM    155  HG  LEU A   9     -53.071   5.934  -1.055  1.00 70.19           H  
ATOM    156  CD1 LEU A   9     -54.951   5.124  -0.405  1.00 70.19           C  
ATOM    157 HD11 LEU A   9     -55.465   4.163  -0.374  1.00 70.19           H  
ATOM    158 HD12 LEU A   9     -54.831   5.498   0.611  1.00 70.19           H  
ATOM    159 HD13 LEU A   9     -55.559   5.832  -0.968  1.00 70.19           H  
ATOM    160  CD2 LEU A   9     -52.749   3.984  -0.245  1.00 70.19           C  
ATOM    161 HD21 LEU A   9     -53.225   3.004  -0.243  1.00 70.19           H  
ATOM    162 HD22 LEU A   9     -51.748   3.896  -0.668  1.00 70.19           H  
ATOM    163 HD23 LEU A   9     -52.663   4.341   0.782  1.00 70.19           H  
ATOM    164  N   ARG A  10     -52.657   6.724  -5.129  1.00 69.61           N  
ATOM    165  H   ARG A  10     -52.954   7.555  -4.638  1.00 69.61           H  
ATOM    166  CA  ARG A  10     -51.578   6.814  -6.124  1.00 69.61           C  
ATOM    167  HA  ARG A  10     -51.781   6.104  -6.926  1.00 69.61           H  
ATOM    168  C   ARG A  10     -50.266   6.392  -5.458  1.00 69.61           C  
ATOM    169  CB  ARG A  10     -51.493   8.224  -6.741  1.00 69.61           C  
ATOM    170  HB2 ARG A  10     -50.638   8.255  -7.416  1.00 69.61           H  
ATOM    171  HB3 ARG A  10     -51.329   8.954  -5.949  1.00 69.61           H  
ATOM    172  O   ARG A  10     -49.674   7.165  -4.708  1.00 69.61           O  
ATOM    173  CG  ARG A  10     -52.757   8.610  -7.528  1.00 69.61           C  
ATOM    174  HG2 ARG A  10     -53.604   8.621  -6.842  1.00 69.61           H  
ATOM    175  HG3 ARG A  10     -52.960   7.868  -8.301  1.00 69.61           H  
ATOM    176  CD  ARG A  10     -52.648  10.007  -8.163  1.00 69.61           C  
ATOM    177  HD2 ARG A  10     -52.169  10.679  -7.451  1.00 69.61           H  
ATOM    178  HD3 ARG A  10     -53.660  10.372  -8.338  1.00 69.61           H  
ATOM    179  NE  ARG A  10     -51.932   9.996  -9.458  1.00 69.61           N  
ATOM    180  HE  ARG A  10     -52.023   9.153 -10.006  1.00 69.61           H  
ATOM    181  NH1 ARG A  10     -51.162  12.165  -9.435  1.00 69.61           N  
ATOM    182 HH11 ARG A  10     -50.784  12.957  -9.935  1.00 69.61           H  
ATOM    183 HH12 ARG A  10     -51.592  12.295  -8.530  1.00 69.61           H  
ATOM    184  NH2 ARG A  10     -50.863  10.910 -11.253  1.00 69.61           N  
ATOM    185 HH21 ARG A  10     -50.456  11.707 -11.721  1.00 69.61           H  
ATOM    186 HH22 ARG A  10     -51.018  10.062 -11.780  1.00 69.61           H  
ATOM    187  CZ  ARG A  10     -51.321  11.018 -10.038  1.00 69.61           C  
ATOM    188  N   PHE A  11     -49.795   5.179  -5.740  1.00 68.84           N  
ATOM    189  H   PHE A  11     -50.375   4.548  -6.274  1.00 68.84           H  
ATOM    190  CA  PHE A  11     -48.456   4.739  -5.345  1.00 68.84           C  
ATOM    191  HA  PHE A  11     -48.321   4.919  -4.278  1.00 68.84           H  
ATOM    192  C   PHE A  11     -47.406   5.556  -6.106  1.00 68.84           C  
ATOM    193  CB  PHE A  11     -48.288   3.231  -5.591  1.00 68.84           C  
ATOM    194  HB2 PHE A  11     -48.693   2.970  -6.569  1.00 68.84           H  
ATOM    195  HB3 PHE A  11     -47.223   3.000  -5.615  1.00 68.84           H  
ATOM    196  O   PHE A  11     -47.155   5.333  -7.290  1.00 68.84           O  
ATOM    197  CG  PHE A  11     -48.925   2.361  -4.526  1.00 68.84           C  
ATOM    198  CD1 PHE A  11     -48.174   1.968  -3.401  1.00 68.84           C  
ATOM    199  HD1 PHE A  11     -47.145   2.277  -3.299  1.00 68.84           H  
ATOM    200  CD2 PHE A  11     -50.265   1.946  -4.650  1.00 68.84           C  
ATOM    201  HD2 PHE A  11     -50.854   2.241  -5.506  1.00 68.84           H  
ATOM    202  CE1 PHE A  11     -48.757   1.161  -2.408  1.00 68.84           C  
ATOM    203  HE1 PHE A  11     -48.180   0.852  -1.549  1.00 68.84           H  
ATOM    204  CE2 PHE A  11     -50.847   1.139  -3.656  1.00 68.84           C  
ATOM    205  HE2 PHE A  11     -51.873   0.817  -3.755  1.00 68.84           H  
ATOM    206  CZ  PHE A  11     -50.093   0.746  -2.536  1.00 68.84           C  
ATOM    207  HZ  PHE A  11     -50.541   0.121  -1.778  1.00 68.84           H  
ATOM    208  N   LYS A  12     -46.776   6.524  -5.434  1.00 67.17           N  
ATOM    209  H   LYS A  12     -47.081   6.723  -4.492  1.00 67.17           H  
ATOM    210  CA  LYS A  12     -45.572   7.179  -5.951  1.00 67.17           C  
ATOM    211  HA  LYS A  12     -45.723   7.381  -7.012  1.00 67.17           H  
ATOM    212  C   LYS A  12     -44.426   6.169  -5.830  1.00 67.17           C  
ATOM    213  CB  LYS A  12     -45.331   8.518  -5.220  1.00 67.17           C  
ATOM    214  HB2 LYS A  12     -46.215   8.788  -4.644  1.00 67.17           H  
ATOM    215  HB3 LYS A  12     -44.497   8.425  -4.524  1.00 67.17           H  
ATOM    216  O   LYS A  12     -43.849   6.004  -4.758  1.00 67.17           O  
ATOM    217  CG  LYS A  12     -45.044   9.653  -6.214  1.00 67.17           C  
ATOM    218  HG2 LYS A  12     -45.923   9.812  -6.839  1.00 67.17           H  
ATOM    219  HG3 LYS A  12     -44.205   9.371  -6.849  1.00 67.17           H  
ATOM    220  CD  LYS A  12     -44.701  10.955  -5.477  1.00 67.17           C  
ATOM    221  HD2 LYS A  12     -43.803  10.784  -4.884  1.00 67.17           H  
ATOM    222  HD3 LYS A  12     -45.519  11.231  -4.812  1.00 67.17           H  
ATOM    223  CE  LYS A  12     -44.449  12.082  -6.487  1.00 67.17           C  
ATOM    224  HE2 LYS A  12     -45.405  12.399  -6.905  1.00 67.17           H  
ATOM    225  HE3 LYS A  12     -43.846  11.683  -7.303  1.00 67.17           H  
ATOM    226  NZ  LYS A  12     -43.742  13.230  -5.865  1.00 67.17           N  
ATOM    227  HZ1 LYS A  12     -44.282  13.608  -5.100  1.00 67.17           H  
ATOM    228  HZ2 LYS A  12     -42.841  12.943  -5.511  1.00 67.17           H  
ATOM    229  HZ3 LYS A  12     -43.597  13.966  -6.541  1.00 67.17           H  
ATOM    230  N   GLY A  13     -44.182   5.422  -6.905  1.00 62.93           N  
ATOM    231  H   GLY A  13     -44.797   5.525  -7.700  1.00 62.93           H  
ATOM    232  CA  GLY A  13     -43.149   4.392  -6.961  1.00 62.93           C  
ATOM    233  HA2 GLY A  13     -43.433   3.568  -6.305  1.00 62.93           H  
ATOM    234  HA3 GLY A  13     -43.071   4.007  -7.978  1.00 62.93           H  
ATOM    235  C   GLY A  13     -41.780   4.934  -6.548  1.00 62.93           C  
ATOM    236  O   GLY A  13     -41.308   5.914  -7.115  1.00 62.93           O  
ATOM    237  N   GLY A  14     -41.177   4.275  -5.554  1.00 63.98           N  
ATOM    238  H   GLY A  14     -41.721   3.554  -5.103  1.00 63.98           H  
ATOM    239  CA  GLY A  14     -39.753   4.324  -5.224  1.00 63.98           C  
ATOM    240  HA2 GLY A  14     -39.547   3.600  -4.435  1.00 63.98           H  
ATOM    241  HA3 GLY A  14     -39.187   4.020  -6.104  1.00 63.98           H  
ATOM    242  C   GLY A  14     -39.219   5.687  -4.793  1.00 63.98           C  
ATOM    243  O   GLY A  14     -38.791   6.486  -5.621  1.00 63.98           O  
ATOM    244  N   ASN A  15     -39.130   5.921  -3.480  1.00 62.43           N  
ATOM    245  H   ASN A  15     -39.496   5.231  -2.841  1.00 62.43           H  
ATOM    246  CA  ASN A  15     -38.288   6.989  -2.947  1.00 62.43           C  
ATOM    247  HA  ASN A  15     -38.646   7.942  -3.336  1.00 62.43           H  
ATOM    248  C   ASN A  15     -36.845   6.767  -3.440  1.00 62.43           C  
ATOM    249  CB  ASN A  15     -38.408   7.014  -1.410  1.00 62.43           C  
ATOM    250  HB2 ASN A  15     -39.463   7.026  -1.136  1.00 62.43           H  
ATOM    251  HB3 ASN A  15     -37.953   6.114  -0.995  1.00 62.43           H  
ATOM    252  O   ASN A  15     -36.178   5.826  -3.008  1.00 62.43           O  
ATOM    253  CG  ASN A  15     -37.756   8.230  -0.771  1.00 62.43           C  
ATOM    254  ND2 ASN A  15     -37.766   8.310   0.539  1.00 62.43           N  
ATOM    255 HD21 ASN A  15     -37.382   9.156   0.933  1.00 62.43           H  
ATOM    256 HD22 ASN A  15     -38.229   7.608   1.099  1.00 62.43           H  
ATOM    257  OD1 ASN A  15     -37.263   9.133  -1.423  1.00 62.43           O  
ATOM    258  N   ILE A  16     -36.439   7.600  -4.402  1.00 59.33           N  
ATOM    259  H   ILE A  16     -37.156   8.208  -4.772  1.00 59.33           H  
ATOM    260  CA  ILE A  16     -35.100   7.781  -4.969  1.00 59.33           C  
ATOM    261  HA  ILE A  16     -35.025   7.190  -5.881  1.00 59.33           H  
ATOM    262  C   ILE A  16     -34.006   7.307  -4.014  1.00 59.33           C  
ATOM    263  CB  ILE A  16     -34.894   9.280  -5.320  1.00 59.33           C  
ATOM    264  HB  ILE A  16     -33.823   9.473  -5.369  1.00 59.33           H  
ATOM    265  O   ILE A  16     -33.649   8.033  -3.094  1.00 59.33           O  
ATOM    266  CG1 ILE A  16     -35.522  10.240  -4.271  1.00 59.33           C  
ATOM    267 HG12 ILE A  16     -36.609  10.216  -4.348  1.00 59.33           H  
ATOM    268 HG13 ILE A  16     -35.257   9.912  -3.266  1.00 59.33           H  
ATOM    269  CG2 ILE A  16     -35.464   9.555  -6.722  1.00 59.33           C  
ATOM    270 HG21 ILE A  16     -35.001   8.888  -7.450  1.00 59.33           H  
ATOM    271 HG22 ILE A  16     -36.541   9.390  -6.732  1.00 59.33           H  
ATOM    272 HG23 ILE A  16     -35.257  10.581  -7.025  1.00 59.33           H  
ATOM    273  CD1 ILE A  16     -35.074  11.697  -4.398  1.00 59.33           C  
ATOM    274 HD11 ILE A  16     -35.428  12.125  -5.336  1.00 59.33           H  
ATOM    275 HD12 ILE A  16     -35.491  12.274  -3.572  1.00 59.33           H  
ATOM    276 HD13 ILE A  16     -33.987  11.755  -4.357  1.00 59.33           H  
ATOM    277  N   LEU A  17     -33.500   6.089  -4.253  1.00 65.03           N  
ATOM    278  H   LEU A  17     -33.994   5.533  -4.936  1.00 65.03           H  
ATOM    279  CA  LEU A  17     -32.281   5.509  -3.680  1.00 65.03           C  
ATOM    280  HA  LEU A  17     -32.425   4.437  -3.548  1.00 65.03           H  
ATOM    281  C   LEU A  17     -31.944   6.103  -2.310  1.00 65.03           C  
ATOM    282  CB  LEU A  17     -31.119   5.749  -4.667  1.00 65.03           C  
ATOM    283  HB2 LEU A  17     -30.186   5.436  -4.198  1.00 65.03           H  
ATOM    284  HB3 LEU A  17     -31.052   6.821  -4.852  1.00 65.03           H  
ATOM    285  O   LEU A  17     -31.202   7.086  -2.250  1.00 65.03           O  
ATOM    286  CG  LEU A  17     -31.251   5.029  -6.018  1.00 65.03           C  
ATOM    287  HG  LEU A  17     -32.246   5.192  -6.433  1.00 65.03           H  
ATOM    288  CD1 LEU A  17     -30.227   5.606  -6.995  1.00 65.03           C  
ATOM    289 HD11 LEU A  17     -30.323   5.102  -7.956  1.00 65.03           H  
ATOM    290 HD12 LEU A  17     -30.418   6.669  -7.145  1.00 65.03           H  
ATOM    291 HD13 LEU A  17     -29.217   5.458  -6.614  1.00 65.03           H  
ATOM    292  CD2 LEU A  17     -31.005   3.527  -5.877  1.00 65.03           C  
ATOM    293 HD21 LEU A  17     -30.017   3.336  -5.459  1.00 65.03           H  
ATOM    294 HD22 LEU A  17     -31.763   3.078  -5.235  1.00 65.03           H  
ATOM    295 HD23 LEU A  17     -31.073   3.053  -6.856  1.00 65.03           H  
ATOM    296  N   GLN A  18     -32.479   5.532  -1.226  1.00 64.71           N  
ATOM    297  H   GLN A  18     -33.135   4.773  -1.348  1.00 64.71           H  
ATOM    298  CA  GLN A  18     -32.060   5.896   0.127  1.00 64.71           C  
ATOM    299  HA  GLN A  18     -32.417   6.900   0.356  1.00 64.71           H  
ATOM    300  C   GLN A  18     -30.528   5.886   0.170  1.00 64.71           C  
ATOM    301  CB  GLN A  18     -32.615   4.917   1.174  1.00 64.71           C  
ATOM    302  HB2 GLN A  18     -32.391   3.894   0.872  1.00 64.71           H  
ATOM    303  HB3 GLN A  18     -32.101   5.111   2.115  1.00 64.71           H  
ATOM    304  O   GLN A  18     -29.893   4.832   0.192  1.00 64.71           O  
ATOM    305  CG  GLN A  18     -34.124   5.053   1.421  1.00 64.71           C  
ATOM    306  HG2 GLN A  18     -34.359   6.073   1.722  1.00 64.71           H  
ATOM    307  HG3 GLN A  18     -34.658   4.834   0.496  1.00 64.71           H  
ATOM    308  CD  GLN A  18     -34.608   4.099   2.513  1.00 64.71           C  
ATOM    309  NE2 GLN A  18     -35.858   3.696   2.493  1.00 64.71           N  
ATOM    310 HE21 GLN A  18     -36.117   3.060   3.235  1.00 64.71           H  
ATOM    311 HE22 GLN A  18     -36.496   3.962   1.757  1.00 64.71           H  
ATOM    312  OE1 GLN A  18     -33.877   3.706   3.403  1.00 64.71           O  
ATOM    313  N   LYS A  19     -29.913   7.073   0.111  1.00 68.26           N  
ATOM    314  H   LYS A  19     -30.488   7.874  -0.108  1.00 68.26           H  
ATOM    315  CA  LYS A  19     -28.464   7.218   0.199  1.00 68.26           C  
ATOM    316  HA  LYS A  19     -27.993   6.433  -0.393  1.00 68.26           H  
ATOM    317  C   LYS A  19     -28.123   6.962   1.656  1.00 68.26           C  
ATOM    318  CB  LYS A  19     -27.978   8.584  -0.322  1.00 68.26           C  
ATOM    319  HB2 LYS A  19     -26.906   8.654  -0.142  1.00 68.26           H  
ATOM    320  HB3 LYS A  19     -28.474   9.384   0.229  1.00 68.26           H  
ATOM    321  O   LYS A  19     -28.078   7.892   2.465  1.00 68.26           O  
ATOM    322  CG  LYS A  19     -28.241   8.763  -1.826  1.00 68.26           C  
ATOM    323  HG2 LYS A  19     -29.318   8.823  -1.986  1.00 68.26           H  
ATOM    324  HG3 LYS A  19     -27.854   7.900  -2.366  1.00 68.26           H  
ATOM    325  CD  LYS A  19     -27.596  10.039  -2.385  1.00 68.26           C  
ATOM    326  HD2 LYS A  19     -27.943  10.901  -1.815  1.00 68.26           H  
ATOM    327  HD3 LYS A  19     -26.512   9.958  -2.307  1.00 68.26           H  
ATOM    328  CE  LYS A  19     -28.016  10.186  -3.854  1.00 68.26           C  
ATOM    329  HE2 LYS A  19     -29.102  10.271  -3.885  1.00 68.26           H  
ATOM    330  HE3 LYS A  19     -27.758   9.270  -4.386  1.00 68.26           H  
ATOM    331  NZ  LYS A  19     -27.398  11.359  -4.523  1.00 68.26           N  
ATOM    332  HZ1 LYS A  19     -27.773  11.444  -5.457  1.00 68.26           H  
ATOM    333  HZ2 LYS A  19     -27.643  12.209  -4.035  1.00 68.26           H  
ATOM    334  HZ3 LYS A  19     -26.395  11.267  -4.588  1.00 68.26           H  
ATOM    335  N   GLY A  20     -27.961   5.688   1.997  1.00 70.55           N  
ATOM    336  H   GLY A  20     -28.208   4.982   1.318  1.00 70.55           H  
ATOM    337  CA  GLY A  20     -27.503   5.271   3.307  1.00 70.55           C  
ATOM    338  HA2 GLY A  20     -27.374   4.189   3.332  1.00 70.55           H  
ATOM    339  HA3 GLY A  20     -28.233   5.558   4.064  1.00 70.55           H  
ATOM    340  C   GLY A  20     -26.163   5.941   3.576  1.00 70.55           C  
ATOM    341  O   GLY A  20     -25.194   5.737   2.843  1.00 70.55           O  
ATOM    342  N   ARG A  21     -26.096   6.758   4.628  1.00 74.73           N  
ATOM    343  H   ARG A  21     -26.936   6.881   5.175  1.00 74.73           H  
ATOM    344  CA  ARG A  21     -24.839   7.293   5.169  1.00 74.73           C  
ATOM    345  HA  ARG A  21     -24.151   7.517   4.355  1.00 74.73           H  
ATOM    346  C   ARG A  21     -24.162   6.209   6.021  1.00 74.73           C  
ATOM    347  CB  ARG A  21     -25.114   8.591   5.953  1.00 74.73           C  
ATOM    348  HB2 ARG A  21     -25.838   8.370   6.737  1.00 74.73           H  
ATOM    349  HB3 ARG A  21     -24.196   8.915   6.444  1.00 74.73           H  
ATOM    350  O   ARG A  21     -23.887   6.420   7.190  1.00 74.73           O  
ATOM    351  CG  ARG A  21     -25.617   9.753   5.074  1.00 74.73           C  
ATOM    352  HG2 ARG A  21     -24.806  10.469   4.937  1.00 74.73           H  
ATOM    353  HG3 ARG A  21     -25.926   9.391   4.093  1.00 74.73           H  
ATOM    354  CD  ARG A  21     -26.810  10.450   5.740  1.00 74.73           C  
ATOM    355  HD2 ARG A  21     -27.639   9.747   5.815  1.00 74.73           H  
ATOM    356  HD3 ARG A  21     -26.526  10.724   6.756  1.00 74.73           H  
ATOM    357  NE  ARG A  21     -27.222  11.676   5.026  1.00 74.73           N  
ATOM    358  HE  ARG A  21     -26.713  12.513   5.272  1.00 74.73           H  
ATOM    359  NH1 ARG A  21     -29.054  10.847   3.894  1.00 74.73           N  
ATOM    360 HH11 ARG A  21     -29.928  11.011   3.415  1.00 74.73           H  
ATOM    361 HH12 ARG A  21     -28.765   9.901   4.096  1.00 74.73           H  
ATOM    362  NH2 ARG A  21     -28.650  13.040   3.903  1.00 74.73           N  
ATOM    363 HH21 ARG A  21     -28.156  13.845   4.262  1.00 74.73           H  
ATOM    364 HH22 ARG A  21     -29.523  13.184   3.416  1.00 74.73           H  
ATOM    365  CZ  ARG A  21     -28.302  11.842   4.280  1.00 74.73           C  
ATOM    366  N   GLY A  22     -23.984   5.014   5.452  1.00 81.95           N  
ATOM    367  H   GLY A  22     -24.247   4.918   4.482  1.00 81.95           H  
ATOM    368  CA  GLY A  22     -23.318   3.893   6.122  1.00 81.95           C  
ATOM    369  HA2 GLY A  22     -23.630   3.844   7.165  1.00 81.95           H  
ATOM    370  HA3 GLY A  22     -23.609   2.961   5.639  1.00 81.95           H  
ATOM    371  C   GLY A  22     -21.794   4.024   6.079  1.00 81.95           C  
ATOM    372  O   GLY A  22     -21.260   5.079   5.734  1.00 81.95           O  
ATOM    373  N   ILE A  23     -21.081   2.918   6.322  1.00 83.92           N  
ATOM    374  H   ILE A  23     -21.567   2.098   6.656  1.00 83.92           H  
ATOM    375  CA  ILE A  23     -19.610   2.842   6.197  1.00 83.92           C  
ATOM    376  HA  ILE A  23     -19.163   3.487   6.953  1.00 83.92           H  
ATOM    377  C   ILE A  23     -19.144   3.355   4.822  1.00 83.92           C  
ATOM    378  CB  ILE A  23     -19.122   1.392   6.446  1.00 83.92           C  
ATOM    379  HB  ILE A  23     -19.595   0.740   5.711  1.00 83.92           H  
ATOM    380  O   ILE A  23     -18.155   4.080   4.725  1.00 83.92           O  
ATOM    381  CG1 ILE A  23     -19.527   0.906   7.859  1.00 83.92           C  
ATOM    382 HG12 ILE A  23     -19.005   1.499   8.610  1.00 83.92           H  
ATOM    383 HG13 ILE A  23     -20.597   1.051   8.007  1.00 83.92           H  
ATOM    384  CG2 ILE A  23     -17.594   1.290   6.262  1.00 83.92           C  
ATOM    385 HG21 ILE A  23     -17.085   1.945   6.970  1.00 83.92           H  
ATOM    386 HG22 ILE A  23     -17.301   1.559   5.248  1.00 83.92           H  
ATOM    387 HG23 ILE A  23     -17.256   0.267   6.425  1.00 83.92           H  
ATOM    388  CD1 ILE A  23     -19.248  -0.581   8.118  1.00 83.92           C  
ATOM    389 HD11 ILE A  23     -19.696  -1.188   7.332  1.00 83.92           H  
ATOM    390 HD12 ILE A  23     -19.686  -0.865   9.075  1.00 83.92           H  
ATOM    391 HD13 ILE A  23     -18.175  -0.771   8.165  1.00 83.92           H  
ATOM    392  N   GLY A  24     -19.910   3.079   3.758  1.00 85.62           N  
ATOM    393  H   GLY A  24     -20.698   2.461   3.889  1.00 85.62           H  
ATOM    394  CA  GLY A  24     -19.643   3.612   2.418  1.00 85.62           C  
ATOM    395  HA2 GLY A  24     -18.669   3.258   2.081  1.00 85.62           H  
ATOM    396  HA3 GLY A  24     -20.402   3.234   1.733  1.00 85.62           H  
ATOM    397  C   GLY A  24     -19.652   5.146   2.340  1.00 85.62           C  
ATOM    398  O   GLY A  24     -18.913   5.719   1.545  1.00 85.62           O  
ATOM    399  N   GLY A  25     -20.428   5.829   3.188  1.00 87.32           N  
ATOM    400  H   GLY A  25     -20.924   5.308   3.897  1.00 87.32           H  
ATOM    401  CA  GLY A  25     -20.415   7.285   3.330  1.00 87.32           C  
ATOM    402  HA2 GLY A  25     -20.557   7.752   2.356  1.00 87.32           H  
ATOM    403  HA3 GLY A  25     -21.233   7.579   3.987  1.00 87.32           H  
ATOM    404  C   GLY A  25     -19.113   7.807   3.942  1.00 87.32           C  
ATOM    405  O   GLY A  25     -18.546   8.760   3.411  1.00 87.32           O  
ATOM    406  N   LEU A  26     -18.597   7.148   4.988  1.00 90.16           N  
ATOM    407  H   LEU A  26     -19.108   6.358   5.356  1.00 90.16           H  
ATOM    408  CA  LEU A  26     -17.304   7.482   5.606  1.00 90.16           C  
ATOM    409  HA  LEU A  26     -17.286   8.544   5.849  1.00 90.16           H  
ATOM    410  C   LEU A  26     -16.140   7.226   4.643  1.00 90.16           C  
ATOM    411  CB  LEU A  26     -17.096   6.667   6.896  1.00 90.16           C  
ATOM    412  HB2 LEU A  26     -16.095   6.877   7.275  1.00 90.16           H  
ATOM    413  HB3 LEU A  26     -17.133   5.606   6.651  1.00 90.16           H  
ATOM    414  O   LEU A  26     -15.293   8.097   4.454  1.00 90.16           O  
ATOM    415  CG  LEU A  26     -18.101   6.942   8.027  1.00 90.16           C  
ATOM    416  HG  LEU A  26     -19.112   6.751   7.668  1.00 90.16           H  
ATOM    417  CD1 LEU A  26     -17.817   5.993   9.190  1.00 90.16           C  
ATOM    418 HD11 LEU A  26     -16.816   6.167   9.586  1.00 90.16           H  
ATOM    419 HD12 LEU A  26     -18.543   6.159   9.986  1.00 90.16           H  
ATOM    420 HD13 LEU A  26     -17.898   4.957   8.860  1.00 90.16           H  
ATOM    421  CD2 LEU A  26     -18.015   8.381   8.537  1.00 90.16           C  
ATOM    422 HD21 LEU A  26     -16.999   8.606   8.862  1.00 90.16           H  
ATOM    423 HD22 LEU A  26     -18.315   9.081   7.757  1.00 90.16           H  
ATOM    424 HD23 LEU A  26     -18.689   8.508   9.384  1.00 90.16           H  
ATOM    425  N   LEU A  27     -16.132   6.072   3.967  1.00 91.25           N  
ATOM    426  H   LEU A  27     -16.831   5.381   4.198  1.00 91.25           H  
ATOM    427  CA  LEU A  27     -15.132   5.761   2.942  1.00 91.25           C  
ATOM    428  HA  LEU A  27     -14.137   5.869   3.375  1.00 91.25           H  
ATOM    429  C   LEU A  27     -15.204   6.740   1.770  1.00 91.25           C  
ATOM    430  CB  LEU A  27     -15.316   4.322   2.436  1.00 91.25           C  
ATOM    431  HB2 LEU A  27     -14.663   4.176   1.576  1.00 91.25           H  
ATOM    432  HB3 LEU A  27     -16.345   4.200   2.097  1.00 91.25           H  
ATOM    433  O   LEU A  27     -14.168   7.155   1.258  1.00 91.25           O  
ATOM    434  CG  LEU A  27     -14.999   3.225   3.467  1.00 91.25           C  
ATOM    435  HG  LEU A  27     -15.656   3.330   4.330  1.00 91.25           H  
ATOM    436  CD1 LEU A  27     -15.250   1.861   2.824  1.00 91.25           C  
ATOM    437 HD11 LEU A  27     -15.063   1.074   3.555  1.00 91.25           H  
ATOM    438 HD12 LEU A  27     -16.288   1.789   2.499  1.00 91.25           H  
ATOM    439 HD13 LEU A  27     -14.589   1.715   1.970  1.00 91.25           H  
ATOM    440  CD2 LEU A  27     -13.548   3.274   3.949  1.00 91.25           C  
ATOM    441 HD21 LEU A  27     -12.863   3.243   3.101  1.00 91.25           H  
ATOM    442 HD22 LEU A  27     -13.372   4.178   4.532  1.00 91.25           H  
ATOM    443 HD23 LEU A  27     -13.350   2.420   4.596  1.00 91.25           H  
ATOM    444  N   ARG A  28     -16.406   7.164   1.362  1.00 89.03           N  
ATOM    445  H   ARG A  28     -17.226   6.742   1.775  1.00 89.03           H  
ATOM    446  CA  ARG A  28     -16.579   8.208   0.347  1.00 89.03           C  
ATOM    447  HA  ARG A  28     -15.975   7.942  -0.521  1.00 89.03           H  
ATOM    448  C   ARG A  28     -16.058   9.559   0.830  1.00 89.03           C  
ATOM    449  CB  ARG A  28     -18.050   8.274  -0.080  1.00 89.03           C  
ATOM    450  HB2 ARG A  28     -18.329   7.317  -0.522  1.00 89.03           H  
ATOM    451  HB3 ARG A  28     -18.677   8.451   0.794  1.00 89.03           H  
ATOM    452  O   ARG A  28     -15.434  10.255   0.036  1.00 89.03           O  
ATOM    453  CG  ARG A  28     -18.297   9.387  -1.104  1.00 89.03           C  
ATOM    454  HG2 ARG A  28     -17.641   9.251  -1.965  1.00 89.03           H  
ATOM    455  HG3 ARG A  28     -18.090  10.353  -0.645  1.00 89.03           H  
ATOM    456  CD  ARG A  28     -19.752   9.377  -1.565  1.00 89.03           C  
ATOM    457  HD2 ARG A  28     -20.395   9.336  -0.686  1.00 89.03           H  
ATOM    458  HD3 ARG A  28     -19.924   8.488  -2.171  1.00 89.03           H  
ATOM    459  NE  ARG A  28     -20.056  10.597  -2.334  1.00 89.03           N  
ATOM    460  HE  ARG A  28     -19.317  11.282  -2.399  1.00 89.03           H  
ATOM    461  NH1 ARG A  28     -22.236  10.089  -2.806  1.00 89.03           N  
ATOM    462 HH11 ARG A  28     -22.102   9.200  -2.346  1.00 89.03           H  
ATOM    463 HH12 ARG A  28     -23.118  10.322  -3.240  1.00 89.03           H  
ATOM    464  NH2 ARG A  28     -21.378  12.048  -3.478  1.00 89.03           N  
ATOM    465 HH21 ARG A  28     -20.618  12.712  -3.503  1.00 89.03           H  
ATOM    466 HH22 ARG A  28     -22.265  12.307  -3.884  1.00 89.03           H  
ATOM    467  CZ  ARG A  28     -21.220  10.906  -2.869  1.00 89.03           C  
ATOM    468  N   ALA A  29     -16.293   9.930   2.087  1.00 90.96           N  
ATOM    469  H   ALA A  29     -16.849   9.329   2.678  1.00 90.96           H  
ATOM    470  CA  ALA A  29     -15.774  11.167   2.663  1.00 90.96           C  
ATOM    471  HA  ALA A  29     -16.073  12.003   2.031  1.00 90.96           H  
ATOM    472  C   ALA A  29     -14.239  11.151   2.700  1.00 90.96           C  
ATOM    473  CB  ALA A  29     -16.395  11.379   4.049  1.00 90.96           C  
ATOM    474  HB1 ALA A  29     -16.046  12.325   4.464  1.00 90.96           H  
ATOM    475  HB2 ALA A  29     -17.482  11.410   3.970  1.00 90.96           H  
ATOM    476  HB3 ALA A  29     -16.110  10.574   4.726  1.00 90.96           H  
ATOM    477  O   ALA A  29     -13.609  12.032   2.120  1.00 90.96           O  
ATOM    478  N   ALA A  30     -13.636  10.098   3.261  1.00 92.61           N  
ATOM    479  H   ALA A  30     -14.208   9.407   3.725  1.00 92.61           H  
ATOM    480  CA  ALA A  30     -12.187   9.914   3.284  1.00 92.61           C  
ATOM    481  HA  ALA A  30     -11.733  10.750   3.816  1.00 92.61           H  
ATOM    482  C   ALA A  30     -11.604   9.892   1.864  1.00 92.61           C  
ATOM    483  CB  ALA A  30     -11.871   8.621   4.044  1.00 92.61           C  
ATOM    484  HB1 ALA A  30     -12.328   7.764   3.548  1.00 92.61           H  
ATOM    485  HB2 ALA A  30     -10.792   8.476   4.089  1.00 92.61           H  
ATOM    486  HB3 ALA A  30     -12.257   8.688   5.062  1.00 92.61           H  
ATOM    487  O   ALA A  30     -10.697  10.657   1.546  1.00 92.61           O  
ATOM    488  N   SER A  31     -12.174   9.081   0.968  1.00 91.18           N  
ATOM    489  H   SER A  31     -12.913   8.465   1.275  1.00 91.18           H  
ATOM    490  CA  SER A  31     -11.749   9.030  -0.430  1.00 91.18           C  
ATOM    491  HA  SER A  31     -10.703   8.724  -0.456  1.00 91.18           H  
ATOM    492  C   SER A  31     -11.846  10.401  -1.088  1.00 91.18           C  
ATOM    493  CB  SER A  31     -12.572   8.011  -1.220  1.00 91.18           C  
ATOM    494  HB2 SER A  31     -12.487   7.032  -0.750  1.00 91.18           H  
ATOM    495  HB3 SER A  31     -13.619   8.312  -1.221  1.00 91.18           H  
ATOM    496  O   SER A  31     -10.924  10.772  -1.796  1.00 91.18           O  
ATOM    497  OG  SER A  31     -12.106   7.928  -2.556  1.00 91.18           O  
ATOM    498  HG  SER A  31     -11.248   7.497  -2.541  1.00 91.18           H  
ATOM    499  N   SER A  32     -12.890  11.191  -0.822  1.00 89.09           N  
ATOM    500  H   SER A  32     -13.614  10.847  -0.208  1.00 89.09           H  
ATOM    501  CA  SER A  32     -13.026  12.549  -1.358  1.00 89.09           C  
ATOM    502  HA  SER A  32     -12.954  12.495  -2.444  1.00 89.09           H  
ATOM    503  C   SER A  32     -11.923  13.492  -0.872  1.00 89.09           C  
ATOM    504  CB  SER A  32     -14.398  13.125  -1.004  1.00 89.09           C  
ATOM    505  HB2 SER A  32     -14.453  13.345   0.063  1.00 89.09           H  
ATOM    506  HB3 SER A  32     -15.169  12.398  -1.258  1.00 89.09           H  
ATOM    507  O   SER A  32     -11.432  14.282  -1.676  1.00 89.09           O  
ATOM    508  OG  SER A  32     -14.636  14.299  -1.753  1.00 89.09           O  
ATOM    509  HG  SER A  32     -14.047  14.990  -1.442  1.00 89.09           H  
ATOM    510  N   LEU A  33     -11.507  13.392   0.397  1.00 91.17           N  
ATOM    511  H   LEU A  33     -11.968  12.730   1.005  1.00 91.17           H  
ATOM    512  CA  LEU A  33     -10.400  14.180   0.954  1.00 91.17           C  
ATOM    513  HA  LEU A  33     -10.561  15.235   0.732  1.00 91.17           H  
ATOM    514  C   LEU A  33      -9.057  13.800   0.318  1.00 91.17           C  
ATOM    515  CB  LEU A  33     -10.334  13.988   2.483  1.00 91.17           C  
ATOM    516  HB2 LEU A  33     -10.236  12.925   2.701  1.00 91.17           H  
ATOM    517  HB3 LEU A  33      -9.431  14.476   2.850  1.00 91.17           H  
ATOM    518  O   LEU A  33      -8.276  14.670  -0.059  1.00 91.17           O  
ATOM    519  CG  LEU A  33     -11.532  14.546   3.272  1.00 91.17           C  
ATOM    520  HG  LEU A  33     -12.460  14.125   2.884  1.00 91.17           H  
ATOM    521  CD1 LEU A  33     -11.403  14.152   4.743  1.00 91.17           C  
ATOM    522 HD11 LEU A  33     -11.372  13.066   4.835  1.00 91.17           H  
ATOM    523 HD12 LEU A  33     -10.492  14.575   5.167  1.00 91.17           H  
ATOM    524 HD13 LEU A  33     -12.261  14.525   5.302  1.00 91.17           H  
ATOM    525  CD2 LEU A  33     -11.626  16.069   3.179  1.00 91.17           C  
ATOM    526 HD21 LEU A  33     -12.445  16.425   3.803  1.00 91.17           H  
ATOM    527 HD22 LEU A  33     -11.819  16.378   2.151  1.00 91.17           H  
ATOM    528 HD23 LEU A  33     -10.697  16.524   3.525  1.00 91.17           H  
ATOM    529  N   PHE A  34      -8.801  12.503   0.137  1.00 90.90           N  
ATOM    530  H   PHE A  34      -9.451  11.834   0.526  1.00 90.90           H  
ATOM    531  CA  PHE A  34      -7.534  12.023  -0.421  1.00 90.90           C  
ATOM    532  HA  PHE A  34      -6.749  12.723  -0.133  1.00 90.90           H  
ATOM    533  C   PHE A  34      -7.510  11.974  -1.956  1.00 90.90           C  
ATOM    534  CB  PHE A  34      -7.174  10.669   0.199  1.00 90.90           C  
ATOM    535  HB2 PHE A  34      -6.267  10.309  -0.286  1.00 90.90           H  
ATOM    536  HB3 PHE A  34      -7.973   9.955   0.002  1.00 90.90           H  
ATOM    537  O   PHE A  34      -6.435  11.889  -2.545  1.00 90.90           O  
ATOM    538  CG  PHE A  34      -6.885  10.731   1.686  1.00 90.90           C  
ATOM    539  CD1 PHE A  34      -5.684  11.305   2.139  1.00 90.90           C  
ATOM    540  HD1 PHE A  34      -4.950  11.657   1.430  1.00 90.90           H  
ATOM    541  CD2 PHE A  34      -7.798  10.212   2.621  1.00 90.90           C  
ATOM    542  HD2 PHE A  34      -8.686   9.696   2.288  1.00 90.90           H  
ATOM    543  CE1 PHE A  34      -5.424  11.410   3.516  1.00 90.90           C  
ATOM    544  HE1 PHE A  34      -4.505  11.859   3.863  1.00 90.90           H  
ATOM    545  CE2 PHE A  34      -7.549  10.330   3.999  1.00 90.90           C  
ATOM    546  HE2 PHE A  34      -8.257   9.943   4.716  1.00 90.90           H  
ATOM    547  CZ  PHE A  34      -6.364  10.936   4.447  1.00 90.90           C  
ATOM    548  HZ  PHE A  34      -6.166  11.023   5.505  1.00 90.90           H  
ATOM    549  N   LYS A  35      -8.658  12.047  -2.641  1.00 89.52           N  
ATOM    550  H   LYS A  35      -9.512  12.043  -2.102  1.00 89.52           H  
ATOM    551  CA  LYS A  35      -8.764  12.007  -4.110  1.00 89.52           C  
ATOM    552  HA  LYS A  35      -8.456  11.009  -4.422  1.00 89.52           H  
ATOM    553  C   LYS A  35      -7.831  12.992  -4.820  1.00 89.52           C  
ATOM    554  CB  LYS A  35     -10.221  12.227  -4.551  1.00 89.52           C  
ATOM    555  HB2 LYS A  35     -10.878  11.593  -3.955  1.00 89.52           H  
ATOM    556  HB3 LYS A  35     -10.516  13.263  -4.382  1.00 89.52           H  
ATOM    557  O   LYS A  35      -7.182  12.553  -5.771  1.00 89.52           O  
ATOM    558  CG  LYS A  35     -10.468  11.843  -6.014  1.00 89.52           C  
ATOM    559  HG2 LYS A  35      -9.911  12.502  -6.679  1.00 89.52           H  
ATOM    560  HG3 LYS A  35     -10.142  10.814  -6.170  1.00 89.52           H  
ATOM    561  CD  LYS A  35     -11.969  11.952  -6.311  1.00 89.52           C  
ATOM    562  HD2 LYS A  35     -12.259  13.002  -6.289  1.00 89.52           H  
ATOM    563  HD3 LYS A  35     -12.526  11.419  -5.540  1.00 89.52           H  
ATOM    564  CE  LYS A  35     -12.299  11.339  -7.672  1.00 89.52           C  
ATOM    565  HE2 LYS A  35     -11.986  10.295  -7.659  1.00 89.52           H  
ATOM    566  HE3 LYS A  35     -11.721  11.858  -8.436  1.00 89.52           H  
ATOM    567  NZ  LYS A  35     -13.753  11.428  -7.962  1.00 89.52           N  
ATOM    568  HZ1 LYS A  35     -13.979  11.000  -8.849  1.00 89.52           H  
ATOM    569  HZ2 LYS A  35     -14.065  12.388  -7.966  1.00 89.52           H  
ATOM    570  HZ3 LYS A  35     -14.273  10.940  -7.247  1.00 89.52           H  
ATOM    571  N   PRO A  36      -7.733  14.283  -4.434  1.00 85.82           N  
ATOM    572  CA  PRO A  36      -6.779  15.193  -5.067  1.00 85.82           C  
ATOM    573  HA  PRO A  36      -6.967  15.239  -6.139  1.00 85.82           H  
ATOM    574  C   PRO A  36      -5.324  14.741  -4.868  1.00 85.82           C  
ATOM    575  CB  PRO A  36      -7.055  16.575  -4.464  1.00 85.82           C  
ATOM    576  HB2 PRO A  36      -7.747  17.119  -5.106  1.00 85.82           H  
ATOM    577  HB3 PRO A  36      -6.143  17.156  -4.324  1.00 85.82           H  
ATOM    578  O   PRO A  36      -4.566  14.727  -5.834  1.00 85.82           O  
ATOM    579  CG  PRO A  36      -7.738  16.273  -3.131  1.00 85.82           C  
ATOM    580  HG2 PRO A  36      -8.388  17.087  -2.811  1.00 85.82           H  
ATOM    581  HG3 PRO A  36      -6.987  16.062  -2.369  1.00 85.82           H  
ATOM    582  CD  PRO A  36      -8.525  15.007  -3.441  1.00 85.82           C  
ATOM    583  HD2 PRO A  36      -8.682  14.454  -2.515  1.00 85.82           H  
ATOM    584  HD3 PRO A  36      -9.489  15.281  -3.872  1.00 85.82           H  
ATOM    585  N   LEU A  37      -4.954  14.272  -3.672  1.00 87.82           N  
ATOM    586  H   LEU A  37      -5.634  14.254  -2.925  1.00 87.82           H  
ATOM    587  CA  LEU A  37      -3.604  13.770  -3.383  1.00 87.82           C  
ATOM    588  HA  LEU A  37      -2.877  14.531  -3.665  1.00 87.82           H  
ATOM    589  C   LEU A  37      -3.274  12.522  -4.212  1.00 87.82           C  
ATOM    590  CB  LEU A  37      -3.464  13.477  -1.876  1.00 87.82           C  
ATOM    591  HB2 LEU A  37      -4.196  12.722  -1.589  1.00 87.82           H  
ATOM    592  HB3 LEU A  37      -2.476  13.054  -1.699  1.00 87.82           H  
ATOM    593  O   LEU A  37      -2.225  12.462  -4.851  1.00 87.82           O  
ATOM    594  CG  LEU A  37      -3.639  14.702  -0.960  1.00 87.82           C  
ATOM    595  HG  LEU A  37      -4.605  15.168  -1.151  1.00 87.82           H  
ATOM    596  CD1 LEU A  37      -3.606  14.261   0.501  1.00 87.82           C  
ATOM    597 HD11 LEU A  37      -3.651  15.134   1.151  1.00 87.82           H  
ATOM    598 HD12 LEU A  37      -4.480  13.645   0.710  1.00 87.82           H  
ATOM    599 HD13 LEU A  37      -2.692  13.706   0.715  1.00 87.82           H  
ATOM    600  CD2 LEU A  37      -2.539  15.740  -1.179  1.00 87.82           C  
ATOM    601 HD21 LEU A  37      -1.558  15.291  -1.024  1.00 87.82           H  
ATOM    602 HD22 LEU A  37      -2.599  16.155  -2.186  1.00 87.82           H  
ATOM    603 HD23 LEU A  37      -2.664  16.560  -0.472  1.00 87.82           H  
ATOM    604  N   PHE A  38      -4.196  11.559  -4.283  1.00 85.75           N  
ATOM    605  H   PHE A  38      -5.018  11.646  -3.704  1.00 85.75           H  
ATOM    606  CA  PHE A  38      -4.049  10.372  -5.127  1.00 85.75           C  
ATOM    607  HA  PHE A  38      -3.098   9.895  -4.894  1.00 85.75           H  
ATOM    608  C   PHE A  38      -4.020  10.704  -6.619  1.00 85.75           C  
ATOM    609  CB  PHE A  38      -5.181   9.373  -4.857  1.00 85.75           C  
ATOM    610  HB2 PHE A  38      -6.129   9.906  -4.791  1.00 85.75           H  
ATOM    611  HB3 PHE A  38      -5.256   8.691  -5.704  1.00 85.75           H  
ATOM    612  O   PHE A  38      -3.361  10.003  -7.373  1.00 85.75           O  
ATOM    613  CG  PHE A  38      -4.973   8.519  -3.627  1.00 85.75           C  
ATOM    614  CD1 PHE A  38      -3.935   7.567  -3.603  1.00 85.75           C  
ATOM    615  HD1 PHE A  38      -3.281   7.454  -4.454  1.00 85.75           H  
ATOM    616  CD2 PHE A  38      -5.829   8.644  -2.519  1.00 85.75           C  
ATOM    617  HD2 PHE A  38      -6.646   9.350  -2.540  1.00 85.75           H  
ATOM    618  CE1 PHE A  38      -3.740   6.764  -2.466  1.00 85.75           C  
ATOM    619  HE1 PHE A  38      -2.936   6.044  -2.439  1.00 85.75           H  
ATOM    620  CE2 PHE A  38      -5.634   7.840  -1.383  1.00 85.75           C  
ATOM    621  HE2 PHE A  38      -6.288   7.932  -0.528  1.00 85.75           H  
ATOM    622  CZ  PHE A  38      -4.587   6.905  -1.353  1.00 85.75           C  
ATOM    623  HZ  PHE A  38      -4.433   6.295  -0.476  1.00 85.75           H  
ATOM    624  N   ARG A  39      -4.697  11.754  -7.086  1.00 82.83           N  
ATOM    625  H   ARG A  39      -5.251  12.300  -6.441  1.00 82.83           H  
ATOM    626  CA  ARG A  39      -4.596  12.171  -8.493  1.00 82.83           C  
ATOM    627  HA  ARG A  39      -4.694  11.297  -9.137  1.00 82.83           H  
ATOM    628  C   ARG A  39      -3.213  12.740  -8.807  1.00 82.83           C  
ATOM    629  CB  ARG A  39      -5.711  13.165  -8.825  1.00 82.83           C  
ATOM    630  HB2 ARG A  39      -5.817  13.887  -8.016  1.00 82.83           H  
ATOM    631  HB3 ARG A  39      -5.444  13.707  -9.733  1.00 82.83           H  
ATOM    632  O   ARG A  39      -2.596  12.318  -9.786  1.00 82.83           O  
ATOM    633  CG  ARG A  39      -7.038  12.438  -9.067  1.00 82.83           C  
ATOM    634  HG2 ARG A  39      -7.285  11.792  -8.225  1.00 82.83           H  
ATOM    635  HG3 ARG A  39      -6.943  11.827  -9.965  1.00 82.83           H  
ATOM    636  CD  ARG A  39      -8.145  13.472  -9.265  1.00 82.83           C  
ATOM    637  HD2 ARG A  39      -7.804  14.216  -9.985  1.00 82.83           H  
ATOM    638  HD3 ARG A  39      -8.322  13.967  -8.311  1.00 82.83           H  
ATOM    639  NE  ARG A  39      -9.390  12.857  -9.764  1.00 82.83           N  
ATOM    640  HE  ARG A  39      -9.309  11.913 -10.114  1.00 82.83           H  
ATOM    641  NH1 ARG A  39     -10.692  14.738  -9.568  1.00 82.83           N  
ATOM    642 HH11 ARG A  39     -11.511  15.274  -9.819  1.00 82.83           H  
ATOM    643 HH12 ARG A  39      -9.908  15.228  -9.164  1.00 82.83           H  
ATOM    644  NH2 ARG A  39     -11.523  12.921 -10.561  1.00 82.83           N  
ATOM    645 HH21 ARG A  39     -11.330  12.077 -11.081  1.00 82.83           H  
ATOM    646 HH22 ARG A  39     -12.276  13.508 -10.890  1.00 82.83           H  
ATOM    647  CZ  ARG A  39     -10.524  13.505  -9.958  1.00 82.83           C  
ATOM    648  N   SER A  40      -2.715  13.633  -7.955  1.00 82.32           N  
ATOM    649  H   SER A  40      -3.303  13.977  -7.210  1.00 82.32           H  
ATOM    650  CA  SER A  40      -1.413  14.281  -8.143  1.00 82.32           C  
ATOM    651  HA  SER A  40      -1.358  14.678  -9.157  1.00 82.32           H  
ATOM    652  C   SER A  40      -0.249  13.304  -7.968  1.00 82.32           C  
ATOM    653  CB  SER A  40      -1.271  15.458  -7.174  1.00 82.32           C  
ATOM    654  HB2 SER A  40      -1.322  15.101  -6.146  1.00 82.32           H  
ATOM    655  HB3 SER A  40      -0.310  15.947  -7.338  1.00 82.32           H  
ATOM    656  O   SER A  40       0.606  13.190  -8.841  1.00 82.32           O  
ATOM    657  OG  SER A  40      -2.315  16.383  -7.405  1.00 82.32           O  
ATOM    658  HG  SER A  40      -2.179  17.154  -6.850  1.00 82.32           H  
ATOM    659  N   VAL A  41      -0.231  12.550  -6.867  1.00 83.96           N  
ATOM    660  H   VAL A  41      -0.960  12.680  -6.181  1.00 83.96           H  
ATOM    661  CA  VAL A  41       0.853  11.606  -6.553  1.00 83.96           C  
ATOM    662  HA  VAL A  41       1.798  12.027  -6.895  1.00 83.96           H  
ATOM    663  C   VAL A  41       0.659  10.282  -7.280  1.00 83.96           C  
ATOM    664  CB  VAL A  41       0.961  11.380  -5.032  1.00 83.96           C  
ATOM    665  HB  VAL A  41       0.023  10.966  -4.662  1.00 83.96           H  
ATOM    666  O   VAL A  41       1.624   9.700  -7.767  1.00 83.96           O  
ATOM    667  CG1 VAL A  41       2.089  10.403  -4.674  1.00 83.96           C  
ATOM    668 HG11 VAL A  41       2.178  10.325  -3.590  1.00 83.96           H  
ATOM    669 HG12 VAL A  41       3.036  10.755  -5.083  1.00 83.96           H  
ATOM    670 HG13 VAL A  41       1.872   9.408  -5.062  1.00 83.96           H  
ATOM    671  CG2 VAL A  41       1.237  12.703  -4.304  1.00 83.96           C  
ATOM    672 HG21 VAL A  41       0.409  13.398  -4.443  1.00 83.96           H  
ATOM    673 HG22 VAL A  41       1.344  12.522  -3.235  1.00 83.96           H  
ATOM    674 HG23 VAL A  41       2.155  13.156  -4.680  1.00 83.96           H  
ATOM    675  N   GLY A  42      -0.578   9.799  -7.387  1.00 82.69           N  
ATOM    676  H   GLY A  42      -1.352  10.343  -7.031  1.00 82.69           H  
ATOM    677  CA  GLY A  42      -0.871   8.477  -7.931  1.00 82.69           C  
ATOM    678  HA2 GLY A  42      -0.296   7.735  -7.378  1.00 82.69           H  
ATOM    679  HA3 GLY A  42      -1.925   8.229  -7.807  1.00 82.69           H  
ATOM    680  C   GLY A  42      -0.531   8.347  -9.407  1.00 82.69           C  
ATOM    681  O   GLY A  42      -0.052   7.295  -9.789  1.00 82.69           O  
ATOM    682  N   SER A  43      -0.670   9.377 -10.243  1.00 80.75           N  
ATOM    683  H   SER A  43      -1.027  10.255  -9.893  1.00 80.75           H  
ATOM    684  CA  SER A  43      -0.239   9.281 -11.651  1.00 80.75           C  
ATOM    685  HA  SER A  43      -0.757   8.442 -12.116  1.00 80.75           H  
ATOM    686  C   SER A  43       1.269   9.003 -11.776  1.00 80.75           C  
ATOM    687  CB  SER A  43      -0.630  10.548 -12.414  1.00 80.75           C  
ATOM    688  HB2 SER A  43      -1.716  10.649 -12.424  1.00 80.75           H  
ATOM    689  HB3 SER A  43      -0.275  10.473 -13.441  1.00 80.75           H  
ATOM    690  O   SER A  43       1.682   8.076 -12.478  1.00 80.75           O  
ATOM    691  OG  SER A  43      -0.059  11.688 -11.806  1.00 80.75           O  
ATOM    692  HG  SER A  43      -0.706  12.126 -11.248  1.00 80.75           H  
ATOM    693  N   THR A  44       2.088   9.736 -11.021  1.00 82.55           N  
ATOM    694  H   THR A  44       1.691  10.539 -10.555  1.00 82.55           H  
ATOM    695  CA  THR A  44       3.544   9.554 -10.950  1.00 82.55           C  
ATOM    696  HA  THR A  44       3.946   9.538 -11.963  1.00 82.55           H  
ATOM    697  C   THR A  44       3.916   8.236 -10.277  1.00 82.55           C  
ATOM    698  CB  THR A  44       4.185  10.732 -10.204  1.00 82.55           C  
ATOM    699  HB  THR A  44       3.820  10.765  -9.178  1.00 82.55           H  
ATOM    700  O   THR A  44       4.715   7.471 -10.815  1.00 82.55           O  
ATOM    701  CG2 THR A  44       5.711  10.668 -10.206  1.00 82.55           C  
ATOM    702 HG21 THR A  44       6.082  10.602 -11.229  1.00 82.55           H  
ATOM    703 HG22 THR A  44       6.055   9.803  -9.638  1.00 82.55           H  
ATOM    704 HG23 THR A  44       6.112  11.567  -9.738  1.00 82.55           H  
ATOM    705  OG1 THR A  44       3.823  11.922 -10.863  1.00 82.55           O  
ATOM    706  HG1 THR A  44       3.559  12.571 -10.207  1.00 82.55           H  
ATOM    707  N   ALA A  45       3.297   7.920  -9.140  1.00 82.77           N  
ATOM    708  H   ALA A  45       2.650   8.584  -8.739  1.00 82.77           H  
ATOM    709  CA  ALA A  45       3.538   6.680  -8.412  1.00 82.77           C  
ATOM    710  HA  ALA A  45       4.603   6.602  -8.197  1.00 82.77           H  
ATOM    711  C   ALA A  45       3.139   5.453  -9.241  1.00 82.77           C  
ATOM    712  CB  ALA A  45       2.781   6.730  -7.082  1.00 82.77           C  
ATOM    713  HB1 ALA A  45       1.707   6.779  -7.262  1.00 82.77           H  
ATOM    714  HB2 ALA A  45       3.005   5.836  -6.501  1.00 82.77           H  
ATOM    715  HB3 ALA A  45       3.092   7.606  -6.512  1.00 82.77           H  
ATOM    716  O   ALA A  45       3.884   4.481  -9.278  1.00 82.77           O  
ATOM    717  N   LEU A  46       2.022   5.505  -9.974  1.00 84.15           N  
ATOM    718  H   LEU A  46       1.437   6.325  -9.894  1.00 84.15           H  
ATOM    719  CA  LEU A  46       1.604   4.451 -10.900  1.00 84.15           C  
ATOM    720  HA  LEU A  46       1.603   3.499 -10.370  1.00 84.15           H  
ATOM    721  C   LEU A  46       2.590   4.311 -12.056  1.00 84.15           C  
ATOM    722  CB  LEU A  46       0.195   4.731 -11.457  1.00 84.15           C  
ATOM    723  HB2 LEU A  46       0.166   5.754 -11.833  1.00 84.15           H  
ATOM    724  HB3 LEU A  46       0.028   4.075 -12.311  1.00 84.15           H  
ATOM    725  O   LEU A  46       2.867   3.189 -12.468  1.00 84.15           O  
ATOM    726  CG  LEU A  46      -0.963   4.512 -10.463  1.00 84.15           C  
ATOM    727  HG  LEU A  46      -0.785   5.044  -9.528  1.00 84.15           H  
ATOM    728  CD1 LEU A  46      -2.262   5.019 -11.095  1.00 84.15           C  
ATOM    729 HD11 LEU A  46      -2.470   4.485 -12.022  1.00 84.15           H  
ATOM    730 HD12 LEU A  46      -2.169   6.085 -11.302  1.00 84.15           H  
ATOM    731 HD13 LEU A  46      -3.088   4.876 -10.398  1.00 84.15           H  
ATOM    732  CD2 LEU A  46      -1.140   3.039 -10.103  1.00 84.15           C  
ATOM    733 HD21 LEU A  46      -1.289   2.442 -11.003  1.00 84.15           H  
ATOM    734 HD22 LEU A  46      -0.265   2.678  -9.562  1.00 84.15           H  
ATOM    735 HD23 LEU A  46      -2.006   2.928  -9.450  1.00 84.15           H  
ATOM    736  N   LYS A  47       3.149   5.412 -12.569  1.00 85.91           N  
ATOM    737  H   LYS A  47       2.852   6.310 -12.215  1.00 85.91           H  
ATOM    738  CA  LYS A  47       4.180   5.366 -13.614  1.00 85.91           C  
ATOM    739  HA  LYS A  47       3.798   4.774 -14.446  1.00 85.91           H  
ATOM    740  C   LYS A  47       5.444   4.664 -13.117  1.00 85.91           C  
ATOM    741  CB  LYS A  47       4.467   6.792 -14.104  1.00 85.91           C  
ATOM    742  HB2 LYS A  47       3.521   7.327 -14.192  1.00 85.91           H  
ATOM    743  HB3 LYS A  47       5.093   7.320 -13.385  1.00 85.91           H  
ATOM    744  O   LYS A  47       5.952   3.775 -13.795  1.00 85.91           O  
ATOM    745  CG  LYS A  47       5.144   6.802 -15.480  1.00 85.91           C  
ATOM    746  HG2 LYS A  47       4.499   6.278 -16.184  1.00 85.91           H  
ATOM    747  HG3 LYS A  47       6.107   6.293 -15.434  1.00 85.91           H  
ATOM    748  CD  LYS A  47       5.346   8.248 -15.956  1.00 85.91           C  
ATOM    749  HD2 LYS A  47       4.459   8.834 -15.715  1.00 85.91           H  
ATOM    750  HD3 LYS A  47       6.202   8.682 -15.440  1.00 85.91           H  
ATOM    751  CE  LYS A  47       5.560   8.288 -17.474  1.00 85.91           C  
ATOM    752  HE2 LYS A  47       6.467   7.734 -17.716  1.00 85.91           H  
ATOM    753  HE3 LYS A  47       4.723   7.781 -17.955  1.00 85.91           H  
ATOM    754  NZ  LYS A  47       5.658   9.683 -17.981  1.00 85.91           N  
ATOM    755  HZ1 LYS A  47       4.822  10.207 -17.766  1.00 85.91           H  
ATOM    756  HZ2 LYS A  47       6.447  10.159 -17.569  1.00 85.91           H  
ATOM    757  HZ3 LYS A  47       5.780   9.689 -18.983  1.00 85.91           H  
ATOM    758  N   VAL A  48       5.902   5.004 -11.912  1.00 86.27           N  
ATOM    759  H   VAL A  48       5.437   5.756 -11.424  1.00 86.27           H  
ATOM    760  CA  VAL A  48       7.058   4.358 -11.275  1.00 86.27           C  
ATOM    761  HA  VAL A  48       7.888   4.358 -11.982  1.00 86.27           H  
ATOM    762  C   VAL A  48       6.748   2.896 -10.958  1.00 86.27           C  
ATOM    763  CB  VAL A  48       7.513   5.133 -10.023  1.00 86.27           C  
ATOM    764  HB  VAL A  48       6.672   5.239  -9.339  1.00 86.27           H  
ATOM    765  O   VAL A  48       7.516   2.028 -11.348  1.00 86.27           O  
ATOM    766  CG1 VAL A  48       8.657   4.417  -9.294  1.00 86.27           C  
ATOM    767 HG11 VAL A  48       8.316   3.465  -8.886  1.00 86.27           H  
ATOM    768 HG12 VAL A  48       9.005   5.030  -8.462  1.00 86.27           H  
ATOM    769 HG13 VAL A  48       9.488   4.240  -9.977  1.00 86.27           H  
ATOM    770  CG2 VAL A  48       8.019   6.530 -10.409  1.00 86.27           C  
ATOM    771 HG21 VAL A  48       8.897   6.447 -11.049  1.00 86.27           H  
ATOM    772 HG22 VAL A  48       7.248   7.093 -10.935  1.00 86.27           H  
ATOM    773 HG23 VAL A  48       8.288   7.083  -9.509  1.00 86.27           H  
ATOM    774  N   ALA A  49       5.600   2.587 -10.359  1.00 85.74           N  
ATOM    775  H   ALA A  49       5.003   3.340 -10.048  1.00 85.74           H  
ATOM    776  CA  ALA A  49       5.195   1.221 -10.024  1.00 85.74           C  
ATOM    777  HA  ALA A  49       5.971   0.767  -9.407  1.00 85.74           H  
ATOM    778  C   ALA A  49       5.005   0.326 -11.260  1.00 85.74           C  
ATOM    779  CB  ALA A  49       3.902   1.291  -9.205  1.00 85.74           C  
ATOM    780  HB1 ALA A  49       3.602   0.286  -8.909  1.00 85.74           H  
ATOM    781  HB2 ALA A  49       4.064   1.888  -8.307  1.00 85.74           H  
ATOM    782  HB3 ALA A  49       3.107   1.743  -9.798  1.00 85.74           H  
ATOM    783  O   ALA A  49       5.260  -0.874 -11.193  1.00 85.74           O  
ATOM    784  N   ARG A  50       4.565   0.891 -12.393  1.00 87.01           N  
ATOM    785  H   ARG A  50       4.303   1.866 -12.363  1.00 87.01           H  
ATOM    786  CA  ARG A  50       4.431   0.166 -13.666  1.00 87.01           C  
ATOM    787  HA  ARG A  50       4.072  -0.841 -13.455  1.00 87.01           H  
ATOM    788  C   ARG A  50       5.759  -0.031 -14.393  1.00 87.01           C  
ATOM    789  CB  ARG A  50       3.424   0.871 -14.586  1.00 87.01           C  
ATOM    790  HB2 ARG A  50       3.647   1.937 -14.625  1.00 87.01           H  
ATOM    791  HB3 ARG A  50       3.531   0.473 -15.595  1.00 87.01           H  
ATOM    792  O   ARG A  50       5.822  -0.934 -15.227  1.00 87.01           O  
ATOM    793  CG  ARG A  50       1.972   0.642 -14.145  1.00 87.01           C  
ATOM    794  HG2 ARG A  50       1.826   0.978 -13.118  1.00 87.01           H  
ATOM    795  HG3 ARG A  50       1.748  -0.423 -14.196  1.00 87.01           H  
ATOM    796  CD  ARG A  50       1.021   1.401 -15.077  1.00 87.01           C  
ATOM    797  HD2 ARG A  50       1.241   2.466 -15.001  1.00 87.01           H  
ATOM    798  HD3 ARG A  50       1.205   1.076 -16.101  1.00 87.01           H  
ATOM    799  NE  ARG A  50      -0.392   1.162 -14.728  1.00 87.01           N  
ATOM    800  HE  ARG A  50      -0.569   0.640 -13.881  1.00 87.01           H  
ATOM    801  NH1 ARG A  50      -1.328   2.262 -16.517  1.00 87.01           N  
ATOM    802 HH11 ARG A  50      -2.143   2.532 -17.048  1.00 87.01           H  
ATOM    803 HH12 ARG A  50      -0.405   2.470 -16.871  1.00 87.01           H  
ATOM    804  NH2 ARG A  50      -2.650   1.294 -15.005  1.00 87.01           N  
ATOM    805 HH21 ARG A  50      -3.448   1.576 -15.556  1.00 87.01           H  
ATOM    806 HH22 ARG A  50      -2.796   0.738 -14.175  1.00 87.01           H  
ATOM    807  CZ  ARG A  50      -1.445   1.573 -15.415  1.00 87.01           C  
ATOM    808  N   SER A  51       6.784   0.770 -14.099  1.00 89.98           N  
ATOM    809  H   SER A  51       6.650   1.489 -13.403  1.00 89.98           H  
ATOM    810  CA  SER A  51       8.126   0.572 -14.656  1.00 89.98           C  
ATOM    811  HA  SER A  51       8.042   0.547 -15.742  1.00 89.98           H  
ATOM    812  C   SER A  51       8.716  -0.766 -14.202  1.00 89.98           C  
ATOM    813  CB  SER A  51       9.061   1.732 -14.288  1.00 89.98           C  
ATOM    814  HB2 SER A  51       8.545   2.682 -14.435  1.00 89.98           H  
ATOM    815  HB3 SER A  51       9.924   1.706 -14.953  1.00 89.98           H  
ATOM    816  O   SER A  51       8.382  -1.259 -13.123  1.00 89.98           O  
ATOM    817  OG  SER A  51       9.528   1.638 -12.957  1.00 89.98           O  
ATOM    818  HG  SER A  51       8.780   1.752 -12.366  1.00 89.98           H  
ATOM    819  N   ASP A  52       9.610  -1.357 -14.992  1.00 90.34           N  
ATOM    820  H   ASP A  52       9.807  -0.983 -15.909  1.00 90.34           H  
ATOM    821  CA  ASP A  52      10.205  -2.656 -14.648  1.00 90.34           C  
ATOM    822  HA  ASP A  52       9.400  -3.371 -14.478  1.00 90.34           H  
ATOM    823  C   ASP A  52      11.021  -2.598 -13.352  1.00 90.34           C  
ATOM    824  CB  ASP A  52      11.039  -3.167 -15.827  1.00 90.34           C  
ATOM    825  HB2 ASP A  52      11.831  -2.451 -16.046  1.00 90.34           H  
ATOM    826  HB3 ASP A  52      11.495  -4.119 -15.556  1.00 90.34           H  
ATOM    827  O   ASP A  52      10.956  -3.519 -12.538  1.00 90.34           O  
ATOM    828  CG  ASP A  52      10.151  -3.374 -17.055  1.00 90.34           C  
ATOM    829  OD1 ASP A  52       9.033  -3.927 -16.876  1.00 90.34           O  
ATOM    830  OD2 ASP A  52      10.549  -2.876 -18.125  1.00 90.34           O  
ATOM    831  N   VAL A  53      11.685  -1.465 -13.097  1.00 89.51           N  
ATOM    832  H   VAL A  53      11.681  -0.752 -13.813  1.00 89.51           H  
ATOM    833  CA  VAL A  53      12.389  -1.190 -11.835  1.00 89.51           C  
ATOM    834  HA  VAL A  53      13.083  -2.007 -11.637  1.00 89.51           H  
ATOM    835  C   VAL A  53      11.404  -1.134 -10.667  1.00 89.51           C  
ATOM    836  CB  VAL A  53      13.197   0.120 -11.931  1.00 89.51           C  
ATOM    837  HB  VAL A  53      12.519   0.944 -12.149  1.00 89.51           H  
ATOM    838  O   VAL A  53      11.607  -1.801  -9.654  1.00 89.51           O  
ATOM    839  CG1 VAL A  53      13.933   0.428 -10.623  1.00 89.51           C  
ATOM    840 HG11 VAL A  53      14.567   1.306 -10.750  1.00 89.51           H  
ATOM    841 HG12 VAL A  53      14.554  -0.418 -10.330  1.00 89.51           H  
ATOM    842 HG13 VAL A  53      13.216   0.644  -9.831  1.00 89.51           H  
ATOM    843  CG2 VAL A  53      14.242   0.046 -13.052  1.00 89.51           C  
ATOM    844 HG21 VAL A  53      14.812   0.975 -13.088  1.00 89.51           H  
ATOM    845 HG22 VAL A  53      13.761  -0.094 -14.020  1.00 89.51           H  
ATOM    846 HG23 VAL A  53      14.927  -0.782 -12.872  1.00 89.51           H  
ATOM    847  N   GLY A  54      10.296  -0.402 -10.811  1.00 89.02           N  
ATOM    848  H   GLY A  54      10.150   0.098 -11.676  1.00 89.02           H  
ATOM    849  CA  GLY A  54       9.273  -0.326  -9.768  1.00 89.02           C  
ATOM    850  HA2 GLY A  54       9.732   0.005  -8.837  1.00 89.02           H  
ATOM    851  HA3 GLY A  54       8.509   0.398 -10.051  1.00 89.02           H  
ATOM    852  C   GLY A  54       8.573  -1.660  -9.515  1.00 89.02           C  
ATOM    853  O   GLY A  54       8.307  -1.990  -8.363  1.00 89.02           O  
ATOM    854  N   LYS A  55       8.340  -2.476 -10.550  1.00 90.87           N  
ATOM    855  H   LYS A  55       8.536  -2.125 -11.477  1.00 90.87           H  
ATOM    856  CA  LYS A  55       7.830  -3.848 -10.398  1.00 90.87           C  
ATOM    857  HA  LYS A  55       6.924  -3.823  -9.792  1.00 90.87           H  
ATOM    858  C   LYS A  55       8.829  -4.743  -9.672  1.00 90.87           C  
ATOM    859  CB  LYS A  55       7.514  -4.464 -11.765  1.00 90.87           C  
ATOM    860  HB2 LYS A  55       7.359  -5.536 -11.636  1.00 90.87           H  
ATOM    861  HB3 LYS A  55       8.378  -4.328 -12.416  1.00 90.87           H  
ATOM    862  O   LYS A  55       8.412  -5.543  -8.838  1.00 90.87           O  
ATOM    863  CG  LYS A  55       6.267  -3.885 -12.442  1.00 90.87           C  
ATOM    864  HG2 LYS A  55       6.368  -2.804 -12.544  1.00 90.87           H  
ATOM    865  HG3 LYS A  55       5.380  -4.112 -11.850  1.00 90.87           H  
ATOM    866  CD  LYS A  55       6.147  -4.509 -13.836  1.00 90.87           C  
ATOM    867  HD2 LYS A  55       6.019  -5.589 -13.756  1.00 90.87           H  
ATOM    868  HD3 LYS A  55       7.078  -4.310 -14.368  1.00 90.87           H  
ATOM    869  CE  LYS A  55       4.993  -3.912 -14.639  1.00 90.87           C  
ATOM    870  HE2 LYS A  55       4.958  -2.842 -14.430  1.00 90.87           H  
ATOM    871  HE3 LYS A  55       4.050  -4.359 -14.323  1.00 90.87           H  
ATOM    872  NZ  LYS A  55       5.232  -4.116 -16.091  1.00 90.87           N  
ATOM    873  HZ1 LYS A  55       5.279  -5.093 -16.343  1.00 90.87           H  
ATOM    874  HZ2 LYS A  55       6.127  -3.720 -16.338  1.00 90.87           H  
ATOM    875  HZ3 LYS A  55       4.545  -3.642 -16.660  1.00 90.87           H  
ATOM    876  N   ALA A  56      10.120  -4.642  -9.984  1.00 91.25           N  
ATOM    877  H   ALA A  56      10.397  -4.005 -10.717  1.00 91.25           H  
ATOM    878  CA  ALA A  56      11.162  -5.429  -9.332  1.00 91.25           C  
ATOM    879  HA  ALA A  56      10.892  -6.484  -9.388  1.00 91.25           H  
ATOM    880  C   ALA A  56      11.279  -5.069  -7.843  1.00 91.25           C  
ATOM    881  CB  ALA A  56      12.481  -5.244 -10.090  1.00 91.25           C  
ATOM    882  HB1 ALA A  56      12.786  -4.198 -10.074  1.00 91.25           H  
ATOM    883  HB2 ALA A  56      13.261  -5.846  -9.623  1.00 91.25           H  
ATOM    884  HB3 ALA A  56      12.364  -5.561 -11.126  1.00 91.25           H  
ATOM    885  O   ALA A  56      11.147  -5.956  -7.000  1.00 91.25           O  
ATOM    886  N   ILE A  57      11.405  -3.776  -7.523  1.00 89.39           N  
ATOM    887  H   ILE A  57      11.508  -3.108  -8.273  1.00 89.39           H  
ATOM    888  CA  ILE A  57      11.423  -3.265  -6.141  1.00 89.39           C  
ATOM    889  HA  ILE A  57      12.233  -3.751  -5.596  1.00 89.39           H  
ATOM    890  C   ILE A  57      10.114  -3.619  -5.426  1.00 89.39           C  
ATOM    891  CB  ILE A  57      11.674  -1.738  -6.130  1.00 89.39           C  
ATOM    892  HB  ILE A  57      10.917  -1.261  -6.753  1.00 89.39           H  
ATOM    893  O   ILE A  57      10.116  -4.112  -4.305  1.00 89.39           O  
ATOM    894  CG1 ILE A  57      13.070  -1.404  -6.706  1.00 89.39           C  
ATOM    895 HG12 ILE A  57      13.840  -1.757  -6.020  1.00 89.39           H  
ATOM    896 HG13 ILE A  57      13.218  -1.922  -7.653  1.00 89.39           H  
ATOM    897  CG2 ILE A  57      11.550  -1.171  -4.700  1.00 89.39           C  
ATOM    898 HG21 ILE A  57      11.726  -0.095  -4.694  1.00 89.39           H  
ATOM    899 HG22 ILE A  57      10.550  -1.331  -4.299  1.00 89.39           H  
ATOM    900 HG23 ILE A  57      12.275  -1.651  -4.043  1.00 89.39           H  
ATOM    901  CD1 ILE A  57      13.283   0.093  -6.967  1.00 89.39           C  
ATOM    902 HD11 ILE A  57      14.220   0.232  -7.506  1.00 89.39           H  
ATOM    903 HD12 ILE A  57      13.346   0.643  -6.028  1.00 89.39           H  
ATOM    904 HD13 ILE A  57      12.462   0.487  -7.567  1.00 89.39           H  
ATOM    905  N   GLY A  58       8.971  -3.442  -6.087  1.00 91.27           N  
ATOM    906  H   GLY A  58       8.997  -2.983  -6.987  1.00 91.27           H  
ATOM    907  CA  GLY A  58       7.671  -3.797  -5.530  1.00 91.27           C  
ATOM    908  HA2 GLY A  58       7.500  -3.223  -4.619  1.00 91.27           H  
ATOM    909  HA3 GLY A  58       6.897  -3.546  -6.256  1.00 91.27           H  
ATOM    910  C   GLY A  58       7.561  -5.285  -5.196  1.00 91.27           C  
ATOM    911  O   GLY A  58       7.009  -5.636  -4.158  1.00 91.27           O  
ATOM    912  N   LYS A  59       8.114  -6.181  -6.026  1.00 91.19           N  
ATOM    913  H   LYS A  59       8.565  -5.832  -6.859  1.00 91.19           H  
ATOM    914  CA  LYS A  59       8.139  -7.629  -5.757  1.00 91.19           C  
ATOM    915  HA  LYS A  59       7.139  -7.953  -5.469  1.00 91.19           H  
ATOM    916  C   LYS A  59       9.049  -7.985  -4.583  1.00 91.19           C  
ATOM    917  CB  LYS A  59       8.582  -8.405  -7.007  1.00 91.19           C  
ATOM    918  HB2 LYS A  59       9.448  -7.909  -7.447  1.00 91.19           H  
ATOM    919  HB3 LYS A  59       8.892  -9.405  -6.705  1.00 91.19           H  
ATOM    920  O   LYS A  59       8.653  -8.825  -3.777  1.00 91.19           O  
ATOM    921  CG  LYS A  59       7.478  -8.556  -8.064  1.00 91.19           C  
ATOM    922  HG2 LYS A  59       6.671  -9.166  -7.658  1.00 91.19           H  
ATOM    923  HG3 LYS A  59       7.071  -7.581  -8.332  1.00 91.19           H  
ATOM    924  CD  LYS A  59       8.056  -9.239  -9.314  1.00 91.19           C  
ATOM    925  HD2 LYS A  59       8.396 -10.239  -9.045  1.00 91.19           H  
ATOM    926  HD3 LYS A  59       8.911  -8.661  -9.666  1.00 91.19           H  
ATOM    927  CE  LYS A  59       7.020  -9.331 -10.441  1.00 91.19           C  
ATOM    928  HE2 LYS A  59       6.725  -8.318 -10.716  1.00 91.19           H  
ATOM    929  HE3 LYS A  59       6.138  -9.849 -10.066  1.00 91.19           H  
ATOM    930  NZ  LYS A  59       7.566 -10.045 -11.629  1.00 91.19           N  
ATOM    931  HZ1 LYS A  59       6.888 -10.082 -12.377  1.00 91.19           H  
ATOM    932  HZ2 LYS A  59       7.822 -10.994 -11.400  1.00 91.19           H  
ATOM    933  HZ3 LYS A  59       8.390  -9.579 -11.982  1.00 91.19           H  
ATOM    934  N   THR A  60      10.240  -7.392  -4.485  1.00 90.97           N  
ATOM    935  H   THR A  60      10.507  -6.691  -5.162  1.00 90.97           H  
ATOM    936  CA  THR A  60      11.170  -7.660  -3.375  1.00 90.97           C  
ATOM    937  HA  THR A  60      11.290  -8.738  -3.264  1.00 90.97           H  
ATOM    938  C   THR A  60      10.598  -7.146  -2.060  1.00 90.97           C  
ATOM    939  CB  THR A  60      12.565  -7.063  -3.613  1.00 90.97           C  
ATOM    940  HB  THR A  60      13.173  -7.223  -2.723  1.00 90.97           H  
ATOM    941  O   THR A  60      10.467  -7.924  -1.116  1.00 90.97           O  
ATOM    942  CG2 THR A  60      13.266  -7.707  -4.808  1.00 90.97           C  
ATOM    943 HG21 THR A  60      12.680  -7.575  -5.718  1.00 90.97           H  
ATOM    944 HG22 THR A  60      13.407  -8.771  -4.618  1.00 90.97           H  
ATOM    945 HG23 THR A  60      14.244  -7.247  -4.947  1.00 90.97           H  
ATOM    946  OG1 THR A  60      12.491  -5.688  -3.871  1.00 90.97           O  
ATOM    947  HG1 THR A  60      13.368  -5.318  -3.742  1.00 90.97           H  
ATOM    948  N   VAL A  61      10.126  -5.897  -2.042  1.00 90.03           N  
ATOM    949  H   VAL A  61      10.313  -5.314  -2.846  1.00 90.03           H  
ATOM    950  CA  VAL A  61       9.461  -5.284  -0.886  1.00 90.03           C  
ATOM    951  HA  VAL A  61      10.140  -5.321  -0.034  1.00 90.03           H  
ATOM    952  C   VAL A  61       8.215  -6.073  -0.503  1.00 90.03           C  
ATOM    953  CB  VAL A  61       9.116  -3.807  -1.159  1.00 90.03           C  
ATOM    954  HB  VAL A  61       8.535  -3.739  -2.078  1.00 90.03           H  
ATOM    955  O   VAL A  61       8.031  -6.365   0.669  1.00 90.03           O  
ATOM    956  CG1 VAL A  61       8.295  -3.182  -0.023  1.00 90.03           C  
ATOM    957 HG11 VAL A  61       7.311  -3.646   0.046  1.00 90.03           H  
ATOM    958 HG12 VAL A  61       8.816  -3.304   0.926  1.00 90.03           H  
ATOM    959 HG13 VAL A  61       8.153  -2.117  -0.212  1.00 90.03           H  
ATOM    960  CG2 VAL A  61      10.392  -2.968  -1.311  1.00 90.03           C  
ATOM    961 HG21 VAL A  61      10.133  -1.944  -1.581  1.00 90.03           H  
ATOM    962 HG22 VAL A  61      10.944  -2.958  -0.371  1.00 90.03           H  
ATOM    963 HG23 VAL A  61      11.042  -3.377  -2.085  1.00 90.03           H  
ATOM    964  N   LYS A  62       7.382  -6.501  -1.461  1.00 92.22           N  
ATOM    965  H   LYS A  62       7.546  -6.192  -2.408  1.00 92.22           H  
ATOM    966  CA  LYS A  62       6.196  -7.324  -1.173  1.00 92.22           C  
ATOM    967  HA  LYS A  62       5.580  -6.787  -0.452  1.00 92.22           H  
ATOM    968  C   LYS A  62       6.564  -8.649  -0.509  1.00 92.22           C  
ATOM    969  CB  LYS A  62       5.378  -7.539  -2.456  1.00 92.22           C  
ATOM    970  HB2 LYS A  62       6.006  -8.013  -3.210  1.00 92.22           H  
ATOM    971  HB3 LYS A  62       5.054  -6.566  -2.826  1.00 92.22           H  
ATOM    972  O   LYS A  62       5.917  -9.028   0.459  1.00 92.22           O  
ATOM    973  CG  LYS A  62       4.132  -8.405  -2.224  1.00 92.22           C  
ATOM    974  HG2 LYS A  62       3.518  -7.947  -1.448  1.00 92.22           H  
ATOM    975  HG3 LYS A  62       4.439  -9.398  -1.895  1.00 92.22           H  
ATOM    976  CD  LYS A  62       3.302  -8.564  -3.503  1.00 92.22           C  
ATOM    977  HD2 LYS A  62       2.986  -7.581  -3.852  1.00 92.22           H  
ATOM    978  HD3 LYS A  62       3.910  -9.045  -4.269  1.00 92.22           H  
ATOM    979  CE  LYS A  62       2.072  -9.427  -3.187  1.00 92.22           C  
ATOM    980  HE2 LYS A  62       1.493  -8.926  -2.411  1.00 92.22           H  
ATOM    981  HE3 LYS A  62       2.412 -10.376  -2.773  1.00 92.22           H  
ATOM    982  NZ  LYS A  62       1.222  -9.669  -4.380  1.00 92.22           N  
ATOM    983  HZ1 LYS A  62       0.882  -8.795  -4.755  1.00 92.22           H  
ATOM    984  HZ2 LYS A  62       0.419 -10.225  -4.123  1.00 92.22           H  
ATOM    985  HZ3 LYS A  62       1.733 -10.166  -5.095  1.00 92.22           H  
ATOM    986  N   LYS A  63       7.570  -9.367  -1.018  1.00 90.21           N  
ATOM    987  H   LYS A  63       8.085  -8.983  -1.797  1.00 90.21           H  
ATOM    988  CA  LYS A  63       8.013 -10.634  -0.413  1.00 90.21           C  
ATOM    989  HA  LYS A  63       7.167 -11.315  -0.318  1.00 90.21           H  
ATOM    990  C   LYS A  63       8.521 -10.413   1.009  1.00 90.21           C  
ATOM    991  CB  LYS A  63       9.101 -11.294  -1.269  1.00 90.21           C  
ATOM    992  HB2 LYS A  63       9.852 -10.552  -1.540  1.00 90.21           H  
ATOM    993  HB3 LYS A  63       9.589 -12.063  -0.670  1.00 90.21           H  
ATOM    994  O   LYS A  63       8.081 -11.111   1.914  1.00 90.21           O  
ATOM    995  CG  LYS A  63       8.543 -11.959  -2.535  1.00 90.21           C  
ATOM    996  HG2 LYS A  63       7.832 -12.734  -2.250  1.00 90.21           H  
ATOM    997  HG3 LYS A  63       8.033 -11.224  -3.158  1.00 90.21           H  
ATOM    998  CD  LYS A  63       9.699 -12.593  -3.319  1.00 90.21           C  
ATOM    999  HD2 LYS A  63      10.201 -13.313  -2.673  1.00 90.21           H  
ATOM   1000  HD3 LYS A  63      10.412 -11.815  -3.594  1.00 90.21           H  
ATOM   1001  CE  LYS A  63       9.205 -13.304  -4.582  1.00 90.21           C  
ATOM   1002  HE2 LYS A  63       8.409 -13.993  -4.299  1.00 90.21           H  
ATOM   1003  HE3 LYS A  63       8.789 -12.562  -5.264  1.00 90.21           H  
ATOM   1004  NZ  LYS A  63      10.309 -14.058  -5.235  1.00 90.21           N  
ATOM   1005  HZ1 LYS A  63      10.684 -14.746  -4.599  1.00 90.21           H  
ATOM   1006  HZ2 LYS A  63      11.070 -13.447  -5.495  1.00 90.21           H  
ATOM   1007  HZ3 LYS A  63       9.989 -14.554  -6.055  1.00 90.21           H  
ATOM   1008  N   GLN A  64       9.383  -9.417   1.199  1.00 85.80           N  
ATOM   1009  H   GLN A  64       9.694  -8.877   0.404  1.00 85.80           H  
ATOM   1010  CA  GLN A  64       9.934  -9.081   2.508  1.00 85.80           C  
ATOM   1011  HA  GLN A  64      10.408  -9.970   2.925  1.00 85.80           H  
ATOM   1012  C   GLN A  64       8.837  -8.646   3.483  1.00 85.80           C  
ATOM   1013  CB  GLN A  64      11.008  -8.007   2.312  1.00 85.80           C  
ATOM   1014  HB2 GLN A  64      10.547  -7.081   1.969  1.00 85.80           H  
ATOM   1015  HB3 GLN A  64      11.699  -8.353   1.543  1.00 85.80           H  
ATOM   1016  O   GLN A  64       8.758  -9.181   4.580  1.00 85.80           O  
ATOM   1017  CG  GLN A  64      11.810  -7.737   3.593  1.00 85.80           C  
ATOM   1018  HG2 GLN A  64      11.159  -7.298   4.349  1.00 85.80           H  
ATOM   1019  HG3 GLN A  64      12.200  -8.678   3.981  1.00 85.80           H  
ATOM   1020  CD  GLN A  64      12.985  -6.794   3.350  1.00 85.80           C  
ATOM   1021  NE2 GLN A  64      13.760  -6.491   4.366  1.00 85.80           N  
ATOM   1022 HE21 GLN A  64      14.533  -5.870   4.175  1.00 85.80           H  
ATOM   1023 HE22 GLN A  64      13.577  -6.854   5.291  1.00 85.80           H  
ATOM   1024  OE1 GLN A  64      13.229  -6.322   2.251  1.00 85.80           O  
ATOM   1025  N   ALA A  65       7.927  -7.769   3.055  1.00 89.13           N  
ATOM   1026  H   ALA A  65       8.059  -7.342   2.150  1.00 89.13           H  
ATOM   1027  CA  ALA A  65       6.804  -7.306   3.860  1.00 89.13           C  
ATOM   1028  HA  ALA A  65       7.193  -6.879   4.785  1.00 89.13           H  
ATOM   1029  C   ALA A  65       5.854  -8.444   4.245  1.00 89.13           C  
ATOM   1030  CB  ALA A  65       6.058  -6.208   3.094  1.00 89.13           C  
ATOM   1031  HB1 ALA A  65       5.663  -6.603   2.158  1.00 89.13           H  
ATOM   1032  HB2 ALA A  65       6.736  -5.381   2.884  1.00 89.13           H  
ATOM   1033  HB3 ALA A  65       5.234  -5.837   3.704  1.00 89.13           H  
ATOM   1034  O   ALA A  65       5.414  -8.487   5.385  1.00 89.13           O  
ATOM   1035  N   ILE A  66       5.552  -9.383   3.340  1.00 90.70           N  
ATOM   1036  H   ILE A  66       5.930  -9.295   2.407  1.00 90.70           H  
ATOM   1037  CA  ILE A  66       4.716 -10.548   3.667  1.00 90.70           C  
ATOM   1038  HA  ILE A  66       3.794 -10.194   4.128  1.00 90.70           H  
ATOM   1039  C   ILE A  66       5.408 -11.427   4.710  1.00 90.70           C  
ATOM   1040  CB  ILE A  66       4.348 -11.352   2.399  1.00 90.70           C  
ATOM   1041  HB  ILE A  66       5.256 -11.523   1.822  1.00 90.70           H  
ATOM   1042  O   ILE A  66       4.762 -11.831   5.672  1.00 90.70           O  
ATOM   1043  CG1 ILE A  66       3.344 -10.549   1.541  1.00 90.70           C  
ATOM   1044 HG12 ILE A  66       2.375 -10.533   2.039  1.00 90.70           H  
ATOM   1045 HG13 ILE A  66       3.674  -9.514   1.454  1.00 90.70           H  
ATOM   1046  CG2 ILE A  66       3.732 -12.723   2.753  1.00 90.70           C  
ATOM   1047 HG21 ILE A  66       3.434 -13.259   1.852  1.00 90.70           H  
ATOM   1048 HG22 ILE A  66       2.865 -12.583   3.399  1.00 90.70           H  
ATOM   1049 HG23 ILE A  66       4.465 -13.344   3.268  1.00 90.70           H  
ATOM   1050  CD1 ILE A  66       3.167 -11.108   0.123  1.00 90.70           C  
ATOM   1051 HD11 ILE A  66       4.139 -11.213  -0.359  1.00 90.70           H  
ATOM   1052 HD12 ILE A  66       2.666 -12.076   0.149  1.00 90.70           H  
ATOM   1053 HD13 ILE A  66       2.550 -10.418  -0.452  1.00 90.70           H  
ATOM   1054  N   THR A  67       6.697 -11.727   4.541  1.00 86.40           N  
ATOM   1055  H   THR A  67       7.184 -11.405   3.717  1.00 86.40           H  
ATOM   1056  CA  THR A  67       7.442 -12.551   5.504  1.00 86.40           C  
ATOM   1057  HA  THR A  67       6.903 -13.485   5.661  1.00 86.40           H  
ATOM   1058  C   THR A  67       7.543 -11.859   6.863  1.00 86.40           C  
ATOM   1059  CB  THR A  67       8.833 -12.900   4.964  1.00 86.40           C  
ATOM   1060  HB  THR A  67       9.413 -11.988   4.820  1.00 86.40           H  
ATOM   1061  O   THR A  67       7.215 -12.468   7.876  1.00 86.40           O  
ATOM   1062  CG2 THR A  67       9.599 -13.849   5.882  1.00 86.40           C  
ATOM   1063 HG21 THR A  67       9.794 -13.368   6.841  1.00 86.40           H  
ATOM   1064 HG22 THR A  67      10.557 -14.113   5.435  1.00 86.40           H  
ATOM   1065 HG23 THR A  67       9.018 -14.754   6.058  1.00 86.40           H  
ATOM   1066  OG1 THR A  67       8.708 -13.569   3.728  1.00 86.40           O  
ATOM   1067  HG1 THR A  67       9.585 -13.892   3.508  1.00 86.40           H  
ATOM   1068  N   SER A  68       7.904 -10.574   6.896  1.00 82.60           N  
ATOM   1069  H   SER A  68       8.195 -10.118   6.042  1.00 82.60           H  
ATOM   1070  CA  SER A  68       7.960  -9.784   8.129  1.00 82.60           C  
ATOM   1071  HA  SER A  68       8.622 -10.280   8.838  1.00 82.60           H  
ATOM   1072  C   SER A  68       6.592  -9.662   8.792  1.00 82.60           C  
ATOM   1073  CB  SER A  68       8.510  -8.383   7.847  1.00 82.60           C  
ATOM   1074  HB2 SER A  68       8.474  -7.789   8.761  1.00 82.60           H  
ATOM   1075  HB3 SER A  68       7.897  -7.898   7.088  1.00 82.60           H  
ATOM   1076  O   SER A  68       6.493  -9.862   9.993  1.00 82.60           O  
ATOM   1077  OG  SER A  68       9.848  -8.457   7.393  1.00 82.60           O  
ATOM   1078  HG  SER A  68      10.408  -8.662   8.146  1.00 82.60           H  
ATOM   1079  N   ALA A  69       5.525  -9.398   8.033  1.00 85.21           N  
ATOM   1080  H   ALA A  69       5.649  -9.222   7.046  1.00 85.21           H  
ATOM   1081  CA  ALA A  69       4.175  -9.316   8.580  1.00 85.21           C  
ATOM   1082  HA  ALA A  69       4.176  -8.606   9.408  1.00 85.21           H  
ATOM   1083  C   ALA A  69       3.703 -10.661   9.138  1.00 85.21           C  
ATOM   1084  CB  ALA A  69       3.210  -8.802   7.506  1.00 85.21           C  
ATOM   1085  HB1 ALA A  69       3.522  -7.812   7.175  1.00 85.21           H  
ATOM   1086  HB2 ALA A  69       3.196  -9.485   6.657  1.00 85.21           H  
ATOM   1087  HB3 ALA A  69       2.207  -8.731   7.926  1.00 85.21           H  
ATOM   1088  O   ALA A  69       3.058 -10.680  10.176  1.00 85.21           O  
ATOM   1089  N   LYS A  70       4.036 -11.786   8.492  1.00 85.65           N  
ATOM   1090  H   LYS A  70       4.563 -11.711   7.634  1.00 85.65           H  
ATOM   1091  CA  LYS A  70       3.735 -13.120   9.028  1.00 85.65           C  
ATOM   1092  HA  LYS A  70       2.671 -13.187   9.256  1.00 85.65           H  
ATOM   1093  C   LYS A  70       4.451 -13.375  10.346  1.00 85.65           C  
ATOM   1094  CB  LYS A  70       4.117 -14.211   8.028  1.00 85.65           C  
ATOM   1095  HB2 LYS A  70       5.091 -13.990   7.594  1.00 85.65           H  
ATOM   1096  HB3 LYS A  70       4.194 -15.158   8.564  1.00 85.65           H  
ATOM   1097  O   LYS A  70       3.795 -13.838  11.268  1.00 85.65           O  
ATOM   1098  CG  LYS A  70       3.069 -14.374   6.925  1.00 85.65           C  
ATOM   1099  HG2 LYS A  70       2.941 -13.442   6.374  1.00 85.65           H  
ATOM   1100  HG3 LYS A  70       2.116 -14.654   7.373  1.00 85.65           H  
ATOM   1101  CD  LYS A  70       3.536 -15.483   5.981  1.00 85.65           C  
ATOM   1102  HD2 LYS A  70       3.688 -16.392   6.564  1.00 85.65           H  
ATOM   1103  HD3 LYS A  70       4.481 -15.194   5.522  1.00 85.65           H  
ATOM   1104  CE  LYS A  70       2.489 -15.739   4.899  1.00 85.65           C  
ATOM   1105  HE2 LYS A  70       1.516 -15.835   5.381  1.00 85.65           H  
ATOM   1106  HE3 LYS A  70       2.454 -14.877   4.232  1.00 85.65           H  
ATOM   1107  NZ  LYS A  70       2.807 -16.981   4.153  1.00 85.65           N  
ATOM   1108  HZ1 LYS A  70       3.718 -16.916   3.722  1.00 85.65           H  
ATOM   1109  HZ2 LYS A  70       2.826 -17.762   4.794  1.00 85.65           H  
ATOM   1110  HZ3 LYS A  70       2.108 -17.174   3.451  1.00 85.65           H  
ATOM   1111  N   ASN A  71       5.744 -13.063  10.428  1.00 79.39           N  
ATOM   1112  H   ASN A  71       6.225 -12.744   9.600  1.00 79.39           H  
ATOM   1113  CA  ASN A  71       6.511 -13.226  11.662  1.00 79.39           C  
ATOM   1114  HA  ASN A  71       6.408 -14.250  12.020  1.00 79.39           H  
ATOM   1115  C   ASN A  71       5.945 -12.325  12.761  1.00 79.39           C  
ATOM   1116  CB  ASN A  71       7.998 -12.954  11.404  1.00 79.39           C  
ATOM   1117  HB2 ASN A  71       8.123 -11.967  10.959  1.00 79.39           H  
ATOM   1118  HB3 ASN A  71       8.513 -12.961  12.365  1.00 79.39           H  
ATOM   1119  O   ASN A  71       5.553 -12.835  13.795  1.00 79.39           O  
ATOM   1120  CG  ASN A  71       8.666 -13.990  10.517  1.00 79.39           C  
ATOM   1121  ND2 ASN A  71       9.929 -13.795  10.221  1.00 79.39           N  
ATOM   1122 HD21 ASN A  71      10.386 -14.568   9.758  1.00 79.39           H  
ATOM   1123 HD22 ASN A  71      10.437 -13.083  10.725  1.00 79.39           H  
ATOM   1124  OD1 ASN A  71       8.093 -14.970  10.065  1.00 79.39           O  
ATOM   1125  N   ILE A  72       5.742 -11.031  12.478  1.00 78.09           N  
ATOM   1126  H   ILE A  72       6.075 -10.673  11.594  1.00 78.09           H  
ATOM   1127  CA  ILE A  72       5.137 -10.092  13.429  1.00 78.09           C  
ATOM   1128  HA  ILE A  72       5.770 -10.053  14.315  1.00 78.09           H  
ATOM   1129  C   ILE A  72       3.776 -10.606  13.887  1.00 78.09           C  
ATOM   1130  CB  ILE A  72       5.036  -8.668  12.836  1.00 78.09           C  
ATOM   1131  HB  ILE A  72       4.550  -8.736  11.863  1.00 78.09           H  
ATOM   1132  O   ILE A  72       3.569 -10.722  15.081  1.00 78.09           O  
ATOM   1133  CG1 ILE A  72       6.444  -8.059  12.651  1.00 78.09           C  
ATOM   1134 HG12 ILE A  72       6.860  -7.806  13.627  1.00 78.09           H  
ATOM   1135 HG13 ILE A  72       7.112  -8.794  12.202  1.00 78.09           H  
ATOM   1136  CG2 ILE A  72       4.189  -7.741  13.734  1.00 78.09           C  
ATOM   1137 HG21 ILE A  72       3.155  -8.081  13.770  1.00 78.09           H  
ATOM   1138 HG22 ILE A  72       4.181  -6.722  13.347  1.00 78.09           H  
ATOM   1139 HG23 ILE A  72       4.596  -7.734  14.745  1.00 78.09           H  
ATOM   1140  CD1 ILE A  72       6.460  -6.810  11.759  1.00 78.09           C  
ATOM   1141 HD11 ILE A  72       5.968  -7.023  10.810  1.00 78.09           H  
ATOM   1142 HD12 ILE A  72       7.494  -6.525  11.565  1.00 78.09           H  
ATOM   1143 HD13 ILE A  72       5.962  -5.975  12.253  1.00 78.09           H  
ATOM   1144  N   VAL A  73       2.855 -10.954  12.979  1.00 81.57           N  
ATOM   1145  H   VAL A  73       3.087 -10.877  12.000  1.00 81.57           H  
ATOM   1146  CA  VAL A  73       1.527 -11.471  13.355  1.00 81.57           C  
ATOM   1147  HA  VAL A  73       1.034 -10.728  13.981  1.00 81.57           H  
ATOM   1148  C   VAL A  73       1.656 -12.741  14.192  1.00 81.57           C  
ATOM   1149  CB  VAL A  73       0.630 -11.709  12.125  1.00 81.57           C  
ATOM   1150  HB  VAL A  73       1.179 -12.286  11.380  1.00 81.57           H  
ATOM   1151  O   VAL A  73       0.979 -12.854  15.208  1.00 81.57           O  
ATOM   1152  CG1 VAL A  73      -0.664 -12.466  12.463  1.00 81.57           C  
ATOM   1153 HG11 VAL A  73      -1.189 -11.963  13.275  1.00 81.57           H  
ATOM   1154 HG12 VAL A  73      -1.313 -12.511  11.588  1.00 81.57           H  
ATOM   1155 HG13 VAL A  73      -0.437 -13.487  12.769  1.00 81.57           H  
ATOM   1156  CG2 VAL A  73       0.200 -10.369  11.509  1.00 81.57           C  
ATOM   1157 HG21 VAL A  73       1.066  -9.736  11.318  1.00 81.57           H  
ATOM   1158 HG22 VAL A  73      -0.325 -10.546  10.570  1.00 81.57           H  
ATOM   1159 HG23 VAL A  73      -0.459  -9.843  12.200  1.00 81.57           H  
ATOM   1160  N   LEU A  74       2.532 -13.670  13.819  1.00 76.80           N  
ATOM   1161  H   LEU A  74       3.123 -13.499  13.017  1.00 76.80           H  
ATOM   1162  CA  LEU A  74       2.765 -14.887  14.586  1.00 76.80           C  
ATOM   1163  HA  LEU A  74       1.809 -15.398  14.702  1.00 76.80           H  
ATOM   1164  C   LEU A  74       3.288 -14.577  15.994  1.00 76.80           C  
ATOM   1165  CB  LEU A  74       3.726 -15.784  13.794  1.00 76.80           C  
ATOM   1166  HB2 LEU A  74       4.681 -15.268  13.694  1.00 76.80           H  
ATOM   1167  HB3 LEU A  74       3.317 -15.938  12.795  1.00 76.80           H  
ATOM   1168  O   LEU A  74       2.765 -15.135  16.951  1.00 76.80           O  
ATOM   1169  CG  LEU A  74       3.987 -17.155  14.431  1.00 76.80           C  
ATOM   1170  HG  LEU A  74       4.392 -17.027  15.435  1.00 76.80           H  
ATOM   1171  CD1 LEU A  74       2.717 -18.009  14.503  1.00 76.80           C  
ATOM   1172 HD11 LEU A  74       2.014 -17.560  15.204  1.00 76.80           H  
ATOM   1173 HD12 LEU A  74       2.962 -19.009  14.862  1.00 76.80           H  
ATOM   1174 HD13 LEU A  74       2.255 -18.079  13.518  1.00 76.80           H  
ATOM   1175  CD2 LEU A  74       5.022 -17.894  13.582  1.00 76.80           C  
ATOM   1176 HD21 LEU A  74       5.192 -18.897  13.974  1.00 76.80           H  
ATOM   1177 HD22 LEU A  74       5.960 -17.341  13.609  1.00 76.80           H  
ATOM   1178 HD23 LEU A  74       4.678 -17.965  12.550  1.00 76.80           H  
ATOM   1179  N   ASP A  75       4.240 -13.659  16.129  1.00 70.79           N  
ATOM   1180  H   ASP A  75       4.678 -13.294  15.295  1.00 70.79           H  
ATOM   1181  CA  ASP A  75       4.823 -13.242  17.408  1.00 70.79           C  
ATOM   1182  HA  ASP A  75       5.107 -14.128  17.975  1.00 70.79           H  
ATOM   1183  C   ASP A  75       3.797 -12.456  18.250  1.00 70.79           C  
ATOM   1184  CB  ASP A  75       6.114 -12.439  17.145  1.00 70.79           C  
ATOM   1185  HB2 ASP A  75       5.857 -11.532  16.599  1.00 70.79           H  
ATOM   1186  HB3 ASP A  75       6.537 -12.144  18.105  1.00 70.79           H  
ATOM   1187  O   ASP A  75       3.678 -12.671  19.456  1.00 70.79           O  
ATOM   1188  CG  ASP A  75       7.187 -13.219  16.355  1.00 70.79           C  
ATOM   1189  OD1 ASP A  75       7.157 -14.477  16.376  1.00 70.79           O  
ATOM   1190  OD2 ASP A  75       7.987 -12.547  15.657  1.00 70.79           O  
ATOM   1191  N   THR A  76       2.951 -11.635  17.606  1.00 71.75           N  
ATOM   1192  H   THR A  76       3.132 -11.472  16.626  1.00 71.75           H  
ATOM   1193  CA  THR A  76       1.826 -10.937  18.255  1.00 71.75           C  
ATOM   1194  HA  THR A  76       2.224 -10.384  19.106  1.00 71.75           H  
ATOM   1195  C   THR A  76       0.793 -11.920  18.805  1.00 71.75           C  
ATOM   1196  CB  THR A  76       1.073  -9.936  17.340  1.00 71.75           C  
ATOM   1197  HB  THR A  76       0.417  -9.366  17.997  1.00 71.75           H  
ATOM   1198  O   THR A  76       0.291 -11.736  19.910  1.00 71.75           O  
ATOM   1199  CG2 THR A  76       1.881  -8.918  16.537  1.00 71.75           C  
ATOM   1200 HG21 THR A  76       1.412  -7.940  16.648  1.00 71.75           H  
ATOM   1201 HG22 THR A  76       1.839  -9.134  15.470  1.00 71.75           H  
ATOM   1202 HG23 THR A  76       2.920  -8.899  16.866  1.00 71.75           H  
ATOM   1203  OG1 THR A  76       0.241 -10.546  16.384  1.00 71.75           O  
ATOM   1204  HG1 THR A  76       0.678 -11.337  16.061  1.00 71.75           H  
ATOM   1205  N   VAL A  77       0.477 -12.973  18.039  1.00 71.87           N  
ATOM   1206  H   VAL A  77       0.946 -13.065  17.150  1.00 71.87           H  
ATOM   1207  CA  VAL A  77      -0.499 -14.008  18.406  1.00 71.87           C  
ATOM   1208  HA  VAL A  77      -1.373 -13.533  18.851  1.00 71.87           H  
ATOM   1209  C   VAL A  77       0.088 -14.933  19.469  1.00 71.87           C  
ATOM   1210  CB  VAL A  77      -0.950 -14.793  17.156  1.00 71.87           C  
ATOM   1211  HB  VAL A  77      -0.071 -15.113  16.598  1.00 71.87           H  
ATOM   1212  O   VAL A  77      -0.636 -15.366  20.360  1.00 71.87           O  
ATOM   1213  CG1 VAL A  77      -1.781 -16.039  17.493  1.00 71.87           C  
ATOM   1214 HG11 VAL A  77      -1.166 -16.771  18.016  1.00 71.87           H  
ATOM   1215 HG12 VAL A  77      -2.624 -15.767  18.128  1.00 71.87           H  
ATOM   1216 HG13 VAL A  77      -2.151 -16.501  16.578  1.00 71.87           H  
ATOM   1217  CG2 VAL A  77      -1.827 -13.922  16.242  1.00 71.87           C  
ATOM   1218 HG21 VAL A  77      -2.783 -13.725  16.726  1.00 71.87           H  
ATOM   1219 HG22 VAL A  77      -1.347 -12.964  16.043  1.00 71.87           H  
ATOM   1220 HG23 VAL A  77      -1.997 -14.436  15.296  1.00 71.87           H  
ATOM   1221  N   ARG A  78       1.401 -15.192  19.418  1.00 69.82           N  
ATOM   1222  H   ARG A  78       1.923 -14.826  18.634  1.00 69.82           H  
ATOM   1223  CA  ARG A  78       2.158 -15.896  20.463  1.00 69.82           C  
ATOM   1224  HA  ARG A  78       1.607 -16.788  20.763  1.00 69.82           H  
ATOM   1225  C   ARG A  78       2.301 -15.083  21.752  1.00 69.82           C  
ATOM   1226  CB  ARG A  78       3.530 -16.315  19.916  1.00 69.82           C  
ATOM   1227  HB2 ARG A  78       4.178 -16.602  20.744  1.00 69.82           H  
ATOM   1228  HB3 ARG A  78       3.992 -15.467  19.410  1.00 69.82           H  
ATOM   1229  O   ARG A  78       2.727 -15.640  22.757  1.00 69.82           O  
ATOM   1230  CG  ARG A  78       3.416 -17.511  18.963  1.00 69.82           C  
ATOM   1231  HG2 ARG A  78       2.667 -17.323  18.195  1.00 69.82           H  
ATOM   1232  HG3 ARG A  78       3.116 -18.389  19.535  1.00 69.82           H  
ATOM   1233  CD  ARG A  78       4.770 -17.772  18.303  1.00 69.82           C  
ATOM   1234  HD2 ARG A  78       5.521 -17.899  19.083  1.00 69.82           H  
ATOM   1235  HD3 ARG A  78       5.038 -16.898  17.709  1.00 69.82           H  
ATOM   1236  NE  ARG A  78       4.728 -18.976  17.452  1.00 69.82           N  
ATOM   1237  HE  ARG A  78       3.868 -19.506  17.464  1.00 69.82           H  
ATOM   1238  NH1 ARG A  78       6.874 -18.789  16.673  1.00 69.82           N  
ATOM   1239 HH11 ARG A  78       7.664 -19.120  16.139  1.00 69.82           H  
ATOM   1240 HH12 ARG A  78       6.943 -17.888  17.125  1.00 69.82           H  
ATOM   1241  NH2 ARG A  78       5.625 -20.546  16.073  1.00 69.82           N  
ATOM   1242 HH21 ARG A  78       4.784 -21.098  16.167  1.00 69.82           H  
ATOM   1243 HH22 ARG A  78       6.431 -20.908  15.584  1.00 69.82           H  
ATOM   1244  CZ  ARG A  78       5.740 -19.429  16.739  1.00 69.82           C  
ATOM   1245  N   GLY A  79       1.887 -13.815  21.750  1.00 61.22           N  
ATOM   1246  H   GLY A  79       1.581 -13.414  20.874  1.00 61.22           H  
ATOM   1247  CA  GLY A  79       1.798 -12.988  22.948  1.00 61.22           C  
ATOM   1248  HA2 GLY A  79       1.077 -12.192  22.764  1.00 61.22           H  
ATOM   1249  HA3 GLY A  79       1.440 -13.592  23.782  1.00 61.22           H  
ATOM   1250  C   GLY A  79       3.113 -12.338  23.364  1.00 61.22           C  
ATOM   1251  O   GLY A  79       3.221 -11.895  24.505  1.00 61.22           O  
ATOM   1252  N   GLU A  80       4.108 -12.242  22.478  1.00 61.14           N  
ATOM   1253  H   GLU A  80       3.983 -12.572  21.531  1.00 61.14           H  
ATOM   1254  CA  GLU A  80       5.336 -11.529  22.821  1.00 61.14           C  
ATOM   1255  HA  GLU A  80       5.590 -11.803  23.845  1.00 61.14           H  
ATOM   1256  C   GLU A  80       5.099 -10.013  22.828  1.00 61.14           C  
ATOM   1257  CB  GLU A  80       6.530 -11.961  21.964  1.00 61.14           C  
ATOM   1258  HB2 GLU A  80       7.339 -11.249  22.123  1.00 61.14           H  
ATOM   1259  HB3 GLU A  80       6.257 -11.957  20.908  1.00 61.14           H  
ATOM   1260  O   GLU A  80       4.514  -9.426  21.917  1.00 61.14           O  
ATOM   1261  CG  GLU A  80       7.018 -13.356  22.393  1.00 61.14           C  
ATOM   1262  HG2 GLU A  80       6.294 -14.104  22.070  1.00 61.14           H  
ATOM   1263  HG3 GLU A  80       7.072 -13.391  23.481  1.00 61.14           H  
ATOM   1264  CD  GLU A  80       8.397 -13.689  21.814  1.00 61.14           C  
ATOM   1265  OE1 GLU A  80       9.248 -14.181  22.589  1.00 61.14           O  
ATOM   1266  OE2 GLU A  80       8.592 -13.441  20.605  1.00 61.14           O  
ATOM   1267  N   ASN A  81       5.520  -9.392  23.928  1.00 60.61           N  
ATOM   1268  H   ASN A  81       5.957  -9.989  24.616  1.00 60.61           H  
ATOM   1269  CA  ASN A  81       5.236  -8.028  24.364  1.00 60.61           C  
ATOM   1270  HA  ASN A  81       4.155  -7.925  24.463  1.00 60.61           H  
ATOM   1271  C   ASN A  81       5.719  -6.938  23.390  1.00 60.61           C  
ATOM   1272  CB  ASN A  81       5.864  -7.856  25.761  1.00 60.61           C  
ATOM   1273  HB2 ASN A  81       5.742  -6.828  26.102  1.00 60.61           H  
ATOM   1274  HB3 ASN A  81       6.933  -8.063  25.715  1.00 60.61           H  
ATOM   1275  O   ASN A  81       6.677  -6.213  23.657  1.00 60.61           O  
ATOM   1276  CG  ASN A  81       5.205  -8.744  26.793  1.00 60.61           C  
ATOM   1277  ND2 ASN A  81       5.941  -9.635  27.416  1.00 60.61           N  
ATOM   1278 HD21 ASN A  81       6.941  -9.677  27.279  1.00 60.61           H  
ATOM   1279 HD22 ASN A  81       5.459 -10.216  28.087  1.00 60.61           H  
ATOM   1280  OD1 ASN A  81       4.012  -8.658  27.022  1.00 60.61           O  
ATOM   1281  N   ILE A  82       4.991  -6.733  22.291  1.00 61.52           N  
ATOM   1282  H   ILE A  82       4.380  -7.491  22.023  1.00 61.52           H  
ATOM   1283  CA  ILE A  82       5.230  -5.636  21.337  1.00 61.52           C  
ATOM   1284  HA  ILE A  82       6.189  -5.796  20.844  1.00 61.52           H  
ATOM   1285  C   ILE A  82       5.271  -4.285  22.057  1.00 61.52           C  
ATOM   1286  CB  ILE A  82       4.110  -5.587  20.280  1.00 61.52           C  
ATOM   1287  HB  ILE A  82       3.182  -5.385  20.814  1.00 61.52           H  
ATOM   1288  O   ILE A  82       6.027  -3.398  21.674  1.00 61.52           O  
ATOM   1289  CG1 ILE A  82       3.958  -6.923  19.540  1.00 61.52           C  
ATOM   1290 HG12 ILE A  82       3.902  -7.747  20.252  1.00 61.52           H  
ATOM   1291 HG13 ILE A  82       4.799  -7.100  18.870  1.00 61.52           H  
ATOM   1292  CG2 ILE A  82       4.319  -4.456  19.254  1.00 61.52           C  
ATOM   1293 HG21 ILE A  82       3.543  -4.469  18.488  1.00 61.52           H  
ATOM   1294 HG22 ILE A  82       5.289  -4.575  18.770  1.00 61.52           H  
ATOM   1295 HG23 ILE A  82       4.276  -3.484  19.745  1.00 61.52           H  
ATOM   1296  CD1 ILE A  82       2.647  -6.934  18.770  1.00 61.52           C  
ATOM   1297 HD11 ILE A  82       2.243  -7.944  18.833  1.00 61.52           H  
ATOM   1298 HD12 ILE A  82       2.826  -6.617  17.742  1.00 61.52           H  
ATOM   1299 HD13 ILE A  82       1.907  -6.275  19.225  1.00 61.52           H  
ATOM   1300  N   ARG A  83       4.455  -4.104  23.104  1.00 65.53           N  
ATOM   1301  H   ARG A  83       3.935  -4.906  23.430  1.00 65.53           H  
ATOM   1302  CA  ARG A  83       4.325  -2.814  23.797  1.00 65.53           C  
ATOM   1303  HA  ARG A  83       4.071  -2.051  23.062  1.00 65.53           H  
ATOM   1304  C   ARG A  83       5.639  -2.330  24.410  1.00 65.53           C  
ATOM   1305  CB  ARG A  83       3.227  -2.879  24.867  1.00 65.53           C  
ATOM   1306  HB2 ARG A  83       3.378  -2.056  25.566  1.00 65.53           H  
ATOM   1307  HB3 ARG A  83       3.303  -3.812  25.425  1.00 65.53           H  
ATOM   1308  O   ARG A  83       5.919  -1.136  24.298  1.00 65.53           O  
ATOM   1309  CG  ARG A  83       1.828  -2.737  24.254  1.00 65.53           C  
ATOM   1310  HG2 ARG A  83       1.619  -3.586  23.604  1.00 65.53           H  
ATOM   1311  HG3 ARG A  83       1.788  -1.818  23.668  1.00 65.53           H  
ATOM   1312  CD  ARG A  83       0.777  -2.668  25.367  1.00 65.53           C  
ATOM   1313  HD2 ARG A  83       1.076  -1.901  26.082  1.00 65.53           H  
ATOM   1314  HD3 ARG A  83       0.754  -3.629  25.882  1.00 65.53           H  
ATOM   1315  NE  ARG A  83      -0.564  -2.348  24.840  1.00 65.53           N  
ATOM   1316  HE  ARG A  83      -0.663  -2.326  23.835  1.00 65.53           H  
ATOM   1317  NH1 ARG A  83      -1.639  -2.247  26.867  1.00 65.53           N  
ATOM   1318 HH11 ARG A  83      -2.489  -2.165  27.407  1.00 65.53           H  
ATOM   1319 HH12 ARG A  83      -0.789  -2.545  27.322  1.00 65.53           H  
ATOM   1320  NH2 ARG A  83      -2.790  -1.881  24.990  1.00 65.53           N  
ATOM   1321 HH21 ARG A  83      -2.859  -1.853  23.983  1.00 65.53           H  
ATOM   1322 HH22 ARG A  83      -3.625  -1.790  25.551  1.00 65.53           H  
ATOM   1323  CZ  ARG A  83      -1.654  -2.159  25.565  1.00 65.53           C  
ATOM   1324  N   ASP A  84       6.427  -3.215  25.012  1.00 66.01           N  
ATOM   1325  H   ASP A  84       6.165  -4.190  25.035  1.00 66.01           H  
ATOM   1326  CA  ASP A  84       7.664  -2.816  25.692  1.00 66.01           C  
ATOM   1327  HA  ASP A  84       7.506  -1.853  26.178  1.00 66.01           H  
ATOM   1328  C   ASP A  84       8.805  -2.603  24.696  1.00 66.01           C  
ATOM   1329  CB  ASP A  84       8.014  -3.824  26.795  1.00 66.01           C  
ATOM   1330  HB2 ASP A  84       8.070  -4.825  26.365  1.00 66.01           H  
ATOM   1331  HB3 ASP A  84       8.991  -3.571  27.206  1.00 66.01           H  
ATOM   1332  O   ASP A  84       9.470  -1.562  24.739  1.00 66.01           O  
ATOM   1333  CG  ASP A  84       6.987  -3.796  27.933  1.00 66.01           C  
ATOM   1334  OD1 ASP A  84       6.426  -2.701  28.193  1.00 66.01           O  
ATOM   1335  OD2 ASP A  84       6.728  -4.879  28.493  1.00 66.01           O  
ATOM   1336  N   SER A  85       8.951  -3.504  23.716  1.00 62.58           N  
ATOM   1337  H   SER A  85       8.422  -4.364  23.757  1.00 62.58           H  
ATOM   1338  CA  SER A  85       9.943  -3.351  22.646  1.00 62.58           C  
ATOM   1339  HA  SER A  85      10.927  -3.246  23.101  1.00 62.58           H  
ATOM   1340  C   SER A  85       9.691  -2.093  21.815  1.00 62.58           C  
ATOM   1341  CB  SER A  85       9.975  -4.589  21.747  1.00 62.58           C  
ATOM   1342  HB2 SER A  85      10.679  -4.425  20.931  1.00 62.58           H  
ATOM   1343  HB3 SER A  85       8.984  -4.780  21.337  1.00 62.58           H  
ATOM   1344  O   SER A  85      10.615  -1.315  21.592  1.00 62.58           O  
ATOM   1345  OG  SER A  85      10.396  -5.698  22.515  1.00 62.58           O  
ATOM   1346  HG  SER A  85      10.421  -6.483  21.963  1.00 62.58           H  
ATOM   1347  N   VAL A  86       8.436  -1.807  21.443  1.00 67.99           N  
ATOM   1348  H   VAL A  86       7.704  -2.469  21.656  1.00 67.99           H  
ATOM   1349  CA  VAL A  86       8.101  -0.598  20.675  1.00 67.99           C  
ATOM   1350  HA  VAL A  86       8.764  -0.553  19.811  1.00 67.99           H  
ATOM   1351  C   VAL A  86       8.364   0.668  21.483  1.00 67.99           C  
ATOM   1352  CB  VAL A  86       6.650  -0.637  20.154  1.00 67.99           C  
ATOM   1353  HB  VAL A  86       5.975  -0.859  20.980  1.00 67.99           H  
ATOM   1354  O   VAL A  86       8.822   1.649  20.914  1.00 67.99           O  
ATOM   1355  CG1 VAL A  86       6.188   0.678  19.504  1.00 67.99           C  
ATOM   1356 HG11 VAL A  86       6.202   1.491  20.230  1.00 67.99           H  
ATOM   1357 HG12 VAL A  86       6.843   0.928  18.670  1.00 67.99           H  
ATOM   1358 HG13 VAL A  86       5.167   0.566  19.139  1.00 67.99           H  
ATOM   1359  CG2 VAL A  86       6.516  -1.711  19.068  1.00 67.99           C  
ATOM   1360 HG21 VAL A  86       6.823  -2.686  19.446  1.00 67.99           H  
ATOM   1361 HG22 VAL A  86       7.160  -1.468  18.223  1.00 67.99           H  
ATOM   1362 HG23 VAL A  86       5.483  -1.769  18.723  1.00 67.99           H  
ATOM   1363  N   ARG A  87       8.126   0.695  22.800  1.00 72.41           N  
ATOM   1364  H   ARG A  87       7.803  -0.147  23.255  1.00 72.41           H  
ATOM   1365  CA  ARG A  87       8.418   1.895  23.606  1.00 72.41           C  
ATOM   1366  HA  ARG A  87       7.960   2.762  23.128  1.00 72.41           H  
ATOM   1367  C   ARG A  87       9.911   2.211  23.644  1.00 72.41           C  
ATOM   1368  CB  ARG A  87       7.857   1.744  25.022  1.00 72.41           C  
ATOM   1369  HB2 ARG A  87       8.033   0.730  25.382  1.00 72.41           H  
ATOM   1370  HB3 ARG A  87       8.376   2.436  25.686  1.00 72.41           H  
ATOM   1371  O   ARG A  87      10.269   3.365  23.414  1.00 72.41           O  
ATOM   1372  CG  ARG A  87       6.361   2.070  25.068  1.00 72.41           C  
ATOM   1373  HG2 ARG A  87       6.213   3.115  24.797  1.00 72.41           H  
ATOM   1374  HG3 ARG A  87       5.815   1.438  24.368  1.00 72.41           H  
ATOM   1375  CD  ARG A  87       5.845   1.834  26.488  1.00 72.41           C  
ATOM   1376  HD2 ARG A  87       5.943   0.773  26.719  1.00 72.41           H  
ATOM   1377  HD3 ARG A  87       6.466   2.397  27.184  1.00 72.41           H  
ATOM   1378  NE  ARG A  87       4.436   2.246  26.634  1.00 72.41           N  
ATOM   1379  HE  ARG A  87       3.946   2.490  25.786  1.00 72.41           H  
ATOM   1380  NH1 ARG A  87       4.319   1.933  28.905  1.00 72.41           N  
ATOM   1381 HH11 ARG A  87       5.236   1.509  28.884  1.00 72.41           H  
ATOM   1382 HH12 ARG A  87       3.810   1.939  29.777  1.00 72.41           H  
ATOM   1383  NH2 ARG A  87       2.530   2.682  27.802  1.00 72.41           N  
ATOM   1384 HH21 ARG A  87       2.047   2.718  28.689  1.00 72.41           H  
ATOM   1385 HH22 ARG A  87       2.080   3.006  26.958  1.00 72.41           H  
ATOM   1386  CZ  ARG A  87       3.772   2.285  27.776  1.00 72.41           C  
ATOM   1387  N   ASN A  88      10.758   1.213  23.899  1.00 72.54           N  
ATOM   1388  H   ASN A  88      10.384   0.289  24.065  1.00 72.54           H  
ATOM   1389  CA  ASN A  88      12.209   1.406  23.942  1.00 72.54           C  
ATOM   1390  HA  ASN A  88      12.427   2.278  24.558  1.00 72.54           H  
ATOM   1391  C   ASN A  88      12.799   1.678  22.549  1.00 72.54           C  
ATOM   1392  CB  ASN A  88      12.848   0.176  24.602  1.00 72.54           C  
ATOM   1393  HB2 ASN A  88      12.760  -0.685  23.940  1.00 72.54           H  
ATOM   1394  HB3 ASN A  88      12.329  -0.055  25.531  1.00 72.54           H  
ATOM   1395  O   ASN A  88      13.717   2.482  22.393  1.00 72.54           O  
ATOM   1396  CG  ASN A  88      14.304   0.432  24.946  1.00 72.54           C  
ATOM   1397  ND2 ASN A  88      15.218  -0.368  24.445  1.00 72.54           N  
ATOM   1398 HD21 ASN A  88      14.939  -1.172  23.902  1.00 72.54           H  
ATOM   1399 HD22 ASN A  88      16.153  -0.255  24.810  1.00 72.54           H  
ATOM   1400  OD1 ASN A  88      14.639   1.348  25.675  1.00 72.54           O  
ATOM   1401  N   GLU A  89      12.250   1.047  21.512  1.00 72.39           N  
ATOM   1402  H   GLU A  89      11.558   0.329  21.670  1.00 72.39           H  
ATOM   1403  CA  GLU A  89      12.664   1.307  20.138  1.00 72.39           C  
ATOM   1404  HA  GLU A  89      13.753   1.275  20.098  1.00 72.39           H  
ATOM   1405  C   GLU A  89      12.235   2.708  19.695  1.00 72.39           C  
ATOM   1406  CB  GLU A  89      12.137   0.204  19.214  1.00 72.39           C  
ATOM   1407  HB2 GLU A  89      12.314  -0.759  19.692  1.00 72.39           H  
ATOM   1408  HB3 GLU A  89      11.066   0.333  19.054  1.00 72.39           H  
ATOM   1409  O   GLU A  89      13.049   3.446  19.159  1.00 72.39           O  
ATOM   1410  CG  GLU A  89      12.876   0.212  17.871  1.00 72.39           C  
ATOM   1411  HG2 GLU A  89      12.732   1.184  17.400  1.00 72.39           H  
ATOM   1412  HG3 GLU A  89      13.943   0.080  18.051  1.00 72.39           H  
ATOM   1413  CD  GLU A  89      12.378  -0.893  16.931  1.00 72.39           C  
ATOM   1414  OE1 GLU A  89      12.208  -0.580  15.731  1.00 72.39           O  
ATOM   1415  OE2 GLU A  89      12.170  -2.028  17.412  1.00 72.39           O  
ATOM   1416  N   VAL A  90      11.012   3.151  20.004  1.00 76.64           N  
ATOM   1417  H   VAL A  90      10.372   2.508  20.448  1.00 76.64           H  
ATOM   1418  CA  VAL A  90      10.535   4.500  19.660  1.00 76.64           C  
ATOM   1419  HA  VAL A  90      10.681   4.645  18.590  1.00 76.64           H  
ATOM   1420  C   VAL A  90      11.353   5.582  20.359  1.00 76.64           C  
ATOM   1421  CB  VAL A  90       9.031   4.659  19.962  1.00 76.64           C  
ATOM   1422  HB  VAL A  90       8.820   4.283  20.963  1.00 76.64           H  
ATOM   1423  O   VAL A  90      11.653   6.593  19.728  1.00 76.64           O  
ATOM   1424  CG1 VAL A  90       8.541   6.116  19.891  1.00 76.64           C  
ATOM   1425 HG11 VAL A  90       7.456   6.142  19.992  1.00 76.64           H  
ATOM   1426 HG12 VAL A  90       8.974   6.692  20.709  1.00 76.64           H  
ATOM   1427 HG13 VAL A  90       8.834   6.556  18.938  1.00 76.64           H  
ATOM   1428  CG2 VAL A  90       8.194   3.882  18.935  1.00 76.64           C  
ATOM   1429 HG21 VAL A  90       8.245   4.369  17.961  1.00 76.64           H  
ATOM   1430 HG22 VAL A  90       8.576   2.869  18.812  1.00 76.64           H  
ATOM   1431 HG23 VAL A  90       7.157   3.827  19.266  1.00 76.64           H  
ATOM   1432  N   THR A  91      11.736   5.417  21.627  1.00 79.66           N  
ATOM   1433  H   THR A  91      11.502   4.565  22.118  1.00 79.66           H  
ATOM   1434  CA  THR A  91      12.589   6.404  22.312  1.00 79.66           C  
ATOM   1435  HA  THR A  91      12.162   7.396  22.165  1.00 79.66           H  
ATOM   1436  C   THR A  91      13.996   6.444  21.719  1.00 79.66           C  
ATOM   1437  CB  THR A  91      12.670   6.154  23.824  1.00 79.66           C  
ATOM   1438  HB  THR A  91      13.434   6.803  24.252  1.00 79.66           H  
ATOM   1439  O   THR A  91      14.508   7.535  21.465  1.00 79.66           O  
ATOM   1440  CG2 THR A  91      11.342   6.440  24.523  1.00 79.66           C  
ATOM   1441 HG21 THR A  91      10.545   5.839  24.084  1.00 79.66           H  
ATOM   1442 HG22 THR A  91      11.427   6.198  25.582  1.00 79.66           H  
ATOM   1443 HG23 THR A  91      11.095   7.496  24.419  1.00 79.66           H  
ATOM   1444  OG1 THR A  91      13.017   4.819  24.069  1.00 79.66           O  
ATOM   1445  HG1 THR A  91      13.177   4.685  25.007  1.00 79.66           H  
ATOM   1446  N   ASN A  92      14.601   5.289  21.428  1.00 78.91           N  
ATOM   1447  H   ASN A  92      14.151   4.431  21.712  1.00 78.91           H  
ATOM   1448  CA  ASN A  92      15.929   5.214  20.814  1.00 78.91           C  
ATOM   1449  HA  ASN A  92      16.609   5.862  21.366  1.00 78.91           H  
ATOM   1450  C   ASN A  92      15.938   5.721  19.367  1.00 78.91           C  
ATOM   1451  CB  ASN A  92      16.437   3.767  20.909  1.00 78.91           C  
ATOM   1452  HB2 ASN A  92      15.667   3.082  20.555  1.00 78.91           H  
ATOM   1453  HB3 ASN A  92      17.318   3.651  20.278  1.00 78.91           H  
ATOM   1454  O   ASN A  92      16.840   6.460  18.980  1.00 78.91           O  
ATOM   1455  CG  ASN A  92      16.844   3.392  22.323  1.00 78.91           C  
ATOM   1456  ND2 ASN A  92      16.886   2.120  22.632  1.00 78.91           N  
ATOM   1457 HD21 ASN A  92      16.460   1.445  22.014  1.00 78.91           H  
ATOM   1458 HD22 ASN A  92      17.021   1.928  23.614  1.00 78.91           H  
ATOM   1459  OD1 ASN A  92      17.162   4.229  23.153  1.00 78.91           O  
ATOM   1460  N   VAL A  93      14.918   5.378  18.579  1.00 77.92           N  
ATOM   1461  H   VAL A  93      14.232   4.732  18.944  1.00 77.92           H  
ATOM   1462  CA  VAL A  93      14.733   5.872  17.211  1.00 77.92           C  
ATOM   1463  HA  VAL A  93      15.652   5.706  16.650  1.00 77.92           H  
ATOM   1464  C   VAL A  93      14.493   7.373  17.230  1.00 77.92           C  
ATOM   1465  CB  VAL A  93      13.593   5.127  16.487  1.00 77.92           C  
ATOM   1466  HB  VAL A  93      12.705   5.123  17.119  1.00 77.92           H  
ATOM   1467  O   VAL A  93      15.143   8.076  16.472  1.00 77.92           O  
ATOM   1468  CG1 VAL A  93      13.220   5.777  15.147  1.00 77.92           C  
ATOM   1469 HG11 VAL A  93      12.783   6.763  15.306  1.00 77.92           H  
ATOM   1470 HG12 VAL A  93      12.485   5.159  14.631  1.00 77.92           H  
ATOM   1471 HG13 VAL A  93      14.105   5.874  14.518  1.00 77.92           H  
ATOM   1472  CG2 VAL A  93      14.009   3.683  16.178  1.00 77.92           C  
ATOM   1473 HG21 VAL A  93      14.368   3.177  17.075  1.00 77.92           H  
ATOM   1474 HG22 VAL A  93      13.155   3.126  15.792  1.00 77.92           H  
ATOM   1475 HG23 VAL A  93      14.806   3.671  15.435  1.00 77.92           H  
ATOM   1476  N   ARG A  94      13.640   7.899  18.120  1.00 79.45           N  
ATOM   1477  H   ARG A  94      13.132   7.275  18.731  1.00 79.45           H  
ATOM   1478  CA  ARG A  94      13.439   9.352  18.247  1.00 79.45           C  
ATOM   1479  HA  ARG A  94      13.116   9.752  17.286  1.00 79.45           H  
ATOM   1480  C   ARG A  94      14.734  10.091  18.564  1.00 79.45           C  
ATOM   1481  CB  ARG A  94      12.392   9.682  19.314  1.00 79.45           C  
ATOM   1482  HB2 ARG A  94      12.545   9.045  20.186  1.00 79.45           H  
ATOM   1483  HB3 ARG A  94      12.526  10.717  19.629  1.00 79.45           H  
ATOM   1484  O   ARG A  94      14.952  11.130  17.960  1.00 79.45           O  
ATOM   1485  CG  ARG A  94      10.962   9.539  18.786  1.00 79.45           C  
ATOM   1486  HG2 ARG A  94      10.796  10.267  17.992  1.00 79.45           H  
ATOM   1487  HG3 ARG A  94      10.799   8.538  18.385  1.00 79.45           H  
ATOM   1488  CD  ARG A  94       9.992   9.806  19.938  1.00 79.45           C  
ATOM   1489  HD2 ARG A  94      10.199   9.091  20.735  1.00 79.45           H  
ATOM   1490  HD3 ARG A  94      10.169  10.814  20.313  1.00 79.45           H  
ATOM   1491  NE  ARG A  94       8.589   9.669  19.514  1.00 79.45           N  
ATOM   1492  HE  ARG A  94       8.436   9.348  18.568  1.00 79.45           H  
ATOM   1493  NH1 ARG A  94       7.639  10.308  21.502  1.00 79.45           N  
ATOM   1494 HH11 ARG A  94       6.824  10.504  22.066  1.00 79.45           H  
ATOM   1495 HH12 ARG A  94       8.563  10.483  21.871  1.00 79.45           H  
ATOM   1496  NH2 ARG A  94       6.331   9.717  19.791  1.00 79.45           N  
ATOM   1497 HH21 ARG A  94       5.525   9.914  20.366  1.00 79.45           H  
ATOM   1498 HH22 ARG A  94       6.212   9.411  18.836  1.00 79.45           H  
ATOM   1499  CZ  ARG A  94       7.530   9.897  20.268  1.00 79.45           C  
ATOM   1500  N   LYS A  95      15.579   9.565  19.460  1.00 81.99           N  
ATOM   1501  H   LYS A  95      15.306   8.715  19.932  1.00 81.99           H  
ATOM   1502  CA  LYS A  95      16.895  10.155  19.759  1.00 81.99           C  
ATOM   1503  HA  LYS A  95      16.778  11.211  20.004  1.00 81.99           H  
ATOM   1504  C   LYS A  95      17.810  10.138  18.538  1.00 81.99           C  
ATOM   1505  CB  LYS A  95      17.562   9.452  20.945  1.00 81.99           C  
ATOM   1506  HB2 LYS A  95      17.518   8.372  20.803  1.00 81.99           H  
ATOM   1507  HB3 LYS A  95      18.611   9.749  20.976  1.00 81.99           H  
ATOM   1508  O   LYS A  95      18.234  11.196  18.112  1.00 81.99           O  
ATOM   1509  CG  LYS A  95      16.916   9.832  22.282  1.00 81.99           C  
ATOM   1510  HG2 LYS A  95      17.022  10.906  22.440  1.00 81.99           H  
ATOM   1511  HG3 LYS A  95      15.856   9.579  22.276  1.00 81.99           H  
ATOM   1512  CD  LYS A  95      17.619   9.079  23.414  1.00 81.99           C  
ATOM   1513  HD2 LYS A  95      18.678   9.335  23.400  1.00 81.99           H  
ATOM   1514  HD3 LYS A  95      17.511   8.007  23.250  1.00 81.99           H  
ATOM   1515  CE  LYS A  95      17.019   9.455  24.771  1.00 81.99           C  
ATOM   1516  HE2 LYS A  95      15.963   9.183  24.773  1.00 81.99           H  
ATOM   1517  HE3 LYS A  95      17.094  10.536  24.891  1.00 81.99           H  
ATOM   1518  NZ  LYS A  95      17.738   8.767  25.872  1.00 81.99           N  
ATOM   1519  HZ1 LYS A  95      17.685   7.765  25.759  1.00 81.99           H  
ATOM   1520  HZ2 LYS A  95      18.713   9.031  25.859  1.00 81.99           H  
ATOM   1521  HZ3 LYS A  95      17.356   9.022  26.771  1.00 81.99           H  
ATOM   1522  N   ARG A  96      18.001   8.977  17.899  1.00 78.50           N  
ATOM   1523  H   ARG A  96      17.586   8.144  18.291  1.00 78.50           H  
ATOM   1524  CA  ARG A  96      18.828   8.866  16.681  1.00 78.50           C  
ATOM   1525  HA  ARG A  96      19.844   9.193  16.903  1.00 78.50           H  
ATOM   1526  C   ARG A  96      18.346   9.770  15.558  1.00 78.50           C  
ATOM   1527  CB  ARG A  96      18.835   7.428  16.160  1.00 78.50           C  
ATOM   1528  HB2 ARG A  96      19.268   7.423  15.160  1.00 78.50           H  
ATOM   1529  HB3 ARG A  96      17.813   7.056  16.094  1.00 78.50           H  
ATOM   1530  O   ARG A  96      19.148  10.382  14.876  1.00 78.50           O  
ATOM   1531  CG  ARG A  96      19.671   6.508  17.046  1.00 78.50           C  
ATOM   1532  HG2 ARG A  96      19.255   6.469  18.053  1.00 78.50           H  
ATOM   1533  HG3 ARG A  96      20.693   6.883  17.095  1.00 78.50           H  
ATOM   1534  CD  ARG A  96      19.668   5.111  16.427  1.00 78.50           C  
ATOM   1535  HD2 ARG A  96      18.636   4.771  16.340  1.00 78.50           H  
ATOM   1536  HD3 ARG A  96      20.107   5.173  15.431  1.00 78.50           H  
ATOM   1537  NE  ARG A  96      20.434   4.165  17.252  1.00 78.50           N  
ATOM   1538  HE  ARG A  96      20.883   4.549  18.071  1.00 78.50           H  
ATOM   1539  NH1 ARG A  96      20.114   2.325  15.925  1.00 78.50           N  
ATOM   1540 HH11 ARG A  96      19.616   2.909  15.269  1.00 78.50           H  
ATOM   1541 HH12 ARG A  96      20.270   1.346  15.727  1.00 78.50           H  
ATOM   1542  NH2 ARG A  96      21.292   2.138  17.816  1.00 78.50           N  
ATOM   1543 HH21 ARG A  96      21.710   2.549  18.638  1.00 78.50           H  
ATOM   1544 HH22 ARG A  96      21.429   1.157  17.618  1.00 78.50           H  
ATOM   1545  CZ  ARG A  96      20.610   2.884  16.994  1.00 78.50           C  
ATOM   1546  N   VAL A  97      17.034   9.846  15.370  1.00 77.77           N  
ATOM   1547  H   VAL A  97      16.441   9.269  15.949  1.00 77.77           H  
ATOM   1548  CA  VAL A  97      16.411  10.690  14.356  1.00 77.77           C  
ATOM   1549  HA  VAL A  97      16.923  10.539  13.406  1.00 77.77           H  
ATOM   1550  C   VAL A  97      16.577  12.166  14.709  1.00 77.77           C  
ATOM   1551  CB  VAL A  97      14.940  10.273  14.185  1.00 77.77           C  
ATOM   1552  HB  VAL A  97      14.462  10.202  15.162  1.00 77.77           H  
ATOM   1553  O   VAL A  97      16.877  12.950  13.820  1.00 77.77           O  
ATOM   1554  CG1 VAL A  97      14.137  11.250  13.347  1.00 77.77           C  
ATOM   1555 HG11 VAL A  97      13.151  10.841  13.124  1.00 77.77           H  
ATOM   1556 HG12 VAL A  97      14.687  11.416  12.420  1.00 77.77           H  
ATOM   1557 HG13 VAL A  97      14.003  12.180  13.900  1.00 77.77           H  
ATOM   1558  CG2 VAL A  97      14.841   8.921  13.464  1.00 77.77           C  
ATOM   1559 HG21 VAL A  97      13.806   8.581  13.444  1.00 77.77           H  
ATOM   1560 HG22 VAL A  97      15.444   8.170  13.975  1.00 77.77           H  
ATOM   1561 HG23 VAL A  97      15.218   9.015  12.445  1.00 77.77           H  
ATOM   1562  N   ALA A  98      16.421  12.554  15.977  1.00 79.11           N  
ATOM   1563  H   ALA A  98      16.203  11.869  16.687  1.00 79.11           H  
ATOM   1564  CA  ALA A  98      16.706  13.915  16.425  1.00 79.11           C  
ATOM   1565  HA  ALA A  98      16.116  14.610  15.828  1.00 79.11           H  
ATOM   1566  C   ALA A  98      18.181  14.274  16.197  1.00 79.11           C  
ATOM   1567  CB  ALA A  98      16.293  14.071  17.893  1.00 79.11           C  
ATOM   1568  HB1 ALA A  98      16.487  15.096  18.209  1.00 79.11           H  
ATOM   1569  HB2 ALA A  98      16.876  13.400  18.523  1.00 79.11           H  
ATOM   1570  HB3 ALA A  98      15.230  13.857  18.007  1.00 79.11           H  
ATOM   1571  O   ALA A  98      18.443  15.303  15.586  1.00 79.11           O  
ATOM   1572  N   ASP A  99      19.109  13.390  16.571  1.00 78.68           N  
ATOM   1573  H   ASP A  99      18.825  12.607  17.142  1.00 78.68           H  
ATOM   1574  CA  ASP A  99      20.547  13.573  16.367  1.00 78.68           C  
ATOM   1575  HA  ASP A  99      20.852  14.511  16.832  1.00 78.68           H  
ATOM   1576  C   ASP A  99      20.895  13.644  14.869  1.00 78.68           C  
ATOM   1577  CB  ASP A  99      21.335  12.423  17.028  1.00 78.68           C  
ATOM   1578  HB2 ASP A  99      21.042  11.484  16.558  1.00 78.68           H  
ATOM   1579  HB3 ASP A  99      22.395  12.573  16.820  1.00 78.68           H  
ATOM   1580  O   ASP A  99      21.657  14.505  14.445  1.00 78.68           O  
ATOM   1581  CG  ASP A  99      21.168  12.284  18.550  1.00 78.68           C  
ATOM   1582  OD1 ASP A  99      20.880  13.292  19.226  1.00 78.68           O  
ATOM   1583  OD2 ASP A  99      21.333  11.137  19.038  1.00 78.68           O  
ATOM   1584  N   GLU A 100      20.336  12.772  14.025  1.00 77.77           N  
ATOM   1585  H   GLU A 100      19.764  12.035  14.412  1.00 77.77           H  
ATOM   1586  CA  GLU A 100      20.542  12.805  12.571  1.00 77.77           C  
ATOM   1587  HA  GLU A 100      21.612  12.836  12.362  1.00 77.77           H  
ATOM   1588  C   GLU A 100      19.933  14.056  11.935  1.00 77.77           C  
ATOM   1589  CB  GLU A 100      19.952  11.562  11.883  1.00 77.77           C  
ATOM   1590  HB2 GLU A 100      18.965  11.349  12.294  1.00 77.77           H  
ATOM   1591  HB3 GLU A 100      19.832  11.791  10.824  1.00 77.77           H  
ATOM   1592  O   GLU A 100      20.574  14.676  11.093  1.00 77.77           O  
ATOM   1593  CG  GLU A 100      20.849  10.318  11.991  1.00 77.77           C  
ATOM   1594  HG2 GLU A 100      21.004  10.074  13.042  1.00 77.77           H  
ATOM   1595  HG3 GLU A 100      21.821  10.559  11.560  1.00 77.77           H  
ATOM   1596  CD  GLU A 100      20.272   9.092  11.255  1.00 77.77           C  
ATOM   1597  OE1 GLU A 100      20.786   7.974  11.497  1.00 77.77           O  
ATOM   1598  OE2 GLU A 100      19.335   9.253  10.436  1.00 77.77           O  
ATOM   1599  N   PHE A 101      18.721  14.462  12.322  1.00 76.06           N  
ATOM   1600  H   PHE A 101      18.232  13.935  13.031  1.00 76.06           H  
ATOM   1601  CA  PHE A 101      18.124  15.696  11.813  1.00 76.06           C  
ATOM   1602  HA  PHE A 101      18.177  15.677  10.724  1.00 76.06           H  
ATOM   1603  C   PHE A 101      18.917  16.921  12.255  1.00 76.06           C  
ATOM   1604  CB  PHE A 101      16.655  15.835  12.237  1.00 76.06           C  
ATOM   1605  HB2 PHE A 101      16.540  15.508  13.271  1.00 76.06           H  
ATOM   1606  HB3 PHE A 101      16.387  16.891  12.210  1.00 76.06           H  
ATOM   1607  O   PHE A 101      19.140  17.812  11.440  1.00 76.06           O  
ATOM   1608  CG  PHE A 101      15.674  15.113  11.333  1.00 76.06           C  
ATOM   1609  CD1 PHE A 101      15.564  15.479   9.979  1.00 76.06           C  
ATOM   1610  HD1 PHE A 101      16.197  16.262   9.586  1.00 76.06           H  
ATOM   1611  CD2 PHE A 101      14.825  14.121  11.843  1.00 76.06           C  
ATOM   1612  HD2 PHE A 101      14.858  13.900  12.899  1.00 76.06           H  
ATOM   1613  CE1 PHE A 101      14.653  14.820   9.135  1.00 76.06           C  
ATOM   1614  HE1 PHE A 101      14.593  15.095   8.092  1.00 76.06           H  
ATOM   1615  CE2 PHE A 101      13.910  13.462  10.999  1.00 76.06           C  
ATOM   1616  HE2 PHE A 101      13.230  12.723  11.395  1.00 76.06           H  
ATOM   1617  CZ  PHE A 101      13.839  13.795   9.641  1.00 76.06           C  
ATOM   1618  HZ  PHE A 101      13.141  13.284   8.995  1.00 76.06           H  
ATOM   1619  N   GLU A 102      19.373  16.959  13.503  1.00 70.76           N  
ATOM   1620  H   GLU A 102      19.147  16.208  14.139  1.00 70.76           H  
ATOM   1621  CA  GLU A 102      20.215  18.034  14.011  1.00 70.76           C  
ATOM   1622  HA  GLU A 102      19.716  18.984  13.822  1.00 70.76           H  
ATOM   1623  C   GLU A 102      21.557  18.076  13.273  1.00 70.76           C  
ATOM   1624  CB  GLU A 102      20.369  17.880  15.530  1.00 70.76           C  
ATOM   1625  HB2 GLU A 102      19.372  17.849  15.970  1.00 70.76           H  
ATOM   1626  HB3 GLU A 102      20.897  16.956  15.764  1.00 70.76           H  
ATOM   1627  O   GLU A 102      21.945  19.136  12.789  1.00 70.76           O  
ATOM   1628  CG  GLU A 102      21.129  19.075  16.110  1.00 70.76           C  
ATOM   1629  HG2 GLU A 102      20.685  19.986  15.710  1.00 70.76           H  
ATOM   1630  HG3 GLU A 102      22.164  19.020  15.775  1.00 70.76           H  
ATOM   1631  CD  GLU A 102      21.109  19.162  17.640  1.00 70.76           C  
ATOM   1632  OE1 GLU A 102      21.647  20.182  18.129  1.00 70.76           O  
ATOM   1633  OE2 GLU A 102      20.542  18.264  18.297  1.00 70.76           O  
ATOM   1634  N   ASN A 103      22.212  16.930  13.064  1.00 69.64           N  
ATOM   1635  H   ASN A 103      21.863  16.093  13.509  1.00 69.64           H  
ATOM   1636  CA  ASN A 103      23.439  16.845  12.271  1.00 69.64           C  
ATOM   1637  HA  ASN A 103      24.165  17.549  12.676  1.00 69.64           H  
ATOM   1638  C   ASN A 103      23.210  17.254  10.808  1.00 69.64           C  
ATOM   1639  CB  ASN A 103      24.028  15.429  12.379  1.00 69.64           C  
ATOM   1640  HB2 ASN A 103      23.250  14.688  12.197  1.00 69.64           H  
ATOM   1641  HB3 ASN A 103      24.796  15.307  11.615  1.00 69.64           H  
ATOM   1642  O   ASN A 103      23.985  18.028  10.265  1.00 69.64           O  
ATOM   1643  CG  ASN A 103      24.697  15.177  13.719  1.00 69.64           C  
ATOM   1644  ND2 ASN A 103      24.416  14.074  14.366  1.00 69.64           N  
ATOM   1645 HD21 ASN A 103      24.794  14.042  15.302  1.00 69.64           H  
ATOM   1646 HD22 ASN A 103      23.517  13.658  14.165  1.00 69.64           H  
ATOM   1647  OD1 ASN A 103      25.493  15.960  14.205  1.00 69.64           O  
ATOM   1648  N   VAL A 104      22.118  16.835  10.165  1.00 66.91           N  
ATOM   1649  H   VAL A 104      21.510  16.187  10.644  1.00 66.91           H  
ATOM   1650  CA  VAL A 104      21.817  17.204   8.768  1.00 66.91           C  
ATOM   1651  HA  VAL A 104      22.713  17.028   8.173  1.00 66.91           H  
ATOM   1652  C   VAL A 104      21.478  18.694   8.618  1.00 66.91           C  
ATOM   1653  CB  VAL A 104      20.686  16.314   8.212  1.00 66.91           C  
ATOM   1654  HB  VAL A 104      19.841  16.335   8.901  1.00 66.91           H  
ATOM   1655  O   VAL A 104      21.749  19.277   7.564  1.00 66.91           O  
ATOM   1656  CG1 VAL A 104      20.186  16.750   6.824  1.00 66.91           C  
ATOM   1657 HG11 VAL A 104      21.030  16.835   6.140  1.00 66.91           H  
ATOM   1658 HG12 VAL A 104      19.472  16.018   6.446  1.00 66.91           H  
ATOM   1659 HG13 VAL A 104      19.679  17.712   6.903  1.00 66.91           H  
ATOM   1660  CG2 VAL A 104      21.158  14.863   8.040  1.00 66.91           C  
ATOM   1661 HG21 VAL A 104      21.867  14.791   7.215  1.00 66.91           H  
ATOM   1662 HG22 VAL A 104      20.304  14.211   7.857  1.00 66.91           H  
ATOM   1663 HG23 VAL A 104      21.671  14.511   8.936  1.00 66.91           H  
ATOM   1664  N   ILE A 105      20.875  19.314   9.637  1.00 65.12           N  
ATOM   1665  H   ILE A 105      20.649  18.771  10.458  1.00 65.12           H  
ATOM   1666  CA  ILE A 105      20.591  20.756   9.663  1.00 65.12           C  
ATOM   1667  HA  ILE A 105      20.250  21.065   8.675  1.00 65.12           H  
ATOM   1668  C   ILE A 105      21.873  21.552   9.949  1.00 65.12           C  
ATOM   1669  CB  ILE A 105      19.460  21.066  10.676  1.00 65.12           C  
ATOM   1670  HB  ILE A 105      19.713  20.600  11.628  1.00 65.12           H  
ATOM   1671  O   ILE A 105      22.114  22.561   9.283  1.00 65.12           O  
ATOM   1672  CG1 ILE A 105      18.111  20.494  10.173  1.00 65.12           C  
ATOM   1673 HG12 ILE A 105      17.751  21.096   9.339  1.00 65.12           H  
ATOM   1674 HG13 ILE A 105      18.253  19.481   9.797  1.00 65.12           H  
ATOM   1675  CG2 ILE A 105      19.307  22.583  10.907  1.00 65.12           C  
ATOM   1676 HG21 ILE A 105      20.211  22.984  11.366  1.00 65.12           H  
ATOM   1677 HG22 ILE A 105      19.127  23.098   9.963  1.00 65.12           H  
ATOM   1678 HG23 ILE A 105      18.492  22.786  11.601  1.00 65.12           H  
ATOM   1679  CD1 ILE A 105      17.021  20.438  11.255  1.00 65.12           C  
ATOM   1680 HD11 ILE A 105      16.160  19.892  10.870  1.00 65.12           H  
ATOM   1681 HD12 ILE A 105      16.700  21.442  11.532  1.00 65.12           H  
ATOM   1682 HD13 ILE A 105      17.400  19.922  12.137  1.00 65.12           H  
ATOM   1683  N   ASN A 106      22.694  21.093  10.898  1.00 63.84           N  
ATOM   1684  H   ASN A 106      22.414  20.272  11.414  1.00 63.84           H  
ATOM   1685  CA  ASN A 106      23.886  21.798  11.368  1.00 63.84           C  
ATOM   1686  HA  ASN A 106      23.710  22.870  11.287  1.00 63.84           H  
ATOM   1687  C   ASN A 106      25.144  21.515  10.544  1.00 63.84           C  
ATOM   1688  CB  ASN A 106      24.124  21.469  12.851  1.00 63.84           C  
ATOM   1689  HB2 ASN A 106      24.162  20.388  12.987  1.00 63.84           H  
ATOM   1690  HB3 ASN A 106      25.088  21.874  13.159  1.00 63.84           H  
ATOM   1691  O   ASN A 106      26.079  22.308  10.602  1.00 63.84           O  
ATOM   1692  CG  ASN A 106      23.079  22.071  13.772  1.00 63.84           C  
ATOM   1693  ND2 ASN A 106      22.876  21.483  14.925  1.00 63.84           N  
ATOM   1694 HD21 ASN A 106      22.187  21.870  15.553  1.00 63.84           H  
ATOM   1695 HD22 ASN A 106      23.312  20.599  15.145  1.00 63.84           H  
ATOM   1696  OD1 ASN A 106      22.476  23.095  13.488  1.00 63.84           O  
ATOM   1697  N   GLU A 107      25.206  20.438   9.759  1.00 61.95           N  
ATOM   1698  H   GLU A 107      24.483  19.737   9.828  1.00 61.95           H  
ATOM   1699  CA  GLU A 107      26.298  20.219   8.817  1.00 61.95           C  
ATOM   1700  HA  GLU A 107      27.230  20.472   9.324  1.00 61.95           H  
ATOM   1701  C   GLU A 107      26.102  21.145   7.607  1.00 61.95           C  
ATOM   1702  CB  GLU A 107      26.425  18.746   8.386  1.00 61.95           C  
ATOM   1703  HB2 GLU A 107      27.031  18.714   7.481  1.00 61.95           H  
ATOM   1704  HB3 GLU A 107      25.444  18.337   8.142  1.00 61.95           H  
ATOM   1705  O   GLU A 107      25.242  20.889   6.750  1.00 61.95           O  
ATOM   1706  CG  GLU A 107      27.128  17.879   9.443  1.00 61.95           C  
ATOM   1707  HG2 GLU A 107      26.554  17.867  10.369  1.00 61.95           H  
ATOM   1708  HG3 GLU A 107      28.099  18.322   9.665  1.00 61.95           H  
ATOM   1709  CD  GLU A 107      27.331  16.452   8.919  1.00 61.95           C  
ATOM   1710  OE1 GLU A 107      28.367  16.236   8.239  1.00 61.95           O  
ATOM   1711  OE2 GLU A 107      26.435  15.604   9.124  1.00 61.95           O  
ATOM   1712  N   PRO A 108      26.905  22.222   7.454  1.00 53.64           N  
ATOM   1713  CA  PRO A 108      26.889  22.993   6.228  1.00 53.64           C  
ATOM   1714  HA  PRO A 108      25.889  23.378   6.031  1.00 53.64           H  
ATOM   1715  C   PRO A 108      27.324  22.040   5.127  1.00 53.64           C  
ATOM   1716  CB  PRO A 108      27.868  24.152   6.437  1.00 53.64           C  
ATOM   1717  HB2 PRO A 108      28.360  24.454   5.513  1.00 53.64           H  
ATOM   1718  HB3 PRO A 108      27.335  24.996   6.875  1.00 53.64           H  
ATOM   1719  O   PRO A 108      28.480  21.615   5.092  1.00 53.64           O  
ATOM   1720  CG  PRO A 108      28.860  23.602   7.460  1.00 53.64           C  
ATOM   1721  HG2 PRO A 108      29.307  24.397   8.057  1.00 53.64           H  
ATOM   1722  HG3 PRO A 108      29.635  23.021   6.960  1.00 53.64           H  
ATOM   1723  CD  PRO A 108      27.993  22.682   8.312  1.00 53.64           C  
ATOM   1724  HD2 PRO A 108      28.598  21.860   8.695  1.00 53.64           H  
ATOM   1725  HD3 PRO A 108      27.591  23.277   9.132  1.00 53.64           H  
ATOM   1726  N   LYS A 109      26.384  21.678   4.246  1.00 54.60           N  
ATOM   1727  H   LYS A 109      25.437  21.886   4.530  1.00 54.60           H  
ATOM   1728  CA  LYS A 109      26.609  20.830   3.074  1.00 54.60           C  
ATOM   1729  HA  LYS A 109      26.719  19.797   3.404  1.00 54.60           H  
ATOM   1730  C   LYS A 109      27.900  21.271   2.394  1.00 54.60           C  
ATOM   1731  CB  LYS A 109      25.421  20.946   2.096  1.00 54.60           C  
ATOM   1732  HB2 LYS A 109      25.232  21.998   1.885  1.00 54.60           H  
ATOM   1733  HB3 LYS A 109      25.687  20.449   1.163  1.00 54.60           H  
ATOM   1734  O   LYS A 109      27.885  22.187   1.569  1.00 54.60           O  
ATOM   1735  CG  LYS A 109      24.139  20.301   2.635  1.00 54.60           C  
ATOM   1736  HG2 LYS A 109      24.315  19.237   2.794  1.00 54.60           H  
ATOM   1737  HG3 LYS A 109      23.882  20.756   3.591  1.00 54.60           H  
ATOM   1738  CD  LYS A 109      22.964  20.485   1.664  1.00 54.60           C  
ATOM   1739  HD2 LYS A 109      23.194  20.013   0.710  1.00 54.60           H  
ATOM   1740  HD3 LYS A 109      22.783  21.551   1.522  1.00 54.60           H  
ATOM   1741  CE  LYS A 109      21.731  19.829   2.296  1.00 54.60           C  
ATOM   1742  HE2 LYS A 109      21.921  18.762   2.410  1.00 54.60           H  
ATOM   1743  HE3 LYS A 109      21.611  20.230   3.302  1.00 54.60           H  
ATOM   1744  NZ  LYS A 109      20.489  20.056   1.517  1.00 54.60           N  
ATOM   1745  HZ1 LYS A 109      19.721  19.621   2.008  1.00 54.60           H  
ATOM   1746  HZ2 LYS A 109      20.555  19.654   0.592  1.00 54.60           H  
ATOM   1747  HZ3 LYS A 109      20.288  21.045   1.470  1.00 54.60           H  
ATOM   1748  N   LYS A 110      29.018  20.602   2.694  1.00 51.31           N  
ATOM   1749  H   LYS A 110      29.004  20.033   3.528  1.00 51.31           H  
ATOM   1750  CA  LYS A 110      30.230  20.694   1.891  1.00 51.31           C  
ATOM   1751  HA  LYS A 110      30.477  21.742   1.721  1.00 51.31           H  
ATOM   1752  C   LYS A 110      29.830  20.065   0.576  1.00 51.31           C  
ATOM   1753  CB  LYS A 110      31.436  20.003   2.555  1.00 51.31           C  
ATOM   1754  HB2 LYS A 110      32.232  19.924   1.815  1.00 51.31           H  
ATOM   1755  HB3 LYS A 110      31.160  18.998   2.873  1.00 51.31           H  
ATOM   1756  O   LYS A 110      29.862  18.847   0.414  1.00 51.31           O  
ATOM   1757  CG  LYS A 110      31.971  20.797   3.759  1.00 51.31           C  
ATOM   1758  HG2 LYS A 110      31.238  20.756   4.565  1.00 51.31           H  
ATOM   1759  HG3 LYS A 110      32.112  21.838   3.470  1.00 51.31           H  
ATOM   1760  CD  LYS A 110      33.314  20.239   4.260  1.00 51.31           C  
ATOM   1761  HD2 LYS A 110      33.189  19.187   4.518  1.00 51.31           H  
ATOM   1762  HD3 LYS A 110      34.061  20.333   3.472  1.00 51.31           H  
ATOM   1763  CE  LYS A 110      33.770  21.018   5.503  1.00 51.31           C  
ATOM   1764  HE2 LYS A 110      33.003  20.914   6.270  1.00 51.31           H  
ATOM   1765  HE3 LYS A 110      33.830  22.077   5.251  1.00 51.31           H  
ATOM   1766  NZ  LYS A 110      35.076  20.546   6.035  1.00 51.31           N  
ATOM   1767  HZ1 LYS A 110      35.019  19.577   6.313  1.00 51.31           H  
ATOM   1768  HZ2 LYS A 110      35.316  21.072   6.864  1.00 51.31           H  
ATOM   1769  HZ3 LYS A 110      35.820  20.666   5.362  1.00 51.31           H  
ATOM   1770  N   ARG A 111      29.339  20.899  -0.343  1.00 53.69           N  
ATOM   1771  H   ARG A 111      29.187  21.852  -0.045  1.00 53.69           H  
ATOM   1772  CA  ARG A 111      29.052  20.520  -1.718  1.00 53.69           C  
ATOM   1773  HA  ARG A 111      28.329  19.705  -1.736  1.00 53.69           H  
ATOM   1774  C   ARG A 111      30.380  20.009  -2.251  1.00 53.69           C  
ATOM   1775  CB  ARG A 111      28.517  21.720  -2.530  1.00 53.69           C  
ATOM   1776  HB2 ARG A 111      28.424  21.425  -3.575  1.00 53.69           H  
ATOM   1777  HB3 ARG A 111      29.237  22.536  -2.472  1.00 53.69           H  
ATOM   1778  O   ARG A 111      31.214  20.790  -2.695  1.00 53.69           O  
ATOM   1779  CG  ARG A 111      27.152  22.230  -2.038  1.00 53.69           C  
ATOM   1780  HG2 ARG A 111      27.235  22.464  -0.976  1.00 53.69           H  
ATOM   1781  HG3 ARG A 111      26.398  21.450  -2.148  1.00 53.69           H  
ATOM   1782  CD  ARG A 111      26.703  23.516  -2.753  1.00 53.69           C  
ATOM   1783  HD2 ARG A 111      26.248  24.150  -1.992  1.00 53.69           H  
ATOM   1784  HD3 ARG A 111      27.573  24.048  -3.138  1.00 53.69           H  
ATOM   1785  NE  ARG A 111      25.730  23.274  -3.845  1.00 53.69           N  
ATOM   1786  HE  ARG A 111      25.846  22.422  -4.374  1.00 53.69           H  
ATOM   1787  NH1 ARG A 111      24.499  25.204  -3.565  1.00 53.69           N  
ATOM   1788 HH11 ARG A 111      25.135  25.511  -2.843  1.00 53.69           H  
ATOM   1789 HH12 ARG A 111      23.724  25.801  -3.817  1.00 53.69           H  
ATOM   1790  NH2 ARG A 111      23.890  23.731  -5.119  1.00 53.69           N  
ATOM   1791 HH21 ARG A 111      23.997  22.851  -5.605  1.00 53.69           H  
ATOM   1792 HH22 ARG A 111      23.132  24.354  -5.356  1.00 53.69           H  
ATOM   1793  CZ  ARG A 111      24.718  24.068  -4.169  1.00 53.69           C  
ATOM   1794  N   LYS A 112      30.586  18.693  -2.205  1.00 51.29           N  
ATOM   1795  H   LYS A 112      29.973  18.142  -1.622  1.00 51.29           H  
ATOM   1796  CA  LYS A 112      31.497  18.025  -3.121  1.00 51.29           C  
ATOM   1797  HA  LYS A 112      32.473  18.510  -3.103  1.00 51.29           H  
ATOM   1798  C   LYS A 112      30.871  18.261  -4.487  1.00 51.29           C  
ATOM   1799  CB  LYS A 112      31.666  16.534  -2.771  1.00 51.29           C  
ATOM   1800  HB2 LYS A 112      30.687  16.066  -2.665  1.00 51.29           H  
ATOM   1801  HB3 LYS A 112      32.186  16.050  -3.598  1.00 51.29           H  
ATOM   1802  O   LYS A 112      30.027  17.493  -4.941  1.00 51.29           O  
ATOM   1803  CG  LYS A 112      32.485  16.313  -1.487  1.00 51.29           C  
ATOM   1804  HG2 LYS A 112      31.935  16.711  -0.634  1.00 51.29           H  
ATOM   1805  HG3 LYS A 112      33.431  16.846  -1.573  1.00 51.29           H  
ATOM   1806  CD  LYS A 112      32.772  14.819  -1.256  1.00 51.29           C  
ATOM   1807  HD2 LYS A 112      31.827  14.295  -1.117  1.00 51.29           H  
ATOM   1808  HD3 LYS A 112      33.278  14.411  -2.131  1.00 51.29           H  
ATOM   1809  CE  LYS A 112      33.656  14.617  -0.014  1.00 51.29           C  
ATOM   1810  HE2 LYS A 112      34.589  15.161  -0.163  1.00 51.29           H  
ATOM   1811  HE3 LYS A 112      33.152  15.056   0.846  1.00 51.29           H  
ATOM   1812  NZ  LYS A 112      33.948  13.181   0.251  1.00 51.29           N  
ATOM   1813  HZ1 LYS A 112      34.451  12.758  -0.516  1.00 51.29           H  
ATOM   1814  HZ2 LYS A 112      33.096  12.663   0.410  1.00 51.29           H  
ATOM   1815  HZ3 LYS A 112      34.514  13.084   1.082  1.00 51.29           H  
ATOM   1816  N   VAL A 113      31.184  19.407  -5.088  1.00 55.04           N  
ATOM   1817  H   VAL A 113      31.768  20.058  -4.582  1.00 55.04           H  
ATOM   1818  CA  VAL A 113      30.908  19.668  -6.492  1.00 55.04           C  
ATOM   1819  HA  VAL A 113      29.860  19.462  -6.709  1.00 55.04           H  
ATOM   1820  C   VAL A 113      31.771  18.656  -7.224  1.00 55.04           C  
ATOM   1821  CB  VAL A 113      31.221  21.127  -6.889  1.00 55.04           C  
ATOM   1822  HB  VAL A 113      32.265  21.353  -6.672  1.00 55.04           H  
ATOM   1823  O   VAL A 113      32.942  18.899  -7.496  1.00 55.04           O  
ATOM   1824  CG1 VAL A 113      30.960  21.361  -8.384  1.00 55.04           C  
ATOM   1825 HG11 VAL A 113      31.623  20.735  -8.982  1.00 55.04           H  
ATOM   1826 HG12 VAL A 113      29.924  21.126  -8.630  1.00 55.04           H  
ATOM   1827 HG13 VAL A 113      31.165  22.403  -8.632  1.00 55.04           H  
ATOM   1828  CG2 VAL A 113      30.339  22.109  -6.104  1.00 55.04           C  
ATOM   1829 HG21 VAL A 113      30.561  22.039  -5.040  1.00 55.04           H  
ATOM   1830 HG22 VAL A 113      30.553  23.129  -6.422  1.00 55.04           H  
ATOM   1831 HG23 VAL A 113      29.284  21.889  -6.273  1.00 55.04           H  
ATOM   1832  N   ALA A 114      31.214  17.469  -7.461  1.00 63.11           N  
ATOM   1833  H   ALA A 114      30.310  17.263  -7.060  1.00 63.11           H  
ATOM   1834  CA  ALA A 114      31.793  16.539  -8.405  1.00 63.11           C  
ATOM   1835  HA  ALA A 114      32.765  16.221  -8.026  1.00 63.11           H  
ATOM   1836  C   ALA A 114      31.948  17.324  -9.717  1.00 63.11           C  
ATOM   1837  CB  ALA A 114      30.881  15.315  -8.538  1.00 63.11           C  
ATOM   1838  HB1 ALA A 114      29.894  15.618  -8.888  1.00 63.11           H  
ATOM   1839  HB2 ALA A 114      30.785  14.819  -7.572  1.00 63.11           H  
ATOM   1840  HB3 ALA A 114      31.313  14.616  -9.254  1.00 63.11           H  
ATOM   1841  O   ALA A 114      30.969  17.944 -10.158  1.00 63.11           O  
ATOM   1842  N   PRO A 115      33.157  17.401 -10.299  1.00 54.98           N  
ATOM   1843  CA  PRO A 115      33.385  18.232 -11.464  1.00 54.98           C  
ATOM   1844  HA  PRO A 115      33.192  19.276 -11.218  1.00 54.98           H  
ATOM   1845  C   PRO A 115      32.426  17.769 -12.553  1.00 54.98           C  
ATOM   1846  CB  PRO A 115      34.864  18.061 -11.830  1.00 54.98           C  
ATOM   1847  HB2 PRO A 115      35.443  18.862 -11.370  1.00 54.98           H  
ATOM   1848  HB3 PRO A 115      35.026  18.048 -12.908  1.00 54.98           H  
ATOM   1849  O   PRO A 115      32.429  16.600 -12.937  1.00 54.98           O  
ATOM   1850  CG  PRO A 115      35.250  16.729 -11.184  1.00 54.98           C  
ATOM   1851  HG2 PRO A 115      36.307  16.697 -10.921  1.00 54.98           H  
ATOM   1852  HG3 PRO A 115      34.998  15.910 -11.857  1.00 54.98           H  
ATOM   1853  CD  PRO A 115      34.358  16.665  -9.946  1.00 54.98           C  
ATOM   1854  HD2 PRO A 115      34.851  17.156  -9.108  1.00 54.98           H  
ATOM   1855  HD3 PRO A 115      34.137  15.625  -9.703  1.00 54.98           H  
ATOM   1856  N   LYS A 116      31.567  18.688 -13.013  1.00 58.02           N  
ATOM   1857  H   LYS A 116      31.577  19.590 -12.560  1.00 58.02           H  
ATOM   1858  CA  LYS A 116      30.680  18.480 -14.160  1.00 58.02           C  
ATOM   1859  HA  LYS A 116      29.928  17.736 -13.896  1.00 58.02           H  
ATOM   1860  C   LYS A 116      31.558  17.928 -15.278  1.00 58.02           C  
ATOM   1861  CB  LYS A 116      30.011  19.819 -14.550  1.00 58.02           C  
ATOM   1862  HB2 LYS A 116      30.307  20.593 -13.842  1.00 58.02           H  
ATOM   1863  HB3 LYS A 116      30.359  20.138 -15.533  1.00 58.02           H  
ATOM   1864  O   LYS A 116      32.381  18.661 -15.829  1.00 58.02           O  
ATOM   1865  CG  LYS A 116      28.477  19.761 -14.584  1.00 58.02           C  
ATOM   1866  HG2 LYS A 116      28.106  19.447 -13.608  1.00 58.02           H  
ATOM   1867  HG3 LYS A 116      28.155  19.043 -15.338  1.00 58.02           H  
ATOM   1868  CD  LYS A 116      27.914  21.154 -14.919  1.00 58.02           C  
ATOM   1869  HD2 LYS A 116      28.297  21.470 -15.889  1.00 58.02           H  
ATOM   1870  HD3 LYS A 116      28.262  21.858 -14.163  1.00 58.02           H  
ATOM   1871  CE  LYS A 116      26.380  21.166 -14.943  1.00 58.02           C  
ATOM   1872  HE2 LYS A 116      26.019  20.780 -13.990  1.00 58.02           H  
ATOM   1873  HE3 LYS A 116      26.037  20.490 -15.726  1.00 58.02           H  
ATOM   1874  NZ  LYS A 116      25.845  22.536 -15.172  1.00 58.02           N  
ATOM   1875  HZ1 LYS A 116      26.123  22.894 -16.074  1.00 58.02           H  
ATOM   1876  HZ2 LYS A 116      26.183  23.173 -14.465  1.00 58.02           H  
ATOM   1877  HZ3 LYS A 116      24.836  22.541 -15.128  1.00 58.02           H  
ATOM   1878  N   SER A 117      31.434  16.636 -15.571  1.00 60.88           N  
ATOM   1879  H   SER A 117      30.808  16.059 -15.027  1.00 60.88           H  
ATOM   1880  CA  SER A 117      32.182  16.017 -16.652  1.00 60.88           C  
ATOM   1881  HA  SER A 117      33.246  16.141 -16.453  1.00 60.88           H  
ATOM   1882  C   SER A 117      31.821  16.784 -17.920  1.00 60.88           C  
ATOM   1883  CB  SER A 117      31.894  14.512 -16.731  1.00 60.88           C  
ATOM   1884  HB2 SER A 117      32.372  14.096 -17.618  1.00 60.88           H  
ATOM   1885  HB3 SER A 117      32.320  14.031 -15.851  1.00 60.88           H  
ATOM   1886  O   SER A 117      30.665  16.827 -18.348  1.00 60.88           O  
ATOM   1887  OG  SER A 117      30.505  14.241 -16.766  1.00 60.88           O  
ATOM   1888  HG  SER A 117      30.369  13.306 -16.598  1.00 60.88           H  
ATOM   1889  N   ARG A 118      32.797  17.508 -18.479  1.00 61.52           N  
ATOM   1890  H   ARG A 118      33.693  17.536 -18.014  1.00 61.52           H  
ATOM   1891  CA  ARG A 118      32.630  18.187 -19.764  1.00 61.52           C  
ATOM   1892  HA  ARG A 118      31.834  18.929 -19.686  1.00 61.52           H  
ATOM   1893  C   ARG A 118      32.196  17.109 -20.752  1.00 61.52           C  
ATOM   1894  CB  ARG A 118      33.944  18.869 -20.194  1.00 61.52           C  
ATOM   1895  HB2 ARG A 118      33.910  19.035 -21.270  1.00 61.52           H  
ATOM   1896  HB3 ARG A 118      34.784  18.208 -19.984  1.00 61.52           H  
ATOM   1897  O   ARG A 118      32.949  16.164 -20.985  1.00 61.52           O  
ATOM   1898  CG  ARG A 118      34.171  20.232 -19.514  1.00 61.52           C  
ATOM   1899  HG2 ARG A 118      33.367  20.907 -19.808  1.00 61.52           H  
ATOM   1900  HG3 ARG A 118      34.153  20.115 -18.430  1.00 61.52           H  
ATOM   1901  CD  ARG A 118      35.523  20.834 -19.935  1.00 61.52           C  
ATOM   1902  HD2 ARG A 118      36.316  20.253 -19.464  1.00 61.52           H  
ATOM   1903  HD3 ARG A 118      35.631  20.740 -21.016  1.00 61.52           H  
ATOM   1904  NE  ARG A 118      35.636  22.267 -19.581  1.00 61.52           N  
ATOM   1905  HE  ARG A 118      34.809  22.834 -19.705  1.00 61.52           H  
ATOM   1906  NH1 ARG A 118      37.852  22.317 -18.931  1.00 61.52           N  
ATOM   1907 HH11 ARG A 118      38.654  22.846 -18.620  1.00 61.52           H  
ATOM   1908 HH12 ARG A 118      37.936  21.317 -19.051  1.00 61.52           H  
ATOM   1909  NH2 ARG A 118      36.682  24.206 -18.987  1.00 61.52           N  
ATOM   1910 HH21 ARG A 118      35.846  24.745 -19.162  1.00 61.52           H  
ATOM   1911 HH22 ARG A 118      37.510  24.693 -18.677  1.00 61.52           H  
ATOM   1912  CZ  ARG A 118      36.718  22.915 -19.169  1.00 61.52           C  
ATOM   1913  N   LYS A 119      30.974  17.214 -21.291  1.00 60.36           N  
ATOM   1914  H   LYS A 119      30.374  17.957 -20.962  1.00 60.36           H  
ATOM   1915  CA  LYS A 119      30.499  16.315 -22.349  1.00 60.36           C  
ATOM   1916  HA  LYS A 119      30.390  15.308 -21.946  1.00 60.36           H  
ATOM   1917  C   LYS A 119      31.578  16.291 -23.431  1.00 60.36           C  
ATOM   1918  CB  LYS A 119      29.151  16.785 -22.931  1.00 60.36           C  
ATOM   1919  HB2 LYS A 119      28.992  16.258 -23.872  1.00 60.36           H  
ATOM   1920  HB3 LYS A 119      29.200  17.851 -23.153  1.00 60.36           H  
ATOM   1921  O   LYS A 119      31.898  17.338 -23.994  1.00 60.36           O  
ATOM   1922  CG  LYS A 119      27.945  16.500 -22.018  1.00 60.36           C  
ATOM   1923  HG2 LYS A 119      28.031  17.089 -21.105  1.00 60.36           H  
ATOM   1924  HG3 LYS A 119      27.938  15.442 -21.756  1.00 60.36           H  
ATOM   1925  CD  LYS A 119      26.628  16.847 -22.736  1.00 60.36           C  
ATOM   1926  HD2 LYS A 119      26.619  17.913 -22.965  1.00 60.36           H  
ATOM   1927  HD3 LYS A 119      26.578  16.290 -23.671  1.00 60.36           H  
ATOM   1928  CE  LYS A 119      25.400  16.497 -21.879  1.00 60.36           C  
ATOM   1929  HE2 LYS A 119      25.446  15.438 -21.625  1.00 60.36           H  
ATOM   1930  HE3 LYS A 119      25.451  17.063 -20.949  1.00 60.36           H  
ATOM   1931  NZ  LYS A 119      24.124  16.792 -22.588  1.00 60.36           N  
ATOM   1932  HZ1 LYS A 119      24.052  17.772 -22.823  1.00 60.36           H  
ATOM   1933  HZ2 LYS A 119      24.053  16.263 -23.446  1.00 60.36           H  
ATOM   1934  HZ3 LYS A 119      23.327  16.553 -22.015  1.00 60.36           H  
ATOM   1935  N   LYS A 120      32.177  15.120 -23.674  1.00 62.78           N  
ATOM   1936  H   LYS A 120      31.913  14.324 -23.111  1.00 62.78           H  
ATOM   1937  CA  LYS A 120      33.174  14.941 -24.734  1.00 62.78           C  
ATOM   1938  HA  LYS A 120      34.036  15.577 -24.533  1.00 62.78           H  
ATOM   1939  C   LYS A 120      32.530  15.401 -26.043  1.00 62.78           C  
ATOM   1940  CB  LYS A 120      33.637  13.470 -24.817  1.00 62.78           C  
ATOM   1941  HB2 LYS A 120      34.198  13.346 -25.743  1.00 62.78           H  
ATOM   1942  HB3 LYS A 120      32.766  12.817 -24.866  1.00 62.78           H  
ATOM   1943  O   LYS A 120      31.554  14.798 -26.486  1.00 62.78           O  
ATOM   1944  CG  LYS A 120      34.542  13.035 -23.648  1.00 62.78           C  
ATOM   1945  HG2 LYS A 120      33.985  13.101 -22.714  1.00 62.78           H  
ATOM   1946  HG3 LYS A 120      35.397  13.709 -23.593  1.00 62.78           H  
ATOM   1947  CD  LYS A 120      35.053  11.592 -23.835  1.00 62.78           C  
ATOM   1948  HD2 LYS A 120      35.586  11.524 -24.783  1.00 62.78           H  
ATOM   1949  HD3 LYS A 120      34.199  10.915 -23.863  1.00 62.78           H  
ATOM   1950  CE  LYS A 120      35.999  11.177 -22.693  1.00 62.78           C  
ATOM   1951  HE2 LYS A 120      35.466  11.273 -21.747  1.00 62.78           H  
ATOM   1952  HE3 LYS A 120      36.838  11.873 -22.669  1.00 62.78           H  
ATOM   1953  NZ  LYS A 120      36.507   9.785 -22.846  1.00 62.78           N  
ATOM   1954  HZ1 LYS A 120      35.753   9.113 -22.843  1.00 62.78           H  
ATOM   1955  HZ2 LYS A 120      37.030   9.677 -23.704  1.00 62.78           H  
ATOM   1956  HZ3 LYS A 120      37.128   9.547 -22.086  1.00 62.78           H  
ATOM   1957  N   LYS A 121      33.042  16.485 -26.638  1.00 65.38           N  
ATOM   1958  H   LYS A 121      33.804  16.966 -26.182  1.00 65.38           H  
ATOM   1959  CA  LYS A 121      32.670  16.877 -28.002  1.00 65.38           C  
ATOM   1960  HA  LYS A 121      31.597  17.064 -28.050  1.00 65.38           H  
ATOM   1961  C   LYS A 121      32.991  15.681 -28.903  1.00 65.38           C  
ATOM   1962  CB  LYS A 121      33.426  18.147 -28.447  1.00 65.38           C  
ATOM   1963  HB2 LYS A 121      34.492  18.023 -28.258  1.00 65.38           H  
ATOM   1964  HB3 LYS A 121      33.290  18.257 -29.523  1.00 65.38           H  
ATOM   1965  O   LYS A 121      34.121  15.194 -28.885  1.00 65.38           O  
ATOM   1966  CG  LYS A 121      32.926  19.439 -27.768  1.00 65.38           C  
ATOM   1967  HG2 LYS A 121      31.851  19.527 -27.923  1.00 65.38           H  
ATOM   1968  HG3 LYS A 121      33.124  19.387 -26.697  1.00 65.38           H  
ATOM   1969  CD  LYS A 121      33.621  20.683 -28.357  1.00 65.38           C  
ATOM   1970  HD2 LYS A 121      33.464  20.692 -29.435  1.00 65.38           H  
ATOM   1971  HD3 LYS A 121      34.692  20.620 -28.163  1.00 65.38           H  
ATOM   1972  CE  LYS A 121      33.067  21.991 -27.763  1.00 65.38           C  
ATOM   1973  HE2 LYS A 121      31.989  22.012 -27.923  1.00 65.38           H  
ATOM   1974  HE3 LYS A 121      33.245  21.991 -26.688  1.00 65.38           H  
ATOM   1975  NZ  LYS A 121      33.684  23.198 -28.384  1.00 65.38           N  
ATOM   1976  HZ1 LYS A 121      33.497  23.226 -29.376  1.00 65.38           H  
ATOM   1977  HZ2 LYS A 121      34.686  23.215 -28.257  1.00 65.38           H  
ATOM   1978  HZ3 LYS A 121      33.302  24.046 -27.991  1.00 65.38           H  
ATOM   1979  N   LYS A 122      31.993  15.155 -29.621  1.00 69.83           N  
ATOM   1980  H   LYS A 122      31.088  15.602 -29.587  1.00 69.83           H  
ATOM   1981  CA  LYS A 122      32.208  14.058 -30.576  1.00 69.83           C  
ATOM   1982  HA  LYS A 122      32.620  13.198 -30.047  1.00 69.83           H  
ATOM   1983  C   LYS A 122      33.244  14.523 -31.605  1.00 69.83           C  
ATOM   1984  CB  LYS A 122      30.889  13.649 -31.258  1.00 69.83           C  
ATOM   1985  HB2 LYS A 122      31.128  13.002 -32.102  1.00 69.83           H  
ATOM   1986  HB3 LYS A 122      30.399  14.539 -31.652  1.00 69.83           H  
ATOM   1987  O   LYS A 122      33.123  15.623 -32.138  1.00 69.83           O  
ATOM   1988  CG  LYS A 122      29.916  12.890 -30.335  1.00 69.83           C  
ATOM   1989  HG2 LYS A 122      29.649  13.521 -29.487  1.00 69.83           H  
ATOM   1990  HG3 LYS A 122      30.401  11.986 -29.966  1.00 69.83           H  
ATOM   1991  CD  LYS A 122      28.640  12.507 -31.106  1.00 69.83           C  
ATOM   1992  HD2 LYS A 122      28.164  13.419 -31.467  1.00 69.83           H  
ATOM   1993  HD3 LYS A 122      28.916  11.901 -31.969  1.00 69.83           H  
ATOM   1994  CE  LYS A 122      27.640  11.723 -30.242  1.00 69.83           C  
ATOM   1995  HE2 LYS A 122      27.402  12.315 -29.359  1.00 69.83           H  
ATOM   1996  HE3 LYS A 122      28.112  10.797 -29.914  1.00 69.83           H  
ATOM   1997  NZ  LYS A 122      26.392  11.418 -30.998  1.00 69.83           N  
ATOM   1998  HZ1 LYS A 122      26.593  10.869 -31.822  1.00 69.83           H  
ATOM   1999  HZ2 LYS A 122      25.734  10.896 -30.436  1.00 69.83           H  
ATOM   2000  HZ3 LYS A 122      25.937  12.264 -31.309  1.00 69.83           H  
ATOM   2001  N   LYS A 123      34.272  13.708 -31.857  1.00 72.37           N  
ATOM   2002  H   LYS A 123      34.304  12.820 -31.377  1.00 72.37           H  
ATOM   2003  CA  LYS A 123      35.308  14.002 -32.856  1.00 72.37           C  
ATOM   2004  HA  LYS A 123      35.749  14.970 -32.620  1.00 72.37           H  
ATOM   2005  C   LYS A 123      34.633  14.094 -34.230  1.00 72.37           C  
ATOM   2006  CB  LYS A 123      36.402  12.915 -32.781  1.00 72.37           C  
ATOM   2007  HB2 LYS A 123      36.551  12.648 -31.735  1.00 72.37           H  
ATOM   2008  HB3 LYS A 123      36.066  12.021 -33.307  1.00 72.37           H  
ATOM   2009  O   LYS A 123      34.007  13.128 -34.666  1.00 72.37           O  
ATOM   2010  CG  LYS A 123      37.766  13.359 -33.338  1.00 72.37           C  
ATOM   2011  HG2 LYS A 123      37.665  13.622 -34.391  1.00 72.37           H  
ATOM   2012  HG3 LYS A 123      38.099  14.239 -32.787  1.00 72.37           H  
ATOM   2013  CD  LYS A 123      38.818  12.241 -33.186  1.00 72.37           C  
ATOM   2014  HD2 LYS A 123      38.806  11.871 -32.161  1.00 72.37           H  
ATOM   2015  HD3 LYS A 123      38.558  11.422 -33.857  1.00 72.37           H  
ATOM   2016  CE  LYS A 123      40.233  12.750 -33.512  1.00 72.37           C  
ATOM   2017  HE2 LYS A 123      40.220  13.191 -34.508  1.00 72.37           H  
ATOM   2018  HE3 LYS A 123      40.492  13.541 -32.808  1.00 72.37           H  
ATOM   2019  NZ  LYS A 123      41.259  11.669 -33.461  1.00 72.37           N  
ATOM   2020  HZ1 LYS A 123      41.060  10.946 -34.138  1.00 72.37           H  
ATOM   2021  HZ2 LYS A 123      42.172  12.039 -33.685  1.00 72.37           H  
ATOM   2022  HZ3 LYS A 123      41.315  11.248 -32.545  1.00 72.37           H  
ATOM   2023  N   ILE A 124      34.716  15.257 -34.877  1.00 71.45           N  
ATOM   2024  H   ILE A 124      35.199  16.026 -34.435  1.00 71.45           H  
ATOM   2025  CA  ILE A 124      34.130  15.484 -36.203  1.00 71.45           C  
ATOM   2026  HA  ILE A 124      33.086  15.174 -36.184  1.00 71.45           H  
ATOM   2027  C   ILE A 124      34.882  14.598 -37.200  1.00 71.45           C  
ATOM   2028  CB  ILE A 124      34.168  16.983 -36.591  1.00 71.45           C  
ATOM   2029  HB  ILE A 124      35.203  17.321 -36.556  1.00 71.45           H  
ATOM   2030  O   ILE A 124      36.052  14.819 -37.496  1.00 71.45           O  
ATOM   2031  CG1 ILE A 124      33.338  17.824 -35.591  1.00 71.45           C  
ATOM   2032 HG12 ILE A 124      32.280  17.583 -35.703  1.00 71.45           H  
ATOM   2033 HG13 ILE A 124      33.626  17.574 -34.570  1.00 71.45           H  
ATOM   2034  CG2 ILE A 124      33.636  17.187 -38.026  1.00 71.45           C  
ATOM   2035 HG21 ILE A 124      32.587  16.896 -38.085  1.00 71.45           H  
ATOM   2036 HG22 ILE A 124      34.212  16.599 -38.741  1.00 71.45           H  
ATOM   2037 HG23 ILE A 124      33.729  18.234 -38.314  1.00 71.45           H  
ATOM   2038  CD1 ILE A 124      33.521  19.339 -35.744  1.00 71.45           C  
ATOM   2039 HD11 ILE A 124      32.965  19.849 -34.957  1.00 71.45           H  
ATOM   2040 HD12 ILE A 124      33.141  19.681 -36.707  1.00 71.45           H  
ATOM   2041 HD13 ILE A 124      34.576  19.597 -35.656  1.00 71.45           H  
ATOM   2042  N   THR A 125      34.205  13.567 -37.686  1.00 78.56           N  
ATOM   2043  H   THR A 125      33.261  13.427 -37.355  1.00 78.56           H  
ATOM   2044  CA  THR A 125      34.629  12.702 -38.794  1.00 78.56           C  
ATOM   2045  HA  THR A 125      35.683  12.873 -39.011  1.00 78.56           H  
ATOM   2046  C   THR A 125      33.842  13.092 -40.043  1.00 78.56           C  
ATOM   2047  CB  THR A 125      34.430  11.209 -38.452  1.00 78.56           C  
ATOM   2048  HB  THR A 125      34.031  10.684 -39.320  1.00 78.56           H  
ATOM   2049  O   THR A 125      32.766  13.681 -39.918  1.00 78.56           O  
ATOM   2050  CG2 THR A 125      35.754  10.556 -38.064  1.00 78.56           C  
ATOM   2051 HG21 THR A 125      35.582   9.513 -37.799  1.00 78.56           H  
ATOM   2052 HG22 THR A 125      36.443  10.588 -38.908  1.00 78.56           H  
ATOM   2053 HG23 THR A 125      36.198  11.079 -37.216  1.00 78.56           H  
ATOM   2054  OG1 THR A 125      33.545  11.031 -37.362  1.00 78.56           O  
ATOM   2055  HG1 THR A 125      34.003  11.330 -36.573  1.00 78.56           H  
ATOM   2056  N   TYR A 126      34.352  12.772 -41.241  1.00 77.91           N  
ATOM   2057  H   TYR A 126      35.244  12.300 -41.291  1.00 77.91           H  
ATOM   2058  CA  TYR A 126      33.687  13.096 -42.517  1.00 77.91           C  
ATOM   2059  HA  TYR A 126      33.714  14.176 -42.661  1.00 77.91           H  
ATOM   2060  C   TYR A 126      32.197  12.699 -42.524  1.00 77.91           C  
ATOM   2061  CB  TYR A 126      34.445  12.436 -43.687  1.00 77.91           C  
ATOM   2062  HB2 TYR A 126      33.725  11.968 -44.359  1.00 77.91           H  
ATOM   2063  HB3 TYR A 126      35.087  11.635 -43.321  1.00 77.91           H  
ATOM   2064  O   TYR A 126      31.365  13.480 -42.971  1.00 77.91           O  
ATOM   2065  CG  TYR A 126      35.265  13.409 -44.514  1.00 77.91           C  
ATOM   2066  CD1 TYR A 126      34.622  14.180 -45.501  1.00 77.91           C  
ATOM   2067  HD1 TYR A 126      33.561  14.072 -45.672  1.00 77.91           H  
ATOM   2068  CD2 TYR A 126      36.658  13.530 -44.327  1.00 77.91           C  
ATOM   2069  HD2 TYR A 126      37.165  12.910 -43.603  1.00 77.91           H  
ATOM   2070  CE1 TYR A 126      35.363  15.075 -46.295  1.00 77.91           C  
ATOM   2071  HE1 TYR A 126      34.882  15.650 -47.072  1.00 77.91           H  
ATOM   2072  CE2 TYR A 126      37.405  14.417 -45.130  1.00 77.91           C  
ATOM   2073  HE2 TYR A 126      38.477  14.483 -45.017  1.00 77.91           H  
ATOM   2074  OH  TYR A 126      37.451  16.074 -46.874  1.00 77.91           O  
ATOM   2075  HH  TYR A 126      38.400  15.933 -46.864  1.00 77.91           H  
ATOM   2076  CZ  TYR A 126      36.756  15.188 -46.117  1.00 77.91           C  
ATOM   2077  N   ALA A 127      31.855  11.558 -41.914  1.00 74.17           N  
ATOM   2078  H   ALA A 127      32.594  10.945 -41.601  1.00 74.17           H  
ATOM   2079  CA  ALA A 127      30.483  11.059 -41.804  1.00 74.17           C  
ATOM   2080  HA  ALA A 127      30.054  10.994 -42.803  1.00 74.17           H  
ATOM   2081  C   ALA A 127      29.530  11.936 -40.961  1.00 74.17           C  
ATOM   2082  CB  ALA A 127      30.565   9.642 -41.221  1.00 74.17           C  
ATOM   2083  HB1 ALA A 127      31.172   9.005 -41.866  1.00 74.17           H  
ATOM   2084  HB2 ALA A 127      30.993   9.665 -40.219  1.00 74.17           H  
ATOM   2085  HB3 ALA A 127      29.562   9.218 -41.165  1.00 74.17           H  
ATOM   2086  O   ALA A 127      28.341  11.995 -41.249  1.00 74.17           O  
ATOM   2087  N   ASN A 128      30.024  12.634 -39.930  1.00 74.04           N  
ATOM   2088  H   ASN A 128      31.026  12.639 -39.796  1.00 74.04           H  
ATOM   2089  CA  ASN A 128      29.173  13.374 -38.983  1.00 74.04           C  
ATOM   2090  HA  ASN A 128      28.142  13.040 -39.097  1.00 74.04           H  
ATOM   2091  C   ASN A 128      29.131  14.887 -39.237  1.00 74.04           C  
ATOM   2092  CB  ASN A 128      29.610  13.042 -37.544  1.00 74.04           C  
ATOM   2093  HB2 ASN A 128      29.136  13.740 -36.855  1.00 74.04           H  
ATOM   2094  HB3 ASN A 128      30.691  13.150 -37.457  1.00 74.04           H  
ATOM   2095  O   ASN A 128      28.366  15.587 -38.571  1.00 74.04           O  
ATOM   2096  CG  ASN A 128      29.193  11.648 -37.109  1.00 74.04           C  
ATOM   2097  ND2 ASN A 128      29.890  11.060 -36.166  1.00 74.04           N  
ATOM   2098 HD21 ASN A 128      30.777  11.449 -35.877  1.00 74.04           H  
ATOM   2099 HD22 ASN A 128      29.639  10.093 -36.019  1.00 74.04           H  
ATOM   2100  OD1 ASN A 128      28.244  11.060 -37.583  1.00 74.04           O  
ATOM   2101  N   ARG A 129      29.929  15.400 -40.184  1.00 72.73           N  
ATOM   2102  H   ARG A 129      30.486  14.754 -40.724  1.00 72.73           H  
ATOM   2103  CA  ARG A 129      30.115  16.844 -40.411  1.00 72.73           C  
ATOM   2104  HA  ARG A 129      30.406  17.301 -39.466  1.00 72.73           H  
ATOM   2105  C   ARG A 129      28.822  17.571 -40.823  1.00 72.73           C  
ATOM   2106  CB  ARG A 129      31.262  17.034 -41.424  1.00 72.73           C  
ATOM   2107  HB2 ARG A 129      32.065  16.338 -41.181  1.00 72.73           H  
ATOM   2108  HB3 ARG A 129      30.901  16.796 -42.425  1.00 72.73           H  
ATOM   2109  O   ARG A 129      28.670  18.733 -40.476  1.00 72.73           O  
ATOM   2110  CG  ARG A 129      31.843  18.458 -41.409  1.00 72.73           C  
ATOM   2111  HG2 ARG A 129      32.220  18.696 -40.414  1.00 72.73           H  
ATOM   2112  HG3 ARG A 129      31.046  19.163 -41.648  1.00 72.73           H  
ATOM   2113  CD  ARG A 129      32.962  18.649 -42.445  1.00 72.73           C  
ATOM   2114  HD2 ARG A 129      33.168  19.717 -42.525  1.00 72.73           H  
ATOM   2115  HD3 ARG A 129      32.592  18.308 -43.412  1.00 72.73           H  
ATOM   2116  NE  ARG A 129      34.218  17.945 -42.094  1.00 72.73           N  
ATOM   2117  HE  ARG A 129      34.334  17.677 -41.127  1.00 72.73           H  
ATOM   2118  NH1 ARG A 129      35.169  17.995 -44.192  1.00 72.73           N  
ATOM   2119 HH11 ARG A 129      35.912  17.747 -44.829  1.00 72.73           H  
ATOM   2120 HH12 ARG A 129      34.361  18.482 -44.554  1.00 72.73           H  
ATOM   2121  NH2 ARG A 129      36.293  17.078 -42.507  1.00 72.73           N  
ATOM   2122 HH21 ARG A 129      37.024  16.873 -43.173  1.00 72.73           H  
ATOM   2123 HH22 ARG A 129      36.425  16.881 -41.525  1.00 72.73           H  
ATOM   2124  CZ  ARG A 129      35.214  17.678 -42.928  1.00 72.73           C  
ATOM   2125  N   TYR A 130      27.883  16.876 -41.472  1.00 74.08           N  
ATOM   2126  H   TYR A 130      28.110  15.930 -41.743  1.00 74.08           H  
ATOM   2127  CA  TYR A 130      26.605  17.432 -41.954  1.00 74.08           C  
ATOM   2128  HA  TYR A 130      26.620  18.515 -41.828  1.00 74.08           H  
ATOM   2129  C   TYR A 130      25.370  16.940 -41.174  1.00 74.08           C  
ATOM   2130  CB  TYR A 130      26.479  17.158 -43.459  1.00 74.08           C  
ATOM   2131  HB2 TYR A 130      26.482  16.081 -43.631  1.00 74.08           H  
ATOM   2132  HB3 TYR A 130      25.523  17.541 -43.814  1.00 74.08           H  
ATOM   2133  O   TYR A 130      24.238  17.198 -41.575  1.00 74.08           O  
ATOM   2134  CG  TYR A 130      27.575  17.806 -44.281  1.00 74.08           C  
ATOM   2135  CD1 TYR A 130      27.467  19.166 -44.631  1.00 74.08           C  
ATOM   2136  HD1 TYR A 130      26.599  19.735 -44.333  1.00 74.08           H  
ATOM   2137  CD2 TYR A 130      28.702  17.062 -44.683  1.00 74.08           C  
ATOM   2138  HD2 TYR A 130      28.775  16.012 -44.441  1.00 74.08           H  
ATOM   2139  CE1 TYR A 130      28.480  19.785 -45.387  1.00 74.08           C  
ATOM   2140  HE1 TYR A 130      28.386  20.825 -45.664  1.00 74.08           H  
ATOM   2141  CE2 TYR A 130      29.723  17.682 -45.427  1.00 74.08           C  
ATOM   2142  HE2 TYR A 130      30.580  17.118 -45.765  1.00 74.08           H  
ATOM   2143  OH  TYR A 130      30.607  19.629 -46.497  1.00 74.08           O  
ATOM   2144  HH  TYR A 130      30.366  20.513 -46.783  1.00 74.08           H  
ATOM   2145  CZ  TYR A 130      29.612  19.042 -45.783  1.00 74.08           C  
ATOM   2146  N   SER A 131      25.565  16.218 -40.063  1.00 67.30           N  
ATOM   2147  H   SER A 131      26.512  16.077 -39.740  1.00 67.30           H  
ATOM   2148  CA  SER A 131      24.450  15.631 -39.300  1.00 67.30           C  
ATOM   2149  HA  SER A 131      23.776  15.150 -40.009  1.00 67.30           H  
ATOM   2150  C   SER A 131      23.600  16.666 -38.551  1.00 67.30           C  
ATOM   2151  CB  SER A 131      24.950  14.535 -38.350  1.00 67.30           C  
ATOM   2152  HB2 SER A 131      24.095  14.115 -37.820  1.00 67.30           H  
ATOM   2153  HB3 SER A 131      25.412  13.740 -38.936  1.00 67.30           H  
ATOM   2154  O   SER A 131      22.395  16.473 -38.431  1.00 67.30           O  
ATOM   2155  OG  SER A 131      25.889  15.012 -37.398  1.00 67.30           O  
ATOM   2156  HG  SER A 131      26.689  15.302 -37.841  1.00 67.30           H  
ATOM   2157  N   ASP A 132      24.205  17.770 -38.101  1.00 66.34           N  
ATOM   2158  H   ASP A 132      25.206  17.854 -38.210  1.00 66.34           H  
ATOM   2159  CA  ASP A 132      23.512  18.824 -37.341  1.00 66.34           C  
ATOM   2160  HA  ASP A 132      22.858  18.342 -36.615  1.00 66.34           H  
ATOM   2161  C   ASP A 132      22.624  19.685 -38.259  1.00 66.34           C  
ATOM   2162  CB  ASP A 132      24.568  19.659 -36.583  1.00 66.34           C  
ATOM   2163  HB2 ASP A 132      25.451  19.040 -36.421  1.00 66.34           H  
ATOM   2164  HB3 ASP A 132      24.879  20.502 -37.201  1.00 66.34           H  
ATOM   2165  O   ASP A 132      21.443  19.885 -37.984  1.00 66.34           O  
ATOM   2166  CG  ASP A 132      24.124  20.169 -35.204  1.00 66.34           C  
ATOM   2167  OD1 ASP A 132      22.970  19.913 -34.809  1.00 66.34           O  
ATOM   2168  OD2 ASP A 132      25.007  20.716 -34.502  1.00 66.34           O  
ATOM   2169  N   VAL A 133      23.157  20.060 -39.433  1.00 64.51           N  
ATOM   2170  H   VAL A 133      24.131  19.842 -39.587  1.00 64.51           H  
ATOM   2171  CA  VAL A 133      22.460  20.851 -40.469  1.00 64.51           C  
ATOM   2172  HA  VAL A 133      22.078  21.766 -40.016  1.00 64.51           H  
ATOM   2173  C   VAL A 133      21.249  20.104 -41.044  1.00 64.51           C  
ATOM   2174  CB  VAL A 133      23.436  21.236 -41.606  1.00 64.51           C  
ATOM   2175  HB  VAL A 133      23.729  20.330 -42.137  1.00 64.51           H  
ATOM   2176  O   VAL A 133      20.230  20.704 -41.362  1.00 64.51           O  
ATOM   2177  CG1 VAL A 133      22.804  22.203 -42.613  1.00 64.51           C  
ATOM   2178 HG11 VAL A 133      22.452  23.100 -42.104  1.00 64.51           H  
ATOM   2179 HG12 VAL A 133      23.525  22.487 -43.379  1.00 64.51           H  
ATOM   2180 HG13 VAL A 133      21.950  21.740 -43.109  1.00 64.51           H  
ATOM   2181  CG2 VAL A 133      24.717  21.900 -41.073  1.00 64.51           C  
ATOM   2182 HG21 VAL A 133      25.286  21.210 -40.450  1.00 64.51           H  
ATOM   2183 HG22 VAL A 133      25.348  22.208 -41.907  1.00 64.51           H  
ATOM   2184 HG23 VAL A 133      24.452  22.781 -40.488  1.00 64.51           H  
ATOM   2185  N   LYS A 134      21.304  18.766 -41.132  1.00 60.25           N  
ATOM   2186  H   LYS A 134      22.160  18.303 -40.862  1.00 60.25           H  
ATOM   2187  CA  LYS A 134      20.166  17.967 -41.622  1.00 60.25           C  
ATOM   2188  HA  LYS A 134      19.779  18.466 -42.511  1.00 60.25           H  
ATOM   2189  C   LYS A 134      18.991  17.923 -40.635  1.00 60.25           C  
ATOM   2190  CB  LYS A 134      20.652  16.562 -42.014  1.00 60.25           C  
ATOM   2191  HB2 LYS A 134      21.584  16.663 -42.571  1.00 60.25           H  
ATOM   2192  HB3 LYS A 134      20.847  15.976 -41.116  1.00 60.25           H  
ATOM   2193  O   LYS A 134      17.874  17.622 -41.047  1.00 60.25           O  
ATOM   2194  CG  LYS A 134      19.629  15.838 -42.905  1.00 60.25           C  
ATOM   2195  HG2 LYS A 134      18.726  15.614 -42.337  1.00 60.25           H  
ATOM   2196  HG3 LYS A 134      19.368  16.495 -43.735  1.00 60.25           H  
ATOM   2197  CD  LYS A 134      20.184  14.527 -43.472  1.00 60.25           C  
ATOM   2198  HD2 LYS A 134      20.302  13.803 -42.666  1.00 60.25           H  
ATOM   2199  HD3 LYS A 134      21.152  14.720 -43.934  1.00 60.25           H  
ATOM   2200  CE  LYS A 134      19.209  13.998 -44.532  1.00 60.25           C  
ATOM   2201  HE2 LYS A 134      19.037  14.790 -45.261  1.00 60.25           H  
ATOM   2202  HE3 LYS A 134      18.252  13.787 -44.053  1.00 60.25           H  
ATOM   2203  NZ  LYS A 134      19.727  12.788 -45.218  1.00 60.25           N  
ATOM   2204  HZ1 LYS A 134      20.602  12.993 -45.678  1.00 60.25           H  
ATOM   2205  HZ2 LYS A 134      19.069  12.487 -45.923  1.00 60.25           H  
ATOM   2206  HZ3 LYS A 134      19.861  12.033 -44.561  1.00 60.25           H  
ATOM   2207  N   SER A 135      19.230  18.183 -39.348  1.00 58.87           N  
ATOM   2208  H   SER A 135      20.148  18.506 -39.079  1.00 58.87           H  
ATOM   2209  CA  SER A 135      18.175  18.133 -38.330  1.00 58.87           C  
ATOM   2210  HA  SER A 135      17.495  17.319 -38.583  1.00 58.87           H  
ATOM   2211  C   SER A 135      17.323  19.402 -38.280  1.00 58.87           C  
ATOM   2212  CB  SER A 135      18.765  17.802 -36.956  1.00 58.87           C  
ATOM   2213  HB2 SER A 135      17.959  17.444 -36.315  1.00 58.87           H  
ATOM   2214  HB3 SER A 135      19.502  17.005 -37.056  1.00 58.87           H  
ATOM   2215  O   SER A 135      16.167  19.327 -37.869  1.00 58.87           O  
ATOM   2216  OG  SER A 135      19.355  18.918 -36.322  1.00 58.87           O  
ATOM   2217  HG  SER A 135      20.084  19.268 -36.839  1.00 58.87           H  
ATOM   2218  N   SER A 136      17.864  20.542 -38.725  1.00 62.13           N  
ATOM   2219  H   SER A 136      18.818  20.558 -39.057  1.00 62.13           H  
ATOM   2220  CA  SER A 136      17.177  21.835 -38.664  1.00 62.13           C  
ATOM   2221  HA  SER A 136      16.534  21.845 -37.784  1.00 62.13           H  
ATOM   2222  C   SER A 136      16.267  22.122 -39.860  1.00 62.13           C  
ATOM   2223  CB  SER A 136      18.203  22.960 -38.477  1.00 62.13           C  
ATOM   2224  HB2 SER A 136      17.698  23.926 -38.503  1.00 62.13           H  
ATOM   2225  HB3 SER A 136      18.677  22.840 -37.503  1.00 62.13           H  
ATOM   2226  O   SER A 136      15.334  22.907 -39.718  1.00 62.13           O  
ATOM   2227  OG  SER A 136      19.211  22.927 -39.467  1.00 62.13           O  
ATOM   2228  HG  SER A 136      18.862  23.347 -40.256  1.00 62.13           H  
ATOM   2229  N   ASP A 137      16.480  21.473 -41.010  1.00 62.52           N  
ATOM   2230  H   ASP A 137      17.296  20.878 -41.046  1.00 62.52           H  
ATOM   2231  CA  ASP A 137      16.054  22.073 -42.285  1.00 62.52           C  
ATOM   2232  HA  ASP A 137      15.701  23.083 -42.074  1.00 62.52           H  
ATOM   2233  C   ASP A 137      14.838  21.457 -43.005  1.00 62.52           C  
ATOM   2234  CB  ASP A 137      17.289  22.270 -43.193  1.00 62.52           C  
ATOM   2235  HB2 ASP A 137      17.971  21.428 -43.069  1.00 62.52           H  
ATOM   2236  HB3 ASP A 137      16.992  22.290 -44.242  1.00 62.52           H  
ATOM   2237  O   ASP A 137      14.594  21.849 -44.143  1.00 62.52           O  
ATOM   2238  CG  ASP A 137      18.034  23.582 -42.905  1.00 62.52           C  
ATOM   2239  OD1 ASP A 137      17.911  24.098 -41.767  1.00 62.52           O  
ATOM   2240  OD2 ASP A 137      18.773  24.031 -43.807  1.00 62.52           O  
ATOM   2241  N   TRP A 138      14.007  20.563 -42.426  1.00 60.09           N  
ATOM   2242  H   TRP A 138      14.193  20.241 -41.487  1.00 60.09           H  
ATOM   2243  CA  TRP A 138      12.796  20.146 -43.185  1.00 60.09           C  
ATOM   2244  HA  TRP A 138      12.457  21.046 -43.699  1.00 60.09           H  
ATOM   2245  C   TRP A 138      11.489  19.724 -42.473  1.00 60.09           C  
ATOM   2246  CB  TRP A 138      13.184  19.185 -44.327  1.00 60.09           C  
ATOM   2247  HB2 TRP A 138      12.435  19.286 -45.113  1.00 60.09           H  
ATOM   2248  HB3 TRP A 138      14.130  19.483 -44.778  1.00 60.09           H  
ATOM   2249  O   TRP A 138      10.591  19.242 -43.153  1.00 60.09           O  
ATOM   2250  CG  TRP A 138      13.276  17.742 -43.980  1.00 60.09           C  
ATOM   2251  CD1 TRP A 138      14.324  17.131 -43.388  1.00 60.09           C  
ATOM   2252  HD1 TRP A 138      15.230  17.634 -43.081  1.00 60.09           H  
ATOM   2253  CD2 TRP A 138      12.262  16.719 -44.187  1.00 60.09           C  
ATOM   2254  CE2 TRP A 138      12.766  15.486 -43.683  1.00 60.09           C  
ATOM   2255  CE3 TRP A 138      10.959  16.713 -44.731  1.00 60.09           C  
ATOM   2256  HE3 TRP A 138      10.541  17.636 -45.104  1.00 60.09           H  
ATOM   2257  NE1 TRP A 138      14.027  15.793 -43.210  1.00 60.09           N  
ATOM   2258  HE1 TRP A 138      14.630  15.157 -42.708  1.00 60.09           H  
ATOM   2259  CH2 TRP A 138      10.712  14.336 -44.248  1.00 60.09           C  
ATOM   2260  HH2 TRP A 138      10.108  13.441 -44.267  1.00 60.09           H  
ATOM   2261  CZ2 TRP A 138      12.012  14.304 -43.711  1.00 60.09           C  
ATOM   2262  HZ2 TRP A 138      12.416  13.386 -43.312  1.00 60.09           H  
ATOM   2263  CZ3 TRP A 138      10.188  15.538 -44.752  1.00 60.09           C  
ATOM   2264  HZ3 TRP A 138       9.185  15.565 -45.152  1.00 60.09           H  
ATOM   2265  N   LEU A 139      11.271  19.984 -41.175  1.00 51.25           N  
ATOM   2266  H   LEU A 139      12.020  20.386 -40.629  1.00 51.25           H  
ATOM   2267  CA  LEU A 139       9.898  19.978 -40.596  1.00 51.25           C  
ATOM   2268  HA  LEU A 139       9.196  19.703 -41.384  1.00 51.25           H  
ATOM   2269  C   LEU A 139       9.387  21.383 -40.227  1.00 51.25           C  
ATOM   2270  CB  LEU A 139       9.739  18.894 -39.508  1.00 51.25           C  
ATOM   2271  HB2 LEU A 139       8.975  19.189 -38.788  1.00 51.25           H  
ATOM   2272  HB3 LEU A 139      10.681  18.810 -38.966  1.00 51.25           H  
ATOM   2273  O   LEU A 139       8.473  21.537 -39.423  1.00 51.25           O  
ATOM   2274  CG  LEU A 139       9.340  17.517 -40.083  1.00 51.25           C  
ATOM   2275  HG  LEU A 139       9.952  17.296 -40.958  1.00 51.25           H  
ATOM   2276  CD1 LEU A 139       9.598  16.431 -39.038  1.00 51.25           C  
ATOM   2277 HD11 LEU A 139       9.330  15.458 -39.450  1.00 51.25           H  
ATOM   2278 HD12 LEU A 139       9.001  16.626 -38.146  1.00 51.25           H  
ATOM   2279 HD13 LEU A 139      10.656  16.422 -38.775  1.00 51.25           H  
ATOM   2280  CD2 LEU A 139       7.857  17.439 -40.468  1.00 51.25           C  
ATOM   2281 HD21 LEU A 139       7.625  16.446 -40.855  1.00 51.25           H  
ATOM   2282 HD22 LEU A 139       7.634  18.167 -41.247  1.00 51.25           H  
ATOM   2283 HD23 LEU A 139       7.229  17.653 -39.603  1.00 51.25           H  
ATOM   2284  N   SER A 140       9.941  22.407 -40.883  1.00 50.70           N  
ATOM   2285  H   SER A 140      10.718  22.196 -41.493  1.00 50.70           H  
ATOM   2286  CA  SER A 140       9.251  23.677 -41.129  1.00 50.70           C  
ATOM   2287  HA  SER A 140       8.606  23.918 -40.284  1.00 50.70           H  
ATOM   2288  C   SER A 140       8.369  23.532 -42.373  1.00 50.70           C  
ATOM   2289  CB  SER A 140      10.248  24.830 -41.305  1.00 50.70           C  
ATOM   2290  HB2 SER A 140      11.054  24.521 -41.971  1.00 50.70           H  
ATOM   2291  HB3 SER A 140       9.736  25.685 -41.747  1.00 50.70           H  
ATOM   2292  O   SER A 140       8.772  23.913 -43.473  1.00 50.70           O  
ATOM   2293  OG  SER A 140      10.774  25.226 -40.054  1.00 50.70           O  
ATOM   2294  HG  SER A 140      11.562  25.751 -40.208  1.00 50.70           H  
ATOM   2295  N   LYS A 141       7.187  22.935 -42.201  1.00 51.63           N  
ATOM   2296  H   LYS A 141       7.005  22.487 -41.315  1.00 51.63           H  
ATOM   2297  CA  LYS A 141       5.984  23.190 -43.005  1.00 51.63           C  
ATOM   2298  HA  LYS A 141       5.834  24.268 -43.065  1.00 51.63           H  
ATOM   2299  C   LYS A 141       4.751  22.677 -42.277  1.00 51.63           C  
ATOM   2300  CB  LYS A 141       6.085  22.599 -44.423  1.00 51.63           C  
ATOM   2301  HB2 LYS A 141       7.007  22.028 -44.528  1.00 51.63           H  
ATOM   2302  HB3 LYS A 141       5.245  21.928 -44.605  1.00 51.63           H  
ATOM   2303  O   LYS A 141       4.801  21.523 -41.801  1.00 51.63           O  
ATOM   2304  CG  LYS A 141       6.054  23.741 -45.446  1.00 51.63           C  
ATOM   2305  HG2 LYS A 141       6.854  24.448 -45.228  1.00 51.63           H  
ATOM   2306  HG3 LYS A 141       5.098  24.260 -45.371  1.00 51.63           H  
ATOM   2307  CD  LYS A 141       6.232  23.213 -46.870  1.00 51.63           C  
ATOM   2308  HD2 LYS A 141       7.188  22.695 -46.939  1.00 51.63           H  
ATOM   2309  HD3 LYS A 141       5.424  22.517 -47.095  1.00 51.63           H  
ATOM   2310  CE  LYS A 141       6.202  24.393 -47.844  1.00 51.63           C  
ATOM   2311  HE2 LYS A 141       7.001  25.082 -47.571  1.00 51.63           H  
ATOM   2312  HE3 LYS A 141       5.254  24.917 -47.720  1.00 51.63           H  
ATOM   2313  NZ  LYS A 141       6.364  23.941 -49.247  1.00 51.63           N  
ATOM   2314  HZ1 LYS A 141       6.344  24.733 -49.874  1.00 51.63           H  
ATOM   2315  HZ2 LYS A 141       7.247  23.462 -49.354  1.00 51.63           H  
ATOM   2316  HZ3 LYS A 141       5.617  23.308 -49.495  1.00 51.63           H  
ATOM   2317  OXT LYS A 141       3.806  23.484 -42.217  1.00 51.63           O  
TER    2318      LYS A 141                                                       
END   
