# Supplementary material for: Widespread Horizontal Gene Transfer Among Animal Viruses
Source: bioRxiv. 2024 Mar 26:2024.03.25.586562. Preprint. [Version 2] doi: 10.1101/2024.03.25.586562 (PMC11071296; doi:10.1101/2024.03.25.586562)
Supplement: Supplement 7 [file media-7.zip › File7_PDB/Polyoma2361_VP1.pdb]

ATOM      1  N   MET A   1     -86.140  51.091  33.178  1.00 48.78           N  
ATOM      2  H   MET A   1     -85.870  50.752  34.090  1.00 48.78           H  
ATOM      3  H2  MET A   1     -86.366  50.299  32.595  1.00 48.78           H  
ATOM      4  H3  MET A   1     -86.957  51.676  33.285  1.00 48.78           H  
ATOM      5  CA  MET A   1     -85.019  51.869  32.606  1.00 48.78           C  
ATOM      6  HA  MET A   1     -85.271  52.212  31.603  1.00 48.78           H  
ATOM      7  C   MET A   1     -83.811  50.946  32.509  1.00 48.78           C  
ATOM      8  CB  MET A   1     -84.722  53.098  33.482  1.00 48.78           C  
ATOM      9  HB2 MET A   1     -84.658  52.797  34.527  1.00 48.78           H  
ATOM     10  HB3 MET A   1     -83.762  53.523  33.188  1.00 48.78           H  
ATOM     11  O   MET A   1     -83.205  50.648  33.523  1.00 48.78           O  
ATOM     12  CG  MET A   1     -85.792  54.187  33.330  1.00 48.78           C  
ATOM     13  HG2 MET A   1     -85.753  54.579  32.314  1.00 48.78           H  
ATOM     14  HG3 MET A   1     -86.781  53.763  33.502  1.00 48.78           H  
ATOM     15  SD  MET A   1     -85.559  55.554  34.488  1.00 48.78           S  
ATOM     16  CE  MET A   1     -86.743  56.765  33.838  1.00 48.78           C  
ATOM     17  HE1 MET A   1     -86.474  57.038  32.818  1.00 48.78           H  
ATOM     18  HE2 MET A   1     -87.749  56.347  33.853  1.00 48.78           H  
ATOM     19  HE3 MET A   1     -86.721  57.659  34.462  1.00 48.78           H  
ATOM     20  N   SER A   2     -83.547  50.385  31.326  1.00 50.30           N  
ATOM     21  H   SER A   2     -84.062  50.669  30.504  1.00 50.30           H  
ATOM     22  CA  SER A   2     -82.434  49.459  31.070  1.00 50.30           C  
ATOM     23  HA  SER A   2     -81.651  49.619  31.812  1.00 50.30           H  
ATOM     24  C   SER A   2     -81.867  49.766  29.684  1.00 50.30           C  
ATOM     25  CB  SER A   2     -82.882  47.996  31.180  1.00 50.30           C  
ATOM     26  HB2 SER A   2     -83.225  47.799  32.196  1.00 50.30           H  
ATOM     27  HB3 SER A   2     -83.695  47.805  30.480  1.00 50.30           H  
ATOM     28  O   SER A   2     -82.610  49.854  28.705  1.00 50.30           O  
ATOM     29  OG  SER A   2     -81.795  47.150  30.879  1.00 50.30           O  
ATOM     30  HG  SER A   2     -82.009  46.246  31.123  1.00 50.30           H  
ATOM     31  N   SER A   3     -80.565  50.038  29.646  1.00 52.27           N  
ATOM     32  H   SER A   3     -80.040  49.851  30.488  1.00 52.27           H  
ATOM     33  CA  SER A   3     -79.809  50.531  28.496  1.00 52.27           C  
ATOM     34  HA  SER A   3     -80.337  51.372  28.047  1.00 52.27           H  
ATOM     35  C   SER A   3     -79.627  49.433  27.442  1.00 52.27           C  
ATOM     36  CB  SER A   3     -78.459  51.038  29.020  1.00 52.27           C  
ATOM     37  HB2 SER A   3     -78.623  51.914  29.648  1.00 52.27           H  
ATOM     38  HB3 SER A   3     -77.990  50.258  29.621  1.00 52.27           H  
ATOM     39  O   SER A   3     -78.942  48.437  27.672  1.00 52.27           O  
ATOM     40  OG  SER A   3     -77.588  51.374  27.966  1.00 52.27           O  
ATOM     41  HG  SER A   3     -76.799  51.777  28.337  1.00 52.27           H  
ATOM     42  N   ARG A   4     -80.238  49.618  26.263  1.00 53.29           N  
ATOM     43  H   ARG A   4     -80.794  50.454  26.161  1.00 53.29           H  
ATOM     44  CA  ARG A   4     -79.995  48.795  25.069  1.00 53.29           C  
ATOM     45  HA  ARG A   4     -79.947  47.745  25.358  1.00 53.29           H  
ATOM     46  C   ARG A   4     -78.636  49.171  24.463  1.00 53.29           C  
ATOM     47  CB  ARG A   4     -81.130  48.979  24.039  1.00 53.29           C  
ATOM     48  HB2 ARG A   4     -81.357  50.039  23.931  1.00 53.29           H  
ATOM     49  HB3 ARG A   4     -80.772  48.616  23.075  1.00 53.29           H  
ATOM     50  O   ARG A   4     -78.513  50.213  23.820  1.00 53.29           O  
ATOM     51  CG  ARG A   4     -82.418  48.206  24.374  1.00 53.29           C  
ATOM     52  HG2 ARG A   4     -82.182  47.147  24.474  1.00 53.29           H  
ATOM     53  HG3 ARG A   4     -82.828  48.569  25.317  1.00 53.29           H  
ATOM     54  CD  ARG A   4     -83.458  48.390  23.254  1.00 53.29           C  
ATOM     55  HD2 ARG A   4     -83.002  48.097  22.309  1.00 53.29           H  
ATOM     56  HD3 ARG A   4     -83.730  49.445  23.198  1.00 53.29           H  
ATOM     57  NE  ARG A   4     -84.674  47.578  23.475  1.00 53.29           N  
ATOM     58  HE  ARG A   4     -84.717  47.046  24.333  1.00 53.29           H  
ATOM     59  NH1 ARG A   4     -85.745  48.070  21.496  1.00 53.29           N  
ATOM     60 HH11 ARG A   4     -86.527  47.937  20.871  1.00 53.29           H  
ATOM     61 HH12 ARG A   4     -84.984  48.678  21.232  1.00 53.29           H  
ATOM     62  NH2 ARG A   4     -86.696  46.664  22.936  1.00 53.29           N  
ATOM     63 HH21 ARG A   4     -86.708  46.142  23.801  1.00 53.29           H  
ATOM     64 HH22 ARG A   4     -87.460  46.549  22.285  1.00 53.29           H  
ATOM     65  CZ  ARG A   4     -85.694  47.442  22.639  1.00 53.29           C  
ATOM     66  N   ARG A   5     -77.626  48.308  24.634  1.00 52.65           N  
ATOM     67  H   ARG A   5     -77.796  47.516  25.237  1.00 52.65           H  
ATOM     68  CA  ARG A   5     -76.362  48.361  23.876  1.00 52.65           C  
ATOM     69  HA  ARG A   5     -75.912  49.346  24.005  1.00 52.65           H  
ATOM     70  C   ARG A   5     -76.650  48.174  22.382  1.00 52.65           C  
ATOM     71  CB  ARG A   5     -75.371  47.282  24.366  1.00 52.65           C  
ATOM     72  HB2 ARG A   5     -75.918  46.401  24.703  1.00 52.65           H  
ATOM     73  HB3 ARG A   5     -74.746  46.979  23.526  1.00 52.65           H  
ATOM     74  O   ARG A   5     -77.190  47.148  21.980  1.00 52.65           O  
ATOM     75  CG  ARG A   5     -74.433  47.777  25.478  1.00 52.65           C  
ATOM     76  HG2 ARG A   5     -75.022  48.075  26.345  1.00 52.65           H  
ATOM     77  HG3 ARG A   5     -73.874  48.640  25.114  1.00 52.65           H  
ATOM     78  CD  ARG A   5     -73.444  46.671  25.883  1.00 52.65           C  
ATOM     79  HD2 ARG A   5     -74.005  45.839  26.308  1.00 52.65           H  
ATOM     80  HD3 ARG A   5     -72.925  46.324  24.990  1.00 52.65           H  
ATOM     81  NE  ARG A   5     -72.447  47.149  26.864  1.00 52.65           N  
ATOM     82  HE  ARG A   5     -72.508  48.117  27.146  1.00 52.65           H  
ATOM     83  NH1 ARG A   5     -71.278  45.180  27.102  1.00 52.65           N  
ATOM     84 HH11 ARG A   5     -70.513  44.662  27.509  1.00 52.65           H  
ATOM     85 HH12 ARG A   5     -71.905  44.725  26.454  1.00 52.65           H  
ATOM     86  NH2 ARG A   5     -70.623  46.988  28.225  1.00 52.65           N  
ATOM     87 HH21 ARG A   5     -70.704  47.962  28.478  1.00 52.65           H  
ATOM     88 HH22 ARG A   5     -69.868  46.442  28.616  1.00 52.65           H  
ATOM     89  CZ  ARG A   5     -71.459  46.439  27.390  1.00 52.65           C  
ATOM     90  N   ARG A   6     -76.278  49.169  21.573  1.00 55.20           N  
ATOM     91  H   ARG A   6     -75.843  49.973  22.003  1.00 55.20           H  
ATOM     92  CA  ARG A   6     -76.251  49.086  20.106  1.00 55.20           C  
ATOM     93  HA  ARG A   6     -77.202  48.696  19.744  1.00 55.20           H  
ATOM     94  C   ARG A   6     -75.151  48.104  19.684  1.00 55.20           C  
ATOM     95  CB  ARG A   6     -76.005  50.483  19.500  1.00 55.20           C  
ATOM     96  HB2 ARG A   6     -75.107  50.915  19.943  1.00 55.20           H  
ATOM     97  HB3 ARG A   6     -75.826  50.365  18.431  1.00 55.20           H  
ATOM     98  O   ARG A   6     -74.005  48.270  20.091  1.00 55.20           O  
ATOM     99  CG  ARG A   6     -77.186  51.453  19.687  1.00 55.20           C  
ATOM    100  HG2 ARG A   6     -77.380  51.589  20.751  1.00 55.20           H  
ATOM    101  HG3 ARG A   6     -78.074  51.030  19.216  1.00 55.20           H  
ATOM    102  CD  ARG A   6     -76.876  52.819  19.055  1.00 55.20           C  
ATOM    103  HD2 ARG A   6     -75.976  53.224  19.517  1.00 55.20           H  
ATOM    104  HD3 ARG A   6     -76.685  52.672  17.992  1.00 55.20           H  
ATOM    105  NE  ARG A   6     -77.991  53.775  19.228  1.00 55.20           N  
ATOM    106  HE  ARG A   6     -78.773  53.468  19.788  1.00 55.20           H  
ATOM    107  NH1 ARG A   6     -77.117  55.493  17.972  1.00 55.20           N  
ATOM    108 HH11 ARG A   6     -77.197  56.417  17.572  1.00 55.20           H  
ATOM    109 HH12 ARG A   6     -76.292  54.940  17.788  1.00 55.20           H  
ATOM    110  NH2 ARG A   6     -79.115  55.740  18.924  1.00 55.20           N  
ATOM    111 HH21 ARG A   6     -79.882  55.407  19.490  1.00 55.20           H  
ATOM    112 HH22 ARG A   6     -79.162  56.663  18.517  1.00 55.20           H  
ATOM    113  CZ  ARG A   6     -78.068  54.992  18.710  1.00 55.20           C  
ATOM    114  N   GLN A   7     -75.510  47.089  18.902  1.00 62.79           N  
ATOM    115  H   GLN A   7     -76.477  47.023  18.618  1.00 62.79           H  
ATOM    116  CA  GLN A   7     -74.567  46.203  18.214  1.00 62.79           C  
ATOM    117  HA  GLN A   7     -73.764  45.925  18.896  1.00 62.79           H  
ATOM    118  C   GLN A   7     -73.945  46.947  17.024  1.00 62.79           C  
ATOM    119  CB  GLN A   7     -75.298  44.925  17.758  1.00 62.79           C  
ATOM    120  HB2 GLN A   7     -76.260  45.201  17.327  1.00 62.79           H  
ATOM    121  HB3 GLN A   7     -74.710  44.431  16.984  1.00 62.79           H  
ATOM    122  O   GLN A   7     -74.655  47.633  16.287  1.00 62.79           O  
ATOM    123  CG  GLN A   7     -75.497  43.928  18.915  1.00 62.79           C  
ATOM    124  HG2 GLN A   7     -75.892  44.456  19.783  1.00 62.79           H  
ATOM    125  HG3 GLN A   7     -74.530  43.505  19.187  1.00 62.79           H  
ATOM    126  CD  GLN A   7     -76.465  42.788  18.595  1.00 62.79           C  
ATOM    127  NE2 GLN A   7     -76.524  41.764  19.418  1.00 62.79           N  
ATOM    128 HE21 GLN A   7     -77.154  41.027  19.136  1.00 62.79           H  
ATOM    129 HE22 GLN A   7     -75.888  41.677  20.198  1.00 62.79           H  
ATOM    130  OE1 GLN A   7     -77.217  42.804  17.638  1.00 62.79           O  
ATOM    131  N   CYS A   8     -72.625  46.831  16.863  1.00 57.87           N  
ATOM    132  H   CYS A   8     -72.098  46.271  17.518  1.00 57.87           H  
ATOM    133  CA  CYS A   8     -71.909  47.325  15.689  1.00 57.87           C  
ATOM    134  HA  CYS A   8     -72.160  48.378  15.559  1.00 57.87           H  
ATOM    135  C   CYS A   8     -72.333  46.549  14.427  1.00 57.87           C  
ATOM    136  CB  CYS A   8     -70.393  47.201  15.904  1.00 57.87           C  
ATOM    137  HB2 CYS A   8     -69.882  47.399  14.962  1.00 57.87           H  
ATOM    138  HB3 CYS A   8     -70.141  46.187  16.214  1.00 57.87           H  
ATOM    139  O   CYS A   8     -72.613  45.351  14.522  1.00 57.87           O  
ATOM    140  SG  CYS A   8     -69.829  48.406  17.139  1.00 57.87           S  
ATOM    141  HG  CYS A   8     -68.522  48.166  17.007  1.00 57.87           H  
ATOM    142  N   PRO A   9     -72.370  47.204  13.255  1.00 67.80           N  
ATOM    143  CA  PRO A   9     -72.650  46.539  11.988  1.00 67.80           C  
ATOM    144  HA  PRO A   9     -73.587  45.990  12.080  1.00 67.80           H  
ATOM    145  C   PRO A   9     -71.517  45.563  11.607  1.00 67.80           C  
ATOM    146  CB  PRO A   9     -72.822  47.666  10.966  1.00 67.80           C  
ATOM    147  HB2 PRO A   9     -73.865  47.982  10.948  1.00 67.80           H  
ATOM    148  HB3 PRO A   9     -72.497  47.372   9.968  1.00 67.80           H  
ATOM    149  O   PRO A   9     -70.366  45.792  11.988  1.00 67.80           O  
ATOM    150  CG  PRO A   9     -71.959  48.794  11.531  1.00 67.80           C  
ATOM    151  HG2 PRO A   9     -70.926  48.650  11.218  1.00 67.80           H  
ATOM    152  HG3 PRO A   9     -72.319  49.775  11.218  1.00 67.80           H  
ATOM    153  CD  PRO A   9     -72.060  48.609  13.042  1.00 67.80           C  
ATOM    154  HD2 PRO A   9     -72.873  49.221  13.432  1.00 67.80           H  
ATOM    155  HD3 PRO A   9     -71.116  48.887  13.511  1.00 67.80           H  
ATOM    156  N   PRO A  10     -71.825  44.481  10.869  1.00 66.98           N  
ATOM    157  CA  PRO A  10     -70.841  43.489  10.452  1.00 66.98           C  
ATOM    158  HA  PRO A  10     -70.285  43.145  11.325  1.00 66.98           H  
ATOM    159  C   PRO A  10     -69.846  44.071   9.438  1.00 66.98           C  
ATOM    160  CB  PRO A  10     -71.649  42.316   9.888  1.00 66.98           C  
ATOM    161  HB2 PRO A  10     -71.887  41.620  10.693  1.00 66.98           H  
ATOM    162  HB3 PRO A  10     -71.122  41.801   9.085  1.00 66.98           H  
ATOM    163  O   PRO A  10     -70.218  44.805   8.523  1.00 66.98           O  
ATOM    164  CG  PRO A  10     -72.935  42.977   9.392  1.00 66.98           C  
ATOM    165  HG2 PRO A  10     -72.775  43.372   8.388  1.00 66.98           H  
ATOM    166  HG3 PRO A  10     -73.776  42.284   9.400  1.00 66.98           H  
ATOM    167  CD  PRO A  10     -73.144  44.134  10.365  1.00 66.98           C  
ATOM    168  HD2 PRO A  10     -73.772  43.806  11.193  1.00 66.98           H  
ATOM    169  HD3 PRO A  10     -73.607  44.975   9.848  1.00 66.98           H  
ATOM    170  N   GLU A  11     -68.575  43.724   9.628  1.00 67.47           N  
ATOM    171  H   GLU A  11     -68.363  43.114  10.404  1.00 67.47           H  
ATOM    172  CA  GLU A  11     -67.437  44.102   8.789  1.00 67.47           C  
ATOM    173  HA  GLU A  11     -67.394  45.191   8.758  1.00 67.47           H  
ATOM    174  C   GLU A  11     -67.588  43.535   7.359  1.00 67.47           C  
ATOM    175  CB  GLU A  11     -66.176  43.579   9.501  1.00 67.47           C  
ATOM    176  HB2 GLU A  11     -66.261  43.845  10.554  1.00 67.47           H  
ATOM    177  HB3 GLU A  11     -66.158  42.492   9.428  1.00 67.47           H  
ATOM    178  O   GLU A  11     -67.995  42.379   7.198  1.00 67.47           O  
ATOM    179  CG  GLU A  11     -64.843  44.145   8.993  1.00 67.47           C  
ATOM    180  HG2 GLU A  11     -64.901  45.233   9.015  1.00 67.47           H  
ATOM    181  HG3 GLU A  11     -64.697  43.831   7.959  1.00 67.47           H  
ATOM    182  CD  GLU A  11     -63.644  43.685   9.848  1.00 67.47           C  
ATOM    183  OE1 GLU A  11     -62.532  44.198   9.592  1.00 67.47           O  
ATOM    184  OE2 GLU A  11     -63.839  42.842  10.755  1.00 67.47           O  
ATOM    185  N   PRO A  12     -67.298  44.317   6.300  1.00 66.94           N  
ATOM    186  CA  PRO A  12     -67.399  43.843   4.925  1.00 66.94           C  
ATOM    187  HA  PRO A  12     -68.402  43.453   4.754  1.00 66.94           H  
ATOM    188  C   PRO A  12     -66.380  42.728   4.657  1.00 66.94           C  
ATOM    189  CB  PRO A  12     -67.187  45.076   4.040  1.00 66.94           C  
ATOM    190  HB2 PRO A  12     -68.151  45.535   3.824  1.00 66.94           H  
ATOM    191  HB3 PRO A  12     -66.665  44.835   3.114  1.00 66.94           H  
ATOM    192  O   PRO A  12     -65.203  42.843   4.994  1.00 66.94           O  
ATOM    193  CG  PRO A  12     -66.366  46.017   4.922  1.00 66.94           C  
ATOM    194  HG2 PRO A  12     -66.537  47.063   4.668  1.00 66.94           H  
ATOM    195  HG3 PRO A  12     -65.309  45.770   4.830  1.00 66.94           H  
ATOM    196  CD  PRO A  12     -66.838  45.695   6.337  1.00 66.94           C  
ATOM    197  HD2 PRO A  12     -67.670  46.345   6.606  1.00 66.94           H  
ATOM    198  HD3 PRO A  12     -66.013  45.826   7.037  1.00 66.94           H  
ATOM    199  N   ALA A  13     -66.842  41.644   4.029  1.00 64.76           N  
ATOM    200  H   ALA A  13     -67.826  41.611   3.802  1.00 64.76           H  
ATOM    201  CA  ALA A  13     -66.026  40.480   3.704  1.00 64.76           C  
ATOM    202  HA  ALA A  13     -65.699  40.026   4.639  1.00 64.76           H  
ATOM    203  C   ALA A  13     -64.780  40.877   2.892  1.00 64.76           C  
ATOM    204  CB  ALA A  13     -66.899  39.467   2.950  1.00 64.76           C  
ATOM    205  HB1 ALA A  13     -66.307  38.582   2.716  1.00 64.76           H  
ATOM    206  HB2 ALA A  13     -67.260  39.907   2.020  1.00 64.76           H  
ATOM    207  HB3 ALA A  13     -67.748  39.176   3.569  1.00 64.76           H  
ATOM    208  O   ALA A  13     -64.887  41.439   1.800  1.00 64.76           O  
ATOM    209  N   ALA A  14     -63.599  40.557   3.428  1.00 65.26           N  
ATOM    210  H   ALA A  14     -63.584  40.185   4.367  1.00 65.26           H  
ATOM    211  CA  ALA A  14     -62.325  40.781   2.760  1.00 65.26           C  
ATOM    212  HA  ALA A  14     -62.221  41.858   2.629  1.00 65.26           H  
ATOM    213  C   ALA A  14     -62.290  40.085   1.381  1.00 65.26           C  
ATOM    214  CB  ALA A  14     -61.194  40.288   3.673  1.00 65.26           C  
ATOM    215  HB1 ALA A  14     -61.230  40.818   4.624  1.00 65.26           H  
ATOM    216  HB2 ALA A  14     -60.230  40.476   3.200  1.00 65.26           H  
ATOM    217  HB3 ALA A  14     -61.300  39.218   3.852  1.00 65.26           H  
ATOM    218  O   ALA A  14     -62.781  38.956   1.247  1.00 65.26           O  
ATOM    219  N   PRO A  15     -61.696  40.717   0.351  1.00 64.72           N  
ATOM    220  CA  PRO A  15     -61.565  40.114  -0.969  1.00 64.72           C  
ATOM    221  HA  PRO A  15     -62.556  39.902  -1.370  1.00 64.72           H  
ATOM    222  C   PRO A  15     -60.769  38.808  -0.867  1.00 64.72           C  
ATOM    223  CB  PRO A  15     -60.885  41.174  -1.845  1.00 64.72           C  
ATOM    224  HB2 PRO A  15     -60.203  40.733  -2.572  1.00 64.72           H  
ATOM    225  HB3 PRO A  15     -61.648  41.763  -2.353  1.00 64.72           H  
ATOM    226  O   PRO A  15     -59.661  38.775  -0.331  1.00 64.72           O  
ATOM    227  CG  PRO A  15     -60.147  42.065  -0.844  1.00 64.72           C  
ATOM    228  HG2 PRO A  15     -59.171  41.632  -0.624  1.00 64.72           H  
ATOM    229  HG3 PRO A  15     -60.039  43.085  -1.212  1.00 64.72           H  
ATOM    230  CD  PRO A  15     -61.022  42.003   0.403  1.00 64.72           C  
ATOM    231  HD2 PRO A  15     -61.765  42.800   0.374  1.00 64.72           H  
ATOM    232  HD3 PRO A  15     -60.400  42.099   1.293  1.00 64.72           H  
ATOM    233  N   GLN A  16     -61.346  37.714  -1.373  1.00 62.82           N  
ATOM    234  H   GLN A  16     -62.269  37.802  -1.771  1.00 62.82           H  
ATOM    235  CA  GLN A  16     -60.690  36.408  -1.398  1.00 62.82           C  
ATOM    236  HA  GLN A  16     -60.446  36.121  -0.375  1.00 62.82           H  
ATOM    237  C   GLN A  16     -59.386  36.505  -2.199  1.00 62.82           C  
ATOM    238  CB  GLN A  16     -61.623  35.341  -2.001  1.00 62.82           C  
ATOM    239  HB2 GLN A  16     -61.044  34.433  -2.169  1.00 62.82           H  
ATOM    240  HB3 GLN A  16     -61.998  35.689  -2.963  1.00 62.82           H  
ATOM    241  O   GLN A  16     -59.407  36.761  -3.404  1.00 62.82           O  
ATOM    242  CG  GLN A  16     -62.808  34.993  -1.084  1.00 62.82           C  
ATOM    243  HG2 GLN A  16     -63.388  35.896  -0.891  1.00 62.82           H  
ATOM    244  HG3 GLN A  16     -62.430  34.625  -0.131  1.00 62.82           H  
ATOM    245  CD  GLN A  16     -63.746  33.939  -1.674  1.00 62.82           C  
ATOM    246  NE2 GLN A  16     -64.869  33.688  -1.039  1.00 62.82           N  
ATOM    247 HE21 GLN A  16     -65.125  34.218  -0.218  1.00 62.82           H  
ATOM    248 HE22 GLN A  16     -65.497  33.029  -1.477  1.00 62.82           H  
ATOM    249  OE1 GLN A  16     -63.493  33.309  -2.689  1.00 62.82           O  
ATOM    250  N   CYS A  17     -58.250  36.277  -1.532  1.00 56.22           N  
ATOM    251  H   CYS A  17     -58.286  36.244  -0.523  1.00 56.22           H  
ATOM    252  CA  CYS A  17     -56.953  36.149  -2.188  1.00 56.22           C  
ATOM    253  HA  CYS A  17     -56.686  37.127  -2.587  1.00 56.22           H  
ATOM    254  C   CYS A  17     -57.042  35.116  -3.328  1.00 56.22           C  
ATOM    255  CB  CYS A  17     -55.891  35.710  -1.167  1.00 56.22           C  
ATOM    256  HB2 CYS A  17     -56.302  34.937  -0.518  1.00 56.22           H  
ATOM    257  HB3 CYS A  17     -55.029  35.303  -1.696  1.00 56.22           H  
ATOM    258  O   CYS A  17     -57.534  34.004  -3.097  1.00 56.22           O  
ATOM    259  SG  CYS A  17     -55.344  37.133  -0.186  1.00 56.22           S  
ATOM    260  HG  CYS A  17     -54.645  36.475   0.742  1.00 56.22           H  
ATOM    261  N   PRO A  18     -56.546  35.425  -4.541  1.00 62.43           N  
ATOM    262  CA  PRO A  18     -56.540  34.468  -5.640  1.00 62.43           C  
ATOM    263  HA  PRO A  18     -57.566  34.209  -5.901  1.00 62.43           H  
ATOM    264  C   PRO A  18     -55.789  33.208  -5.202  1.00 62.43           C  
ATOM    265  CB  PRO A  18     -55.883  35.191  -6.823  1.00 62.43           C  
ATOM    266  HB2 PRO A  18     -56.658  35.638  -7.445  1.00 62.43           H  
ATOM    267  HB3 PRO A  18     -55.259  34.525  -7.420  1.00 62.43           H  
ATOM    268  O   PRO A  18     -54.661  33.288  -4.709  1.00 62.43           O  
ATOM    269  CG  PRO A  18     -55.061  36.304  -6.172  1.00 62.43           C  
ATOM    270  HG2 PRO A  18     -54.085  35.915  -5.882  1.00 62.43           H  
ATOM    271  HG3 PRO A  18     -54.951  37.166  -6.830  1.00 62.43           H  
ATOM    272  CD  PRO A  18     -55.862  36.650  -4.920  1.00 62.43           C  
ATOM    273  HD2 PRO A  18     -56.601  37.417  -5.151  1.00 62.43           H  
ATOM    274  HD3 PRO A  18     -55.186  36.997  -4.138  1.00 62.43           H  
ATOM    275  N   LYS A  19     -56.424  32.036  -5.350  1.00 59.55           N  
ATOM    276  H   LYS A  19     -57.370  32.067  -5.705  1.00 59.55           H  
ATOM    277  CA  LYS A  19     -55.834  30.732  -5.011  1.00 59.55           C  
ATOM    278  HA  LYS A  19     -55.602  30.716  -3.946  1.00 59.55           H  
ATOM    279  C   LYS A  19     -54.522  30.573  -5.786  1.00 59.55           C  
ATOM    280  CB  LYS A  19     -56.819  29.583  -5.330  1.00 59.55           C  
ATOM    281  HB2 LYS A  19     -57.163  29.682  -6.359  1.00 59.55           H  
ATOM    282  HB3 LYS A  19     -56.282  28.639  -5.243  1.00 59.55           H  
ATOM    283  O   LYS A  19     -54.537  30.215  -6.963  1.00 59.55           O  
ATOM    284  CG  LYS A  19     -58.037  29.531  -4.390  1.00 59.55           C  
ATOM    285  HG2 LYS A  19     -58.589  30.468  -4.465  1.00 59.55           H  
ATOM    286  HG3 LYS A  19     -57.690  29.412  -3.363  1.00 59.55           H  
ATOM    287  CD  LYS A  19     -58.980  28.366  -4.745  1.00 59.55           C  
ATOM    288  HD2 LYS A  19     -59.316  28.488  -5.774  1.00 59.55           H  
ATOM    289  HD3 LYS A  19     -58.439  27.424  -4.656  1.00 59.55           H  
ATOM    290  CE  LYS A  19     -60.196  28.357  -3.805  1.00 59.55           C  
ATOM    291  HE2 LYS A  19     -60.667  29.339  -3.847  1.00 59.55           H  
ATOM    292  HE3 LYS A  19     -59.850  28.209  -2.783  1.00 59.55           H  
ATOM    293  NZ  LYS A  19     -61.193  27.313  -4.167  1.00 59.55           N  
ATOM    294  HZ1 LYS A  19     -61.983  27.357  -3.540  1.00 59.55           H  
ATOM    295  HZ2 LYS A  19     -61.546  27.468  -5.101  1.00 59.55           H  
ATOM    296  HZ3 LYS A  19     -60.796  26.386  -4.114  1.00 59.55           H  
ATOM    297  N   ARG A  20     -53.384  30.854  -5.135  1.00 61.40           N  
ATOM    298  H   ARG A  20     -53.480  31.321  -4.244  1.00 61.40           H  
ATOM    299  CA  ARG A  20     -52.040  30.619  -5.682  1.00 61.40           C  
ATOM    300  HA  ARG A  20     -51.886  31.279  -6.535  1.00 61.40           H  
ATOM    301  C   ARG A  20     -51.991  29.177  -6.180  1.00 61.40           C  
ATOM    302  CB  ARG A  20     -50.947  30.875  -4.620  1.00 61.40           C  
ATOM    303  HB2 ARG A  20     -51.368  30.772  -3.620  1.00 61.40           H  
ATOM    304  HB3 ARG A  20     -50.172  30.115  -4.728  1.00 61.40           H  
ATOM    305  O   ARG A  20     -52.181  28.245  -5.397  1.00 61.40           O  
ATOM    306  CG  ARG A  20     -50.264  32.248  -4.758  1.00 61.40           C  
ATOM    307  HG2 ARG A  20     -49.822  32.321  -5.752  1.00 61.40           H  
ATOM    308  HG3 ARG A  20     -51.002  33.041  -4.637  1.00 61.40           H  
ATOM    309  CD  ARG A  20     -49.157  32.405  -3.700  1.00 61.40           C  
ATOM    310  HD2 ARG A  20     -49.621  32.504  -2.719  1.00 61.40           H  
ATOM    311  HD3 ARG A  20     -48.545  31.503  -3.706  1.00 61.40           H  
ATOM    312  NE  ARG A  20     -48.287  33.572  -3.958  1.00 61.40           N  
ATOM    313  HE  ARG A  20     -48.603  34.239  -4.649  1.00 61.40           H  
ATOM    314  NH1 ARG A  20     -46.645  33.079  -2.420  1.00 61.40           N  
ATOM    315 HH11 ARG A  20     -47.186  32.294  -2.088  1.00 61.40           H  
ATOM    316 HH12 ARG A  20     -45.771  33.317  -1.973  1.00 61.40           H  
ATOM    317  NH2 ARG A  20     -46.425  34.874  -3.719  1.00 61.40           N  
ATOM    318 HH21 ARG A  20     -46.761  35.511  -4.426  1.00 61.40           H  
ATOM    319 HH22 ARG A  20     -45.551  35.078  -3.257  1.00 61.40           H  
ATOM    320  CZ  ARG A  20     -47.129  33.834  -3.368  1.00 61.40           C  
ATOM    321  N   ARG A  21     -51.758  29.005  -7.484  1.00 63.12           N  
ATOM    322  H   ARG A  21     -51.713  29.836  -8.056  1.00 63.12           H  
ATOM    323  CA  ARG A  21     -51.491  27.710  -8.118  1.00 63.12           C  
ATOM    324  HA  ARG A  21     -52.402  27.112  -8.105  1.00 63.12           H  
ATOM    325  C   ARG A  21     -50.413  27.023  -7.277  1.00 63.12           C  
ATOM    326  CB  ARG A  21     -51.070  27.993  -9.573  1.00 63.12           C  
ATOM    327  HB2 ARG A  21     -51.813  28.657 -10.015  1.00 63.12           H  
ATOM    328  HB3 ARG A  21     -50.113  28.516  -9.576  1.00 63.12           H  
ATOM    329  O   ARG A  21     -49.312  27.559  -7.172  1.00 63.12           O  
ATOM    330  CG  ARG A  21     -50.970  26.753 -10.465  1.00 63.12           C  
ATOM    331  HG2 ARG A  21     -51.903  26.191 -10.432  1.00 63.12           H  
ATOM    332  HG3 ARG A  21     -50.159  26.123 -10.098  1.00 63.12           H  
ATOM    333  CD  ARG A  21     -50.677  27.177 -11.914  1.00 63.12           C  
ATOM    334  HD2 ARG A  21     -51.578  27.618 -12.341  1.00 63.12           H  
ATOM    335  HD3 ARG A  21     -49.888  27.928 -11.908  1.00 63.12           H  
ATOM    336  NE  ARG A  21     -50.234  26.034 -12.733  1.00 63.12           N  
ATOM    337  HE  ARG A  21     -50.118  25.150 -12.257  1.00 63.12           H  
ATOM    338  NH1 ARG A  21     -50.061  27.131 -14.750  1.00 63.12           N  
ATOM    339 HH11 ARG A  21     -49.834  27.123 -15.734  1.00 63.12           H  
ATOM    340 HH12 ARG A  21     -50.411  27.980 -14.330  1.00 63.12           H  
ATOM    341  NH2 ARG A  21     -49.483  24.986 -14.610  1.00 63.12           N  
ATOM    342 HH21 ARG A  21     -49.401  24.113 -14.108  1.00 63.12           H  
ATOM    343 HH22 ARG A  21     -49.272  25.012 -15.598  1.00 63.12           H  
ATOM    344  CZ  ARG A  21     -49.930  26.058 -14.021  1.00 63.12           C  
ATOM    345  N   LYS A  22     -50.769  25.926  -6.594  1.00 69.48           N  
ATOM    346  H   LYS A  22     -51.723  25.604  -6.673  1.00 69.48           H  
ATOM    347  CA  LYS A  22     -49.873  25.255  -5.642  1.00 69.48           C  
ATOM    348  HA  LYS A  22     -49.631  25.943  -4.832  1.00 69.48           H  
ATOM    349  C   LYS A  22     -48.573  24.922  -6.374  1.00 69.48           C  
ATOM    350  CB  LYS A  22     -50.516  23.988  -5.039  1.00 69.48           C  
ATOM    351  HB2 LYS A  22     -50.916  23.367  -5.841  1.00 69.48           H  
ATOM    352  HB3 LYS A  22     -49.731  23.421  -4.538  1.00 69.48           H  
ATOM    353  O   LYS A  22     -48.581  24.113  -7.302  1.00 69.48           O  
ATOM    354  CG  LYS A  22     -51.624  24.283  -4.009  1.00 69.48           C  
ATOM    355  HG2 LYS A  22     -51.224  24.934  -3.232  1.00 69.48           H  
ATOM    356  HG3 LYS A  22     -52.453  24.791  -4.502  1.00 69.48           H  
ATOM    357  CD  LYS A  22     -52.133  22.982  -3.360  1.00 69.48           C  
ATOM    358  HD2 LYS A  22     -51.290  22.472  -2.893  1.00 69.48           H  
ATOM    359  HD3 LYS A  22     -52.544  22.336  -4.136  1.00 69.48           H  
ATOM    360  CE  LYS A  22     -53.208  23.259  -2.298  1.00 69.48           C  
ATOM    361  HE2 LYS A  22     -54.050  23.760  -2.775  1.00 69.48           H  
ATOM    362  HE3 LYS A  22     -52.791  23.942  -1.558  1.00 69.48           H  
ATOM    363  NZ  LYS A  22     -53.666  22.010  -1.630  1.00 69.48           N  
ATOM    364  HZ1 LYS A  22     -52.893  21.546  -1.174  1.00 69.48           H  
ATOM    365  HZ2 LYS A  22     -54.358  22.210  -0.922  1.00 69.48           H  
ATOM    366  HZ3 LYS A  22     -54.069  21.365  -2.294  1.00 69.48           H  
ATOM    367  N   LEU A  23     -47.490  25.599  -5.994  1.00 77.00           N  
ATOM    368  H   LEU A  23     -47.586  26.291  -5.265  1.00 77.00           H  
ATOM    369  CA  LEU A  23     -46.145  25.246  -6.431  1.00 77.00           C  
ATOM    370  HA  LEU A  23     -46.072  25.343  -7.514  1.00 77.00           H  
ATOM    371  C   LEU A  23     -45.927  23.779  -6.055  1.00 77.00           C  
ATOM    372  CB  LEU A  23     -45.125  26.185  -5.759  1.00 77.00           C  
ATOM    373  HB2 LEU A  23     -44.141  25.715  -5.770  1.00 77.00           H  
ATOM    374  HB3 LEU A  23     -45.401  26.308  -4.712  1.00 77.00           H  
ATOM    375  O   LEU A  23     -46.293  23.367  -4.953  1.00 77.00           O  
ATOM    376  CG  LEU A  23     -45.039  27.562  -6.454  1.00 77.00           C  
ATOM    377  HG  LEU A  23     -45.963  27.757  -6.998  1.00 77.00           H  
ATOM    378  CD1 LEU A  23     -44.855  28.689  -5.439  1.00 77.00           C  
ATOM    379 HD11 LEU A  23     -43.939  28.529  -4.870  1.00 77.00           H  
ATOM    380 HD12 LEU A  23     -45.704  28.712  -4.756  1.00 77.00           H  
ATOM    381 HD13 LEU A  23     -44.790  29.645  -5.959  1.00 77.00           H  
ATOM    382  CD2 LEU A  23     -43.871  27.600  -7.440  1.00 77.00           C  
ATOM    383 HD21 LEU A  23     -43.849  28.562  -7.952  1.00 77.00           H  
ATOM    384 HD22 LEU A  23     -43.984  26.810  -8.183  1.00 77.00           H  
ATOM    385 HD23 LEU A  23     -42.927  27.460  -6.913  1.00 77.00           H  
ATOM    386  N   LYS A  24     -45.400  22.980  -6.989  1.00 83.40           N  
ATOM    387  H   LYS A  24     -45.085  23.392  -7.855  1.00 83.40           H  
ATOM    388  CA  LYS A  24     -45.015  21.602  -6.677  1.00 83.40           C  
ATOM    389  HA  LYS A  24     -45.891  21.051  -6.334  1.00 83.40           H  
ATOM    390  C   LYS A  24     -44.014  21.654  -5.526  1.00 83.40           C  
ATOM    391  CB  LYS A  24     -44.401  20.895  -7.896  1.00 83.40           C  
ATOM    392  HB2 LYS A  24     -43.972  19.951  -7.560  1.00 83.40           H  
ATOM    393  HB3 LYS A  24     -43.592  21.506  -8.296  1.00 83.40           H  
ATOM    394  O   LYS A  24     -43.098  22.477  -5.559  1.00 83.40           O  
ATOM    395  CG  LYS A  24     -45.425  20.598  -9.004  1.00 83.40           C  
ATOM    396  HG2 LYS A  24     -46.239  20.002  -8.590  1.00 83.40           H  
ATOM    397  HG3 LYS A  24     -45.829  21.534  -9.390  1.00 83.40           H  
ATOM    398  CD  LYS A  24     -44.756  19.819 -10.147  1.00 83.40           C  
ATOM    399  HD2 LYS A  24     -43.945  20.420 -10.559  1.00 83.40           H  
ATOM    400  HD3 LYS A  24     -44.335  18.898  -9.745  1.00 83.40           H  
ATOM    401  CE  LYS A  24     -45.756  19.475 -11.259  1.00 83.40           C  
ATOM    402  HE2 LYS A  24     -46.580  18.913 -10.820  1.00 83.40           H  
ATOM    403  HE3 LYS A  24     -46.160  20.403 -11.666  1.00 83.40           H  
ATOM    404  NZ  LYS A  24     -45.117  18.675 -12.338  1.00 83.40           N  
ATOM    405  HZ1 LYS A  24     -45.779  18.436 -13.062  1.00 83.40           H  
ATOM    406  HZ2 LYS A  24     -44.747  17.811 -11.968  1.00 83.40           H  
ATOM    407  HZ3 LYS A  24     -44.349  19.178 -12.761  1.00 83.40           H  
ATOM    408  N   ASN A  25     -44.199  20.797  -4.526  1.00 86.09           N  
ATOM    409  H   ASN A  25     -44.990  20.169  -4.541  1.00 86.09           H  
ATOM    410  CA  ASN A  25     -43.236  20.700  -3.438  1.00 86.09           C  
ATOM    411  HA  ASN A  25     -43.177  21.680  -2.965  1.00 86.09           H  
ATOM    412  C   ASN A  25     -41.861  20.337  -4.025  1.00 86.09           C  
ATOM    413  CB  ASN A  25     -43.706  19.674  -2.394  1.00 86.09           C  
ATOM    414  HB2 ASN A  25     -43.944  18.733  -2.888  1.00 86.09           H  
ATOM    415  HB3 ASN A  25     -42.893  19.486  -1.693  1.00 86.09           H  
ATOM    416  O   ASN A  25     -41.802  19.486  -4.920  1.00 86.09           O  
ATOM    417  CG  ASN A  25     -44.903  20.147  -1.588  1.00 86.09           C  
ATOM    418  ND2 ASN A  25     -45.572  19.247  -0.908  1.00 86.09           N  
ATOM    419 HD21 ASN A  25     -45.257  18.288  -0.877  1.00 86.09           H  
ATOM    420 HD22 ASN A  25     -46.311  19.595  -0.315  1.00 86.09           H  
ATOM    421  OD1 ASN A  25     -45.258  21.311  -1.549  1.00 86.09           O  
ATOM    422  N   PRO A  26     -40.778  20.984  -3.566  1.00 89.41           N  
ATOM    423  CA  PRO A  26     -39.437  20.657  -4.025  1.00 89.41           C  
ATOM    424  HA  PRO A  26     -39.372  20.808  -5.102  1.00 89.41           H  
ATOM    425  C   PRO A  26     -39.107  19.192  -3.711  1.00 89.41           C  
ATOM    426  CB  PRO A  26     -38.504  21.645  -3.318  1.00 89.41           C  
ATOM    427  HB2 PRO A  26     -38.375  22.529  -3.942  1.00 89.41           H  
ATOM    428  HB3 PRO A  26     -37.536  21.204  -3.083  1.00 89.41           H  
ATOM    429  O   PRO A  26     -39.585  18.631  -2.720  1.00 89.41           O  
ATOM    430  CG  PRO A  26     -39.274  22.026  -2.054  1.00 89.41           C  
ATOM    431  HG2 PRO A  26     -38.993  23.013  -1.688  1.00 89.41           H  
ATOM    432  HG3 PRO A  26     -39.108  21.271  -1.285  1.00 89.41           H  
ATOM    433  CD  PRO A  26     -40.731  21.980  -2.506  1.00 89.41           C  
ATOM    434  HD2 PRO A  26     -41.025  22.950  -2.908  1.00 89.41           H  
ATOM    435  HD3 PRO A  26     -41.367  21.707  -1.664  1.00 89.41           H  
ATOM    436  N   VAL A  27     -38.291  18.580  -4.571  1.00 92.18           N  
ATOM    437  H   VAL A  27     -37.905  19.115  -5.335  1.00 92.18           H  
ATOM    438  CA  VAL A  27     -37.794  17.212  -4.376  1.00 92.18           C  
ATOM    439  HA  VAL A  27     -38.648  16.544  -4.263  1.00 92.18           H  
ATOM    440  C   VAL A  27     -36.972  17.168  -3.088  1.00 92.18           C  
ATOM    441  CB  VAL A  27     -36.961  16.737  -5.584  1.00 92.18           C  
ATOM    442  HB  VAL A  27     -36.119  17.414  -5.729  1.00 92.18           H  
ATOM    443  O   VAL A  27     -36.124  18.028  -2.860  1.00 92.18           O  
ATOM    444  CG1 VAL A  27     -36.417  15.316  -5.390  1.00 92.18           C  
ATOM    445 HG11 VAL A  27     -37.231  14.618  -5.193  1.00 92.18           H  
ATOM    446 HG12 VAL A  27     -35.710  15.289  -4.561  1.00 92.18           H  
ATOM    447 HG13 VAL A  27     -35.884  14.997  -6.285  1.00 92.18           H  
ATOM    448  CG2 VAL A  27     -37.810  16.738  -6.865  1.00 92.18           C  
ATOM    449 HG21 VAL A  27     -37.209  16.385  -7.702  1.00 92.18           H  
ATOM    450 HG22 VAL A  27     -38.154  17.747  -7.095  1.00 92.18           H  
ATOM    451 HG23 VAL A  27     -38.671  16.081  -6.742  1.00 92.18           H  
ATOM    452  N   GLN A  28     -37.239  16.173  -2.245  1.00 91.82           N  
ATOM    453  H   GLN A  28     -37.910  15.468  -2.514  1.00 91.82           H  
ATOM    454  CA  GLN A  28     -36.478  15.955  -1.019  1.00 91.82           C  
ATOM    455  HA  GLN A  28     -36.301  16.913  -0.531  1.00 91.82           H  
ATOM    456  C   GLN A  28     -35.122  15.343  -1.377  1.00 91.82           C  
ATOM    457  CB  GLN A  28     -37.269  15.056  -0.054  1.00 91.82           C  
ATOM    458  HB2 GLN A  28     -36.658  14.860   0.827  1.00 91.82           H  
ATOM    459  HB3 GLN A  28     -37.471  14.101  -0.540  1.00 91.82           H  
ATOM    460  O   GLN A  28     -35.060  14.310  -2.039  1.00 91.82           O  
ATOM    461  CG  GLN A  28     -38.605  15.675   0.390  1.00 91.82           C  
ATOM    462  HG2 GLN A  28     -39.235  15.851  -0.482  1.00 91.82           H  
ATOM    463  HG3 GLN A  28     -39.124  14.963   1.032  1.00 91.82           H  
ATOM    464  CD  GLN A  28     -38.442  16.976   1.171  1.00 91.82           C  
ATOM    465  NE2 GLN A  28     -39.326  17.932   0.997  1.00 91.82           N  
ATOM    466 HE21 GLN A  28     -39.150  18.778   1.522  1.00 91.82           H  
ATOM    467 HE22 GLN A  28     -40.020  17.857   0.268  1.00 91.82           H  
ATOM    468  OE1 GLN A  28     -37.523  17.172   1.945  1.00 91.82           O  
ATOM    469  N   VAL A  29     -34.046  15.993  -0.946  1.00 93.26           N  
ATOM    470  H   VAL A  29     -34.180  16.806  -0.363  1.00 93.26           H  
ATOM    471  CA  VAL A  29     -32.659  15.553  -1.149  1.00 93.26           C  
ATOM    472  HA  VAL A  29     -32.671  14.569  -1.618  1.00 93.26           H  
ATOM    473  C   VAL A  29     -31.965  15.414   0.208  1.00 93.26           C  
ATOM    474  CB  VAL A  29     -31.885  16.507  -2.084  1.00 93.26           C  
ATOM    475  HB  VAL A  29     -30.854  16.158  -2.155  1.00 93.26           H  
ATOM    476  O   VAL A  29     -32.411  16.048   1.171  1.00 93.26           O  
ATOM    477  CG1 VAL A  29     -32.472  16.482  -3.500  1.00 93.26           C  
ATOM    478 HG11 VAL A  29     -31.848  17.077  -4.167  1.00 93.26           H  
ATOM    479 HG12 VAL A  29     -33.483  16.889  -3.499  1.00 93.26           H  
ATOM    480 HG13 VAL A  29     -32.502  15.456  -3.867  1.00 93.26           H  
ATOM    481  CG2 VAL A  29     -31.853  17.958  -1.584  1.00 93.26           C  
ATOM    482 HG21 VAL A  29     -31.407  18.001  -0.591  1.00 93.26           H  
ATOM    483 HG22 VAL A  29     -32.861  18.371  -1.548  1.00 93.26           H  
ATOM    484 HG23 VAL A  29     -31.247  18.562  -2.260  1.00 93.26           H  
ATOM    485  N   PRO A  30     -30.888  14.612   0.321  1.00 91.84           N  
ATOM    486  CA  PRO A  30     -30.139  14.485   1.566  1.00 91.84           C  
ATOM    487  HA  PRO A  30     -30.767  13.969   2.292  1.00 91.84           H  
ATOM    488  C   PRO A  30     -29.725  15.852   2.121  1.00 91.84           C  
ATOM    489  CB  PRO A  30     -28.929  13.605   1.241  1.00 91.84           C  
ATOM    490  HB2 PRO A  30     -28.091  14.217   0.906  1.00 91.84           H  
ATOM    491  HB3 PRO A  30     -28.636  12.990   2.091  1.00 91.84           H  
ATOM    492  O   PRO A  30     -29.151  16.686   1.416  1.00 91.84           O  
ATOM    493  CG  PRO A  30     -29.428  12.756   0.074  1.00 91.84           C  
ATOM    494  HG2 PRO A  30     -28.607  12.392  -0.545  1.00 91.84           H  
ATOM    495  HG3 PRO A  30     -30.021  11.923   0.453  1.00 91.84           H  
ATOM    496  CD  PRO A  30     -30.329  13.723  -0.691  1.00 91.84           C  
ATOM    497  HD2 PRO A  30     -31.104  13.166  -1.218  1.00 91.84           H  
ATOM    498  HD3 PRO A  30     -29.729  14.300  -1.394  1.00 91.84           H  
ATOM    499  N   ARG A  31     -30.031  16.094   3.399  1.00 93.56           N  
ATOM    500  H   ARG A  31     -30.490  15.364   3.925  1.00 93.56           H  
ATOM    501  CA  ARG A  31     -29.712  17.358   4.065  1.00 93.56           C  
ATOM    502  HA  ARG A  31     -29.960  18.172   3.384  1.00 93.56           H  
ATOM    503  C   ARG A  31     -28.216  17.423   4.364  1.00 93.56           C  
ATOM    504  CB  ARG A  31     -30.568  17.501   5.332  1.00 93.56           C  
ATOM    505  HB2 ARG A  31     -30.353  16.672   6.007  1.00 93.56           H  
ATOM    506  HB3 ARG A  31     -31.621  17.456   5.054  1.00 93.56           H  
ATOM    507  O   ARG A  31     -27.711  16.654   5.175  1.00 93.56           O  
ATOM    508  CG  ARG A  31     -30.297  18.827   6.059  1.00 93.56           C  
ATOM    509  HG2 ARG A  31     -30.523  19.660   5.393  1.00 93.56           H  
ATOM    510  HG3 ARG A  31     -29.249  18.880   6.353  1.00 93.56           H  
ATOM    511  CD  ARG A  31     -31.161  18.929   7.317  1.00 93.56           C  
ATOM    512  HD2 ARG A  31     -30.955  18.066   7.951  1.00 93.56           H  
ATOM    513  HD3 ARG A  31     -32.211  18.912   7.025  1.00 93.56           H  
ATOM    514  NE  ARG A  31     -30.868  20.165   8.064  1.00 93.56           N  
ATOM    515  HE  ARG A  31     -30.123  20.745   7.704  1.00 93.56           H  
ATOM    516  NH1 ARG A  31     -32.386  19.849   9.757  1.00 93.56           N  
ATOM    517 HH11 ARG A  31     -32.654  18.969   9.340  1.00 93.56           H  
ATOM    518 HH12 ARG A  31     -32.790  20.139  10.636  1.00 93.56           H  
ATOM    519  NH2 ARG A  31     -31.081  21.660   9.767  1.00 93.56           N  
ATOM    520 HH21 ARG A  31     -30.327  22.208   9.380  1.00 93.56           H  
ATOM    521 HH22 ARG A  31     -31.498  21.937  10.644  1.00 93.56           H  
ATOM    522  CZ  ARG A  31     -31.446  20.552   9.187  1.00 93.56           C  
ATOM    523  N   MET A  32     -27.527  18.394   3.774  1.00 92.59           N  
ATOM    524  H   MET A  32     -27.990  18.956   3.073  1.00 92.59           H  
ATOM    525  CA  MET A  32     -26.139  18.702   4.119  1.00 92.59           C  
ATOM    526  HA  MET A  32     -25.576  17.769   4.156  1.00 92.59           H  
ATOM    527  C   MET A  32     -26.080  19.370   5.499  1.00 92.59           C  
ATOM    528  CB  MET A  32     -25.536  19.581   3.016  1.00 92.59           C  
ATOM    529  HB2 MET A  32     -25.714  19.091   2.059  1.00 92.59           H  
ATOM    530  HB3 MET A  32     -26.035  20.550   3.004  1.00 92.59           H  
ATOM    531  O   MET A  32     -26.717  20.402   5.712  1.00 92.59           O  
ATOM    532  CG  MET A  32     -24.027  19.796   3.186  1.00 92.59           C  
ATOM    533  HG2 MET A  32     -23.849  20.312   4.129  1.00 92.59           H  
ATOM    534  HG3 MET A  32     -23.531  18.826   3.233  1.00 92.59           H  
ATOM    535  SD  MET A  32     -23.259  20.772   1.859  1.00 92.59           S  
ATOM    536  CE  MET A  32     -23.481  19.654   0.446  1.00 92.59           C  
ATOM    537  HE1 MET A  32     -24.540  19.551   0.210  1.00 92.59           H  
ATOM    538  HE2 MET A  32     -22.965  20.063  -0.423  1.00 92.59           H  
ATOM    539  HE3 MET A  32     -23.063  18.675   0.682  1.00 92.59           H  
ATOM    540  N   LEU A  33     -25.334  18.778   6.436  1.00 91.36           N  
ATOM    541  H   LEU A  33     -24.905  17.890   6.218  1.00 91.36           H  
ATOM    542  CA  LEU A  33     -25.137  19.338   7.779  1.00 91.36           C  
ATOM    543  HA  LEU A  33     -26.037  19.875   8.081  1.00 91.36           H  
ATOM    544  C   LEU A  33     -24.005  20.375   7.803  1.00 91.36           C  
ATOM    545  CB  LEU A  33     -24.883  18.205   8.793  1.00 91.36           C  
ATOM    546  HB2 LEU A  33     -23.998  17.649   8.482  1.00 91.36           H  
ATOM    547  HB3 LEU A  33     -24.661  18.657   9.760  1.00 91.36           H  
ATOM    548  O   LEU A  33     -24.185  21.459   8.349  1.00 91.36           O  
ATOM    549  CG  LEU A  33     -26.047  17.212   8.980  1.00 91.36           C  
ATOM    550  HG  LEU A  33     -26.266  16.728   8.028  1.00 91.36           H  
ATOM    551  CD1 LEU A  33     -25.641  16.134   9.985  1.00 91.36           C  
ATOM    552 HD11 LEU A  33     -24.751  15.616   9.627  1.00 91.36           H  
ATOM    553 HD12 LEU A  33     -25.428  16.582  10.955  1.00 91.36           H  
ATOM    554 HD13 LEU A  33     -26.445  15.405  10.090  1.00 91.36           H  
ATOM    555  CD2 LEU A  33     -27.322  17.892   9.491  1.00 91.36           C  
ATOM    556 HD21 LEU A  33     -28.082  17.135   9.686  1.00 91.36           H  
ATOM    557 HD22 LEU A  33     -27.108  18.435  10.412  1.00 91.36           H  
ATOM    558 HD23 LEU A  33     -27.704  18.578   8.735  1.00 91.36           H  
ATOM    559  N   ALA A  34     -22.861  20.055   7.193  1.00 90.84           N  
ATOM    560  H   ALA A  34     -22.774  19.143   6.768  1.00 90.84           H  
ATOM    561  CA  ALA A  34     -21.695  20.932   7.082  1.00 90.84           C  
ATOM    562  HA  ALA A  34     -22.031  21.950   6.885  1.00 90.84           H  
ATOM    563  C   ALA A  34     -20.783  20.485   5.918  1.00 90.84           C  
ATOM    564  CB  ALA A  34     -20.940  20.909   8.420  1.00 90.84           C  
ATOM    565  HB1 ALA A  34     -20.081  21.579   8.375  1.00 90.84           H  
ATOM    566  HB2 ALA A  34     -20.598  19.898   8.641  1.00 90.84           H  
ATOM    567  HB3 ALA A  34     -21.594  21.245   9.225  1.00 90.84           H  
ATOM    568  O   ALA A  34     -20.855  19.335   5.484  1.00 90.84           O  
ATOM    569  N   ARG A  35     -19.914  21.383   5.425  1.00 92.36           N  
ATOM    570  H   ARG A  35     -19.906  22.303   5.841  1.00 92.36           H  
ATOM    571  CA  ARG A  35     -18.857  21.101   4.433  1.00 92.36           C  
ATOM    572  HA  ARG A  35     -18.605  20.042   4.487  1.00 92.36           H  
ATOM    573  C   ARG A  35     -17.603  21.910   4.767  1.00 92.36           C  
ATOM    574  CB  ARG A  35     -19.358  21.422   3.013  1.00 92.36           C  
ATOM    575  HB2 ARG A  35     -19.583  22.486   2.941  1.00 92.36           H  
ATOM    576  HB3 ARG A  35     -20.275  20.862   2.832  1.00 92.36           H  
ATOM    577  O   ARG A  35     -17.709  23.087   5.093  1.00 92.36           O  
ATOM    578  CG  ARG A  35     -18.328  21.043   1.936  1.00 92.36           C  
ATOM    579  HG2 ARG A  35     -17.405  21.603   2.087  1.00 92.36           H  
ATOM    580  HG3 ARG A  35     -18.111  19.977   2.014  1.00 92.36           H  
ATOM    581  CD  ARG A  35     -18.849  21.348   0.529  1.00 92.36           C  
ATOM    582  HD2 ARG A  35     -19.801  20.835   0.392  1.00 92.36           H  
ATOM    583  HD3 ARG A  35     -19.008  22.422   0.440  1.00 92.36           H  
ATOM    584  NE  ARG A  35     -17.894  20.893  -0.502  1.00 92.36           N  
ATOM    585  HE  ARG A  35     -17.082  20.388  -0.179  1.00 92.36           H  
ATOM    586  NH1 ARG A  35     -19.049  21.626  -2.343  1.00 92.36           N  
ATOM    587 HH11 ARG A  35     -19.747  22.021  -1.728  1.00 92.36           H  
ATOM    588 HH12 ARG A  35     -19.124  21.714  -3.346  1.00 92.36           H  
ATOM    589  NH2 ARG A  35     -17.131  20.511  -2.614  1.00 92.36           N  
ATOM    590 HH21 ARG A  35     -17.230  20.575  -3.617  1.00 92.36           H  
ATOM    591 HH22 ARG A  35     -16.370  19.955  -2.250  1.00 92.36           H  
ATOM    592  CZ  ARG A  35     -18.026  21.014  -1.811  1.00 92.36           C  
ATOM    593  N   GLY A  36     -16.431  21.285   4.696  1.00 92.23           N  
ATOM    594  H   GLY A  36     -16.400  20.311   4.433  1.00 92.23           H  
ATOM    595  CA  GLY A  36     -15.179  21.865   5.181  1.00 92.23           C  
ATOM    596  HA2 GLY A  36     -15.321  22.243   6.194  1.00 92.23           H  
ATOM    597  HA3 GLY A  36     -14.888  22.699   4.542  1.00 92.23           H  
ATOM    598  C   GLY A  36     -14.047  20.842   5.197  1.00 92.23           C  
ATOM    599  O   GLY A  36     -14.181  19.766   4.619  1.00 92.23           O  
ATOM    600  N   GLY A  37     -12.929  21.200   5.828  1.00 90.43           N  
ATOM    601  H   GLY A  37     -12.903  22.084   6.315  1.00 90.43           H  
ATOM    602  CA  GLY A  37     -11.762  20.327   5.952  1.00 90.43           C  
ATOM    603  HA2 GLY A  37     -10.892  20.938   6.191  1.00 90.43           H  
ATOM    604  HA3 GLY A  37     -11.575  19.828   5.001  1.00 90.43           H  
ATOM    605  C   GLY A  37     -11.911  19.254   7.033  1.00 90.43           C  
ATOM    606  O   GLY A  37     -12.989  19.028   7.586  1.00 90.43           O  
ATOM    607  N   VAL A  38     -10.781  18.630   7.377  1.00 87.80           N  
ATOM    608  H   VAL A  38      -9.938  18.877   6.879  1.00 87.80           H  
ATOM    609  CA  VAL A  38     -10.684  17.551   8.378  1.00 87.80           C  
ATOM    610  HA  VAL A  38     -11.284  16.713   8.024  1.00 87.80           H  
ATOM    611  C   VAL A  38     -11.241  17.940   9.757  1.00 87.80           C  
ATOM    612  CB  VAL A  38      -9.217  17.079   8.470  1.00 87.80           C  
ATOM    613  HB  VAL A  38      -8.846  16.965   7.451  1.00 87.80           H  
ATOM    614  O   VAL A  38     -11.642  17.075  10.526  1.00 87.80           O  
ATOM    615  CG1 VAL A  38      -8.303  18.089   9.179  1.00 87.80           C  
ATOM    616 HG11 VAL A  38      -8.563  18.162  10.235  1.00 87.80           H  
ATOM    617 HG12 VAL A  38      -7.268  17.757   9.101  1.00 87.80           H  
ATOM    618 HG13 VAL A  38      -8.388  19.072   8.715  1.00 87.80           H  
ATOM    619  CG2 VAL A  38      -9.077  15.712   9.141  1.00 87.80           C  
ATOM    620 HG21 VAL A  38      -9.405  15.755  10.179  1.00 87.80           H  
ATOM    621 HG22 VAL A  38      -9.676  14.978   8.601  1.00 87.80           H  
ATOM    622 HG23 VAL A  38      -8.035  15.391   9.113  1.00 87.80           H  
ATOM    623  N   GLN A  39     -11.338  19.240  10.062  1.00 86.16           N  
ATOM    624  H   GLN A  39     -11.079  19.915   9.357  1.00 86.16           H  
ATOM    625  CA  GLN A  39     -11.865  19.743  11.333  1.00 86.16           C  
ATOM    626  HA  GLN A  39     -11.293  19.295  12.146  1.00 86.16           H  
ATOM    627  C   GLN A  39     -13.339  19.368  11.560  1.00 86.16           C  
ATOM    628  CB  GLN A  39     -11.710  21.274  11.413  1.00 86.16           C  
ATOM    629  HB2 GLN A  39     -12.385  21.752  10.703  1.00 86.16           H  
ATOM    630  HB3 GLN A  39     -12.026  21.580  12.411  1.00 86.16           H  
ATOM    631  O   GLN A  39     -13.769  19.256  12.705  1.00 86.16           O  
ATOM    632  CG  GLN A  39     -10.276  21.796  11.200  1.00 86.16           C  
ATOM    633  HG2 GLN A  39      -9.571  21.133  11.702  1.00 86.16           H  
ATOM    634  HG3 GLN A  39     -10.198  22.776  11.671  1.00 86.16           H  
ATOM    635  CD  GLN A  39      -9.865  21.962   9.736  1.00 86.16           C  
ATOM    636  NE2 GLN A  39      -8.618  22.284   9.475  1.00 86.16           N  
ATOM    637 HE21 GLN A  39      -7.959  22.436  10.225  1.00 86.16           H  
ATOM    638 HE22 GLN A  39      -8.374  22.423   8.505  1.00 86.16           H  
ATOM    639  OE1 GLN A  39     -10.632  21.791   8.799  1.00 86.16           O  
ATOM    640  N   LEU A  40     -14.114  19.140  10.492  1.00 88.47           N  
ATOM    641  H   LEU A  40     -13.702  19.191   9.571  1.00 88.47           H  
ATOM    642  CA  LEU A  40     -15.524  18.753  10.608  1.00 88.47           C  
ATOM    643  HA  LEU A  40     -15.993  19.364  11.380  1.00 88.47           H  
ATOM    644  C   LEU A  40     -15.738  17.309  11.061  1.00 88.47           C  
ATOM    645  CB  LEU A  40     -16.244  18.981   9.277  1.00 88.47           C  
ATOM    646  HB2 LEU A  40     -17.228  18.518   9.342  1.00 88.47           H  
ATOM    647  HB3 LEU A  40     -15.692  18.473   8.485  1.00 88.47           H  
ATOM    648  O   LEU A  40     -16.850  16.975  11.464  1.00 88.47           O  
ATOM    649  CG  LEU A  40     -16.438  20.453   8.900  1.00 88.47           C  
ATOM    650  HG  LEU A  40     -15.474  20.921   8.703  1.00 88.47           H  
ATOM    651  CD1 LEU A  40     -17.272  20.477   7.631  1.00 88.47           C  
ATOM    652 HD11 LEU A  40     -17.423  21.515   7.335  1.00 88.47           H  
ATOM    653 HD12 LEU A  40     -18.238  20.003   7.808  1.00 88.47           H  
ATOM    654 HD13 LEU A  40     -16.748  19.913   6.859  1.00 88.47           H  
ATOM    655  CD2 LEU A  40     -17.194  21.267   9.953  1.00 88.47           C  
ATOM    656 HD21 LEU A  40     -17.422  22.260   9.566  1.00 88.47           H  
ATOM    657 HD22 LEU A  40     -18.120  20.761  10.226  1.00 88.47           H  
ATOM    658 HD23 LEU A  40     -16.576  21.390  10.842  1.00 88.47           H  
ATOM    659  N   LEU A  41     -14.700  16.468  11.039  1.00 85.43           N  
ATOM    660  H   LEU A  41     -13.799  16.803  10.729  1.00 85.43           H  
ATOM    661  CA  LEU A  41     -14.794  15.099  11.547  1.00 85.43           C  
ATOM    662  HA  LEU A  41     -15.589  14.575  11.018  1.00 85.43           H  
ATOM    663  C   LEU A  41     -15.179  15.061  13.033  1.00 85.43           C  
ATOM    664  CB  LEU A  41     -13.458  14.376  11.311  1.00 85.43           C  
ATOM    665  HB2 LEU A  41     -12.650  14.974  11.733  1.00 85.43           H  
ATOM    666  HB3 LEU A  41     -13.475  13.436  11.861  1.00 85.43           H  
ATOM    667  O   LEU A  41     -15.811  14.110  13.466  1.00 85.43           O  
ATOM    668  CG  LEU A  41     -13.150  14.072   9.835  1.00 85.43           C  
ATOM    669  HG  LEU A  41     -13.072  15.000   9.268  1.00 85.43           H  
ATOM    670  CD1 LEU A  41     -11.822  13.330   9.734  1.00 85.43           C  
ATOM    671 HD11 LEU A  41     -11.540  13.199   8.689  1.00 85.43           H  
ATOM    672 HD12 LEU A  41     -11.915  12.351  10.203  1.00 85.43           H  
ATOM    673 HD13 LEU A  41     -11.043  13.889  10.252  1.00 85.43           H  
ATOM    674  CD2 LEU A  41     -14.225  13.189   9.208  1.00 85.43           C  
ATOM    675 HD21 LEU A  41     -13.808  12.674   8.342  1.00 85.43           H  
ATOM    676 HD22 LEU A  41     -14.561  12.433   9.918  1.00 85.43           H  
ATOM    677 HD23 LEU A  41     -15.074  13.800   8.902  1.00 85.43           H  
ATOM    678  N   GLY A  42     -14.869  16.106  13.807  1.00 81.71           N  
ATOM    679  H   GLY A  42     -14.372  16.882  13.394  1.00 81.71           H  
ATOM    680  CA  GLY A  42     -15.248  16.195  15.221  1.00 81.71           C  
ATOM    681  HA2 GLY A  42     -15.036  15.243  15.708  1.00 81.71           H  
ATOM    682  HA3 GLY A  42     -14.641  16.963  15.700  1.00 81.71           H  
ATOM    683  C   GLY A  42     -16.722  16.534  15.485  1.00 81.71           C  
ATOM    684  O   GLY A  42     -17.126  16.587  16.645  1.00 81.71           O  
ATOM    685  N   LEU A  43     -17.534  16.801  14.454  1.00 86.55           N  
ATOM    686  H   LEU A  43     -17.188  16.683  13.513  1.00 86.55           H  
ATOM    687  CA  LEU A  43     -18.941  17.151  14.642  1.00 86.55           C  
ATOM    688  HA  LEU A  43     -18.990  17.892  15.440  1.00 86.55           H  
ATOM    689  C   LEU A  43     -19.750  15.921  15.077  1.00 86.55           C  
ATOM    690  CB  LEU A  43     -19.497  17.784  13.352  1.00 86.55           C  
ATOM    691  HB2 LEU A  43     -19.478  17.027  12.569  1.00 86.55           H  
ATOM    692  HB3 LEU A  43     -18.841  18.599  13.044  1.00 86.55           H  
ATOM    693  O   LEU A  43     -19.811  14.915  14.368  1.00 86.55           O  
ATOM    694  CG  LEU A  43     -20.935  18.324  13.486  1.00 86.55           C  
ATOM    695  HG  LEU A  43     -21.587  17.542  13.879  1.00 86.55           H  
ATOM    696  CD1 LEU A  43     -21.011  19.546  14.407  1.00 86.55           C  
ATOM    697 HD11 LEU A  43     -20.731  19.269  15.423  1.00 86.55           H  
ATOM    698 HD12 LEU A  43     -20.343  20.329  14.048  1.00 86.55           H  
ATOM    699 HD13 LEU A  43     -22.033  19.924  14.431  1.00 86.55           H  
ATOM    700  CD2 LEU A  43     -21.469  18.733  12.112  1.00 86.55           C  
ATOM    701 HD21 LEU A  43     -20.844  19.519  11.689  1.00 86.55           H  
ATOM    702 HD22 LEU A  43     -22.494  19.091  12.207  1.00 86.55           H  
ATOM    703 HD23 LEU A  43     -21.458  17.867  11.449  1.00 86.55           H  
ATOM    704  N   GLN A  44     -20.438  16.027  16.214  1.00 85.57           N  
ATOM    705  H   GLN A  44     -20.321  16.851  16.787  1.00 85.57           H  
ATOM    706  CA  GLN A  44     -21.373  14.994  16.652  1.00 85.57           C  
ATOM    707  HA  GLN A  44     -20.845  14.041  16.669  1.00 85.57           H  
ATOM    708  C   GLN A  44     -22.534  14.878  15.659  1.00 85.57           C  
ATOM    709  CB  GLN A  44     -21.881  15.277  18.068  1.00 85.57           C  
ATOM    710  HB2 GLN A  44     -22.254  16.300  18.126  1.00 85.57           H  
ATOM    711  HB3 GLN A  44     -22.706  14.597  18.282  1.00 85.57           H  
ATOM    712  O   GLN A  44     -23.226  15.847  15.344  1.00 85.57           O  
ATOM    713  CG  GLN A  44     -20.790  15.056  19.129  1.00 85.57           C  
ATOM    714  HG2 GLN A  44     -20.391  14.047  19.026  1.00 85.57           H  
ATOM    715  HG3 GLN A  44     -19.975  15.765  18.982  1.00 85.57           H  
ATOM    716  CD  GLN A  44     -21.329  15.221  20.547  1.00 85.57           C  
ATOM    717  NE2 GLN A  44     -20.649  14.699  21.543  1.00 85.57           N  
ATOM    718 HE21 GLN A  44     -19.844  14.111  21.382  1.00 85.57           H  
ATOM    719 HE22 GLN A  44     -21.088  14.731  22.452  1.00 85.57           H  
ATOM    720  OE1 GLN A  44     -22.367  15.819  20.780  1.00 85.57           O  
ATOM    721  N   THR A  45     -22.741  13.669  15.150  1.00 88.65           N  
ATOM    722  H   THR A  45     -22.163  12.910  15.483  1.00 88.65           H  
ATOM    723  CA  THR A  45     -23.738  13.360  14.121  1.00 88.65           C  
ATOM    724  HA  THR A  45     -24.385  14.224  13.970  1.00 88.65           H  
ATOM    725  C   THR A  45     -24.623  12.201  14.566  1.00 88.65           C  
ATOM    726  CB  THR A  45     -23.067  13.030  12.779  1.00 88.65           C  
ATOM    727  HB  THR A  45     -23.827  12.615  12.117  1.00 88.65           H  
ATOM    728  O   THR A  45     -24.182  11.332  15.317  1.00 88.65           O  
ATOM    729  CG2 THR A  45     -22.463  14.251  12.090  1.00 88.65           C  
ATOM    730 HG21 THR A  45     -22.016  13.954  11.142  1.00 88.65           H  
ATOM    731 HG22 THR A  45     -21.701  14.711  12.720  1.00 88.65           H  
ATOM    732 HG23 THR A  45     -23.245  14.986  11.898  1.00 88.65           H  
ATOM    733  OG1 THR A  45     -22.036  12.081  12.946  1.00 88.65           O  
ATOM    734  HG1 THR A  45     -21.234  12.593  13.074  1.00 88.65           H  
ATOM    735  N   GLY A  46     -25.864  12.152  14.073  1.00 87.89           N  
ATOM    736  H   GLY A  46     -26.173  12.893  13.461  1.00 87.89           H  
ATOM    737  CA  GLY A  46     -26.801  11.058  14.360  1.00 87.89           C  
ATOM    738  HA2 GLY A  46     -27.779  11.305  13.947  1.00 87.89           H  
ATOM    739  HA3 GLY A  46     -26.904  10.960  15.440  1.00 87.89           H  
ATOM    740  C   GLY A  46     -26.365   9.693  13.791  1.00 87.89           C  
ATOM    741  O   GLY A  46     -25.362   9.617  13.074  1.00 87.89           O  
ATOM    742  N   PRO A  47     -27.099   8.608  14.098  1.00 87.01           N  
ATOM    743  CA  PRO A  47     -26.781   7.252  13.634  1.00 87.01           C  
ATOM    744  HA  PRO A  47     -25.765   6.989  13.925  1.00 87.01           H  
ATOM    745  C   PRO A  47     -26.894   7.097  12.109  1.00 87.01           C  
ATOM    746  CB  PRO A  47     -27.754   6.331  14.378  1.00 87.01           C  
ATOM    747  HB2 PRO A  47     -28.054   5.474  13.775  1.00 87.01           H  
ATOM    748  HB3 PRO A  47     -27.294   5.994  15.307  1.00 87.01           H  
ATOM    749  O   PRO A  47     -26.049   6.447  11.505  1.00 87.01           O  
ATOM    750  CG  PRO A  47     -28.943   7.236  14.700  1.00 87.01           C  
ATOM    751  HG2 PRO A  47     -29.488   6.891  15.578  1.00 87.01           H  
ATOM    752  HG3 PRO A  47     -29.607   7.290  13.837  1.00 87.01           H  
ATOM    753  CD  PRO A  47     -28.290   8.595  14.936  1.00 87.01           C  
ATOM    754  HD2 PRO A  47     -28.984   9.391  14.667  1.00 87.01           H  
ATOM    755  HD3 PRO A  47     -27.998   8.685  15.983  1.00 87.01           H  
ATOM    756  N   ASP A  48     -27.857   7.775  11.481  1.00 90.48           N  
ATOM    757  H   ASP A  48     -28.584   8.192  12.044  1.00 90.48           H  
ATOM    758  CA  ASP A  48     -28.107   7.697  10.031  1.00 90.48           C  
ATOM    759  HA  ASP A  48     -27.849   6.695   9.689  1.00 90.48           H  
ATOM    760  C   ASP A  48     -27.257   8.686   9.213  1.00 90.48           C  
ATOM    761  CB  ASP A  48     -29.603   7.907   9.757  1.00 90.48           C  
ATOM    762  HB2 ASP A  48     -29.867   8.931  10.024  1.00 90.48           H  
ATOM    763  HB3 ASP A  48     -29.796   7.773   8.693  1.00 90.48           H  
ATOM    764  O   ASP A  48     -27.504   8.924   8.031  1.00 90.48           O  
ATOM    765  CG  ASP A  48     -30.497   6.935  10.530  1.00 90.48           C  
ATOM    766  OD1 ASP A  48     -30.095   5.763  10.692  1.00 90.48           O  
ATOM    767  OD2 ASP A  48     -31.558   7.404  10.994  1.00 90.48           O  
ATOM    768  N   ALA A  49     -26.275   9.333   9.845  1.00 91.74           N  
ATOM    769  H   ALA A  49     -26.045   9.049  10.786  1.00 91.74           H  
ATOM    770  CA  ALA A  49     -25.418  10.285   9.160  1.00 91.74           C  
ATOM    771  HA  ALA A  49     -26.051  10.915   8.534  1.00 91.74           H  
ATOM    772  C   ALA A  49     -24.413   9.570   8.247  1.00 91.74           C  
ATOM    773  CB  ALA A  49     -24.735  11.192  10.181  1.00 91.74           C  
ATOM    774  HB1 ALA A  49     -24.136  11.941   9.663  1.00 91.74           H  
ATOM    775  HB2 ALA A  49     -24.083  10.595  10.819  1.00 91.74           H  
ATOM    776  HB3 ALA A  49     -25.490  11.687  10.791  1.00 91.74           H  
ATOM    777  O   ALA A  49     -23.726   8.631   8.656  1.00 91.74           O  
ATOM    778  N   HIS A  50     -24.285  10.086   7.028  1.00 92.20           N  
ATOM    779  H   HIS A  50     -24.884  10.856   6.768  1.00 92.20           H  
ATOM    780  CA  HIS A  50     -23.256   9.690   6.076  1.00 92.20           C  
ATOM    781  HA  HIS A  50     -22.823   8.740   6.392  1.00 92.20           H  
ATOM    782  C   HIS A  50     -22.136  10.724   6.043  1.00 92.20           C  
ATOM    783  CB  HIS A  50     -23.873   9.483   4.692  1.00 92.20           C  
ATOM    784  HB2 HIS A  50     -24.330  10.412   4.352  1.00 92.20           H  
ATOM    785  HB3 HIS A  50     -23.086   9.212   3.987  1.00 92.20           H  
ATOM    786  O   HIS A  50     -22.375  11.922   6.214  1.00 92.20           O  
ATOM    787  CG  HIS A  50     -24.904   8.389   4.693  1.00 92.20           C  
ATOM    788  CD2 HIS A  50     -26.263   8.528   4.615  1.00 92.20           C  
ATOM    789  HD2 HIS A  50     -26.806   9.457   4.528  1.00 92.20           H  
ATOM    790  ND1 HIS A  50     -24.637   7.052   4.840  1.00 92.20           N  
ATOM    791  HD1 HIS A  50     -23.715   6.650   4.931  1.00 92.20           H  
ATOM    792  CE1 HIS A  50     -25.810   6.396   4.850  1.00 92.20           C  
ATOM    793  HE1 HIS A  50     -25.927   5.328   4.963  1.00 92.20           H  
ATOM    794  NE2 HIS A  50     -26.828   7.252   4.687  1.00 92.20           N  
ATOM    795  N   LEU A  51     -20.920  10.255   5.791  1.00 93.80           N  
ATOM    796  H   LEU A  51     -20.817   9.267   5.613  1.00 93.80           H  
ATOM    797  CA  LEU A  51     -19.736  11.094   5.669  1.00 93.80           C  
ATOM    798  HA  LEU A  51     -20.015  12.141   5.785  1.00 93.80           H  
ATOM    799  C   LEU A  51     -19.143  10.916   4.272  1.00 93.80           C  
ATOM    800  CB  LEU A  51     -18.770  10.728   6.807  1.00 93.80           C  
ATOM    801  HB2 LEU A  51     -19.245  10.946   7.763  1.00 93.80           H  
ATOM    802  HB3 LEU A  51     -18.590   9.653   6.770  1.00 93.80           H  
ATOM    803  O   LEU A  51     -18.889   9.795   3.842  1.00 93.80           O  
ATOM    804  CG  LEU A  51     -17.417  11.447   6.744  1.00 93.80           C  
ATOM    805  HG  LEU A  51     -16.999  11.335   5.743  1.00 93.80           H  
ATOM    806  CD1 LEU A  51     -17.545  12.938   7.063  1.00 93.80           C  
ATOM    807 HD11 LEU A  51     -18.202  13.424   6.341  1.00 93.80           H  
ATOM    808 HD12 LEU A  51     -17.939  13.074   8.070  1.00 93.80           H  
ATOM    809 HD13 LEU A  51     -16.564  13.407   6.994  1.00 93.80           H  
ATOM    810  CD2 LEU A  51     -16.458  10.796   7.736  1.00 93.80           C  
ATOM    811 HD21 LEU A  51     -16.838  10.892   8.753  1.00 93.80           H  
ATOM    812 HD22 LEU A  51     -16.340   9.739   7.497  1.00 93.80           H  
ATOM    813 HD23 LEU A  51     -15.481  11.274   7.666  1.00 93.80           H  
ATOM    814  N   GLU A  52     -18.898  12.022   3.575  1.00 94.92           N  
ATOM    815  H   GLU A  52     -19.105  12.919   3.991  1.00 94.92           H  
ATOM    816  CA  GLU A  52     -18.138  12.026   2.326  1.00 94.92           C  
ATOM    817  HA  GLU A  52     -18.002  11.003   1.977  1.00 94.92           H  
ATOM    818  C   GLU A  52     -16.756  12.632   2.576  1.00 94.92           C  
ATOM    819  CB  GLU A  52     -18.874  12.790   1.217  1.00 94.92           C  
ATOM    820  HB2 GLU A  52     -19.069  13.810   1.546  1.00 94.92           H  
ATOM    821  HB3 GLU A  52     -18.211  12.828   0.353  1.00 94.92           H  
ATOM    822  O   GLU A  52     -16.659  13.758   3.067  1.00 94.92           O  
ATOM    823  CG  GLU A  52     -20.196  12.135   0.784  1.00 94.92           C  
ATOM    824  HG2 GLU A  52     -20.016  11.073   0.612  1.00 94.92           H  
ATOM    825  HG3 GLU A  52     -20.924  12.231   1.589  1.00 94.92           H  
ATOM    826  CD  GLU A  52     -20.766  12.762  -0.502  1.00 94.92           C  
ATOM    827  OE1 GLU A  52     -21.595  12.100  -1.159  1.00 94.92           O  
ATOM    828  OE2 GLU A  52     -20.324  13.867  -0.911  1.00 94.92           O  
ATOM    829  N   LEU A  53     -15.694  11.902   2.228  1.00 94.60           N  
ATOM    830  H   LEU A  53     -15.854  10.997   1.810  1.00 94.60           H  
ATOM    831  CA  LEU A  53     -14.311  12.374   2.336  1.00 94.60           C  
ATOM    832  HA  LEU A  53     -14.309  13.414   2.661  1.00 94.60           H  
ATOM    833  C   LEU A  53     -13.624  12.354   0.983  1.00 94.60           C  
ATOM    834  CB  LEU A  53     -13.511  11.537   3.346  1.00 94.60           C  
ATOM    835  HB2 LEU A  53     -12.470  11.859   3.312  1.00 94.60           H  
ATOM    836  HB3 LEU A  53     -13.543  10.494   3.032  1.00 94.60           H  
ATOM    837  O   LEU A  53     -13.777  11.406   0.221  1.00 94.60           O  
ATOM    838  CG  LEU A  53     -14.005  11.649   4.794  1.00 94.60           C  
ATOM    839  HG  LEU A  53     -15.032  11.289   4.854  1.00 94.60           H  
ATOM    840  CD1 LEU A  53     -13.130  10.787   5.698  1.00 94.60           C  
ATOM    841 HD11 LEU A  53     -12.102  11.147   5.663  1.00 94.60           H  
ATOM    842 HD12 LEU A  53     -13.166   9.745   5.378  1.00 94.60           H  
ATOM    843 HD13 LEU A  53     -13.482  10.842   6.728  1.00 94.60           H  
ATOM    844  CD2 LEU A  53     -13.930  13.090   5.306  1.00 94.60           C  
ATOM    845 HD21 LEU A  53     -14.592  13.738   4.732  1.00 94.60           H  
ATOM    846 HD22 LEU A  53     -12.907  13.463   5.247  1.00 94.60           H  
ATOM    847 HD23 LEU A  53     -14.276  13.132   6.339  1.00 94.60           H  
ATOM    848  N   GLU A  54     -12.837  13.387   0.712  1.00 95.19           N  
ATOM    849  H   GLU A  54     -12.711  14.101   1.415  1.00 95.19           H  
ATOM    850  CA  GLU A  54     -12.091  13.554  -0.531  1.00 95.19           C  
ATOM    851  HA  GLU A  54     -12.233  12.684  -1.171  1.00 95.19           H  
ATOM    852  C   GLU A  54     -10.598  13.650  -0.203  1.00 95.19           C  
ATOM    853  CB  GLU A  54     -12.611  14.785  -1.296  1.00 95.19           C  
ATOM    854  HB2 GLU A  54     -12.467  15.680  -0.692  1.00 95.19           H  
ATOM    855  HB3 GLU A  54     -12.024  14.882  -2.209  1.00 95.19           H  
ATOM    856  O   GLU A  54     -10.189  14.471   0.620  1.00 95.19           O  
ATOM    857  CG  GLU A  54     -14.106  14.652  -1.658  1.00 95.19           C  
ATOM    858  HG2 GLU A  54     -14.242  13.704  -2.179  1.00 95.19           H  
ATOM    859  HG3 GLU A  54     -14.696  14.615  -0.742  1.00 95.19           H  
ATOM    860  CD  GLU A  54     -14.665  15.775  -2.549  1.00 95.19           C  
ATOM    861  OE1 GLU A  54     -15.915  15.842  -2.701  1.00 95.19           O  
ATOM    862  OE2 GLU A  54     -13.860  16.504  -3.170  1.00 95.19           O  
ATOM    863  N   VAL A  55      -9.789  12.789  -0.819  1.00 94.83           N  
ATOM    864  H   VAL A  55     -10.196  12.127  -1.464  1.00 94.83           H  
ATOM    865  CA  VAL A  55      -8.344  12.679  -0.582  1.00 94.83           C  
ATOM    866  HA  VAL A  55      -8.006  13.561  -0.038  1.00 94.83           H  
ATOM    867  C   VAL A  55      -7.614  12.648  -1.921  1.00 94.83           C  
ATOM    868  CB  VAL A  55      -8.010  11.438   0.275  1.00 94.83           C  
ATOM    869  HB  VAL A  55      -8.350  10.542  -0.244  1.00 94.83           H  
ATOM    870  O   VAL A  55      -8.092  12.055  -2.888  1.00 94.83           O  
ATOM    871  CG1 VAL A  55      -6.504  11.298   0.547  1.00 94.83           C  
ATOM    872 HG11 VAL A  55      -6.324  10.449   1.207  1.00 94.83           H  
ATOM    873 HG12 VAL A  55      -6.117  12.201   1.020  1.00 94.83           H  
ATOM    874 HG13 VAL A  55      -5.965  11.110  -0.381  1.00 94.83           H  
ATOM    875  CG2 VAL A  55      -8.711  11.504   1.640  1.00 94.83           C  
ATOM    876 HG21 VAL A  55      -9.792  11.475   1.510  1.00 94.83           H  
ATOM    877 HG22 VAL A  55      -8.436  12.422   2.160  1.00 94.83           H  
ATOM    878 HG23 VAL A  55      -8.418  10.644   2.244  1.00 94.83           H  
ATOM    879  N   VAL A  56      -6.442  13.282  -1.971  1.00 95.34           N  
ATOM    880  H   VAL A  56      -6.098  13.720  -1.128  1.00 95.34           H  
ATOM    881  CA  VAL A  56      -5.512  13.198  -3.101  1.00 95.34           C  
ATOM    882  HA  VAL A  56      -5.944  12.556  -3.869  1.00 95.34           H  
ATOM    883  C   VAL A  56      -4.220  12.555  -2.624  1.00 95.34           C  
ATOM    884  CB  VAL A  56      -5.253  14.569  -3.749  1.00 95.34           C  
ATOM    885  HB  VAL A  56      -4.859  15.258  -3.002  1.00 95.34           H  
ATOM    886  O   VAL A  56      -3.626  12.999  -1.642  1.00 95.34           O  
ATOM    887  CG1 VAL A  56      -4.247  14.461  -4.904  1.00 95.34           C  
ATOM    888 HG11 VAL A  56      -4.156  15.422  -5.411  1.00 95.34           H  
ATOM    889 HG12 VAL A  56      -3.261  14.190  -4.524  1.00 95.34           H  
ATOM    890 HG13 VAL A  56      -4.575  13.705  -5.617  1.00 95.34           H  
ATOM    891  CG2 VAL A  56      -6.554  15.151  -4.317  1.00 95.34           C  
ATOM    892 HG21 VAL A  56      -6.964  14.471  -5.064  1.00 95.34           H  
ATOM    893 HG22 VAL A  56      -6.356  16.117  -4.782  1.00 95.34           H  
ATOM    894 HG23 VAL A  56      -7.284  15.295  -3.521  1.00 95.34           H  
ATOM    895  N   ILE A  57      -3.785  11.515  -3.326  1.00 93.72           N  
ATOM    896  H   ILE A  57      -4.333  11.212  -4.119  1.00 93.72           H  
ATOM    897  CA  ILE A  57      -2.552  10.787  -3.041  1.00 93.72           C  
ATOM    898  HA  ILE A  57      -2.138  11.135  -2.094  1.00 93.72           H  
ATOM    899  C   ILE A  57      -1.543  11.098  -4.132  1.00 93.72           C  
ATOM    900  CB  ILE A  57      -2.823   9.280  -2.894  1.00 93.72           C  
ATOM    901  HB  ILE A  57      -3.293   8.907  -3.803  1.00 93.72           H  
ATOM    902  O   ILE A  57      -1.807  10.891  -5.315  1.00 93.72           O  
ATOM    903  CG1 ILE A  57      -3.787   9.088  -1.709  1.00 93.72           C  
ATOM    904 HG12 ILE A  57      -4.736   9.576  -1.927  1.00 93.72           H  
ATOM    905 HG13 ILE A  57      -3.364   9.551  -0.817  1.00 93.72           H  
ATOM    906  CG2 ILE A  57      -1.507   8.515  -2.670  1.00 93.72           C  
ATOM    907 HG21 ILE A  57      -0.834   8.661  -3.515  1.00 93.72           H  
ATOM    908 HG22 ILE A  57      -1.698   7.444  -2.612  1.00 93.72           H  
ATOM    909 HG23 ILE A  57      -1.021   8.845  -1.752  1.00 93.72           H  
ATOM    910  CD1 ILE A  57      -4.099   7.635  -1.394  1.00 93.72           C  
ATOM    911 HD11 ILE A  57      -4.816   7.645  -0.573  1.00 93.72           H  
ATOM    912 HD12 ILE A  57      -3.213   7.102  -1.050  1.00 93.72           H  
ATOM    913 HD13 ILE A  57      -4.518   7.147  -2.274  1.00 93.72           H  
ATOM    914  N   ASN A  58      -0.378  11.595  -3.725  1.00 93.24           N  
ATOM    915  H   ASN A  58      -0.216  11.683  -2.732  1.00 93.24           H  
ATOM    916  CA  ASN A  58       0.723  11.858  -4.640  1.00 93.24           C  
ATOM    917  HA  ASN A  58       0.298  12.227  -5.574  1.00 93.24           H  
ATOM    918  C   ASN A  58       1.486  10.562  -4.955  1.00 93.24           C  
ATOM    919  CB  ASN A  58       1.622  12.956  -4.054  1.00 93.24           C  
ATOM    920  HB2 ASN A  58       1.903  12.689  -3.035  1.00 93.24           H  
ATOM    921  HB3 ASN A  58       2.533  13.037  -4.647  1.00 93.24           H  
ATOM    922  O   ASN A  58       1.626   9.707  -4.075  1.00 93.24           O  
ATOM    923  CG  ASN A  58       0.942  14.315  -4.073  1.00 93.24           C  
ATOM    924  ND2 ASN A  58       1.175  15.140  -3.080  1.00 93.24           N  
ATOM    925 HD21 ASN A  58       0.698  16.029  -3.132  1.00 93.24           H  
ATOM    926 HD22 ASN A  58       1.776  14.880  -2.311  1.00 93.24           H  
ATOM    927  OD1 ASN A  58       0.206  14.664  -4.978  1.00 93.24           O  
ATOM    928  N   PRO A  59       2.007  10.413  -6.183  1.00 93.57           N  
ATOM    929  CA  PRO A  59       2.796   9.248  -6.553  1.00 93.57           C  
ATOM    930  HA  PRO A  59       2.257   8.333  -6.312  1.00 93.57           H  
ATOM    931  C   PRO A  59       4.143   9.251  -5.817  1.00 93.57           C  
ATOM    932  CB  PRO A  59       2.963   9.350  -8.070  1.00 93.57           C  
ATOM    933  HB2 PRO A  59       3.886   8.881  -8.412  1.00 93.57           H  
ATOM    934  HB3 PRO A  59       2.100   8.906  -8.566  1.00 93.57           H  
ATOM    935  O   PRO A  59       4.678  10.310  -5.471  1.00 93.57           O  
ATOM    936  CG  PRO A  59       2.975  10.859  -8.309  1.00 93.57           C  
ATOM    937  HG2 PRO A  59       3.967  11.257  -8.093  1.00 93.57           H  
ATOM    938  HG3 PRO A  59       2.666  11.119  -9.322  1.00 93.57           H  
ATOM    939  CD  PRO A  59       1.987  11.380  -7.273  1.00 93.57           C  
ATOM    940  HD2 PRO A  59       0.989  11.411  -7.710  1.00 93.57           H  
ATOM    941  HD3 PRO A  59       2.285  12.374  -6.939  1.00 93.57           H  
ATOM    942  N   ARG A  60       4.706   8.059  -5.603  1.00 90.64           N  
ATOM    943  H   ARG A  60       4.173   7.232  -5.833  1.00 90.64           H  
ATOM    944  CA  ARG A  60       6.045   7.855  -5.038  1.00 90.64           C  
ATOM    945  HA  ARG A  60       6.506   8.818  -4.814  1.00 90.64           H  
ATOM    946  C   ARG A  60       6.953   7.194  -6.073  1.00 90.64           C  
ATOM    947  CB  ARG A  60       5.945   7.041  -3.729  1.00 90.64           C  
ATOM    948  HB2 ARG A  60       6.951   6.860  -3.352  1.00 90.64           H  
ATOM    949  HB3 ARG A  60       5.491   6.075  -3.949  1.00 90.64           H  
ATOM    950  O   ARG A  60       7.217   6.001  -5.999  1.00 90.64           O  
ATOM    951  CG  ARG A  60       5.123   7.699  -2.612  1.00 90.64           C  
ATOM    952  HG2 ARG A  60       5.125   7.042  -1.742  1.00 90.64           H  
ATOM    953  HG3 ARG A  60       4.089   7.819  -2.938  1.00 90.64           H  
ATOM    954  CD  ARG A  60       5.653   9.071  -2.207  1.00 90.64           C  
ATOM    955  HD2 ARG A  60       5.625   9.728  -3.076  1.00 90.64           H  
ATOM    956  HD3 ARG A  60       6.685   8.970  -1.869  1.00 90.64           H  
ATOM    957  NE  ARG A  60       4.838   9.634  -1.123  1.00 90.64           N  
ATOM    958  HE  ARG A  60       4.492   8.994  -0.423  1.00 90.64           H  
ATOM    959  NH1 ARG A  60       4.913  11.847  -1.731  1.00 90.64           N  
ATOM    960 HH11 ARG A  60       5.371  11.562  -2.585  1.00 90.64           H  
ATOM    961 HH12 ARG A  60       4.788  12.819  -1.487  1.00 90.64           H  
ATOM    962  NH2 ARG A  60       3.929  11.210   0.186  1.00 90.64           N  
ATOM    963 HH21 ARG A  60       3.767  10.429   0.805  1.00 90.64           H  
ATOM    964 HH22 ARG A  60       3.766  12.161   0.484  1.00 90.64           H  
ATOM    965  CZ  ARG A  60       4.561  10.899  -0.904  1.00 90.64           C  
ATOM    966  N   MET A  61       7.435   7.983  -7.037  1.00 87.78           N  
ATOM    967  H   MET A  61       7.141   8.949  -7.072  1.00 87.78           H  
ATOM    968  CA  MET A  61       8.390   7.508  -8.060  1.00 87.78           C  
ATOM    969  HA  MET A  61       8.289   6.428  -8.164  1.00 87.78           H  
ATOM    970  C   MET A  61       9.859   7.729  -7.661  1.00 87.78           C  
ATOM    971  CB  MET A  61       8.063   8.127  -9.430  1.00 87.78           C  
ATOM    972  HB2 MET A  61       8.281   9.195  -9.403  1.00 87.78           H  
ATOM    973  HB3 MET A  61       8.706   7.663 -10.178  1.00 87.78           H  
ATOM    974  O   MET A  61      10.759   7.304  -8.369  1.00 87.78           O  
ATOM    975  CG  MET A  61       6.600   7.940  -9.867  1.00 87.78           C  
ATOM    976  HG2 MET A  61       6.541   8.136 -10.938  1.00 87.78           H  
ATOM    977  HG3 MET A  61       5.988   8.677  -9.348  1.00 87.78           H  
ATOM    978  SD  MET A  61       5.925   6.292  -9.532  1.00 87.78           S  
ATOM    979  CE  MET A  61       4.277   6.286 -10.266  1.00 87.78           C  
ATOM    980  HE1 MET A  61       3.801   5.328 -10.059  1.00 87.78           H  
ATOM    981  HE2 MET A  61       3.660   7.069  -9.825  1.00 87.78           H  
ATOM    982  HE3 MET A  61       4.358   6.416 -11.345  1.00 87.78           H  
ATOM    983  N   GLN A  62      10.065   8.378  -6.510  1.00 67.18           N  
ATOM    984  H   GLN A  62       9.233   8.666  -6.016  1.00 67.18           H  
ATOM    985  CA  GLN A  62      11.344   8.686  -5.871  1.00 67.18           C  
ATOM    986  HA  GLN A  62      11.105   9.354  -5.043  1.00 67.18           H  
ATOM    987  C   GLN A  62      12.335   9.491  -6.724  1.00 67.18           C  
ATOM    988  CB  GLN A  62      11.969   7.445  -5.216  1.00 67.18           C  
ATOM    989  HB2 GLN A  62      12.939   7.740  -4.814  1.00 67.18           H  
ATOM    990  HB3 GLN A  62      12.117   6.662  -5.959  1.00 67.18           H  
ATOM    991  O   GLN A  62      13.434   9.060  -7.041  1.00 67.18           O  
ATOM    992  CG  GLN A  62      11.120   6.900  -4.060  1.00 67.18           C  
ATOM    993  HG2 GLN A  62      10.243   6.395  -4.466  1.00 67.18           H  
ATOM    994  HG3 GLN A  62      10.779   7.727  -3.438  1.00 67.18           H  
ATOM    995  CD  GLN A  62      11.890   5.937  -3.158  1.00 67.18           C  
ATOM    996  NE2 GLN A  62      11.234   5.334  -2.195  1.00 67.18           N  
ATOM    997 HE21 GLN A  62      11.734   4.564  -1.773  1.00 67.18           H  
ATOM    998 HE22 GLN A  62      10.225   5.324  -2.162  1.00 67.18           H  
ATOM    999  OE1 GLN A  62      13.100   5.769  -3.208  1.00 67.18           O  
ATOM   1000  N   VAL A  63      12.035  10.780  -6.848  1.00 56.20           N  
ATOM   1001  H   VAL A  63      11.059  11.030  -6.913  1.00 56.20           H  
ATOM   1002  CA  VAL A  63      12.914  11.796  -6.259  1.00 56.20           C  
ATOM   1003  HA  VAL A  63      13.843  11.332  -5.927  1.00 56.20           H  
ATOM   1004  C   VAL A  63      12.166  12.349  -5.041  1.00 56.20           C  
ATOM   1005  CB  VAL A  63      13.273  12.879  -7.284  1.00 56.20           C  
ATOM   1006  HB  VAL A  63      12.347  13.384  -7.558  1.00 56.20           H  
ATOM   1007  O   VAL A  63      11.164  13.048  -5.175  1.00 56.20           O  
ATOM   1008  CG1 VAL A  63      14.285  13.874  -6.693  1.00 56.20           C  
ATOM   1009 HG11 VAL A  63      13.883  14.339  -5.792  1.00 56.20           H  
ATOM   1010 HG12 VAL A  63      14.509  14.658  -7.416  1.00 56.20           H  
ATOM   1011 HG13 VAL A  63      15.210  13.356  -6.439  1.00 56.20           H  
ATOM   1012  CG2 VAL A  63      13.876  12.312  -8.573  1.00 56.20           C  
ATOM   1013 HG21 VAL A  63      13.148  11.678  -9.078  1.00 56.20           H  
ATOM   1014 HG22 VAL A  63      14.760  11.719  -8.341  1.00 56.20           H  
ATOM   1015 HG23 VAL A  63      14.146  13.124  -9.249  1.00 56.20           H  
ATOM   1016  N   ASN A  64      12.556  11.946  -3.829  1.00 49.21           N  
ATOM   1017  H   ASN A  64      13.388  11.379  -3.741  1.00 49.21           H  
ATOM   1018  CA  ASN A  64      11.948  12.524  -2.629  1.00 49.21           C  
ATOM   1019  HA  ASN A  64      10.865  12.449  -2.722  1.00 49.21           H  
ATOM   1020  C   ASN A  64      12.342  14.007  -2.572  1.00 49.21           C  
ATOM   1021  CB  ASN A  64      12.394  11.770  -1.360  1.00 49.21           C  
ATOM   1022  HB2 ASN A  64      13.462  11.558  -1.417  1.00 49.21           H  
ATOM   1023  HB3 ASN A  64      12.226  12.407  -0.492  1.00 49.21           H  
ATOM   1024  O   ASN A  64      13.540  14.289  -2.646  1.00 49.21           O  
ATOM   1025  CG  ASN A  64      11.615  10.488  -1.122  1.00 49.21           C  
ATOM   1026  ND2 ASN A  64      12.216   9.501  -0.498  1.00 49.21           N  
ATOM   1027 HD21 ASN A  64      13.192   9.564  -0.246  1.00 49.21           H  
ATOM   1028 HD22 ASN A  64      11.692   8.642  -0.420  1.00 49.21           H  
ATOM   1029  OD1 ASN A  64      10.456  10.355  -1.477  1.00 49.21           O  
ATOM   1030  N   PRO A  65      11.399  14.955  -2.416  1.00 43.02           N  
ATOM   1031  CA  PRO A  65      11.785  16.308  -2.065  1.00 43.02           C  
ATOM   1032  HA  PRO A  65      12.459  16.725  -2.813  1.00 43.02           H  
ATOM   1033  C   PRO A  65      12.498  16.217  -0.716  1.00 43.02           C  
ATOM   1034  CB  PRO A  65      10.489  17.123  -2.029  1.00 43.02           C  
ATOM   1035  HB2 PRO A  65      10.518  17.906  -1.271  1.00 43.02           H  
ATOM   1036  HB3 PRO A  65      10.311  17.557  -3.013  1.00 43.02           H  
ATOM   1037  O   PRO A  65      11.897  15.835   0.291  1.00 43.02           O  
ATOM   1038  CG  PRO A  65       9.410  16.081  -1.733  1.00 43.02           C  
ATOM   1039  HG2 PRO A  65       9.316  15.951  -0.655  1.00 43.02           H  
ATOM   1040  HG3 PRO A  65       8.450  16.362  -2.166  1.00 43.02           H  
ATOM   1041  CD  PRO A  65       9.954  14.793  -2.355  1.00 43.02           C  
ATOM   1042  HD2 PRO A  65       9.672  13.941  -1.738  1.00 43.02           H  
ATOM   1043  HD3 PRO A  65       9.566  14.676  -3.367  1.00 43.02           H  
ATOM   1044  N   ALA A  66      13.798  16.511  -0.698  1.00 38.63           N  
ATOM   1045  H   ALA A  66      14.262  16.751  -1.563  1.00 38.63           H  
ATOM   1046  CA  ALA A  66      14.449  16.846   0.554  1.00 38.63           C  
ATOM   1047  HA  ALA A  66      14.426  15.957   1.185  1.00 38.63           H  
ATOM   1048  C   ALA A  66      13.642  17.994   1.195  1.00 38.63           C  
ATOM   1049  CB  ALA A  66      15.910  17.226   0.293  1.00 38.63           C  
ATOM   1050  HB1 ALA A  66      16.406  17.466   1.234  1.00 38.63           H  
ATOM   1051  HB2 ALA A  66      16.433  16.396  -0.183  1.00 38.63           H  
ATOM   1052  HB3 ALA A  66      15.960  18.099  -0.358  1.00 38.63           H  
ATOM   1053  O   ALA A  66      13.143  18.850   0.457  1.00 38.63           O  
ATOM   1054  N   PRO A  67      13.478  18.033   2.528  1.00 45.55           N  
ATOM   1055  CA  PRO A  67      12.606  19.010   3.180  1.00 45.55           C  
ATOM   1056  HA  PRO A  67      11.592  18.854   2.812  1.00 45.55           H  
ATOM   1057  C   PRO A  67      12.977  20.484   2.926  1.00 45.55           C  
ATOM   1058  CB  PRO A  67      12.650  18.664   4.674  1.00 45.55           C  
ATOM   1059  HB2 PRO A  67      11.681  18.815   5.150  1.00 45.55           H  
ATOM   1060  HB3 PRO A  67      13.411  19.261   5.176  1.00 45.55           H  
ATOM   1061  O   PRO A  67      12.181  21.355   3.261  1.00 45.55           O  
ATOM   1062  CG  PRO A  67      13.077  17.199   4.710  1.00 45.55           C  
ATOM   1063  HG2 PRO A  67      13.601  16.952   5.634  1.00 45.55           H  
ATOM   1064  HG3 PRO A  67      12.202  16.562   4.581  1.00 45.55           H  
ATOM   1065  CD  PRO A  67      13.983  17.071   3.494  1.00 45.55           C  
ATOM   1066  HD2 PRO A  67      15.006  17.334   3.764  1.00 45.55           H  
ATOM   1067  HD3 PRO A  67      13.935  16.044   3.130  1.00 45.55           H  
ATOM   1068  N   GLU A  68      14.152  20.779   2.352  1.00 43.27           N  
ATOM   1069  H   GLU A  68      14.758  20.020   2.076  1.00 43.27           H  
ATOM   1070  CA  GLU A  68      14.736  22.128   2.359  1.00 43.27           C  
ATOM   1071  HA  GLU A  68      13.949  22.853   2.570  1.00 43.27           H  
ATOM   1072  C   GLU A  68      15.351  22.620   1.034  1.00 43.27           C  
ATOM   1073  CB  GLU A  68      15.745  22.217   3.520  1.00 43.27           C  
ATOM   1074  HB2 GLU A  68      16.287  23.160   3.455  1.00 43.27           H  
ATOM   1075  HB3 GLU A  68      16.456  21.395   3.450  1.00 43.27           H  
ATOM   1076  O   GLU A  68      15.706  23.793   0.953  1.00 43.27           O  
ATOM   1077  CG  GLU A  68      15.012  22.177   4.874  1.00 43.27           C  
ATOM   1078  HG2 GLU A  68      14.505  21.218   4.980  1.00 43.27           H  
ATOM   1079  HG3 GLU A  68      14.255  22.962   4.882  1.00 43.27           H  
ATOM   1080  CD  GLU A  68      15.917  22.348   6.097  1.00 43.27           C  
ATOM   1081  OE1 GLU A  68      15.347  22.609   7.182  1.00 43.27           O  
ATOM   1082  OE2 GLU A  68      17.147  22.162   5.973  1.00 43.27           O  
ATOM   1083  N   ASP A  69      15.402  21.825  -0.039  1.00 36.98           N  
ATOM   1084  H   ASP A  69      15.010  20.895   0.007  1.00 36.98           H  
ATOM   1085  CA  ASP A  69      16.117  22.236  -1.258  1.00 36.98           C  
ATOM   1086  HA  ASP A  69      16.629  23.180  -1.072  1.00 36.98           H  
ATOM   1087  C   ASP A  69      15.167  22.503  -2.433  1.00 36.98           C  
ATOM   1088  CB  ASP A  69      17.238  21.237  -1.577  1.00 36.98           C  
ATOM   1089  HB2 ASP A  69      17.624  21.455  -2.573  1.00 36.98           H  
ATOM   1090  HB3 ASP A  69      16.833  20.225  -1.585  1.00 36.98           H  
ATOM   1091  O   ASP A  69      14.431  21.617  -2.852  1.00 36.98           O  
ATOM   1092  CG  ASP A  69      18.403  21.341  -0.581  1.00 36.98           C  
ATOM   1093  OD1 ASP A  69      18.777  22.485  -0.239  1.00 36.98           O  
ATOM   1094  OD2 ASP A  69      18.937  20.271  -0.210  1.00 36.98           O  
ATOM   1095  N   THR A  70      15.188  23.755  -2.913  1.00 40.97           N  
ATOM   1096  H   THR A  70      15.813  24.352  -2.390  1.00 40.97           H  
ATOM   1097  CA  THR A  70      14.680  24.330  -4.183  1.00 40.97           C  
ATOM   1098  HA  THR A  70      14.600  25.396  -3.972  1.00 40.97           H  
ATOM   1099  C   THR A  70      13.274  23.936  -4.690  1.00 40.97           C  
ATOM   1100  CB  THR A  70      15.732  24.227  -5.306  1.00 40.97           C  
ATOM   1101  HB  THR A  70      15.281  24.533  -6.250  1.00 40.97           H  
ATOM   1102  O   THR A  70      12.870  22.784  -4.781  1.00 40.97           O  
ATOM   1103  CG2 THR A  70      16.942  25.123  -5.032  1.00 40.97           C  
ATOM   1104 HG21 THR A  70      16.625  26.159  -4.911  1.00 40.97           H  
ATOM   1105 HG22 THR A  70      17.633  25.065  -5.873  1.00 40.97           H  
ATOM   1106 HG23 THR A  70      17.458  24.792  -4.131  1.00 40.97           H  
ATOM   1107  OG1 THR A  70      16.211  22.918  -5.428  1.00 40.97           O  
ATOM   1108  HG1 THR A  70      16.828  22.862  -6.161  1.00 40.97           H  
ATOM   1109  N   LYS A  71      12.501  24.935  -5.150  1.00 45.69           N  
ATOM   1110  H   LYS A  71      12.874  25.871  -5.083  1.00 45.69           H  
ATOM   1111  CA  LYS A  71      11.156  24.759  -5.754  1.00 45.69           C  
ATOM   1112  HA  LYS A  71      10.488  24.345  -4.998  1.00 45.69           H  
ATOM   1113  C   LYS A  71      11.106  23.756  -6.924  1.00 45.69           C  
ATOM   1114  CB  LYS A  71      10.615  26.122  -6.225  1.00 45.69           C  
ATOM   1115  HB2 LYS A  71       9.735  25.949  -6.844  1.00 45.69           H  
ATOM   1116  HB3 LYS A  71      11.367  26.613  -6.842  1.00 45.69           H  
ATOM   1117  O   LYS A  71      10.026  23.277  -7.256  1.00 45.69           O  
ATOM   1118  CG  LYS A  71      10.202  27.046  -5.068  1.00 45.69           C  
ATOM   1119  HG2 LYS A  71       9.424  26.557  -4.482  1.00 45.69           H  
ATOM   1120  HG3 LYS A  71      11.062  27.236  -4.426  1.00 45.69           H  
ATOM   1121  CD  LYS A  71       9.670  28.381  -5.610  1.00 45.69           C  
ATOM   1122  HD2 LYS A  71      10.465  28.876  -6.167  1.00 45.69           H  
ATOM   1123  HD3 LYS A  71       8.834  28.185  -6.282  1.00 45.69           H  
ATOM   1124  CE  LYS A  71       9.204  29.280  -4.460  1.00 45.69           C  
ATOM   1125  HE2 LYS A  71      10.034  29.409  -3.765  1.00 45.69           H  
ATOM   1126  HE3 LYS A  71       8.401  28.772  -3.924  1.00 45.69           H  
ATOM   1127  NZ  LYS A  71       8.742  30.602  -4.954  1.00 45.69           N  
ATOM   1128  HZ1 LYS A  71       8.446  31.182  -4.182  1.00 45.69           H  
ATOM   1129  HZ2 LYS A  71       9.493  31.075  -5.436  1.00 45.69           H  
ATOM   1130  HZ3 LYS A  71       7.968  30.490  -5.593  1.00 45.69           H  
ATOM   1131  N   GLU A  72      12.245  23.427  -7.528  1.00 41.83           N  
ATOM   1132  H   GLU A  72      13.106  23.817  -7.170  1.00 41.83           H  
ATOM   1133  CA  GLU A  72      12.367  22.416  -8.584  1.00 41.83           C  
ATOM   1134  HA  GLU A  72      11.565  22.552  -9.310  1.00 41.83           H  
ATOM   1135  C   GLU A  72      12.230  20.979  -8.053  1.00 41.83           C  
ATOM   1136  CB  GLU A  72      13.704  22.614  -9.311  1.00 41.83           C  
ATOM   1137  HB2 GLU A  72      14.511  22.653  -8.579  1.00 41.83           H  
ATOM   1138  HB3 GLU A  72      13.872  21.768  -9.979  1.00 41.83           H  
ATOM   1139  O   GLU A  72      11.663  20.117  -8.728  1.00 41.83           O  
ATOM   1140  CG  GLU A  72      13.676  23.901 -10.150  1.00 41.83           C  
ATOM   1141  HG2 GLU A  72      13.517  24.754  -9.490  1.00 41.83           H  
ATOM   1142  HG3 GLU A  72      12.830  23.848 -10.835  1.00 41.83           H  
ATOM   1143  CD  GLU A  72      14.965  24.137 -10.949  1.00 41.83           C  
ATOM   1144  OE1 GLU A  72      14.861  24.826 -11.988  1.00 41.83           O  
ATOM   1145  OE2 GLU A  72      16.031  23.673 -10.492  1.00 41.83           O  
ATOM   1146  N   THR A  73      12.630  20.722  -6.808  1.00 40.91           N  
ATOM   1147  H   THR A  73      13.116  21.436  -6.285  1.00 40.91           H  
ATOM   1148  CA  THR A  73      12.601  19.392  -6.181  1.00 40.91           C  
ATOM   1149  HA  THR A  73      12.966  18.675  -6.916  1.00 40.91           H  
ATOM   1150  C   THR A  73      11.182  18.970  -5.792  1.00 40.91           C  
ATOM   1151  CB  THR A  73      13.543  19.337  -4.961  1.00 40.91           C  
ATOM   1152  HB  THR A  73      12.981  19.486  -4.040  1.00 40.91           H  
ATOM   1153  O   THR A  73      10.894  17.782  -5.687  1.00 40.91           O  
ATOM   1154  CG2 THR A  73      14.331  18.032  -4.903  1.00 40.91           C  
ATOM   1155 HG21 THR A  73      14.970  18.034  -4.020  1.00 40.91           H  
ATOM   1156 HG22 THR A  73      13.647  17.186  -4.845  1.00 40.91           H  
ATOM   1157 HG23 THR A  73      14.954  17.930  -5.792  1.00 40.91           H  
ATOM   1158  OG1 THR A  73      14.521  20.329  -5.073  1.00 40.91           O  
ATOM   1159  HG1 THR A  73      14.521  20.843  -4.262  1.00 40.91           H  
ATOM   1160  N   ALA A  74      10.230  19.899  -5.674  1.00 39.44           N  
ATOM   1161  H   ALA A  74      10.499  20.868  -5.769  1.00 39.44           H  
ATOM   1162  CA  ALA A  74       8.823  19.559  -5.439  1.00 39.44           C  
ATOM   1163  HA  ALA A  74       8.773  18.841  -4.621  1.00 39.44           H  
ATOM   1164  C   ALA A  74       8.152  18.898  -6.663  1.00 39.44           C  
ATOM   1165  CB  ALA A  74       8.083  20.825  -4.999  1.00 39.44           C  
ATOM   1166  HB1 ALA A  74       8.549  21.230  -4.100  1.00 39.44           H  
ATOM   1167  HB2 ALA A  74       7.043  20.583  -4.781  1.00 39.44           H  
ATOM   1168  HB3 ALA A  74       8.119  21.574  -5.790  1.00 39.44           H  
ATOM   1169  O   ALA A  74       7.280  18.045  -6.501  1.00 39.44           O  
ATOM   1170  N   ALA A  75       8.583  19.235  -7.887  1.00 50.03           N  
ATOM   1171  H   ALA A  75       9.335  19.904  -7.968  1.00 50.03           H  
ATOM   1172  CA  ALA A  75       8.100  18.597  -9.118  1.00 50.03           C  
ATOM   1173  HA  ALA A  75       7.015  18.499  -9.060  1.00 50.03           H  
ATOM   1174  C   ALA A  75       8.673  17.179  -9.322  1.00 50.03           C  
ATOM   1175  CB  ALA A  75       8.443  19.514 -10.299  1.00 50.03           C  
ATOM   1176  HB1 ALA A  75       8.002  20.499 -10.146  1.00 50.03           H  
ATOM   1177  HB2 ALA A  75       9.524  19.615 -10.390  1.00 50.03           H  
ATOM   1178  HB3 ALA A  75       8.048  19.086 -11.221  1.00 50.03           H  
ATOM   1179  O   ALA A  75       8.178  16.415 -10.154  1.00 50.03           O  
ATOM   1180  N   SER A  76       9.713  16.831  -8.563  1.00 56.67           N  
ATOM   1181  H   SER A  76      10.046  17.501  -7.884  1.00 56.67           H  
ATOM   1182  CA  SER A  76      10.535  15.648  -8.791  1.00 56.67           C  
ATOM   1183  HA  SER A  76      10.677  15.537  -9.866  1.00 56.67           H  
ATOM   1184  C   SER A  76       9.898  14.342  -8.299  1.00 56.67           C  
ATOM   1185  CB  SER A  76      11.913  15.899  -8.184  1.00 56.67           C  
ATOM   1186  HB2 SER A  76      12.624  15.210  -8.641  1.00 56.67           H  
ATOM   1187  HB3 SER A  76      12.244  16.912  -8.413  1.00 56.67           H  
ATOM   1188  O   SER A  76      10.106  13.308  -8.919  1.00 56.67           O  
ATOM   1189  OG  SER A  76      11.885  15.708  -6.786  1.00 56.67           O  
ATOM   1190  HG  SER A  76      11.506  16.470  -6.342  1.00 56.67           H  
ATOM   1191  N   GLY A  77       9.019  14.374  -7.288  1.00 68.41           N  
ATOM   1192  H   GLY A  77       8.919  15.243  -6.783  1.00 68.41           H  
ATOM   1193  CA  GLY A  77       8.389  13.158  -6.740  1.00 68.41           C  
ATOM   1194  HA2 GLY A  77       9.170  12.468  -6.418  1.00 68.41           H  
ATOM   1195  HA3 GLY A  77       7.790  13.429  -5.870  1.00 68.41           H  
ATOM   1196  C   GLY A  77       7.493  12.393  -7.720  1.00 68.41           C  
ATOM   1197  O   GLY A  77       7.154  11.231  -7.490  1.00 68.41           O  
ATOM   1198  N   ALA A  78       7.127  13.039  -8.826  1.00 84.03           N  
ATOM   1199  H   ALA A  78       7.505  13.964  -8.969  1.00 84.03           H  
ATOM   1200  CA  ALA A  78       6.312  12.464  -9.880  1.00 84.03           C  
ATOM   1201  HA  ALA A  78       5.723  11.653  -9.451  1.00 84.03           H  
ATOM   1202  C   ALA A  78       7.137  11.834 -11.021  1.00 84.03           C  
ATOM   1203  CB  ALA A  78       5.343  13.556 -10.330  1.00 84.03           C  
ATOM   1204  HB1 ALA A  78       4.441  13.073 -10.707  1.00 84.03           H  
ATOM   1205  HB2 ALA A  78       5.043  14.169  -9.480  1.00 84.03           H  
ATOM   1206  HB3 ALA A  78       5.815  14.191 -11.079  1.00 84.03           H  
ATOM   1207  O   ALA A  78       6.544  11.344 -11.986  1.00 84.03           O  
ATOM   1208  N   TYR A  79       8.468  11.852 -10.907  1.00 89.42           N  
ATOM   1209  H   TYR A  79       8.883  12.245 -10.074  1.00 89.42           H  
ATOM   1210  CA  TYR A  79       9.411  11.166 -11.784  1.00 89.42           C  
ATOM   1211  HA  TYR A  79       8.837  10.518 -12.446  1.00 89.42           H  
ATOM   1212  C   TYR A  79      10.376  10.295 -10.967  1.00 89.42           C  
ATOM   1213  CB  TYR A  79      10.181  12.173 -12.650  1.00 89.42           C  
ATOM   1214  HB2 TYR A  79      10.681  12.890 -11.999  1.00 89.42           H  
ATOM   1215  HB3 TYR A  79      10.958  11.639 -13.195  1.00 89.42           H  
ATOM   1216  O   TYR A  79      10.632  10.589  -9.800  1.00 89.42           O  
ATOM   1217  CG  TYR A  79       9.322  12.914 -13.657  1.00 89.42           C  
ATOM   1218  CD1 TYR A  79       9.083  12.343 -14.920  1.00 89.42           C  
ATOM   1219  HD1 TYR A  79       9.506  11.378 -15.156  1.00 89.42           H  
ATOM   1220  CD2 TYR A  79       8.763  14.166 -13.330  1.00 89.42           C  
ATOM   1221  HD2 TYR A  79       8.946  14.592 -12.355  1.00 89.42           H  
ATOM   1222  CE1 TYR A  79       8.296  13.030 -15.860  1.00 89.42           C  
ATOM   1223  HE1 TYR A  79       8.092  12.582 -16.821  1.00 89.42           H  
ATOM   1224  CE2 TYR A  79       7.960  14.849 -14.263  1.00 89.42           C  
ATOM   1225  HE2 TYR A  79       7.527  15.802 -13.998  1.00 89.42           H  
ATOM   1226  OH  TYR A  79       6.928  14.912 -16.431  1.00 89.42           O  
ATOM   1227  HH  TYR A  79       6.633  15.765 -16.103  1.00 89.42           H  
ATOM   1228  CZ  TYR A  79       7.722  14.275 -15.530  1.00 89.42           C  
ATOM   1229  N   SER A  80      10.912   9.235 -11.567  1.00 90.53           N  
ATOM   1230  H   SER A  80      10.629   9.007 -12.509  1.00 90.53           H  
ATOM   1231  CA  SER A  80      12.091   8.543 -11.029  1.00 90.53           C  
ATOM   1232  HA  SER A  80      12.097   8.617  -9.941  1.00 90.53           H  
ATOM   1233  C   SER A  80      13.381   9.194 -11.527  1.00 90.53           C  
ATOM   1234  CB  SER A  80      12.060   7.052 -11.382  1.00 90.53           C  
ATOM   1235  HB2 SER A  80      11.081   6.645 -11.130  1.00 90.53           H  
ATOM   1236  HB3 SER A  80      12.798   6.508 -10.792  1.00 90.53           H  
ATOM   1237  O   SER A  80      13.377  10.004 -12.461  1.00 90.53           O  
ATOM   1238  OG  SER A  80      12.354   6.852 -12.752  1.00 90.53           O  
ATOM   1239  HG  SER A  80      13.309   6.840 -12.850  1.00 90.53           H  
ATOM   1240  N   THR A  81      14.516   8.793 -10.961  1.00 87.77           N  
ATOM   1241  H   THR A  81      14.468   8.132 -10.199  1.00 87.77           H  
ATOM   1242  CA  THR A  81      15.810   8.998 -11.618  1.00 87.77           C  
ATOM   1243  HA  THR A  81      15.863  10.039 -11.937  1.00 87.77           H  
ATOM   1244  C   THR A  81      15.924   8.144 -12.880  1.00 87.77           C  
ATOM   1245  CB  THR A  81      16.996   8.749 -10.673  1.00 87.77           C  
ATOM   1246  HB  THR A  81      17.925   8.841 -11.235  1.00 87.77           H  
ATOM   1247  O   THR A  81      15.097   7.268 -13.139  1.00 87.77           O  
ATOM   1248  CG2 THR A  81      17.020   9.801  -9.565  1.00 87.77           C  
ATOM   1249 HG21 THR A  81      16.068   9.814  -9.034  1.00 87.77           H  
ATOM   1250 HG22 THR A  81      17.824   9.577  -8.864  1.00 87.77           H  
ATOM   1251 HG23 THR A  81      17.192  10.786  -9.999  1.00 87.77           H  
ATOM   1252  OG1 THR A  81      16.977   7.478 -10.070  1.00 87.77           O  
ATOM   1253  HG1 THR A  81      17.048   6.795 -10.741  1.00 87.77           H  
ATOM   1254  N   ASN A  82      16.956   8.420 -13.680  1.00 89.92           N  
ATOM   1255  H   ASN A  82      17.616   9.128 -13.392  1.00 89.92           H  
ATOM   1256  CA  ASN A  82      17.255   7.638 -14.876  1.00 89.92           C  
ATOM   1257  HA  ASN A  82      16.418   7.708 -15.571  1.00 89.92           H  
ATOM   1258  C   ASN A  82      17.466   6.166 -14.513  1.00 89.92           C  
ATOM   1259  CB  ASN A  82      18.524   8.186 -15.542  1.00 89.92           C  
ATOM   1260  HB2 ASN A  82      18.794   7.509 -16.352  1.00 89.92           H  
ATOM   1261  HB3 ASN A  82      19.336   8.179 -14.815  1.00 89.92           H  
ATOM   1262  O   ASN A  82      18.325   5.872 -13.685  1.00 89.92           O  
ATOM   1263  CG  ASN A  82      18.356   9.574 -16.119  1.00 89.92           C  
ATOM   1264  ND2 ASN A  82      19.404  10.361 -16.149  1.00 89.92           N  
ATOM   1265 HD21 ASN A  82      20.243  10.099 -15.650  1.00 89.92           H  
ATOM   1266 HD22 ASN A  82      19.250  11.282 -16.533  1.00 89.92           H  
ATOM   1267  OD1 ASN A  82      17.295   9.999 -16.529  1.00 89.92           O  
ATOM   1268  N   ILE A  83      16.723   5.283 -15.167  1.00 90.36           N  
ATOM   1269  H   ILE A  83      16.024   5.625 -15.811  1.00 90.36           H  
ATOM   1270  CA  ILE A  83      16.808   3.836 -14.985  1.00 90.36           C  
ATOM   1271  HA  ILE A  83      16.752   3.609 -13.920  1.00 90.36           H  
ATOM   1272  C   ILE A  83      18.158   3.349 -15.511  1.00 90.36           C  
ATOM   1273  CB  ILE A  83      15.619   3.150 -15.693  1.00 90.36           C  
ATOM   1274  HB  ILE A  83      15.655   3.415 -16.750  1.00 90.36           H  
ATOM   1275  O   ILE A  83      18.565   3.687 -16.630  1.00 90.36           O  
ATOM   1276  CG1 ILE A  83      14.276   3.644 -15.102  1.00 90.36           C  
ATOM   1277 HG12 ILE A  83      14.133   3.219 -14.109  1.00 90.36           H  
ATOM   1278 HG13 ILE A  83      14.279   4.729 -14.994  1.00 90.36           H  
ATOM   1279  CG2 ILE A  83      15.717   1.618 -15.574  1.00 90.36           C  
ATOM   1280 HG21 ILE A  83      14.871   1.139 -16.065  1.00 90.36           H  
ATOM   1281 HG22 ILE A  83      16.624   1.250 -16.053  1.00 90.36           H  
ATOM   1282 HG23 ILE A  83      15.732   1.322 -14.524  1.00 90.36           H  
ATOM   1283  CD1 ILE A  83      13.072   3.299 -15.978  1.00 90.36           C  
ATOM   1284 HD11 ILE A  83      12.882   2.226 -15.961  1.00 90.36           H  
ATOM   1285 HD12 ILE A  83      12.196   3.823 -15.593  1.00 90.36           H  
ATOM   1286 HD13 ILE A  83      13.247   3.626 -17.003  1.00 90.36           H  
ATOM   1287  N   THR A  84      18.863   2.569 -14.698  1.00 89.44           N  
ATOM   1288  H   THR A  84      18.507   2.379 -13.772  1.00 89.44           H  
ATOM   1289  CA  THR A  84      20.127   1.935 -15.066  1.00 89.44           C  
ATOM   1290  HA  THR A  84      20.541   2.469 -15.922  1.00 89.44           H  
ATOM   1291  C   THR A  84      19.912   0.491 -15.514  1.00 89.44           C  
ATOM   1292  CB  THR A  84      21.170   2.038 -13.944  1.00 89.44           C  
ATOM   1293  HB  THR A  84      22.095   1.593 -14.309  1.00 89.44           H  
ATOM   1294  O   THR A  84      18.936  -0.163 -15.159  1.00 89.44           O  
ATOM   1295  CG2 THR A  84      21.477   3.488 -13.564  1.00 89.44           C  
ATOM   1296 HG21 THR A  84      20.579   3.977 -13.187  1.00 89.44           H  
ATOM   1297 HG22 THR A  84      22.230   3.499 -12.776  1.00 89.44           H  
ATOM   1298 HG23 THR A  84      21.846   4.030 -14.434  1.00 89.44           H  
ATOM   1299  OG1 THR A  84      20.792   1.338 -12.791  1.00 89.44           O  
ATOM   1300  HG1 THR A  84      20.021   1.761 -12.408  1.00 89.44           H  
ATOM   1301  N   HIS A  85      20.822  -0.012 -16.349  1.00 87.15           N  
ATOM   1302  H   HIS A  85      21.627   0.552 -16.584  1.00 87.15           H  
ATOM   1303  CA  HIS A  85      20.828  -1.406 -16.784  1.00 87.15           C  
ATOM   1304  HA  HIS A  85      19.874  -1.877 -16.544  1.00 87.15           H  
ATOM   1305  C   HIS A  85      21.927  -2.167 -16.040  1.00 87.15           C  
ATOM   1306  CB  HIS A  85      21.000  -1.469 -18.307  1.00 87.15           C  
ATOM   1307  HB2 HIS A  85      20.106  -1.064 -18.781  1.00 87.15           H  
ATOM   1308  HB3 HIS A  85      21.847  -0.845 -18.596  1.00 87.15           H  
ATOM   1309  O   HIS A  85      23.100  -1.784 -16.098  1.00 87.15           O  
ATOM   1310  CG  HIS A  85      21.249  -2.861 -18.828  1.00 87.15           C  
ATOM   1311  CD2 HIS A  85      20.320  -3.754 -19.292  1.00 87.15           C  
ATOM   1312  HD2 HIS A  85      19.255  -3.585 -19.359  1.00 87.15           H  
ATOM   1313  ND1 HIS A  85      22.473  -3.483 -18.890  1.00 87.15           N  
ATOM   1314  HD1 HIS A  85      23.321  -3.154 -18.452  1.00 87.15           H  
ATOM   1315  CE1 HIS A  85      22.286  -4.722 -19.373  1.00 87.15           C  
ATOM   1316  HE1 HIS A  85      23.052  -5.479 -19.452  1.00 87.15           H  
ATOM   1317  NE2 HIS A  85      20.990  -4.928 -19.650  1.00 87.15           N  
ATOM   1318  N   ALA A  86      21.559  -3.268 -15.387  1.00 89.70           N  
ATOM   1319  H   ALA A  86      20.580  -3.513 -15.345  1.00 89.70           H  
ATOM   1320  CA  ALA A  86      22.502  -4.130 -14.690  1.00 89.70           C  
ATOM   1321  HA  ALA A  86      23.063  -3.506 -13.994  1.00 89.70           H  
ATOM   1322  C   ALA A  86      23.466  -4.832 -15.668  1.00 89.70           C  
ATOM   1323  CB  ALA A  86      21.715  -5.155 -13.877  1.00 89.70           C  
ATOM   1324  HB1 ALA A  86      21.119  -5.785 -14.538  1.00 89.70           H  
ATOM   1325  HB2 ALA A  86      22.401  -5.786 -13.312  1.00 89.70           H  
ATOM   1326  HB3 ALA A  86      21.049  -4.636 -13.189  1.00 89.70           H  
ATOM   1327  O   ALA A  86      23.034  -5.370 -16.684  1.00 89.70           O  
ATOM   1328  N   PRO A  87      24.777  -4.911 -15.381  1.00 86.96           N  
ATOM   1329  CA  PRO A  87      25.734  -5.595 -16.256  1.00 86.96           C  
ATOM   1330  HA  PRO A  87      25.653  -5.202 -17.269  1.00 86.96           H  
ATOM   1331  C   PRO A  87      25.526  -7.120 -16.325  1.00 86.96           C  
ATOM   1332  CB  PRO A  87      27.107  -5.234 -15.681  1.00 86.96           C  
ATOM   1333  HB2 PRO A  87      27.456  -4.308 -16.138  1.00 86.96           H  
ATOM   1334  HB3 PRO A  87      27.840  -6.027 -15.828  1.00 86.96           H  
ATOM   1335  O   PRO A  87      25.998  -7.758 -17.264  1.00 86.96           O  
ATOM   1336  CG  PRO A  87      26.821  -4.991 -14.199  1.00 86.96           C  
ATOM   1337  HG2 PRO A  87      27.563  -4.337 -13.742  1.00 86.96           H  
ATOM   1338  HG3 PRO A  87      26.772  -5.947 -13.677  1.00 86.96           H  
ATOM   1339  CD  PRO A  87      25.438  -4.349 -14.217  1.00 86.96           C  
ATOM   1340  HD2 PRO A  87      24.901  -4.581 -13.298  1.00 86.96           H  
ATOM   1341  HD3 PRO A  87      25.529  -3.270 -14.339  1.00 86.96           H  
ATOM   1342  N   SER A  88      24.851  -7.719 -15.339  1.00 86.97           N  
ATOM   1343  H   SER A  88      24.465  -7.146 -14.603  1.00 86.97           H  
ATOM   1344  CA  SER A  88      24.488  -9.140 -15.309  1.00 86.97           C  
ATOM   1345  HA  SER A  88      24.199  -9.449 -16.313  1.00 86.97           H  
ATOM   1346  C   SER A  88      23.303  -9.376 -14.366  1.00 86.97           C  
ATOM   1347  CB  SER A  88      25.681  -9.996 -14.849  1.00 86.97           C  
ATOM   1348  HB2 SER A  88      25.433 -11.047 -14.998  1.00 86.97           H  
ATOM   1349  HB3 SER A  88      26.557  -9.761 -15.455  1.00 86.97           H  
ATOM   1350  O   SER A  88      23.067  -8.573 -13.465  1.00 86.97           O  
ATOM   1351  OG  SER A  88      25.978  -9.788 -13.477  1.00 86.97           O  
ATOM   1352  HG  SER A  88      26.332 -10.594 -13.093  1.00 86.97           H  
ATOM   1353  N   LEU A  89      22.614 -10.519 -14.494  1.00 83.02           N  
ATOM   1354  H   LEU A  89      22.806 -11.118 -15.285  1.00 83.02           H  
ATOM   1355  CA  LEU A  89      21.512 -10.902 -13.590  1.00 83.02           C  
ATOM   1356  HA  LEU A  89      20.726 -10.149 -13.644  1.00 83.02           H  
ATOM   1357  C   LEU A  89      21.942 -10.987 -12.114  1.00 83.02           C  
ATOM   1358  CB  LEU A  89      20.928 -12.271 -13.999  1.00 83.02           C  
ATOM   1359  HB2 LEU A  89      21.731 -12.984 -14.187  1.00 83.02           H  
ATOM   1360  HB3 LEU A  89      20.368 -12.641 -13.140  1.00 83.02           H  
ATOM   1361  O   LEU A  89      21.130 -10.806 -11.212  1.00 83.02           O  
ATOM   1362  CG  LEU A  89      19.947 -12.253 -15.184  1.00 83.02           C  
ATOM   1363  HG  LEU A  89      19.262 -11.413 -15.076  1.00 83.02           H  
ATOM   1364  CD1 LEU A  89      20.661 -12.150 -16.535  1.00 83.02           C  
ATOM   1365 HD11 LEU A  89      19.929 -12.242 -17.338  1.00 83.02           H  
ATOM   1366 HD12 LEU A  89      21.133 -11.172 -16.632  1.00 83.02           H  
ATOM   1367 HD13 LEU A  89      21.403 -12.942 -16.637  1.00 83.02           H  
ATOM   1368  CD2 LEU A  89      19.129 -13.546 -15.181  1.00 83.02           C  
ATOM   1369 HD21 LEU A  89      18.409 -13.527 -15.999  1.00 83.02           H  
ATOM   1370 HD22 LEU A  89      19.782 -14.412 -15.290  1.00 83.02           H  
ATOM   1371 HD23 LEU A  89      18.573 -13.625 -14.247  1.00 83.02           H  
ATOM   1372  N   THR A  90      23.216 -11.292 -11.855  1.00 82.52           N  
ATOM   1373  H   THR A  90      23.846 -11.407 -12.636  1.00 82.52           H  
ATOM   1374  CA  THR A  90      23.761 -11.482 -10.503  1.00 82.52           C  
ATOM   1375  HA  THR A  90      22.968 -11.858  -9.856  1.00 82.52           H  
ATOM   1376  C   THR A  90      24.270 -10.195  -9.860  1.00 82.52           C  
ATOM   1377  CB  THR A  90      24.893 -12.517 -10.522  1.00 82.52           C  
ATOM   1378  HB  THR A  90      25.368 -12.548  -9.542  1.00 82.52           H  
ATOM   1379  O   THR A  90      24.449 -10.169  -8.638  1.00 82.52           O  
ATOM   1380  CG2 THR A  90      24.369 -13.914 -10.849  1.00 82.52           C  
ATOM   1381 HG21 THR A  90      23.973 -13.945 -11.864  1.00 82.52           H  
ATOM   1382 HG22 THR A  90      23.574 -14.181 -10.153  1.00 82.52           H  
ATOM   1383 HG23 THR A  90      25.174 -14.642 -10.755  1.00 82.52           H  
ATOM   1384  OG1 THR A  90      25.863 -12.193 -11.501  1.00 82.52           O  
ATOM   1385  HG1 THR A  90      26.534 -12.878 -11.458  1.00 82.52           H  
ATOM   1386  N   ASN A  91      24.498  -9.152 -10.663  1.00 85.15           N  
ATOM   1387  H   ASN A  91      24.251  -9.242 -11.639  1.00 85.15           H  
ATOM   1388  CA  ASN A  91      24.996  -7.844 -10.245  1.00 85.15           C  
ATOM   1389  HA  ASN A  91      25.080  -7.835  -9.158  1.00 85.15           H  
ATOM   1390  C   ASN A  91      23.990  -6.741 -10.599  1.00 85.15           C  
ATOM   1391  CB  ASN A  91      26.394  -7.617 -10.838  1.00 85.15           C  
ATOM   1392  HB2 ASN A  91      26.300  -7.468 -11.913  1.00 85.15           H  
ATOM   1393  HB3 ASN A  91      27.016  -8.495 -10.662  1.00 85.15           H  
ATOM   1394  O   ASN A  91      24.345  -5.717 -11.181  1.00 85.15           O  
ATOM   1395  CG  ASN A  91      27.090  -6.421 -10.209  1.00 85.15           C  
ATOM   1396  ND2 ASN A  91      27.942  -5.751 -10.950  1.00 85.15           N  
ATOM   1397 HD21 ASN A  91      28.027  -5.974 -11.931  1.00 85.15           H  
ATOM   1398 HD22 ASN A  91      28.325  -4.912 -10.538  1.00 85.15           H  
ATOM   1399  OD1 ASN A  91      26.944  -6.111  -9.034  1.00 85.15           O  
ATOM   1400  N   ASP A  92      22.731  -6.992 -10.264  1.00 87.15           N  
ATOM   1401  H   ASP A  92      22.506  -7.872  -9.823  1.00 87.15           H  
ATOM   1402  CA  ASP A  92      21.638  -6.041 -10.388  1.00 87.15           C  
ATOM   1403  HA  ASP A  92      21.893  -5.276 -11.122  1.00 87.15           H  
ATOM   1404  C   ASP A  92      21.417  -5.343  -9.040  1.00 87.15           C  
ATOM   1405  CB  ASP A  92      20.415  -6.800 -10.907  1.00 87.15           C  
ATOM   1406  HB2 ASP A  92      20.151  -7.590 -10.204  1.00 87.15           H  
ATOM   1407  HB3 ASP A  92      20.668  -7.271 -11.857  1.00 87.15           H  
ATOM   1408  O   ASP A  92      21.075  -5.986  -8.046  1.00 87.15           O  
ATOM   1409  CG  ASP A  92      19.216  -5.888 -11.128  1.00 87.15           C  
ATOM   1410  OD1 ASP A  92      19.428  -4.660 -11.208  1.00 87.15           O  
ATOM   1411  OD2 ASP A  92      18.109  -6.461 -11.209  1.00 87.15           O  
ATOM   1412  N   VAL A  93      21.722  -4.045  -8.987  1.00 87.76           N  
ATOM   1413  H   VAL A  93      21.880  -3.575  -9.867  1.00 87.76           H  
ATOM   1414  CA  VAL A  93      21.726  -3.227  -7.763  1.00 87.76           C  
ATOM   1415  HA  VAL A  93      21.120  -3.719  -7.002  1.00 87.76           H  
ATOM   1416  C   VAL A  93      21.076  -1.875  -8.076  1.00 87.76           C  
ATOM   1417  CB  VAL A  93      23.149  -3.054  -7.182  1.00 87.76           C  
ATOM   1418  HB  VAL A  93      23.745  -2.422  -7.840  1.00 87.76           H  
ATOM   1419  O   VAL A  93      21.781  -0.868  -8.204  1.00 87.76           O  
ATOM   1420  CG1 VAL A  93      23.080  -2.406  -5.791  1.00 87.76           C  
ATOM   1421 HG11 VAL A  93      22.637  -1.413  -5.856  1.00 87.76           H  
ATOM   1422 HG12 VAL A  93      24.080  -2.306  -5.367  1.00 87.76           H  
ATOM   1423 HG13 VAL A  93      22.452  -3.016  -5.141  1.00 87.76           H  
ATOM   1424  CG2 VAL A  93      23.907  -4.382  -7.031  1.00 87.76           C  
ATOM   1425 HG21 VAL A  93      24.055  -4.835  -8.011  1.00 87.76           H  
ATOM   1426 HG22 VAL A  93      24.888  -4.200  -6.593  1.00 87.76           H  
ATOM   1427 HG23 VAL A  93      23.331  -5.066  -6.407  1.00 87.76           H  
ATOM   1428  N   PRO A  94      19.748  -1.840  -8.266  1.00 87.27           N  
ATOM   1429  CA  PRO A  94      19.056  -0.610  -8.614  1.00 87.27           C  
ATOM   1430  HA  PRO A  94      19.541  -0.137  -9.469  1.00 87.27           H  
ATOM   1431  C   PRO A  94      19.065   0.367  -7.431  1.00 87.27           C  
ATOM   1432  CB  PRO A  94      17.649  -1.048  -9.024  1.00 87.27           C  
ATOM   1433  HB2 PRO A  94      17.644  -1.297 -10.085  1.00 87.27           H  
ATOM   1434  HB3 PRO A  94      16.904  -0.280  -8.816  1.00 87.27           H  
ATOM   1435  O   PRO A  94      18.876  -0.015  -6.269  1.00 87.27           O  
ATOM   1436  CG  PRO A  94      17.414  -2.321  -8.207  1.00 87.27           C  
ATOM   1437  HG2 PRO A  94      17.090  -2.062  -7.199  1.00 87.27           H  
ATOM   1438  HG3 PRO A  94      16.690  -2.981  -8.685  1.00 87.27           H  
ATOM   1439  CD  PRO A  94      18.805  -2.948  -8.155  1.00 87.27           C  
ATOM   1440  HD2 PRO A  94      18.932  -3.496  -7.221  1.00 87.27           H  
ATOM   1441  HD3 PRO A  94      18.931  -3.617  -9.007  1.00 87.27           H  
ATOM   1442  N   ALA A  95      19.258   1.659  -7.704  1.00 85.16           N  
ATOM   1443  H   ALA A  95      19.413   1.948  -8.659  1.00 85.16           H  
ATOM   1444  CA  ALA A  95      19.085   2.682  -6.678  1.00 85.16           C  
ATOM   1445  HA  ALA A  95      19.619   2.363  -5.783  1.00 85.16           H  
ATOM   1446  C   ALA A  95      17.599   2.829  -6.317  1.00 85.16           C  
ATOM   1447  CB  ALA A  95      19.702   3.996  -7.166  1.00 85.16           C  
ATOM   1448  HB1 ALA A  95      19.172   4.346  -8.053  1.00 85.16           H  
ATOM   1449  HB2 ALA A  95      20.748   3.839  -7.426  1.00 85.16           H  
ATOM   1450  HB3 ALA A  95      19.629   4.764  -6.396  1.00 85.16           H  
ATOM   1451  O   ALA A  95      16.741   2.732  -7.190  1.00 85.16           O  
ATOM   1452  N   SER A  96      17.271   3.142  -5.055  1.00 83.08           N  
ATOM   1453  H   SER A  96      17.981   3.197  -4.339  1.00 83.08           H  
ATOM   1454  CA  SER A  96      15.869   3.304  -4.635  1.00 83.08           C  
ATOM   1455  HA  SER A  96      15.353   2.370  -4.857  1.00 83.08           H  
ATOM   1456  C   SER A  96      15.119   4.372  -5.423  1.00 83.08           C  
ATOM   1457  CB  SER A  96      15.734   3.549  -3.125  1.00 83.08           C  
ATOM   1458  HB2 SER A  96      16.436   2.917  -2.583  1.00 83.08           H  
ATOM   1459  HB3 SER A  96      14.727   3.262  -2.820  1.00 83.08           H  
ATOM   1460  O   SER A  96      13.906   4.326  -5.521  1.00 83.08           O  
ATOM   1461  OG  SER A  96      15.923   4.914  -2.784  1.00 83.08           O  
ATOM   1462  HG  SER A  96      15.095   5.348  -3.003  1.00 83.08           H  
ATOM   1463  N   THR A  97      15.829   5.322  -6.022  1.00 85.96           N  
ATOM   1464  H   THR A  97      16.836   5.284  -5.963  1.00 85.96           H  
ATOM   1465  CA  THR A  97      15.246   6.392  -6.828  1.00 85.96           C  
ATOM   1466  HA  THR A  97      14.315   6.714  -6.362  1.00 85.96           H  
ATOM   1467  C   THR A  97      14.877   5.969  -8.253  1.00 85.96           C  
ATOM   1468  CB  THR A  97      16.200   7.589  -6.847  1.00 85.96           C  
ATOM   1469  HB  THR A  97      15.796   8.362  -7.500  1.00 85.96           H  
ATOM   1470  O   THR A  97      14.294   6.764  -8.983  1.00 85.96           O  
ATOM   1471  CG2 THR A  97      16.397   8.189  -5.452  1.00 85.96           C  
ATOM   1472 HG21 THR A  97      16.870   7.467  -4.787  1.00 85.96           H  
ATOM   1473 HG22 THR A  97      15.428   8.478  -5.044  1.00 85.96           H  
ATOM   1474 HG23 THR A  97      17.027   9.075  -5.532  1.00 85.96           H  
ATOM   1475  OG1 THR A  97      17.475   7.203  -7.313  1.00 85.96           O  
ATOM   1476  HG1 THR A  97      17.400   7.161  -8.269  1.00 85.96           H  
ATOM   1477  N   GLU A  98      15.228   4.754  -8.686  1.00 88.24           N  
ATOM   1478  H   GLU A  98      15.694   4.124  -8.050  1.00 88.24           H  
ATOM   1479  CA  GLU A  98      15.036   4.283 -10.067  1.00 88.24           C  
ATOM   1480  HA  GLU A  98      14.991   5.140 -10.739  1.00 88.24           H  
ATOM   1481  C   GLU A  98      13.732   3.516 -10.288  1.00 88.24           C  
ATOM   1482  CB  GLU A  98      16.226   3.416 -10.506  1.00 88.24           C  
ATOM   1483  HB2 GLU A  98      16.377   2.605  -9.793  1.00 88.24           H  
ATOM   1484  HB3 GLU A  98      16.004   2.981 -11.480  1.00 88.24           H  
ATOM   1485  O   GLU A  98      13.371   3.275 -11.438  1.00 88.24           O  
ATOM   1486  CG  GLU A  98      17.505   4.247 -10.636  1.00 88.24           C  
ATOM   1487  HG2 GLU A  98      17.704   4.750  -9.689  1.00 88.24           H  
ATOM   1488  HG3 GLU A  98      17.344   5.021 -11.386  1.00 88.24           H  
ATOM   1489  CD  GLU A  98      18.717   3.396 -11.029  1.00 88.24           C  
ATOM   1490  OE1 GLU A  98      19.813   3.667 -10.493  1.00 88.24           O  
ATOM   1491  OE2 GLU A  98      18.576   2.491 -11.882  1.00 88.24           O  
ATOM   1492  N   TYR A  99      13.009   3.152  -9.228  1.00 88.90           N  
ATOM   1493  H   TYR A  99      13.333   3.398  -8.303  1.00 88.90           H  
ATOM   1494  CA  TYR A  99      11.798   2.342  -9.329  1.00 88.90           C  
ATOM   1495  HA  TYR A  99      11.511   2.325 -10.380  1.00 88.90           H  
ATOM   1496  C   TYR A  99      10.613   2.926  -8.539  1.00 88.90           C  
ATOM   1497  CB  TYR A  99      12.094   0.883  -8.959  1.00 88.90           C  
ATOM   1498  HB2 TYR A  99      11.163   0.319  -8.908  1.00 88.90           H  
ATOM   1499  HB3 TYR A  99      12.679   0.441  -9.765  1.00 88.90           H  
ATOM   1500  O   TYR A  99      10.795   3.639  -7.550  1.00 88.90           O  
ATOM   1501  CG  TYR A  99      12.846   0.692  -7.663  1.00 88.90           C  
ATOM   1502  CD1 TYR A  99      14.237   0.484  -7.694  1.00 88.90           C  
ATOM   1503  HD1 TYR A  99      14.752   0.484  -8.643  1.00 88.90           H  
ATOM   1504  CD2 TYR A  99      12.161   0.697  -6.437  1.00 88.90           C  
ATOM   1505  HD2 TYR A  99      11.097   0.876  -6.411  1.00 88.90           H  
ATOM   1506  CE1 TYR A  99      14.951   0.259  -6.505  1.00 88.90           C  
ATOM   1507  HE1 TYR A  99      16.019   0.107  -6.539  1.00 88.90           H  
ATOM   1508  CE2 TYR A  99      12.873   0.445  -5.253  1.00 88.90           C  
ATOM   1509  HE2 TYR A  99      12.363   0.400  -4.302  1.00 88.90           H  
ATOM   1510  OH  TYR A  99      14.942   0.054  -4.120  1.00 88.90           O  
ATOM   1511  HH  TYR A  99      15.866  -0.135  -4.300  1.00 88.90           H  
ATOM   1512  CZ  TYR A  99      14.261   0.234  -5.280  1.00 88.90           C  
ATOM   1513  N   PRO A 100       9.373   2.649  -8.980  1.00 92.81           N  
ATOM   1514  CA  PRO A 100       8.164   3.156  -8.345  1.00 92.81           C  
ATOM   1515  HA  PRO A 100       8.315   4.204  -8.085  1.00 92.81           H  
ATOM   1516  C   PRO A 100       7.783   2.407  -7.057  1.00 92.81           C  
ATOM   1517  CB  PRO A 100       7.092   3.079  -9.435  1.00 92.81           C  
ATOM   1518  HB2 PRO A 100       7.070   4.036  -9.957  1.00 92.81           H  
ATOM   1519  HB3 PRO A 100       6.106   2.826  -9.044  1.00 92.81           H  
ATOM   1520  O   PRO A 100       8.028   1.208  -6.908  1.00 92.81           O  
ATOM   1521  CG  PRO A 100       7.579   2.071 -10.469  1.00 92.81           C  
ATOM   1522  HG2 PRO A 100       7.124   1.090 -10.330  1.00 92.81           H  
ATOM   1523  HG3 PRO A 100       7.370   2.419 -11.480  1.00 92.81           H  
ATOM   1524  CD  PRO A 100       9.074   1.972 -10.237  1.00 92.81           C  
ATOM   1525  HD2 PRO A 100       9.575   2.483 -11.059  1.00 92.81           H  
ATOM   1526  HD3 PRO A 100       9.378   0.926 -10.204  1.00 92.81           H  
ATOM   1527  N   PHE A 101       7.117   3.110  -6.135  1.00 93.13           N  
ATOM   1528  H   PHE A 101       6.960   4.093  -6.308  1.00 93.13           H  
ATOM   1529  CA  PHE A 101       6.645   2.584  -4.849  1.00 93.13           C  
ATOM   1530  HA  PHE A 101       6.882   1.523  -4.784  1.00 93.13           H  
ATOM   1531  C   PHE A 101       5.133   2.733  -4.684  1.00 93.13           C  
ATOM   1532  CB  PHE A 101       7.341   3.301  -3.686  1.00 93.13           C  
ATOM   1533  HB2 PHE A 101       7.184   4.375  -3.784  1.00 93.13           H  
ATOM   1534  HB3 PHE A 101       6.877   2.985  -2.752  1.00 93.13           H  
ATOM   1535  O   PHE A 101       4.517   3.637  -5.250  1.00 93.13           O  
ATOM   1536  CG  PHE A 101       8.822   3.039  -3.593  1.00 93.13           C  
ATOM   1537  CD1 PHE A 101       9.322   2.139  -2.643  1.00 93.13           C  
ATOM   1538  HD1 PHE A 101       8.625   1.621  -2.001  1.00 93.13           H  
ATOM   1539  CD2 PHE A 101       9.701   3.664  -4.482  1.00 93.13           C  
ATOM   1540  HD2 PHE A 101       9.336   4.315  -5.263  1.00 93.13           H  
ATOM   1541  CE1 PHE A 101      10.702   1.918  -2.514  1.00 93.13           C  
ATOM   1542  HE1 PHE A 101      11.077   1.242  -1.761  1.00 93.13           H  
ATOM   1543  CE2 PHE A 101      11.067   3.381  -4.412  1.00 93.13           C  
ATOM   1544  HE2 PHE A 101      11.717   3.813  -5.158  1.00 93.13           H  
ATOM   1545  CZ  PHE A 101      11.583   2.567  -3.393  1.00 93.13           C  
ATOM   1546  HZ  PHE A 101      12.649   2.405  -3.331  1.00 93.13           H  
ATOM   1547  N   TYR A 102       4.553   1.894  -3.822  1.00 94.79           N  
ATOM   1548  H   TYR A 102       5.111   1.154  -3.421  1.00 94.79           H  
ATOM   1549  CA  TYR A 102       3.207   2.119  -3.301  1.00 94.79           C  
ATOM   1550  HA  TYR A 102       2.513   2.203  -4.138  1.00 94.79           H  
ATOM   1551  C   TYR A 102       3.145   3.433  -2.520  1.00 94.79           C  
ATOM   1552  CB  TYR A 102       2.738   0.945  -2.431  1.00 94.79           C  
ATOM   1553  HB2 TYR A 102       1.855   1.259  -1.875  1.00 94.79           H  
ATOM   1554  HB3 TYR A 102       3.510   0.705  -1.701  1.00 94.79           H  
ATOM   1555  O   TYR A 102       3.925   3.663  -1.587  1.00 94.79           O  
ATOM   1556  CG  TYR A 102       2.374  -0.298  -3.220  1.00 94.79           C  
ATOM   1557  CD1 TYR A 102       1.056  -0.485  -3.684  1.00 94.79           C  
ATOM   1558  HD1 TYR A 102       0.295   0.249  -3.463  1.00 94.79           H  
ATOM   1559  CD2 TYR A 102       3.354  -1.266  -3.506  1.00 94.79           C  
ATOM   1560  HD2 TYR A 102       4.366  -1.141  -3.151  1.00 94.79           H  
ATOM   1561  CE1 TYR A 102       0.730  -1.629  -4.442  1.00 94.79           C  
ATOM   1562  HE1 TYR A 102      -0.274  -1.790  -4.807  1.00 94.79           H  
ATOM   1563  CE2 TYR A 102       3.031  -2.400  -4.269  1.00 94.79           C  
ATOM   1564  HE2 TYR A 102       3.792  -3.129  -4.508  1.00 94.79           H  
ATOM   1565  OH  TYR A 102       1.411  -3.692  -5.471  1.00 94.79           O  
ATOM   1566  HH  TYR A 102       2.181  -4.254  -5.589  1.00 94.79           H  
ATOM   1567  CZ  TYR A 102       1.718  -2.589  -4.739  1.00 94.79           C  
ATOM   1568  N   SER A 103       2.173   4.270  -2.875  1.00 94.27           N  
ATOM   1569  H   SER A 103       1.610   4.057  -3.686  1.00 94.27           H  
ATOM   1570  CA  SER A 103       1.765   5.401  -2.054  1.00 94.27           C  
ATOM   1571  HA  SER A 103       2.647   5.817  -1.566  1.00 94.27           H  
ATOM   1572  C   SER A 103       0.766   4.931  -0.994  1.00 94.27           C  
ATOM   1573  CB  SER A 103       1.131   6.506  -2.898  1.00 94.27           C  
ATOM   1574  HB2 SER A 103       0.881   7.329  -2.229  1.00 94.27           H  
ATOM   1575  HB3 SER A 103       0.217   6.132  -3.358  1.00 94.27           H  
ATOM   1576  O   SER A 103      -0.165   4.192  -1.318  1.00 94.27           O  
ATOM   1577  OG  SER A 103       1.990   6.999  -3.908  1.00 94.27           O  
ATOM   1578  HG  SER A 103       1.836   7.945  -3.967  1.00 94.27           H  
ATOM   1579  N   LEU A 104       0.917   5.387   0.250  1.00 94.41           N  
ATOM   1580  H   LEU A 104       1.699   6.002   0.424  1.00 94.41           H  
ATOM   1581  CA  LEU A 104       0.012   5.088   1.366  1.00 94.41           C  
ATOM   1582  HA  LEU A 104      -0.862   4.562   0.981  1.00 94.41           H  
ATOM   1583  C   LEU A 104      -0.477   6.381   2.028  1.00 94.41           C  
ATOM   1584  CB  LEU A 104       0.717   4.154   2.374  1.00 94.41           C  
ATOM   1585  HB2 LEU A 104       0.973   3.220   1.874  1.00 94.41           H  
ATOM   1586  HB3 LEU A 104       1.645   4.637   2.678  1.00 94.41           H  
ATOM   1587  O   LEU A 104       0.307   7.265   2.367  1.00 94.41           O  
ATOM   1588  CG  LEU A 104      -0.081   3.841   3.657  1.00 94.41           C  
ATOM   1589  HG  LEU A 104      -0.399   4.772   4.126  1.00 94.41           H  
ATOM   1590  CD1 LEU A 104      -1.317   2.979   3.404  1.00 94.41           C  
ATOM   1591 HD11 LEU A 104      -1.960   3.444   2.657  1.00 94.41           H  
ATOM   1592 HD12 LEU A 104      -1.013   1.987   3.068  1.00 94.41           H  
ATOM   1593 HD13 LEU A 104      -1.882   2.881   4.330  1.00 94.41           H  
ATOM   1594  CD2 LEU A 104       0.810   3.108   4.659  1.00 94.41           C  
ATOM   1595 HD21 LEU A 104       0.246   2.876   5.563  1.00 94.41           H  
ATOM   1596 HD22 LEU A 104       1.658   3.737   4.928  1.00 94.41           H  
ATOM   1597 HD23 LEU A 104       1.176   2.179   4.222  1.00 94.41           H  
ATOM   1598  N   SER A 105      -1.781   6.462   2.278  1.00 93.62           N  
ATOM   1599  H   SER A 105      -2.374   5.714   1.948  1.00 93.62           H  
ATOM   1600  CA  SER A 105      -2.407   7.513   3.076  1.00 93.62           C  
ATOM   1601  HA  SER A 105      -1.630   8.080   3.589  1.00 93.62           H  
ATOM   1602  C   SER A 105      -3.326   6.908   4.133  1.00 93.62           C  
ATOM   1603  CB  SER A 105      -3.173   8.475   2.170  1.00 93.62           C  
ATOM   1604  HB2 SER A 105      -2.538   8.773   1.335  1.00 93.62           H  
ATOM   1605  HB3 SER A 105      -4.060   7.978   1.779  1.00 93.62           H  
ATOM   1606  O   SER A 105      -3.989   5.898   3.895  1.00 93.62           O  
ATOM   1607  OG  SER A 105      -3.554   9.627   2.897  1.00 93.62           O  
ATOM   1608  HG  SER A 105      -2.859  10.283   2.809  1.00 93.62           H  
ATOM   1609  N   LEU A 106      -3.358   7.536   5.310  1.00 94.19           N  
ATOM   1610  H   LEU A 106      -2.857   8.408   5.394  1.00 94.19           H  
ATOM   1611  CA  LEU A 106      -4.201   7.134   6.432  1.00 94.19           C  
ATOM   1612  HA  LEU A 106      -4.715   6.203   6.196  1.00 94.19           H  
ATOM   1613  C   LEU A 106      -5.264   8.198   6.676  1.00 94.19           C  
ATOM   1614  CB  LEU A 106      -3.354   6.915   7.698  1.00 94.19           C  
ATOM   1615  HB2 LEU A 106      -4.025   6.627   8.507  1.00 94.19           H  
ATOM   1616  HB3 LEU A 106      -2.886   7.860   7.971  1.00 94.19           H  
ATOM   1617  O   LEU A 106      -4.946   9.357   6.944  1.00 94.19           O  
ATOM   1618  CG  LEU A 106      -2.255   5.849   7.571  1.00 94.19           C  
ATOM   1619  HG  LEU A 106      -1.532   6.155   6.815  1.00 94.19           H  
ATOM   1620  CD1 LEU A 106      -1.525   5.713   8.908  1.00 94.19           C  
ATOM   1621 HD11 LEU A 106      -2.217   5.375   9.679  1.00 94.19           H  
ATOM   1622 HD12 LEU A 106      -0.718   4.987   8.808  1.00 94.19           H  
ATOM   1623 HD13 LEU A 106      -1.093   6.674   9.190  1.00 94.19           H  
ATOM   1624  CD2 LEU A 106      -2.817   4.485   7.194  1.00 94.19           C  
ATOM   1625 HD21 LEU A 106      -2.008   3.754   7.193  1.00 94.19           H  
ATOM   1626 HD22 LEU A 106      -3.589   4.183   7.902  1.00 94.19           H  
ATOM   1627 HD23 LEU A 106      -3.241   4.515   6.190  1.00 94.19           H  
ATOM   1628  N   VAL A 107      -6.525   7.786   6.642  1.00 92.55           N  
ATOM   1629  H   VAL A 107      -6.710   6.820   6.412  1.00 92.55           H  
ATOM   1630  CA  VAL A 107      -7.666   8.642   6.959  1.00 92.55           C  
ATOM   1631  HA  VAL A 107      -7.351   9.685   6.979  1.00 92.55           H  
ATOM   1632  C   VAL A 107      -8.171   8.264   8.340  1.00 92.55           C  
ATOM   1633  CB  VAL A 107      -8.756   8.518   5.889  1.00 92.55           C  
ATOM   1634  HB  VAL A 107      -9.097   7.484   5.832  1.00 92.55           H  
ATOM   1635  O   VAL A 107      -8.778   7.211   8.517  1.00 92.55           O  
ATOM   1636  CG1 VAL A 107      -9.954   9.416   6.205  1.00 92.55           C  
ATOM   1637 HG11 VAL A 107     -10.691   9.307   5.409  1.00 92.55           H  
ATOM   1638 HG12 VAL A 107     -10.422   9.110   7.141  1.00 92.55           H  
ATOM   1639 HG13 VAL A 107      -9.642  10.458   6.276  1.00 92.55           H  
ATOM   1640  CG2 VAL A 107      -8.204   8.923   4.518  1.00 92.55           C  
ATOM   1641 HG21 VAL A 107      -9.001   8.872   3.777  1.00 92.55           H  
ATOM   1642 HG22 VAL A 107      -7.414   8.238   4.210  1.00 92.55           H  
ATOM   1643 HG23 VAL A 107      -7.804   9.936   4.557  1.00 92.55           H  
ATOM   1644  N   ARG A 108      -7.897   9.124   9.322  1.00 92.93           N  
ATOM   1645  H   ARG A 108      -7.409   9.975   9.085  1.00 92.93           H  
ATOM   1646  CA  ARG A 108      -8.386   8.956  10.694  1.00 92.93           C  
ATOM   1647  HA  ARG A 108      -8.417   7.896  10.945  1.00 92.93           H  
ATOM   1648  C   ARG A 108      -9.812   9.481  10.788  1.00 92.93           C  
ATOM   1649  CB  ARG A 108      -7.467   9.658  11.697  1.00 92.93           C  
ATOM   1650  HB2 ARG A 108      -7.907   9.562  12.690  1.00 92.93           H  
ATOM   1651  HB3 ARG A 108      -7.396  10.717  11.451  1.00 92.93           H  
ATOM   1652  O   ARG A 108     -10.055  10.660  10.542  1.00 92.93           O  
ATOM   1653  CG  ARG A 108      -6.065   9.036  11.712  1.00 92.93           C  
ATOM   1654  HG2 ARG A 108      -5.585   9.180  10.744  1.00 92.93           H  
ATOM   1655  HG3 ARG A 108      -6.144   7.968  11.918  1.00 92.93           H  
ATOM   1656  CD  ARG A 108      -5.223   9.702  12.801  1.00 92.93           C  
ATOM   1657  HD2 ARG A 108      -5.193  10.776  12.616  1.00 92.93           H  
ATOM   1658  HD3 ARG A 108      -5.700   9.521  13.764  1.00 92.93           H  
ATOM   1659  NE  ARG A 108      -3.850   9.168  12.820  1.00 92.93           N  
ATOM   1660  HE  ARG A 108      -3.628   8.475  12.119  1.00 92.93           H  
ATOM   1661  NH1 ARG A 108      -3.126  10.303  14.678  1.00 92.93           N  
ATOM   1662 HH11 ARG A 108      -4.054  10.687  14.784  1.00 92.93           H  
ATOM   1663 HH12 ARG A 108      -2.411  10.491  15.366  1.00 92.93           H  
ATOM   1664  NH2 ARG A 108      -1.729   8.925  13.612  1.00 92.93           N  
ATOM   1665 HH21 ARG A 108      -1.021   9.134  14.300  1.00 92.93           H  
ATOM   1666 HH22 ARG A 108      -1.538   8.247  12.888  1.00 92.93           H  
ATOM   1667  CZ  ARG A 108      -2.911   9.467  13.699  1.00 92.93           C  
ATOM   1668  N   LEU A 109     -10.731   8.594  11.121  1.00 93.41           N  
ATOM   1669  H   LEU A 109     -10.409   7.671  11.377  1.00 93.41           H  
ATOM   1670  CA  LEU A 109     -12.143   8.852  11.343  1.00 93.41           C  
ATOM   1671  HA  LEU A 109     -12.432   9.732  10.769  1.00 93.41           H  
ATOM   1672  C   LEU A 109     -12.375   9.158  12.833  1.00 93.41           C  
ATOM   1673  CB  LEU A 109     -12.950   7.637  10.843  1.00 93.41           C  
ATOM   1674  HB2 LEU A 109     -14.012   7.822  11.002  1.00 93.41           H  
ATOM   1675  HB3 LEU A 109     -12.678   6.769  11.443  1.00 93.41           H  
ATOM   1676  O   LEU A 109     -11.570   8.773  13.682  1.00 93.41           O  
ATOM   1677  CG  LEU A 109     -12.735   7.306   9.353  1.00 93.41           C  
ATOM   1678  HG  LEU A 109     -11.672   7.184   9.145  1.00 93.41           H  
ATOM   1679  CD1 LEU A 109     -13.427   6.000   8.985  1.00 93.41           C  
ATOM   1680 HD11 LEU A 109     -13.140   5.215   9.685  1.00 93.41           H  
ATOM   1681 HD12 LEU A 109     -13.128   5.699   7.981  1.00 93.41           H  
ATOM   1682 HD13 LEU A 109     -14.507   6.147   9.009  1.00 93.41           H  
ATOM   1683  CD2 LEU A 109     -13.300   8.404   8.447  1.00 93.41           C  
ATOM   1684 HD21 LEU A 109     -12.739   9.327   8.590  1.00 93.41           H  
ATOM   1685 HD22 LEU A 109     -13.207   8.097   7.405  1.00 93.41           H  
ATOM   1686 HD23 LEU A 109     -14.352   8.573   8.678  1.00 93.41           H  
ATOM   1687  N   PRO A 110     -13.438   9.900  13.173  1.00 91.19           N  
ATOM   1688  CA  PRO A 110     -13.750  10.201  14.562  1.00 91.19           C  
ATOM   1689  HA  PRO A 110     -12.855  10.574  15.060  1.00 91.19           H  
ATOM   1690  C   PRO A 110     -14.276   8.945  15.274  1.00 91.19           C  
ATOM   1691  CB  PRO A 110     -14.801  11.308  14.501  1.00 91.19           C  
ATOM   1692  HB2 PRO A 110     -15.462  11.302  15.367  1.00 91.19           H  
ATOM   1693  HB3 PRO A 110     -14.299  12.271  14.404  1.00 91.19           H  
ATOM   1694  O   PRO A 110     -15.046   8.192  14.668  1.00 91.19           O  
ATOM   1695  CG  PRO A 110     -15.544  10.965  13.209  1.00 91.19           C  
ATOM   1696  HG2 PRO A 110     -16.088  11.804  12.776  1.00 91.19           H  
ATOM   1697  HG3 PRO A 110     -16.233  10.147  13.420  1.00 91.19           H  
ATOM   1698  CD  PRO A 110     -14.434  10.474  12.287  1.00 91.19           C  
ATOM   1699  HD2 PRO A 110     -13.992  11.314  11.750  1.00 91.19           H  
ATOM   1700  HD3 PRO A 110     -14.834   9.743  11.585  1.00 91.19           H  
ATOM   1701  N   PRO A 111     -13.927   8.736  16.553  1.00 90.48           N  
ATOM   1702  CA  PRO A 111     -14.449   7.612  17.317  1.00 90.48           C  
ATOM   1703  HA  PRO A 111     -14.212   6.679  16.805  1.00 90.48           H  
ATOM   1704  C   PRO A 111     -15.971   7.716  17.465  1.00 90.48           C  
ATOM   1705  CB  PRO A 111     -13.712   7.653  18.658  1.00 90.48           C  
ATOM   1706  HB2 PRO A 111     -12.795   7.068  18.581  1.00 90.48           H  
ATOM   1707  HB3 PRO A 111     -14.327   7.285  19.479  1.00 90.48           H  
ATOM   1708  O   PRO A 111     -16.511   8.797  17.708  1.00 90.48           O  
ATOM   1709  CG  PRO A 111     -13.362   9.132  18.824  1.00 90.48           C  
ATOM   1710  HG2 PRO A 111     -14.222   9.668  19.226  1.00 90.48           H  
ATOM   1711  HG3 PRO A 111     -12.489   9.272  19.462  1.00 90.48           H  
ATOM   1712  CD  PRO A 111     -13.096   9.587  17.391  1.00 90.48           C  
ATOM   1713  HD2 PRO A 111     -12.048   9.425  17.140  1.00 90.48           H  
ATOM   1714  HD3 PRO A 111     -13.359  10.639  17.282  1.00 90.48           H  
ATOM   1715  N   LEU A 112     -16.667   6.588  17.293  1.00 89.86           N  
ATOM   1716  H   LEU A 112     -16.149   5.765  17.019  1.00 89.86           H  
ATOM   1717  CA  LEU A 112     -18.136   6.520  17.345  1.00 89.86           C  
ATOM   1718  HA  LEU A 112     -18.551   7.515  17.187  1.00 89.86           H  
ATOM   1719  C   LEU A 112     -18.693   6.047  18.690  1.00 89.86           C  
ATOM   1720  CB  LEU A 112     -18.644   5.578  16.240  1.00 89.86           C  
ATOM   1721  HB2 LEU A 112     -19.712   5.418  16.388  1.00 89.86           H  
ATOM   1722  HB3 LEU A 112     -18.151   4.613  16.353  1.00 89.86           H  
ATOM   1723  O   LEU A 112     -19.816   6.409  19.034  1.00 89.86           O  
ATOM   1724  CG  LEU A 112     -18.427   6.083  14.808  1.00 89.86           C  
ATOM   1725  HG  LEU A 112     -17.361   6.224  14.627  1.00 89.86           H  
ATOM   1726  CD1 LEU A 112     -18.961   5.039  13.825  1.00 89.86           C  
ATOM   1727 HD11 LEU A 112     -18.750   5.351  12.803  1.00 89.86           H  
ATOM   1728 HD12 LEU A 112     -18.449   4.094  14.006  1.00 89.86           H  
ATOM   1729 HD13 LEU A 112     -20.034   4.903  13.959  1.00 89.86           H  
ATOM   1730  CD2 LEU A 112     -19.170   7.400  14.566  1.00 89.86           C  
ATOM   1731 HD21 LEU A 112     -20.183   7.329  14.961  1.00 89.86           H  
ATOM   1732 HD22 LEU A 112     -18.633   8.208  15.062  1.00 89.86           H  
ATOM   1733 HD23 LEU A 112     -19.200   7.602  13.495  1.00 89.86           H  
ATOM   1734  N   ASN A 113     -17.949   5.208  19.412  1.00 86.60           N  
ATOM   1735  H   ASN A 113     -16.999   5.031  19.117  1.00 86.60           H  
ATOM   1736  CA  ASN A 113     -18.420   4.564  20.637  1.00 86.60           C  
ATOM   1737  HA  ASN A 113     -19.508   4.627  20.680  1.00 86.60           H  
ATOM   1738  C   ASN A 113     -17.853   5.273  21.865  1.00 86.60           C  
ATOM   1739  CB  ASN A 113     -18.045   3.071  20.645  1.00 86.60           C  
ATOM   1740  HB2 ASN A 113     -16.962   2.969  20.724  1.00 86.60           H  
ATOM   1741  HB3 ASN A 113     -18.489   2.591  21.517  1.00 86.60           H  
ATOM   1742  O   ASN A 113     -16.640   5.439  21.973  1.00 86.60           O  
ATOM   1743  CG  ASN A 113     -18.538   2.352  19.413  1.00 86.60           C  
ATOM   1744  ND2 ASN A 113     -17.637   1.966  18.542  1.00 86.60           N  
ATOM   1745 HD21 ASN A 113     -16.657   2.143  18.710  1.00 86.60           H  
ATOM   1746 HD22 ASN A 113     -17.959   1.696  17.624  1.00 86.60           H  
ATOM   1747  OD1 ASN A 113     -19.726   2.174  19.201  1.00 86.60           O  
ATOM   1748  N   GLU A 114     -18.721   5.633  22.808  1.00 83.91           N  
ATOM   1749  H   GLU A 114     -19.710   5.562  22.616  1.00 83.91           H  
ATOM   1750  CA  GLU A 114     -18.317   6.111  24.138  1.00 83.91           C  
ATOM   1751  HA  GLU A 114     -17.389   6.678  24.064  1.00 83.91           H  
ATOM   1752  C   GLU A 114     -18.054   4.943  25.104  1.00 83.91           C  
ATOM   1753  CB  GLU A 114     -19.406   7.037  24.706  1.00 83.91           C  
ATOM   1754  HB2 GLU A 114     -20.349   6.492  24.743  1.00 83.91           H  
ATOM   1755  HB3 GLU A 114     -19.125   7.319  25.720  1.00 83.91           H  
ATOM   1756  O   GLU A 114     -17.212   5.045  25.993  1.00 83.91           O  
ATOM   1757  CG  GLU A 114     -19.585   8.319  23.872  1.00 83.91           C  
ATOM   1758  HG2 GLU A 114     -18.626   8.833  23.819  1.00 83.91           H  
ATOM   1759  HG3 GLU A 114     -19.875   8.046  22.857  1.00 83.91           H  
ATOM   1760  CD  GLU A 114     -20.643   9.283  24.437  1.00 83.91           C  
ATOM   1761  OE1 GLU A 114     -20.746  10.403  23.882  1.00 83.91           O  
ATOM   1762  OE2 GLU A 114     -21.357   8.907  25.395  1.00 83.91           O  
ATOM   1763  N   ASP A 115     -18.746   3.816  24.901  1.00 80.64           N  
ATOM   1764  H   ASP A 115     -19.401   3.793  24.133  1.00 80.64           H  
ATOM   1765  CA  ASP A 115     -18.696   2.634  25.760  1.00 80.64           C  
ATOM   1766  HA  ASP A 115     -17.885   2.739  26.480  1.00 80.64           H  
ATOM   1767  C   ASP A 115     -18.438   1.365  24.933  1.00 80.64           C  
ATOM   1768  CB  ASP A 115     -20.004   2.553  26.558  1.00 80.64           C  
ATOM   1769  HB2 ASP A 115     -20.098   3.448  27.172  1.00 80.64           H  
ATOM   1770  HB3 ASP A 115     -20.843   2.531  25.862  1.00 80.64           H  
ATOM   1771  O   ASP A 115     -19.266   0.938  24.127  1.00 80.64           O  
ATOM   1772  CG  ASP A 115     -20.084   1.328  27.466  1.00 80.64           C  
ATOM   1773  OD1 ASP A 115     -19.042   0.662  27.691  1.00 80.64           O  
ATOM   1774  OD2 ASP A 115     -21.215   1.021  27.896  1.00 80.64           O  
ATOM   1775  N   ILE A 116     -17.271   0.753  25.146  1.00 79.56           N  
ATOM   1776  H   ILE A 116     -16.659   1.158  25.840  1.00 79.56           H  
ATOM   1777  CA  ILE A 116     -16.841  -0.479  24.468  1.00 79.56           C  
ATOM   1778  HA  ILE A 116     -17.280  -0.479  23.470  1.00 79.56           H  
ATOM   1779  C   ILE A 116     -17.345  -1.759  25.152  1.00 79.56           C  
ATOM   1780  CB  ILE A 116     -15.306  -0.511  24.297  1.00 79.56           C  
ATOM   1781  HB  ILE A 116     -15.051  -1.437  23.782  1.00 79.56           H  
ATOM   1782  O   ILE A 116     -17.095  -2.856  24.653  1.00 79.56           O  
ATOM   1783  CG1 ILE A 116     -14.582  -0.506  25.665  1.00 79.56           C  
ATOM   1784 HG12 ILE A 116     -14.712   0.462  26.149  1.00 79.56           H  
ATOM   1785 HG13 ILE A 116     -15.021  -1.266  26.311  1.00 79.56           H  
ATOM   1786  CG2 ILE A 116     -14.848   0.650  23.395  1.00 79.56           C  
ATOM   1787 HG21 ILE A 116     -15.424   0.645  22.469  1.00 79.56           H  
ATOM   1788 HG22 ILE A 116     -14.996   1.607  23.895  1.00 79.56           H  
ATOM   1789 HG23 ILE A 116     -13.794   0.540  23.141  1.00 79.56           H  
ATOM   1790  CD1 ILE A 116     -13.083  -0.811  25.566  1.00 79.56           C  
ATOM   1791 HD11 ILE A 116     -12.663  -0.878  26.570  1.00 79.56           H  
ATOM   1792 HD12 ILE A 116     -12.930  -1.760  25.054  1.00 79.56           H  
ATOM   1793 HD13 ILE A 116     -12.568  -0.016  25.026  1.00 79.56           H  
ATOM   1794  N   THR A 117     -18.013  -1.649  26.307  1.00 77.18           N  
ATOM   1795  H   THR A 117     -18.230  -0.731  26.668  1.00 77.18           H  
ATOM   1796  CA  THR A 117     -18.455  -2.817  27.090  1.00 77.18           C  
ATOM   1797  HA  THR A 117     -17.671  -3.571  27.020  1.00 77.18           H  
ATOM   1798  C   THR A 117     -19.719  -3.474  26.541  1.00 77.18           C  
ATOM   1799  CB  THR A 117     -18.640  -2.491  28.579  1.00 77.18           C  
ATOM   1800  HB  THR A 117     -18.848  -3.427  29.097  1.00 77.18           H  
ATOM   1801  O   THR A 117     -20.055  -4.598  26.918  1.00 77.18           O  
ATOM   1802  CG2 THR A 117     -17.391  -1.882  29.216  1.00 77.18           C  
ATOM   1803 HG21 THR A 117     -17.558  -1.765  30.287  1.00 77.18           H  
ATOM   1804 HG22 THR A 117     -16.536  -2.538  29.054  1.00 77.18           H  
ATOM   1805 HG23 THR A 117     -17.183  -0.903  28.785  1.00 77.18           H  
ATOM   1806  OG1 THR A 117     -19.727  -1.632  28.803  1.00 77.18           O  
ATOM   1807  HG1 THR A 117     -19.530  -0.758  28.456  1.00 77.18           H  
ATOM   1808  N   GLN A 118     -20.400  -2.799  25.618  1.00 80.84           N  
ATOM   1809  H   GLN A 118     -20.050  -1.890  25.349  1.00 80.84           H  
ATOM   1810  CA  GLN A 118     -21.630  -3.270  25.000  1.00 80.84           C  
ATOM   1811  HA  GLN A 118     -22.273  -3.652  25.792  1.00 80.84           H  
ATOM   1812  C   GLN A 118     -21.363  -4.426  24.018  1.00 80.84           C  
ATOM   1813  CB  GLN A 118     -22.350  -2.080  24.337  1.00 80.84           C  
ATOM   1814  HB2 GLN A 118     -21.721  -1.671  23.546  1.00 80.84           H  
ATOM   1815  HB3 GLN A 118     -23.285  -2.428  23.899  1.00 80.84           H  
ATOM   1816  O   GLN A 118     -20.335  -4.478  23.341  1.00 80.84           O  
ATOM   1817  CG  GLN A 118     -22.651  -0.972  25.364  1.00 80.84           C  
ATOM   1818  HG2 GLN A 118     -23.217  -1.394  26.195  1.00 80.84           H  
ATOM   1819  HG3 GLN A 118     -21.713  -0.584  25.763  1.00 80.84           H  
ATOM   1820  CD  GLN A 118     -23.428   0.218  24.818  1.00 80.84           C  
ATOM   1821  NE2 GLN A 118     -23.608   1.227  25.641  1.00 80.84           N  
ATOM   1822 HE21 GLN A 118     -24.028   2.061  25.256  1.00 80.84           H  
ATOM   1823 HE22 GLN A 118     -23.083   1.234  26.503  1.00 80.84           H  
ATOM   1824  OE1 GLN A 118     -23.904   0.259  23.694  1.00 80.84           O  
ATOM   1825  N   ASP A 119     -22.330  -5.346  23.892  1.00 86.82           N  
ATOM   1826  H   ASP A 119     -23.116  -5.303  24.524  1.00 86.82           H  
ATOM   1827  CA  ASP A 119     -22.290  -6.443  22.901  1.00 86.82           C  
ATOM   1828  HA  ASP A 119     -21.340  -6.970  22.993  1.00 86.82           H  
ATOM   1829  C   ASP A 119     -22.385  -5.922  21.454  1.00 86.82           C  
ATOM   1830  CB  ASP A 119     -23.427  -7.441  23.201  1.00 86.82           C  
ATOM   1831  HB2 ASP A 119     -23.338  -7.767  24.237  1.00 86.82           H  
ATOM   1832  HB3 ASP A 119     -24.381  -6.923  23.097  1.00 86.82           H  
ATOM   1833  O   ASP A 119     -22.066  -6.629  20.499  1.00 86.82           O  
ATOM   1834  CG  ASP A 119     -23.430  -8.695  22.301  1.00 86.82           C  
ATOM   1835  OD1 ASP A 119     -22.372  -9.345  22.150  1.00 86.82           O  
ATOM   1836  OD2 ASP A 119     -24.517  -9.042  21.781  1.00 86.82           O  
ATOM   1837  N   ARG A 120     -22.813  -4.667  21.268  1.00 89.52           N  
ATOM   1838  H   ARG A 120     -22.932  -4.095  22.092  1.00 89.52           H  
ATOM   1839  CA  ARG A 120     -22.922  -4.006  19.966  1.00 89.52           C  
ATOM   1840  HA  ARG A 120     -22.524  -4.666  19.196  1.00 89.52           H  
ATOM   1841  C   ARG A 120     -22.083  -2.739  19.947  1.00 89.52           C  
ATOM   1842  CB  ARG A 120     -24.383  -3.691  19.636  1.00 89.52           C  
ATOM   1843  HB2 ARG A 120     -24.415  -3.153  18.688  1.00 89.52           H  
ATOM   1844  HB3 ARG A 120     -24.796  -3.048  20.413  1.00 89.52           H  
ATOM   1845  O   ARG A 120     -22.151  -1.946  20.875  1.00 89.52           O  
ATOM   1846  CG  ARG A 120     -25.228  -4.963  19.516  1.00 89.52           C  
ATOM   1847  HG2 ARG A 120     -25.239  -5.490  20.470  1.00 89.52           H  
ATOM   1848  HG3 ARG A 120     -24.801  -5.614  18.754  1.00 89.52           H  
ATOM   1849  CD  ARG A 120     -26.660  -4.593  19.133  1.00 89.52           C  
ATOM   1850  HD2 ARG A 120     -26.645  -4.107  18.157  1.00 89.52           H  
ATOM   1851  HD3 ARG A 120     -27.049  -3.894  19.874  1.00 89.52           H  
ATOM   1852  NE  ARG A 120     -27.518  -5.788  19.087  1.00 89.52           N  
ATOM   1853  HE  ARG A 120     -27.096  -6.649  19.405  1.00 89.52           H  
ATOM   1854  NH1 ARG A 120     -29.421  -4.748  18.341  1.00 89.52           N  
ATOM   1855 HH11 ARG A 120     -28.924  -3.869  18.363  1.00 89.52           H  
ATOM   1856 HH12 ARG A 120     -30.396  -4.784  18.078  1.00 89.52           H  
ATOM   1857  NH2 ARG A 120     -29.441  -6.948  18.733  1.00 89.52           N  
ATOM   1858 HH21 ARG A 120     -28.980  -7.787  19.055  1.00 89.52           H  
ATOM   1859 HH22 ARG A 120     -30.416  -6.977  18.469  1.00 89.52           H  
ATOM   1860  CZ  ARG A 120     -28.785  -5.823  18.721  1.00 89.52           C  
ATOM   1861  N   LEU A 121     -21.356  -2.544  18.856  1.00 90.74           N  
ATOM   1862  H   LEU A 121     -21.408  -3.239  18.125  1.00 90.74           H  
ATOM   1863  CA  LEU A 121     -20.525  -1.373  18.604  1.00 90.74           C  
ATOM   1864  HA  LEU A 121     -20.676  -0.631  19.389  1.00 90.74           H  
ATOM   1865  C   LEU A 121     -20.939  -0.734  17.279  1.00 90.74           C  
ATOM   1866  CB  LEU A 121     -19.041  -1.785  18.590  1.00 90.74           C  
ATOM   1867  HB2 LEU A 121     -18.896  -2.504  17.783  1.00 90.74           H  
ATOM   1868  HB3 LEU A 121     -18.435  -0.908  18.363  1.00 90.74           H  
ATOM   1869  O   LEU A 121     -21.406  -1.414  16.364  1.00 90.74           O  
ATOM   1870  CG  LEU A 121     -18.528  -2.412  19.901  1.00 90.74           C  
ATOM   1871  HG  LEU A 121     -19.163  -3.253  20.180  1.00 90.74           H  
ATOM   1872  CD1 LEU A 121     -17.112  -2.947  19.685  1.00 90.74           C  
ATOM   1873 HD11 LEU A 121     -17.120  -3.725  18.921  1.00 90.74           H  
ATOM   1874 HD12 LEU A 121     -16.733  -3.369  20.615  1.00 90.74           H  
ATOM   1875 HD13 LEU A 121     -16.451  -2.137  19.373  1.00 90.74           H  
ATOM   1876  CD2 LEU A 121     -18.496  -1.414  21.056  1.00 90.74           C  
ATOM   1877 HD21 LEU A 121     -17.851  -0.568  20.816  1.00 90.74           H  
ATOM   1878 HD22 LEU A 121     -19.501  -1.052  21.274  1.00 90.74           H  
ATOM   1879 HD23 LEU A 121     -18.127  -1.916  21.950  1.00 90.74           H  
ATOM   1880  N   LEU A 122     -20.751   0.572  17.160  1.00 91.44           N  
ATOM   1881  H   LEU A 122     -20.398   1.077  17.960  1.00 91.44           H  
ATOM   1882  CA  LEU A 122     -20.811   1.289  15.894  1.00 91.44           C  
ATOM   1883  HA  LEU A 122     -21.448   0.744  15.198  1.00 91.44           H  
ATOM   1884  C   LEU A 122     -19.413   1.356  15.285  1.00 91.44           C  
ATOM   1885  CB  LEU A 122     -21.398   2.692  16.116  1.00 91.44           C  
ATOM   1886  HB2 LEU A 122     -21.246   3.283  15.213  1.00 91.44           H  
ATOM   1887  HB3 LEU A 122     -20.846   3.174  16.923  1.00 91.44           H  
ATOM   1888  O   LEU A 122     -18.470   1.795  15.933  1.00 91.44           O  
ATOM   1889  CG  LEU A 122     -22.897   2.696  16.457  1.00 91.44           C  
ATOM   1890  HG  LEU A 122     -23.095   2.021  17.290  1.00 91.44           H  
ATOM   1891  CD1 LEU A 122     -23.329   4.105  16.858  1.00 91.44           C  
ATOM   1892 HD11 LEU A 122     -24.384   4.106  17.129  1.00 91.44           H  
ATOM   1893 HD12 LEU A 122     -22.752   4.424  17.726  1.00 91.44           H  
ATOM   1894 HD13 LEU A 122     -23.156   4.803  16.038  1.00 91.44           H  
ATOM   1895  CD2 LEU A 122     -23.746   2.277  15.253  1.00 91.44           C  
ATOM   1896 HD21 LEU A 122     -23.525   1.244  14.984  1.00 91.44           H  
ATOM   1897 HD22 LEU A 122     -24.802   2.355  15.509  1.00 91.44           H  
ATOM   1898 HD23 LEU A 122     -23.536   2.923  14.400  1.00 91.44           H  
ATOM   1899  N   MET A 123     -19.275   0.956  14.029  1.00 93.67           N  
ATOM   1900  H   MET A 123     -20.080   0.571  13.555  1.00 93.67           H  
ATOM   1901  CA  MET A 123     -18.041   1.117  13.265  1.00 93.67           C  
ATOM   1902  HA  MET A 123     -17.314   1.683  13.846  1.00 93.67           H  
ATOM   1903  C   MET A 123     -18.307   1.918  12.000  1.00 93.67           C  
ATOM   1904  CB  MET A 123     -17.413  -0.245  12.942  1.00 93.67           C  
ATOM   1905  HB2 MET A 123     -16.596  -0.096  12.237  1.00 93.67           H  
ATOM   1906  HB3 MET A 123     -18.155  -0.899  12.483  1.00 93.67           H  
ATOM   1907  O   MET A 123     -19.411   1.903  11.448  1.00 93.67           O  
ATOM   1908  CG  MET A 123     -16.840  -0.910  14.195  1.00 93.67           C  
ATOM   1909  HG2 MET A 123     -16.165  -0.207  14.683  1.00 93.67           H  
ATOM   1910  HG3 MET A 123     -17.650  -1.141  14.886  1.00 93.67           H  
ATOM   1911  SD  MET A 123     -15.914  -2.427  13.842  1.00 93.67           S  
ATOM   1912  CE  MET A 123     -15.323  -2.807  15.511  1.00 93.67           C  
ATOM   1913  HE1 MET A 123     -16.171  -2.934  16.184  1.00 93.67           H  
ATOM   1914  HE2 MET A 123     -14.736  -3.725  15.490  1.00 93.67           H  
ATOM   1915  HE3 MET A 123     -14.696  -1.991  15.871  1.00 93.67           H  
ATOM   1916  N   TRP A 124     -17.278   2.609  11.524  1.00 95.60           N  
ATOM   1917  H   TRP A 124     -16.404   2.611  12.031  1.00 95.60           H  
ATOM   1918  CA  TRP A 124     -17.314   3.213  10.204  1.00 95.60           C  
ATOM   1919  HA  TRP A 124     -18.263   3.735  10.080  1.00 95.60           H  
ATOM   1920  C   TRP A 124     -17.221   2.142   9.124  1.00 95.60           C  
ATOM   1921  CB  TRP A 124     -16.191   4.230  10.063  1.00 95.60           C  
ATOM   1922  HB2 TRP A 124     -16.102   4.493   9.009  1.00 95.60           H  
ATOM   1923  HB3 TRP A 124     -15.249   3.781  10.378  1.00 95.60           H  
ATOM   1924  O   TRP A 124     -16.361   1.264   9.168  1.00 95.60           O  
ATOM   1925  CG  TRP A 124     -16.414   5.489  10.830  1.00 95.60           C  
ATOM   1926  CD1 TRP A 124     -15.765   5.869  11.953  1.00 95.60           C  
ATOM   1927  HD1 TRP A 124     -15.002   5.302  12.467  1.00 95.60           H  
ATOM   1928  CD2 TRP A 124     -17.384   6.540  10.549  1.00 95.60           C  
ATOM   1929  CE2 TRP A 124     -17.225   7.573  11.517  1.00 95.60           C  
ATOM   1930  CE3 TRP A 124     -18.403   6.706   9.584  1.00 95.60           C  
ATOM   1931  HE3 TRP A 124     -18.568   5.920   8.862  1.00 95.60           H  
ATOM   1932  NE1 TRP A 124     -16.230   7.105  12.352  1.00 95.60           N  
ATOM   1933  HE1 TRP A 124     -15.893   7.550  13.194  1.00 95.60           H  
ATOM   1934  CH2 TRP A 124     -19.012   8.876  10.519  1.00 95.60           C  
ATOM   1935  HH2 TRP A 124     -19.627   9.763  10.497  1.00 95.60           H  
ATOM   1936  CZ2 TRP A 124     -18.019   8.731  11.502  1.00 95.60           C  
ATOM   1937  HZ2 TRP A 124     -17.888   9.492  12.257  1.00 95.60           H  
ATOM   1938  CZ3 TRP A 124     -19.208   7.862   9.565  1.00 95.60           C  
ATOM   1939  HZ3 TRP A 124     -19.979   7.969   8.817  1.00 95.60           H  
ATOM   1940  N   GLU A 125     -18.090   2.251   8.130  1.00 96.96           N  
ATOM   1941  H   GLU A 125     -18.825   2.940   8.201  1.00 96.96           H  
ATOM   1942  CA  GLU A 125     -18.108   1.381   6.964  1.00 96.96           C  
ATOM   1943  HA  GLU A 125     -17.276   0.679   7.007  1.00 96.96           H  
ATOM   1944  C   GLU A 125     -17.999   2.227   5.696  1.00 96.96           C  
ATOM   1945  CB  GLU A 125     -19.401   0.575   6.984  1.00 96.96           C  
ATOM   1946  HB2 GLU A 125     -20.224   1.290   6.956  1.00 96.96           H  
ATOM   1947  HB3 GLU A 125     -19.462   0.015   7.916  1.00 96.96           H  
ATOM   1948  O   GLU A 125     -18.842   3.095   5.455  1.00 96.96           O  
ATOM   1949  CG  GLU A 125     -19.523  -0.409   5.808  1.00 96.96           C  
ATOM   1950  HG2 GLU A 125     -19.279   0.092   4.871  1.00 96.96           H  
ATOM   1951  HG3 GLU A 125     -18.823  -1.231   5.954  1.00 96.96           H  
ATOM   1952  CD  GLU A 125     -20.950  -0.944   5.703  1.00 96.96           C  
ATOM   1953  OE1 GLU A 125     -21.252  -1.791   4.843  1.00 96.96           O  
ATOM   1954  OE2 GLU A 125     -21.843  -0.463   6.425  1.00 96.96           O  
ATOM   1955  N   CYS A 126     -16.984   1.967   4.873  1.00 97.43           N  
ATOM   1956  H   CYS A 126     -16.356   1.215   5.120  1.00 97.43           H  
ATOM   1957  CA  CYS A 126     -16.835   2.582   3.559  1.00 97.43           C  
ATOM   1958  HA  CYS A 126     -17.232   3.596   3.597  1.00 97.43           H  
ATOM   1959  C   CYS A 126     -17.636   1.783   2.523  1.00 97.43           C  
ATOM   1960  CB  CYS A 126     -15.350   2.686   3.208  1.00 97.43           C  
ATOM   1961  HB2 CYS A 126     -14.807   3.127   4.044  1.00 97.43           H  
ATOM   1962  HB3 CYS A 126     -14.951   1.692   3.005  1.00 97.43           H  
ATOM   1963  O   CYS A 126     -17.345   0.618   2.250  1.00 97.43           O  
ATOM   1964  SG  CYS A 126     -15.138   3.725   1.737  1.00 97.43           S  
ATOM   1965  HG  CYS A 126     -13.803   3.688   1.718  1.00 97.43           H  
ATOM   1966  N   VAL A 127     -18.659   2.419   1.953  1.00 97.09           N  
ATOM   1967  H   VAL A 127     -18.802   3.384   2.214  1.00 97.09           H  
ATOM   1968  CA  VAL A 127     -19.669   1.768   1.101  1.00 97.09           C  
ATOM   1969  HA  VAL A 127     -19.728   0.707   1.345  1.00 97.09           H  
ATOM   1970  C   VAL A 127     -19.323   1.881  -0.378  1.00 97.09           C  
ATOM   1971  CB  VAL A 127     -21.042   2.411   1.370  1.00 97.09           C  
ATOM   1972  HB  VAL A 127     -20.952   3.485   1.207  1.00 97.09           H  
ATOM   1973  O   VAL A 127     -19.638   1.001  -1.178  1.00 97.09           O  
ATOM   1974  CG1 VAL A 127     -22.153   1.888   0.449  1.00 97.09           C  
ATOM   1975 HG11 VAL A 127     -23.125   2.254   0.779  1.00 97.09           H  
ATOM   1976 HG12 VAL A 127     -21.989   2.228  -0.573  1.00 97.09           H  
ATOM   1977 HG13 VAL A 127     -22.161   0.798   0.457  1.00 97.09           H  
ATOM   1978  CG2 VAL A 127     -21.477   2.190   2.820  1.00 97.09           C  
ATOM   1979 HG21 VAL A 127     -22.442   2.670   2.985  1.00 97.09           H  
ATOM   1980 HG22 VAL A 127     -20.754   2.637   3.503  1.00 97.09           H  
ATOM   1981 HG23 VAL A 127     -21.553   1.123   3.032  1.00 97.09           H  
ATOM   1982  N   SER A 128     -18.709   2.993  -0.772  1.00 97.26           N  
ATOM   1983  H   SER A 128     -18.370   3.634  -0.069  1.00 97.26           H  
ATOM   1984  CA  SER A 128     -18.405   3.269  -2.173  1.00 97.26           C  
ATOM   1985  HA  SER A 128     -18.059   2.353  -2.652  1.00 97.26           H  
ATOM   1986  C   SER A 128     -17.318   4.322  -2.311  1.00 97.26           C  
ATOM   1987  CB  SER A 128     -19.668   3.733  -2.898  1.00 97.26           C  
ATOM   1988  HB2 SER A 128     -19.447   3.897  -3.953  1.00 97.26           H  
ATOM   1989  HB3 SER A 128     -20.436   2.964  -2.820  1.00 97.26           H  
ATOM   1990  O   SER A 128     -17.122   5.142  -1.409  1.00 97.26           O  
ATOM   1991  OG  SER A 128     -20.134   4.931  -2.312  1.00 97.26           O  
ATOM   1992  HG  SER A 128     -19.924   4.884  -1.376  1.00 97.26           H  
ATOM   1993  N   CYS A 129     -16.664   4.337  -3.467  1.00 97.48           N  
ATOM   1994  H   CYS A 129     -16.871   3.631  -4.159  1.00 97.48           H  
ATOM   1995  CA  CYS A 129     -15.716   5.380  -3.820  1.00 97.48           C  
ATOM   1996  HA  CYS A 129     -15.925   6.233  -3.174  1.00 97.48           H  
ATOM   1997  C   CYS A 129     -15.879   5.863  -5.262  1.00 97.48           C  
ATOM   1998  CB  CYS A 129     -14.283   4.911  -3.539  1.00 97.48           C  
ATOM   1999  HB2 CYS A 129     -14.192   4.609  -2.495  1.00 97.48           H  
ATOM   2000  HB3 CYS A 129     -13.595   5.739  -3.711  1.00 97.48           H  
ATOM   2001  O   CYS A 129     -16.292   5.114  -6.143  1.00 97.48           O  
ATOM   2002  SG  CYS A 129     -13.828   3.525  -4.625  1.00 97.48           S  
ATOM   2003  HG  CYS A 129     -14.405   3.974  -5.744  1.00 97.48           H  
ATOM   2004  N   LYS A 130     -15.487   7.107  -5.523  1.00 97.66           N  
ATOM   2005  H   LYS A 130     -15.162   7.652  -4.737  1.00 97.66           H  
ATOM   2006  CA  LYS A 130     -15.157   7.613  -6.857  1.00 97.66           C  
ATOM   2007  HA  LYS A 130     -15.393   6.866  -7.615  1.00 97.66           H  
ATOM   2008  C   LYS A 130     -13.662   7.869  -6.890  1.00 97.66           C  
ATOM   2009  CB  LYS A 130     -15.929   8.895  -7.184  1.00 97.66           C  
ATOM   2010  HB2 LYS A 130     -15.678   9.180  -8.205  1.00 97.66           H  
ATOM   2011  HB3 LYS A 130     -15.613   9.700  -6.522  1.00 97.66           H  
ATOM   2012  O   LYS A 130     -13.138   8.469  -5.957  1.00 97.66           O  
ATOM   2013  CG  LYS A 130     -17.447   8.717  -7.074  1.00 97.66           C  
ATOM   2014  HG2 LYS A 130     -17.746   7.841  -7.650  1.00 97.66           H  
ATOM   2015  HG3 LYS A 130     -17.735   8.568  -6.033  1.00 97.66           H  
ATOM   2016  CD  LYS A 130     -18.157   9.953  -7.625  1.00 97.66           C  
ATOM   2017  HD2 LYS A 130     -18.004  10.797  -6.952  1.00 97.66           H  
ATOM   2018  HD3 LYS A 130     -17.739  10.192  -8.603  1.00 97.66           H  
ATOM   2019  CE  LYS A 130     -19.648   9.660  -7.791  1.00 97.66           C  
ATOM   2020  HE2 LYS A 130     -19.743   8.763  -8.402  1.00 97.66           H  
ATOM   2021  HE3 LYS A 130     -20.099   9.454  -6.820  1.00 97.66           H  
ATOM   2022  NZ  LYS A 130     -20.329  10.781  -8.476  1.00 97.66           N  
ATOM   2023  HZ1 LYS A 130     -21.271  10.510  -8.719  1.00 97.66           H  
ATOM   2024  HZ2 LYS A 130     -19.841  11.002  -9.332  1.00 97.66           H  
ATOM   2025  HZ3 LYS A 130     -20.343  11.609  -7.898  1.00 97.66           H  
ATOM   2026  N   THR A 131     -12.973   7.426  -7.929  1.00 97.66           N  
ATOM   2027  H   THR A 131     -13.451   7.003  -8.712  1.00 97.66           H  
ATOM   2028  CA  THR A 131     -11.530   7.638  -8.054  1.00 97.66           C  
ATOM   2029  HA  THR A 131     -11.263   8.477  -7.411  1.00 97.66           H  
ATOM   2030  C   THR A 131     -11.166   8.051  -9.466  1.00 97.66           C  
ATOM   2031  CB  THR A 131     -10.726   6.417  -7.581  1.00 97.66           C  
ATOM   2032  HB  THR A 131     -10.974   6.225  -6.537  1.00 97.66           H  
ATOM   2033  O   THR A 131     -11.811   7.631 -10.421  1.00 97.66           O  
ATOM   2034  CG2 THR A 131     -11.008   5.151  -8.385  1.00 97.66           C  
ATOM   2035 HG21 THR A 131     -12.048   4.849  -8.263  1.00 97.66           H  
ATOM   2036 HG22 THR A 131     -10.794   5.309  -9.442  1.00 97.66           H  
ATOM   2037 HG23 THR A 131     -10.367   4.354  -8.008  1.00 97.66           H  
ATOM   2038  OG1 THR A 131      -9.339   6.669  -7.665  1.00 97.66           O  
ATOM   2039  HG1 THR A 131      -9.184   7.527  -7.262  1.00 97.66           H  
ATOM   2040  N   GLU A 132     -10.143   8.890  -9.583  1.00 97.18           N  
ATOM   2041  H   GLU A 132      -9.654   9.190  -8.751  1.00 97.18           H  
ATOM   2042  CA  GLU A 132      -9.651   9.405 -10.853  1.00 97.18           C  
ATOM   2043  HA  GLU A 132      -9.827   8.670 -11.638  1.00 97.18           H  
ATOM   2044  C   GLU A 132      -8.147   9.674 -10.757  1.00 97.18           C  
ATOM   2045  CB  GLU A 132     -10.430  10.682 -11.197  1.00 97.18           C  
ATOM   2046  HB2 GLU A 132     -11.495  10.451 -11.194  1.00 97.18           H  
ATOM   2047  HB3 GLU A 132     -10.242  11.440 -10.437  1.00 97.18           H  
ATOM   2048  O   GLU A 132      -7.661  10.150  -9.730  1.00 97.18           O  
ATOM   2049  CG  GLU A 132     -10.049  11.237 -12.569  1.00 97.18           C  
ATOM   2050  HG2 GLU A 132     -10.186  10.461 -13.322  1.00 97.18           H  
ATOM   2051  HG3 GLU A 132      -8.998  11.526 -12.560  1.00 97.18           H  
ATOM   2052  CD  GLU A 132     -10.904  12.454 -12.921  1.00 97.18           C  
ATOM   2053  OE1 GLU A 132     -10.320  13.542 -13.117  1.00 97.18           O  
ATOM   2054  OE2 GLU A 132     -12.137  12.276 -13.066  1.00 97.18           O  
ATOM   2055  N   VAL A 133      -7.408   9.392 -11.829  1.00 96.99           N  
ATOM   2056  H   VAL A 133      -7.869   9.058 -12.663  1.00 96.99           H  
ATOM   2057  CA  VAL A 133      -6.011   9.820 -11.955  1.00 96.99           C  
ATOM   2058  HA  VAL A 133      -5.518   9.733 -10.986  1.00 96.99           H  
ATOM   2059  C   VAL A 133      -6.000  11.288 -12.371  1.00 96.99           C  
ATOM   2060  CB  VAL A 133      -5.232   8.940 -12.946  1.00 96.99           C  
ATOM   2061  HB  VAL A 133      -5.686   9.007 -13.935  1.00 96.99           H  
ATOM   2062  O   VAL A 133      -6.484  11.649 -13.442  1.00 96.99           O  
ATOM   2063  CG1 VAL A 133      -3.770   9.387 -13.042  1.00 96.99           C  
ATOM   2064 HG11 VAL A 133      -3.709  10.401 -13.436  1.00 96.99           H  
ATOM   2065 HG12 VAL A 133      -3.227   8.724 -13.715  1.00 96.99           H  
ATOM   2066 HG13 VAL A 133      -3.306   9.352 -12.056  1.00 96.99           H  
ATOM   2067  CG2 VAL A 133      -5.254   7.474 -12.496  1.00 96.99           C  
ATOM   2068 HG21 VAL A 133      -4.639   6.870 -13.163  1.00 96.99           H  
ATOM   2069 HG22 VAL A 133      -4.864   7.392 -11.482  1.00 96.99           H  
ATOM   2070 HG23 VAL A 133      -6.271   7.083 -12.523  1.00 96.99           H  
ATOM   2071  N   LEU A 134      -5.453  12.149 -11.522  1.00 95.47           N  
ATOM   2072  H   LEU A 134      -4.956  11.774 -10.726  1.00 95.47           H  
ATOM   2073  CA  LEU A 134      -5.402  13.585 -11.750  1.00 95.47           C  
ATOM   2074  HA  LEU A 134      -6.316  13.886 -12.261  1.00 95.47           H  
ATOM   2075  C   LEU A 134      -4.223  13.964 -12.650  1.00 95.47           C  
ATOM   2076  CB  LEU A 134      -5.319  14.322 -10.406  1.00 95.47           C  
ATOM   2077  HB2 LEU A 134      -5.109  15.373 -10.604  1.00 95.47           H  
ATOM   2078  HB3 LEU A 134      -4.480  13.904  -9.850  1.00 95.47           H  
ATOM   2079  O   LEU A 134      -3.125  13.419 -12.553  1.00 95.47           O  
ATOM   2080  CG  LEU A 134      -6.553  14.233  -9.497  1.00 95.47           C  
ATOM   2081  HG  LEU A 134      -6.713  13.197  -9.198  1.00 95.47           H  
ATOM   2082  CD1 LEU A 134      -6.261  15.076  -8.250  1.00 95.47           C  
ATOM   2083 HD11 LEU A 134      -7.132  15.113  -7.595  1.00 95.47           H  
ATOM   2084 HD12 LEU A 134      -6.011  16.098  -8.538  1.00 95.47           H  
ATOM   2085 HD13 LEU A 134      -5.425  14.639  -7.705  1.00 95.47           H  
ATOM   2086  CD2 LEU A 134      -7.821  14.765 -10.167  1.00 95.47           C  
ATOM   2087 HD21 LEU A 134      -8.114  14.113 -10.990  1.00 95.47           H  
ATOM   2088 HD22 LEU A 134      -8.644  14.774  -9.453  1.00 95.47           H  
ATOM   2089 HD23 LEU A 134      -7.661  15.775 -10.543  1.00 95.47           H  
ATOM   2090  N   GLY A 135      -4.426  14.981 -13.488  1.00 93.76           N  
ATOM   2091  H   GLY A 135      -5.349  15.389 -13.522  1.00 93.76           H  
ATOM   2092  CA  GLY A 135      -3.347  15.573 -14.282  1.00 93.76           C  
ATOM   2093  HA2 GLY A 135      -2.453  15.659 -13.664  1.00 93.76           H  
ATOM   2094  HA3 GLY A 135      -3.649  16.576 -14.584  1.00 93.76           H  
ATOM   2095  C   GLY A 135      -2.977  14.795 -15.547  1.00 93.76           C  
ATOM   2096  O   GLY A 135      -1.875  14.981 -16.059  1.00 93.76           O  
ATOM   2097  N   ILE A 136      -3.881  13.970 -16.086  1.00 95.15           N  
ATOM   2098  H   ILE A 136      -4.730  13.797 -15.568  1.00 95.15           H  
ATOM   2099  CA  ILE A 136      -3.689  13.233 -17.353  1.00 95.15           C  
ATOM   2100  HA  ILE A 136      -2.879  12.515 -17.229  1.00 95.15           H  
ATOM   2101  C   ILE A 136      -3.294  14.182 -18.497  1.00 95.15           C  
ATOM   2102  CB  ILE A 136      -4.979  12.454 -17.707  1.00 95.15           C  
ATOM   2103  HB  ILE A 136      -5.807  13.162 -17.748  1.00 95.15           H  
ATOM   2104  O   ILE A 136      -2.384  13.891 -19.267  1.00 95.15           O  
ATOM   2105  CG1 ILE A 136      -5.287  11.391 -16.630  1.00 95.15           C  
ATOM   2106 HG12 ILE A 136      -5.114  11.796 -15.633  1.00 95.15           H  
ATOM   2107 HG13 ILE A 136      -4.607  10.549 -16.758  1.00 95.15           H  
ATOM   2108  CG2 ILE A 136      -4.855  11.771 -19.084  1.00 95.15           C  
ATOM   2109 HG21 ILE A 136      -4.744  12.508 -19.879  1.00 95.15           H  
ATOM   2110 HG22 ILE A 136      -5.751  11.191 -19.309  1.00 95.15           H  
ATOM   2111 HG23 ILE A 136      -3.993  11.104 -19.096  1.00 95.15           H  
ATOM   2112  CD1 ILE A 136      -6.732  10.885 -16.664  1.00 95.15           C  
ATOM   2113 HD11 ILE A 136      -6.987  10.460 -17.635  1.00 95.15           H  
ATOM   2114 HD12 ILE A 136      -7.398  11.721 -16.450  1.00 95.15           H  
ATOM   2115 HD13 ILE A 136      -6.869  10.123 -15.897  1.00 95.15           H  
ATOM   2116  N   THR A 137      -3.903  15.369 -18.561  1.00 95.49           N  
ATOM   2117  H   THR A 137      -4.618  15.584 -17.880  1.00 95.49           H  
ATOM   2118  CA  THR A 137      -3.596  16.406 -19.562  1.00 95.49           C  
ATOM   2119  HA  THR A 137      -3.758  15.994 -20.558  1.00 95.49           H  
ATOM   2120  C   THR A 137      -2.144  16.890 -19.519  1.00 95.49           C  
ATOM   2121  CB  THR A 137      -4.523  17.617 -19.388  1.00 95.49           C  
ATOM   2122  HB  THR A 137      -4.210  18.413 -20.063  1.00 95.49           H  
ATOM   2123  O   THR A 137      -1.646  17.397 -20.521  1.00 95.49           O  
ATOM   2124  CG2 THR A 137      -5.984  17.272 -19.680  1.00 95.49           C  
ATOM   2125 HG21 THR A 137      -6.069  16.875 -20.692  1.00 95.49           H  
ATOM   2126 HG22 THR A 137      -6.596  18.171 -19.607  1.00 95.49           H  
ATOM   2127 HG23 THR A 137      -6.355  16.529 -18.974  1.00 95.49           H  
ATOM   2128  OG1 THR A 137      -4.469  18.078 -18.055  1.00 95.49           O  
ATOM   2129  HG1 THR A 137      -5.028  18.857 -18.004  1.00 95.49           H  
ATOM   2130  N   SER A 138      -1.418  16.680 -18.411  1.00 93.19           N  
ATOM   2131  H   SER A 138      -1.850  16.197 -17.637  1.00 93.19           H  
ATOM   2132  CA  SER A 138       0.016  16.992 -18.335  1.00 93.19           C  
ATOM   2133  HA  SER A 138       0.145  18.029 -18.643  1.00 93.19           H  
ATOM   2134  C   SER A 138       0.868  16.148 -19.289  1.00 93.19           C  
ATOM   2135  CB  SER A 138       0.551  16.864 -16.901  1.00 93.19           C  
ATOM   2136  HB2 SER A 138       1.540  17.322 -16.868  1.00 93.19           H  
ATOM   2137  HB3 SER A 138      -0.099  17.413 -16.220  1.00 93.19           H  
ATOM   2138  O   SER A 138       1.956  16.581 -19.663  1.00 93.19           O  
ATOM   2139  OG  SER A 138       0.667  15.518 -16.462  1.00 93.19           O  
ATOM   2140  HG  SER A 138      -0.225  15.186 -16.338  1.00 93.19           H  
ATOM   2141  N   LEU A 139       0.369  14.986 -19.730  1.00 93.14           N  
ATOM   2142  H   LEU A 139      -0.546  14.699 -19.412  1.00 93.14           H  
ATOM   2143  CA  LEU A 139       1.048  14.119 -20.698  1.00 93.14           C  
ATOM   2144  HA  LEU A 139       2.096  14.029 -20.413  1.00 93.14           H  
ATOM   2145  C   LEU A 139       1.049  14.700 -22.123  1.00 93.14           C  
ATOM   2146  CB  LEU A 139       0.415  12.712 -20.673  1.00 93.14           C  
ATOM   2147  HB2 LEU A 139       0.958  12.083 -21.378  1.00 93.14           H  
ATOM   2148  HB3 LEU A 139      -0.613  12.788 -21.030  1.00 93.14           H  
ATOM   2149  O   LEU A 139       1.799  14.229 -22.969  1.00 93.14           O  
ATOM   2150  CG  LEU A 139       0.409  12.006 -19.302  1.00 93.14           C  
ATOM   2151  HG  LEU A 139      -0.175  12.590 -18.590  1.00 93.14           H  
ATOM   2152  CD1 LEU A 139      -0.239  10.628 -19.430  1.00 93.14           C  
ATOM   2153 HD11 LEU A 139      -0.285  10.144 -18.454  1.00 93.14           H  
ATOM   2154 HD12 LEU A 139       0.336  10.002 -20.112  1.00 93.14           H  
ATOM   2155 HD13 LEU A 139      -1.254  10.733 -19.812  1.00 93.14           H  
ATOM   2156  CD2 LEU A 139       1.815  11.825 -18.726  1.00 93.14           C  
ATOM   2157 HD21 LEU A 139       2.427  11.267 -19.435  1.00 93.14           H  
ATOM   2158 HD22 LEU A 139       2.268  12.798 -18.534  1.00 93.14           H  
ATOM   2159 HD23 LEU A 139       1.754  11.270 -17.790  1.00 93.14           H  
ATOM   2160  N   MET A 140       0.261  15.751 -22.386  1.00 92.70           N  
ATOM   2161  H   MET A 140      -0.332  16.104 -21.649  1.00 92.70           H  
ATOM   2162  CA  MET A 140       0.251  16.458 -23.674  1.00 92.70           C  
ATOM   2163  HA  MET A 140       0.347  15.723 -24.472  1.00 92.70           H  
ATOM   2164  C   MET A 140       1.426  17.438 -23.839  1.00 92.70           C  
ATOM   2165  CB  MET A 140      -1.083  17.195 -23.864  1.00 92.70           C  
ATOM   2166  HB2 MET A 140      -1.196  17.952 -23.088  1.00 92.70           H  
ATOM   2167  HB3 MET A 140      -1.058  17.702 -24.829  1.00 92.70           H  
ATOM   2168  O   MET A 140       1.558  18.070 -24.887  1.00 92.70           O  
ATOM   2169  CG  MET A 140      -2.299  16.261 -23.841  1.00 92.70           C  
ATOM   2170  HG2 MET A 140      -2.186  15.511 -24.624  1.00 92.70           H  
ATOM   2171  HG3 MET A 140      -2.331  15.746 -22.881  1.00 92.70           H  
ATOM   2172  SD  MET A 140      -3.892  17.103 -24.067  1.00 92.70           S  
ATOM   2173  CE  MET A 140      -3.729  17.676 -25.782  1.00 92.70           C  
ATOM   2174  HE1 MET A 140      -4.671  18.121 -26.104  1.00 92.70           H  
ATOM   2175  HE2 MET A 140      -3.491  16.833 -26.430  1.00 92.70           H  
ATOM   2176  HE3 MET A 140      -2.941  18.426 -25.853  1.00 92.70           H  
ATOM   2177  N   ASN A 141       2.283  17.597 -22.822  1.00 90.60           N  
ATOM   2178  H   ASN A 141       2.152  17.043 -21.988  1.00 90.60           H  
ATOM   2179  CA  ASN A 141       3.463  18.456 -22.906  1.00 90.60           C  
ATOM   2180  HA  ASN A 141       3.180  19.379 -23.412  1.00 90.60           H  
ATOM   2181  C   ASN A 141       4.573  17.801 -23.747  1.00 90.60           C  
ATOM   2182  CB  ASN A 141       3.923  18.844 -21.495  1.00 90.60           C  
ATOM   2183  HB2 ASN A 141       3.091  19.310 -20.967  1.00 90.60           H  
ATOM   2184  HB3 ASN A 141       4.224  17.950 -20.949  1.00 90.60           H  
ATOM   2185  O   ASN A 141       5.500  17.181 -23.227  1.00 90.60           O  
ATOM   2186  CG  ASN A 141       5.092  19.818 -21.513  1.00 90.60           C  
ATOM   2187  ND2 ASN A 141       5.422  20.374 -20.373  1.00 90.60           N  
ATOM   2188 HD21 ASN A 141       4.902  20.152 -19.537  1.00 90.60           H  
ATOM   2189 HD22 ASN A 141       6.179  21.043 -20.398  1.00 90.60           H  
ATOM   2190  OD1 ASN A 141       5.735  20.093 -22.515  1.00 90.60           O  
ATOM   2191  N   MET A 142       4.487  18.011 -25.057  1.00 89.56           N  
ATOM   2192  H   MET A 142       3.631  18.433 -25.388  1.00 89.56           H  
ATOM   2193  CA  MET A 142       5.420  17.488 -26.061  1.00 89.56           C  
ATOM   2194  HA  MET A 142       5.935  16.621 -25.648  1.00 89.56           H  
ATOM   2195  C   MET A 142       6.506  18.503 -26.458  1.00 89.56           C  
ATOM   2196  CB  MET A 142       4.619  17.016 -27.283  1.00 89.56           C  
ATOM   2197  HB2 MET A 142       4.149  17.877 -27.758  1.00 89.56           H  
ATOM   2198  HB3 MET A 142       5.307  16.555 -27.991  1.00 89.56           H  
ATOM   2199  O   MET A 142       7.199  18.320 -27.454  1.00 89.56           O  
ATOM   2200  CG  MET A 142       3.535  15.987 -26.939  1.00 89.56           C  
ATOM   2201  HG2 MET A 142       2.888  16.377 -26.153  1.00 89.56           H  
ATOM   2202  HG3 MET A 142       2.912  15.829 -27.819  1.00 89.56           H  
ATOM   2203  SD  MET A 142       4.180  14.389 -26.400  1.00 89.56           S  
ATOM   2204  CE  MET A 142       4.490  13.686 -28.039  1.00 89.56           C  
ATOM   2205  HE1 MET A 142       3.537  13.511 -28.540  1.00 89.56           H  
ATOM   2206  HE2 MET A 142       5.076  14.378 -28.644  1.00 89.56           H  
ATOM   2207  HE3 MET A 142       5.021  12.738 -27.955  1.00 89.56           H  
ATOM   2208  N   HIS A 143       6.633  19.603 -25.713  1.00 88.81           N  
ATOM   2209  H   HIS A 143       6.026  19.705 -24.912  1.00 88.81           H  
ATOM   2210  CA  HIS A 143       7.554  20.711 -26.005  1.00 88.81           C  
ATOM   2211  HA  HIS A 143       8.149  20.466 -26.885  1.00 88.81           H  
ATOM   2212  C   HIS A 143       8.563  20.957 -24.870  1.00 88.81           C  
ATOM   2213  CB  HIS A 143       6.726  21.960 -26.335  1.00 88.81           C  
ATOM   2214  HB2 HIS A 143       7.397  22.782 -26.585  1.00 88.81           H  
ATOM   2215  HB3 HIS A 143       6.114  21.755 -27.214  1.00 88.81           H  
ATOM   2216  O   HIS A 143       9.305  21.937 -24.890  1.00 88.81           O  
ATOM   2217  CG  HIS A 143       5.829  22.387 -25.201  1.00 88.81           C  
ATOM   2218  CD2 HIS A 143       4.470  22.245 -25.128  1.00 88.81           C  
ATOM   2219  HD2 HIS A 143       3.833  21.825 -25.892  1.00 88.81           H  
ATOM   2220  ND1 HIS A 143       6.245  22.940 -24.013  1.00 88.81           N  
ATOM   2221  HD1 HIS A 143       7.200  23.164 -23.775  1.00 88.81           H  
ATOM   2222  CE1 HIS A 143       5.162  23.122 -23.240  1.00 88.81           C  
ATOM   2223  HE1 HIS A 143       5.172  23.542 -22.245  1.00 88.81           H  
ATOM   2224  NE2 HIS A 143       4.054  22.713 -23.877  1.00 88.81           N  
ATOM   2225  N   SER A 144       8.571  20.098 -23.847  1.00 83.32           N  
ATOM   2226  H   SER A 144       7.924  19.324 -23.883  1.00 83.32           H  
ATOM   2227  CA  SER A 144       9.586  20.103 -22.794  1.00 83.32           C  
ATOM   2228  HA  SER A 144       9.891  21.134 -22.617  1.00 83.32           H  
ATOM   2229  C   SER A 144      10.836  19.331 -23.224  1.00 83.32           C  
ATOM   2230  CB  SER A 144       9.007  19.577 -21.476  1.00 83.32           C  
ATOM   2231  HB2 SER A 144       8.126  20.163 -21.211  1.00 83.32           H  
ATOM   2232  HB3 SER A 144       9.750  19.706 -20.689  1.00 83.32           H  
ATOM   2233  O   SER A 144      10.804  18.542 -24.172  1.00 83.32           O  
ATOM   2234  OG  SER A 144       8.659  18.209 -21.546  1.00 83.32           O  
ATOM   2235  HG  SER A 144       7.840  18.103 -22.036  1.00 83.32           H  
ATOM   2236  N   GLN A 145      11.947  19.563 -22.517  1.00 79.70           N  
ATOM   2237  H   GLN A 145      11.915  20.247 -21.775  1.00 79.70           H  
ATOM   2238  CA  GLN A 145      13.219  18.885 -22.757  1.00 79.70           C  
ATOM   2239  HA  GLN A 145      13.504  19.052 -23.796  1.00 79.70           H  
ATOM   2240  C   GLN A 145      13.068  17.370 -22.534  1.00 79.70           C  
ATOM   2241  CB  GLN A 145      14.288  19.531 -21.862  1.00 79.70           C  
ATOM   2242  HB2 GLN A 145      14.313  20.601 -22.068  1.00 79.70           H  
ATOM   2243  HB3 GLN A 145      14.022  19.388 -20.815  1.00 79.70           H  
ATOM   2244  O   GLN A 145      13.058  16.876 -21.405  1.00 79.70           O  
ATOM   2245  CG  GLN A 145      15.689  18.956 -22.112  1.00 79.70           C  
ATOM   2246  HG2 GLN A 145      15.677  17.903 -21.834  1.00 79.70           H  
ATOM   2247  HG3 GLN A 145      15.941  19.049 -23.168  1.00 79.70           H  
ATOM   2248  CD  GLN A 145      16.775  19.638 -21.283  1.00 79.70           C  
ATOM   2249  NE2 GLN A 145      18.028  19.279 -21.458  1.00 79.70           N  
ATOM   2250 HE21 GLN A 145      18.701  19.747 -20.869  1.00 79.70           H  
ATOM   2251 HE22 GLN A 145      18.298  18.576 -22.132  1.00 79.70           H  
ATOM   2252  OE1 GLN A 145      16.519  20.490 -20.453  1.00 79.70           O  
ATOM   2253  N   ALA A 146      12.921  16.641 -23.630  1.00 83.57           N  
ATOM   2254  H   ALA A 146      12.902  17.123 -24.517  1.00 83.57           H  
ATOM   2255  CA  ALA A 146      12.790  15.195 -23.717  1.00 83.57           C  
ATOM   2256  HA  ALA A 146      13.353  14.713 -22.918  1.00 83.57           H  
ATOM   2257  C   ALA A 146      13.407  14.751 -25.052  1.00 83.57           C  
ATOM   2258  CB  ALA A 146      11.306  14.821 -23.561  1.00 83.57           C  
ATOM   2259  HB1 ALA A 146      11.041  14.841 -22.504  1.00 83.57           H  
ATOM   2260  HB2 ALA A 146      10.673  15.545 -24.076  1.00 83.57           H  
ATOM   2261  HB3 ALA A 146      11.114  13.822 -23.950  1.00 83.57           H  
ATOM   2262  O   ALA A 146      13.787  15.589 -25.872  1.00 83.57           O  
ATOM   2263  N   GLN A 147      13.556  13.446 -25.255  1.00 86.48           N  
ATOM   2264  H   GLN A 147      13.226  12.801 -24.551  1.00 86.48           H  
ATOM   2265  CA  GLN A 147      14.083  12.910 -26.506  1.00 86.48           C  
ATOM   2266  HA  GLN A 147      15.107  13.259 -26.638  1.00 86.48           H  
ATOM   2267  C   GLN A 147      13.227  13.398 -27.679  1.00 86.48           C  
ATOM   2268  CB  GLN A 147      14.076  11.378 -26.437  1.00 86.48           C  
ATOM   2269  HB2 GLN A 147      13.046  11.023 -26.407  1.00 86.48           H  
ATOM   2270  HB3 GLN A 147      14.578  11.052 -25.527  1.00 86.48           H  
ATOM   2271  O   GLN A 147      12.020  13.192 -27.679  1.00 86.48           O  
ATOM   2272  CG  GLN A 147      14.794  10.758 -27.643  1.00 86.48           C  
ATOM   2273  HG2 GLN A 147      15.835  11.084 -27.642  1.00 86.48           H  
ATOM   2274  HG3 GLN A 147      14.328  11.097 -28.568  1.00 86.48           H  
ATOM   2275  CD  GLN A 147      14.762   9.235 -27.632  1.00 86.48           C  
ATOM   2276  NE2 GLN A 147      15.392   8.594 -28.591  1.00 86.48           N  
ATOM   2277 HE21 GLN A 147      15.819   9.104 -29.350  1.00 86.48           H  
ATOM   2278 HE22 GLN A 147      15.310   7.588 -28.550  1.00 86.48           H  
ATOM   2279  OE1 GLN A 147      14.155   8.582 -26.806  1.00 86.48           O  
ATOM   2280  N   ASN A 148      13.827  14.008 -28.691  1.00 82.35           N  
ATOM   2281  H   ASN A 148      14.812  14.225 -28.634  1.00 82.35           H  
ATOM   2282  CA  ASN A 148      13.140  14.449 -29.901  1.00 82.35           C  
ATOM   2283  HA  ASN A 148      12.154  13.988 -29.951  1.00 82.35           H  
ATOM   2284  C   ASN A 148      13.899  13.982 -31.147  1.00 82.35           C  
ATOM   2285  CB  ASN A 148      12.932  15.976 -29.848  1.00 82.35           C  
ATOM   2286  HB2 ASN A 148      12.353  16.231 -28.960  1.00 82.35           H  
ATOM   2287  HB3 ASN A 148      12.354  16.283 -30.720  1.00 82.35           H  
ATOM   2288  O   ASN A 148      15.075  13.614 -31.076  1.00 82.35           O  
ATOM   2289  CG  ASN A 148      14.203  16.808 -29.801  1.00 82.35           C  
ATOM   2290  ND2 ASN A 148      14.079  18.092 -30.036  1.00 82.35           N  
ATOM   2291 HD21 ASN A 148      13.171  18.469 -30.269  1.00 82.35           H  
ATOM   2292 HD22 ASN A 148      14.922  18.644 -29.977  1.00 82.35           H  
ATOM   2293  OD1 ASN A 148      15.304  16.352 -29.539  1.00 82.35           O  
ATOM   2294  N   THR A 149      13.230  13.990 -32.299  1.00 78.61           N  
ATOM   2295  H   THR A 149      12.279  14.329 -32.325  1.00 78.61           H  
ATOM   2296  CA  THR A 149      13.943  14.038 -33.575  1.00 78.61           C  
ATOM   2297  HA  THR A 149      14.926  13.589 -33.432  1.00 78.61           H  
ATOM   2298  C   THR A 149      14.166  15.509 -33.948  1.00 78.61           C  
ATOM   2299  CB  THR A 149      13.267  13.209 -34.682  1.00 78.61           C  
ATOM   2300  HB  THR A 149      13.849  13.308 -35.598  1.00 78.61           H  
ATOM   2301  O   THR A 149      13.428  16.388 -33.486  1.00 78.61           O  
ATOM   2302  CG2 THR A 149      13.196  11.728 -34.312  1.00 78.61           C  
ATOM   2303 HG21 THR A 149      12.801  11.156 -35.152  1.00 78.61           H  
ATOM   2304 HG22 THR A 149      12.549  11.587 -33.446  1.00 78.61           H  
ATOM   2305 HG23 THR A 149      14.194  11.360 -34.076  1.00 78.61           H  
ATOM   2306  OG1 THR A 149      11.951  13.593 -34.946  1.00 78.61           O  
ATOM   2307  HG1 THR A 149      11.593  13.009 -35.619  1.00 78.61           H  
ATOM   2308  N   PRO A 150      15.218  15.839 -34.720  1.00 78.95           N  
ATOM   2309  CA  PRO A 150      15.451  17.218 -35.133  1.00 78.95           C  
ATOM   2310  HA  PRO A 150      15.719  17.802 -34.253  1.00 78.95           H  
ATOM   2311  C   PRO A 150      14.199  17.814 -35.790  1.00 78.95           C  
ATOM   2312  CB  PRO A 150      16.649  17.166 -36.088  1.00 78.95           C  
ATOM   2313  HB2 PRO A 150      16.310  17.011 -37.112  1.00 78.95           H  
ATOM   2314  HB3 PRO A 150      17.258  18.067 -36.020  1.00 78.95           H  
ATOM   2315  O   PRO A 150      13.633  17.212 -36.700  1.00 78.95           O  
ATOM   2316  CG  PRO A 150      17.409  15.926 -35.617  1.00 78.95           C  
ATOM   2317  HG2 PRO A 150      18.022  15.500 -36.411  1.00 78.95           H  
ATOM   2318  HG3 PRO A 150      18.022  16.180 -34.752  1.00 78.95           H  
ATOM   2319  CD  PRO A 150      16.291  14.976 -35.192  1.00 78.95           C  
ATOM   2320  HD2 PRO A 150      15.944  14.405 -36.053  1.00 78.95           H  
ATOM   2321  HD3 PRO A 150      16.654  14.310 -34.410  1.00 78.95           H  
ATOM   2322  N   TYR A 151      13.781  18.994 -35.324  1.00 80.17           N  
ATOM   2323  H   TYR A 151      14.304  19.405 -34.564  1.00 80.17           H  
ATOM   2324  CA  TYR A 151      12.594  19.724 -35.798  1.00 80.17           C  
ATOM   2325  HA  TYR A 151      12.561  20.646 -35.219  1.00 80.17           H  
ATOM   2326  C   TYR A 151      11.230  19.049 -35.531  1.00 80.17           C  
ATOM   2327  CB  TYR A 151      12.772  20.148 -37.269  1.00 80.17           C  
ATOM   2328  HB2 TYR A 151      12.589  19.288 -37.913  1.00 80.17           H  
ATOM   2329  HB3 TYR A 151      12.013  20.892 -37.512  1.00 80.17           H  
ATOM   2330  O   TYR A 151      10.232  19.457 -36.124  1.00 80.17           O  
ATOM   2331  CG  TYR A 151      14.135  20.729 -37.595  1.00 80.17           C  
ATOM   2332  CD1 TYR A 151      14.433  22.057 -37.238  1.00 80.17           C  
ATOM   2333  HD1 TYR A 151      13.683  22.663 -36.752  1.00 80.17           H  
ATOM   2334  CD2 TYR A 151      15.108  19.934 -38.233  1.00 80.17           C  
ATOM   2335  HD2 TYR A 151      14.874  18.916 -38.506  1.00 80.17           H  
ATOM   2336  CE1 TYR A 151      15.701  22.597 -37.523  1.00 80.17           C  
ATOM   2337  HE1 TYR A 151      15.926  23.619 -37.255  1.00 80.17           H  
ATOM   2338  CE2 TYR A 151      16.379  20.469 -38.515  1.00 80.17           C  
ATOM   2339  HE2 TYR A 151      17.131  19.871 -39.009  1.00 80.17           H  
ATOM   2340  OH  TYR A 151      17.900  22.317 -38.446  1.00 80.17           O  
ATOM   2341  HH  TYR A 151      17.977  23.234 -38.175  1.00 80.17           H  
ATOM   2342  CZ  TYR A 151      16.675  21.802 -38.164  1.00 80.17           C  
ATOM   2343  N   SER A 152      11.151  18.064 -34.627  1.00 84.89           N  
ATOM   2344  H   SER A 152      11.996  17.717 -34.196  1.00 84.89           H  
ATOM   2345  CA  SER A 152       9.888  17.447 -34.197  1.00 84.89           C  
ATOM   2346  HA  SER A 152       9.092  17.768 -34.868  1.00 84.89           H  
ATOM   2347  C   SER A 152       9.478  17.846 -32.779  1.00 84.89           C  
ATOM   2348  CB  SER A 152       9.970  15.921 -34.307  1.00 84.89           C  
ATOM   2349  HB2 SER A 152       8.963  15.512 -34.390  1.00 84.89           H  
ATOM   2350  HB3 SER A 152      10.519  15.661 -35.212  1.00 84.89           H  
ATOM   2351  O   SER A 152      10.265  18.383 -31.998  1.00 84.89           O  
ATOM   2352  OG  SER A 152      10.596  15.343 -33.170  1.00 84.89           O  
ATOM   2353  HG  SER A 152      10.012  15.371 -32.409  1.00 84.89           H  
ATOM   2354  N   ALA A 153       8.243  17.495 -32.415  1.00 88.72           N  
ATOM   2355  H   ALA A 153       7.644  17.055 -33.098  1.00 88.72           H  
ATOM   2356  CA  ALA A 153       7.836  17.420 -31.017  1.00 88.72           C  
ATOM   2357  HA  ALA A 153       8.003  18.390 -30.548  1.00 88.72           H  
ATOM   2358  C   ALA A 153       8.672  16.370 -30.257  1.00 88.72           C  
ATOM   2359  CB  ALA A 153       6.337  17.106 -30.973  1.00 88.72           C  
ATOM   2360  HB1 ALA A 153       6.152  16.105 -31.363  1.00 88.72           H  
ATOM   2361  HB2 ALA A 153       5.784  17.838 -31.561  1.00 88.72           H  
ATOM   2362  HB3 ALA A 153       5.993  17.157 -29.940  1.00 88.72           H  
ATOM   2363  O   ALA A 153       9.151  15.399 -30.853  1.00 88.72           O  
ATOM   2364  N   SER A 154       8.835  16.555 -28.949  1.00 88.58           N  
ATOM   2365  H   SER A 154       8.416  17.363 -28.509  1.00 88.58           H  
ATOM   2366  CA  SER A 154       9.470  15.573 -28.071  1.00 88.58           C  
ATOM   2367  HA  SER A 154      10.449  15.315 -28.475  1.00 88.58           H  
ATOM   2368  C   SER A 154       8.641  14.291 -27.991  1.00 88.58           C  
ATOM   2369  CB  SER A 154       9.668  16.145 -26.665  1.00 88.58           C  
ATOM   2370  HB2 SER A 154       8.698  16.334 -26.206  1.00 88.58           H  
ATOM   2371  HB3 SER A 154      10.201  15.393 -26.083  1.00 88.58           H  
ATOM   2372  O   SER A 154       7.416  14.328 -28.078  1.00 88.58           O  
ATOM   2373  OG  SER A 154      10.425  17.344 -26.691  1.00 88.58           O  
ATOM   2374  HG  SER A 154      10.506  17.692 -25.800  1.00 88.58           H  
ATOM   2375  N   LYS A 155       9.299  13.147 -27.798  1.00 90.87           N  
ATOM   2376  H   LYS A 155      10.305  13.193 -27.720  1.00 90.87           H  
ATOM   2377  CA  LYS A 155       8.664  11.850 -27.566  1.00 90.87           C  
ATOM   2378  HA  LYS A 155       7.991  11.656 -28.401  1.00 90.87           H  
ATOM   2379  C   LYS A 155       7.835  11.925 -26.283  1.00 90.87           C  
ATOM   2380  CB  LYS A 155       9.736  10.743 -27.524  1.00 90.87           C  
ATOM   2381  HB2 LYS A 155      10.388  10.857 -28.390  1.00 90.87           H  
ATOM   2382  HB3 LYS A 155      10.341  10.853 -26.624  1.00 90.87           H  
ATOM   2383  O   LYS A 155       8.322  12.368 -25.242  1.00 90.87           O  
ATOM   2384  CG  LYS A 155       9.121   9.334 -27.563  1.00 90.87           C  
ATOM   2385  HG2 LYS A 155       8.446   9.265 -28.416  1.00 90.87           H  
ATOM   2386  HG3 LYS A 155       8.542   9.170 -26.654  1.00 90.87           H  
ATOM   2387  CD  LYS A 155      10.189   8.233 -27.694  1.00 90.87           C  
ATOM   2388  HD2 LYS A 155      10.912   8.324 -26.883  1.00 90.87           H  
ATOM   2389  HD3 LYS A 155      10.723   8.356 -28.636  1.00 90.87           H  
ATOM   2390  CE  LYS A 155       9.518   6.849 -27.671  1.00 90.87           C  
ATOM   2391  HE2 LYS A 155       8.775   6.827 -26.873  1.00 90.87           H  
ATOM   2392  HE3 LYS A 155       8.998   6.695 -28.617  1.00 90.87           H  
ATOM   2393  NZ  LYS A 155      10.477   5.742 -27.451  1.00 90.87           N  
ATOM   2394  HZ1 LYS A 155      10.593   5.585 -26.460  1.00 90.87           H  
ATOM   2395  HZ2 LYS A 155      10.137   4.892 -27.879  1.00 90.87           H  
ATOM   2396  HZ3 LYS A 155      11.374   5.921 -27.880  1.00 90.87           H  
ATOM   2397  N   GLY A 156       6.575  11.516 -26.389  1.00 91.92           N  
ATOM   2398  H   GLY A 156       6.262  11.158 -27.280  1.00 91.92           H  
ATOM   2399  CA  GLY A 156       5.636  11.516 -25.273  1.00 91.92           C  
ATOM   2400  HA2 GLY A 156       5.667  12.484 -24.774  1.00 91.92           H  
ATOM   2401  HA3 GLY A 156       4.624  11.351 -25.644  1.00 91.92           H  
ATOM   2402  C   GLY A 156       5.962  10.436 -24.249  1.00 91.92           C  
ATOM   2403  O   GLY A 156       6.844   9.603 -24.461  1.00 91.92           O  
ATOM   2404  N   VAL A 157       5.221  10.445 -23.143  1.00 94.23           N  
ATOM   2405  H   VAL A 157       4.476  11.122 -23.060  1.00 94.23           H  
ATOM   2406  CA  VAL A 157       5.311   9.379 -22.141  1.00 94.23           C  
ATOM   2407  HA  VAL A 157       6.369   9.189 -21.960  1.00 94.23           H  
ATOM   2408  C   VAL A 157       4.681   8.112 -22.709  1.00 94.23           C  
ATOM   2409  CB  VAL A 157       4.662   9.790 -20.809  1.00 94.23           C  
ATOM   2410  HB  VAL A 157       3.624  10.067 -20.994  1.00 94.23           H  
ATOM   2411  O   VAL A 157       3.501   8.124 -23.055  1.00 94.23           O  
ATOM   2412  CG1 VAL A 157       4.687   8.665 -19.766  1.00 94.23           C  
ATOM   2413 HG11 VAL A 157       4.220   9.003 -18.842  1.00 94.23           H  
ATOM   2414 HG12 VAL A 157       4.125   7.803 -20.126  1.00 94.23           H  
ATOM   2415 HG13 VAL A 157       5.714   8.360 -19.565  1.00 94.23           H  
ATOM   2416  CG2 VAL A 157       5.394  11.000 -20.208  1.00 94.23           C  
ATOM   2417 HG21 VAL A 157       5.342  11.850 -20.888  1.00 94.23           H  
ATOM   2418 HG22 VAL A 157       6.440  10.745 -20.033  1.00 94.23           H  
ATOM   2419 HG23 VAL A 157       4.929  11.285 -19.264  1.00 94.23           H  
ATOM   2420  N   VAL A 158       5.464   7.040 -22.817  1.00 95.14           N  
ATOM   2421  H   VAL A 158       6.418   7.108 -22.493  1.00 95.14           H  
ATOM   2422  CA  VAL A 158       5.042   5.742 -23.370  1.00 95.14           C  
ATOM   2423  HA  VAL A 158       3.969   5.619 -23.223  1.00 95.14           H  
ATOM   2424  C   VAL A 158       5.723   4.597 -22.631  1.00 95.14           C  
ATOM   2425  CB  VAL A 158       5.330   5.623 -24.883  1.00 95.14           C  
ATOM   2426  HB  VAL A 158       5.013   4.631 -25.205  1.00 95.14           H  
ATOM   2427  O   VAL A 158       6.705   4.806 -21.925  1.00 95.14           O  
ATOM   2428  CG1 VAL A 158       4.524   6.630 -25.710  1.00 95.14           C  
ATOM   2429 HG11 VAL A 158       4.877   7.644 -25.521  1.00 95.14           H  
ATOM   2430 HG12 VAL A 158       4.633   6.401 -26.770  1.00 95.14           H  
ATOM   2431 HG13 VAL A 158       3.470   6.560 -25.442  1.00 95.14           H  
ATOM   2432  CG2 VAL A 158       6.813   5.778 -25.243  1.00 95.14           C  
ATOM   2433 HG21 VAL A 158       6.946   5.618 -26.313  1.00 95.14           H  
ATOM   2434 HG22 VAL A 158       7.164   6.775 -24.976  1.00 95.14           H  
ATOM   2435 HG23 VAL A 158       7.410   5.040 -24.708  1.00 95.14           H  
ATOM   2436  N   GLY A 159       5.216   3.382 -22.800  1.00 96.03           N  
ATOM   2437  H   GLY A 159       4.330   3.288 -23.275  1.00 96.03           H  
ATOM   2438  CA  GLY A 159       5.812   2.171 -22.254  1.00 96.03           C  
ATOM   2439  HA2 GLY A 159       6.783   2.400 -21.815  1.00 96.03           H  
ATOM   2440  HA3 GLY A 159       5.981   1.475 -23.076  1.00 96.03           H  
ATOM   2441  C   GLY A 159       4.915   1.481 -21.224  1.00 96.03           C  
ATOM   2442  O   GLY A 159       3.692   1.646 -21.271  1.00 96.03           O  
ATOM   2443  N   PRO A 160       5.494   0.691 -20.305  1.00 96.81           N  
ATOM   2444  CA  PRO A 160       4.726  -0.075 -19.344  1.00 96.81           C  
ATOM   2445  HA  PRO A 160       3.993  -0.674 -19.887  1.00 96.81           H  
ATOM   2446  C   PRO A 160       4.004   0.861 -18.377  1.00 96.81           C  
ATOM   2447  CB  PRO A 160       5.721  -1.010 -18.654  1.00 96.81           C  
ATOM   2448  HB2 PRO A 160       5.771  -1.950 -19.203  1.00 96.81           H  
ATOM   2449  HB3 PRO A 160       5.461  -1.193 -17.611  1.00 96.81           H  
ATOM   2450  O   PRO A 160       4.606   1.762 -17.791  1.00 96.81           O  
ATOM   2451  CG  PRO A 160       7.054  -0.277 -18.789  1.00 96.81           C  
ATOM   2452  HG2 PRO A 160       7.896  -0.968 -18.828  1.00 96.81           H  
ATOM   2453  HG3 PRO A 160       7.172   0.422 -17.961  1.00 96.81           H  
ATOM   2454  CD  PRO A 160       6.917   0.522 -20.080  1.00 96.81           C  
ATOM   2455  HD2 PRO A 160       7.383   1.498 -19.950  1.00 96.81           H  
ATOM   2456  HD3 PRO A 160       7.375  -0.019 -20.908  1.00 96.81           H  
ATOM   2457  N   ASN A 161       2.708   0.635 -18.199  1.00 96.37           N  
ATOM   2458  H   ASN A 161       2.292  -0.155 -18.671  1.00 96.37           H  
ATOM   2459  CA  ASN A 161       1.877   1.398 -17.278  1.00 96.37           C  
ATOM   2460  HA  ASN A 161       2.522   2.052 -16.692  1.00 96.37           H  
ATOM   2461  C   ASN A 161       1.194   0.477 -16.263  1.00 96.37           C  
ATOM   2462  CB  ASN A 161       0.921   2.321 -18.053  1.00 96.37           C  
ATOM   2463  HB2 ASN A 161       0.334   2.913 -17.350  1.00 96.37           H  
ATOM   2464  HB3 ASN A 161       1.518   3.010 -18.650  1.00 96.37           H  
ATOM   2465  O   ASN A 161       0.902  -0.690 -16.534  1.00 96.37           O  
ATOM   2466  CG  ASN A 161      -0.060   1.598 -18.955  1.00 96.37           C  
ATOM   2467  ND2 ASN A 161      -0.096   1.947 -20.220  1.00 96.37           N  
ATOM   2468 HD21 ASN A 161       0.627   2.551 -20.585  1.00 96.37           H  
ATOM   2469 HD22 ASN A 161      -0.722   1.429 -20.819  1.00 96.37           H  
ATOM   2470  OD1 ASN A 161      -0.816   0.731 -18.548  1.00 96.37           O  
ATOM   2471  N   MET A 162       0.974   1.016 -15.068  1.00 97.14           N  
ATOM   2472  H   MET A 162       1.172   1.999 -14.951  1.00 97.14           H  
ATOM   2473  CA  MET A 162       0.313   0.327 -13.970  1.00 97.14           C  
ATOM   2474  HA  MET A 162      -0.302  -0.476 -14.377  1.00 97.14           H  
ATOM   2475  C   MET A 162      -0.581   1.312 -13.239  1.00 97.14           C  
ATOM   2476  CB  MET A 162       1.336  -0.287 -13.005  1.00 97.14           C  
ATOM   2477  HB2 MET A 162       2.022  -0.927 -13.560  1.00 97.14           H  
ATOM   2478  HB3 MET A 162       1.920   0.506 -12.539  1.00 97.14           H  
ATOM   2479  O   MET A 162      -0.117   2.345 -12.756  1.00 97.14           O  
ATOM   2480  CG  MET A 162       0.649  -1.111 -11.908  1.00 97.14           C  
ATOM   2481  HG2 MET A 162      -0.026  -0.467 -11.345  1.00 97.14           H  
ATOM   2482  HG3 MET A 162       0.065  -1.906 -12.371  1.00 97.14           H  
ATOM   2483  SD  MET A 162       1.813  -1.853 -10.737  1.00 97.14           S  
ATOM   2484  CE  MET A 162       0.666  -2.554  -9.521  1.00 97.14           C  
ATOM   2485  HE1 MET A 162      -0.001  -3.265 -10.010  1.00 97.14           H  
ATOM   2486  HE2 MET A 162       1.235  -3.070  -8.748  1.00 97.14           H  
ATOM   2487  HE3 MET A 162       0.084  -1.756  -9.061  1.00 97.14           H  
ATOM   2488  N   HIS A 163      -1.851   0.951 -13.112  1.00 97.82           N  
ATOM   2489  H   HIS A 163      -2.138   0.072 -13.518  1.00 97.82           H  
ATOM   2490  CA  HIS A 163      -2.834   1.720 -12.366  1.00 97.82           C  
ATOM   2491  HA  HIS A 163      -2.350   2.543 -11.840  1.00 97.82           H  
ATOM   2492  C   HIS A 163      -3.473   0.811 -11.337  1.00 97.82           C  
ATOM   2493  CB  HIS A 163      -3.864   2.322 -13.324  1.00 97.82           C  
ATOM   2494  HB2 HIS A 163      -4.348   1.529 -13.894  1.00 97.82           H  
ATOM   2495  HB3 HIS A 163      -4.623   2.852 -12.749  1.00 97.82           H  
ATOM   2496  O   HIS A 163      -4.138  -0.161 -11.694  1.00 97.82           O  
ATOM   2497  CG  HIS A 163      -3.213   3.289 -14.267  1.00 97.82           C  
ATOM   2498  CD2 HIS A 163      -2.904   3.069 -15.583  1.00 97.82           C  
ATOM   2499  HD2 HIS A 163      -3.143   2.186 -16.157  1.00 97.82           H  
ATOM   2500  ND1 HIS A 163      -2.653   4.488 -13.899  1.00 97.82           N  
ATOM   2501  HD1 HIS A 163      -2.691   4.884 -12.971  1.00 97.82           H  
ATOM   2502  CE1 HIS A 163      -1.991   4.968 -14.965  1.00 97.82           C  
ATOM   2503  HE1 HIS A 163      -1.424   5.887 -14.979  1.00 97.82           H  
ATOM   2504  NE2 HIS A 163      -2.141   4.155 -16.024  1.00 97.82           N  
ATOM   2505  N   PHE A 164      -3.261   1.129 -10.068  1.00 97.97           N  
ATOM   2506  H   PHE A 164      -2.680   1.931  -9.869  1.00 97.97           H  
ATOM   2507  CA  PHE A 164      -3.730   0.357  -8.935  1.00 97.97           C  
ATOM   2508  HA  PHE A 164      -4.580  -0.246  -9.254  1.00 97.97           H  
ATOM   2509  C   PHE A 164      -4.202   1.282  -7.819  1.00 97.97           C  
ATOM   2510  CB  PHE A 164      -2.618  -0.589  -8.463  1.00 97.97           C  
ATOM   2511  HB2 PHE A 164      -2.429  -1.325  -9.243  1.00 97.97           H  
ATOM   2512  HB3 PHE A 164      -1.702  -0.014  -8.330  1.00 97.97           H  
ATOM   2513  O   PHE A 164      -3.587   2.309  -7.535  1.00 97.97           O  
ATOM   2514  CG  PHE A 164      -2.913  -1.307  -7.161  1.00 97.97           C  
ATOM   2515  CD1 PHE A 164      -2.610  -0.695  -5.928  1.00 97.97           C  
ATOM   2516  HD1 PHE A 164      -2.148   0.281  -5.907  1.00 97.97           H  
ATOM   2517  CD2 PHE A 164      -3.506  -2.580  -7.180  1.00 97.97           C  
ATOM   2518  HD2 PHE A 164      -3.736  -3.059  -8.120  1.00 97.97           H  
ATOM   2519  CE1 PHE A 164      -2.914  -1.350  -4.721  1.00 97.97           C  
ATOM   2520  HE1 PHE A 164      -2.691  -0.880  -3.775  1.00 97.97           H  
ATOM   2521  CE2 PHE A 164      -3.786  -3.242  -5.975  1.00 97.97           C  
ATOM   2522  HE2 PHE A 164      -4.226  -4.228  -5.988  1.00 97.97           H  
ATOM   2523  CZ  PHE A 164      -3.490  -2.630  -4.746  1.00 97.97           C  
ATOM   2524  HZ  PHE A 164      -3.705  -3.146  -3.822  1.00 97.97           H  
ATOM   2525  N   PHE A 165      -5.277   0.894  -7.147  1.00 97.77           N  
ATOM   2526  H   PHE A 165      -5.736   0.036  -7.419  1.00 97.77           H  
ATOM   2527  CA  PHE A 165      -5.662   1.488  -5.878  1.00 97.77           C  
ATOM   2528  HA  PHE A 165      -4.753   1.810  -5.369  1.00 97.77           H  
ATOM   2529  C   PHE A 165      -6.337   0.454  -4.986  1.00 97.77           C  
ATOM   2530  CB  PHE A 165      -6.553   2.719  -6.099  1.00 97.77           C  
ATOM   2531  HB2 PHE A 165      -6.084   3.366  -6.840  1.00 97.77           H  
ATOM   2532  HB3 PHE A 165      -6.595   3.282  -5.167  1.00 97.77           H  
ATOM   2533  O   PHE A 165      -6.999  -0.463  -5.476  1.00 97.77           O  
ATOM   2534  CG  PHE A 165      -7.969   2.403  -6.544  1.00 97.77           C  
ATOM   2535  CD1 PHE A 165      -8.236   2.071  -7.885  1.00 97.77           C  
ATOM   2536  HD1 PHE A 165      -7.426   2.028  -8.598  1.00 97.77           H  
ATOM   2537  CD2 PHE A 165      -9.017   2.399  -5.603  1.00 97.77           C  
ATOM   2538  HD2 PHE A 165      -8.814   2.627  -4.567  1.00 97.77           H  
ATOM   2539  CE1 PHE A 165      -9.546   1.763  -8.290  1.00 97.77           C  
ATOM   2540  HE1 PHE A 165      -9.746   1.490  -9.316  1.00 97.77           H  
ATOM   2541  CE2 PHE A 165     -10.324   2.071  -6.003  1.00 97.77           C  
ATOM   2542  HE2 PHE A 165     -11.121   2.048  -5.275  1.00 97.77           H  
ATOM   2543  CZ  PHE A 165     -10.589   1.755  -7.347  1.00 97.77           C  
ATOM   2544  HZ  PHE A 165     -11.589   1.483  -7.650  1.00 97.77           H  
ATOM   2545  N   ALA A 166      -6.214   0.636  -3.675  1.00 97.81           N  
ATOM   2546  H   ALA A 166      -5.630   1.387  -3.337  1.00 97.81           H  
ATOM   2547  CA  ALA A 166      -6.964  -0.134  -2.703  1.00 97.81           C  
ATOM   2548  HA  ALA A 166      -7.851  -0.515  -3.208  1.00 97.81           H  
ATOM   2549  C   ALA A 166      -7.451   0.718  -1.536  1.00 97.81           C  
ATOM   2550  CB  ALA A 166      -6.150  -1.330  -2.213  1.00 97.81           C  
ATOM   2551  HB1 ALA A 166      -5.468  -1.038  -1.414  1.00 97.81           H  
ATOM   2552  HB2 ALA A 166      -5.585  -1.767  -3.036  1.00 97.81           H  
ATOM   2553  HB3 ALA A 166      -6.838  -2.070  -1.803  1.00 97.81           H  
ATOM   2554  O   ALA A 166      -6.801   1.678  -1.114  1.00 97.81           O  
ATOM   2555  N   LEU A 167      -8.604   0.318  -1.012  1.00 97.76           N  
ATOM   2556  H   LEU A 167      -9.033  -0.504  -1.411  1.00 97.76           H  
ATOM   2557  CA  LEU A 167      -9.224   0.872   0.181  1.00 97.76           C  
ATOM   2558  HA  LEU A 167      -8.564   1.605   0.644  1.00 97.76           H  
ATOM   2559  C   LEU A 167      -9.423  -0.262   1.177  1.00 97.76           C  
ATOM   2560  CB  LEU A 167     -10.562   1.534  -0.198  1.00 97.76           C  
ATOM   2561  HB2 LEU A 167     -11.204   0.776  -0.648  1.00 97.76           H  
ATOM   2562  HB3 LEU A 167     -11.046   1.891   0.711  1.00 97.76           H  
ATOM   2563  O   LEU A 167     -10.012  -1.282   0.825  1.00 97.76           O  
ATOM   2564  CG  LEU A 167     -10.432   2.702  -1.187  1.00 97.76           C  
ATOM   2565  HG  LEU A 167      -9.920   2.376  -2.092  1.00 97.76           H  
ATOM   2566  CD1 LEU A 167     -11.809   3.224  -1.582  1.00 97.76           C  
ATOM   2567 HD11 LEU A 167     -11.697   4.072  -2.258  1.00 97.76           H  
ATOM   2568 HD12 LEU A 167     -12.368   3.526  -0.696  1.00 97.76           H  
ATOM   2569 HD13 LEU A 167     -12.344   2.431  -2.104  1.00 97.76           H  
ATOM   2570  CD2 LEU A 167      -9.668   3.860  -0.571  1.00 97.76           C  
ATOM   2571 HD21 LEU A 167      -8.680   3.515  -0.266  1.00 97.76           H  
ATOM   2572 HD22 LEU A 167     -10.199   4.243   0.300  1.00 97.76           H  
ATOM   2573 HD23 LEU A 167      -9.554   4.653  -1.310  1.00 97.76           H  
ATOM   2574  N   GLY A 168      -8.962  -0.083   2.411  1.00 96.68           N  
ATOM   2575  H   GLY A 168      -8.443   0.756   2.626  1.00 96.68           H  
ATOM   2576  CA  GLY A 168      -9.044  -1.120   3.435  1.00 96.68           C  
ATOM   2577  HA2 GLY A 168      -8.138  -1.726   3.417  1.00 96.68           H  
ATOM   2578  HA3 GLY A 168      -9.892  -1.773   3.229  1.00 96.68           H  
ATOM   2579  C   GLY A 168      -9.217  -0.558   4.836  1.00 96.68           C  
ATOM   2580  O   GLY A 168      -8.751   0.533   5.149  1.00 96.68           O  
ATOM   2581  N   GLY A 169      -9.888  -1.317   5.699  1.00 95.55           N  
ATOM   2582  H   GLY A 169     -10.278  -2.187   5.364  1.00 95.55           H  
ATOM   2583  CA  GLY A 169      -9.962  -1.030   7.136  1.00 95.55           C  
ATOM   2584  HA2 GLY A 169     -10.099   0.038   7.305  1.00 95.55           H  
ATOM   2585  HA3 GLY A 169     -10.813  -1.571   7.550  1.00 95.55           H  
ATOM   2586  C   GLY A 169      -8.712  -1.496   7.883  1.00 95.55           C  
ATOM   2587  O   GLY A 169      -8.557  -1.262   9.079  1.00 95.55           O  
ATOM   2588  N   GLN A 170      -7.826  -2.177   7.163  1.00 94.41           N  
ATOM   2589  H   GLN A 170      -8.022  -2.291   6.179  1.00 94.41           H  
ATOM   2590  CA  GLN A 170      -6.523  -2.660   7.582  1.00 94.41           C  
ATOM   2591  HA  GLN A 170      -6.226  -2.149   8.499  1.00 94.41           H  
ATOM   2592  C   GLN A 170      -5.506  -2.329   6.473  1.00 94.41           C  
ATOM   2593  CB  GLN A 170      -6.616  -4.172   7.844  1.00 94.41           C  
ATOM   2594  HB2 GLN A 170      -5.620  -4.577   8.024  1.00 94.41           H  
ATOM   2595  HB3 GLN A 170      -7.024  -4.661   6.959  1.00 94.41           H  
ATOM   2596  O   GLN A 170      -5.918  -2.080   5.333  1.00 94.41           O  
ATOM   2597  CG  GLN A 170      -7.502  -4.487   9.064  1.00 94.41           C  
ATOM   2598  HG2 GLN A 170      -7.062  -4.033   9.951  1.00 94.41           H  
ATOM   2599  HG3 GLN A 170      -8.497  -4.065   8.922  1.00 94.41           H  
ATOM   2600  CD  GLN A 170      -7.682  -5.979   9.312  1.00 94.41           C  
ATOM   2601  NE2 GLN A 170      -8.281  -6.365  10.417  1.00 94.41           N  
ATOM   2602 HE21 GLN A 170      -8.423  -7.362  10.496  1.00 94.41           H  
ATOM   2603 HE22 GLN A 170      -8.604  -5.702  11.107  1.00 94.41           H  
ATOM   2604  OE1 GLN A 170      -7.319  -6.832   8.529  1.00 94.41           O  
ATOM   2605  N   PRO A 171      -4.198  -2.301   6.785  1.00 95.79           N  
ATOM   2606  CA  PRO A 171      -3.153  -2.174   5.773  1.00 95.79           C  
ATOM   2607  HA  PRO A 171      -3.182  -1.169   5.351  1.00 95.79           H  
ATOM   2608  C   PRO A 171      -3.305  -3.219   4.661  1.00 95.79           C  
ATOM   2609  CB  PRO A 171      -1.838  -2.390   6.523  1.00 95.79           C  
ATOM   2610  HB2 PRO A 171      -1.030  -1.779   6.120  1.00 95.79           H  
ATOM   2611  HB3 PRO A 171      -1.574  -3.447   6.483  1.00 95.79           H  
ATOM   2612  O   PRO A 171      -3.713  -4.343   4.937  1.00 95.79           O  
ATOM   2613  CG  PRO A 171      -2.156  -2.026   7.968  1.00 95.79           C  
ATOM   2614  HG2 PRO A 171      -2.055  -0.950   8.104  1.00 95.79           H  
ATOM   2615  HG3 PRO A 171      -1.513  -2.560   8.668  1.00 95.79           H  
ATOM   2616  CD  PRO A 171      -3.615  -2.448   8.112  1.00 95.79           C  
ATOM   2617  HD2 PRO A 171      -4.114  -1.816   8.847  1.00 95.79           H  
ATOM   2618  HD3 PRO A 171      -3.660  -3.494   8.414  1.00 95.79           H  
ATOM   2619  N   LEU A 172      -2.933  -2.867   3.427  1.00 97.04           N  
ATOM   2620  H   LEU A 172      -2.559  -1.941   3.277  1.00 97.04           H  
ATOM   2621  CA  LEU A 172      -2.944  -3.799   2.296  1.00 97.04           C  
ATOM   2622  HA  LEU A 172      -3.944  -4.223   2.199  1.00 97.04           H  
ATOM   2623  C   LEU A 172      -1.957  -4.946   2.560  1.00 97.04           C  
ATOM   2624  CB  LEU A 172      -2.586  -3.019   1.012  1.00 97.04           C  
ATOM   2625  HB2 LEU A 172      -3.300  -2.207   0.875  1.00 97.04           H  
ATOM   2626  HB3 LEU A 172      -1.600  -2.577   1.152  1.00 97.04           H  
ATOM   2627  O   LEU A 172      -0.758  -4.693   2.693  1.00 97.04           O  
ATOM   2628  CG  LEU A 172      -2.547  -3.869  -0.275  1.00 97.04           C  
ATOM   2629  HG  LEU A 172      -1.945  -4.763  -0.114  1.00 97.04           H  
ATOM   2630  CD1 LEU A 172      -3.948  -4.282  -0.726  1.00 97.04           C  
ATOM   2631 HD11 LEU A 172      -3.877  -4.907  -1.616  1.00 97.04           H  
ATOM   2632 HD12 LEU A 172      -4.553  -3.402  -0.944  1.00 97.04           H  
ATOM   2633 HD13 LEU A 172      -4.430  -4.867   0.057  1.00 97.04           H  
ATOM   2634  CD2 LEU A 172      -1.911  -3.065  -1.410  1.00 97.04           C  
ATOM   2635 HD21 LEU A 172      -2.497  -2.168  -1.613  1.00 97.04           H  
ATOM   2636 HD22 LEU A 172      -1.854  -3.681  -2.308  1.00 97.04           H  
ATOM   2637 HD23 LEU A 172      -0.896  -2.780  -1.133  1.00 97.04           H  
ATOM   2638  N   ASP A 173      -2.446  -6.184   2.611  1.00 96.05           N  
ATOM   2639  H   ASP A 173      -3.442  -6.328   2.524  1.00 96.05           H  
ATOM   2640  CA  ASP A 173      -1.586  -7.365   2.649  1.00 96.05           C  
ATOM   2641  HA  ASP A 173      -0.776  -7.194   3.358  1.00 96.05           H  
ATOM   2642  C   ASP A 173      -0.965  -7.577   1.258  1.00 96.05           C  
ATOM   2643  CB  ASP A 173      -2.356  -8.609   3.127  1.00 96.05           C  
ATOM   2644  HB2 ASP A 173      -3.255  -8.732   2.523  1.00 96.05           H  
ATOM   2645  HB3 ASP A 173      -1.727  -9.483   2.956  1.00 96.05           H  
ATOM   2646  O   ASP A 173      -1.647  -7.522   0.229  1.00 96.05           O  
ATOM   2647  CG  ASP A 173      -2.732  -8.592   4.620  1.00 96.05           C  
ATOM   2648  OD1 ASP A 173      -1.828  -8.658   5.490  1.00 96.05           O  
ATOM   2649  OD2 ASP A 173      -3.935  -8.627   4.937  1.00 96.05           O  
ATOM   2650  N   VAL A 174       0.343  -7.805   1.214  1.00 94.08           N  
ATOM   2651  H   VAL A 174       0.849  -7.863   2.086  1.00 94.08           H  
ATOM   2652  CA  VAL A 174       1.114  -7.981  -0.019  1.00 94.08           C  
ATOM   2653  HA  VAL A 174       0.417  -8.109  -0.847  1.00 94.08           H  
ATOM   2654  C   VAL A 174       1.945  -9.250   0.035  1.00 94.08           C  
ATOM   2655  CB  VAL A 174       1.997  -6.763  -0.353  1.00 94.08           C  
ATOM   2656  HB  VAL A 174       2.631  -7.033  -1.198  1.00 94.08           H  
ATOM   2657  O   VAL A 174       2.374  -9.699   1.096  1.00 94.08           O  
ATOM   2658  CG1 VAL A 174       1.139  -5.572  -0.790  1.00 94.08           C  
ATOM   2659 HG11 VAL A 174       1.779  -4.729  -1.051  1.00 94.08           H  
ATOM   2660 HG12 VAL A 174       0.551  -5.848  -1.665  1.00 94.08           H  
ATOM   2661 HG13 VAL A 174       0.460  -5.287   0.014  1.00 94.08           H  
ATOM   2662  CG2 VAL A 174       2.912  -6.328   0.799  1.00 94.08           C  
ATOM   2663 HG21 VAL A 174       3.588  -5.544   0.456  1.00 94.08           H  
ATOM   2664 HG22 VAL A 174       2.318  -5.945   1.628  1.00 94.08           H  
ATOM   2665 HG23 VAL A 174       3.507  -7.172   1.148  1.00 94.08           H  
ATOM   2666  N   VAL A 175       2.188  -9.819  -1.137  1.00 90.90           N  
ATOM   2667  H   VAL A 175       1.811  -9.368  -1.959  1.00 90.90           H  
ATOM   2668  CA  VAL A 175       3.037 -10.983  -1.363  1.00 90.90           C  
ATOM   2669  HA  VAL A 175       3.474 -11.286  -0.411  1.00 90.90           H  
ATOM   2670  C   VAL A 175       4.180 -10.594  -2.293  1.00 90.90           C  
ATOM   2671  CB  VAL A 175       2.193 -12.160  -1.876  1.00 90.90           C  
ATOM   2672  HB  VAL A 175       1.402 -12.337  -1.148  1.00 90.90           H  
ATOM   2673  O   VAL A 175       3.981  -9.828  -3.239  1.00 90.90           O  
ATOM   2674  CG1 VAL A 175       1.525 -11.914  -3.236  1.00 90.90           C  
ATOM   2675 HG11 VAL A 175       0.908 -12.772  -3.503  1.00 90.90           H  
ATOM   2676 HG12 VAL A 175       2.277 -11.765  -4.010  1.00 90.90           H  
ATOM   2677 HG13 VAL A 175       0.883 -11.034  -3.186  1.00 90.90           H  
ATOM   2678  CG2 VAL A 175       3.022 -13.438  -1.954  1.00 90.90           C  
ATOM   2679 HG21 VAL A 175       3.515 -13.620  -0.999  1.00 90.90           H  
ATOM   2680 HG22 VAL A 175       2.351 -14.270  -2.167  1.00 90.90           H  
ATOM   2681 HG23 VAL A 175       3.771 -13.362  -2.742  1.00 90.90           H  
ATOM   2682  N   SER A 176       5.388 -11.076  -2.008  1.00 87.96           N  
ATOM   2683  H   SER A 176       5.497 -11.695  -1.217  1.00 87.96           H  
ATOM   2684  CA  SER A 176       6.551 -10.770  -2.835  1.00 87.96           C  
ATOM   2685  HA  SER A 176       6.405  -9.759  -3.215  1.00 87.96           H  
ATOM   2686  C   SER A 176       6.667 -11.728  -4.015  1.00 87.96           C  
ATOM   2687  CB  SER A 176       7.843 -10.749  -2.029  1.00 87.96           C  
ATOM   2688  HB2 SER A 176       7.731 -10.087  -1.171  1.00 87.96           H  
ATOM   2689  HB3 SER A 176       8.072 -11.759  -1.688  1.00 87.96           H  
ATOM   2690  O   SER A 176       6.688 -12.945  -3.830  1.00 87.96           O  
ATOM   2691  OG  SER A 176       8.900 -10.287  -2.845  1.00 87.96           O  
ATOM   2692  HG  SER A 176       8.589  -9.539  -3.361  1.00 87.96           H  
ATOM   2693  N   ILE A 177       6.759 -11.159  -5.217  1.00 85.46           N  
ATOM   2694  H   ILE A 177       6.755 -10.150  -5.262  1.00 85.46           H  
ATOM   2695  CA  ILE A 177       7.015 -11.859  -6.478  1.00 85.46           C  
ATOM   2696  HA  ILE A 177       7.520 -12.804  -6.278  1.00 85.46           H  
ATOM   2697  C   ILE A 177       7.942 -10.952  -7.289  1.00 85.46           C  
ATOM   2698  CB  ILE A 177       5.702 -12.151  -7.245  1.00 85.46           C  
ATOM   2699  HB  ILE A 177       5.233 -11.201  -7.501  1.00 85.46           H  
ATOM   2700  O   ILE A 177       7.579  -9.812  -7.564  1.00 85.46           O  
ATOM   2701  CG1 ILE A 177       4.700 -12.962  -6.386  1.00 85.46           C  
ATOM   2702 HG12 ILE A 177       4.492 -12.417  -5.465  1.00 85.46           H  
ATOM   2703 HG13 ILE A 177       5.143 -13.922  -6.121  1.00 85.46           H  
ATOM   2704  CG2 ILE A 177       6.026 -12.901  -8.552  1.00 85.46           C  
ATOM   2705 HG21 ILE A 177       6.729 -12.332  -9.161  1.00 85.46           H  
ATOM   2706 HG22 ILE A 177       5.123 -13.037  -9.147  1.00 85.46           H  
ATOM   2707 HG23 ILE A 177       6.458 -13.876  -8.325  1.00 85.46           H  
ATOM   2708  CD1 ILE A 177       3.339 -13.204  -7.048  1.00 85.46           C  
ATOM   2709 HD11 ILE A 177       2.663 -13.657  -6.322  1.00 85.46           H  
ATOM   2710 HD12 ILE A 177       3.441 -13.884  -7.894  1.00 85.46           H  
ATOM   2711 HD13 ILE A 177       2.916 -12.257  -7.384  1.00 85.46           H  
ATOM   2712  N   VAL A 178       9.133 -11.436  -7.650  1.00 85.37           N  
ATOM   2713  H   VAL A 178       9.353 -12.401  -7.448  1.00 85.37           H  
ATOM   2714  CA  VAL A 178      10.161 -10.640  -8.346  1.00 85.37           C  
ATOM   2715  HA  VAL A 178       9.771  -9.638  -8.523  1.00 85.37           H  
ATOM   2716  C   VAL A 178      10.497 -11.225  -9.714  1.00 85.37           C  
ATOM   2717  CB  VAL A 178      11.443 -10.475  -7.503  1.00 85.37           C  
ATOM   2718  HB  VAL A 178      12.169  -9.927  -8.104  1.00 85.37           H  
ATOM   2719  O   VAL A 178      10.442 -12.435  -9.913  1.00 85.37           O  
ATOM   2720  CG1 VAL A 178      11.174  -9.648  -6.242  1.00 85.37           C  
ATOM   2721 HG11 VAL A 178      12.105  -9.496  -5.695  1.00 85.37           H  
ATOM   2722 HG12 VAL A 178      10.451 -10.149  -5.598  1.00 85.37           H  
ATOM   2723 HG13 VAL A 178      10.786  -8.675  -6.540  1.00 85.37           H  
ATOM   2724  CG2 VAL A 178      12.085 -11.806  -7.096  1.00 85.37           C  
ATOM   2725 HG21 VAL A 178      12.249 -12.436  -7.970  1.00 85.37           H  
ATOM   2726 HG22 VAL A 178      13.051 -11.612  -6.629  1.00 85.37           H  
ATOM   2727 HG23 VAL A 178      11.442 -12.332  -6.391  1.00 85.37           H  
ATOM   2728  N   GLY A 179      10.895 -10.369 -10.660  1.00 84.01           N  
ATOM   2729  H   GLY A 179      10.870  -9.381 -10.454  1.00 84.01           H  
ATOM   2730  CA  GLY A 179      11.353 -10.807 -11.985  1.00 84.01           C  
ATOM   2731  HA2 GLY A 179      11.353  -9.949 -12.657  1.00 84.01           H  
ATOM   2732  HA3 GLY A 179      10.664 -11.554 -12.379  1.00 84.01           H  
ATOM   2733  C   GLY A 179      12.765 -11.410 -11.990  1.00 84.01           C  
ATOM   2734  O   GLY A 179      13.065 -12.265 -12.820  1.00 84.01           O  
ATOM   2735  N   ASN A 180      13.628 -10.991 -11.057  1.00 85.01           N  
ATOM   2736  H   ASN A 180      13.323 -10.283 -10.405  1.00 85.01           H  
ATOM   2737  CA  ASN A 180      14.997 -11.483 -10.906  1.00 85.01           C  
ATOM   2738  HA  ASN A 180      15.093 -12.448 -11.404  1.00 85.01           H  
ATOM   2739  C   ASN A 180      15.332 -11.677  -9.418  1.00 85.01           C  
ATOM   2740  CB  ASN A 180      15.960 -10.493 -11.589  1.00 85.01           C  
ATOM   2741  HB2 ASN A 180      15.814  -9.502 -11.159  1.00 85.01           H  
ATOM   2742  HB3 ASN A 180      15.730 -10.433 -12.653  1.00 85.01           H  
ATOM   2743  O   ASN A 180      15.356 -10.729  -8.640  1.00 85.01           O  
ATOM   2744  CG  ASN A 180      17.423 -10.879 -11.442  1.00 85.01           C  
ATOM   2745  ND2 ASN A 180      18.330  -9.943 -11.588  1.00 85.01           N  
ATOM   2746 HD21 ASN A 180      19.291 -10.188 -11.394  1.00 85.01           H  
ATOM   2747 HD22 ASN A 180      18.037  -8.977 -11.606  1.00 85.01           H  
ATOM   2748  OD1 ASN A 180      17.770 -12.027 -11.190  1.00 85.01           O  
ATOM   2749  N   THR A 181      15.640 -12.909  -9.015  1.00 81.66           N  
ATOM   2750  H   THR A 181      15.638 -13.662  -9.688  1.00 81.66           H  
ATOM   2751  CA  THR A 181      16.026 -13.234  -7.628  1.00 81.66           C  
ATOM   2752  HA  THR A 181      15.381 -12.681  -6.946  1.00 81.66           H  
ATOM   2753  C   THR A 181      17.464 -12.824  -7.302  1.00 81.66           C  
ATOM   2754  CB  THR A 181      15.835 -14.731  -7.355  1.00 81.66           C  
ATOM   2755  HB  THR A 181      16.118 -14.960  -6.327  1.00 81.66           H  
ATOM   2756  O   THR A 181      17.867 -12.814  -6.140  1.00 81.66           O  
ATOM   2757  CG2 THR A 181      14.387 -15.154  -7.583  1.00 81.66           C  
ATOM   2758 HG21 THR A 181      13.723 -14.539  -6.975  1.00 81.66           H  
ATOM   2759 HG22 THR A 181      14.107 -15.004  -8.626  1.00 81.66           H  
ATOM   2760 HG23 THR A 181      14.252 -16.202  -7.317  1.00 81.66           H  
ATOM   2761  OG1 THR A 181      16.613 -15.497  -8.247  1.00 81.66           O  
ATOM   2762  HG1 THR A 181      16.313 -16.405  -8.165  1.00 81.66           H  
ATOM   2763  N   GLY A 182      18.252 -12.473  -8.325  1.00 81.52           N  
ATOM   2764  H   GLY A 182      17.859 -12.514  -9.254  1.00 81.52           H  
ATOM   2765  CA  GLY A 182      19.610 -11.960  -8.200  1.00 81.52           C  
ATOM   2766  HA2 GLY A 182      20.112 -12.099  -9.157  1.00 81.52           H  
ATOM   2767  HA3 GLY A 182      20.136 -12.538  -7.440  1.00 81.52           H  
ATOM   2768  C   GLY A 182      19.699 -10.473  -7.843  1.00 81.52           C  
ATOM   2769  O   GLY A 182      20.798 -10.017  -7.510  1.00 81.52           O  
ATOM   2770  N   THR A 183      18.588  -9.734  -7.888  1.00 85.38           N  
ATOM   2771  H   THR A 183      17.721 -10.155  -8.189  1.00 85.38           H  
ATOM   2772  CA  THR A 183      18.540  -8.295  -7.601  1.00 85.38           C  
ATOM   2773  HA  THR A 183      19.338  -7.809  -8.163  1.00 85.38           H  
ATOM   2774  C   THR A 183      18.771  -8.017  -6.119  1.00 85.38           C  
ATOM   2775  CB  THR A 183      17.213  -7.686  -8.078  1.00 85.38           C  
ATOM   2776  HB  THR A 183      16.396  -8.097  -7.486  1.00 85.38           H  
ATOM   2777  O   THR A 183      18.204  -8.670  -5.242  1.00 85.38           O  
ATOM   2778  CG2 THR A 183      17.191  -6.163  -7.981  1.00 85.38           C  
ATOM   2779 HG21 THR A 183      17.182  -5.850  -6.937  1.00 85.38           H  
ATOM   2780 HG22 THR A 183      16.290  -5.783  -8.462  1.00 85.38           H  
ATOM   2781 HG23 THR A 183      18.064  -5.744  -8.482  1.00 85.38           H  
ATOM   2782  OG1 THR A 183      17.015  -8.038  -9.427  1.00 85.38           O  
ATOM   2783  HG1 THR A 183      17.313  -7.317  -9.987  1.00 85.38           H  
ATOM   2784  N   ASP A 184      19.633  -7.048  -5.825  1.00 86.04           N  
ATOM   2785  H   ASP A 184      20.068  -6.548  -6.587  1.00 86.04           H  
ATOM   2786  CA  ASP A 184      19.969  -6.641  -4.465  1.00 86.04           C  
ATOM   2787  HA  ASP A 184      19.497  -7.322  -3.757  1.00 86.04           H  
ATOM   2788  C   ASP A 184      19.429  -5.238  -4.167  1.00 86.04           C  
ATOM   2789  CB  ASP A 184      21.479  -6.768  -4.252  1.00 86.04           C  
ATOM   2790  HB2 ASP A 184      22.000  -5.981  -4.798  1.00 86.04           H  
ATOM   2791  HB3 ASP A 184      21.811  -7.726  -4.652  1.00 86.04           H  
ATOM   2792  O   ASP A 184      20.097  -4.226  -4.381  1.00 86.04           O  
ATOM   2793  CG  ASP A 184      21.871  -6.706  -2.776  1.00 86.04           C  
ATOM   2794  OD1 ASP A 184      21.069  -6.214  -1.943  1.00 86.04           O  
ATOM   2795  OD2 ASP A 184      23.012  -7.147  -2.500  1.00 86.04           O  
ATOM   2796  N   TYR A 185      18.201  -5.194  -3.649  1.00 82.65           N  
ATOM   2797  H   TYR A 185      17.683  -6.060  -3.597  1.00 82.65           H  
ATOM   2798  CA  TYR A 185      17.506  -3.960  -3.273  1.00 82.65           C  
ATOM   2799  HA  TYR A 185      17.560  -3.258  -4.105  1.00 82.65           H  
ATOM   2800  C   TYR A 185      18.098  -3.253  -2.043  1.00 82.65           C  
ATOM   2801  CB  TYR A 185      16.033  -4.304  -3.005  1.00 82.65           C  
ATOM   2802  HB2 TYR A 185      15.976  -5.095  -2.258  1.00 82.65           H  
ATOM   2803  HB3 TYR A 185      15.534  -3.428  -2.591  1.00 82.65           H  
ATOM   2804  O   TYR A 185      17.786  -2.086  -1.802  1.00 82.65           O  
ATOM   2805  CG  TYR A 185      15.277  -4.718  -4.247  1.00 82.65           C  
ATOM   2806  CD1 TYR A 185      14.907  -3.726  -5.169  1.00 82.65           C  
ATOM   2807  HD1 TYR A 185      15.147  -2.689  -4.986  1.00 82.65           H  
ATOM   2808  CD2 TYR A 185      14.970  -6.072  -4.500  1.00 82.65           C  
ATOM   2809  HD2 TYR A 185      15.256  -6.841  -3.799  1.00 82.65           H  
ATOM   2810  CE1 TYR A 185      14.239  -4.078  -6.349  1.00 82.65           C  
ATOM   2811  HE1 TYR A 185      13.977  -3.307  -7.060  1.00 82.65           H  
ATOM   2812  CE2 TYR A 185      14.295  -6.425  -5.687  1.00 82.65           C  
ATOM   2813  HE2 TYR A 185      14.061  -7.456  -5.909  1.00 82.65           H  
ATOM   2814  OH  TYR A 185      13.281  -5.763  -7.761  1.00 82.65           O  
ATOM   2815  HH  TYR A 185      13.134  -4.980  -8.297  1.00 82.65           H  
ATOM   2816  CZ  TYR A 185      13.929  -5.427  -6.618  1.00 82.65           C  
ATOM   2817  N   LEU A 186      18.906  -3.948  -1.233  1.00 78.17           N  
ATOM   2818  H   LEU A 186      19.208  -4.864  -1.536  1.00 78.17           H  
ATOM   2819  CA  LEU A 186      19.338  -3.477   0.090  1.00 78.17           C  
ATOM   2820  HA  LEU A 186      18.767  -2.589   0.362  1.00 78.17           H  
ATOM   2821  C   LEU A 186      20.807  -3.041   0.135  1.00 78.17           C  
ATOM   2822  CB  LEU A 186      19.054  -4.567   1.139  1.00 78.17           C  
ATOM   2823  HB2 LEU A 186      19.607  -5.463   0.859  1.00 78.17           H  
ATOM   2824  HB3 LEU A 186      19.436  -4.226   2.101  1.00 78.17           H  
ATOM   2825  O   LEU A 186      21.212  -2.359   1.078  1.00 78.17           O  
ATOM   2826  CG  LEU A 186      17.568  -4.935   1.315  1.00 78.17           C  
ATOM   2827  HG  LEU A 186      17.168  -5.306   0.371  1.00 78.17           H  
ATOM   2828  CD1 LEU A 186      17.449  -6.050   2.355  1.00 78.17           C  
ATOM   2829 HD11 LEU A 186      18.046  -6.906   2.041  1.00 78.17           H  
ATOM   2830 HD12 LEU A 186      17.795  -5.696   3.326  1.00 78.17           H  
ATOM   2831 HD13 LEU A 186      16.407  -6.359   2.434  1.00 78.17           H  
ATOM   2832  CD2 LEU A 186      16.720  -3.749   1.780  1.00 78.17           C  
ATOM   2833 HD21 LEU A 186      16.690  -2.982   1.007  1.00 78.17           H  
ATOM   2834 HD22 LEU A 186      15.697  -4.077   1.963  1.00 78.17           H  
ATOM   2835 HD23 LEU A 186      17.128  -3.327   2.699  1.00 78.17           H  
ATOM   2836  N   LYS A 187      21.612  -3.399  -0.871  1.00 71.39           N  
ATOM   2837  H   LYS A 187      21.247  -4.058  -1.544  1.00 71.39           H  
ATOM   2838  CA  LYS A 187      23.036  -3.026  -0.948  1.00 71.39           C  
ATOM   2839  HA  LYS A 187      23.532  -3.379  -0.044  1.00 71.39           H  
ATOM   2840  C   LYS A 187      23.266  -1.522  -1.039  1.00 71.39           C  
ATOM   2841  CB  LYS A 187      23.632  -3.727  -2.162  1.00 71.39           C  
ATOM   2842  HB2 LYS A 187      23.283  -4.759  -2.136  1.00 71.39           H  
ATOM   2843  HB3 LYS A 187      23.260  -3.256  -3.072  1.00 71.39           H  
ATOM   2844  O   LYS A 187      24.328  -1.028  -0.656  1.00 71.39           O  
ATOM   2845  CG  LYS A 187      25.160  -3.775  -2.176  1.00 71.39           C  
ATOM   2846  HG2 LYS A 187      25.570  -2.770  -2.282  1.00 71.39           H  
ATOM   2847  HG3 LYS A 187      25.519  -4.223  -1.249  1.00 71.39           H  
ATOM   2848  CD  LYS A 187      25.590  -4.637  -3.363  1.00 71.39           C  
ATOM   2849  HD2 LYS A 187      25.238  -4.166  -4.281  1.00 71.39           H  
ATOM   2850  HD3 LYS A 187      25.129  -5.620  -3.276  1.00 71.39           H  
ATOM   2851  CE  LYS A 187      27.108  -4.792  -3.412  1.00 71.39           C  
ATOM   2852  HE2 LYS A 187      27.560  -3.801  -3.460  1.00 71.39           H  
ATOM   2853  HE3 LYS A 187      27.433  -5.275  -2.491  1.00 71.39           H  
ATOM   2854  NZ  LYS A 187      27.492  -5.603  -4.591  1.00 71.39           N  
ATOM   2855  HZ1 LYS A 187      28.492  -5.741  -4.635  1.00 71.39           H  
ATOM   2856  HZ2 LYS A 187      27.031  -6.501  -4.549  1.00 71.39           H  
ATOM   2857  HZ3 LYS A 187      27.184  -5.154  -5.441  1.00 71.39           H  
ATOM   2858  N   THR A 188      22.290  -0.781  -1.544  1.00 58.66           N  
ATOM   2859  H   THR A 188      21.466  -1.235  -1.910  1.00 58.66           H  
ATOM   2860  CA  THR A 188      22.340   0.672  -1.617  1.00 58.66           C  
ATOM   2861  HA  THR A 188      23.313   0.948  -2.025  1.00 58.66           H  
ATOM   2862  C   THR A 188      22.243   1.215  -0.191  1.00 58.66           C  
ATOM   2863  CB  THR A 188      21.245   1.228  -2.563  1.00 58.66           C  
ATOM   2864  HB  THR A 188      20.458   1.717  -1.988  1.00 58.66           H  
ATOM   2865  O   THR A 188      21.196   1.130   0.447  1.00 58.66           O  
ATOM   2866  CG2 THR A 188      21.863   2.216  -3.553  1.00 58.66           C  
ATOM   2867 HG21 THR A 188      22.545   1.691  -4.221  1.00 58.66           H  
ATOM   2868 HG22 THR A 188      21.074   2.677  -4.148  1.00 58.66           H  
ATOM   2869 HG23 THR A 188      22.410   2.995  -3.021  1.00 58.66           H  
ATOM   2870  OG1 THR A 188      20.682   0.191  -3.338  1.00 58.66           O  
ATOM   2871  HG1 THR A 188      20.009   0.523  -3.938  1.00 58.66           H  
ATOM   2872  N   GLY A 189      23.340   1.774   0.337  1.00 52.90           N  
ATOM   2873  H   GLY A 189      24.197   1.671  -0.187  1.00 52.90           H  
ATOM   2874  CA  GLY A 189      23.427   2.421   1.661  1.00 52.90           C  
ATOM   2875  HA2 GLY A 189      23.071   1.718   2.414  1.00 52.90           H  
ATOM   2876  HA3 GLY A 189      24.467   2.661   1.879  1.00 52.90           H  
ATOM   2877  C   GLY A 189      22.594   3.708   1.786  1.00 52.90           C  
ATOM   2878  O   GLY A 189      23.023   4.694   2.380  1.00 52.90           O  
ATOM   2879  N   GLN A 190      21.424   3.736   1.155  1.00 55.86           N  
ATOM   2880  H   GLN A 190      21.084   2.857   0.793  1.00 55.86           H  
ATOM   2881  CA  GLN A 190      20.517   4.862   1.083  1.00 55.86           C  
ATOM   2882  HA  GLN A 190      21.106   5.769   0.946  1.00 55.86           H  
ATOM   2883  C   GLN A 190      19.744   4.992   2.395  1.00 55.86           C  
ATOM   2884  CB  GLN A 190      19.599   4.691  -0.139  1.00 55.86           C  
ATOM   2885  HB2 GLN A 190      18.783   5.411  -0.084  1.00 55.86           H  
ATOM   2886  HB3 GLN A 190      19.175   3.687  -0.137  1.00 55.86           H  
ATOM   2887  O   GLN A 190      19.241   4.017   2.951  1.00 55.86           O  
ATOM   2888  CG  GLN A 190      20.385   4.938  -1.439  1.00 55.86           C  
ATOM   2889  HG2 GLN A 190      20.725   5.974  -1.452  1.00 55.86           H  
ATOM   2890  HG3 GLN A 190      21.264   4.294  -1.469  1.00 55.86           H  
ATOM   2891  CD  GLN A 190      19.567   4.672  -2.695  1.00 55.86           C  
ATOM   2892  NE2 GLN A 190      19.783   5.399  -3.769  1.00 55.86           N  
ATOM   2893 HE21 GLN A 190      19.175   5.228  -4.557  1.00 55.86           H  
ATOM   2894 HE22 GLN A 190      20.461   6.147  -3.778  1.00 55.86           H  
ATOM   2895  OE1 GLN A 190      18.762   3.769  -2.751  1.00 55.86           O  
ATOM   2896  N   LYS A 191      19.615   6.238   2.871  1.00 50.39           N  
ATOM   2897  H   LYS A 191      20.080   6.970   2.353  1.00 50.39           H  
ATOM   2898  CA  LYS A 191      18.944   6.603   4.135  1.00 50.39           C  
ATOM   2899  HA  LYS A 191      19.471   6.133   4.965  1.00 50.39           H  
ATOM   2900  C   LYS A 191      17.497   6.106   4.228  1.00 50.39           C  
ATOM   2901  CB  LYS A 191      18.974   8.132   4.306  1.00 50.39           C  
ATOM   2902  HB2 LYS A 191      18.343   8.395   5.155  1.00 50.39           H  
ATOM   2903  HB3 LYS A 191      18.555   8.604   3.417  1.00 50.39           H  
ATOM   2904  O   LYS A 191      16.938   6.029   5.317  1.00 50.39           O  
ATOM   2905  CG  LYS A 191      20.382   8.687   4.573  1.00 50.39           C  
ATOM   2906  HG2 LYS A 191      21.033   8.466   3.727  1.00 50.39           H  
ATOM   2907  HG3 LYS A 191      20.789   8.213   5.466  1.00 50.39           H  
ATOM   2908  CD  LYS A 191      20.328  10.208   4.786  1.00 50.39           C  
ATOM   2909  HD2 LYS A 191      19.957  10.681   3.877  1.00 50.39           H  
ATOM   2910  HD3 LYS A 191      19.642  10.428   5.604  1.00 50.39           H  
ATOM   2911  CE  LYS A 191      21.718  10.762   5.126  1.00 50.39           C  
ATOM   2912  HE2 LYS A 191      22.075  10.271   6.031  1.00 50.39           H  
ATOM   2913  HE3 LYS A 191      22.402  10.505   4.318  1.00 50.39           H  
ATOM   2914  NZ  LYS A 191      21.690  12.236   5.321  1.00 50.39           N  
ATOM   2915  HZ1 LYS A 191      22.611  12.584   5.546  1.00 50.39           H  
ATOM   2916  HZ2 LYS A 191      21.067  12.489   6.075  1.00 50.39           H  
ATOM   2917  HZ3 LYS A 191      21.378  12.704   4.483  1.00 50.39           H  
ATOM   2918  N   SER A 192      16.882   5.777   3.097  1.00 57.50           N  
ATOM   2919  H   SER A 192      17.399   5.871   2.234  1.00 57.50           H  
ATOM   2920  CA  SER A 192      15.530   5.252   3.006  1.00 57.50           C  
ATOM   2921  HA  SER A 192      15.139   5.117   4.014  1.00 57.50           H  
ATOM   2922  C   SER A 192      15.530   3.882   2.335  1.00 57.50           C  
ATOM   2923  CB  SER A 192      14.635   6.272   2.285  1.00 57.50           C  
ATOM   2924  HB2 SER A 192      14.586   7.183   2.882  1.00 57.50           H  
ATOM   2925  HB3 SER A 192      13.625   5.877   2.172  1.00 57.50           H  
ATOM   2926  O   SER A 192      15.051   3.765   1.213  1.00 57.50           O  
ATOM   2927  OG  SER A 192      15.149   6.594   1.012  1.00 57.50           O  
ATOM   2928  HG  SER A 192      15.109   5.813   0.454  1.00 57.50           H  
ATOM   2929  N   GLN A 193      16.012   2.851   3.031  1.00 66.55           N  
ATOM   2930  H   GLN A 193      16.490   3.004   3.908  1.00 66.55           H  
ATOM   2931  CA  GLN A 193      15.977   1.491   2.490  1.00 66.55           C  
ATOM   2932  HA  GLN A 193      16.580   1.511   1.582  1.00 66.55           H  
ATOM   2933  C   GLN A 193      14.543   1.075   2.115  1.00 66.55           C  
ATOM   2934  CB  GLN A 193      16.614   0.477   3.449  1.00 66.55           C  
ATOM   2935  HB2 GLN A 193      16.158   0.542   4.437  1.00 66.55           H  
ATOM   2936  HB3 GLN A 193      16.433  -0.521   3.051  1.00 66.55           H  
ATOM   2937  O   GLN A 193      13.606   1.403   2.867  1.00 66.55           O  
ATOM   2938  CG  GLN A 193      18.133   0.691   3.548  1.00 66.55           C  
ATOM   2939  HG2 GLN A 193      18.524   0.943   2.562  1.00 66.55           H  
ATOM   2940  HG3 GLN A 193      18.351   1.522   4.219  1.00 66.55           H  
ATOM   2941  CD  GLN A 193      18.871  -0.551   4.037  1.00 66.55           C  
ATOM   2942  NE2 GLN A 193      20.078  -0.779   3.572  1.00 66.55           N  
ATOM   2943 HE21 GLN A 193      20.472  -1.679   3.807  1.00 66.55           H  
ATOM   2944 HE22 GLN A 193      20.425  -0.275   2.769  1.00 66.55           H  
ATOM   2945  OE1 GLN A 193      18.380  -1.334   4.830  1.00 66.55           O  
ATOM   2946  N   PRO A 194      14.363   0.435   0.944  1.00 77.20           N  
ATOM   2947  CA  PRO A 194      13.095  -0.160   0.554  1.00 77.20           C  
ATOM   2948  HA  PRO A 194      12.295   0.579   0.586  1.00 77.20           H  
ATOM   2949  C   PRO A 194      12.769  -1.319   1.498  1.00 77.20           C  
ATOM   2950  CB  PRO A 194      13.299  -0.647  -0.886  1.00 77.20           C  
ATOM   2951  HB2 PRO A 194      12.664  -1.499  -1.130  1.00 77.20           H  
ATOM   2952  HB3 PRO A 194      13.132   0.172  -1.586  1.00 77.20           H  
ATOM   2953  O   PRO A 194      13.659  -2.019   1.978  1.00 77.20           O  
ATOM   2954  CG  PRO A 194      14.779  -1.021  -0.897  1.00 77.20           C  
ATOM   2955  HG2 PRO A 194      14.916  -1.996  -0.430  1.00 77.20           H  
ATOM   2956  HG3 PRO A 194      15.206  -1.029  -1.900  1.00 77.20           H  
ATOM   2957  CD  PRO A 194      15.397   0.064  -0.022  1.00 77.20           C  
ATOM   2958  HD2 PRO A 194      15.654   0.927  -0.636  1.00 77.20           H  
ATOM   2959  HD3 PRO A 194      16.287  -0.336   0.464  1.00 77.20           H  
ATOM   2960  N   GLN A 195      11.484  -1.545   1.738  1.00 80.16           N  
ATOM   2961  H   GLN A 195      10.797  -0.978   1.260  1.00 80.16           H  
ATOM   2962  CA  GLN A 195      11.031  -2.801   2.310  1.00 80.16           C  
ATOM   2963  HA  GLN A 195      11.720  -3.113   3.094  1.00 80.16           H  
ATOM   2964  C   GLN A 195      11.054  -3.826   1.176  1.00 80.16           C  
ATOM   2965  CB  GLN A 195       9.634  -2.612   2.919  1.00 80.16           C  
ATOM   2966  HB2 GLN A 195       8.913  -2.416   2.125  1.00 80.16           H  
ATOM   2967  HB3 GLN A 195       9.635  -1.751   3.588  1.00 80.16           H  
ATOM   2968  O   GLN A 195      10.230  -3.752   0.271  1.00 80.16           O  
ATOM   2969  CG  GLN A 195       9.187  -3.853   3.703  1.00 80.16           C  
ATOM   2970  HG2 GLN A 195       8.121  -3.760   3.914  1.00 80.16           H  
ATOM   2971  HG3 GLN A 195       9.315  -4.750   3.097  1.00 80.16           H  
ATOM   2972  CD  GLN A 195       9.880  -4.051   5.043  1.00 80.16           C  
ATOM   2973  NE2 GLN A 195       9.484  -5.070   5.767  1.00 80.16           N  
ATOM   2974 HE21 GLN A 195       9.895  -5.182   6.683  1.00 80.16           H  
ATOM   2975 HE22 GLN A 195       8.630  -5.541   5.503  1.00 80.16           H  
ATOM   2976  OE1 GLN A 195      10.750  -3.302   5.464  1.00 80.16           O  
ATOM   2977  N   ALA A 196      12.020  -4.737   1.179  1.00 74.88           N  
ATOM   2978  H   ALA A 196      12.719  -4.703   1.907  1.00 74.88           H  
ATOM   2979  CA  ALA A 196      12.138  -5.822   0.209  1.00 74.88           C  
ATOM   2980  HA  ALA A 196      11.141  -6.085  -0.146  1.00 74.88           H  
ATOM   2981  C   ALA A 196      12.774  -7.040   0.898  1.00 74.88           C  
ATOM   2982  CB  ALA A 196      12.970  -5.352  -0.992  1.00 74.88           C  
ATOM   2983  HB1 ALA A 196      12.482  -4.506  -1.476  1.00 74.88           H  
ATOM   2984  HB2 ALA A 196      13.069  -6.161  -1.715  1.00 74.88           H  
ATOM   2985  HB3 ALA A 196      13.964  -5.051  -0.659  1.00 74.88           H  
ATOM   2986  O   ALA A 196      13.581  -6.856   1.817  1.00 74.88           O  
ATOM   2987  N   PRO A 197      12.439  -8.280   0.499  1.00 70.93           N  
ATOM   2988  CA  PRO A 197      13.106  -9.456   1.040  1.00 70.93           C  
ATOM   2989  HA  PRO A 197      12.942  -9.482   2.118  1.00 70.93           H  
ATOM   2990  C   PRO A 197      14.613  -9.421   0.750  1.00 70.93           C  
ATOM   2991  CB  PRO A 197      12.429 -10.671   0.398  1.00 70.93           C  
ATOM   2992  HB2 PRO A 197      12.271 -11.474   1.119  1.00 70.93           H  
ATOM   2993  HB3 PRO A 197      13.029 -11.033  -0.437  1.00 70.93           H  
ATOM   2994  O   PRO A 197      15.052  -8.954  -0.300  1.00 70.93           O  
ATOM   2995  CG  PRO A 197      11.102 -10.125  -0.130  1.00 70.93           C  
ATOM   2996  HG2 PRO A 197      10.350 -10.164   0.658  1.00 70.93           H  
ATOM   2997  HG3 PRO A 197      10.767 -10.679  -1.007  1.00 70.93           H  
ATOM   2998  CD  PRO A 197      11.418  -8.669  -0.461  1.00 70.93           C  
ATOM   2999  HD2 PRO A 197      10.511  -8.071  -0.373  1.00 70.93           H  
ATOM   3000  HD3 PRO A 197      11.822  -8.600  -1.471  1.00 70.93           H  
ATOM   3001  N   VAL A 198      15.417  -9.949   1.676  1.00 66.04           N  
ATOM   3002  H   VAL A 198      15.003 -10.300   2.528  1.00 66.04           H  
ATOM   3003  CA  VAL A 198      16.865 -10.110   1.474  1.00 66.04           C  
ATOM   3004  HA  VAL A 198      17.290  -9.134   1.241  1.00 66.04           H  
ATOM   3005  C   VAL A 198      17.110 -11.043   0.282  1.00 66.04           C  
ATOM   3006  CB  VAL A 198      17.539 -10.657   2.750  1.00 66.04           C  
ATOM   3007  HB  VAL A 198      17.124 -11.639   2.979  1.00 66.04           H  
ATOM   3008  O   VAL A 198      16.425 -12.051   0.152  1.00 66.04           O  
ATOM   3009  CG1 VAL A 198      19.059 -10.800   2.587  1.00 66.04           C  
ATOM   3010 HG11 VAL A 198      19.501 -11.120   3.530  1.00 66.04           H  
ATOM   3011 HG12 VAL A 198      19.497  -9.845   2.297  1.00 66.04           H  
ATOM   3012 HG13 VAL A 198      19.293 -11.556   1.838  1.00 66.04           H  
ATOM   3013  CG2 VAL A 198      17.290  -9.737   3.955  1.00 66.04           C  
ATOM   3014 HG21 VAL A 198      17.787 -10.139   4.838  1.00 66.04           H  
ATOM   3015 HG22 VAL A 198      16.224  -9.666   4.172  1.00 66.04           H  
ATOM   3016 HG23 VAL A 198      17.677  -8.739   3.751  1.00 66.04           H  
ATOM   3017  N   LYS A 199      18.119 -10.766  -0.554  1.00 63.32           N  
ATOM   3018  H   LYS A 199      18.589  -9.881  -0.430  1.00 63.32           H  
ATOM   3019  CA  LYS A 199      18.456 -11.552  -1.761  1.00 63.32           C  
ATOM   3020  HA  LYS A 199      17.697 -11.361  -2.520  1.00 63.32           H  
ATOM   3021  C   LYS A 199      18.474 -13.077  -1.552  1.00 63.32           C  
ATOM   3022  CB  LYS A 199      19.802 -11.033  -2.290  1.00 63.32           C  
ATOM   3023  HB2 LYS A 199      19.691  -9.971  -2.509  1.00 63.32           H  
ATOM   3024  HB3 LYS A 199      20.562 -11.143  -1.516  1.00 63.32           H  
ATOM   3025  O   LYS A 199      17.982 -13.817  -2.396  1.00 63.32           O  
ATOM   3026  CG  LYS A 199      20.285 -11.746  -3.562  1.00 63.32           C  
ATOM   3027  HG2 LYS A 199      19.487 -11.746  -4.305  1.00 63.32           H  
ATOM   3028  HG3 LYS A 199      20.561 -12.774  -3.328  1.00 63.32           H  
ATOM   3029  CD  LYS A 199      21.498 -11.005  -4.134  1.00 63.32           C  
ATOM   3030  HD2 LYS A 199      21.152 -10.032  -4.481  1.00 63.32           H  
ATOM   3031  HD3 LYS A 199      22.244 -10.854  -3.354  1.00 63.32           H  
ATOM   3032  CE  LYS A 199      22.128 -11.769  -5.301  1.00 63.32           C  
ATOM   3033  HE2 LYS A 199      21.323 -12.161  -5.922  1.00 63.32           H  
ATOM   3034  HE3 LYS A 199      22.703 -12.608  -4.909  1.00 63.32           H  
ATOM   3035  NZ  LYS A 199      22.978 -10.858  -6.105  1.00 63.32           N  
ATOM   3036  HZ1 LYS A 199      23.608 -10.318  -5.529  1.00 63.32           H  
ATOM   3037  HZ2 LYS A 199      23.482 -11.319  -6.849  1.00 63.32           H  
ATOM   3038  HZ3 LYS A 199      22.365 -10.205  -6.572  1.00 63.32           H  
ATOM   3039  N   ALA A 200      18.983 -13.550  -0.411  1.00 56.03           N  
ATOM   3040  H   ALA A 200      19.333 -12.882   0.261  1.00 56.03           H  
ATOM   3041  CA  ALA A 200      19.029 -14.978  -0.064  1.00 56.03           C  
ATOM   3042  HA  ALA A 200      19.597 -15.506  -0.830  1.00 56.03           H  
ATOM   3043  C   ALA A 200      17.644 -15.653   0.011  1.00 56.03           C  
ATOM   3044  CB  ALA A 200      19.767 -15.111   1.274  1.00 56.03           C  
ATOM   3045  HB1 ALA A 200      20.766 -14.682   1.198  1.00 56.03           H  
ATOM   3046  HB2 ALA A 200      19.208 -14.606   2.062  1.00 56.03           H  
ATOM   3047  HB3 ALA A 200      19.855 -16.166   1.533  1.00 56.03           H  
ATOM   3048  O   ALA A 200      17.543 -16.867  -0.129  1.00 56.03           O  
ATOM   3049  N   ASN A 201      16.590 -14.863   0.201  1.00 60.25           N  
ATOM   3050  H   ASN A 201      16.743 -13.866   0.252  1.00 60.25           H  
ATOM   3051  CA  ASN A 201      15.225 -15.321   0.404  1.00 60.25           C  
ATOM   3052  HA  ASN A 201      15.230 -16.346   0.775  1.00 60.25           H  
ATOM   3053  C   ASN A 201      14.391 -15.324  -0.887  1.00 60.25           C  
ATOM   3054  CB  ASN A 201      14.611 -14.409   1.475  1.00 60.25           C  
ATOM   3055  HB2 ASN A 201      13.534 -14.575   1.491  1.00 60.25           H  
ATOM   3056  HB3 ASN A 201      14.731 -13.360   1.202  1.00 60.25           H  
ATOM   3057  O   ASN A 201      13.301 -15.881  -0.909  1.00 60.25           O  
ATOM   3058  CG  ASN A 201      15.162 -14.625   2.873  1.00 60.25           C  
ATOM   3059  ND2 ASN A 201      14.745 -13.816   3.818  1.00 60.25           N  
ATOM   3060 HD21 ASN A 201      15.089 -14.020   4.745  1.00 60.25           H  
ATOM   3061 HD22 ASN A 201      14.001 -13.162   3.624  1.00 60.25           H  
ATOM   3062  OD1 ASN A 201      15.969 -15.492   3.155  1.00 60.25           O  
ATOM   3063  N   LEU A 202      14.865 -14.716  -1.977  1.00 62.88           N  
ATOM   3064  H   LEU A 202      15.784 -14.298  -1.945  1.00 62.88           H  
ATOM   3065  CA  LEU A 202      14.057 -14.558  -3.192  1.00 62.88           C  
ATOM   3066  HA  LEU A 202      13.040 -14.308  -2.892  1.00 62.88           H  
ATOM   3067  C   LEU A 202      13.924 -15.848  -4.024  1.00 62.88           C  
ATOM   3068  CB  LEU A 202      14.611 -13.384  -4.021  1.00 62.88           C  
ATOM   3069  HB2 LEU A 202      14.087 -13.353  -4.977  1.00 62.88           H  
ATOM   3070  HB3 LEU A 202      15.666 -13.568  -4.223  1.00 62.88           H  
ATOM   3071  O   LEU A 202      13.106 -15.892  -4.938  1.00 62.88           O  
ATOM   3072  CG  LEU A 202      14.454 -12.004  -3.354  1.00 62.88           C  
ATOM   3073  HG  LEU A 202      14.903 -12.024  -2.361  1.00 62.88           H  
ATOM   3074  CD1 LEU A 202      15.182 -10.943  -4.180  1.00 62.88           C  
ATOM   3075 HD11 LEU A 202      15.150  -9.986  -3.660  1.00 62.88           H  
ATOM   3076 HD12 LEU A 202      14.715 -10.831  -5.158  1.00 62.88           H  
ATOM   3077 HD13 LEU A 202      16.225 -11.226  -4.322  1.00 62.88           H  
ATOM   3078  CD2 LEU A 202      12.986 -11.585  -3.231  1.00 62.88           C  
ATOM   3079 HD21 LEU A 202      12.927 -10.558  -2.871  1.00 62.88           H  
ATOM   3080 HD22 LEU A 202      12.464 -12.230  -2.524  1.00 62.88           H  
ATOM   3081 HD23 LEU A 202      12.492 -11.644  -4.201  1.00 62.88           H  
ATOM   3082  N   THR A 203      14.684 -16.902  -3.718  1.00 57.17           N  
ATOM   3083  H   THR A 203      15.247 -16.858  -2.881  1.00 57.17           H  
ATOM   3084  CA  THR A 203      14.809 -18.129  -4.531  1.00 57.17           C  
ATOM   3085  HA  THR A 203      15.143 -17.842  -5.528  1.00 57.17           H  
ATOM   3086  C   THR A 203      13.512 -18.920  -4.748  1.00 57.17           C  
ATOM   3087  CB  THR A 203      15.874 -19.062  -3.931  1.00 57.17           C  
ATOM   3088  HB  THR A 203      15.815 -20.042  -4.404  1.00 57.17           H  
ATOM   3089  O   THR A 203      13.447 -19.665  -5.720  1.00 57.17           O  
ATOM   3090  CG2 THR A 203      17.285 -18.503  -4.124  1.00 57.17           C  
ATOM   3091 HG21 THR A 203      17.386 -17.548  -3.609  1.00 57.17           H  
ATOM   3092 HG22 THR A 203      18.014 -19.205  -3.720  1.00 57.17           H  
ATOM   3093 HG23 THR A 203      17.481 -18.362  -5.187  1.00 57.17           H  
ATOM   3094  OG1 THR A 203      15.674 -19.191  -2.542  1.00 57.17           O  
ATOM   3095  HG1 THR A 203      16.235 -19.897  -2.211  1.00 57.17           H  
ATOM   3096  N   ASP A 204      12.479 -18.734  -3.921  1.00 56.03           N  
ATOM   3097  H   ASP A 204      12.626 -18.142  -3.115  1.00 56.03           H  
ATOM   3098  CA  ASP A 204      11.205 -19.482  -3.998  1.00 56.03           C  
ATOM   3099  HA  ASP A 204      11.332 -20.317  -4.686  1.00 56.03           H  
ATOM   3100  C   ASP A 204      10.017 -18.647  -4.537  1.00 56.03           C  
ATOM   3101  CB  ASP A 204      10.929 -20.073  -2.608  1.00 56.03           C  
ATOM   3102  HB2 ASP A 204      10.525 -19.292  -1.963  1.00 56.03           H  
ATOM   3103  HB3 ASP A 204      11.873 -20.405  -2.175  1.00 56.03           H  
ATOM   3104  O   ASP A 204       8.885 -19.112  -4.675  1.00 56.03           O  
ATOM   3105  CG  ASP A 204       9.984 -21.281  -2.603  1.00 56.03           C  
ATOM   3106  OD1 ASP A 204       9.625 -21.797  -3.688  1.00 56.03           O  
ATOM   3107  OD2 ASP A 204       9.661 -21.700  -1.471  1.00 56.03           O  
ATOM   3108  N   THR A 205      10.262 -17.380  -4.883  1.00 58.87           N  
ATOM   3109  H   THR A 205      11.212 -17.048  -4.802  1.00 58.87           H  
ATOM   3110  CA  THR A 205       9.192 -16.403  -5.175  1.00 58.87           C  
ATOM   3111  HA  THR A 205       8.471 -16.447  -4.359  1.00 58.87           H  
ATOM   3112  C   THR A 205       8.382 -16.676  -6.446  1.00 58.87           C  
ATOM   3113  CB  THR A 205       9.744 -14.973  -5.225  1.00 58.87           C  
ATOM   3114  HB  THR A 205       8.959 -14.300  -5.570  1.00 58.87           H  
ATOM   3115  O   THR A 205       7.280 -16.146  -6.581  1.00 58.87           O  
ATOM   3116  CG2 THR A 205      10.200 -14.509  -3.844  1.00 58.87           C  
ATOM   3117 HG21 THR A 205      10.937 -15.194  -3.425  1.00 58.87           H  
ATOM   3118 HG22 THR A 205       9.334 -14.476  -3.182  1.00 58.87           H  
ATOM   3119 HG23 THR A 205      10.623 -13.507  -3.918  1.00 58.87           H  
ATOM   3120  OG1 THR A 205      10.838 -14.869  -6.109  1.00 58.87           O  
ATOM   3121  HG1 THR A 205      11.623 -15.204  -5.669  1.00 58.87           H  
ATOM   3122  N   PHE A 206       8.869 -17.516  -7.365  1.00 55.85           N  
ATOM   3123  H   PHE A 206       9.771 -17.939  -7.193  1.00 55.85           H  
ATOM   3124  CA  PHE A 206       8.159 -17.813  -8.616  1.00 55.85           C  
ATOM   3125  HA  PHE A 206       7.715 -16.891  -8.991  1.00 55.85           H  
ATOM   3126  C   PHE A 206       7.007 -18.807  -8.450  1.00 55.85           C  
ATOM   3127  CB  PHE A 206       9.146 -18.334  -9.665  1.00 55.85           C  
ATOM   3128  HB2 PHE A 206       9.730 -19.150  -9.239  1.00 55.85           H  
ATOM   3129  HB3 PHE A 206       8.582 -18.740 -10.505  1.00 55.85           H  
ATOM   3130  O   PHE A 206       6.069 -18.794  -9.246  1.00 55.85           O  
ATOM   3131  CG  PHE A 206      10.064 -17.264 -10.209  1.00 55.85           C  
ATOM   3132  CD1 PHE A 206       9.545 -16.267 -11.057  1.00 55.85           C  
ATOM   3133  HD1 PHE A 206       8.494 -16.257 -11.302  1.00 55.85           H  
ATOM   3134  CD2 PHE A 206      11.430 -17.261  -9.876  1.00 55.85           C  
ATOM   3135  HD2 PHE A 206      11.834 -18.024  -9.227  1.00 55.85           H  
ATOM   3136  CE1 PHE A 206      10.388 -15.263 -11.562  1.00 55.85           C  
ATOM   3137  HE1 PHE A 206       9.987 -14.475 -12.182  1.00 55.85           H  
ATOM   3138  CE2 PHE A 206      12.276 -16.271 -10.405  1.00 55.85           C  
ATOM   3139  HE2 PHE A 206      13.333 -16.292 -10.183  1.00 55.85           H  
ATOM   3140  CZ  PHE A 206      11.754 -15.264 -11.235  1.00 55.85           C  
ATOM   3141  HZ  PHE A 206      12.399 -14.489 -11.622  1.00 55.85           H  
ATOM   3142  N   THR A 207       7.075 -19.679  -7.445  1.00 53.23           N  
ATOM   3143  H   THR A 207       7.882 -19.648  -6.838  1.00 53.23           H  
ATOM   3144  CA  THR A 207       6.137 -20.800  -7.289  1.00 53.23           C  
ATOM   3145  HA  THR A 207       5.386 -20.760  -8.078  1.00 53.23           H  
ATOM   3146  C   THR A 207       5.350 -20.743  -5.995  1.00 53.23           C  
ATOM   3147  CB  THR A 207       6.865 -22.146  -7.415  1.00 53.23           C  
ATOM   3148  HB  THR A 207       6.263 -22.939  -6.972  1.00 53.23           H  
ATOM   3149  O   THR A 207       4.222 -21.234  -5.950  1.00 53.23           O  
ATOM   3150  CG2 THR A 207       7.087 -22.468  -8.895  1.00 53.23           C  
ATOM   3151 HG21 THR A 207       7.604 -23.423  -8.982  1.00 53.23           H  
ATOM   3152 HG22 THR A 207       6.128 -22.535  -9.409  1.00 53.23           H  
ATOM   3153 HG23 THR A 207       7.694 -21.691  -9.360  1.00 53.23           H  
ATOM   3154  OG1 THR A 207       8.151 -22.136  -6.826  1.00 53.23           O  
ATOM   3155  HG1 THR A 207       8.126 -22.052  -5.870  1.00 53.23           H  
ATOM   3156  N   GLN A 208       5.900 -20.125  -4.952  1.00 54.79           N  
ATOM   3157  H   GLN A 208       6.846 -19.776  -5.015  1.00 54.79           H  
ATOM   3158  CA  GLN A 208       5.231 -19.987  -3.671  1.00 54.79           C  
ATOM   3159  HA  GLN A 208       4.153 -20.068  -3.805  1.00 54.79           H  
ATOM   3160  C   GLN A 208       5.539 -18.594  -3.132  1.00 54.79           C  
ATOM   3161  CB  GLN A 208       5.682 -21.117  -2.725  1.00 54.79           C  
ATOM   3162  HB2 GLN A 208       5.178 -20.985  -1.768  1.00 54.79           H  
ATOM   3163  HB3 GLN A 208       6.758 -21.059  -2.565  1.00 54.79           H  
ATOM   3164  O   GLN A 208       6.666 -18.293  -2.757  1.00 54.79           O  
ATOM   3165  CG  GLN A 208       5.334 -22.508  -3.290  1.00 54.79           C  
ATOM   3166  HG2 GLN A 208       5.943 -22.700  -4.173  1.00 54.79           H  
ATOM   3167  HG3 GLN A 208       4.284 -22.528  -3.580  1.00 54.79           H  
ATOM   3168  CD  GLN A 208       5.570 -23.660  -2.324  1.00 54.79           C  
ATOM   3169  NE2 GLN A 208       5.371 -24.883  -2.765  1.00 54.79           N  
ATOM   3170 HE21 GLN A 208       5.185 -25.045  -3.745  1.00 54.79           H  
ATOM   3171 HE22 GLN A 208       5.607 -25.612  -2.107  1.00 54.79           H  
ATOM   3172  OE1 GLN A 208       5.868 -23.509  -1.154  1.00 54.79           O  
ATOM   3173  N   GLY A 209       4.535 -17.717  -3.105  1.00 57.65           N  
ATOM   3174  H   GLY A 209       3.658 -17.990  -3.527  1.00 57.65           H  
ATOM   3175  CA  GLY A 209       4.617 -16.404  -2.463  1.00 57.65           C  
ATOM   3176  HA2 GLY A 209       5.461 -15.847  -2.871  1.00 57.65           H  
ATOM   3177  HA3 GLY A 209       3.699 -15.858  -2.680  1.00 57.65           H  
ATOM   3178  C   GLY A 209       4.787 -16.533  -0.945  1.00 57.65           C  
ATOM   3179  O   GLY A 209       3.853 -16.290  -0.177  1.00 57.65           O  
ATOM   3180  N   THR A 210       5.959 -16.997  -0.519  1.00 66.54           N  
ATOM   3181  H   THR A 210       6.637 -17.253  -1.222  1.00 66.54           H  
ATOM   3182  CA  THR A 210       6.321 -17.315   0.865  1.00 66.54           C  
ATOM   3183  HA  THR A 210       5.520 -17.891   1.327  1.00 66.54           H  
ATOM   3184  C   THR A 210       6.495 -16.046   1.687  1.00 66.54           C  
ATOM   3185  CB  THR A 210       7.610 -18.158   0.903  1.00 66.54           C  
ATOM   3186  HB  THR A 210       8.018 -18.156   1.913  1.00 66.54           H  
ATOM   3187  O   THR A 210       6.113 -16.010   2.856  1.00 66.54           O  
ATOM   3188  CG2 THR A 210       7.357 -19.604   0.486  1.00 66.54           C  
ATOM   3189 HG21 THR A 210       8.285 -20.174   0.539  1.00 66.54           H  
ATOM   3190 HG22 THR A 210       6.630 -20.065   1.155  1.00 66.54           H  
ATOM   3191 HG23 THR A 210       6.982 -19.650  -0.537  1.00 66.54           H  
ATOM   3192  OG1 THR A 210       8.568 -17.642   0.008  1.00 66.54           O  
ATOM   3193  HG1 THR A 210       8.937 -18.394  -0.460  1.00 66.54           H  
ATOM   3194  N   PHE A 211       6.977 -14.968   1.065  1.00 79.28           N  
ATOM   3195  H   PHE A 211       7.291 -15.076   0.112  1.00 79.28           H  
ATOM   3196  CA  PHE A 211       7.134 -13.675   1.719  1.00 79.28           C  
ATOM   3197  HA  PHE A 211       7.311 -13.850   2.780  1.00 79.28           H  
ATOM   3198  C   PHE A 211       5.863 -12.853   1.597  1.00 79.28           C  
ATOM   3199  CB  PHE A 211       8.369 -12.945   1.190  1.00 79.28           C  
ATOM   3200  HB2 PHE A 211       8.297 -12.846   0.107  1.00 79.28           H  
ATOM   3201  HB3 PHE A 211       8.425 -11.950   1.630  1.00 79.28           H  
ATOM   3202  O   PHE A 211       5.480 -12.417   0.512  1.00 79.28           O  
ATOM   3203  CG  PHE A 211       9.610 -13.722   1.546  1.00 79.28           C  
ATOM   3204  CD1 PHE A 211      10.127 -13.650   2.854  1.00 79.28           C  
ATOM   3205  HD1 PHE A 211       9.724 -12.935   3.557  1.00 79.28           H  
ATOM   3206  CD2 PHE A 211      10.112 -14.668   0.638  1.00 79.28           C  
ATOM   3207  HD2 PHE A 211       9.701 -14.755  -0.357  1.00 79.28           H  
ATOM   3208  CE1 PHE A 211      11.113 -14.559   3.270  1.00 79.28           C  
ATOM   3209  HE1 PHE A 211      11.482 -14.537   4.285  1.00 79.28           H  
ATOM   3210  CE2 PHE A 211      11.062 -15.601   1.072  1.00 79.28           C  
ATOM   3211  HE2 PHE A 211      11.367 -16.398   0.409  1.00 79.28           H  
ATOM   3212  CZ  PHE A 211      11.546 -15.563   2.389  1.00 79.28           C  
ATOM   3213  HZ  PHE A 211      12.252 -16.309   2.719  1.00 79.28           H  
ATOM   3214  N   ARG A 212       5.227 -12.631   2.744  1.00 86.67           N  
ATOM   3215  H   ARG A 212       5.635 -13.006   3.589  1.00 86.67           H  
ATOM   3216  CA  ARG A 212       4.047 -11.786   2.889  1.00 86.67           C  
ATOM   3217  HA  ARG A 212       3.832 -11.311   1.932  1.00 86.67           H  
ATOM   3218  C   ARG A 212       4.352 -10.682   3.885  1.00 86.67           C  
ATOM   3219  CB  ARG A 212       2.828 -12.620   3.306  1.00 86.67           C  
ATOM   3220  HB2 ARG A 212       1.970 -11.957   3.419  1.00 86.67           H  
ATOM   3221  HB3 ARG A 212       3.035 -13.094   4.266  1.00 86.67           H  
ATOM   3222  O   ARG A 212       4.989 -10.938   4.904  1.00 86.67           O  
ATOM   3223  CG  ARG A 212       2.491 -13.697   2.264  1.00 86.67           C  
ATOM   3224  HG2 ARG A 212       2.226 -13.218   1.321  1.00 86.67           H  
ATOM   3225  HG3 ARG A 212       3.357 -14.338   2.100  1.00 86.67           H  
ATOM   3226  CD  ARG A 212       1.332 -14.574   2.741  1.00 86.67           C  
ATOM   3227  HD2 ARG A 212       1.568 -14.953   3.735  1.00 86.67           H  
ATOM   3228  HD3 ARG A 212       0.425 -13.973   2.799  1.00 86.67           H  
ATOM   3229  NE  ARG A 212       1.145 -15.724   1.838  1.00 86.67           N  
ATOM   3230  HE  ARG A 212       1.774 -16.506   1.953  1.00 86.67           H  
ATOM   3231  NH1 ARG A 212      -0.276 -14.723   0.374  1.00 86.67           N  
ATOM   3232 HH11 ARG A 212      -0.957 -14.716  -0.372  1.00 86.67           H  
ATOM   3233 HH12 ARG A 212      -0.396 -13.933   0.991  1.00 86.67           H  
ATOM   3234  NH2 ARG A 212       0.366 -16.765  -0.045  1.00 86.67           N  
ATOM   3235 HH21 ARG A 212      -0.165 -16.690  -0.901  1.00 86.67           H  
ATOM   3236 HH22 ARG A 212       0.993 -17.542   0.110  1.00 86.67           H  
ATOM   3237  CZ  ARG A 212       0.417 -15.734   0.737  1.00 86.67           C  
ATOM   3238  N   ASP A 213       3.886  -9.483   3.593  1.00 90.80           N  
ATOM   3239  H   ASP A 213       3.313  -9.381   2.767  1.00 90.80           H  
ATOM   3240  CA  ASP A 213       4.017  -8.316   4.461  1.00 90.80           C  
ATOM   3241  HA  ASP A 213       4.098  -8.650   5.495  1.00 90.80           H  
ATOM   3242  C   ASP A 213       2.745  -7.460   4.350  1.00 90.80           C  
ATOM   3243  CB  ASP A 213       5.310  -7.545   4.102  1.00 90.80           C  
ATOM   3244  HB2 ASP A 213       5.148  -6.983   3.182  1.00 90.80           H  
ATOM   3245  HB3 ASP A 213       6.107  -8.266   3.917  1.00 90.80           H  
ATOM   3246  O   ASP A 213       1.811  -7.797   3.622  1.00 90.80           O  
ATOM   3247  CG  ASP A 213       5.805  -6.592   5.206  1.00 90.80           C  
ATOM   3248  OD1 ASP A 213       5.150  -6.519   6.268  1.00 90.80           O  
ATOM   3249  OD2 ASP A 213       6.820  -5.890   4.983  1.00 90.80           O  
ATOM   3250  N   ARG A 214       2.688  -6.355   5.084  1.00 92.97           N  
ATOM   3251  H   ARG A 214       3.489  -6.157   5.667  1.00 92.97           H  
ATOM   3252  CA  ARG A 214       1.604  -5.375   5.055  1.00 92.97           C  
ATOM   3253  HA  ARG A 214       0.862  -5.654   4.308  1.00 92.97           H  
ATOM   3254  C   ARG A 214       2.155  -4.017   4.680  1.00 92.97           C  
ATOM   3255  CB  ARG A 214       0.952  -5.332   6.437  1.00 92.97           C  
ATOM   3256  HB2 ARG A 214       0.374  -4.413   6.536  1.00 92.97           H  
ATOM   3257  HB3 ARG A 214       1.721  -5.340   7.208  1.00 92.97           H  
ATOM   3258  O   ARG A 214       3.129  -3.575   5.275  1.00 92.97           O  
ATOM   3259  CG  ARG A 214       0.023  -6.528   6.604  1.00 92.97           C  
ATOM   3260  HG2 ARG A 214      -0.798  -6.416   5.895  1.00 92.97           H  
ATOM   3261  HG3 ARG A 214       0.558  -7.453   6.393  1.00 92.97           H  
ATOM   3262  CD  ARG A 214      -0.541  -6.592   8.019  1.00 92.97           C  
ATOM   3263  HD2 ARG A 214      -1.079  -5.667   8.228  1.00 92.97           H  
ATOM   3264  HD3 ARG A 214       0.283  -6.710   8.721  1.00 92.97           H  
ATOM   3265  NE  ARG A 214      -1.456  -7.730   8.117  1.00 92.97           N  
ATOM   3266  HE  ARG A 214      -1.672  -8.170   7.234  1.00 92.97           H  
ATOM   3267  NH1 ARG A 214      -1.968  -7.571  10.346  1.00 92.97           N  
ATOM   3268 HH11 ARG A 214      -2.470  -7.921  11.148  1.00 92.97           H  
ATOM   3269 HH12 ARG A 214      -1.312  -6.805  10.414  1.00 92.97           H  
ATOM   3270  NH2 ARG A 214      -2.931  -9.141   9.067  1.00 92.97           N  
ATOM   3271 HH21 ARG A 214      -3.146  -9.418   8.120  1.00 92.97           H  
ATOM   3272 HH22 ARG A 214      -3.561  -9.398   9.813  1.00 92.97           H  
ATOM   3273  CZ  ARG A 214      -2.108  -8.143   9.180  1.00 92.97           C  
ATOM   3274  N   VAL A 215       1.502  -3.304   3.766  1.00 93.42           N  
ATOM   3275  H   VAL A 215       0.711  -3.732   3.307  1.00 93.42           H  
ATOM   3276  CA  VAL A 215       1.908  -1.941   3.387  1.00 93.42           C  
ATOM   3277  HA  VAL A 215       2.985  -1.946   3.223  1.00 93.42           H  
ATOM   3278  C   VAL A 215       1.612  -0.976   4.537  1.00 93.42           C  
ATOM   3279  CB  VAL A 215       1.256  -1.482   2.070  1.00 93.42           C  
ATOM   3280  HB  VAL A 215       0.173  -1.437   2.191  1.00 93.42           H  
ATOM   3281  O   VAL A 215       0.524  -0.411   4.638  1.00 93.42           O  
ATOM   3282  CG1 VAL A 215       1.765  -0.096   1.646  1.00 93.42           C  
ATOM   3283 HG11 VAL A 215       1.480   0.658   2.380  1.00 93.42           H  
ATOM   3284 HG12 VAL A 215       2.850  -0.110   1.542  1.00 93.42           H  
ATOM   3285 HG13 VAL A 215       1.322   0.180   0.689  1.00 93.42           H  
ATOM   3286  CG2 VAL A 215       1.583  -2.454   0.933  1.00 93.42           C  
ATOM   3287 HG21 VAL A 215       1.163  -2.093  -0.006  1.00 93.42           H  
ATOM   3288 HG22 VAL A 215       1.149  -3.431   1.148  1.00 93.42           H  
ATOM   3289 HG23 VAL A 215       2.662  -2.562   0.824  1.00 93.42           H  
ATOM   3290  N   VAL A 216       2.591  -0.798   5.424  1.00 92.68           N  
ATOM   3291  H   VAL A 216       3.362  -1.448   5.370  1.00 92.68           H  
ATOM   3292  CA  VAL A 216       2.480   0.043   6.630  1.00 92.68           C  
ATOM   3293  HA  VAL A 216       1.435   0.315   6.772  1.00 92.68           H  
ATOM   3294  C   VAL A 216       3.230   1.374   6.524  1.00 92.68           C  
ATOM   3295  CB  VAL A 216       2.910  -0.734   7.890  1.00 92.68           C  
ATOM   3296  HB  VAL A 216       2.879  -0.052   8.740  1.00 92.68           H  
ATOM   3297  O   VAL A 216       3.059   2.242   7.377  1.00 92.68           O  
ATOM   3298  CG1 VAL A 216       1.933  -1.877   8.191  1.00 92.68           C  
ATOM   3299 HG11 VAL A 216       0.920  -1.483   8.276  1.00 92.68           H  
ATOM   3300 HG12 VAL A 216       2.210  -2.357   9.129  1.00 92.68           H  
ATOM   3301 HG13 VAL A 216       1.964  -2.621   7.395  1.00 92.68           H  
ATOM   3302  CG2 VAL A 216       4.329  -1.308   7.796  1.00 92.68           C  
ATOM   3303 HG21 VAL A 216       4.622  -1.717   8.763  1.00 92.68           H  
ATOM   3304 HG22 VAL A 216       4.369  -2.115   7.064  1.00 92.68           H  
ATOM   3305 HG23 VAL A 216       5.044  -0.535   7.513  1.00 92.68           H  
ATOM   3306  N   MET A 217       4.038   1.561   5.476  1.00 90.34           N  
ATOM   3307  H   MET A 217       4.072   0.836   4.774  1.00 90.34           H  
ATOM   3308  CA  MET A 217       4.841   2.767   5.252  1.00 90.34           C  
ATOM   3309  HA  MET A 217       4.511   3.553   5.932  1.00 90.34           H  
ATOM   3310  C   MET A 217       4.680   3.295   3.823  1.00 90.34           C  
ATOM   3311  CB  MET A 217       6.322   2.489   5.540  1.00 90.34           C  
ATOM   3312  HB2 MET A 217       6.896   3.365   5.239  1.00 90.34           H  
ATOM   3313  HB3 MET A 217       6.646   1.637   4.942  1.00 90.34           H  
ATOM   3314  O   MET A 217       4.792   2.544   2.855  1.00 90.34           O  
ATOM   3315  CG  MET A 217       6.633   2.215   7.015  1.00 90.34           C  
ATOM   3316  HG2 MET A 217       6.059   1.354   7.358  1.00 90.34           H  
ATOM   3317  HG3 MET A 217       6.319   3.080   7.598  1.00 90.34           H  
ATOM   3318  SD  MET A 217       8.392   1.913   7.349  1.00 90.34           S  
ATOM   3319  CE  MET A 217       8.588   0.237   6.668  1.00 90.34           C  
ATOM   3320  HE1 MET A 217       7.886  -0.444   7.149  1.00 90.34           H  
ATOM   3321  HE2 MET A 217       9.602  -0.118   6.851  1.00 90.34           H  
ATOM   3322  HE3 MET A 217       8.404   0.240   5.594  1.00 90.34           H  
ATOM   3323  N   ASP A 218       4.466   4.606   3.701  1.00 90.71           N  
ATOM   3324  H   ASP A 218       4.423   5.168   4.539  1.00 90.71           H  
ATOM   3325  CA  ASP A 218       4.376   5.316   2.420  1.00 90.71           C  
ATOM   3326  HA  ASP A 218       3.676   4.790   1.771  1.00 90.71           H  
ATOM   3327  C   ASP A 218       5.733   5.366   1.705  1.00 90.71           C  
ATOM   3328  CB  ASP A 218       3.831   6.734   2.679  1.00 90.71           C  
ATOM   3329  HB2 ASP A 218       2.866   6.660   3.179  1.00 90.71           H  
ATOM   3330  HB3 ASP A 218       4.514   7.258   3.347  1.00 90.71           H  
ATOM   3331  O   ASP A 218       6.753   5.686   2.319  1.00 90.71           O  
ATOM   3332  CG  ASP A 218       3.658   7.553   1.396  1.00 90.71           C  
ATOM   3333  OD1 ASP A 218       3.272   6.972   0.363  1.00 90.71           O  
ATOM   3334  OD2 ASP A 218       3.932   8.777   1.405  1.00 90.71           O  
ATOM   3335  N   GLY A 219       5.758   5.056   0.405  1.00 88.19           N  
ATOM   3336  H   GLY A 219       4.891   4.822  -0.057  1.00 88.19           H  
ATOM   3337  CA  GLY A 219       6.963   5.167  -0.418  1.00 88.19           C  
ATOM   3338  HA2 GLY A 219       6.686   4.985  -1.456  1.00 88.19           H  
ATOM   3339  HA3 GLY A 219       7.358   6.180  -0.338  1.00 88.19           H  
ATOM   3340  C   GLY A 219       8.080   4.188  -0.046  1.00 88.19           C  
ATOM   3341  O   GLY A 219       9.248   4.492  -0.277  1.00 88.19           O  
ATOM   3342  N   LYS A 220       7.744   3.042   0.561  1.00 89.15           N  
ATOM   3343  H   LYS A 220       6.770   2.932   0.806  1.00 89.15           H  
ATOM   3344  CA  LYS A 220       8.719   2.036   1.025  1.00 89.15           C  
ATOM   3345  HA  LYS A 220       9.726   2.366   0.773  1.00 89.15           H  
ATOM   3346  C   LYS A 220       8.623   0.678   0.355  1.00 89.15           C  
ATOM   3347  CB  LYS A 220       8.590   1.865   2.544  1.00 89.15           C  
ATOM   3348  HB2 LYS A 220       9.145   0.981   2.857  1.00 89.15           H  
ATOM   3349  HB3 LYS A 220       7.542   1.697   2.796  1.00 89.15           H  
ATOM   3350  O   LYS A 220       9.637  -0.001   0.277  1.00 89.15           O  
ATOM   3351  CG  LYS A 220       9.115   3.066   3.338  1.00 89.15           C  
ATOM   3352  HG2 LYS A 220       9.003   2.844   4.399  1.00 89.15           H  
ATOM   3353  HG3 LYS A 220       8.544   3.964   3.102  1.00 89.15           H  
ATOM   3354  CD  LYS A 220      10.594   3.295   3.040  1.00 89.15           C  
ATOM   3355  HD2 LYS A 220      10.716   3.742   2.053  1.00 89.15           H  
ATOM   3356  HD3 LYS A 220      11.096   2.328   3.059  1.00 89.15           H  
ATOM   3357  CE  LYS A 220      11.224   4.209   4.076  1.00 89.15           C  
ATOM   3358  HE2 LYS A 220      10.905   5.236   3.897  1.00 89.15           H  
ATOM   3359  HE3 LYS A 220      10.886   3.901   5.065  1.00 89.15           H  
ATOM   3360  NZ  LYS A 220      12.685   4.056   3.966  1.00 89.15           N  
ATOM   3361  HZ1 LYS A 220      12.918   3.075   4.032  1.00 89.15           H  
ATOM   3362  HZ2 LYS A 220      12.985   4.328   3.041  1.00 89.15           H  
ATOM   3363  HZ3 LYS A 220      13.167   4.564   4.694  1.00 89.15           H  
ATOM   3364  N   TYR A 221       7.453   0.315  -0.151  1.00 92.12           N  
ATOM   3365  H   TYR A 221       6.678   0.958  -0.073  1.00 92.12           H  
ATOM   3366  CA  TYR A 221       7.201  -0.959  -0.818  1.00 92.12           C  
ATOM   3367  HA  TYR A 221       7.904  -1.714  -0.466  1.00 92.12           H  
ATOM   3368  C   TYR A 221       7.352  -0.777  -2.339  1.00 92.12           C  
ATOM   3369  CB  TYR A 221       5.796  -1.432  -0.410  1.00 92.12           C  
ATOM   3370  HB2 TYR A 221       5.521  -2.288  -1.025  1.00 92.12           H  
ATOM   3371  HB3 TYR A 221       5.069  -0.644  -0.609  1.00 92.12           H  
ATOM   3372  O   TYR A 221       6.515  -0.085  -2.924  1.00 92.12           O  
ATOM   3373  CG  TYR A 221       5.708  -1.828   1.053  1.00 92.12           C  
ATOM   3374  CD1 TYR A 221       5.765  -3.189   1.404  1.00 92.12           C  
ATOM   3375  HD1 TYR A 221       5.817  -3.950   0.638  1.00 92.12           H  
ATOM   3376  CD2 TYR A 221       5.627  -0.848   2.067  1.00 92.12           C  
ATOM   3377  HD2 TYR A 221       5.554   0.199   1.809  1.00 92.12           H  
ATOM   3378  CE1 TYR A 221       5.779  -3.573   2.755  1.00 92.12           C  
ATOM   3379  HE1 TYR A 221       5.853  -4.617   3.018  1.00 92.12           H  
ATOM   3380  CE2 TYR A 221       5.676  -1.229   3.421  1.00 92.12           C  
ATOM   3381  HE2 TYR A 221       5.679  -0.489   4.208  1.00 92.12           H  
ATOM   3382  OH  TYR A 221       5.904  -2.942   5.072  1.00 92.12           O  
ATOM   3383  HH  TYR A 221       5.993  -3.892   5.181  1.00 92.12           H  
ATOM   3384  CZ  TYR A 221       5.768  -2.593   3.768  1.00 92.12           C  
ATOM   3385  N   PRO A 222       8.397  -1.328  -2.988  1.00 92.28           N  
ATOM   3386  CA  PRO A 222       8.573  -1.233  -4.437  1.00 92.28           C  
ATOM   3387  HA  PRO A 222       8.543  -0.185  -4.736  1.00 92.28           H  
ATOM   3388  C   PRO A 222       7.493  -2.027  -5.174  1.00 92.28           C  
ATOM   3389  CB  PRO A 222       9.964  -1.802  -4.740  1.00 92.28           C  
ATOM   3390  HB2 PRO A 222       9.884  -2.837  -5.073  1.00 92.28           H  
ATOM   3391  HB3 PRO A 222      10.486  -1.214  -5.495  1.00 92.28           H  
ATOM   3392  O   PRO A 222       7.199  -3.167  -4.811  1.00 92.28           O  
ATOM   3393  CG  PRO A 222      10.680  -1.771  -3.392  1.00 92.28           C  
ATOM   3394  HG2 PRO A 222      11.452  -2.537  -3.321  1.00 92.28           H  
ATOM   3395  HG3 PRO A 222      11.089  -0.780  -3.196  1.00 92.28           H  
ATOM   3396  CD  PRO A 222       9.547  -2.011  -2.412  1.00 92.28           C  
ATOM   3397  HD2 PRO A 222       9.829  -1.628  -1.431  1.00 92.28           H  
ATOM   3398  HD3 PRO A 222       9.355  -3.082  -2.354  1.00 92.28           H  
ATOM   3399  N   VAL A 223       6.912  -1.456  -6.226  1.00 93.76           N  
ATOM   3400  H   VAL A 223       7.221  -0.541  -6.522  1.00 93.76           H  
ATOM   3401  CA  VAL A 223       5.786  -2.101  -6.934  1.00 93.76           C  
ATOM   3402  HA  VAL A 223       5.094  -2.489  -6.186  1.00 93.76           H  
ATOM   3403  C   VAL A 223       6.217  -3.308  -7.764  1.00 93.76           C  
ATOM   3404  CB  VAL A 223       4.996  -1.107  -7.796  1.00 93.76           C  
ATOM   3405  HB  VAL A 223       4.092  -1.596  -8.159  1.00 93.76           H  
ATOM   3406  O   VAL A 223       5.416  -4.200  -8.003  1.00 93.76           O  
ATOM   3407  CG1 VAL A 223       4.576   0.110  -6.966  1.00 93.76           C  
ATOM   3408 HG11 VAL A 223       3.995   0.796  -7.582  1.00 93.76           H  
ATOM   3409 HG12 VAL A 223       3.976  -0.215  -6.115  1.00 93.76           H  
ATOM   3410 HG13 VAL A 223       5.452   0.650  -6.607  1.00 93.76           H  
ATOM   3411  CG2 VAL A 223       5.799  -0.623  -8.998  1.00 93.76           C  
ATOM   3412 HG21 VAL A 223       5.234   0.146  -9.524  1.00 93.76           H  
ATOM   3413 HG22 VAL A 223       5.970  -1.447  -9.692  1.00 93.76           H  
ATOM   3414 HG23 VAL A 223       6.760  -0.231  -8.665  1.00 93.76           H  
ATOM   3415  N   GLU A 224       7.487  -3.361  -8.167  1.00 90.93           N  
ATOM   3416  H   GLU A 224       8.092  -2.577  -7.969  1.00 90.93           H  
ATOM   3417  CA  GLU A 224       8.069  -4.503  -8.883  1.00 90.93           C  
ATOM   3418  HA  GLU A 224       7.348  -4.859  -9.619  1.00 90.93           H  
ATOM   3419  C   GLU A 224       8.379  -5.706  -7.975  1.00 90.93           C  
ATOM   3420  CB  GLU A 224       9.318  -4.039  -9.646  1.00 90.93           C  
ATOM   3421  HB2 GLU A 224       9.699  -4.872 -10.236  1.00 90.93           H  
ATOM   3422  HB3 GLU A 224       9.023  -3.245 -10.332  1.00 90.93           H  
ATOM   3423  O   GLU A 224       8.650  -6.792  -8.479  1.00 90.93           O  
ATOM   3424  CG  GLU A 224      10.432  -3.527  -8.720  1.00 90.93           C  
ATOM   3425  HG2 GLU A 224      10.681  -4.309  -8.002  1.00 90.93           H  
ATOM   3426  HG3 GLU A 224      10.079  -2.658  -8.166  1.00 90.93           H  
ATOM   3427  CD  GLU A 224      11.687  -3.148  -9.506  1.00 90.93           C  
ATOM   3428  OE1 GLU A 224      12.781  -3.528  -9.038  1.00 90.93           O  
ATOM   3429  OE2 GLU A 224      11.545  -2.475 -10.548  1.00 90.93           O  
ATOM   3430  N   VAL A 225       8.337  -5.516  -6.648  1.00 89.47           N  
ATOM   3431  H   VAL A 225       8.095  -4.592  -6.321  1.00 89.47           H  
ATOM   3432  CA  VAL A 225       8.594  -6.567  -5.648  1.00 89.47           C  
ATOM   3433  HA  VAL A 225       9.051  -7.424  -6.142  1.00 89.47           H  
ATOM   3434  C   VAL A 225       7.303  -7.066  -5.015  1.00 89.47           C  
ATOM   3435  CB  VAL A 225       9.559  -6.063  -4.553  1.00 89.47           C  
ATOM   3436  HB  VAL A 225       9.125  -5.185  -4.074  1.00 89.47           H  
ATOM   3437  O   VAL A 225       7.190  -8.256  -4.721  1.00 89.47           O  
ATOM   3438  CG1 VAL A 225       9.834  -7.109  -3.462  1.00 89.47           C  
ATOM   3439 HG11 VAL A 225       8.923  -7.326  -2.905  1.00 89.47           H  
ATOM   3440 HG12 VAL A 225      10.221  -8.023  -3.913  1.00 89.47           H  
ATOM   3441 HG13 VAL A 225      10.569  -6.719  -2.758  1.00 89.47           H  
ATOM   3442  CG2 VAL A 225      10.917  -5.664  -5.136  1.00 89.47           C  
ATOM   3443 HG21 VAL A 225      11.361  -6.512  -5.657  1.00 89.47           H  
ATOM   3444 HG22 VAL A 225      11.592  -5.335  -4.347  1.00 89.47           H  
ATOM   3445 HG23 VAL A 225      10.803  -4.844  -5.846  1.00 89.47           H  
ATOM   3446  N   TRP A 226       6.347  -6.169  -4.757  1.00 92.41           N  
ATOM   3447  H   TRP A 226       6.500  -5.214  -5.048  1.00 92.41           H  
ATOM   3448  CA  TRP A 226       5.148  -6.460  -3.970  1.00 92.41           C  
ATOM   3449  HA  TRP A 226       5.238  -7.454  -3.531  1.00 92.41           H  
ATOM   3450  C   TRP A 226       3.884  -6.438  -4.818  1.00 92.41           C  
ATOM   3451  CB  TRP A 226       5.030  -5.468  -2.814  1.00 92.41           C  
ATOM   3452  HB2 TRP A 226       4.115  -5.676  -2.260  1.00 92.41           H  
ATOM   3453  HB3 TRP A 226       4.948  -4.459  -3.218  1.00 92.41           H  
ATOM   3454  O   TRP A 226       3.543  -5.432  -5.439  1.00 92.41           O  
ATOM   3455  CG  TRP A 226       6.171  -5.491  -1.857  1.00 92.41           C  
ATOM   3456  CD1 TRP A 226       7.149  -4.568  -1.815  1.00 92.41           C  
ATOM   3457  HD1 TRP A 226       7.212  -3.718  -2.477  1.00 92.41           H  
ATOM   3458  CD2 TRP A 226       6.503  -6.481  -0.838  1.00 92.41           C  
ATOM   3459  CE2 TRP A 226       7.700  -6.064  -0.188  1.00 92.41           C  
ATOM   3460  CE3 TRP A 226       5.920  -7.687  -0.396  1.00 92.41           C  
ATOM   3461  HE3 TRP A 226       5.018  -8.042  -0.871  1.00 92.41           H  
ATOM   3462  NE1 TRP A 226       8.046  -4.901  -0.829  1.00 92.41           N  
ATOM   3463  HE1 TRP A 226       8.870  -4.360  -0.610  1.00 92.41           H  
ATOM   3464  CH2 TRP A 226       7.669  -7.970   1.292  1.00 92.41           C  
ATOM   3465  HH2 TRP A 226       8.090  -8.531   2.113  1.00 92.41           H  
ATOM   3466  CZ2 TRP A 226       8.283  -6.783   0.862  1.00 92.41           C  
ATOM   3467  HZ2 TRP A 226       9.181  -6.422   1.340  1.00 92.41           H  
ATOM   3468  CZ3 TRP A 226       6.494  -8.421   0.661  1.00 92.41           C  
ATOM   3469  HZ3 TRP A 226       6.022  -9.333   0.997  1.00 92.41           H  
ATOM   3470  N   SER A 227       3.132  -7.530  -4.759  1.00 92.06           N  
ATOM   3471  H   SER A 227       3.463  -8.308  -4.207  1.00 92.06           H  
ATOM   3472  CA  SER A 227       1.806  -7.664  -5.361  1.00 92.06           C  
ATOM   3473  HA  SER A 227       1.589  -6.787  -5.971  1.00 92.06           H  
ATOM   3474  C   SER A 227       0.734  -7.783  -4.271  1.00 92.06           C  
ATOM   3475  CB  SER A 227       1.793  -8.887  -6.276  1.00 92.06           C  
ATOM   3476  HB2 SER A 227       2.137  -9.764  -5.727  1.00 92.06           H  
ATOM   3477  HB3 SER A 227       0.779  -9.070  -6.632  1.00 92.06           H  
ATOM   3478  O   SER A 227       1.027  -8.318  -3.203  1.00 92.06           O  
ATOM   3479  OG  SER A 227       2.635  -8.653  -7.384  1.00 92.06           O  
ATOM   3480  HG  SER A 227       3.520  -8.447  -7.073  1.00 92.06           H  
ATOM   3481  N   PRO A 228      -0.507  -7.310  -4.492  1.00 94.70           N  
ATOM   3482  CA  PRO A 228      -1.595  -7.492  -3.531  1.00 94.70           C  
ATOM   3483  HA  PRO A 228      -1.342  -7.018  -2.583  1.00 94.70           H  
ATOM   3484  C   PRO A 228      -1.861  -8.982  -3.293  1.00 94.70           C  
ATOM   3485  CB  PRO A 228      -2.805  -6.784  -4.146  1.00 94.70           C  
ATOM   3486  HB2 PRO A 228      -2.815  -5.740  -3.832  1.00 94.70           H  
ATOM   3487  HB3 PRO A 228      -3.745  -7.269  -3.883  1.00 94.70           H  
ATOM   3488  O   PRO A 228      -1.982  -9.760  -4.238  1.00 94.70           O  
ATOM   3489  CG  PRO A 228      -2.521  -6.861  -5.648  1.00 94.70           C  
ATOM   3490  HG2 PRO A 228      -3.035  -6.082  -6.211  1.00 94.70           H  
ATOM   3491  HG3 PRO A 228      -2.800  -7.844  -6.026  1.00 94.70           H  
ATOM   3492  CD  PRO A 228      -1.005  -6.697  -5.713  1.00 94.70           C  
ATOM   3493  HD2 PRO A 228      -0.744  -5.639  -5.718  1.00 94.70           H  
ATOM   3494  HD3 PRO A 228      -0.616  -7.188  -6.605  1.00 94.70           H  
ATOM   3495  N   ASP A 229      -1.958  -9.376  -2.026  1.00 92.96           N  
ATOM   3496  H   ASP A 229      -1.841  -8.693  -1.292  1.00 92.96           H  
ATOM   3497  CA  ASP A 229      -2.205 -10.760  -1.631  1.00 92.96           C  
ATOM   3498  HA  ASP A 229      -1.626 -11.415  -2.282  1.00 92.96           H  
ATOM   3499  C   ASP A 229      -3.704 -11.113  -1.727  1.00 92.96           C  
ATOM   3500  CB  ASP A 229      -1.681 -10.959  -0.204  1.00 92.96           C  
ATOM   3501  HB2 ASP A 229      -2.194 -10.271   0.469  1.00 92.96           H  
ATOM   3502  HB3 ASP A 229      -0.616 -10.727  -0.184  1.00 92.96           H  
ATOM   3503  O   ASP A 229      -4.495 -10.610  -0.920  1.00 92.96           O  
ATOM   3504  CG  ASP A 229      -1.880 -12.379   0.312  1.00 92.96           C  
ATOM   3505  OD1 ASP A 229      -2.358 -13.260  -0.449  1.00 92.96           O  
ATOM   3506  OD2 ASP A 229      -1.439 -12.646   1.456  1.00 92.96           O  
ATOM   3507  N   PRO A 230      -4.131 -11.997  -2.647  1.00 90.96           N  
ATOM   3508  CA  PRO A 230      -5.541 -12.357  -2.773  1.00 90.96           C  
ATOM   3509  HA  PRO A 230      -6.149 -11.455  -2.852  1.00 90.96           H  
ATOM   3510  C   PRO A 230      -6.075 -13.177  -1.587  1.00 90.96           C  
ATOM   3511  CB  PRO A 230      -5.631 -13.138  -4.087  1.00 90.96           C  
ATOM   3512  HB2 PRO A 230      -6.426 -13.884  -4.073  1.00 90.96           H  
ATOM   3513  HB3 PRO A 230      -5.782 -12.443  -4.913  1.00 90.96           H  
ATOM   3514  O   PRO A 230      -7.286 -13.276  -1.432  1.00 90.96           O  
ATOM   3515  CG  PRO A 230      -4.251 -13.782  -4.212  1.00 90.96           C  
ATOM   3516  HG2 PRO A 230      -4.211 -14.685  -3.602  1.00 90.96           H  
ATOM   3517  HG3 PRO A 230      -4.001 -14.006  -5.249  1.00 90.96           H  
ATOM   3518  CD  PRO A 230      -3.326 -12.721  -3.624  1.00 90.96           C  
ATOM   3519  HD2 PRO A 230      -3.007 -12.040  -4.413  1.00 90.96           H  
ATOM   3520  HD3 PRO A 230      -2.463 -13.197  -3.160  1.00 90.96           H  
ATOM   3521  N   LEU A 231      -5.210 -13.769  -0.753  1.00 88.78           N  
ATOM   3522  H   LEU A 231      -4.222 -13.601  -0.880  1.00 88.78           H  
ATOM   3523  CA  LEU A 231      -5.619 -14.690   0.316  1.00 88.78           C  
ATOM   3524  HA  LEU A 231      -6.549 -15.181   0.028  1.00 88.78           H  
ATOM   3525  C   LEU A 231      -5.908 -14.006   1.657  1.00 88.78           C  
ATOM   3526  CB  LEU A 231      -4.537 -15.767   0.512  1.00 88.78           C  
ATOM   3527  HB2 LEU A 231      -4.865 -16.437   1.307  1.00 88.78           H  
ATOM   3528  HB3 LEU A 231      -3.624 -15.276   0.850  1.00 88.78           H  
ATOM   3529  O   LEU A 231      -6.478 -14.641   2.539  1.00 88.78           O  
ATOM   3530  CG  LEU A 231      -4.212 -16.615  -0.728  1.00 88.78           C  
ATOM   3531  HG  LEU A 231      -3.817 -15.976  -1.517  1.00 88.78           H  
ATOM   3532  CD1 LEU A 231      -3.135 -17.639  -0.363  1.00 88.78           C  
ATOM   3533 HD11 LEU A 231      -2.286 -17.127   0.090  1.00 88.78           H  
ATOM   3534 HD12 LEU A 231      -3.538 -18.357   0.352  1.00 88.78           H  
ATOM   3535 HD13 LEU A 231      -2.814 -18.168  -1.260  1.00 88.78           H  
ATOM   3536  CD2 LEU A 231      -5.428 -17.375  -1.260  1.00 88.78           C  
ATOM   3537 HD21 LEU A 231      -5.131 -18.030  -2.079  1.00 88.78           H  
ATOM   3538 HD22 LEU A 231      -6.168 -16.669  -1.638  1.00 88.78           H  
ATOM   3539 HD23 LEU A 231      -5.879 -17.969  -0.465  1.00 88.78           H  
ATOM   3540  N   LYS A 232      -5.467 -12.757   1.852  1.00 90.91           N  
ATOM   3541  H   LYS A 232      -4.965 -12.322   1.091  1.00 90.91           H  
ATOM   3542  CA  LYS A 232      -5.556 -12.062   3.154  1.00 90.91           C  
ATOM   3543  HA  LYS A 232      -6.118 -12.680   3.854  1.00 90.91           H  
ATOM   3544  C   LYS A 232      -6.330 -10.745   3.122  1.00 90.91           C  
ATOM   3545  CB  LYS A 232      -4.148 -11.865   3.731  1.00 90.91           C  
ATOM   3546  HB2 LYS A 232      -4.233 -11.252   4.628  1.00 90.91           H  
ATOM   3547  HB3 LYS A 232      -3.527 -11.336   3.008  1.00 90.91           H  
ATOM   3548  O   LYS A 232      -6.778 -10.273   4.161  1.00 90.91           O  
ATOM   3549  CG  LYS A 232      -3.485 -13.195   4.113  1.00 90.91           C  
ATOM   3550  HG2 LYS A 232      -3.288 -13.785   3.217  1.00 90.91           H  
ATOM   3551  HG3 LYS A 232      -4.152 -13.755   4.768  1.00 90.91           H  
ATOM   3552  CD  LYS A 232      -2.170 -12.921   4.846  1.00 90.91           C  
ATOM   3553  HD2 LYS A 232      -1.499 -12.379   4.180  1.00 90.91           H  
ATOM   3554  HD3 LYS A 232      -2.375 -12.301   5.719  1.00 90.91           H  
ATOM   3555  CE  LYS A 232      -1.530 -14.240   5.278  1.00 90.91           C  
ATOM   3556  HE2 LYS A 232      -2.260 -14.806   5.857  1.00 90.91           H  
ATOM   3557  HE3 LYS A 232      -1.293 -14.813   4.382  1.00 90.91           H  
ATOM   3558  NZ  LYS A 232      -0.311 -13.985   6.082  1.00 90.91           N  
ATOM   3559  HZ1 LYS A 232       0.140 -14.851   6.343  1.00 90.91           H  
ATOM   3560  HZ2 LYS A 232       0.331 -13.411   5.553  1.00 90.91           H  
ATOM   3561  HZ3 LYS A 232      -0.556 -13.475   6.918  1.00 90.91           H  
ATOM   3562  N   ASN A 233      -6.561 -10.178   1.939  1.00 93.73           N  
ATOM   3563  H   ASN A 233      -6.210 -10.646   1.116  1.00 93.73           H  
ATOM   3564  CA  ASN A 233      -7.221  -8.882   1.768  1.00 93.73           C  
ATOM   3565  HA  ASN A 233      -6.925  -8.247   2.603  1.00 93.73           H  
ATOM   3566  C   ASN A 233      -8.766  -8.948   1.845  1.00 93.73           C  
ATOM   3567  CB  ASN A 233      -6.682  -8.235   0.479  1.00 93.73           C  
ATOM   3568  HB2 ASN A 233      -6.639  -8.979  -0.316  1.00 93.73           H  
ATOM   3569  HB3 ASN A 233      -7.347  -7.440   0.142  1.00 93.73           H  
ATOM   3570  O   ASN A 233      -9.457  -8.382   1.004  1.00 93.73           O  
ATOM   3571  CG  ASN A 233      -5.323  -7.599   0.686  1.00 93.73           C  
ATOM   3572  ND2 ASN A 233      -4.360  -7.950  -0.122  1.00 93.73           N  
ATOM   3573 HD21 ASN A 233      -4.478  -8.789  -0.672  1.00 93.73           H  
ATOM   3574 HD22 ASN A 233      -3.434  -7.606   0.085  1.00 93.73           H  
ATOM   3575  OD1 ASN A 233      -5.131  -6.751   1.543  1.00 93.73           O  
ATOM   3576  N   GLU A 234      -9.340  -9.597   2.862  1.00 90.79           N  
ATOM   3577  H   GLU A 234      -8.742 -10.070   3.525  1.00 90.79           H  
ATOM   3578  CA  GLU A 234     -10.805  -9.736   3.003  1.00 90.79           C  
ATOM   3579  HA  GLU A 234     -11.229 -10.051   2.049  1.00 90.79           H  
ATOM   3580  C   GLU A 234     -11.507  -8.428   3.405  1.00 90.79           C  
ATOM   3581  CB  GLU A 234     -11.147 -10.803   4.045  1.00 90.79           C  
ATOM   3582  HB2 GLU A 234     -12.223 -10.776   4.214  1.00 90.79           H  
ATOM   3583  HB3 GLU A 234     -10.644 -10.555   4.980  1.00 90.79           H  
ATOM   3584  O   GLU A 234     -12.612  -8.144   2.943  1.00 90.79           O  
ATOM   3585  CG  GLU A 234     -10.763 -12.223   3.611  1.00 90.79           C  
ATOM   3586  HG2 GLU A 234      -9.681 -12.277   3.490  1.00 90.79           H  
ATOM   3587  HG3 GLU A 234     -11.226 -12.429   2.646  1.00 90.79           H  
ATOM   3588  CD  GLU A 234     -11.215 -13.283   4.632  1.00 90.79           C  
ATOM   3589  OE1 GLU A 234     -11.077 -14.482   4.311  1.00 90.79           O  
ATOM   3590  OE2 GLU A 234     -11.672 -12.892   5.733  1.00 90.79           O  
ATOM   3591  N   ASN A 235     -10.861  -7.588   4.223  1.00 94.85           N  
ATOM   3592  H   ASN A 235      -9.966  -7.893   4.577  1.00 94.85           H  
ATOM   3593  CA  ASN A 235     -11.365  -6.262   4.621  1.00 94.85           C  
ATOM   3594  HA  ASN A 235     -12.428  -6.221   4.384  1.00 94.85           H  
ATOM   3595  C   ASN A 235     -10.711  -5.121   3.813  1.00 94.85           C  
ATOM   3596  CB  ASN A 235     -11.239  -6.104   6.142  1.00 94.85           C  
ATOM   3597  HB2 ASN A 235     -11.633  -6.995   6.631  1.00 94.85           H  
ATOM   3598  HB3 ASN A 235     -10.185  -6.004   6.404  1.00 94.85           H  
ATOM   3599  O   ASN A 235     -10.565  -3.988   4.283  1.00 94.85           O  
ATOM   3600  CG  ASN A 235     -12.017  -4.910   6.675  1.00 94.85           C  
ATOM   3601  ND2 ASN A 235     -11.561  -4.345   7.765  1.00 94.85           N  
ATOM   3602 HD21 ASN A 235     -10.746  -4.722   8.228  1.00 94.85           H  
ATOM   3603 HD22 ASN A 235     -12.071  -3.536   8.090  1.00 94.85           H  
ATOM   3604  OD1 ASN A 235     -13.031  -4.475   6.147  1.00 94.85           O  
ATOM   3605  N   CYS A 236     -10.267  -5.443   2.599  1.00 95.90           N  
ATOM   3606  H   CYS A 236     -10.392  -6.394   2.281  1.00 95.90           H  
ATOM   3607  CA  CYS A 236      -9.687  -4.515   1.645  1.00 95.90           C  
ATOM   3608  HA  CYS A 236      -9.942  -3.496   1.937  1.00 95.90           H  
ATOM   3609  C   CYS A 236     -10.298  -4.773   0.261  1.00 95.90           C  
ATOM   3610  CB  CYS A 236      -8.159  -4.666   1.690  1.00 95.90           C  
ATOM   3611  HB2 CYS A 236      -7.827  -4.695   2.727  1.00 95.90           H  
ATOM   3612  HB3 CYS A 236      -7.871  -5.604   1.216  1.00 95.90           H  
ATOM   3613  O   CYS A 236     -10.598  -5.906  -0.111  1.00 95.90           O  
ATOM   3614  SG  CYS A 236      -7.333  -3.277   0.865  1.00 95.90           S  
ATOM   3615  HG  CYS A 236      -6.092  -3.734   1.058  1.00 95.90           H  
ATOM   3616  N   ARG A 237     -10.537  -3.719  -0.512  1.00 97.16           N  
ATOM   3617  H   ARG A 237     -10.281  -2.811  -0.152  1.00 97.16           H  
ATOM   3618  CA  ARG A 237     -10.972  -3.816  -1.909  1.00 97.16           C  
ATOM   3619  HA  ARG A 237     -11.024  -4.860  -2.218  1.00 97.16           H  
ATOM   3620  C   ARG A 237      -9.910  -3.145  -2.750  1.00 97.16           C  
ATOM   3621  CB  ARG A 237     -12.351  -3.169  -2.114  1.00 97.16           C  
ATOM   3622  HB2 ARG A 237     -12.265  -2.111  -1.864  1.00 97.16           H  
ATOM   3623  HB3 ARG A 237     -12.630  -3.245  -3.165  1.00 97.16           H  
ATOM   3624  O   ARG A 237      -9.652  -1.954  -2.569  1.00 97.16           O  
ATOM   3625  CG  ARG A 237     -13.473  -3.771  -1.255  1.00 97.16           C  
ATOM   3626  HG2 ARG A 237     -14.361  -3.147  -1.361  1.00 97.16           H  
ATOM   3627  HG3 ARG A 237     -13.178  -3.745  -0.206  1.00 97.16           H  
ATOM   3628  CD  ARG A 237     -13.848  -5.207  -1.640  1.00 97.16           C  
ATOM   3629  HD2 ARG A 237     -12.950  -5.821  -1.715  1.00 97.16           H  
ATOM   3630  HD3 ARG A 237     -14.331  -5.201  -2.617  1.00 97.16           H  
ATOM   3631  NE  ARG A 237     -14.773  -5.772  -0.640  1.00 97.16           N  
ATOM   3632  HE  ARG A 237     -15.747  -5.513  -0.700  1.00 97.16           H  
ATOM   3633  NH1 ARG A 237     -13.197  -6.885   0.613  1.00 97.16           N  
ATOM   3634 HH11 ARG A 237     -12.433  -6.642  -0.001  1.00 97.16           H  
ATOM   3635 HH12 ARG A 237     -13.000  -7.477   1.407  1.00 97.16           H  
ATOM   3636  NH2 ARG A 237     -15.279  -6.870   1.302  1.00 97.16           N  
ATOM   3637 HH21 ARG A 237     -16.255  -6.613   1.249  1.00 97.16           H  
ATOM   3638 HH22 ARG A 237     -14.979  -7.472   2.056  1.00 97.16           H  
ATOM   3639  CZ  ARG A 237     -14.421  -6.508   0.400  1.00 97.16           C  
ATOM   3640  N   TYR A 238      -9.296  -3.908  -3.641  1.00 97.37           N  
ATOM   3641  H   TYR A 238      -9.578  -4.872  -3.752  1.00 97.37           H  
ATOM   3642  CA  TYR A 238      -8.233  -3.431  -4.507  1.00 97.37           C  
ATOM   3643  HA  TYR A 238      -8.129  -2.353  -4.380  1.00 97.37           H  
ATOM   3644  C   TYR A 238      -8.583  -3.670  -5.970  1.00 97.37           C  
ATOM   3645  CB  TYR A 238      -6.898  -4.060  -4.104  1.00 97.37           C  
ATOM   3646  HB2 TYR A 238      -6.721  -3.876  -3.045  1.00 97.37           H  
ATOM   3647  HB3 TYR A 238      -6.109  -3.556  -4.662  1.00 97.37           H  
ATOM   3648  O   TYR A 238      -9.229  -4.654  -6.322  1.00 97.37           O  
ATOM   3649  CG  TYR A 238      -6.778  -5.549  -4.326  1.00 97.37           C  
ATOM   3650  CD1 TYR A 238      -7.094  -6.438  -3.281  1.00 97.37           C  
ATOM   3651  HD1 TYR A 238      -7.429  -6.065  -2.324  1.00 97.37           H  
ATOM   3652  CD2 TYR A 238      -6.337  -6.044  -5.569  1.00 97.37           C  
ATOM   3653  HD2 TYR A 238      -6.126  -5.364  -6.381  1.00 97.37           H  
ATOM   3654  CE1 TYR A 238      -6.968  -7.825  -3.480  1.00 97.37           C  
ATOM   3655  HE1 TYR A 238      -7.211  -8.522  -2.692  1.00 97.37           H  
ATOM   3656  CE2 TYR A 238      -6.194  -7.429  -5.764  1.00 97.37           C  
ATOM   3657  HE2 TYR A 238      -5.855  -7.813  -6.715  1.00 97.37           H  
ATOM   3658  OH  TYR A 238      -6.375  -9.657  -4.897  1.00 97.37           O  
ATOM   3659  HH  TYR A 238      -6.019  -9.876  -5.761  1.00 97.37           H  
ATOM   3660  CZ  TYR A 238      -6.511  -8.320  -4.717  1.00 97.37           C  
ATOM   3661  N   TYR A 239      -8.145  -2.752  -6.820  1.00 97.46           N  
ATOM   3662  H   TYR A 239      -7.628  -1.966  -6.452  1.00 97.46           H  
ATOM   3663  CA  TYR A 239      -8.352  -2.798  -8.258  1.00 97.46           C  
ATOM   3664  HA  TYR A 239      -8.623  -3.809  -8.563  1.00 97.46           H  
ATOM   3665  C   TYR A 239      -7.044  -2.409  -8.923  1.00 97.46           C  
ATOM   3666  CB  TYR A 239      -9.479  -1.843  -8.662  1.00 97.46           C  
ATOM   3667  HB2 TYR A 239      -9.624  -1.904  -9.741  1.00 97.46           H  
ATOM   3668  HB3 TYR A 239      -9.163  -0.826  -8.429  1.00 97.46           H  
ATOM   3669  O   TYR A 239      -6.418  -1.426  -8.529  1.00 97.46           O  
ATOM   3670  CG  TYR A 239     -10.802  -2.110  -7.971  1.00 97.46           C  
ATOM   3671  CD1 TYR A 239     -11.722  -3.011  -8.537  1.00 97.46           C  
ATOM   3672  HD1 TYR A 239     -11.490  -3.515  -9.464  1.00 97.46           H  
ATOM   3673  CD2 TYR A 239     -11.091  -1.487  -6.740  1.00 97.46           C  
ATOM   3674  HD2 TYR A 239     -10.364  -0.826  -6.293  1.00 97.46           H  
ATOM   3675  CE1 TYR A 239     -12.936  -3.280  -7.879  1.00 97.46           C  
ATOM   3676  HE1 TYR A 239     -13.644  -3.982  -8.295  1.00 97.46           H  
ATOM   3677  CE2 TYR A 239     -12.305  -1.753  -6.077  1.00 97.46           C  
ATOM   3678  HE2 TYR A 239     -12.518  -1.284  -5.128  1.00 97.46           H  
ATOM   3679  OH  TYR A 239     -14.414  -2.918  -6.041  1.00 97.46           O  
ATOM   3680  HH  TYR A 239     -14.546  -2.442  -5.218  1.00 97.46           H  
ATOM   3681  CZ  TYR A 239     -13.230  -2.654  -6.651  1.00 97.46           C  
ATOM   3682  N   GLY A 240      -6.623  -3.182  -9.918  1.00 96.79           N  
ATOM   3683  H   GLY A 240      -7.185  -3.965 -10.218  1.00 96.79           H  
ATOM   3684  CA  GLY A 240      -5.335  -3.001 -10.567  1.00 96.79           C  
ATOM   3685  HA2 GLY A 240      -5.040  -1.954 -10.510  1.00 96.79           H  
ATOM   3686  HA3 GLY A 240      -4.581  -3.600 -10.057  1.00 96.79           H  
ATOM   3687  C   GLY A 240      -5.363  -3.440 -12.017  1.00 96.79           C  
ATOM   3688  O   GLY A 240      -6.051  -4.395 -12.368  1.00 96.79           O  
ATOM   3689  N   THR A 241      -4.591  -2.752 -12.848  1.00 97.18           N  
ATOM   3690  H   THR A 241      -4.084  -1.960 -12.478  1.00 97.18           H  
ATOM   3691  CA  THR A 241      -4.298  -3.152 -14.225  1.00 97.18           C  
ATOM   3692  HA  THR A 241      -4.463  -4.224 -14.328  1.00 97.18           H  
ATOM   3693  C   THR A 241      -2.832  -2.875 -14.522  1.00 97.18           C  
ATOM   3694  CB  THR A 241      -5.191  -2.438 -15.252  1.00 97.18           C  
ATOM   3695  HB  THR A 241      -4.870  -2.718 -16.255  1.00 97.18           H  
ATOM   3696  O   THR A 241      -2.275  -1.883 -14.046  1.00 97.18           O  
ATOM   3697  CG2 THR A 241      -6.668  -2.801 -15.100  1.00 97.18           C  
ATOM   3698 HG21 THR A 241      -7.232  -2.347 -15.915  1.00 97.18           H  
ATOM   3699 HG22 THR A 241      -6.788  -3.883 -15.147  1.00 97.18           H  
ATOM   3700 HG23 THR A 241      -7.057  -2.435 -14.150  1.00 97.18           H  
ATOM   3701  OG1 THR A 241      -5.090  -1.042 -15.111  1.00 97.18           O  
ATOM   3702  HG1 THR A 241      -5.000  -0.856 -14.174  1.00 97.18           H  
ATOM   3703  N   PHE A 242      -2.219  -3.762 -15.297  1.00 96.47           N  
ATOM   3704  H   PHE A 242      -2.743  -4.544 -15.663  1.00 96.47           H  
ATOM   3705  CA  PHE A 242      -0.864  -3.612 -15.804  1.00 96.47           C  
ATOM   3706  HA  PHE A 242      -0.488  -2.611 -15.589  1.00 96.47           H  
ATOM   3707  C   PHE A 242      -0.893  -3.797 -17.318  1.00 96.47           C  
ATOM   3708  CB  PHE A 242       0.063  -4.630 -15.129  1.00 96.47           C  
ATOM   3709  HB2 PHE A 242       0.100  -4.419 -14.060  1.00 96.47           H  
ATOM   3710  HB3 PHE A 242      -0.349  -5.631 -15.255  1.00 96.47           H  
ATOM   3711  O   PHE A 242      -1.405  -4.808 -17.804  1.00 96.47           O  
ATOM   3712  CG  PHE A 242       1.474  -4.604 -15.681  1.00 96.47           C  
ATOM   3713  CD1 PHE A 242       1.886  -5.549 -16.639  1.00 96.47           C  
ATOM   3714  HD1 PHE A 242       1.201  -6.316 -16.970  1.00 96.47           H  
ATOM   3715  CD2 PHE A 242       2.368  -3.605 -15.260  1.00 96.47           C  
ATOM   3716  HD2 PHE A 242       2.054  -2.879 -14.525  1.00 96.47           H  
ATOM   3717  CE1 PHE A 242       3.191  -5.499 -17.163  1.00 96.47           C  
ATOM   3718  HE1 PHE A 242       3.512  -6.236 -17.884  1.00 96.47           H  
ATOM   3719  CE2 PHE A 242       3.670  -3.550 -15.787  1.00 96.47           C  
ATOM   3720  HE2 PHE A 242       4.355  -2.785 -15.451  1.00 96.47           H  
ATOM   3721  CZ  PHE A 242       4.083  -4.499 -16.737  1.00 96.47           C  
ATOM   3722  HZ  PHE A 242       5.089  -4.465 -17.127  1.00 96.47           H  
ATOM   3723  N   THR A 243      -0.333  -2.841 -18.052  1.00 97.57           N  
ATOM   3724  H   THR A 243       0.074  -2.044 -17.584  1.00 97.57           H  
ATOM   3725  CA  THR A 243      -0.159  -2.940 -19.502  1.00 97.57           C  
ATOM   3726  HA  THR A 243      -0.547  -3.897 -19.851  1.00 97.57           H  
ATOM   3727  C   THR A 243       1.327  -2.876 -19.809  1.00 97.57           C  
ATOM   3728  CB  THR A 243      -0.896  -1.837 -20.274  1.00 97.57           C  
ATOM   3729  HB  THR A 243      -0.302  -0.923 -20.266  1.00 97.57           H  
ATOM   3730  O   THR A 243       1.962  -1.844 -19.605  1.00 97.57           O  
ATOM   3731  CG2 THR A 243      -1.113  -2.245 -21.728  1.00 97.57           C  
ATOM   3732 HG21 THR A 243      -1.540  -1.405 -22.278  1.00 97.57           H  
ATOM   3733 HG22 THR A 243      -1.802  -3.088 -21.774  1.00 97.57           H  
ATOM   3734 HG23 THR A 243      -0.166  -2.532 -22.182  1.00 97.57           H  
ATOM   3735  OG1 THR A 243      -2.163  -1.565 -19.724  1.00 97.57           O  
ATOM   3736  HG1 THR A 243      -2.004  -0.883 -19.067  1.00 97.57           H  
ATOM   3737  N   GLY A 244       1.888  -3.984 -20.290  1.00 95.18           N  
ATOM   3738  H   GLY A 244       1.306  -4.799 -20.420  1.00 95.18           H  
ATOM   3739  CA  GLY A 244       3.298  -4.064 -20.667  1.00 95.18           C  
ATOM   3740  HA2 GLY A 244       3.894  -3.510 -19.943  1.00 95.18           H  
ATOM   3741  HA3 GLY A 244       3.617  -5.106 -20.633  1.00 95.18           H  
ATOM   3742  C   GLY A 244       3.595  -3.513 -22.066  1.00 95.18           C  
ATOM   3743  O   GLY A 244       2.694  -3.224 -22.857  1.00 95.18           O  
ATOM   3744  N   GLY A 245       4.888  -3.425 -22.382  1.00 94.44           N  
ATOM   3745  H   GLY A 245       5.560  -3.610 -21.651  1.00 94.44           H  
ATOM   3746  CA  GLY A 245       5.422  -3.055 -23.697  1.00 94.44           C  
ATOM   3747  HA2 GLY A 245       6.051  -3.872 -24.050  1.00 94.44           H  
ATOM   3748  HA3 GLY A 245       4.621  -2.922 -24.423  1.00 94.44           H  
ATOM   3749  C   GLY A 245       6.266  -1.781 -23.656  1.00 94.44           C  
ATOM   3750  O   GLY A 245       6.043  -0.909 -22.828  1.00 94.44           O  
ATOM   3751  N   ASN A 246       7.259  -1.682 -24.541  1.00 91.73           N  
ATOM   3752  H   ASN A 246       7.431  -2.465 -25.155  1.00 91.73           H  
ATOM   3753  CA  ASN A 246       8.287  -0.632 -24.467  1.00 91.73           C  
ATOM   3754  HA  ASN A 246       8.599  -0.511 -23.429  1.00 91.73           H  
ATOM   3755  C   ASN A 246       7.797   0.743 -24.937  1.00 91.73           C  
ATOM   3756  CB  ASN A 246       9.508  -1.069 -25.294  1.00 91.73           C  
ATOM   3757  HB2 ASN A 246      10.224  -0.247 -25.315  1.00 91.73           H  
ATOM   3758  HB3 ASN A 246       9.206  -1.279 -26.320  1.00 91.73           H  
ATOM   3759  O   ASN A 246       8.267   1.765 -24.452  1.00 91.73           O  
ATOM   3760  CG  ASN A 246      10.227  -2.278 -24.724  1.00 91.73           C  
ATOM   3761  ND2 ASN A 246      11.200  -2.798 -25.431  1.00 91.73           N  
ATOM   3762 HD21 ASN A 246      11.510  -2.359 -26.286  1.00 91.73           H  
ATOM   3763 HD22 ASN A 246      11.687  -3.570 -24.998  1.00 91.73           H  
ATOM   3764  OD1 ASN A 246       9.916  -2.791 -23.666  1.00 91.73           O  
ATOM   3765  N   GLU A 247       6.852   0.770 -25.877  1.00 92.99           N  
ATOM   3766  H   GLU A 247       6.519  -0.111 -26.241  1.00 92.99           H  
ATOM   3767  CA  GLU A 247       6.302   2.003 -26.459  1.00 92.99           C  
ATOM   3768  HA  GLU A 247       6.630   2.853 -25.860  1.00 92.99           H  
ATOM   3769  C   GLU A 247       4.771   2.030 -26.404  1.00 92.99           C  
ATOM   3770  CB  GLU A 247       6.831   2.220 -27.887  1.00 92.99           C  
ATOM   3771  HB2 GLU A 247       6.466   1.425 -28.537  1.00 92.99           H  
ATOM   3772  HB3 GLU A 247       6.449   3.175 -28.249  1.00 92.99           H  
ATOM   3773  O   GLU A 247       4.118   2.735 -27.172  1.00 92.99           O  
ATOM   3774  CG  GLU A 247       8.363   2.265 -27.942  1.00 92.99           C  
ATOM   3775  HG2 GLU A 247       8.762   1.255 -27.845  1.00 92.99           H  
ATOM   3776  HG3 GLU A 247       8.723   2.855 -27.099  1.00 92.99           H  
ATOM   3777  CD  GLU A 247       8.881   2.899 -29.236  1.00 92.99           C  
ATOM   3778  OE1 GLU A 247       9.869   3.668 -29.122  1.00 92.99           O  
ATOM   3779  OE2 GLU A 247       8.280   2.669 -30.306  1.00 92.99           O  
ATOM   3780  N   THR A 248       4.182   1.245 -25.500  1.00 95.80           N  
ATOM   3781  H   THR A 248       4.753   0.684 -24.884  1.00 95.80           H  
ATOM   3782  CA  THR A 248       2.730   1.170 -25.339  1.00 95.80           C  
ATOM   3783  HA  THR A 248       2.313   0.848 -26.293  1.00 95.80           H  
ATOM   3784  C   THR A 248       2.179   2.549 -24.955  1.00 95.80           C  
ATOM   3785  CB  THR A 248       2.351   0.117 -24.293  1.00 95.80           C  
ATOM   3786  HB  THR A 248       2.754   0.393 -23.319  1.00 95.80           H  
ATOM   3787  O   THR A 248       2.633   3.134 -23.969  1.00 95.80           O  
ATOM   3788  CG2 THR A 248       0.841  -0.072 -24.192  1.00 95.80           C  
ATOM   3789 HG21 THR A 248       0.635  -0.867 -23.475  1.00 95.80           H  
ATOM   3790 HG22 THR A 248       0.368   0.843 -23.836  1.00 95.80           H  
ATOM   3791 HG23 THR A 248       0.429  -0.346 -25.164  1.00 95.80           H  
ATOM   3792  OG1 THR A 248       2.892  -1.125 -24.687  1.00 95.80           O  
ATOM   3793  HG1 THR A 248       2.686  -1.764 -24.001  1.00 95.80           H  
ATOM   3794  N   PRO A 249       1.221   3.112 -25.711  1.00 94.98           N  
ATOM   3795  CA  PRO A 249       0.658   4.414 -25.379  1.00 94.98           C  
ATOM   3796  HA  PRO A 249       1.472   5.125 -25.239  1.00 94.98           H  
ATOM   3797  C   PRO A 249      -0.197   4.324 -24.100  1.00 94.98           C  
ATOM   3798  CB  PRO A 249      -0.157   4.826 -26.608  1.00 94.98           C  
ATOM   3799  HB2 PRO A 249       0.485   5.375 -27.297  1.00 94.98           H  
ATOM   3800  HB3 PRO A 249      -1.028   5.425 -26.342  1.00 94.98           H  
ATOM   3801  O   PRO A 249      -0.988   3.385 -23.969  1.00 94.98           O  
ATOM   3802  CG  PRO A 249      -0.555   3.492 -27.242  1.00 94.98           C  
ATOM   3803  HG2 PRO A 249      -0.722   3.587 -28.315  1.00 94.98           H  
ATOM   3804  HG3 PRO A 249      -1.446   3.105 -26.748  1.00 94.98           H  
ATOM   3805  CD  PRO A 249       0.633   2.585 -26.933  1.00 94.98           C  
ATOM   3806  HD2 PRO A 249       0.291   1.559 -26.803  1.00 94.98           H  
ATOM   3807  HD3 PRO A 249       1.365   2.644 -27.740  1.00 94.98           H  
ATOM   3808  N   PRO A 250      -0.093   5.285 -23.161  1.00 95.37           N  
ATOM   3809  CA  PRO A 250      -0.966   5.323 -21.995  1.00 95.37           C  
ATOM   3810  HA  PRO A 250      -0.951   4.359 -21.487  1.00 95.37           H  
ATOM   3811  C   PRO A 250      -2.402   5.654 -22.407  1.00 95.37           C  
ATOM   3812  CB  PRO A 250      -0.378   6.388 -21.067  1.00 95.37           C  
ATOM   3813  HB2 PRO A 250      -1.143   6.904 -20.487  1.00 95.37           H  
ATOM   3814  HB3 PRO A 250       0.341   5.912 -20.400  1.00 95.37           H  
ATOM   3815  O   PRO A 250      -2.646   6.608 -23.148  1.00 95.37           O  
ATOM   3816  CG  PRO A 250       0.351   7.334 -22.021  1.00 95.37           C  
ATOM   3817  HG2 PRO A 250      -0.352   8.060 -22.428  1.00 95.37           H  
ATOM   3818  HG3 PRO A 250       1.182   7.840 -21.528  1.00 95.37           H  
ATOM   3819  CD  PRO A 250       0.836   6.407 -23.136  1.00 95.37           C  
ATOM   3820  HD2 PRO A 250       0.851   6.942 -24.086  1.00 95.37           H  
ATOM   3821  HD3 PRO A 250       1.832   6.036 -22.893  1.00 95.37           H  
ATOM   3822  N   VAL A 251      -3.364   4.894 -21.885  1.00 96.08           N  
ATOM   3823  H   VAL A 251      -3.100   4.130 -21.280  1.00 96.08           H  
ATOM   3824  CA  VAL A 251      -4.797   5.127 -22.100  1.00 96.08           C  
ATOM   3825  HA  VAL A 251      -4.932   6.024 -22.705  1.00 96.08           H  
ATOM   3826  C   VAL A 251      -5.451   5.366 -20.748  1.00 96.08           C  
ATOM   3827  CB  VAL A 251      -5.458   3.963 -22.862  1.00 96.08           C  
ATOM   3828  HB  VAL A 251      -5.378   3.047 -22.276  1.00 96.08           H  
ATOM   3829  O   VAL A 251      -5.496   4.475 -19.906  1.00 96.08           O  
ATOM   3830  CG1 VAL A 251      -6.943   4.258 -23.121  1.00 96.08           C  
ATOM   3831 HG11 VAL A 251      -7.051   5.184 -23.685  1.00 96.08           H  
ATOM   3832 HG12 VAL A 251      -7.481   4.340 -22.176  1.00 96.08           H  
ATOM   3833 HG13 VAL A 251      -7.385   3.438 -23.688  1.00 96.08           H  
ATOM   3834  CG2 VAL A 251      -4.785   3.732 -24.222  1.00 96.08           C  
ATOM   3835 HG21 VAL A 251      -4.798   4.649 -24.810  1.00 96.08           H  
ATOM   3836 HG22 VAL A 251      -5.303   2.942 -24.765  1.00 96.08           H  
ATOM   3837 HG23 VAL A 251      -3.751   3.418 -24.078  1.00 96.08           H  
ATOM   3838  N   LEU A 252      -5.948   6.584 -20.536  1.00 95.61           N  
ATOM   3839  H   LEU A 252      -5.895   7.262 -21.282  1.00 95.61           H  
ATOM   3840  CA  LEU A 252      -6.550   7.019 -19.279  1.00 95.61           C  
ATOM   3841  HA  LEU A 252      -6.774   6.149 -18.661  1.00 95.61           H  
ATOM   3842  C   LEU A 252      -7.865   7.748 -19.552  1.00 95.61           C  
ATOM   3843  CB  LEU A 252      -5.559   7.924 -18.522  1.00 95.61           C  
ATOM   3844  HB2 LEU A 252      -5.243   8.725 -19.190  1.00 95.61           H  
ATOM   3845  HB3 LEU A 252      -6.078   8.374 -17.675  1.00 95.61           H  
ATOM   3846  O   LEU A 252      -7.955   8.570 -20.463  1.00 95.61           O  
ATOM   3847  CG  LEU A 252      -4.314   7.197 -17.984  1.00 95.61           C  
ATOM   3848  HG  LEU A 252      -3.818   6.657 -18.791  1.00 95.61           H  
ATOM   3849  CD1 LEU A 252      -3.302   8.195 -17.417  1.00 95.61           C  
ATOM   3850 HD11 LEU A 252      -3.677   8.620 -16.486  1.00 95.61           H  
ATOM   3851 HD12 LEU A 252      -2.373   7.666 -17.203  1.00 95.61           H  
ATOM   3852 HD13 LEU A 252      -3.093   8.977 -18.146  1.00 95.61           H  
ATOM   3853  CD2 LEU A 252      -4.717   6.217 -16.881  1.00 95.61           C  
ATOM   3854 HD21 LEU A 252      -3.923   6.136 -16.139  1.00 95.61           H  
ATOM   3855 HD22 LEU A 252      -4.877   5.231 -17.317  1.00 95.61           H  
ATOM   3856 HD23 LEU A 252      -5.623   6.541 -16.368  1.00 95.61           H  
ATOM   3857  N   SER A 253      -8.874   7.474 -18.730  1.00 95.03           N  
ATOM   3858  H   SER A 253      -8.729   6.782 -18.009  1.00 95.03           H  
ATOM   3859  CA  SER A 253     -10.169   8.156 -18.750  1.00 95.03           C  
ATOM   3860  HA  SER A 253     -10.185   8.891 -19.555  1.00 95.03           H  
ATOM   3861  C   SER A 253     -10.403   8.885 -17.434  1.00 95.03           C  
ATOM   3862  CB  SER A 253     -11.300   7.157 -19.007  1.00 95.03           C  
ATOM   3863  HB2 SER A 253     -11.150   6.677 -19.974  1.00 95.03           H  
ATOM   3864  HB3 SER A 253     -12.252   7.689 -19.025  1.00 95.03           H  
ATOM   3865  O   SER A 253     -10.071   8.359 -16.372  1.00 95.03           O  
ATOM   3866  OG  SER A 253     -11.336   6.169 -17.994  1.00 95.03           O  
ATOM   3867  HG  SER A 253     -11.117   6.576 -17.152  1.00 95.03           H  
ATOM   3868  N   PHE A 254     -11.034  10.051 -17.498  1.00 94.44           N  
ATOM   3869  H   PHE A 254     -11.301  10.423 -18.398  1.00 94.44           H  
ATOM   3870  CA  PHE A 254     -11.446  10.828 -16.332  1.00 94.44           C  
ATOM   3871  HA  PHE A 254     -11.321  10.232 -15.428  1.00 94.44           H  
ATOM   3872  C   PHE A 254     -12.930  11.183 -16.433  1.00 94.44           C  
ATOM   3873  CB  PHE A 254     -10.554  12.062 -16.189  1.00 94.44           C  
ATOM   3874  HB2 PHE A 254      -9.552  11.745 -15.898  1.00 94.44           H  
ATOM   3875  HB3 PHE A 254     -10.957  12.670 -15.379  1.00 94.44           H  
ATOM   3876  O   PHE A 254     -13.441  11.448 -17.523  1.00 94.44           O  
ATOM   3877  CG  PHE A 254     -10.474  12.977 -17.387  1.00 94.44           C  
ATOM   3878  CD1 PHE A 254      -9.531  12.749 -18.406  1.00 94.44           C  
ATOM   3879  HD1 PHE A 254      -8.870  11.897 -18.351  1.00 94.44           H  
ATOM   3880  CD2 PHE A 254     -11.338  14.084 -17.463  1.00 94.44           C  
ATOM   3881  HD2 PHE A 254     -12.056  14.261 -16.676  1.00 94.44           H  
ATOM   3882  CE1 PHE A 254      -9.457  13.626 -19.501  1.00 94.44           C  
ATOM   3883  HE1 PHE A 254      -8.739  13.445 -20.287  1.00 94.44           H  
ATOM   3884  CE2 PHE A 254     -11.266  14.959 -18.559  1.00 94.44           C  
ATOM   3885  HE2 PHE A 254     -11.935  15.805 -18.617  1.00 94.44           H  
ATOM   3886  CZ  PHE A 254     -10.325  14.730 -19.577  1.00 94.44           C  
ATOM   3887  HZ  PHE A 254     -10.271  15.399 -20.423  1.00 94.44           H  
ATOM   3888  N   THR A 255     -13.641  11.125 -15.309  1.00 96.13           N  
ATOM   3889  H   THR A 255     -13.136  11.066 -14.436  1.00 96.13           H  
ATOM   3890  CA  THR A 255     -15.074  11.426 -15.214  1.00 96.13           C  
ATOM   3891  HA  THR A 255     -15.242  12.401 -15.670  1.00 96.13           H  
ATOM   3892  C   THR A 255     -15.509  11.496 -13.752  1.00 96.13           C  
ATOM   3893  CB  THR A 255     -15.951  10.402 -15.963  1.00 96.13           C  
ATOM   3894  HB  THR A 255     -15.727  10.454 -17.028  1.00 96.13           H  
ATOM   3895  O   THR A 255     -15.112  10.688 -12.916  1.00 96.13           O  
ATOM   3896  CG2 THR A 255     -15.786   8.953 -15.507  1.00 96.13           C  
ATOM   3897 HG21 THR A 255     -16.130   8.833 -14.480  1.00 96.13           H  
ATOM   3898 HG22 THR A 255     -16.354   8.303 -16.172  1.00 96.13           H  
ATOM   3899 HG23 THR A 255     -14.737   8.664 -15.565  1.00 96.13           H  
ATOM   3900  OG1 THR A 255     -17.309  10.745 -15.779  1.00 96.13           O  
ATOM   3901  HG1 THR A 255     -17.848  10.033 -16.131  1.00 96.13           H  
ATOM   3902  N   ASN A 256     -16.428  12.410 -13.445  1.00 93.84           N  
ATOM   3903  H   ASN A 256     -16.797  12.980 -14.193  1.00 93.84           H  
ATOM   3904  CA  ASN A 256     -17.015  12.561 -12.113  1.00 93.84           C  
ATOM   3905  HA  ASN A 256     -16.283  12.216 -11.383  1.00 93.84           H  
ATOM   3906  C   ASN A 256     -18.286  11.709 -11.890  1.00 93.84           C  
ATOM   3907  CB  ASN A 256     -17.252  14.059 -11.863  1.00 93.84           C  
ATOM   3908  HB2 ASN A 256     -17.565  14.197 -10.828  1.00 93.84           H  
ATOM   3909  HB3 ASN A 256     -16.314  14.596 -12.004  1.00 93.84           H  
ATOM   3910  O   ASN A 256     -18.901  11.766 -10.813  1.00 93.84           O  
ATOM   3911  CG  ASN A 256     -18.304  14.677 -12.771  1.00 93.84           C  
ATOM   3912  ND2 ASN A 256     -18.693  15.900 -12.506  1.00 93.84           N  
ATOM   3913 HD21 ASN A 256     -18.238  16.433 -11.778  1.00 93.84           H  
ATOM   3914 HD22 ASN A 256     -19.348  16.300 -13.163  1.00 93.84           H  
ATOM   3915  OD1 ASN A 256     -18.796  14.095 -13.721  1.00 93.84           O  
ATOM   3916  N   THR A 257     -18.712  10.940 -12.897  1.00 95.83           N  
ATOM   3917  H   THR A 257     -18.203  10.967 -13.768  1.00 95.83           H  
ATOM   3918  CA  THR A 257     -19.964  10.168 -12.855  1.00 95.83           C  
ATOM   3919  HA  THR A 257     -20.655  10.653 -12.166  1.00 95.83           H  
ATOM   3920  C   THR A 257     -19.780   8.742 -12.351  1.00 95.83           C  
ATOM   3921  CB  THR A 257     -20.665  10.135 -14.221  1.00 95.83           C  
ATOM   3922  HB  THR A 257     -21.606   9.598 -14.109  1.00 95.83           H  
ATOM   3923  O   THR A 257     -20.691   8.214 -11.715  1.00 95.83           O  
ATOM   3924  CG2 THR A 257     -20.966  11.535 -14.752  1.00 95.83           C  
ATOM   3925 HG21 THR A 257     -20.038  12.053 -14.994  1.00 95.83           H  
ATOM   3926 HG22 THR A 257     -21.514  12.108 -14.004  1.00 95.83           H  
ATOM   3927 HG23 THR A 257     -21.570  11.458 -15.657  1.00 95.83           H  
ATOM   3928  OG1 THR A 257     -19.877   9.472 -15.184  1.00 95.83           O  
ATOM   3929  HG1 THR A 257     -20.452   9.246 -15.918  1.00 95.83           H  
ATOM   3930  N   VAL A 258     -18.617   8.130 -12.588  1.00 95.60           N  
ATOM   3931  H   VAL A 258     -17.893   8.644 -13.069  1.00 95.60           H  
ATOM   3932  CA  VAL A 258     -18.363   6.723 -12.253  1.00 95.60           C  
ATOM   3933  HA  VAL A 258     -19.257   6.153 -12.506  1.00 95.60           H  
ATOM   3934  C   VAL A 258     -18.131   6.569 -10.753  1.00 95.60           C  
ATOM   3935  CB  VAL A 258     -17.207   6.142 -13.090  1.00 95.60           C  
ATOM   3936  HB  VAL A 258     -16.317   6.756 -12.952  1.00 95.60           H  
ATOM   3937  O   VAL A 258     -17.366   7.313 -10.140  1.00 95.60           O  
ATOM   3938  CG1 VAL A 258     -16.877   4.693 -12.706  1.00 95.60           C  
ATOM   3939 HG11 VAL A 258     -17.765   4.065 -12.778  1.00 95.60           H  
ATOM   3940 HG12 VAL A 258     -16.111   4.302 -13.376  1.00 95.60           H  
ATOM   3941 HG13 VAL A 258     -16.481   4.649 -11.692  1.00 95.60           H  
ATOM   3942  CG2 VAL A 258     -17.590   6.137 -14.577  1.00 95.60           C  
ATOM   3943 HG21 VAL A 258     -16.733   5.823 -15.173  1.00 95.60           H  
ATOM   3944 HG22 VAL A 258     -18.414   5.444 -14.750  1.00 95.60           H  
ATOM   3945 HG23 VAL A 258     -17.898   7.130 -14.903  1.00 95.60           H  
ATOM   3946  N   GLN A 259     -18.815   5.594 -10.161  1.00 96.25           N  
ATOM   3947  H   GLN A 259     -19.402   5.002 -10.731  1.00 96.25           H  
ATOM   3948  CA  GLN A 259     -18.711   5.236  -8.753  1.00 96.25           C  
ATOM   3949  HA  GLN A 259     -17.834   5.712  -8.316  1.00 96.25           H  
ATOM   3950  C   GLN A 259     -18.539   3.728  -8.638  1.00 96.25           C  
ATOM   3951  CB  GLN A 259     -19.965   5.729  -8.022  1.00 96.25           C  
ATOM   3952  HB2 GLN A 259     -20.061   6.797  -8.218  1.00 96.25           H  
ATOM   3953  HB3 GLN A 259     -20.840   5.232  -8.440  1.00 96.25           H  
ATOM   3954  O   GLN A 259     -19.287   2.962  -9.242  1.00 96.25           O  
ATOM   3955  CG  GLN A 259     -19.950   5.507  -6.499  1.00 96.25           C  
ATOM   3956  HG2 GLN A 259     -19.039   5.929  -6.074  1.00 96.25           H  
ATOM   3957  HG3 GLN A 259     -19.975   4.439  -6.285  1.00 96.25           H  
ATOM   3958  CD  GLN A 259     -21.153   6.174  -5.830  1.00 96.25           C  
ATOM   3959  NE2 GLN A 259     -21.407   5.963  -4.563  1.00 96.25           N  
ATOM   3960 HE21 GLN A 259     -22.219   6.434  -4.191  1.00 96.25           H  
ATOM   3961 HE22 GLN A 259     -20.803   5.422  -3.962  1.00 96.25           H  
ATOM   3962  OE1 GLN A 259     -21.883   6.956  -6.417  1.00 96.25           O  
ATOM   3963  N   THR A 260     -17.569   3.320  -7.836  1.00 97.13           N  
ATOM   3964  H   THR A 260     -16.993   4.015  -7.383  1.00 97.13           H  
ATOM   3965  CA  THR A 260     -17.280   1.927  -7.520  1.00 97.13           C  
ATOM   3966  HA  THR A 260     -17.687   1.288  -8.304  1.00 97.13           H  
ATOM   3967  C   THR A 260     -17.941   1.577  -6.195  1.00 97.13           C  
ATOM   3968  CB  THR A 260     -15.767   1.687  -7.465  1.00 97.13           C  
ATOM   3969  HB  THR A 260     -15.341   2.232  -6.622  1.00 97.13           H  
ATOM   3970  O   THR A 260     -17.763   2.273  -5.192  1.00 97.13           O  
ATOM   3971  CG2 THR A 260     -15.414   0.209  -7.335  1.00 97.13           C  
ATOM   3972 HG21 THR A 260     -14.331   0.084  -7.351  1.00 97.13           H  
ATOM   3973 HG22 THR A 260     -15.854  -0.361  -8.153  1.00 97.13           H  
ATOM   3974 HG23 THR A 260     -15.785  -0.183  -6.387  1.00 97.13           H  
ATOM   3975  OG1 THR A 260     -15.166   2.146  -8.653  1.00 97.13           O  
ATOM   3976  HG1 THR A 260     -14.416   1.574  -8.833  1.00 97.13           H  
ATOM   3977  N   VAL A 261     -18.719   0.500  -6.188  1.00 97.33           N  
ATOM   3978  H   VAL A 261     -18.788  -0.050  -7.033  1.00 97.33           H  
ATOM   3979  CA  VAL A 261     -19.315  -0.062  -4.972  1.00 97.33           C  
ATOM   3980  HA  VAL A 261     -19.605   0.751  -4.306  1.00 97.33           H  
ATOM   3981  C   VAL A 261     -18.257  -0.905  -4.257  1.00 97.33           C  
ATOM   3982  CB  VAL A 261     -20.582  -0.869  -5.314  1.00 97.33           C  
ATOM   3983  HB  VAL A 261     -20.326  -1.670  -6.007  1.00 97.33           H  
ATOM   3984  O   VAL A 261     -17.529  -1.652  -4.901  1.00 97.33           O  
ATOM   3985  CG1 VAL A 261     -21.216  -1.484  -4.063  1.00 97.33           C  
ATOM   3986 HG11 VAL A 261     -20.564  -2.266  -3.672  1.00 97.33           H  
ATOM   3987 HG12 VAL A 261     -22.164  -1.956  -4.322  1.00 97.33           H  
ATOM   3988 HG13 VAL A 261     -21.387  -0.721  -3.305  1.00 97.33           H  
ATOM   3989  CG2 VAL A 261     -21.634   0.034  -5.977  1.00 97.33           C  
ATOM   3990 HG21 VAL A 261     -21.255   0.435  -6.917  1.00 97.33           H  
ATOM   3991 HG22 VAL A 261     -21.897   0.857  -5.312  1.00 97.33           H  
ATOM   3992 HG23 VAL A 261     -22.529  -0.548  -6.198  1.00 97.33           H  
ATOM   3993  N   LEU A 262     -18.148  -0.758  -2.935  1.00 97.43           N  
ATOM   3994  H   LEU A 262     -18.773  -0.121  -2.461  1.00 97.43           H  
ATOM   3995  CA  LEU A 262     -17.160  -1.464  -2.102  1.00 97.43           C  
ATOM   3996  HA  LEU A 262     -16.467  -2.008  -2.743  1.00 97.43           H  
ATOM   3997  C   LEU A 262     -17.797  -2.534  -1.204  1.00 97.43           C  
ATOM   3998  CB  LEU A 262     -16.357  -0.442  -1.277  1.00 97.43           C  
ATOM   3999  HB2 LEU A 262     -15.628  -0.973  -0.664  1.00 97.43           H  
ATOM   4000  HB3 LEU A 262     -17.044   0.065  -0.599  1.00 97.43           H  
ATOM   4001  O   LEU A 262     -17.095  -3.167  -0.417  1.00 97.43           O  
ATOM   4002  CG  LEU A 262     -15.614   0.607  -2.121  1.00 97.43           C  
ATOM   4003  HG  LEU A 262     -16.316   1.109  -2.785  1.00 97.43           H  
ATOM   4004  CD1 LEU A 262     -15.009   1.670  -1.211  1.00 97.43           C  
ATOM   4005 HD11 LEU A 262     -14.672   2.509  -1.818  1.00 97.43           H  
ATOM   4006 HD12 LEU A 262     -14.158   1.264  -0.664  1.00 97.43           H  
ATOM   4007 HD13 LEU A 262     -15.762   2.026  -0.507  1.00 97.43           H  
ATOM   4008  CD2 LEU A 262     -14.506  -0.002  -2.979  1.00 97.43           C  
ATOM   4009 HD21 LEU A 262     -13.985   0.786  -3.522  1.00 97.43           H  
ATOM   4010 HD22 LEU A 262     -13.795  -0.527  -2.341  1.00 97.43           H  
ATOM   4011 HD23 LEU A 262     -14.936  -0.694  -3.703  1.00 97.43           H  
ATOM   4012  N   LEU A 263     -19.114  -2.717  -1.318  1.00 96.90           N  
ATOM   4013  H   LEU A 263     -19.595  -2.194  -2.037  1.00 96.90           H  
ATOM   4014  CA  LEU A 263     -19.860  -3.767  -0.636  1.00 96.90           C  
ATOM   4015  HA  LEU A 263     -19.643  -3.718   0.431  1.00 96.90           H  
ATOM   4016  C   LEU A 263     -19.422  -5.148  -1.135  1.00 96.90           C  
ATOM   4017  CB  LEU A 263     -21.372  -3.568  -0.847  1.00 96.90           C  
ATOM   4018  HB2 LEU A 263     -21.592  -3.690  -1.908  1.00 96.90           H  
ATOM   4019  HB3 LEU A 263     -21.890  -4.367  -0.316  1.00 96.90           H  
ATOM   4020  O   LEU A 263     -19.219  -5.342  -2.333  1.00 96.90           O  
ATOM   4021  CG  LEU A 263     -21.934  -2.214  -0.376  1.00 96.90           C  
ATOM   4022  HG  LEU A 263     -21.474  -1.406  -0.945  1.00 96.90           H  
ATOM   4023  CD1 LEU A 263     -23.441  -2.164  -0.627  1.00 96.90           C  
ATOM   4024 HD11 LEU A 263     -23.831  -1.184  -0.354  1.00 96.90           H  
ATOM   4025 HD12 LEU A 263     -23.641  -2.347  -1.683  1.00 96.90           H  
ATOM   4026 HD13 LEU A 263     -23.935  -2.933  -0.032  1.00 96.90           H  
ATOM   4027  CD2 LEU A 263     -21.676  -1.968   1.110  1.00 96.90           C  
ATOM   4028 HD21 LEU A 263     -21.909  -2.866   1.682  1.00 96.90           H  
ATOM   4029 HD22 LEU A 263     -22.286  -1.149   1.490  1.00 96.90           H  
ATOM   4030 HD23 LEU A 263     -20.624  -1.720   1.257  1.00 96.90           H  
ATOM   4031  N   ASP A 264     -19.293  -6.090  -0.211  1.00 94.50           N  
ATOM   4032  H   ASP A 264     -19.436  -5.845   0.758  1.00 94.50           H  
ATOM   4033  CA  ASP A 264     -19.123  -7.508  -0.496  1.00 94.50           C  
ATOM   4034  HA  ASP A 264     -18.457  -7.612  -1.352  1.00 94.50           H  
ATOM   4035  C   ASP A 264     -20.443  -8.192  -0.882  1.00 94.50           C  
ATOM   4036  CB  ASP A 264     -18.438  -8.196   0.698  1.00 94.50           C  
ATOM   4037  HB2 ASP A 264     -18.141  -9.204   0.407  1.00 94.50           H  
ATOM   4038  HB3 ASP A 264     -17.526  -7.639   0.909  1.00 94.50           H  
ATOM   4039  O   ASP A 264     -21.512  -7.578  -0.946  1.00 94.50           O  
ATOM   4040  CG  ASP A 264     -19.242  -8.280   1.998  1.00 94.50           C  
ATOM   4041  OD1 ASP A 264     -20.482  -8.101   1.974  1.00 94.50           O  
ATOM   4042  OD2 ASP A 264     -18.617  -8.554   3.038  1.00 94.50           O  
ATOM   4043  N   GLU A 265     -20.355  -9.499  -1.114  1.00 94.82           N  
ATOM   4044  H   GLU A 265     -19.447  -9.935  -1.040  1.00 94.82           H  
ATOM   4045  CA  GLU A 265     -21.478 -10.401  -1.385  1.00 94.82           C  
ATOM   4046  HA  GLU A 265     -21.962 -10.087  -2.309  1.00 94.82           H  
ATOM   4047  C   GLU A 265     -22.566 -10.426  -0.300  1.00 94.82           C  
ATOM   4048  CB  GLU A 265     -20.896 -11.806  -1.602  1.00 94.82           C  
ATOM   4049  HB2 GLU A 265     -20.245 -11.736  -2.473  1.00 94.82           H  
ATOM   4050  HB3 GLU A 265     -21.699 -12.497  -1.856  1.00 94.82           H  
ATOM   4051  O   GLU A 265     -23.710 -10.775  -0.587  1.00 94.82           O  
ATOM   4052  CG  GLU A 265     -20.130 -12.354  -0.372  1.00 94.82           C  
ATOM   4053  HG2 GLU A 265     -19.759 -11.535   0.245  1.00 94.82           H  
ATOM   4054  HG3 GLU A 265     -20.835 -12.915   0.241  1.00 94.82           H  
ATOM   4055  CD  GLU A 265     -18.924 -13.235  -0.731  1.00 94.82           C  
ATOM   4056  OE1 GLU A 265     -18.599 -14.113   0.095  1.00 94.82           O  
ATOM   4057  OE2 GLU A 265     -18.322 -13.002  -1.804  1.00 94.82           O  
ATOM   4058  N   THR A 266     -22.246 -10.013   0.929  1.00 94.76           N  
ATOM   4059  H   THR A 266     -21.317  -9.647   1.081  1.00 94.76           H  
ATOM   4060  CA  THR A 266     -23.190  -9.925   2.053  1.00 94.76           C  
ATOM   4061  HA  THR A 266     -24.043 -10.564   1.825  1.00 94.76           H  
ATOM   4062  C   THR A 266     -23.764  -8.517   2.249  1.00 94.76           C  
ATOM   4063  CB  THR A 266     -22.582 -10.471   3.355  1.00 94.76           C  
ATOM   4064  HB  THR A 266     -23.393 -10.571   4.077  1.00 94.76           H  
ATOM   4065  O   THR A 266     -24.572  -8.289   3.153  1.00 94.76           O  
ATOM   4066  CG2 THR A 266     -21.953 -11.855   3.189  1.00 94.76           C  
ATOM   4067 HG21 THR A 266     -21.679 -12.246   4.168  1.00 94.76           H  
ATOM   4068 HG22 THR A 266     -22.663 -12.534   2.716  1.00 94.76           H  
ATOM   4069 HG23 THR A 266     -21.053 -11.791   2.578  1.00 94.76           H  
ATOM   4070  OG1 THR A 266     -21.616  -9.619   3.923  1.00 94.76           O  
ATOM   4071  HG1 THR A 266     -21.047  -9.255   3.241  1.00 94.76           H  
ATOM   4072  N   GLY A 267     -23.391  -7.558   1.395  1.00 94.59           N  
ATOM   4073  H   GLY A 267     -22.694  -7.796   0.703  1.00 94.59           H  
ATOM   4074  CA  GLY A 267     -23.814  -6.162   1.498  1.00 94.59           C  
ATOM   4075  HA2 GLY A 267     -24.873  -6.120   1.750  1.00 94.59           H  
ATOM   4076  HA3 GLY A 267     -23.665  -5.691   0.526  1.00 94.59           H  
ATOM   4077  C   GLY A 267     -23.032  -5.357   2.540  1.00 94.59           C  
ATOM   4078  O   GLY A 267     -23.533  -4.333   3.023  1.00 94.59           O  
ATOM   4079  N   VAL A 268     -21.827  -5.814   2.888  1.00 95.16           N  
ATOM   4080  H   VAL A 268     -21.501  -6.668   2.458  1.00 95.16           H  
ATOM   4081  CA  VAL A 268     -20.915  -5.203   3.857  1.00 95.16           C  
ATOM   4082  HA  VAL A 268     -21.437  -4.402   4.381  1.00 95.16           H  
ATOM   4083  C   VAL A 268     -19.721  -4.591   3.141  1.00 95.16           C  
ATOM   4084  CB  VAL A 268     -20.463  -6.232   4.906  1.00 95.16           C  
ATOM   4085  HB  VAL A 268     -19.946  -7.064   4.428  1.00 95.16           H  
ATOM   4086  O   VAL A 268     -18.986  -5.247   2.413  1.00 95.16           O  
ATOM   4087  CG1 VAL A 268     -19.509  -5.610   5.933  1.00 95.16           C  
ATOM   4088 HG11 VAL A 268     -19.910  -4.671   6.315  1.00 95.16           H  
ATOM   4089 HG12 VAL A 268     -19.305  -6.324   6.731  1.00 95.16           H  
ATOM   4090 HG13 VAL A 268     -18.553  -5.420   5.444  1.00 95.16           H  
ATOM   4091  CG2 VAL A 268     -21.695  -6.791   5.617  1.00 95.16           C  
ATOM   4092 HG21 VAL A 268     -22.271  -7.399   4.920  1.00 95.16           H  
ATOM   4093 HG22 VAL A 268     -21.390  -7.436   6.440  1.00 95.16           H  
ATOM   4094 HG23 VAL A 268     -22.329  -5.959   5.924  1.00 95.16           H  
ATOM   4095  N   GLY A 269     -19.540  -3.291   3.324  1.00 95.11           N  
ATOM   4096  H   GLY A 269     -20.202  -2.803   3.910  1.00 95.11           H  
ATOM   4097  CA  GLY A 269     -18.386  -2.555   2.837  1.00 95.11           C  
ATOM   4098  HA2 GLY A 269     -18.622  -1.491   2.845  1.00 95.11           H  
ATOM   4099  HA3 GLY A 269     -18.156  -2.849   1.814  1.00 95.11           H  
ATOM   4100  C   GLY A 269     -17.144  -2.788   3.688  1.00 95.11           C  
ATOM   4101  O   GLY A 269     -17.079  -3.665   4.545  1.00 95.11           O  
ATOM   4102  N   ILE A 270     -16.149  -1.938   3.485  1.00 97.03           N  
ATOM   4103  H   ILE A 270     -16.284  -1.191   2.819  1.00 97.03           H  
ATOM   4104  CA  ILE A 270     -14.915  -1.990   4.267  1.00 97.03           C  
ATOM   4105  HA  ILE A 270     -14.576  -3.022   4.350  1.00 97.03           H  
ATOM   4106  C   ILE A 270     -15.191  -1.448   5.669  1.00 97.03           C  
ATOM   4107  CB  ILE A 270     -13.837  -1.177   3.548  1.00 97.03           C  
ATOM   4108  HB  ILE A 270     -14.239  -0.178   3.382  1.00 97.03           H  
ATOM   4109  O   ILE A 270     -15.527  -0.272   5.821  1.00 97.03           O  
ATOM   4110  CG1 ILE A 270     -13.461  -1.797   2.186  1.00 97.03           C  
ATOM   4111 HG12 ILE A 270     -14.316  -2.296   1.730  1.00 97.03           H  
ATOM   4112 HG13 ILE A 270     -12.670  -2.537   2.312  1.00 97.03           H  
ATOM   4113  CG2 ILE A 270     -12.590  -1.039   4.417  1.00 97.03           C  
ATOM   4114 HG21 ILE A 270     -11.812  -0.521   3.857  1.00 97.03           H  
ATOM   4115 HG22 ILE A 270     -12.248  -2.034   4.704  1.00 97.03           H  
ATOM   4116 HG23 ILE A 270     -12.799  -0.457   5.315  1.00 97.03           H  
ATOM   4117  CD1 ILE A 270     -13.002  -0.703   1.226  1.00 97.03           C  
ATOM   4118 HD11 ILE A 270     -12.689  -1.147   0.281  1.00 97.03           H  
ATOM   4119 HD12 ILE A 270     -12.180  -0.133   1.659  1.00 97.03           H  
ATOM   4120 HD13 ILE A 270     -13.838  -0.026   1.047  1.00 97.03           H  
ATOM   4121  N   VAL A 271     -15.021  -2.280   6.693  1.00 95.81           N  
ATOM   4122  H   VAL A 271     -14.672  -3.206   6.494  1.00 95.81           H  
ATOM   4123  CA  VAL A 271     -15.221  -1.891   8.095  1.00 95.81           C  
ATOM   4124  HA  VAL A 271     -15.964  -1.095   8.144  1.00 95.81           H  
ATOM   4125  C   VAL A 271     -13.909  -1.355   8.658  1.00 95.81           C  
ATOM   4126  CB  VAL A 271     -15.751  -3.077   8.921  1.00 95.81           C  
ATOM   4127  HB  VAL A 271     -15.031  -3.895   8.886  1.00 95.81           H  
ATOM   4128  O   VAL A 271     -12.875  -1.991   8.497  1.00 95.81           O  
ATOM   4129  CG1 VAL A 271     -15.971  -2.679  10.385  1.00 95.81           C  
ATOM   4130 HG11 VAL A 271     -16.653  -1.830  10.443  1.00 95.81           H  
ATOM   4131 HG12 VAL A 271     -15.024  -2.418  10.856  1.00 95.81           H  
ATOM   4132 HG13 VAL A 271     -16.395  -3.518  10.936  1.00 95.81           H  
ATOM   4133  CG2 VAL A 271     -17.096  -3.577   8.373  1.00 95.81           C  
ATOM   4134 HG21 VAL A 271     -17.462  -4.399   8.989  1.00 95.81           H  
ATOM   4135 HG22 VAL A 271     -17.823  -2.766   8.366  1.00 95.81           H  
ATOM   4136 HG23 VAL A 271     -16.969  -3.950   7.357  1.00 95.81           H  
ATOM   4137  N   CYS A 272     -13.928  -0.209   9.337  1.00 94.66           N  
ATOM   4138  H   CYS A 272     -14.809   0.275   9.431  1.00 94.66           H  
ATOM   4139  CA  CYS A 272     -12.734   0.432   9.900  1.00 94.66           C  
ATOM   4140  HA  CYS A 272     -11.840   0.058   9.401  1.00 94.66           H  
ATOM   4141  C   CYS A 272     -12.623   0.141  11.413  1.00 94.66           C  
ATOM   4142  CB  CYS A 272     -12.799   1.941   9.611  1.00 94.66           C  
ATOM   4143  HB2 CYS A 272     -13.644   2.368  10.150  1.00 94.66           H  
ATOM   4144  HB3 CYS A 272     -11.886   2.417   9.968  1.00 94.66           H  
ATOM   4145  O   CYS A 272     -13.129   0.934  12.206  1.00 94.66           O  
ATOM   4146  SG  CYS A 272     -12.987   2.269   7.834  1.00 94.66           S  
ATOM   4147  HG  CYS A 272     -14.072   1.508   7.659  1.00 94.66           H  
ATOM   4148  N   PRO A 273     -11.982  -0.964  11.848  1.00 89.42           N  
ATOM   4149  CA  PRO A 273     -11.945  -1.367  13.260  1.00 89.42           C  
ATOM   4150  HA  PRO A 273     -12.961  -1.465  13.641  1.00 89.42           H  
ATOM   4151  C   PRO A 273     -11.197  -0.386  14.174  1.00 89.42           C  
ATOM   4152  CB  PRO A 273     -11.266  -2.743  13.267  1.00 89.42           C  
ATOM   4153  HB2 PRO A 273     -10.660  -2.902  14.158  1.00 89.42           H  
ATOM   4154  HB3 PRO A 273     -12.027  -3.520  13.189  1.00 89.42           H  
ATOM   4155  O   PRO A 273     -11.544  -0.267  15.342  1.00 89.42           O  
ATOM   4156  CG  PRO A 273     -10.414  -2.737  11.998  1.00 89.42           C  
ATOM   4157  HG2 PRO A 273     -10.210  -3.745  11.638  1.00 89.42           H  
ATOM   4158  HG3 PRO A 273      -9.487  -2.189  12.169  1.00 89.42           H  
ATOM   4159  CD  PRO A 273     -11.306  -1.964  11.037  1.00 89.42           C  
ATOM   4160  HD2 PRO A 273     -12.047  -2.654  10.632  1.00 89.42           H  
ATOM   4161  HD3 PRO A 273     -10.712  -1.518  10.240  1.00 89.42           H  
ATOM   4162  N   ASN A 274     -10.194   0.322  13.647  1.00 87.48           N  
ATOM   4163  H   ASN A 274      -9.978   0.169  12.673  1.00 87.48           H  
ATOM   4164  CA  ASN A 274      -9.358   1.268  14.401  1.00 87.48           C  
ATOM   4165  HA  ASN A 274      -9.538   1.136  15.468  1.00 87.48           H  
ATOM   4166  C   ASN A 274      -9.704   2.732  14.081  1.00 87.48           C  
ATOM   4167  CB  ASN A 274      -7.876   0.958  14.118  1.00 87.48           C  
ATOM   4168  HB2 ASN A 274      -7.250   1.678  14.645  1.00 87.48           H  
ATOM   4169  HB3 ASN A 274      -7.685   1.060  13.050  1.00 87.48           H  
ATOM   4170  O   ASN A 274      -8.811   3.582  14.070  1.00 87.48           O  
ATOM   4171  CG  ASN A 274      -7.437  -0.416  14.579  1.00 87.48           C  
ATOM   4172  ND2 ASN A 274      -6.414  -0.963  13.966  1.00 87.48           N  
ATOM   4173 HD21 ASN A 274      -5.939  -0.477  13.219  1.00 87.48           H  
ATOM   4174 HD22 ASN A 274      -6.128  -1.864  14.323  1.00 87.48           H  
ATOM   4175  OD1 ASN A 274      -7.977  -1.020  15.485  1.00 87.48           O  
ATOM   4176  N   ASP A 275     -10.948   2.999  13.667  1.00 92.32           N  
ATOM   4177  H   ASP A 275     -11.657   2.289  13.787  1.00 92.32           H  
ATOM   4178  CA  ASP A 275     -11.387   4.301  13.144  1.00 92.32           C  
ATOM   4179  HA  ASP A 275     -12.330   4.134  12.622  1.00 92.32           H  
ATOM   4180  C   ASP A 275     -10.416   4.870  12.094  1.00 92.32           C  
ATOM   4181  CB  ASP A 275     -11.681   5.277  14.293  1.00 92.32           C  
ATOM   4182  HB2 ASP A 275     -10.771   5.454  14.867  1.00 92.32           H  
ATOM   4183  HB3 ASP A 275     -12.012   6.225  13.871  1.00 92.32           H  
ATOM   4184  O   ASP A 275     -10.186   6.069  11.994  1.00 92.32           O  
ATOM   4185  CG  ASP A 275     -12.793   4.776  15.212  1.00 92.32           C  
ATOM   4186  OD1 ASP A 275     -13.827   4.322  14.665  1.00 92.32           O  
ATOM   4187  OD2 ASP A 275     -12.625   4.884  16.446  1.00 92.32           O  
ATOM   4188  N   THR A 276      -9.776   3.995  11.321  1.00 94.31           N  
ATOM   4189  H   THR A 276      -9.979   3.014  11.451  1.00 94.31           H  
ATOM   4190  CA  THR A 276      -8.761   4.366  10.338  1.00 94.31           C  
ATOM   4191  HA  THR A 276      -8.819   5.437  10.144  1.00 94.31           H  
ATOM   4192  C   THR A 276      -9.052   3.629   9.048  1.00 94.31           C  
ATOM   4193  CB  THR A 276      -7.339   4.064  10.835  1.00 94.31           C  
ATOM   4194  HB  THR A 276      -7.230   2.994  11.009  1.00 94.31           H  
ATOM   4195  O   THR A 276      -9.199   2.407   9.051  1.00 94.31           O  
ATOM   4196  CG2 THR A 276      -6.271   4.527   9.838  1.00 94.31           C  
ATOM   4197 HG21 THR A 276      -6.414   5.581   9.602  1.00 94.31           H  
ATOM   4198 HG22 THR A 276      -5.283   4.381  10.275  1.00 94.31           H  
ATOM   4199 HG23 THR A 276      -6.331   3.937   8.923  1.00 94.31           H  
ATOM   4200  OG1 THR A 276      -7.077   4.755  12.039  1.00 94.31           O  
ATOM   4201  HG1 THR A 276      -7.735   4.482  12.683  1.00 94.31           H  
ATOM   4202  N   LEU A 277      -9.114   4.375   7.949  1.00 95.83           N  
ATOM   4203  H   LEU A 277      -9.004   5.375   8.043  1.00 95.83           H  
ATOM   4204  CA  LEU A 277      -9.132   3.813   6.609  1.00 95.83           C  
ATOM   4205  HA  LEU A 277      -9.354   2.748   6.677  1.00 95.83           H  
ATOM   4206  C   LEU A 277      -7.745   3.965   5.977  1.00 95.83           C  
ATOM   4207  CB  LEU A 277     -10.246   4.466   5.779  1.00 95.83           C  
ATOM   4208  HB2 LEU A 277     -11.182   4.455   6.338  1.00 95.83           H  
ATOM   4209  HB3 LEU A 277      -9.972   5.505   5.595  1.00 95.83           H  
ATOM   4210  O   LEU A 277      -7.153   5.048   5.980  1.00 95.83           O  
ATOM   4211  CG  LEU A 277     -10.443   3.738   4.437  1.00 95.83           C  
ATOM   4212  HG  LEU A 277      -9.479   3.430   4.032  1.00 95.83           H  
ATOM   4213  CD1 LEU A 277     -11.345   2.512   4.566  1.00 95.83           C  
ATOM   4214 HD11 LEU A 277     -10.952   1.838   5.327  1.00 95.83           H  
ATOM   4215 HD12 LEU A 277     -12.354   2.804   4.860  1.00 95.83           H  
ATOM   4216 HD13 LEU A 277     -11.380   1.979   3.615  1.00 95.83           H  
ATOM   4217  CD2 LEU A 277     -11.084   4.647   3.409  1.00 95.83           C  
ATOM   4218 HD21 LEU A 277     -12.145   4.777   3.624  1.00 95.83           H  
ATOM   4219 HD22 LEU A 277     -10.563   5.604   3.396  1.00 95.83           H  
ATOM   4220 HD23 LEU A 277     -10.992   4.178   2.429  1.00 95.83           H  
ATOM   4221  N   TYR A 278      -7.251   2.871   5.416  1.00 97.31           N  
ATOM   4222  H   TYR A 278      -7.821   2.037   5.431  1.00 97.31           H  
ATOM   4223  CA  TYR A 278      -6.006   2.779   4.675  1.00 97.31           C  
ATOM   4224  HA  TYR A 278      -5.331   3.574   4.994  1.00 97.31           H  
ATOM   4225  C   TYR A 278      -6.309   2.950   3.193  1.00 97.31           C  
ATOM   4226  CB  TYR A 278      -5.332   1.431   4.960  1.00 97.31           C  
ATOM   4227  HB2 TYR A 278      -4.438   1.349   4.342  1.00 97.31           H  
ATOM   4228  HB3 TYR A 278      -6.003   0.623   4.668  1.00 97.31           H  
ATOM   4229  O   TYR A 278      -7.152   2.249   2.629  1.00 97.31           O  
ATOM   4230  CG  TYR A 278      -4.947   1.246   6.415  1.00 97.31           C  
ATOM   4231  CD1 TYR A 278      -3.617   1.454   6.823  1.00 97.31           C  
ATOM   4232  HD1 TYR A 278      -2.862   1.699   6.091  1.00 97.31           H  
ATOM   4233  CD2 TYR A 278      -5.922   0.893   7.368  1.00 97.31           C  
ATOM   4234  HD2 TYR A 278      -6.942   0.717   7.059  1.00 97.31           H  
ATOM   4235  CE1 TYR A 278      -3.271   1.355   8.183  1.00 97.31           C  
ATOM   4236  HE1 TYR A 278      -2.250   1.526   8.491  1.00 97.31           H  
ATOM   4237  CE2 TYR A 278      -5.580   0.775   8.726  1.00 97.31           C  
ATOM   4238  HE2 TYR A 278      -6.331   0.509   9.454  1.00 97.31           H  
ATOM   4239  OH  TYR A 278      -3.916   0.890  10.447  1.00 97.31           O  
ATOM   4240  HH  TYR A 278      -2.984   1.070  10.591  1.00 97.31           H  
ATOM   4241  CZ  TYR A 278      -4.253   1.013   9.137  1.00 97.31           C  
ATOM   4242  N   VAL A 279      -5.612   3.887   2.561  1.00 97.27           N  
ATOM   4243  H   VAL A 279      -4.965   4.454   3.092  1.00 97.27           H  
ATOM   4244  CA  VAL A 279      -5.743   4.168   1.136  1.00 97.27           C  
ATOM   4245  HA  VAL A 279      -6.447   3.470   0.684  1.00 97.27           H  
ATOM   4246  C   VAL A 279      -4.383   3.964   0.491  1.00 97.27           C  
ATOM   4247  CB  VAL A 279      -6.274   5.590   0.904  1.00 97.27           C  
ATOM   4248  HB  VAL A 279      -5.512   6.312   1.196  1.00 97.27           H  
ATOM   4249  O   VAL A 279      -3.427   4.661   0.830  1.00 97.27           O  
ATOM   4250  CG1 VAL A 279      -6.594   5.774  -0.576  1.00 97.27           C  
ATOM   4251 HG11 VAL A 279      -7.377   5.085  -0.894  1.00 97.27           H  
ATOM   4252 HG12 VAL A 279      -6.932   6.798  -0.736  1.00 97.27           H  
ATOM   4253 HG13 VAL A 279      -5.719   5.558  -1.189  1.00 97.27           H  
ATOM   4254  CG2 VAL A 279      -7.546   5.903   1.704  1.00 97.27           C  
ATOM   4255 HG21 VAL A 279      -7.314   5.932   2.769  1.00 97.27           H  
ATOM   4256 HG22 VAL A 279      -7.944   6.876   1.415  1.00 97.27           H  
ATOM   4257 HG23 VAL A 279      -8.300   5.135   1.533  1.00 97.27           H  
ATOM   4258  N   THR A 280      -4.290   3.012  -0.432  1.00 97.19           N  
ATOM   4259  H   THR A 280      -5.130   2.524  -0.708  1.00 97.19           H  
ATOM   4260  CA  THR A 280      -3.061   2.737  -1.186  1.00 97.19           C  
ATOM   4261  HA  THR A 280      -2.296   3.445  -0.866  1.00 97.19           H  
ATOM   4262  C   THR A 280      -3.282   2.971  -2.670  1.00 97.19           C  
ATOM   4263  CB  THR A 280      -2.498   1.334  -0.935  1.00 97.19           C  
ATOM   4264  HB  THR A 280      -1.654   1.166  -1.604  1.00 97.19           H  
ATOM   4265  O   THR A 280      -4.375   2.731  -3.181  1.00 97.19           O  
ATOM   4266  CG2 THR A 280      -2.014   1.153   0.500  1.00 97.19           C  
ATOM   4267 HG21 THR A 280      -1.626   0.143   0.631  1.00 97.19           H  
ATOM   4268 HG22 THR A 280      -1.206   1.860   0.686  1.00 97.19           H  
ATOM   4269 HG23 THR A 280      -2.824   1.330   1.208  1.00 97.19           H  
ATOM   4270  OG1 THR A 280      -3.473   0.359  -1.180  1.00 97.19           O  
ATOM   4271  HG1 THR A 280      -4.170   0.477  -0.531  1.00 97.19           H  
ATOM   4272  N   ALA A 281      -2.268   3.479  -3.365  1.00 96.92           N  
ATOM   4273  H   ALA A 281      -1.395   3.678  -2.896  1.00 96.92           H  
ATOM   4274  CA  ALA A 281      -2.354   3.750  -4.796  1.00 96.92           C  
ATOM   4275  HA  ALA A 281      -2.994   2.996  -5.254  1.00 96.92           H  
ATOM   4276  C   ALA A 281      -0.990   3.660  -5.484  1.00 96.92           C  
ATOM   4277  CB  ALA A 281      -2.997   5.125  -5.018  1.00 96.92           C  
ATOM   4278  HB1 ALA A 281      -3.991   5.147  -4.571  1.00 96.92           H  
ATOM   4279  HB2 ALA A 281      -2.377   5.901  -4.569  1.00 96.92           H  
ATOM   4280  HB3 ALA A 281      -3.084   5.316  -6.088  1.00 96.92           H  
ATOM   4281  O   ALA A 281       0.045   3.941  -4.878  1.00 96.92           O  
ATOM   4282  N   VAL A 282      -1.018   3.294  -6.763  1.00 96.36           N  
ATOM   4283  H   VAL A 282      -1.917   3.074  -7.167  1.00 96.36           H  
ATOM   4284  CA  VAL A 282       0.116   3.304  -7.691  1.00 96.36           C  
ATOM   4285  HA  VAL A 282       0.868   4.017  -7.353  1.00 96.36           H  
ATOM   4286  C   VAL A 282      -0.416   3.726  -9.050  1.00 96.36           C  
ATOM   4287  CB  VAL A 282       0.769   1.916  -7.823  1.00 96.36           C  
ATOM   4288  HB  VAL A 282       0.012   1.195  -8.129  1.00 96.36           H  
ATOM   4289  O   VAL A 282      -1.314   3.087  -9.590  1.00 96.36           O  
ATOM   4290  CG1 VAL A 282       1.880   1.903  -8.882  1.00 96.36           C  
ATOM   4291 HG11 VAL A 282       2.279   0.893  -8.971  1.00 96.36           H  
ATOM   4292 HG12 VAL A 282       1.484   2.167  -9.863  1.00 96.36           H  
ATOM   4293 HG13 VAL A 282       2.678   2.593  -8.608  1.00 96.36           H  
ATOM   4294  CG2 VAL A 282       1.366   1.440  -6.501  1.00 96.36           C  
ATOM   4295 HG21 VAL A 282       0.608   1.426  -5.718  1.00 96.36           H  
ATOM   4296 HG22 VAL A 282       2.186   2.101  -6.220  1.00 96.36           H  
ATOM   4297 HG23 VAL A 282       1.740   0.422  -6.618  1.00 96.36           H  
ATOM   4298  N   ASP A 283       0.160   4.776  -9.622  1.00 97.07           N  
ATOM   4299  H   ASP A 283       0.875   5.278  -9.114  1.00 97.07           H  
ATOM   4300  CA  ASP A 283      -0.228   5.273 -10.940  1.00 97.07           C  
ATOM   4301  HA  ASP A 283      -0.762   4.498 -11.489  1.00 97.07           H  
ATOM   4302  C   ASP A 283       1.009   5.612 -11.759  1.00 97.07           C  
ATOM   4303  CB  ASP A 283      -1.169   6.467 -10.779  1.00 97.07           C  
ATOM   4304  HB2 ASP A 283      -0.758   7.150 -10.036  1.00 97.07           H  
ATOM   4305  HB3 ASP A 283      -1.265   6.990 -11.730  1.00 97.07           H  
ATOM   4306  O   ASP A 283       1.461   6.757 -11.791  1.00 97.07           O  
ATOM   4307  CG  ASP A 283      -2.546   5.994 -10.347  1.00 97.07           C  
ATOM   4308  OD1 ASP A 283      -3.198   5.289 -11.153  1.00 97.07           O  
ATOM   4309  OD2 ASP A 283      -2.992   6.333  -9.233  1.00 97.07           O  
ATOM   4310  N   VAL A 284       1.559   4.590 -12.410  1.00 96.33           N  
ATOM   4311  H   VAL A 284       1.073   3.706 -12.365  1.00 96.33           H  
ATOM   4312  CA  VAL A 284       2.675   4.676 -13.354  1.00 96.33           C  
ATOM   4313  HA  VAL A 284       3.285   5.551 -13.128  1.00 96.33           H  
ATOM   4314  C   VAL A 284       2.105   4.814 -14.760  1.00 96.33           C  
ATOM   4315  CB  VAL A 284       3.568   3.424 -13.265  1.00 96.33           C  
ATOM   4316  HB  VAL A 284       2.973   2.542 -13.503  1.00 96.33           H  
ATOM   4317  O   VAL A 284       1.410   3.925 -15.237  1.00 96.33           O  
ATOM   4318  CG1 VAL A 284       4.728   3.515 -14.259  1.00 96.33           C  
ATOM   4319 HG11 VAL A 284       5.373   2.645 -14.130  1.00 96.33           H  
ATOM   4320 HG12 VAL A 284       4.361   3.495 -15.285  1.00 96.33           H  
ATOM   4321 HG13 VAL A 284       5.308   4.422 -14.085  1.00 96.33           H  
ATOM   4322  CG2 VAL A 284       4.177   3.225 -11.873  1.00 96.33           C  
ATOM   4323 HG21 VAL A 284       4.899   4.013 -11.660  1.00 96.33           H  
ATOM   4324 HG22 VAL A 284       3.399   3.209 -11.110  1.00 96.33           H  
ATOM   4325 HG23 VAL A 284       4.696   2.266 -11.842  1.00 96.33           H  
ATOM   4326  N   CYS A 285       2.412   5.917 -15.439  1.00 96.04           N  
ATOM   4327  H   CYS A 285       3.029   6.588 -15.005  1.00 96.04           H  
ATOM   4328  CA  CYS A 285       1.900   6.196 -16.785  1.00 96.04           C  
ATOM   4329  HA  CYS A 285       0.948   5.686 -16.926  1.00 96.04           H  
ATOM   4330  C   CYS A 285       2.825   5.703 -17.909  1.00 96.04           C  
ATOM   4331  CB  CYS A 285       1.662   7.704 -16.913  1.00 96.04           C  
ATOM   4332  HB2 CYS A 285       2.600   8.235 -16.749  1.00 96.04           H  
ATOM   4333  HB3 CYS A 285       1.300   7.926 -17.917  1.00 96.04           H  
ATOM   4334  O   CYS A 285       2.406   5.678 -19.061  1.00 96.04           O  
ATOM   4335  SG  CYS A 285       0.426   8.231 -15.697  1.00 96.04           S  
ATOM   4336  HG  CYS A 285       0.953   7.589 -14.651  1.00 96.04           H  
ATOM   4337  N   GLY A 286       4.079   5.371 -17.599  1.00 95.95           N  
ATOM   4338  H   GLY A 286       4.364   5.407 -16.631  1.00 95.95           H  
ATOM   4339  CA  GLY A 286       5.100   4.995 -18.579  1.00 95.95           C  
ATOM   4340  HA2 GLY A 286       4.764   5.233 -19.588  1.00 95.95           H  
ATOM   4341  HA3 GLY A 286       5.277   3.920 -18.538  1.00 95.95           H  
ATOM   4342  C   GLY A 286       6.430   5.699 -18.338  1.00 95.95           C  
ATOM   4343  O   GLY A 286       6.663   6.286 -17.275  1.00 95.95           O  
ATOM   4344  N   PHE A 287       7.288   5.665 -19.352  1.00 94.23           N  
ATOM   4345  H   PHE A 287       7.025   5.172 -20.194  1.00 94.23           H  
ATOM   4346  CA  PHE A 287       8.597   6.298 -19.367  1.00 94.23           C  
ATOM   4347  HA  PHE A 287       8.941   6.396 -18.338  1.00 94.23           H  
ATOM   4348  C   PHE A 287       8.557   7.684 -19.999  1.00 94.23           C  
ATOM   4349  CB  PHE A 287       9.601   5.419 -20.121  1.00 94.23           C  
ATOM   4350  HB2 PHE A 287       9.283   5.330 -21.160  1.00 94.23           H  
ATOM   4351  HB3 PHE A 287      10.570   5.919 -20.121  1.00 94.23           H  
ATOM   4352  O   PHE A 287       8.000   7.884 -21.077  1.00 94.23           O  
ATOM   4353  CG  PHE A 287       9.788   4.039 -19.533  1.00 94.23           C  
ATOM   4354  CD1 PHE A 287      10.099   3.893 -18.169  1.00 94.23           C  
ATOM   4355  HD1 PHE A 287      10.207   4.755 -17.528  1.00 94.23           H  
ATOM   4356  CD2 PHE A 287       9.686   2.899 -20.353  1.00 94.23           C  
ATOM   4357  HD2 PHE A 287       9.468   3.006 -21.405  1.00 94.23           H  
ATOM   4358  CE1 PHE A 287      10.289   2.612 -17.633  1.00 94.23           C  
ATOM   4359  HE1 PHE A 287      10.534   2.498 -16.588  1.00 94.23           H  
ATOM   4360  CE2 PHE A 287       9.905   1.620 -19.812  1.00 94.23           C  
ATOM   4361  HE2 PHE A 287       9.862   0.749 -20.449  1.00 94.23           H  
ATOM   4362  CZ  PHE A 287      10.189   1.475 -18.445  1.00 94.23           C  
ATOM   4363  HZ  PHE A 287      10.358   0.495 -18.022  1.00 94.23           H  
ATOM   4364  N   ARG A 288       9.224   8.644 -19.362  1.00 92.29           N  
ATOM   4365  H   ARG A 288       9.636   8.393 -18.474  1.00 92.29           H  
ATOM   4366  CA  ARG A 288       9.712   9.855 -20.015  1.00 92.29           C  
ATOM   4367  HA  ARG A 288       9.065  10.094 -20.859  1.00 92.29           H  
ATOM   4368  C   ARG A 288      11.114   9.582 -20.546  1.00 92.29           C  
ATOM   4369  CB  ARG A 288       9.690  11.026 -19.026  1.00 92.29           C  
ATOM   4370  HB2 ARG A 288      10.270  10.759 -18.142  1.00 92.29           H  
ATOM   4371  HB3 ARG A 288       8.659  11.208 -18.723  1.00 92.29           H  
ATOM   4372  O   ARG A 288      12.024   9.289 -19.775  1.00 92.29           O  
ATOM   4373  CG  ARG A 288      10.273  12.305 -19.647  1.00 92.29           C  
ATOM   4374  HG2 ARG A 288       9.685  12.595 -20.517  1.00 92.29           H  
ATOM   4375  HG3 ARG A 288      11.306  12.135 -19.952  1.00 92.29           H  
ATOM   4376  CD  ARG A 288      10.259  13.431 -18.616  1.00 92.29           C  
ATOM   4377  HD2 ARG A 288      10.769  13.079 -17.719  1.00 92.29           H  
ATOM   4378  HD3 ARG A 288       9.223  13.668 -18.373  1.00 92.29           H  
ATOM   4379  NE  ARG A 288      10.918  14.649 -19.116  1.00 92.29           N  
ATOM   4380  HE  ARG A 288      11.121  14.705 -20.104  1.00 92.29           H  
ATOM   4381  NH1 ARG A 288      11.057  15.700 -17.082  1.00 92.29           N  
ATOM   4382 HH11 ARG A 288      11.414  16.451 -16.509  1.00 92.29           H  
ATOM   4383 HH12 ARG A 288      10.712  14.858 -16.644  1.00 92.29           H  
ATOM   4384  NH2 ARG A 288      11.852  16.715 -18.900  1.00 92.29           N  
ATOM   4385 HH21 ARG A 288      12.166  17.478 -18.317  1.00 92.29           H  
ATOM   4386 HH22 ARG A 288      12.139  16.691 -19.868  1.00 92.29           H  
ATOM   4387  CZ  ARG A 288      11.267  15.680 -18.370  1.00 92.29           C  
ATOM   4388  N   HIS A 289      11.288   9.771 -21.845  1.00 92.00           N  
ATOM   4389  H   HIS A 289      10.477   9.949 -22.421  1.00 92.00           H  
ATOM   4390  CA  HIS A 289      12.584   9.663 -22.501  1.00 92.00           C  
ATOM   4391  HA  HIS A 289      13.173   8.887 -22.011  1.00 92.00           H  
ATOM   4392  C   HIS A 289      13.337  10.994 -22.402  1.00 92.00           C  
ATOM   4393  CB  HIS A 289      12.359   9.228 -23.948  1.00 92.00           C  
ATOM   4394  HB2 HIS A 289      13.333   9.103 -24.422  1.00 92.00           H  
ATOM   4395  HB3 HIS A 289      11.813  10.006 -24.482  1.00 92.00           H  
ATOM   4396  O   HIS A 289      12.867  12.032 -22.876  1.00 92.00           O  
ATOM   4397  CG  HIS A 289      11.601   7.929 -24.066  1.00 92.00           C  
ATOM   4398  CD2 HIS A 289      10.298   7.762 -24.447  1.00 92.00           C  
ATOM   4399  HD2 HIS A 289       9.606   8.548 -24.707  1.00 92.00           H  
ATOM   4400  ND1 HIS A 289      12.081   6.680 -23.762  1.00 92.00           N  
ATOM   4401  HD1 HIS A 289      12.930   6.463 -23.259  1.00 92.00           H  
ATOM   4402  CE1 HIS A 289      11.110   5.782 -23.958  1.00 92.00           C  
ATOM   4403  HE1 HIS A 289      11.190   4.730 -23.726  1.00 92.00           H  
ATOM   4404  NE2 HIS A 289      10.020   6.391 -24.453  1.00 92.00           N  
ATOM   4405  N   THR A 290      14.505  10.991 -21.770  1.00 88.61           N  
ATOM   4406  H   THR A 290      14.834  10.107 -21.407  1.00 88.61           H  
ATOM   4407  CA  THR A 290      15.379  12.170 -21.652  1.00 88.61           C  
ATOM   4408  HA  THR A 290      14.749  13.040 -21.468  1.00 88.61           H  
ATOM   4409  C   THR A 290      16.169  12.409 -22.949  1.00 88.61           C  
ATOM   4410  CB  THR A 290      16.344  12.034 -20.465  1.00 88.61           C  
ATOM   4411  HB  THR A 290      16.969  12.925 -20.409  1.00 88.61           H  
ATOM   4412  O   THR A 290      16.335  11.478 -23.741  1.00 88.61           O  
ATOM   4413  CG2 THR A 290      15.623  11.869 -19.128  1.00 88.61           C  
ATOM   4414 HG21 THR A 290      15.022  10.960 -19.120  1.00 88.61           H  
ATOM   4415 HG22 THR A 290      16.361  11.807 -18.329  1.00 88.61           H  
ATOM   4416 HG23 THR A 290      14.976  12.727 -18.944  1.00 88.61           H  
ATOM   4417  OG1 THR A 290      17.173  10.920 -20.653  1.00 88.61           O  
ATOM   4418  HG1 THR A 290      16.627  10.146 -20.498  1.00 88.61           H  
ATOM   4419  N   PRO A 291      16.700  13.625 -23.195  1.00 86.89           N  
ATOM   4420  CA  PRO A 291      17.534  13.887 -24.376  1.00 86.89           C  
ATOM   4421  HA  PRO A 291      16.919  13.785 -25.270  1.00 86.89           H  
ATOM   4422  C   PRO A 291      18.745  12.950 -24.500  1.00 86.89           C  
ATOM   4423  CB  PRO A 291      17.993  15.340 -24.245  1.00 86.89           C  
ATOM   4424  HB2 PRO A 291      18.954  15.387 -23.733  1.00 86.89           H  
ATOM   4425  HB3 PRO A 291      18.057  15.829 -25.217  1.00 86.89           H  
ATOM   4426  O   PRO A 291      19.134  12.591 -25.609  1.00 86.89           O  
ATOM   4427  CG  PRO A 291      16.925  15.974 -23.364  1.00 86.89           C  
ATOM   4428  HG2 PRO A 291      16.075  16.279 -23.974  1.00 86.89           H  
ATOM   4429  HG3 PRO A 291      17.345  16.818 -22.817  1.00 86.89           H  
ATOM   4430  CD  PRO A 291      16.514  14.845 -22.424  1.00 86.89           C  
ATOM   4431  HD2 PRO A 291      15.479  14.980 -22.111  1.00 86.89           H  
ATOM   4432  HD3 PRO A 291      17.175  14.835 -21.558  1.00 86.89           H  
ATOM   4433  N   ASP A 292      19.278  12.484 -23.367  1.00 87.75           N  
ATOM   4434  H   ASP A 292      18.930  12.848 -22.492  1.00 87.75           H  
ATOM   4435  CA  ASP A 292      20.414  11.558 -23.288  1.00 87.75           C  
ATOM   4436  HA  ASP A 292      21.139  11.842 -24.050  1.00 87.75           H  
ATOM   4437  C   ASP A 292      20.030  10.090 -23.558  1.00 87.75           C  
ATOM   4438  CB  ASP A 292      21.098  11.695 -21.917  1.00 87.75           C  
ATOM   4439  HB2 ASP A 292      21.938  11.002 -21.863  1.00 87.75           H  
ATOM   4440  HB3 ASP A 292      20.384  11.414 -21.143  1.00 87.75           H  
ATOM   4441  O   ASP A 292      20.826   9.188 -23.299  1.00 87.75           O  
ATOM   4442  CG  ASP A 292      21.640  13.094 -21.624  1.00 87.75           C  
ATOM   4443  OD1 ASP A 292      21.982  13.818 -22.584  1.00 87.75           O  
ATOM   4444  OD2 ASP A 292      21.705  13.412 -20.415  1.00 87.75           O  
ATOM   4445  N   LYS A 293      18.812   9.830 -24.063  1.00 87.31           N  
ATOM   4446  H   LYS A 293      18.207  10.623 -24.222  1.00 87.31           H  
ATOM   4447  CA  LYS A 293      18.264   8.487 -24.334  1.00 87.31           C  
ATOM   4448  HA  LYS A 293      17.227   8.615 -24.646  1.00 87.31           H  
ATOM   4449  C   LYS A 293      18.192   7.591 -23.089  1.00 87.31           C  
ATOM   4450  CB  LYS A 293      19.018   7.795 -25.483  1.00 87.31           C  
ATOM   4451  HB2 LYS A 293      18.499   6.868 -25.725  1.00 87.31           H  
ATOM   4452  HB3 LYS A 293      20.018   7.533 -25.137  1.00 87.31           H  
ATOM   4453  O   LYS A 293      18.359   6.379 -23.187  1.00 87.31           O  
ATOM   4454  CG  LYS A 293      19.135   8.628 -26.763  1.00 87.31           C  
ATOM   4455  HG2 LYS A 293      19.644   9.569 -26.556  1.00 87.31           H  
ATOM   4456  HG3 LYS A 293      18.140   8.835 -27.158  1.00 87.31           H  
ATOM   4457  CD  LYS A 293      19.953   7.837 -27.787  1.00 87.31           C  
ATOM   4458  HD2 LYS A 293      20.932   7.617 -27.360  1.00 87.31           H  
ATOM   4459  HD3 LYS A 293      19.441   6.901 -28.009  1.00 87.31           H  
ATOM   4460  CE  LYS A 293      20.126   8.654 -29.067  1.00 87.31           C  
ATOM   4461  HE2 LYS A 293      19.141   8.857 -29.487  1.00 87.31           H  
ATOM   4462  HE3 LYS A 293      20.581   9.610 -28.805  1.00 87.31           H  
ATOM   4463  NZ  LYS A 293      20.973   7.929 -30.045  1.00 87.31           N  
ATOM   4464  HZ1 LYS A 293      21.885   7.756 -29.645  1.00 87.31           H  
ATOM   4465  HZ2 LYS A 293      20.556   7.040 -30.279  1.00 87.31           H  
ATOM   4466  HZ3 LYS A 293      21.089   8.474 -30.887  1.00 87.31           H  
ATOM   4467  N   LYS A 294      17.966   8.195 -21.921  1.00 90.72           N  
ATOM   4468  H   LYS A 294      17.864   9.200 -21.937  1.00 90.72           H  
ATOM   4469  CA  LYS A 294      17.676   7.487 -20.665  1.00 90.72           C  
ATOM   4470  HA  LYS A 294      17.893   6.427 -20.794  1.00 90.72           H  
ATOM   4471  C   LYS A 294      16.199   7.599 -20.327  1.00 90.72           C  
ATOM   4472  CB  LYS A 294      18.529   8.020 -19.508  1.00 90.72           C  
ATOM   4473  HB2 LYS A 294      18.298   7.433 -18.619  1.00 90.72           H  
ATOM   4474  HB3 LYS A 294      18.265   9.058 -19.302  1.00 90.72           H  
ATOM   4475  O   LYS A 294      15.588   8.630 -20.622  1.00 90.72           O  
ATOM   4476  CG  LYS A 294      20.033   7.925 -19.783  1.00 90.72           C  
ATOM   4477  HG2 LYS A 294      20.284   8.485 -20.683  1.00 90.72           H  
ATOM   4478  HG3 LYS A 294      20.310   6.880 -19.922  1.00 90.72           H  
ATOM   4479  CD  LYS A 294      20.812   8.515 -18.608  1.00 90.72           C  
ATOM   4480  HD2 LYS A 294      20.527   9.561 -18.493  1.00 90.72           H  
ATOM   4481  HD3 LYS A 294      20.576   7.959 -17.701  1.00 90.72           H  
ATOM   4482  CE  LYS A 294      22.309   8.423 -18.886  1.00 90.72           C  
ATOM   4483  HE2 LYS A 294      22.577   7.372 -19.000  1.00 90.72           H  
ATOM   4484  HE3 LYS A 294      22.511   8.923 -19.833  1.00 90.72           H  
ATOM   4485  NZ  LYS A 294      23.095   9.049 -17.797  1.00 90.72           N  
ATOM   4486  HZ1 LYS A 294      24.082   8.985 -18.004  1.00 90.72           H  
ATOM   4487  HZ2 LYS A 294      22.915   8.583 -16.919  1.00 90.72           H  
ATOM   4488  HZ3 LYS A 294      22.854  10.027 -17.725  1.00 90.72           H  
ATOM   4489  N   ASP A 295      15.684   6.596 -19.634  1.00 92.42           N  
ATOM   4490  H   ASP A 295      16.261   5.792 -19.428  1.00 92.42           H  
ATOM   4491  CA  ASP A 295      14.271   6.498 -19.286  1.00 92.42           C  
ATOM   4492  HA  ASP A 295      13.707   7.231 -19.863  1.00 92.42           H  
ATOM   4493  C   ASP A 295      14.038   6.815 -17.811  1.00 92.42           C  
ATOM   4494  CB  ASP A 295      13.748   5.111 -19.689  1.00 92.42           C  
ATOM   4495  HB2 ASP A 295      12.709   5.019 -19.373  1.00 92.42           H  
ATOM   4496  HB3 ASP A 295      14.332   4.345 -19.180  1.00 92.42           H  
ATOM   4497  O   ASP A 295      14.845   6.465 -16.951  1.00 92.42           O  
ATOM   4498  CG  ASP A 295      13.825   4.897 -21.206  1.00 92.42           C  
ATOM   4499  OD1 ASP A 295      13.854   5.913 -21.939  1.00 92.42           O  
ATOM   4500  OD2 ASP A 295      13.861   3.733 -21.648  1.00 92.42           O  
ATOM   4501  N   GLN A 296      12.937   7.505 -17.525  1.00 92.72           N  
ATOM   4502  H   GLN A 296      12.373   7.830 -18.296  1.00 92.72           H  
ATOM   4503  CA  GLN A 296      12.479   7.833 -16.174  1.00 92.72           C  
ATOM   4504  HA  GLN A 296      13.056   7.284 -15.430  1.00 92.72           H  
ATOM   4505  C   GLN A 296      11.010   7.445 -16.040  1.00 92.72           C  
ATOM   4506  CB  GLN A 296      12.622   9.341 -15.917  1.00 92.72           C  
ATOM   4507  HB2 GLN A 296      12.059   9.883 -16.678  1.00 92.72           H  
ATOM   4508  HB3 GLN A 296      12.193   9.574 -14.943  1.00 92.72           H  
ATOM   4509  O   GLN A 296      10.204   7.801 -16.900  1.00 92.72           O  
ATOM   4510  CG  GLN A 296      14.076   9.821 -15.939  1.00 92.72           C  
ATOM   4511  HG2 GLN A 296      14.540   9.566 -16.892  1.00 92.72           H  
ATOM   4512  HG3 GLN A 296      14.620   9.309 -15.146  1.00 92.72           H  
ATOM   4513  CD  GLN A 296      14.213  11.326 -15.736  1.00 92.72           C  
ATOM   4514  NE2 GLN A 296      15.410  11.788 -15.459  1.00 92.72           N  
ATOM   4515 HE21 GLN A 296      15.499  12.784 -15.318  1.00 92.72           H  
ATOM   4516 HE22 GLN A 296      16.187  11.153 -15.573  1.00 92.72           H  
ATOM   4517  OE1 GLN A 296      13.296  12.126 -15.881  1.00 92.72           O  
ATOM   4518  N   TRP A 297      10.622   6.779 -14.958  1.00 94.06           N  
ATOM   4519  H   TRP A 297      11.309   6.533 -14.259  1.00 94.06           H  
ATOM   4520  CA  TRP A 297       9.219   6.530 -14.648  1.00 94.06           C  
ATOM   4521  HA  TRP A 297       8.765   5.991 -15.479  1.00 94.06           H  
ATOM   4522  C   TRP A 297       8.470   7.839 -14.443  1.00 94.06           C  
ATOM   4523  CB  TRP A 297       9.098   5.677 -13.387  1.00 94.06           C  
ATOM   4524  HB2 TRP A 297       8.043   5.575 -13.135  1.00 94.06           H  
ATOM   4525  HB3 TRP A 297       9.581   6.185 -12.553  1.00 94.06           H  
ATOM   4526  O   TRP A 297       8.964   8.746 -13.780  1.00 94.06           O  
ATOM   4527  CG  TRP A 297       9.657   4.307 -13.534  1.00 94.06           C  
ATOM   4528  CD1 TRP A 297      10.807   3.842 -13.003  1.00 94.06           C  
ATOM   4529  HD1 TRP A 297      11.488   4.415 -12.392  1.00 94.06           H  
ATOM   4530  CD2 TRP A 297       9.094   3.204 -14.291  1.00 94.06           C  
ATOM   4531  CE2 TRP A 297       9.928   2.060 -14.120  1.00 94.06           C  
ATOM   4532  CE3 TRP A 297       7.953   3.071 -15.107  1.00 94.06           C  
ATOM   4533  HE3 TRP A 297       7.323   3.930 -15.286  1.00 94.06           H  
ATOM   4534  NE1 TRP A 297      10.974   2.515 -13.345  1.00 94.06           N  
ATOM   4535  HE1 TRP A 297      11.771   1.973 -13.041  1.00 94.06           H  
ATOM   4536  CH2 TRP A 297       8.451   0.712 -15.480  1.00 94.06           C  
ATOM   4537  HH2 TRP A 297       8.192  -0.241 -15.918  1.00 94.06           H  
ATOM   4538  CZ2 TRP A 297       9.619   0.825 -14.704  1.00 94.06           C  
ATOM   4539  HZ2 TRP A 297      10.265  -0.026 -14.546  1.00 94.06           H  
ATOM   4540  CZ3 TRP A 297       7.625   1.834 -15.683  1.00 94.06           C  
ATOM   4541  HZ3 TRP A 297       6.729   1.748 -16.280  1.00 94.06           H  
ATOM   4542  N   ARG A 298       7.248   7.922 -14.969  1.00 93.94           N  
ATOM   4543  H   ARG A 298       6.956   7.171 -15.578  1.00 93.94           H  
ATOM   4544  CA  ARG A 298       6.312   9.026 -14.739  1.00 93.94           C  
ATOM   4545  HA  ARG A 298       6.820   9.816 -14.186  1.00 93.94           H  
ATOM   4546  C   ARG A 298       5.132   8.537 -13.908  1.00 93.94           C  
ATOM   4547  CB  ARG A 298       5.856   9.576 -16.099  1.00 93.94           C  
ATOM   4548  HB2 ARG A 298       5.486   8.744 -16.699  1.00 93.94           H  
ATOM   4549  HB3 ARG A 298       6.712  10.002 -16.621  1.00 93.94           H  
ATOM   4550  O   ARG A 298       4.421   7.622 -14.320  1.00 93.94           O  
ATOM   4551  CG  ARG A 298       4.732  10.622 -16.011  1.00 93.94           C  
ATOM   4552  HG2 ARG A 298       4.388  10.836 -17.023  1.00 93.94           H  
ATOM   4553  HG3 ARG A 298       3.881  10.231 -15.454  1.00 93.94           H  
ATOM   4554  CD  ARG A 298       5.214  11.923 -15.379  1.00 93.94           C  
ATOM   4555  HD2 ARG A 298       6.020  12.288 -16.016  1.00 93.94           H  
ATOM   4556  HD3 ARG A 298       5.609  11.732 -14.381  1.00 93.94           H  
ATOM   4557  NE  ARG A 298       4.158  12.951 -15.375  1.00 93.94           N  
ATOM   4558  HE  ARG A 298       3.747  13.178 -16.269  1.00 93.94           H  
ATOM   4559  NH1 ARG A 298       4.204  13.443 -13.153  1.00 93.94           N  
ATOM   4560 HH11 ARG A 298       4.784  12.629 -13.002  1.00 93.94           H  
ATOM   4561 HH12 ARG A 298       3.735  13.825 -12.345  1.00 93.94           H  
ATOM   4562  NH2 ARG A 298       2.848  14.588 -14.469  1.00 93.94           N  
ATOM   4563 HH21 ARG A 298       2.546  15.103 -13.655  1.00 93.94           H  
ATOM   4564 HH22 ARG A 298       2.363  14.726 -15.345  1.00 93.94           H  
ATOM   4565  CZ  ARG A 298       3.740  13.647 -14.339  1.00 93.94           C  
ATOM   4566  N   GLY A 299       4.871   9.216 -12.795  1.00 95.01           N  
ATOM   4567  H   GLY A 299       5.521   9.939 -12.521  1.00 95.01           H  
ATOM   4568  CA  GLY A 299       3.712   8.981 -11.940  1.00 95.01           C  
ATOM   4569  HA2 GLY A 299       3.213   8.073 -12.279  1.00 95.01           H  
ATOM   4570  HA3 GLY A 299       4.052   8.840 -10.914  1.00 95.01           H  
ATOM   4571  C   GLY A 299       2.707  10.119 -11.927  1.00 95.01           C  
ATOM   4572  O   GLY A 299       3.105  11.278 -11.991  1.00 95.01           O  
ATOM   4573  N   LEU A 300       1.417   9.822 -11.784  1.00 95.31           N  
ATOM   4574  H   LEU A 300       1.155   8.852 -11.683  1.00 95.31           H  
ATOM   4575  CA  LEU A 300       0.372  10.836 -11.596  1.00 95.31           C  
ATOM   4576  HA  LEU A 300       0.840  11.820 -11.580  1.00 95.31           H  
ATOM   4577  C   LEU A 300      -0.329  10.682 -10.237  1.00 95.31           C  
ATOM   4578  CB  LEU A 300      -0.627  10.796 -12.766  1.00 95.31           C  
ATOM   4579  HB2 LEU A 300      -0.938   9.761 -12.913  1.00 95.31           H  
ATOM   4580  HB3 LEU A 300      -1.513  11.366 -12.486  1.00 95.31           H  
ATOM   4581  O   LEU A 300      -0.389   9.578  -9.707  1.00 95.31           O  
ATOM   4582  CG  LEU A 300      -0.101  11.349 -14.103  1.00 95.31           C  
ATOM   4583  HG  LEU A 300       0.768  10.775 -14.423  1.00 95.31           H  
ATOM   4584  CD1 LEU A 300      -1.188  11.267 -15.175  1.00 95.31           C  
ATOM   4585 HD11 LEU A 300      -1.536  10.239 -15.271  1.00 95.31           H  
ATOM   4586 HD12 LEU A 300      -2.036  11.891 -14.893  1.00 95.31           H  
ATOM   4587 HD13 LEU A 300      -0.792  11.591 -16.138  1.00 95.31           H  
ATOM   4588  CD2 LEU A 300       0.301  12.819 -14.007  1.00 95.31           C  
ATOM   4589 HD21 LEU A 300       1.158  12.917 -13.341  1.00 95.31           H  
ATOM   4590 HD22 LEU A 300      -0.535  13.402 -13.619  1.00 95.31           H  
ATOM   4591 HD23 LEU A 300       0.562  13.181 -15.001  1.00 95.31           H  
ATOM   4592  N   PRO A 301      -0.822  11.777  -9.630  1.00 95.50           N  
ATOM   4593  CA  PRO A 301      -1.591  11.699  -8.393  1.00 95.50           C  
ATOM   4594  HA  PRO A 301      -1.075  11.057  -7.679  1.00 95.50           H  
ATOM   4595  C   PRO A 301      -2.983  11.108  -8.621  1.00 95.50           C  
ATOM   4596  CB  PRO A 301      -1.641  13.129  -7.849  1.00 95.50           C  
ATOM   4597  HB2 PRO A 301      -2.574  13.344  -7.328  1.00 95.50           H  
ATOM   4598  HB3 PRO A 301      -0.794  13.291  -7.183  1.00 95.50           H  
ATOM   4599  O   PRO A 301      -3.557  11.238  -9.700  1.00 95.50           O  
ATOM   4600  CG  PRO A 301      -1.466  14.009  -9.087  1.00 95.50           C  
ATOM   4601  HG2 PRO A 301      -2.435  14.222  -9.540  1.00 95.50           H  
ATOM   4602  HG3 PRO A 301      -0.958  14.942  -8.844  1.00 95.50           H  
ATOM   4603  CD  PRO A 301      -0.642  13.158 -10.048  1.00 95.50           C  
ATOM   4604  HD2 PRO A 301       0.410  13.427  -9.960  1.00 95.50           H  
ATOM   4605  HD3 PRO A 301      -0.986  13.310 -11.071  1.00 95.50           H  
ATOM   4606  N   ARG A 302      -3.563  10.524  -7.572  1.00 96.60           N  
ATOM   4607  H   ARG A 302      -3.025  10.462  -6.720  1.00 96.60           H  
ATOM   4608  CA  ARG A 302      -4.909   9.943  -7.595  1.00 96.60           C  
ATOM   4609  HA  ARG A 302      -5.318  10.030  -8.601  1.00 96.60           H  
ATOM   4610  C   ARG A 302      -5.847  10.672  -6.652  1.00 96.60           C  
ATOM   4611  CB  ARG A 302      -4.815   8.449  -7.280  1.00 96.60           C  
ATOM   4612  HB2 ARG A 302      -4.393   8.303  -6.286  1.00 96.60           H  
ATOM   4613  HB3 ARG A 302      -4.136   8.007  -8.010  1.00 96.60           H  
ATOM   4614  O   ARG A 302      -5.544  10.844  -5.475  1.00 96.60           O  
ATOM   4615  CG  ARG A 302      -6.177   7.747  -7.364  1.00 96.60           C  
ATOM   4616  HG2 ARG A 302      -6.797   8.086  -6.534  1.00 96.60           H  
ATOM   4617  HG3 ARG A 302      -6.676   8.004  -8.299  1.00 96.60           H  
ATOM   4618  CD  ARG A 302      -6.030   6.228  -7.272  1.00 96.60           C  
ATOM   4619  HD2 ARG A 302      -6.987   5.791  -6.984  1.00 96.60           H  
ATOM   4620  HD3 ARG A 302      -5.315   5.983  -6.486  1.00 96.60           H  
ATOM   4621  NE  ARG A 302      -5.565   5.660  -8.546  1.00 96.60           N  
ATOM   4622  HE  ARG A 302      -4.591   5.798  -8.775  1.00 96.60           H  
ATOM   4623  NH1 ARG A 302      -7.550   4.781  -9.286  1.00 96.60           N  
ATOM   4624 HH11 ARG A 302      -8.035   5.252  -8.536  1.00 96.60           H  
ATOM   4625 HH12 ARG A 302      -8.061   4.236  -9.966  1.00 96.60           H  
ATOM   4626  NH2 ARG A 302      -5.698   4.498 -10.488  1.00 96.60           N  
ATOM   4627 HH21 ARG A 302      -4.726   4.724 -10.639  1.00 96.60           H  
ATOM   4628 HH22 ARG A 302      -6.205   3.992 -11.200  1.00 96.60           H  
ATOM   4629  CZ  ARG A 302      -6.268   4.980  -9.426  1.00 96.60           C  
ATOM   4630  N   TYR A 303      -7.005  11.054  -7.169  1.00 97.54           N  
ATOM   4631  H   TYR A 303      -7.171  10.836  -8.141  1.00 97.54           H  
ATOM   4632  CA  TYR A 303      -8.149  11.516  -6.396  1.00 97.54           C  
ATOM   4633  HA  TYR A 303      -7.805  12.044  -5.506  1.00 97.54           H  
ATOM   4634  C   TYR A 303      -9.008  10.333  -5.966  1.00 97.54           C  
ATOM   4635  CB  TYR A 303      -8.973  12.480  -7.247  1.00 97.54           C  
ATOM   4636  HB2 TYR A 303      -9.198  12.011  -8.204  1.00 97.54           H  
ATOM   4637  HB3 TYR A 303      -8.368  13.364  -7.448  1.00 97.54           H  
ATOM   4638  O   TYR A 303      -9.260   9.417  -6.757  1.00 97.54           O  
ATOM   4639  CG  TYR A 303     -10.266  12.935  -6.607  1.00 97.54           C  
ATOM   4640  CD1 TYR A 303     -11.487  12.369  -7.020  1.00 97.54           C  
ATOM   4641  HD1 TYR A 303     -11.497  11.602  -7.781  1.00 97.54           H  
ATOM   4642  CD2 TYR A 303     -10.249  13.939  -5.621  1.00 97.54           C  
ATOM   4643  HD2 TYR A 303      -9.312  14.369  -5.301  1.00 97.54           H  
ATOM   4644  CE1 TYR A 303     -12.696  12.833  -6.469  1.00 97.54           C  
ATOM   4645  HE1 TYR A 303     -13.640  12.428  -6.804  1.00 97.54           H  
ATOM   4646  CE2 TYR A 303     -11.459  14.420  -5.085  1.00 97.54           C  
ATOM   4647  HE2 TYR A 303     -11.455  15.228  -4.368  1.00 97.54           H  
ATOM   4648  OH  TYR A 303     -13.859  14.389  -5.063  1.00 97.54           O  
ATOM   4649  HH  TYR A 303     -13.729  15.165  -4.514  1.00 97.54           H  
ATOM   4650  CZ  TYR A 303     -12.685  13.878  -5.520  1.00 97.54           C  
ATOM   4651  N   ILE A 304      -9.476  10.359  -4.720  1.00 97.43           N  
ATOM   4652  H   ILE A 304      -9.168  11.101  -4.107  1.00 97.43           H  
ATOM   4653  CA  ILE A 304     -10.413   9.381  -4.177  1.00 97.43           C  
ATOM   4654  HA  ILE A 304     -10.944   8.915  -5.006  1.00 97.43           H  
ATOM   4655  C   ILE A 304     -11.436  10.110  -3.305  1.00 97.43           C  
ATOM   4656  CB  ILE A 304      -9.686   8.254  -3.404  1.00 97.43           C  
ATOM   4657  HB  ILE A 304      -9.220   8.677  -2.514  1.00 97.43           H  
ATOM   4658  O   ILE A 304     -11.096  10.718  -2.291  1.00 97.43           O  
ATOM   4659  CG1 ILE A 304      -8.595   7.596  -4.282  1.00 97.43           C  
ATOM   4660 HG12 ILE A 304      -9.069   7.164  -5.163  1.00 97.43           H  
ATOM   4661 HG13 ILE A 304      -7.886   8.360  -4.601  1.00 97.43           H  
ATOM   4662  CG2 ILE A 304     -10.712   7.187  -2.983  1.00 97.43           C  
ATOM   4663 HG21 ILE A 304     -11.019   6.592  -3.844  1.00 97.43           H  
ATOM   4664 HG22 ILE A 304     -11.599   7.647  -2.548  1.00 97.43           H  
ATOM   4665 HG23 ILE A 304     -10.275   6.535  -2.227  1.00 97.43           H  
ATOM   4666  CD1 ILE A 304      -7.742   6.515  -3.627  1.00 97.43           C  
ATOM   4667 HD11 ILE A 304      -8.358   5.737  -3.177  1.00 97.43           H  
ATOM   4668 HD12 ILE A 304      -7.101   6.058  -4.380  1.00 97.43           H  
ATOM   4669 HD13 ILE A 304      -7.103   6.991  -2.882  1.00 97.43           H  
ATOM   4670  N   LYS A 305     -12.707  10.004  -3.686  1.00 97.31           N  
ATOM   4671  H   LYS A 305     -12.882   9.501  -4.544  1.00 97.31           H  
ATOM   4672  CA  LYS A 305     -13.865  10.386  -2.883  1.00 97.31           C  
ATOM   4673  HA  LYS A 305     -13.530  11.014  -2.058  1.00 97.31           H  
ATOM   4674  C   LYS A 305     -14.520   9.141  -2.314  1.00 97.31           C  
ATOM   4675  CB  LYS A 305     -14.832  11.204  -3.736  1.00 97.31           C  
ATOM   4676  HB2 LYS A 305     -14.323  12.119  -4.039  1.00 97.31           H  
ATOM   4677  HB3 LYS A 305     -15.108  10.643  -4.628  1.00 97.31           H  
ATOM   4678  O   LYS A 305     -14.891   8.257  -3.074  1.00 97.31           O  
ATOM   4679  CG  LYS A 305     -16.096  11.559  -2.950  1.00 97.31           C  
ATOM   4680  HG2 LYS A 305     -16.697  10.663  -2.795  1.00 97.31           H  
ATOM   4681  HG3 LYS A 305     -15.810  11.960  -1.977  1.00 97.31           H  
ATOM   4682  CD  LYS A 305     -16.933  12.598  -3.692  1.00 97.31           C  
ATOM   4683  HD2 LYS A 305     -16.326  13.491  -3.846  1.00 97.31           H  
ATOM   4684  HD3 LYS A 305     -17.268  12.210  -4.654  1.00 97.31           H  
ATOM   4685  CE  LYS A 305     -18.122  12.917  -2.791  1.00 97.31           C  
ATOM   4686  HE2 LYS A 305     -18.895  12.155  -2.891  1.00 97.31           H  
ATOM   4687  HE3 LYS A 305     -17.779  12.889  -1.756  1.00 97.31           H  
ATOM   4688  NZ  LYS A 305     -18.669  14.261  -3.033  1.00 97.31           N  
ATOM   4689  HZ1 LYS A 305     -19.120  14.335  -3.934  1.00 97.31           H  
ATOM   4690  HZ2 LYS A 305     -19.351  14.417  -2.305  1.00 97.31           H  
ATOM   4691  HZ3 LYS A 305     -17.928  14.940  -2.931  1.00 97.31           H  
ATOM   4692  N   MET A 306     -14.700   9.080  -1.007  1.00 96.70           N  
ATOM   4693  H   MET A 306     -14.404   9.874  -0.458  1.00 96.70           H  
ATOM   4694  CA  MET A 306     -15.224   7.920  -0.287  1.00 96.70           C  
ATOM   4695  HA  MET A 306     -15.447   7.108  -0.979  1.00 96.70           H  
ATOM   4696  C   MET A 306     -16.505   8.300   0.438  1.00 96.70           C  
ATOM   4697  CB  MET A 306     -14.174   7.427   0.710  1.00 96.70           C  
ATOM   4698  HB2 MET A 306     -14.574   6.595   1.290  1.00 96.70           H  
ATOM   4699  HB3 MET A 306     -13.938   8.244   1.392  1.00 96.70           H  
ATOM   4700  O   MET A 306     -16.595   9.396   0.992  1.00 96.70           O  
ATOM   4701  CG  MET A 306     -12.899   6.977  -0.005  1.00 96.70           C  
ATOM   4702  HG2 MET A 306     -13.094   6.034  -0.516  1.00 96.70           H  
ATOM   4703  HG3 MET A 306     -12.621   7.725  -0.747  1.00 96.70           H  
ATOM   4704  SD  MET A 306     -11.478   6.778   1.078  1.00 96.70           S  
ATOM   4705  CE  MET A 306     -11.021   8.507   1.355  1.00 96.70           C  
ATOM   4706  HE1 MET A 306     -10.584   8.920   0.446  1.00 96.70           H  
ATOM   4707  HE2 MET A 306     -10.287   8.555   2.159  1.00 96.70           H  
ATOM   4708  HE3 MET A 306     -11.896   9.095   1.633  1.00 96.70           H  
ATOM   4709  N   MET A 307     -17.479   7.394   0.446  1.00 96.59           N  
ATOM   4710  H   MET A 307     -17.319   6.512  -0.018  1.00 96.59           H  
ATOM   4711  CA  MET A 307     -18.714   7.546   1.209  1.00 96.59           C  
ATOM   4712  HA  MET A 307     -18.730   8.535   1.667  1.00 96.59           H  
ATOM   4713  C   MET A 307     -18.752   6.514   2.330  1.00 96.59           C  
ATOM   4714  CB  MET A 307     -19.930   7.469   0.279  1.00 96.59           C  
ATOM   4715  HB2 MET A 307     -19.809   8.221  -0.501  1.00 96.59           H  
ATOM   4716  HB3 MET A 307     -19.976   6.487  -0.191  1.00 96.59           H  
ATOM   4717  O   MET A 307     -18.669   5.308   2.080  1.00 96.59           O  
ATOM   4718  CG  MET A 307     -21.248   7.756   1.013  1.00 96.59           C  
ATOM   4719  HG2 MET A 307     -21.971   8.127   0.286  1.00 96.59           H  
ATOM   4720  HG3 MET A 307     -21.079   8.556   1.734  1.00 96.59           H  
ATOM   4721  SD  MET A 307     -22.006   6.348   1.880  1.00 96.59           S  
ATOM   4722  CE  MET A 307     -22.757   5.483   0.476  1.00 96.59           C  
ATOM   4723  HE1 MET A 307     -23.456   6.148  -0.031  1.00 96.59           H  
ATOM   4724  HE2 MET A 307     -21.985   5.166  -0.225  1.00 96.59           H  
ATOM   4725  HE3 MET A 307     -23.299   4.609   0.839  1.00 96.59           H  
ATOM   4726  N   PHE A 308     -18.900   7.010   3.553  1.00 96.61           N  
ATOM   4727  H   PHE A 308     -18.968   8.012   3.656  1.00 96.61           H  
ATOM   4728  CA  PHE A 308     -18.986   6.217   4.766  1.00 96.61           C  
ATOM   4729  HA  PHE A 308     -18.771   5.181   4.508  1.00 96.61           H  
ATOM   4730  C   PHE A 308     -20.383   6.283   5.377  1.00 96.61           C  
ATOM   4731  CB  PHE A 308     -17.946   6.669   5.795  1.00 96.61           C  
ATOM   4732  HB2 PHE A 308     -18.041   6.031   6.674  1.00 96.61           H  
ATOM   4733  HB3 PHE A 308     -18.180   7.687   6.107  1.00 96.61           H  
ATOM   4734  O   PHE A 308     -21.078   7.302   5.301  1.00 96.61           O  
ATOM   4735  CG  PHE A 308     -16.507   6.627   5.340  1.00 96.61           C  
ATOM   4736  CD1 PHE A 308     -15.682   5.549   5.712  1.00 96.61           C  
ATOM   4737  HD1 PHE A 308     -16.081   4.732   6.295  1.00 96.61           H  
ATOM   4738  CD2 PHE A 308     -15.977   7.692   4.588  1.00 96.61           C  
ATOM   4739  HD2 PHE A 308     -16.604   8.525   4.305  1.00 96.61           H  
ATOM   4740  CE1 PHE A 308     -14.322   5.553   5.358  1.00 96.61           C  
ATOM   4741  HE1 PHE A 308     -13.681   4.745   5.679  1.00 96.61           H  
ATOM   4742  CE2 PHE A 308     -14.625   7.682   4.220  1.00 96.61           C  
ATOM   4743  HE2 PHE A 308     -14.216   8.504   3.652  1.00 96.61           H  
ATOM   4744  CZ  PHE A 308     -13.793   6.629   4.625  1.00 96.61           C  
ATOM   4745  HZ  PHE A 308     -12.740   6.672   4.391  1.00 96.61           H  
ATOM   4746  N   ARG A 309     -20.759   5.209   6.065  1.00 95.25           N  
ATOM   4747  H   ARG A 309     -20.128   4.420   6.069  1.00 95.25           H  
ATOM   4748  CA  ARG A 309     -21.914   5.155   6.965  1.00 95.25           C  
ATOM   4749  HA  ARG A 309     -22.245   6.171   7.179  1.00 95.25           H  
ATOM   4750  C   ARG A 309     -21.507   4.547   8.304  1.00 95.25           C  
ATOM   4751  CB  ARG A 309     -23.076   4.405   6.290  1.00 95.25           C  
ATOM   4752  HB2 ARG A 309     -23.981   4.564   6.877  1.00 95.25           H  
ATOM   4753  HB3 ARG A 309     -23.231   4.833   5.300  1.00 95.25           H  
ATOM   4754  O   ARG A 309     -20.469   3.894   8.404  1.00 95.25           O  
ATOM   4755  CG  ARG A 309     -22.858   2.895   6.125  1.00 95.25           C  
ATOM   4756  HG2 ARG A 309     -22.766   2.424   7.104  1.00 95.25           H  
ATOM   4757  HG3 ARG A 309     -21.938   2.718   5.569  1.00 95.25           H  
ATOM   4758  CD  ARG A 309     -24.042   2.257   5.379  1.00 95.25           C  
ATOM   4759  HD2 ARG A 309     -24.939   2.354   5.992  1.00 95.25           H  
ATOM   4760  HD3 ARG A 309     -24.197   2.776   4.433  1.00 95.25           H  
ATOM   4761  NE  ARG A 309     -23.770   0.838   5.128  1.00 95.25           N  
ATOM   4762  HE  ARG A 309     -22.970   0.456   5.612  1.00 95.25           H  
ATOM   4763  NH1 ARG A 309     -25.552   0.206   3.842  1.00 95.25           N  
ATOM   4764 HH11 ARG A 309     -26.018  -0.523   3.321  1.00 95.25           H  
ATOM   4765 HH12 ARG A 309     -25.960   1.119   3.983  1.00 95.25           H  
ATOM   4766  NH2 ARG A 309     -23.920  -1.263   4.296  1.00 95.25           N  
ATOM   4767 HH21 ARG A 309     -24.316  -1.996   3.726  1.00 95.25           H  
ATOM   4768 HH22 ARG A 309     -23.000  -1.445   4.670  1.00 95.25           H  
ATOM   4769  CZ  ARG A 309     -24.418  -0.065   4.423  1.00 95.25           C  
ATOM   4770  N   LYS A 310     -22.335   4.754   9.325  1.00 95.06           N  
ATOM   4771  H   LYS A 310     -23.174   5.292   9.166  1.00 95.06           H  
ATOM   4772  CA  LYS A 310     -22.190   4.076  10.615  1.00 95.06           C  
ATOM   4773  HA  LYS A 310     -21.134   3.900  10.822  1.00 95.06           H  
ATOM   4774  C   LYS A 310     -22.889   2.725  10.534  1.00 95.06           C  
ATOM   4775  CB  LYS A 310     -22.767   4.940  11.742  1.00 95.06           C  
ATOM   4776  HB2 LYS A 310     -23.840   5.059  11.587  1.00 95.06           H  
ATOM   4777  HB3 LYS A 310     -22.610   4.430  12.692  1.00 95.06           H  
ATOM   4778  O   LYS A 310     -24.051   2.657  10.136  1.00 95.06           O  
ATOM   4779  CG  LYS A 310     -22.104   6.323  11.798  1.00 95.06           C  
ATOM   4780  HG2 LYS A 310     -21.031   6.208  11.954  1.00 95.06           H  
ATOM   4781  HG3 LYS A 310     -22.268   6.850  10.858  1.00 95.06           H  
ATOM   4782  CD  LYS A 310     -22.701   7.160  12.927  1.00 95.06           C  
ATOM   4783  HD2 LYS A 310     -23.780   7.225  12.790  1.00 95.06           H  
ATOM   4784  HD3 LYS A 310     -22.479   6.694  13.887  1.00 95.06           H  
ATOM   4785  CE  LYS A 310     -22.097   8.561  12.864  1.00 95.06           C  
ATOM   4786  HE2 LYS A 310     -21.015   8.491  12.968  1.00 95.06           H  
ATOM   4787  HE3 LYS A 310     -22.313   8.981  11.881  1.00 95.06           H  
ATOM   4788  NZ  LYS A 310     -22.661   9.435  13.911  1.00 95.06           N  
ATOM   4789  HZ1 LYS A 310     -23.665   9.496  13.815  1.00 95.06           H  
ATOM   4790  HZ2 LYS A 310     -22.445   9.111  14.843  1.00 95.06           H  
ATOM   4791  HZ3 LYS A 310     -22.320  10.379  13.805  1.00 95.06           H  
ATOM   4792  N   ARG A 311     -22.193   1.655  10.907  1.00 94.11           N  
ATOM   4793  H   ARG A 311     -21.227   1.781  11.172  1.00 94.11           H  
ATOM   4794  CA  ARG A 311     -22.737   0.296  10.921  1.00 94.11           C  
ATOM   4795  HA  ARG A 311     -23.784   0.336  10.620  1.00 94.11           H  
ATOM   4796  C   ARG A 311     -22.684  -0.287  12.319  1.00 94.11           C  
ATOM   4797  CB  ARG A 311     -21.996  -0.573   9.897  1.00 94.11           C  
ATOM   4798  HB2 ARG A 311     -20.939  -0.641  10.154  1.00 94.11           H  
ATOM   4799  HB3 ARG A 311     -22.089  -0.101   8.919  1.00 94.11           H  
ATOM   4800  O   ARG A 311     -21.650  -0.245  12.975  1.00 94.11           O  
ATOM   4801  CG  ARG A 311     -22.609  -1.980   9.847  1.00 94.11           C  
ATOM   4802  HG2 ARG A 311     -22.339  -2.529  10.749  1.00 94.11           H  
ATOM   4803  HG3 ARG A 311     -23.695  -1.893   9.797  1.00 94.11           H  
ATOM   4804  CD  ARG A 311     -22.137  -2.773   8.632  1.00 94.11           C  
ATOM   4805  HD2 ARG A 311     -22.376  -2.204   7.733  1.00 94.11           H  
ATOM   4806  HD3 ARG A 311     -21.057  -2.914   8.680  1.00 94.11           H  
ATOM   4807  NE  ARG A 311     -22.870  -4.042   8.518  1.00 94.11           N  
ATOM   4808  HE  ARG A 311     -23.870  -3.968   8.399  1.00 94.11           H  
ATOM   4809  NH1 ARG A 311     -21.091  -5.489   8.588  1.00 94.11           N  
ATOM   4810 HH11 ARG A 311     -20.456  -4.705   8.635  1.00 94.11           H  
ATOM   4811 HH12 ARG A 311     -20.722  -6.414   8.419  1.00 94.11           H  
ATOM   4812  NH2 ARG A 311     -23.159  -6.276   8.295  1.00 94.11           N  
ATOM   4813 HH21 ARG A 311     -22.754  -7.186   8.126  1.00 94.11           H  
ATOM   4814 HH22 ARG A 311     -24.140  -6.136   8.103  1.00 94.11           H  
ATOM   4815  CZ  ARG A 311     -22.366  -5.257   8.471  1.00 94.11           C  
ATOM   4816  N   VAL A 312     -23.797  -0.875  12.743  1.00 93.04           N  
ATOM   4817  H   VAL A 312     -24.603  -0.873  12.133  1.00 93.04           H  
ATOM   4818  CA  VAL A 312     -23.861  -1.665  13.974  1.00 93.04           C  
ATOM   4819  HA  VAL A 312     -23.292  -1.154  14.751  1.00 93.04           H  
ATOM   4820  C   VAL A 312     -23.223  -3.028  13.717  1.00 93.04           C  
ATOM   4821  CB  VAL A 312     -25.310  -1.819  14.468  1.00 93.04           C  
ATOM   4822  HB  VAL A 312     -25.888  -2.364  13.722  1.00 93.04           H  
ATOM   4823  O   VAL A 312     -23.635  -3.745  12.804  1.00 93.04           O  
ATOM   4824  CG1 VAL A 312     -25.361  -2.589  15.794  1.00 93.04           C  
ATOM   4825 HG11 VAL A 312     -26.389  -2.637  16.153  1.00 93.04           H  
ATOM   4826 HG12 VAL A 312     -24.994  -3.606  15.656  1.00 93.04           H  
ATOM   4827 HG13 VAL A 312     -24.741  -2.085  16.536  1.00 93.04           H  
ATOM   4828  CG2 VAL A 312     -25.991  -0.464  14.705  1.00 93.04           C  
ATOM   4829 HG21 VAL A 312     -27.036  -0.621  14.972  1.00 93.04           H  
ATOM   4830 HG22 VAL A 312     -25.497   0.059  15.524  1.00 93.04           H  
ATOM   4831 HG23 VAL A 312     -25.960   0.153  13.807  1.00 93.04           H  
ATOM   4832  N   VAL A 313     -22.243  -3.394  14.536  1.00 92.85           N  
ATOM   4833  H   VAL A 313     -21.945  -2.736  15.242  1.00 92.85           H  
ATOM   4834  CA  VAL A 313     -21.563  -4.692  14.520  1.00 92.85           C  
ATOM   4835  HA  VAL A 313     -22.083  -5.357  13.831  1.00 92.85           H  
ATOM   4836  C   VAL A 313     -21.630  -5.332  15.903  1.00 92.85           C  
ATOM   4837  CB  VAL A 313     -20.106  -4.575  14.032  1.00 92.85           C  
ATOM   4838  HB  VAL A 313     -19.676  -5.577  14.028  1.00 92.85           H  
ATOM   4839  O   VAL A 313     -21.726  -4.638  16.916  1.00 92.85           O  
ATOM   4840  CG1 VAL A 313     -20.040  -4.038  12.595  1.00 92.85           C  
ATOM   4841 HG11 VAL A 313     -19.009  -4.074  12.242  1.00 92.85           H  
ATOM   4842 HG12 VAL A 313     -20.384  -3.004  12.562  1.00 92.85           H  
ATOM   4843 HG13 VAL A 313     -20.662  -4.649  11.942  1.00 92.85           H  
ATOM   4844  CG2 VAL A 313     -19.237  -3.692  14.931  1.00 92.85           C  
ATOM   4845 HG21 VAL A 313     -19.573  -2.656  14.895  1.00 92.85           H  
ATOM   4846 HG22 VAL A 313     -19.262  -4.050  15.960  1.00 92.85           H  
ATOM   4847 HG23 VAL A 313     -18.204  -3.748  14.585  1.00 92.85           H  
ATOM   4848  N   LYS A 314     -21.579  -6.663  15.961  1.00 91.68           N  
ATOM   4849  H   LYS A 314     -21.425  -7.176  15.104  1.00 91.68           H  
ATOM   4850  CA  LYS A 314     -21.401  -7.377  17.228  1.00 91.68           C  
ATOM   4851  HA  LYS A 314     -22.032  -6.919  17.990  1.00 91.68           H  
ATOM   4852  C   LYS A 314     -19.948  -7.236  17.682  1.00 91.68           C  
ATOM   4853  CB  LYS A 314     -21.819  -8.842  17.060  1.00 91.68           C  
ATOM   4854  HB2 LYS A 314     -21.137  -9.344  16.374  1.00 91.68           H  
ATOM   4855  HB3 LYS A 314     -22.828  -8.880  16.648  1.00 91.68           H  
ATOM   4856  O   LYS A 314     -19.051  -7.382  16.855  1.00 91.68           O  
ATOM   4857  CG  LYS A 314     -21.809  -9.556  18.414  1.00 91.68           C  
ATOM   4858  HG2 LYS A 314     -22.455  -9.015  19.106  1.00 91.68           H  
ATOM   4859  HG3 LYS A 314     -20.796  -9.568  18.816  1.00 91.68           H  
ATOM   4860  CD  LYS A 314     -22.305 -10.995  18.295  1.00 91.68           C  
ATOM   4861  HD2 LYS A 314     -21.637 -11.560  17.645  1.00 91.68           H  
ATOM   4862  HD3 LYS A 314     -23.317 -11.000  17.893  1.00 91.68           H  
ATOM   4863  CE  LYS A 314     -22.297 -11.580  19.707  1.00 91.68           C  
ATOM   4864  HE2 LYS A 314     -22.907 -10.946  20.351  1.00 91.68           H  
ATOM   4865  HE3 LYS A 314     -21.283 -11.525  20.103  1.00 91.68           H  
ATOM   4866  NZ  LYS A 314     -22.795 -12.973  19.723  1.00 91.68           N  
ATOM   4867  HZ1 LYS A 314     -22.785 -13.303  20.677  1.00 91.68           H  
ATOM   4868  HZ2 LYS A 314     -22.206 -13.564  19.155  1.00 91.68           H  
ATOM   4869  HZ3 LYS A 314     -23.747 -12.997  19.386  1.00 91.68           H  
ATOM   4870  N   ASN A 315     -19.719  -6.976  18.965  1.00 87.57           N  
ATOM   4871  H   ASN A 315     -20.507  -6.905  19.593  1.00 87.57           H  
ATOM   4872  CA  ASN A 315     -18.377  -6.918  19.531  1.00 87.57           C  
ATOM   4873  HA  ASN A 315     -17.789  -6.212  18.944  1.00 87.57           H  
ATOM   4874  C   ASN A 315     -17.724  -8.315  19.463  1.00 87.57           C  
ATOM   4875  CB  ASN A 315     -18.460  -6.374  20.965  1.00 87.57           C  
ATOM   4876  HB2 ASN A 315     -18.955  -7.100  21.610  1.00 87.57           H  
ATOM   4877  HB3 ASN A 315     -19.053  -5.459  20.973  1.00 87.57           H  
ATOM   4878  O   ASN A 315     -18.234  -9.252  20.084  1.00 87.57           O  
ATOM   4879  CG  ASN A 315     -17.096  -6.057  21.555  1.00 87.57           C  
ATOM   4880  ND2 ASN A 315     -17.079  -5.363  22.668  1.00 87.57           N  
ATOM   4881 HD21 ASN A 315     -17.937  -5.022  23.076  1.00 87.57           H  
ATOM   4882 HD22 ASN A 315     -16.184  -5.120  23.068  1.00 87.57           H  
ATOM   4883  OD1 ASN A 315     -16.051  -6.385  21.004  1.00 87.57           O  
ATOM   4884  N   PRO A 316     -16.625  -8.498  18.705  1.00 81.46           N  
ATOM   4885  CA  PRO A 316     -15.978  -9.804  18.609  1.00 81.46           C  
ATOM   4886  HA  PRO A 316     -16.723 -10.586  18.464  1.00 81.46           H  
ATOM   4887  C   PRO A 316     -15.163 -10.149  19.866  1.00 81.46           C  
ATOM   4888  CB  PRO A 316     -15.108  -9.719  17.353  1.00 81.46           C  
ATOM   4889  HB2 PRO A 316     -15.707  -9.978  16.479  1.00 81.46           H  
ATOM   4890  HB3 PRO A 316     -14.231 -10.362  17.412  1.00 81.46           H  
ATOM   4891  O   PRO A 316     -14.865 -11.321  20.094  1.00 81.46           O  
ATOM   4892  CG  PRO A 316     -14.724  -8.241  17.292  1.00 81.46           C  
ATOM   4893  HG2 PRO A 316     -13.874  -8.067  17.951  1.00 81.46           H  
ATOM   4894  HG3 PRO A 316     -14.494  -7.918  16.276  1.00 81.46           H  
ATOM   4895  CD  PRO A 316     -15.948  -7.522  17.852  1.00 81.46           C  
ATOM   4896  HD2 PRO A 316     -15.629  -6.644  18.413  1.00 81.46           H  
ATOM   4897  HD3 PRO A 316     -16.599  -7.224  17.030  1.00 81.46           H  
ATOM   4898  N   TYR A 317     -14.803  -9.160  20.693  1.00 79.80           N  
ATOM   4899  H   TYR A 317     -15.152  -8.227  20.524  1.00 79.80           H  
ATOM   4900  CA  TYR A 317     -13.937  -9.347  21.853  1.00 79.80           C  
ATOM   4901  HA  TYR A 317     -13.437 -10.312  21.769  1.00 79.80           H  
ATOM   4902  C   TYR A 317     -14.741  -9.350  23.153  1.00 79.80           C  
ATOM   4903  CB  TYR A 317     -12.838  -8.276  21.874  1.00 79.80           C  
ATOM   4904  HB2 TYR A 317     -13.303  -7.302  22.027  1.00 79.80           H  
ATOM   4905  HB3 TYR A 317     -12.180  -8.463  22.722  1.00 79.80           H  
ATOM   4906  O   TYR A 317     -15.512  -8.436  23.442  1.00 79.80           O  
ATOM   4907  CG  TYR A 317     -11.992  -8.234  20.615  1.00 79.80           C  
ATOM   4908  CD1 TYR A 317     -11.121  -9.300  20.312  1.00 79.80           C  
ATOM   4909  HD1 TYR A 317     -11.039 -10.140  20.986  1.00 79.80           H  
ATOM   4910  CD2 TYR A 317     -12.088  -7.135  19.740  1.00 79.80           C  
ATOM   4911  HD2 TYR A 317     -12.754  -6.317  19.971  1.00 79.80           H  
ATOM   4912  CE1 TYR A 317     -10.354  -9.273  19.131  1.00 79.80           C  
ATOM   4913  HE1 TYR A 317      -9.685 -10.090  18.904  1.00 79.80           H  
ATOM   4914  CE2 TYR A 317     -11.324  -7.106  18.558  1.00 79.80           C  
ATOM   4915  HE2 TYR A 317     -11.387  -6.266  17.882  1.00 79.80           H  
ATOM   4916  OH  TYR A 317      -9.731  -8.146  17.103  1.00 79.80           O  
ATOM   4917  HH  TYR A 317      -9.165  -8.917  17.020  1.00 79.80           H  
ATOM   4918  CZ  TYR A 317     -10.459  -8.176  18.249  1.00 79.80           C  
ATOM   4919  N   LYS A 318     -14.504 -10.357  24.001  1.00 80.90           N  
ATOM   4920  H   LYS A 318     -13.848 -11.070  23.717  1.00 80.90           H  
ATOM   4921  CA  LYS A 318     -14.957 -10.309  25.396  1.00 80.90           C  
ATOM   4922  HA  LYS A 318     -16.001  -9.998  25.411  1.00 80.90           H  
ATOM   4923  C   LYS A 318     -14.140  -9.253  26.138  1.00 80.90           C  
ATOM   4924  CB  LYS A 318     -14.834 -11.683  26.074  1.00 80.90           C  
ATOM   4925  HB2 LYS A 318     -13.805 -12.034  26.006  1.00 80.90           H  
ATOM   4926  HB3 LYS A 318     -15.082 -11.565  27.129  1.00 80.90           H  
ATOM   4927  O   LYS A 318     -12.912  -9.298  26.107  1.00 80.90           O  
ATOM   4928  CG  LYS A 318     -15.778 -12.733  25.468  1.00 80.90           C  
ATOM   4929  HG2 LYS A 318     -15.505 -12.916  24.428  1.00 80.90           H  
ATOM   4930  HG3 LYS A 318     -16.802 -12.359  25.505  1.00 80.90           H  
ATOM   4931  CD  LYS A 318     -15.692 -14.048  26.254  1.00 80.90           C  
ATOM   4932  HD2 LYS A 318     -15.974 -13.860  27.291  1.00 80.90           H  
ATOM   4933  HD3 LYS A 318     -14.664 -14.410  26.230  1.00 80.90           H  
ATOM   4934  CE  LYS A 318     -16.626 -15.104  25.650  1.00 80.90           C  
ATOM   4935  HE2 LYS A 318     -17.643 -14.713  25.658  1.00 80.90           H  
ATOM   4936  HE3 LYS A 318     -16.338 -15.265  24.611  1.00 80.90           H  
ATOM   4937  NZ  LYS A 318     -16.560 -16.383  26.405  1.00 80.90           N  
ATOM   4938  HZ1 LYS A 318     -16.837 -16.244  27.366  1.00 80.90           H
[truncated: 76,473 more chars]
