# Supplementary material for: Widespread Horizontal Gene Transfer Among Animal Viruses
Source: bioRxiv. 2024 Mar 26:2024.03.25.586562. Preprint. [Version 2] doi: 10.1101/2024.03.25.586562 (PMC11071296; doi:10.1101/2024.03.25.586562)
Supplement: Supplement 7 [file media-7.zip › File7_PDB/Herpes183851_Repoid.pdb]

ATOM      1  N   MET A   1      57.288  33.246  23.220  1.00 21.02           N  
ATOM      2  H   MET A   1      56.971  33.991  23.824  1.00 21.02           H  
ATOM      3  H2  MET A   1      58.257  33.409  22.987  1.00 21.02           H  
ATOM      4  H3  MET A   1      57.216  32.365  23.708  1.00 21.02           H  
ATOM      5  CA  MET A   1      56.479  33.221  21.978  1.00 21.02           C  
ATOM      6  HA  MET A   1      56.619  34.169  21.459  1.00 21.02           H  
ATOM      7  C   MET A   1      54.987  33.181  22.268  1.00 21.02           C  
ATOM      8  CB  MET A   1      56.928  32.132  21.009  1.00 21.02           C  
ATOM      9  HB2 MET A   1      56.119  31.910  20.313  1.00 21.02           H  
ATOM     10  HB3 MET A   1      57.199  31.221  21.543  1.00 21.02           H  
ATOM     11  O   MET A   1      54.259  33.935  21.648  1.00 21.02           O  
ATOM     12  CG  MET A   1      58.116  32.664  20.205  1.00 21.02           C  
ATOM     13  HG2 MET A   1      58.955  32.856  20.874  1.00 21.02           H  
ATOM     14  HG3 MET A   1      57.833  33.598  19.720  1.00 21.02           H  
ATOM     15  SD  MET A   1      58.651  31.511  18.930  1.00 21.02           S  
ATOM     16  CE  MET A   1      60.063  32.418  18.247  1.00 21.02           C  
ATOM     17  HE1 MET A   1      60.504  31.840  17.435  1.00 21.02           H  
ATOM     18  HE2 MET A   1      60.814  32.580  19.020  1.00 21.02           H  
ATOM     19  HE3 MET A   1      59.728  33.378  17.853  1.00 21.02           H  
ATOM     20  N   LEU A   2      54.572  32.516  23.349  1.00 19.99           N  
ATOM     21  H   LEU A   2      55.117  31.739  23.695  1.00 19.99           H  
ATOM     22  CA  LEU A   2      53.401  32.875  24.173  1.00 19.99           C  
ATOM     23  HA  LEU A   2      52.519  32.854  23.533  1.00 19.99           H  
ATOM     24  C   LEU A   2      53.435  34.319  24.772  1.00 19.99           C  
ATOM     25  CB  LEU A   2      53.258  31.761  25.250  1.00 19.99           C  
ATOM     26  HB2 LEU A   2      54.210  31.243  25.366  1.00 19.99           H  
ATOM     27  HB3 LEU A   2      53.037  32.186  26.229  1.00 19.99           H  
ATOM     28  O   LEU A   2      52.816  34.564  25.795  1.00 19.99           O  
ATOM     29  CG  LEU A   2      52.161  30.729  24.919  1.00 19.99           C  
ATOM     30  HG  LEU A   2      52.105  30.592  23.839  1.00 19.99           H  
ATOM     31  CD1 LEU A   2      52.483  29.374  25.549  1.00 19.99           C  
ATOM     32 HD11 LEU A   2      52.557  29.471  26.632  1.00 19.99           H  
ATOM     33 HD12 LEU A   2      53.419  28.986  25.149  1.00 19.99           H  
ATOM     34 HD13 LEU A   2      51.688  28.666  25.311  1.00 19.99           H  
ATOM     35  CD2 LEU A   2      50.805  31.200  25.444  1.00 19.99           C  
ATOM     36 HD21 LEU A   2      50.827  31.296  26.529  1.00 19.99           H  
ATOM     37 HD22 LEU A   2      50.552  32.166  25.007  1.00 19.99           H  
ATOM     38 HD23 LEU A   2      50.033  30.482  25.166  1.00 19.99           H  
ATOM     39  N   CYS A   3      54.141  35.285  24.156  1.00 19.39           N  
ATOM     40  H   CYS A   3      54.417  35.101  23.202  1.00 19.39           H  
ATOM     41  CA  CYS A   3      54.251  36.681  24.631  1.00 19.39           C  
ATOM     42  HA  CYS A   3      53.359  36.911  25.214  1.00 19.39           H  
ATOM     43  C   CYS A   3      54.267  37.749  23.509  1.00 19.39           C  
ATOM     44  CB  CYS A   3      55.466  36.856  25.575  1.00 19.39           C  
ATOM     45  HB2 CYS A   3      56.348  36.366  25.164  1.00 19.39           H  
ATOM     46  HB3 CYS A   3      55.691  37.918  25.680  1.00 19.39           H  
ATOM     47  O   CYS A   3      54.769  38.843  23.743  1.00 19.39           O  
ATOM     48  SG  CYS A   3      55.107  36.249  27.245  1.00 19.39           S  
ATOM     49  HG  CYS A   3      56.109  36.866  27.879  1.00 19.39           H  
ATOM     50  N   SER A   4      53.744  37.493  22.302  1.00 22.40           N  
ATOM     51  H   SER A   4      53.383  36.578  22.075  1.00 22.40           H  
ATOM     52  CA  SER A   4      53.786  38.521  21.235  1.00 22.40           C  
ATOM     53  HA  SER A   4      53.790  39.497  21.720  1.00 22.40           H  
ATOM     54  C   SER A   4      52.554  38.636  20.323  1.00 22.40           C  
ATOM     55  CB  SER A   4      55.123  38.462  20.473  1.00 22.40           C  
ATOM     56  HB2 SER A   4      55.906  38.821  21.141  1.00 22.40           H  
ATOM     57  HB3 SER A   4      55.107  39.118  19.603  1.00 22.40           H  
ATOM     58  O   SER A   4      52.689  39.112  19.208  1.00 22.40           O  
ATOM     59  OG  SER A   4      55.457  37.142  20.086  1.00 22.40           O  
ATOM     60  HG  SER A   4      55.185  37.049  19.170  1.00 22.40           H  
ATOM     61  N   LEU A   5      51.341  38.312  20.793  1.00 25.54           N  
ATOM     62  H   LEU A   5      51.265  37.902  21.713  1.00 25.54           H  
ATOM     63  CA  LEU A   5      50.090  38.596  20.052  1.00 25.54           C  
ATOM     64  HA  LEU A   5      50.302  39.393  19.339  1.00 25.54           H  
ATOM     65  C   LEU A   5      48.983  39.222  20.932  1.00 25.54           C  
ATOM     66  CB  LEU A   5      49.685  37.356  19.215  1.00 25.54           C  
ATOM     67  HB2 LEU A   5      50.187  36.479  19.622  1.00 25.54           H  
ATOM     68  HB3 LEU A   5      48.615  37.162  19.291  1.00 25.54           H  
ATOM     69  O   LEU A   5      47.798  38.973  20.753  1.00 25.54           O  
ATOM     70  CG  LEU A   5      50.055  37.509  17.720  1.00 25.54           C  
ATOM     71  HG  LEU A   5      50.950  38.122  17.616  1.00 25.54           H  
ATOM     72  CD1 LEU A   5      50.364  36.151  17.096  1.00 25.54           C  
ATOM     73 HD11 LEU A   5      49.494  35.498  17.165  1.00 25.54           H  
ATOM     74 HD12 LEU A   5      51.211  35.693  17.606  1.00 25.54           H  
ATOM     75 HD13 LEU A   5      50.628  36.286  16.047  1.00 25.54           H  
ATOM     76  CD2 LEU A   5      48.919  38.166  16.933  1.00 25.54           C  
ATOM     77 HD21 LEU A   5      48.693  39.144  17.356  1.00 25.54           H  
ATOM     78 HD22 LEU A   5      48.026  37.543  16.965  1.00 25.54           H  
ATOM     79 HD23 LEU A   5      49.225  38.296  15.894  1.00 25.54           H  
ATOM     80  N   CYS A   6      49.390  40.084  21.876  1.00 21.25           N  
ATOM     81  H   CYS A   6      50.385  40.237  21.957  1.00 21.25           H  
ATOM     82  CA  CYS A   6      48.508  40.920  22.710  1.00 21.25           C  
ATOM     83  HA  CYS A   6      47.504  40.497  22.677  1.00 21.25           H  
ATOM     84  C   CYS A   6      48.339  42.372  22.211  1.00 21.25           C  
ATOM     85  CB  CYS A   6      48.965  40.881  24.183  1.00 21.25           C  
ATOM     86  HB2 CYS A   6      50.047  40.987  24.250  1.00 21.25           H  
ATOM     87  HB3 CYS A   6      48.506  41.705  24.729  1.00 21.25           H  
ATOM     88  O   CYS A   6      47.941  43.230  22.993  1.00 21.25           O  
ATOM     89  SG  CYS A   6      48.417  39.344  24.973  1.00 21.25           S  
ATOM     90  HG  CYS A   6      48.755  39.665  26.225  1.00 21.25           H  
ATOM     91  N   CYS A   7      48.595  42.693  20.941  1.00 22.87           N  
ATOM     92  H   CYS A   7      48.887  41.975  20.293  1.00 22.87           H  
ATOM     93  CA  CYS A   7      48.371  44.049  20.424  1.00 22.87           C  
ATOM     94  HA  CYS A   7      47.658  44.584  21.051  1.00 22.87           H  
ATOM     95  C   CYS A   7      47.786  44.005  19.007  1.00 22.87           C  
ATOM     96  CB  CYS A   7      49.696  44.838  20.442  1.00 22.87           C  
ATOM     97  HB2 CYS A   7      50.459  44.266  19.913  1.00 22.87           H  
ATOM     98  HB3 CYS A   7      49.553  45.777  19.908  1.00 22.87           H  
ATOM     99  O   CYS A   7      48.537  43.784  18.068  1.00 22.87           O  
ATOM    100  SG  CYS A   7      50.262  45.208  22.132  1.00 22.87           S  
ATOM    101  HG  CYS A   7      51.378  45.857  21.787  1.00 22.87           H  
ATOM    102  N   VAL A   8      46.466  44.186  18.864  1.00 23.08           N  
ATOM    103  H   VAL A   8      45.924  43.863  19.653  1.00 23.08           H  
ATOM    104  CA  VAL A   8      45.794  45.286  18.125  1.00 23.08           C  
ATOM    105  HA  VAL A   8      45.942  46.203  18.695  1.00 23.08           H  
ATOM    106  C   VAL A   8      44.273  45.011  18.111  1.00 23.08           C  
ATOM    107  CB  VAL A   8      46.328  45.584  16.692  1.00 23.08           C  
ATOM    108  HB  VAL A   8      46.320  44.674  16.091  1.00 23.08           H  
ATOM    109  O   VAL A   8      43.750  44.256  17.302  1.00 23.08           O  
ATOM    110  CG1 VAL A   8      45.458  46.646  15.991  1.00 23.08           C  
ATOM    111 HG11 VAL A   8      45.863  46.866  15.003  1.00 23.08           H  
ATOM    112 HG12 VAL A   8      45.420  47.561  16.582  1.00 23.08           H  
ATOM    113 HG13 VAL A   8      44.446  46.274  15.834  1.00 23.08           H  
ATOM    114  CG2 VAL A   8      47.751  46.192  16.694  1.00 23.08           C  
ATOM    115 HG21 VAL A   8      48.465  45.444  16.348  1.00 23.08           H  
ATOM    116 HG22 VAL A   8      47.842  47.031  16.005  1.00 23.08           H  
ATOM    117 HG23 VAL A   8      48.029  46.538  17.689  1.00 23.08           H  
ATOM    118  N   ILE A   9      43.575  45.660  19.043  1.00 22.64           N  
ATOM    119  H   ILE A   9      44.126  46.227  19.671  1.00 22.64           H  
ATOM    120  CA  ILE A   9      42.155  46.077  18.998  1.00 22.64           C  
ATOM    121  HA  ILE A   9      41.588  45.479  18.284  1.00 22.64           H  
ATOM    122  C   ILE A   9      42.230  47.555  18.536  1.00 22.64           C  
ATOM    123  CB  ILE A   9      41.583  45.932  20.442  1.00 22.64           C  
ATOM    124  HB  ILE A   9      42.225  46.512  21.104  1.00 22.64           H  
ATOM    125  O   ILE A   9      43.123  48.217  19.078  1.00 22.64           O  
ATOM    126  CG1 ILE A   9      41.611  44.468  20.944  1.00 22.64           C  
ATOM    127 HG12 ILE A   9      42.613  44.059  20.809  1.00 22.64           H  
ATOM    128 HG13 ILE A   9      40.926  43.866  20.346  1.00 22.64           H  
ATOM    129  CG2 ILE A   9      40.162  46.498  20.593  1.00 22.64           C  
ATOM    130 HG21 ILE A   9      40.169  47.567  20.384  1.00 22.64           H  
ATOM    131 HG22 ILE A   9      39.813  46.400  21.621  1.00 22.64           H  
ATOM    132 HG23 ILE A   9      39.472  45.970  19.935  1.00 22.64           H  
ATOM    133  CD1 ILE A   9      41.260  44.301  22.432  1.00 22.64           C  
ATOM    134 HD11 ILE A   9      40.197  44.474  22.602  1.00 22.64           H  
ATOM    135 HD12 ILE A   9      41.488  43.281  22.739  1.00 22.64           H  
ATOM    136 HD13 ILE A   9      41.850  44.990  23.036  1.00 22.64           H  
ATOM    137  N   PRO A  10      41.430  48.128  17.591  1.00 26.95           N  
ATOM    138  CA  PRO A  10      39.956  48.220  17.665  1.00 26.95           C  
ATOM    139  HA  PRO A  10      39.532  47.402  18.247  1.00 26.95           H  
ATOM    140  C   PRO A  10      39.169  48.328  16.326  1.00 26.95           C  
ATOM    141  CB  PRO A  10      39.765  49.569  18.384  1.00 26.95           C  
ATOM    142  HB2 PRO A  10      38.793  50.015  18.173  1.00 26.95           H  
ATOM    143  HB3 PRO A  10      39.885  49.460  19.462  1.00 26.95           H  
ATOM    144  O   PRO A  10      39.570  49.017  15.395  1.00 26.95           O  
ATOM    145  CG  PRO A  10      40.912  50.437  17.843  1.00 26.95           C  
ATOM    146  HG2 PRO A  10      40.540  51.180  17.138  1.00 26.95           H  
ATOM    147  HG3 PRO A  10      41.434  50.924  18.668  1.00 26.95           H  
ATOM    148  CD  PRO A  10      41.842  49.456  17.126  1.00 26.95           C  
ATOM    149  HD2 PRO A  10      42.882  49.699  17.344  1.00 26.95           H  
ATOM    150  HD3 PRO A  10      41.733  49.536  16.044  1.00 26.95           H  
ATOM    151  N   ASN A  11      37.947  47.785  16.290  1.00 25.05           N  
ATOM    152  H   ASN A  11      37.727  47.088  16.987  1.00 25.05           H  
ATOM    153  CA  ASN A  11      36.788  48.433  15.649  1.00 25.05           C  
ATOM    154  HA  ASN A  11      36.797  49.485  15.935  1.00 25.05           H  
ATOM    155  C   ASN A  11      35.499  47.854  16.257  1.00 25.05           C  
ATOM    156  CB  ASN A  11      36.842  48.364  14.105  1.00 25.05           C  
ATOM    157  HB2 ASN A  11      37.452  47.516  13.795  1.00 25.05           H  
ATOM    158  HB3 ASN A  11      35.838  48.216  13.706  1.00 25.05           H  
ATOM    159  O   ASN A  11      34.908  46.896  15.769  1.00 25.05           O  
ATOM    160  CG  ASN A  11      37.380  49.646  13.472  1.00 25.05           C  
ATOM    161  ND2 ASN A  11      37.876  49.570  12.259  1.00 25.05           N  
ATOM    162 HD21 ASN A  11      38.244  50.431  11.880  1.00 25.05           H  
ATOM    163 HD22 ASN A  11      37.949  48.675  11.796  1.00 25.05           H  
ATOM    164  OD1 ASN A  11      37.322  50.736  14.020  1.00 25.05           O  
ATOM    165  N   LEU A  12      35.132  48.431  17.404  1.00 22.55           N  
ATOM    166  H   LEU A  12      35.676  49.230  17.698  1.00 22.55           H  
ATOM    167  CA  LEU A  12      33.917  48.186  18.177  1.00 22.55           C  
ATOM    168  HA  LEU A  12      33.562  47.166  18.030  1.00 22.55           H  
ATOM    169  C   LEU A  12      32.833  49.172  17.732  1.00 22.55           C  
ATOM    170  CB  LEU A  12      34.238  48.435  19.670  1.00 22.55           C  
ATOM    171  HB2 LEU A  12      33.323  48.720  20.190  1.00 22.55           H  
ATOM    172  HB3 LEU A  12      34.907  49.293  19.738  1.00 22.55           H  
ATOM    173  O   LEU A  12      32.912  50.343  18.089  1.00 22.55           O  
ATOM    174  CG  LEU A  12      34.853  47.245  20.419  1.00 22.55           C  
ATOM    175  HG  LEU A  12      35.522  46.698  19.755  1.00 22.55           H  
ATOM    176  CD1 LEU A  12      35.661  47.742  21.619  1.00 22.55           C  
ATOM    177 HD11 LEU A  12      35.018  48.308  22.294  1.00 22.55           H  
ATOM    178 HD12 LEU A  12      36.081  46.890  22.154  1.00 22.55           H  
ATOM    179 HD13 LEU A  12      36.478  48.378  21.278  1.00 22.55           H  
ATOM    180  CD2 LEU A  12      33.755  46.311  20.931  1.00 22.55           C  
ATOM    181 HD21 LEU A  12      33.099  46.835  21.626  1.00 22.55           H  
ATOM    182 HD22 LEU A  12      34.206  45.460  21.440  1.00 22.55           H  
ATOM    183 HD23 LEU A  12      33.168  45.935  20.093  1.00 22.55           H  
ATOM    184  N   ALA A  13      31.825  48.696  17.002  1.00 23.96           N  
ATOM    185  H   ALA A  13      31.950  47.786  16.584  1.00 23.96           H  
ATOM    186  CA  ALA A  13      30.456  49.221  17.034  1.00 23.96           C  
ATOM    187  HA  ALA A  13      30.068  49.157  18.050  1.00 23.96           H  
ATOM    188  C   ALA A  13      29.576  48.363  16.114  1.00 23.96           C  
ATOM    189  CB  ALA A  13      30.392  50.694  16.583  1.00 23.96           C  
ATOM    190  HB1 ALA A  13      29.354  50.983  16.417  1.00 23.96           H  
ATOM    191  HB2 ALA A  13      30.947  50.827  15.654  1.00 23.96           H  
ATOM    192  HB3 ALA A  13      30.803  51.353  17.348  1.00 23.96           H  
ATOM    193  O   ALA A  13      29.622  48.556  14.906  1.00 23.96           O  
ATOM    194  N   THR A  14      28.818  47.427  16.698  1.00 27.71           N  
ATOM    195  H   THR A  14      29.026  47.257  17.672  1.00 27.71           H  
ATOM    196  CA  THR A  14      27.600  46.728  16.207  1.00 27.71           C  
ATOM    197  HA  THR A  14      26.762  47.127  16.778  1.00 27.71           H  
ATOM    198  C   THR A  14      27.644  45.243  16.578  1.00 27.71           C  
ATOM    199  CB  THR A  14      27.195  46.913  14.721  1.00 27.71           C  
ATOM    200  HB  THR A  14      26.381  46.216  14.520  1.00 27.71           H  
ATOM    201  O   THR A  14      27.892  44.384  15.745  1.00 27.71           O  
ATOM    202  CG2 THR A  14      26.655  48.322  14.429  1.00 27.71           C  
ATOM    203 HG21 THR A  14      27.386  48.928  13.895  1.00 27.71           H  
ATOM    204 HG22 THR A  14      26.367  48.828  15.351  1.00 27.71           H  
ATOM    205 HG23 THR A  14      25.773  48.227  13.796  1.00 27.71           H  
ATOM    206  OG1 THR A  14      28.225  46.646  13.805  1.00 27.71           O  
ATOM    207  HG1 THR A  14      28.913  47.288  13.996  1.00 27.71           H  
ATOM    208  N   PHE A  15      27.424  44.939  17.860  1.00 27.04           N  
ATOM    209  H   PHE A  15      27.169  45.666  18.513  1.00 27.04           H  
ATOM    210  CA  PHE A  15      27.204  43.567  18.319  1.00 27.04           C  
ATOM    211  HA  PHE A  15      27.101  42.915  17.452  1.00 27.04           H  
ATOM    212  C   PHE A  15      25.878  43.473  19.073  1.00 27.04           C  
ATOM    213  CB  PHE A  15      28.404  43.049  19.126  1.00 27.04           C  
ATOM    214  HB2 PHE A  15      28.899  43.873  19.639  1.00 27.04           H  
ATOM    215  HB3 PHE A  15      28.043  42.360  19.889  1.00 27.04           H  
ATOM    216  O   PHE A  15      25.603  44.286  19.958  1.00 27.04           O  
ATOM    217  CG  PHE A  15      29.392  42.292  18.260  1.00 27.04           C  
ATOM    218  CD1 PHE A  15      29.027  41.027  17.783  1.00 27.04           C  
ATOM    219  HD1 PHE A  15      28.046  40.651  18.032  1.00 27.04           H  
ATOM    220  CD2 PHE A  15      30.631  42.837  17.882  1.00 27.04           C  
ATOM    221  HD2 PHE A  15      30.914  43.824  18.220  1.00 27.04           H  
ATOM    222  CE1 PHE A  15      29.885  40.283  16.959  1.00 27.04           C  
ATOM    223  HE1 PHE A  15      29.568  39.318  16.590  1.00 27.04           H  
ATOM    224  CE2 PHE A  15      31.496  42.103  17.047  1.00 27.04           C  
ATOM    225  HE2 PHE A  15      32.443  42.524  16.744  1.00 27.04           H  
ATOM    226  CZ  PHE A  15      31.127  40.823  16.590  1.00 27.04           C  
ATOM    227  HZ  PHE A  15      31.783  40.263  15.941  1.00 27.04           H  
ATOM    228  N   ASP A  16      25.078  42.495  18.651  1.00 32.08           N  
ATOM    229  H   ASP A  16      25.458  41.857  17.967  1.00 32.08           H  
ATOM    230  CA  ASP A  16      23.759  42.122  19.154  1.00 32.08           C  
ATOM    231  HA  ASP A  16      23.299  42.994  19.621  1.00 32.08           H  
ATOM    232  C   ASP A  16      23.902  41.017  20.224  1.00 32.08           C  
ATOM    233  CB  ASP A  16      22.895  41.706  17.941  1.00 32.08           C  
ATOM    234  HB2 ASP A  16      23.088  42.401  17.124  1.00 32.08           H  
ATOM    235  HB3 ASP A  16      23.204  40.713  17.612  1.00 32.08           H  
ATOM    236  O   ASP A  16      24.904  40.300  20.289  1.00 32.08           O  
ATOM    237  CG  ASP A  16      21.381  41.706  18.186  1.00 32.08           C  
ATOM    238  OD1 ASP A  16      20.974  41.944  19.346  1.00 32.08           O  
ATOM    239  OD2 ASP A  16      20.641  41.482  17.203  1.00 32.08           O  
ATOM    240  N   GLU A  17      22.908  40.883  21.099  1.00 28.93           N  
ATOM    241  H   GLU A  17      22.064  41.390  20.874  1.00 28.93           H  
ATOM    242  CA  GLU A  17      22.957  40.175  22.393  1.00 28.93           C  
ATOM    243  HA  GLU A  17      23.739  40.635  22.997  1.00 28.93           H  
ATOM    244  C   GLU A  17      23.285  38.666  22.290  1.00 28.93           C  
ATOM    245  CB  GLU A  17      21.600  40.427  23.079  1.00 28.93           C  
ATOM    246  HB2 GLU A  17      20.847  39.788  22.617  1.00 28.93           H  
ATOM    247  HB3 GLU A  17      21.318  41.466  22.905  1.00 28.93           H  
ATOM    248  O   GLU A  17      23.706  38.033  23.264  1.00 28.93           O  
ATOM    249  CG  GLU A  17      21.601  40.200  24.598  1.00 28.93           C  
ATOM    250  HG2 GLU A  17      21.883  39.166  24.799  1.00 28.93           H  
ATOM    251  HG3 GLU A  17      22.355  40.846  25.047  1.00 28.93           H  
ATOM    252  CD  GLU A  17      20.237  40.477  25.261  1.00 28.93           C  
ATOM    253  OE1 GLU A  17      20.073  40.022  26.419  1.00 28.93           O  
ATOM    254  OE2 GLU A  17      19.360  41.107  24.631  1.00 28.93           O  
ATOM    255  N   SER A  18      23.156  38.078  21.098  1.00 34.44           N  
ATOM    256  H   SER A  18      22.847  38.660  20.333  1.00 34.44           H  
ATOM    257  CA  SER A  18      23.504  36.674  20.845  1.00 34.44           C  
ATOM    258  HA  SER A  18      23.124  36.091  21.683  1.00 34.44           H  
ATOM    259  C   SER A  18      25.016  36.401  20.804  1.00 34.44           C  
ATOM    260  CB  SER A  18      22.768  36.165  19.603  1.00 34.44           C  
ATOM    261  HB2 SER A  18      22.970  35.101  19.481  1.00 34.44           H  
ATOM    262  HB3 SER A  18      21.697  36.286  19.768  1.00 34.44           H  
ATOM    263  O   SER A  18      25.448  35.327  21.231  1.00 34.44           O  
ATOM    264  OG  SER A  18      23.098  36.835  18.405  1.00 34.44           O  
ATOM    265  HG  SER A  18      23.535  37.676  18.563  1.00 34.44           H  
ATOM    266  N   ASP A  19      25.835  37.392  20.441  1.00 29.66           N  
ATOM    267  H   ASP A  19      25.441  38.269  20.131  1.00 29.66           H  
ATOM    268  CA  ASP A  19      27.298  37.252  20.372  1.00 29.66           C  
ATOM    269  HA  ASP A  19      27.542  36.258  19.997  1.00 29.66           H  
ATOM    270  C   ASP A  19      27.965  37.391  21.754  1.00 29.66           C  
ATOM    271  CB  ASP A  19      27.829  38.270  19.359  1.00 29.66           C  
ATOM    272  HB2 ASP A  19      28.918  38.233  19.354  1.00 29.66           H  
ATOM    273  HB3 ASP A  19      27.518  39.267  19.673  1.00 29.66           H  
ATOM    274  O   ASP A  19      29.029  36.825  22.019  1.00 29.66           O  
ATOM    275  CG  ASP A  19      27.317  37.962  17.945  1.00 29.66           C  
ATOM    276  OD1 ASP A  19      27.475  36.795  17.527  1.00 29.66           O  
ATOM    277  OD2 ASP A  19      26.761  38.880  17.305  1.00 29.66           O  
ATOM    278  N   VAL A  20      27.274  38.043  22.699  1.00 29.47           N  
ATOM    279  H   VAL A  20      26.408  38.473  22.407  1.00 29.47           H  
ATOM    280  CA  VAL A  20      27.682  38.149  24.111  1.00 29.47           C  
ATOM    281  HA  VAL A  20      28.716  38.494  24.147  1.00 29.47           H  
ATOM    282  C   VAL A  20      27.640  36.785  24.808  1.00 29.47           C  
ATOM    283  CB  VAL A  20      26.800  39.185  24.843  1.00 29.47           C  
ATOM    284  HB  VAL A  20      25.754  38.897  24.737  1.00 29.47           H  
ATOM    285  O   VAL A  20      28.482  36.493  25.657  1.00 29.47           O  
ATOM    286  CG1 VAL A  20      27.109  39.286  26.344  1.00 29.47           C  
ATOM    287 HG11 VAL A  20      26.848  38.354  26.846  1.00 29.47           H  
ATOM    288 HG12 VAL A  20      28.168  39.494  26.495  1.00 29.47           H  
ATOM    289 HG13 VAL A  20      26.514  40.084  26.788  1.00 29.47           H  
ATOM    290  CG2 VAL A  20      26.987  40.582  24.235  1.00 29.47           C  
ATOM    291 HG21 VAL A  20      26.363  41.304  24.762  1.00 29.47           H  
ATOM    292 HG22 VAL A  20      26.687  40.585  23.187  1.00 29.47           H  
ATOM    293 HG23 VAL A  20      28.031  40.887  24.307  1.00 29.47           H  
ATOM    294  N   ARG A  21      26.707  35.901  24.432  1.00 27.23           N  
ATOM    295  H   ARG A  21      26.082  36.161  23.682  1.00 27.23           H  
ATOM    296  CA  ARG A  21      26.590  34.572  25.056  1.00 27.23           C  
ATOM    297  HA  ARG A  21      26.760  34.678  26.127  1.00 27.23           H  
ATOM    298  C   ARG A  21      27.672  33.593  24.602  1.00 27.23           C  
ATOM    299  CB  ARG A  21      25.182  34.001  24.850  1.00 27.23           C  
ATOM    300  HB2 ARG A  21      25.184  32.956  25.157  1.00 27.23           H  
ATOM    301  HB3 ARG A  21      24.908  34.055  23.796  1.00 27.23           H  
ATOM    302  O   ARG A  21      28.055  32.726  25.387  1.00 27.23           O  
ATOM    303  CG  ARG A  21      24.156  34.761  25.704  1.00 27.23           C  
ATOM    304  HG2 ARG A  21      24.500  34.797  26.737  1.00 27.23           H  
ATOM    305  HG3 ARG A  21      24.051  35.779  25.328  1.00 27.23           H  
ATOM    306  CD  ARG A  21      22.800  34.055  25.655  1.00 27.23           C  
ATOM    307  HD2 ARG A  21      22.927  33.037  26.022  1.00 27.23           H  
ATOM    308  HD3 ARG A  21      22.462  34.022  24.620  1.00 27.23           H  
ATOM    309  NE  ARG A  21      21.803  34.764  26.477  1.00 27.23           N  
ATOM    310  HE  ARG A  21      22.027  35.715  26.730  1.00 27.23           H  
ATOM    311  NH1 ARG A  21      20.178  33.144  26.444  1.00 27.23           N  
ATOM    312 HH11 ARG A  21      20.785  32.581  25.865  1.00 27.23           H  
ATOM    313 HH12 ARG A  21      19.245  32.837  26.677  1.00 27.23           H  
ATOM    314  NH2 ARG A  21      19.801  35.075  27.507  1.00 27.23           N  
ATOM    315 HH21 ARG A  21      18.857  34.778  27.707  1.00 27.23           H  
ATOM    316 HH22 ARG A  21      20.060  36.035  27.686  1.00 27.23           H  
ATOM    317  CZ  ARG A  21      20.604  34.323  26.809  1.00 27.23           C  
ATOM    318  N   LEU A  22      28.217  33.753  23.395  1.00 29.48           N  
ATOM    319  H   LEU A  22      27.871  34.489  22.796  1.00 29.48           H  
ATOM    320  CA  LEU A  22      29.309  32.902  22.916  1.00 29.48           C  
ATOM    321  HA  LEU A  22      29.114  31.887  23.262  1.00 29.48           H  
ATOM    322  C   LEU A  22      30.664  33.318  23.520  1.00 29.48           C  
ATOM    323  CB  LEU A  22      29.318  32.894  21.377  1.00 29.48           C  
ATOM    324  HB2 LEU A  22      28.335  33.156  20.986  1.00 29.48           H  
ATOM    325  HB3 LEU A  22      30.018  33.653  21.029  1.00 29.48           H  
ATOM    326  O   LEU A  22      31.471  32.456  23.867  1.00 29.48           O  
ATOM    327  CG  LEU A  22      29.719  31.516  20.816  1.00 29.48           C  
ATOM    328  HG  LEU A  22      30.511  31.086  21.429  1.00 29.48           H  
ATOM    329  CD1 LEU A  22      28.522  30.557  20.796  1.00 29.48           C  
ATOM    330 HD11 LEU A  22      28.837  29.589  20.408  1.00 29.48           H  
ATOM    331 HD12 LEU A  22      28.135  30.421  21.806  1.00 29.48           H  
ATOM    332 HD13 LEU A  22      27.735  30.959  20.159  1.00 29.48           H  
ATOM    333  CD2 LEU A  22      30.245  31.649  19.390  1.00 29.48           C  
ATOM    334 HD21 LEU A  22      30.522  30.670  19.000  1.00 29.48           H  
ATOM    335 HD22 LEU A  22      31.128  32.289  19.383  1.00 29.48           H  
ATOM    336 HD23 LEU A  22      29.483  32.093  18.749  1.00 29.48           H  
ATOM    337  N   ALA A  23      30.871  34.620  23.752  1.00 25.74           N  
ATOM    338  H   ALA A  23      30.198  35.284  23.394  1.00 25.74           H  
ATOM    339  CA  ALA A  23      32.067  35.146  24.415  1.00 25.74           C  
ATOM    340  HA  ALA A  23      32.947  34.747  23.910  1.00 25.74           H  
ATOM    341  C   ALA A  23      32.166  34.736  25.899  1.00 25.74           C  
ATOM    342  CB  ALA A  23      32.067  36.670  24.249  1.00 25.74           C  
ATOM    343  HB1 ALA A  23      32.037  36.927  23.190  1.00 25.74           H  
ATOM    344  HB2 ALA A  23      32.972  37.087  24.690  1.00 25.74           H  
ATOM    345  HB3 ALA A  23      31.196  37.101  24.743  1.00 25.74           H  
ATOM    346  O   ALA A  23      33.259  34.477  26.403  1.00 25.74           O  
ATOM    347  N   VAL A  24      31.029  34.611  26.596  1.00 27.68           N  
ATOM    348  H   VAL A  24      30.167  34.895  26.153  1.00 27.68           H  
ATOM    349  CA  VAL A  24      30.996  34.193  28.011  1.00 27.68           C  
ATOM    350  HA  VAL A  24      31.813  34.691  28.533  1.00 27.68           H  
ATOM    351  C   VAL A  24      31.263  32.688  28.174  1.00 27.68           C  
ATOM    352  CB  VAL A  24      29.686  34.660  28.676  1.00 27.68           C  
ATOM    353  HB  VAL A  24      28.840  34.320  28.079  1.00 27.68           H  
ATOM    354  O   VAL A  24      31.882  32.282  29.153  1.00 27.68           O  
ATOM    355  CG1 VAL A  24      29.514  34.143  30.109  1.00 27.68           C  
ATOM    356 HG11 VAL A  24      30.387  34.397  30.709  1.00 27.68           H  
ATOM    357 HG12 VAL A  24      29.395  33.060  30.107  1.00 27.68           H  
ATOM    358 HG13 VAL A  24      28.625  34.580  30.563  1.00 27.68           H  
ATOM    359  CG2 VAL A  24      29.657  36.195  28.758  1.00 27.68           C  
ATOM    360 HG21 VAL A  24      30.441  36.548  29.428  1.00 27.68           H  
ATOM    361 HG22 VAL A  24      28.688  36.526  29.132  1.00 27.68           H  
ATOM    362 HG23 VAL A  24      29.815  36.641  27.776  1.00 27.68           H  
ATOM    363  N   SER A  25      30.923  31.857  27.185  1.00 28.41           N  
ATOM    364  H   SER A  25      30.437  32.234  26.383  1.00 28.41           H  
ATOM    365  CA  SER A  25      31.190  30.410  27.238  1.00 28.41           C  
ATOM    366  HA  SER A  25      30.843  30.031  28.199  1.00 28.41           H  
ATOM    367  C   SER A  25      32.677  30.044  27.116  1.00 28.41           C  
ATOM    368  CB  SER A  25      30.386  29.713  26.138  1.00 28.41           C  
ATOM    369  HB2 SER A  25      30.618  30.176  25.179  1.00 28.41           H  
ATOM    370  HB3 SER A  25      29.321  29.834  26.333  1.00 28.41           H  
ATOM    371  O   SER A  25      33.068  28.972  27.577  1.00 28.41           O  
ATOM    372  OG  SER A  25      30.700  28.336  26.060  1.00 28.41           O  
ATOM    373  HG  SER A  25      31.455  28.156  26.625  1.00 28.41           H  
ATOM    374  N   TRP A  26      33.514  30.890  26.508  1.00 25.61           N  
ATOM    375  H   TRP A  26      33.143  31.743  26.113  1.00 25.61           H  
ATOM    376  CA  TRP A  26      34.951  30.611  26.356  1.00 25.61           C  
ATOM    377  HA  TRP A  26      35.103  29.532  26.330  1.00 25.61           H  
ATOM    378  C   TRP A  26      35.788  31.098  27.546  1.00 25.61           C  
ATOM    379  CB  TRP A  26      35.443  31.150  25.007  1.00 25.61           C  
ATOM    380  HB2 TRP A  26      36.518  31.318  25.076  1.00 25.61           H  
ATOM    381  HB3 TRP A  26      34.977  32.113  24.799  1.00 25.61           H  
ATOM    382  O   TRP A  26      36.900  30.613  27.755  1.00 25.61           O  
ATOM    383  CG  TRP A  26      35.211  30.223  23.848  1.00 25.61           C  
ATOM    384  CD1 TRP A  26      34.060  29.568  23.565  1.00 25.61           C  
ATOM    385  HD1 TRP A  26      33.144  29.653  24.129  1.00 25.61           H  
ATOM    386  CD2 TRP A  26      36.158  29.820  22.810  1.00 25.61           C  
ATOM    387  CE2 TRP A  26      35.509  28.895  21.937  1.00 25.61           C  
ATOM    388  CE3 TRP A  26      37.500  30.147  22.513  1.00 25.61           C  
ATOM    389  HE3 TRP A  26      38.023  30.847  23.148  1.00 25.61           H  
ATOM    390  NE1 TRP A  26      34.235  28.776  22.447  1.00 25.61           N  
ATOM    391  HE1 TRP A  26      33.501  28.208  22.049  1.00 25.61           H  
ATOM    392  CH2 TRP A  26      37.487  28.674  20.563  1.00 25.61           C  
ATOM    393  HH2 TRP A  26      37.997  28.250  19.710  1.00 25.61           H  
ATOM    394  CZ2 TRP A  26      36.153  28.323  20.831  1.00 25.61           C  
ATOM    395  HZ2 TRP A  26      35.628  27.631  20.190  1.00 25.61           H  
ATOM    396  CZ3 TRP A  26      38.156  29.584  21.401  1.00 25.61           C  
ATOM    397  HZ3 TRP A  26      39.180  29.853  21.187  1.00 25.61           H  
ATOM    398  N   ALA A  27      35.239  31.985  28.383  1.00 25.18           N  
ATOM    399  H   ALA A  27      34.313  32.336  28.181  1.00 25.18           H  
ATOM    400  CA  ALA A  27      35.909  32.468  29.588  1.00 25.18           C  
ATOM    401  HA  ALA A  27      36.949  32.678  29.339  1.00 25.18           H  
ATOM    402  C   ALA A  27      35.930  31.437  30.736  1.00 25.18           C  
ATOM    403  CB  ALA A  27      35.254  33.788  30.004  1.00 25.18           C  
ATOM    404  HB1 ALA A  27      35.777  34.199  30.868  1.00 25.18           H  
ATOM    405  HB2 ALA A  27      34.211  33.616  30.270  1.00 25.18           H  
ATOM    406  HB3 ALA A  27      35.302  34.503  29.183  1.00 25.18           H  
ATOM    407  O   ALA A  27      36.802  31.512  31.599  1.00 25.18           O  
ATOM    408  N   GLU A  28      35.038  30.441  30.746  1.00 24.32           N  
ATOM    409  H   GLU A  28      34.292  30.449  30.064  1.00 24.32           H  
ATOM    410  CA  GLU A  28      34.957  29.485  31.864  1.00 24.32           C  
ATOM    411  HA  GLU A  28      35.356  29.967  32.756  1.00 24.32           H  
ATOM    412  C   GLU A  28      35.831  28.228  31.702  1.00 24.32           C  
ATOM    413  CB  GLU A  28      33.492  29.162  32.193  1.00 24.32           C  
ATOM    414  HB2 GLU A  28      32.970  28.850  31.288  1.00 24.32           H  
ATOM    415  HB3 GLU A  28      33.468  28.344  32.914  1.00 24.32           H  
ATOM    416  O   GLU A  28      36.057  27.518  32.679  1.00 24.32           O  
ATOM    417  CG  GLU A  28      32.796  30.384  32.822  1.00 24.32           C  
ATOM    418  HG2 GLU A  28      32.701  31.166  32.069  1.00 24.32           H  
ATOM    419  HG3 GLU A  28      33.428  30.767  33.623  1.00 24.32           H  
ATOM    420  CD  GLU A  28      31.406  30.070  33.399  1.00 24.32           C  
ATOM    421  OE1 GLU A  28      30.977  30.828  34.301  1.00 24.32           O  
ATOM    422  OE2 GLU A  28      30.780  29.084  32.949  1.00 24.32           O  
ATOM    423  N   SER A  29      36.420  27.970  30.527  1.00 26.03           N  
ATOM    424  H   SER A  29      36.251  28.605  29.759  1.00 26.03           H  
ATOM    425  CA  SER A  29      37.239  26.757  30.302  1.00 26.03           C  
ATOM    426  HA  SER A  29      37.050  26.058  31.116  1.00 26.03           H  
ATOM    427  C   SER A  29      38.761  26.973  30.334  1.00 26.03           C  
ATOM    428  CB  SER A  29      36.780  26.022  29.042  1.00 26.03           C  
ATOM    429  HB2 SER A  29      36.837  26.688  28.181  1.00 26.03           H  
ATOM    430  HB3 SER A  29      37.419  25.157  28.867  1.00 26.03           H  
ATOM    431  O   SER A  29      39.513  26.018  30.161  1.00 26.03           O  
ATOM    432  OG  SER A  29      35.449  25.573  29.222  1.00 26.03           O  
ATOM    433  HG  SER A  29      34.889  26.329  29.414  1.00 26.03           H  
ATOM    434  N   ALA A  30      39.243  28.189  30.618  1.00 21.69           N  
ATOM    435  H   ALA A  30      38.583  28.944  30.735  1.00 21.69           H  
ATOM    436  CA  ALA A  30      40.679  28.496  30.713  1.00 21.69           C  
ATOM    437  HA  ALA A  30      41.240  27.608  30.421  1.00 21.69           H  
ATOM    438  C   ALA A  30      41.171  28.814  32.141  1.00 21.69           C  
ATOM    439  CB  ALA A  30      41.038  29.568  29.678  1.00 21.69           C  
ATOM    440  HB1 ALA A  30      40.717  29.248  28.687  1.00 21.69           H  
ATOM    441  HB2 ALA A  30      42.116  29.726  29.664  1.00 21.69           H  
ATOM    442  HB3 ALA A  30      40.543  30.506  29.929  1.00 21.69           H  
ATOM    443  O   ALA A  30      42.254  29.374  32.306  1.00 21.69           O  
ATOM    444  N   SER A  31      40.424  28.423  33.186  1.00 22.69           N  
ATOM    445  H   SER A  31      39.541  27.969  32.995  1.00 22.69           H  
ATOM    446  CA  SER A  31      40.931  28.420  34.567  1.00 22.69           C  
ATOM    447  HA  SER A  31      41.890  28.938  34.568  1.00 22.69           H  
ATOM    448  C   SER A  31      41.267  26.998  35.035  1.00 22.69           C  
ATOM    449  CB  SER A  31      40.078  29.275  35.523  1.00 22.69           C  
ATOM    450  HB2 SER A  31      40.725  29.615  36.331  1.00 22.69           H  
ATOM    451  HB3 SER A  31      39.721  30.156  34.991  1.00 22.69           H  
ATOM    452  O   SER A  31      40.540  26.338  35.769  1.00 22.69           O  
ATOM    453  OG  SER A  31      38.981  28.618  36.118  1.00 22.69           O  
ATOM    454  HG  SER A  31      38.426  28.230  35.437  1.00 22.69           H  
ATOM    455  N   MET A  32      42.426  26.507  34.600  1.00 19.90           N  
ATOM    456  H   MET A  32      42.939  27.072  33.938  1.00 19.90           H  
ATOM    457  CA  MET A  32      43.226  25.659  35.479  1.00 19.90           C  
ATOM    458  HA  MET A  32      42.576  25.143  36.185  1.00 19.90           H  
ATOM    459  C   MET A  32      44.168  26.555  36.292  1.00 19.90           C  
ATOM    460  CB  MET A  32      44.021  24.591  34.711  1.00 19.90           C  
ATOM    461  HB2 MET A  32      44.848  24.278  35.348  1.00 19.90           H  
ATOM    462  HB3 MET A  32      44.453  25.015  33.803  1.00 19.90           H  
ATOM    463  O   MET A  32      44.686  27.547  35.786  1.00 19.90           O  
ATOM    464  CG  MET A  32      43.222  23.328  34.372  1.00 19.90           C  
ATOM    465  HG2 MET A  32      42.398  23.209  35.076  1.00 19.90           H  
ATOM    466  HG3 MET A  32      42.804  23.436  33.371  1.00 19.90           H  
ATOM    467  SD  MET A  32      44.253  21.831  34.449  1.00 19.90           S  
ATOM    468  CE  MET A  32      43.264  20.687  33.453  1.00 19.90           C  
ATOM    469  HE1 MET A  32      43.175  21.068  32.436  1.00 19.90           H  
ATOM    470  HE2 MET A  32      43.749  19.711  33.429  1.00 19.90           H  
ATOM    471  HE3 MET A  32      42.270  20.585  33.889  1.00 19.90           H  
ATOM    472  N   CYS A  33      44.443  26.116  37.521  1.00 19.82           N  
ATOM    473  H   CYS A  33      43.934  25.291  37.805  1.00 19.82           H  
ATOM    474  CA  CYS A  33      45.574  26.506  38.369  1.00 19.82           C  
ATOM    475  HA  CYS A  33      45.705  25.682  39.071  1.00 19.82           H  
ATOM    476  C   CYS A  33      45.414  27.755  39.253  1.00 19.82           C  
ATOM    477  CB  CYS A  33      46.885  26.537  37.557  1.00 19.82           C  
ATOM    478  HB2 CYS A  33      47.713  26.796  38.217  1.00 19.82           H  
ATOM    479  HB3 CYS A  33      46.830  27.305  36.786  1.00 19.82           H  
ATOM    480  O   CYS A  33      45.920  28.827  38.931  1.00 19.82           O  
ATOM    481  SG  CYS A  33      47.210  24.919  36.805  1.00 19.82           S  
ATOM    482  HG  CYS A  33      48.117  25.320  35.910  1.00 19.82           H  
ATOM    483  N   LYS A  34      44.916  27.546  40.482  1.00 21.33           N  
ATOM    484  H   LYS A  34      44.241  26.801  40.577  1.00 21.33           H  
ATOM    485  CA  LYS A  34      45.671  27.891  41.706  1.00 21.33           C  
ATOM    486  HA  LYS A  34      46.665  27.454  41.618  1.00 21.33           H  
ATOM    487  C   LYS A  34      45.033  27.299  42.970  1.00 21.33           C  
ATOM    488  CB  LYS A  34      45.849  29.421  41.856  1.00 21.33           C  
ATOM    489  HB2 LYS A  34      45.176  29.944  41.175  1.00 21.33           H  
ATOM    490  HB3 LYS A  34      45.590  29.736  42.867  1.00 21.33           H  
ATOM    491  O   LYS A  34      43.940  27.687  43.346  1.00 21.33           O  
ATOM    492  CG  LYS A  34      47.308  29.832  41.582  1.00 21.33           C  
ATOM    493  HG2 LYS A  34      47.946  29.450  42.379  1.00 21.33           H  
ATOM    494  HG3 LYS A  34      47.649  29.402  40.640  1.00 21.33           H  
ATOM    495  CD  LYS A  34      47.448  31.354  41.506  1.00 21.33           C  
ATOM    496  HD2 LYS A  34      46.785  31.727  40.726  1.00 21.33           H  
ATOM    497  HD3 LYS A  34      47.155  31.788  42.463  1.00 21.33           H  
ATOM    498  CE  LYS A  34      48.895  31.733  41.177  1.00 21.33           C  
ATOM    499  HE2 LYS A  34      49.542  31.361  41.971  1.00 21.33           H  
ATOM    500  HE3 LYS A  34      49.177  31.233  40.250  1.00 21.33           H  
ATOM    501  NZ  LYS A  34      49.042  33.201  41.029  1.00 21.33           N  
ATOM    502  HZ1 LYS A  34      48.443  33.531  40.286  1.00 21.33           H  
ATOM    503  HZ2 LYS A  34      48.775  33.669  41.883  1.00 21.33           H  
ATOM    504  HZ3 LYS A  34      49.996  33.444  40.802  1.00 21.33           H  
ATOM    505  N   SER A  35      45.777  26.371  43.583  1.00 20.60           N  
ATOM    506  H   SER A  35      46.468  25.960  42.972  1.00 20.60           H  
ATOM    507  CA  SER A  35      46.180  26.314  45.006  1.00 20.60           C  
ATOM    508  HA  SER A  35      46.519  25.292  45.177  1.00 20.60           H  
ATOM    509  C   SER A  35      45.180  26.631  46.134  1.00 20.60           C  
ATOM    510  CB  SER A  35      47.405  27.219  45.196  1.00 20.60           C  
ATOM    511  HB2 SER A  35      47.743  27.166  46.231  1.00 20.60           H  
ATOM    512  HB3 SER A  35      48.214  26.881  44.548  1.00 20.60           H  
ATOM    513  O   SER A  35      44.447  27.604  46.059  1.00 20.60           O  
ATOM    514  OG  SER A  35      47.078  28.557  44.872  1.00 20.60           O  
ATOM    515  HG  SER A  35      46.197  28.735  45.208  1.00 20.60           H  
ATOM    516  N   TYR A  36      45.384  25.926  47.259  1.00 22.38           N  
ATOM    517  H   TYR A  36      46.089  25.207  47.184  1.00 22.38           H  
ATOM    518  CA  TYR A  36      44.755  25.989  48.596  1.00 22.38           C  
ATOM    519  HA  TYR A  36      45.564  25.714  49.273  1.00 22.38           H  
ATOM    520  C   TYR A  36      43.672  24.920  48.806  1.00 22.38           C  
ATOM    521  CB  TYR A  36      44.357  27.405  49.055  1.00 22.38           C  
ATOM    522  HB2 TYR A  36      43.694  27.888  48.337  1.00 22.38           H  
ATOM    523  HB3 TYR A  36      43.777  27.303  49.972  1.00 22.38           H  
ATOM    524  O   TYR A  36      42.563  25.031  48.310  1.00 22.38           O  
ATOM    525  CG  TYR A  36      45.553  28.289  49.364  1.00 22.38           C  
ATOM    526  CD1 TYR A  36      46.103  28.260  50.659  1.00 22.38           C  
ATOM    527  HD1 TYR A  36      45.642  27.652  51.424  1.00 22.38           H  
ATOM    528  CD2 TYR A  36      46.133  29.114  48.380  1.00 22.38           C  
ATOM    529  HD2 TYR A  36      45.682  29.187  47.402  1.00 22.38           H  
ATOM    530  CE1 TYR A  36      47.242  29.024  50.968  1.00 22.38           C  
ATOM    531  HE1 TYR A  36      47.655  28.994  51.965  1.00 22.38           H  
ATOM    532  CE2 TYR A  36      47.282  29.871  48.678  1.00 22.38           C  
ATOM    533  HE2 TYR A  36      47.734  30.505  47.929  1.00 22.38           H  
ATOM    534  OH  TYR A  36      48.939  30.565  50.262  1.00 22.38           O  
ATOM    535  HH  TYR A  36      49.199  30.468  51.181  1.00 22.38           H  
ATOM    536  CZ  TYR A  36      47.838  29.825  49.973  1.00 22.38           C  
ATOM    537  N   SER A  37      43.969  23.749  49.384  1.00 20.05           N  
ATOM    538  H   SER A  37      43.317  23.052  49.055  1.00 20.05           H  
ATOM    539  CA  SER A  37      44.434  23.477  50.759  1.00 20.05           C  
ATOM    540  HA  SER A  37      44.339  22.397  50.873  1.00 20.05           H  
ATOM    541  C   SER A  37      43.524  24.092  51.826  1.00 20.05           C  
ATOM    542  CB  SER A  37      45.928  23.759  51.030  1.00 20.05           C  
ATOM    543  HB2 SER A  37      46.513  23.538  50.137  1.00 20.05           H  
ATOM    544  HB3 SER A  37      46.259  23.085  51.821  1.00 20.05           H  
ATOM    545  O   SER A  37      43.646  25.282  52.093  1.00 20.05           O  
ATOM    546  OG  SER A  37      46.191  25.079  51.460  1.00 20.05           O  
ATOM    547  HG  SER A  37      45.375  25.441  51.812  1.00 20.05           H  
ATOM    548  N   GLN A  38      42.675  23.268  52.449  1.00 21.89           N  
ATOM    549  H   GLN A  38      42.379  22.460  51.921  1.00 21.89           H  
ATOM    550  CA  GLN A  38      42.464  23.146  53.903  1.00 21.89           C  
ATOM    551  HA  GLN A  38      43.228  22.464  54.277  1.00 21.89           H  
ATOM    552  C   GLN A  38      41.102  22.490  54.205  1.00 21.89           C  
ATOM    553  CB  GLN A  38      42.623  24.466  54.693  1.00 21.89           C  
ATOM    554  HB2 GLN A  38      42.043  24.411  55.614  1.00 21.89           H  
ATOM    555  HB3 GLN A  38      42.231  25.308  54.123  1.00 21.89           H  
ATOM    556  O   GLN A  38      40.054  22.971  53.800  1.00 21.89           O  
ATOM    557  CG  GLN A  38      44.095  24.692  55.105  1.00 21.89           C  
ATOM    558  HG2 GLN A  38      44.751  24.634  54.237  1.00 21.89           H  
ATOM    559  HG3 GLN A  38      44.391  23.900  55.791  1.00 21.89           H  
ATOM    560  CD  GLN A  38      44.351  26.027  55.798  1.00 21.89           C  
ATOM    561  NE2 GLN A  38      45.589  26.329  56.126  1.00 21.89           N  
ATOM    562 HE21 GLN A  38      45.702  27.223  56.581  1.00 21.89           H  
ATOM    563 HE22 GLN A  38      46.356  25.706  55.912  1.00 21.89           H  
ATOM    564  OE1 GLN A  38      43.473  26.821  56.079  1.00 21.89           O  
ATOM    565  N   THR A  39      41.184  21.375  54.939  1.00 21.85           N  
ATOM    566  H   THR A  39      42.125  21.023  55.046  1.00 21.85           H  
ATOM    567  CA  THR A  39      40.292  20.956  56.037  1.00 21.85           C  
ATOM    568  HA  THR A  39      40.618  19.951  56.303  1.00 21.85           H  
ATOM    569  C   THR A  39      38.775  20.841  55.801  1.00 21.85           C  
ATOM    570  CB  THR A  39      40.571  21.795  57.295  1.00 21.85           C  
ATOM    571  HB  THR A  39      39.905  21.476  58.096  1.00 21.85           H  
ATOM    572  O   THR A  39      38.049  21.819  55.683  1.00 21.85           O  
ATOM    573  CG2 THR A  39      42.024  21.643  57.764  1.00 21.85           C  
ATOM    574 HG21 THR A  39      42.254  20.591  57.935  1.00 21.85           H  
ATOM    575 HG22 THR A  39      42.146  22.185  58.702  1.00 21.85           H  
ATOM    576 HG23 THR A  39      42.713  22.063  57.032  1.00 21.85           H  
ATOM    577  OG1 THR A  39      40.370  23.157  57.031  1.00 21.85           O  
ATOM    578  HG1 THR A  39      39.506  23.246  56.620  1.00 21.85           H  
ATOM    579  N   SER A  40      38.316  19.588  55.897  1.00 19.28           N  
ATOM    580  H   SER A  40      39.040  18.884  55.867  1.00 19.28           H  
ATOM    581  CA  SER A  40      37.072  19.098  56.528  1.00 19.28           C  
ATOM    582  HA  SER A  40      36.340  18.827  55.767  1.00 19.28           H  
ATOM    583  C   SER A  40      36.415  19.997  57.600  1.00 19.28           C  
ATOM    584  CB  SER A  40      37.532  17.852  57.308  1.00 19.28           C  
ATOM    585  HB2 SER A  40      38.033  17.159  56.632  1.00 19.28           H  
ATOM    586  HB3 SER A  40      36.674  17.333  57.734  1.00 19.28           H  
ATOM    587  O   SER A  40      37.128  20.783  58.220  1.00 19.28           O  
ATOM    588  OG  SER A  40      38.428  18.228  58.349  1.00 19.28           O  
ATOM    589  HG  SER A  40      38.185  19.099  58.670  1.00 19.28           H  
ATOM    590  N   PRO A  41      35.242  19.613  58.147  1.00 32.15           N  
ATOM    591  CA  PRO A  41      33.983  19.141  57.558  1.00 32.15           C  
ATOM    592  HA  PRO A  41      34.019  19.134  56.469  1.00 32.15           H  
ATOM    593  C   PRO A  41      32.814  20.056  58.037  1.00 32.15           C  
ATOM    594  CB  PRO A  41      33.870  17.707  58.117  1.00 32.15           C  
ATOM    595  HB2 PRO A  41      34.405  17.025  57.455  1.00 32.15           H  
ATOM    596  HB3 PRO A  41      32.840  17.364  58.219  1.00 32.15           H  
ATOM    597  O   PRO A  41      33.060  21.111  58.609  1.00 32.15           O  
ATOM    598  CG  PRO A  41      34.582  17.753  59.479  1.00 32.15           C  
ATOM    599  HG2 PRO A  41      33.871  17.655  60.299  1.00 32.15           H  
ATOM    600  HG3 PRO A  41      35.321  16.954  59.542  1.00 32.15           H  
ATOM    601  CD  PRO A  41      35.267  19.122  59.519  1.00 32.15           C  
ATOM    602  HD2 PRO A  41      36.284  19.015  59.899  1.00 32.15           H  
ATOM    603  HD3 PRO A  41      34.721  19.808  60.166  1.00 32.15           H  
ATOM    604  N   VAL A  42      31.563  19.585  57.923  1.00 19.25           N  
ATOM    605  H   VAL A  42      31.457  18.773  57.333  1.00 19.25           H  
ATOM    606  CA  VAL A  42      30.364  19.947  58.736  1.00 19.25           C  
ATOM    607  HA  VAL A  42      29.945  18.960  58.933  1.00 19.25           H  
ATOM    608  C   VAL A  42      29.252  20.727  57.988  1.00 19.25           C  
ATOM    609  CB  VAL A  42      30.685  20.511  60.153  1.00 19.25           C  
ATOM    610  HB  VAL A  42      31.184  21.476  60.063  1.00 19.25           H  
ATOM    611  O   VAL A  42      29.553  21.603  57.180  1.00 19.25           O  
ATOM    612  CG1 VAL A  42      29.481  20.756  61.069  1.00 19.25           C  
ATOM    613 HG11 VAL A  42      29.822  21.237  61.986  1.00 19.25           H  
ATOM    614 HG12 VAL A  42      28.993  19.820  61.342  1.00 19.25           H  
ATOM    615 HG13 VAL A  42      28.782  21.449  60.600  1.00 19.25           H  
ATOM    616  CG2 VAL A  42      31.567  19.539  60.958  1.00 19.25           C  
ATOM    617 HG21 VAL A  42      31.118  18.546  60.986  1.00 19.25           H  
ATOM    618 HG22 VAL A  42      32.566  19.479  60.526  1.00 19.25           H  
ATOM    619 HG23 VAL A  42      31.694  19.904  61.977  1.00 19.25           H  
ATOM    620  N   PRO A  43      27.958  20.371  58.190  1.00 23.08           N  
ATOM    621  CA  PRO A  43      26.895  20.547  57.201  1.00 23.08           C  
ATOM    622  HA  PRO A  43      27.323  20.786  56.227  1.00 23.08           H  
ATOM    623  C   PRO A  43      25.823  21.602  57.549  1.00 23.08           C  
ATOM    624  CB  PRO A  43      26.262  19.150  57.150  1.00 23.08           C  
ATOM    625  HB2 PRO A  43      26.903  18.484  56.573  1.00 23.08           H  
ATOM    626  HB3 PRO A  43      25.257  19.159  56.727  1.00 23.08           H  
ATOM    627  O   PRO A  43      25.586  21.908  58.711  1.00 23.08           O  
ATOM    628  CG  PRO A  43      26.257  18.711  58.612  1.00 23.08           C  
ATOM    629  HG2 PRO A  43      25.330  19.023  59.093  1.00 23.08           H  
ATOM    630  HG3 PRO A  43      26.389  17.633  58.699  1.00 23.08           H  
ATOM    631  CD  PRO A  43      27.429  19.469  59.218  1.00 23.08           C  
ATOM    632  HD2 PRO A  43      27.061  20.051  60.063  1.00 23.08           H  
ATOM    633  HD3 PRO A  43      28.150  18.731  59.571  1.00 23.08           H  
ATOM    634  N   LEU A  44      25.092  21.991  56.492  1.00 18.74           N  
ATOM    635  H   LEU A  44      25.510  21.756  55.603  1.00 18.74           H  
ATOM    636  CA  LEU A  44      23.679  22.410  56.413  1.00 18.74           C  
ATOM    637  HA  LEU A  44      23.534  22.633  55.356  1.00 18.74           H  
ATOM    638  C   LEU A  44      23.194  23.695  57.132  1.00 18.74           C  
ATOM    639  CB  LEU A  44      22.771  21.193  56.717  1.00 18.74           C  
ATOM    640  HB2 LEU A  44      23.145  20.702  57.614  1.00 18.74           H  
ATOM    641  HB3 LEU A  44      21.761  21.536  56.944  1.00 18.74           H  
ATOM    642  O   LEU A  44      23.390  23.895  58.324  1.00 18.74           O  
ATOM    643  CG  LEU A  44      22.679  20.175  55.562  1.00 18.74           C  
ATOM    644  HG  LEU A  44      23.657  20.059  55.095  1.00 18.74           H  
ATOM    645  CD1 LEU A  44      22.232  18.806  56.074  1.00 18.74           C  
ATOM    646 HD11 LEU A  44      22.940  18.436  56.815  1.00 18.74           H  
ATOM    647 HD12 LEU A  44      22.192  18.096  55.248  1.00 18.74           H  
ATOM    648 HD13 LEU A  44      21.246  18.880  56.533  1.00 18.74           H  
ATOM    649  CD2 LEU A  44      21.671  20.634  54.503  1.00 18.74           C  
ATOM    650 HD21 LEU A  44      21.628  19.898  53.700  1.00 18.74           H  
ATOM    651 HD22 LEU A  44      20.680  20.735  54.944  1.00 18.74           H  
ATOM    652 HD23 LEU A  44      21.980  21.588  54.076  1.00 18.74           H  
ATOM    653  N   VAL A  45      22.349  24.427  56.375  1.00 19.42           N  
ATOM    654  H   VAL A  45      22.302  24.133  55.409  1.00 19.42           H  
ATOM    655  CA  VAL A  45      21.424  25.538  56.735  1.00 19.42           C  
ATOM    656  HA  VAL A  45      20.631  25.517  55.986  1.00 19.42           H  
ATOM    657  C   VAL A  45      22.045  26.958  56.658  1.00 19.42           C  
ATOM    658  CB  VAL A  45      20.724  25.261  58.103  1.00 19.42           C  
ATOM    659  HB  VAL A  45      21.417  25.476  58.917  1.00 19.42           H  
ATOM    660  O   VAL A  45      23.189  27.126  57.060  1.00 19.42           O  
ATOM    661  CG1 VAL A  45      19.474  26.114  58.319  1.00 19.42           C  
ATOM    662 HG11 VAL A  45      18.760  25.949  57.511  1.00 19.42           H  
ATOM    663 HG12 VAL A  45      19.760  27.162  58.410  1.00 19.42           H  
ATOM    664 HG13 VAL A  45      19.001  25.852  59.265  1.00 19.42           H  
ATOM    665  CG2 VAL A  45      20.196  23.822  58.268  1.00 19.42           C  
ATOM    666 HG21 VAL A  45      21.015  23.117  58.409  1.00 19.42           H  
ATOM    667 HG22 VAL A  45      19.607  23.530  57.399  1.00 19.42           H  
ATOM    668 HG23 VAL A  45      19.583  23.736  59.165  1.00 19.42           H  
ATOM    669  N   PRO A  46      21.329  28.049  56.282  1.00 33.18           N  
ATOM    670  CA  PRO A  46      20.259  28.287  55.290  1.00 33.18           C  
ATOM    671  HA  PRO A  46      20.018  27.388  54.722  1.00 33.18           H  
ATOM    672  C   PRO A  46      20.587  29.470  54.331  1.00 33.18           C  
ATOM    673  CB  PRO A  46      19.073  28.743  56.146  1.00 33.18           C  
ATOM    674  HB2 PRO A  46      18.370  29.359  55.585  1.00 33.18           H  
ATOM    675  HB3 PRO A  46      18.539  27.885  56.553  1.00 33.18           H  
ATOM    676  O   PRO A  46      21.361  30.364  54.667  1.00 33.18           O  
ATOM    677  CG  PRO A  46      19.751  29.553  57.265  1.00 33.18           C  
ATOM    678  HG2 PRO A  46      19.707  30.616  57.029  1.00 33.18           H  
ATOM    679  HG3 PRO A  46      19.266  29.375  58.225  1.00 33.18           H  
ATOM    680  CD  PRO A  46      21.218  29.103  57.281  1.00 33.18           C  
ATOM    681  HD2 PRO A  46      21.477  28.734  58.274  1.00 33.18           H  
ATOM    682  HD3 PRO A  46      21.881  29.933  57.036  1.00 33.18           H  
ATOM    683  N   ARG A  47      19.891  29.601  53.190  1.00 21.87           N  
ATOM    684  H   ARG A  47      19.295  28.843  52.891  1.00 21.87           H  
ATOM    685  CA  ARG A  47      19.775  30.898  52.483  1.00 21.87           C  
ATOM    686  HA  ARG A  47      19.987  31.696  53.194  1.00 21.87           H  
ATOM    687  C   ARG A  47      18.343  31.155  52.014  1.00 21.87           C  
ATOM    688  CB  ARG A  47      20.816  31.044  51.349  1.00 21.87           C  
ATOM    689  HB2 ARG A  47      21.000  30.078  50.878  1.00 21.87           H  
ATOM    690  HB3 ARG A  47      20.413  31.716  50.592  1.00 21.87           H  
ATOM    691  O   ARG A  47      17.912  30.674  50.975  1.00 21.87           O  
ATOM    692  CG  ARG A  47      22.140  31.653  51.855  1.00 21.87           C  
ATOM    693  HG2 ARG A  47      21.922  32.580  52.385  1.00 21.87           H  
ATOM    694  HG3 ARG A  47      22.624  30.958  52.541  1.00 21.87           H  
ATOM    695  CD  ARG A  47      23.113  31.960  50.709  1.00 21.87           C  
ATOM    696  HD2 ARG A  47      23.427  31.017  50.261  1.00 21.87           H  
ATOM    697  HD3 ARG A  47      22.594  32.551  49.955  1.00 21.87           H  
ATOM    698  NE  ARG A  47      24.292  32.715  51.185  1.00 21.87           N  
ATOM    699  HE  ARG A  47      24.252  33.064  52.132  1.00 21.87           H  
ATOM    700  NH1 ARG A  47      25.563  32.542  49.278  1.00 21.87           N  
ATOM    701 HH11 ARG A  47      24.839  31.985  48.847  1.00 21.87           H  
ATOM    702 HH12 ARG A  47      26.407  32.750  48.763  1.00 21.87           H  
ATOM    703  NH2 ARG A  47      26.342  33.703  51.013  1.00 21.87           N  
ATOM    704 HH21 ARG A  47      26.264  34.051  51.958  1.00 21.87           H  
ATOM    705 HH22 ARG A  47      27.179  33.890  50.480  1.00 21.87           H  
ATOM    706  CZ  ARG A  47      25.388  32.981  50.493  1.00 21.87           C  
ATOM    707  N   GLN A  48      17.626  31.935  52.823  1.00 18.97           N  
ATOM    708  H   GLN A  48      18.072  32.207  53.687  1.00 18.97           H  
ATOM    709  CA  GLN A  48      16.544  32.822  52.398  1.00 18.97           C  
ATOM    710  HA  GLN A  48      16.138  32.513  51.435  1.00 18.97           H  
ATOM    711  C   GLN A  48      17.120  34.242  52.282  1.00 18.97           C  
ATOM    712  CB  GLN A  48      15.423  32.857  53.458  1.00 18.97           C  
ATOM    713  HB2 GLN A  48      14.848  33.771  53.308  1.00 18.97           H  
ATOM    714  HB3 GLN A  48      15.868  32.910  54.452  1.00 18.97           H  
ATOM    715  O   GLN A  48      17.572  34.781  53.289  1.00 18.97           O  
ATOM    716  CG  GLN A  48      14.426  31.695  53.410  1.00 18.97           C  
ATOM    717  HG2 GLN A  48      14.942  30.759  53.622  1.00 18.97           H  
ATOM    718  HG3 GLN A  48      14.002  31.636  52.408  1.00 18.97           H  
ATOM    719  CD  GLN A  48      13.289  31.875  54.422  1.00 18.97           C  
ATOM    720  NE2 GLN A  48      12.141  31.279  54.190  1.00 18.97           N  
ATOM    721 HE21 GLN A  48      11.421  31.431  54.882  1.00 18.97           H  
ATOM    722 HE22 GLN A  48      12.011  30.719  53.361  1.00 18.97           H  
ATOM    723  OE1 GLN A  48      13.394  32.543  55.437  1.00 18.97           O  
ATOM    724  N   SER A  49      17.080  34.838  51.090  1.00 22.99           N  
ATOM    725  H   SER A  49      16.944  34.250  50.279  1.00 22.99           H  
ATOM    726  CA  SER A  49      16.982  36.285  50.798  1.00 22.99           C  
ATOM    727  HA  SER A  49      15.997  36.630  51.110  1.00 22.99           H  
ATOM    728  C   SER A  49      17.082  36.483  49.274  1.00 22.99           C  
ATOM    729  CB  SER A  49      18.030  37.143  51.528  1.00 22.99           C  
ATOM    730  HB2 SER A  49      17.931  38.180  51.206  1.00 22.99           H  
ATOM    731  HB3 SER A  49      17.838  37.114  52.601  1.00 22.99           H  
ATOM    732  O   SER A  49      17.568  35.579  48.608  1.00 22.99           O  
ATOM    733  OG  SER A  49      19.352  36.716  51.283  1.00 22.99           O  
ATOM    734  HG  SER A  49      19.927  37.114  51.941  1.00 22.99           H  
ATOM    735  N   TRP A  50      16.635  37.635  48.750  1.00 20.35           N  
ATOM    736  H   TRP A  50      16.406  38.358  49.417  1.00 20.35           H  
ATOM    737  CA  TRP A  50      16.194  37.939  47.363  1.00 20.35           C  
ATOM    738  HA  TRP A  50      16.246  39.020  47.228  1.00 20.35           H  
ATOM    739  C   TRP A  50      14.709  37.572  47.160  1.00 20.35           C  
ATOM    740  CB  TRP A  50      17.125  37.354  46.274  1.00 20.35           C  
ATOM    741  HB2 TRP A  50      17.112  36.264  46.308  1.00 20.35           H  
ATOM    742  HB3 TRP A  50      16.693  37.618  45.309  1.00 20.35           H  
ATOM    743  O   TRP A  50      14.385  36.530  46.611  1.00 20.35           O  
ATOM    744  CG  TRP A  50      18.554  37.824  46.261  1.00 20.35           C  
ATOM    745  CD1 TRP A  50      19.514  37.549  47.178  1.00 20.35           C  
ATOM    746  HD1 TRP A  50      19.386  36.936  48.058  1.00 20.35           H  
ATOM    747  CD2 TRP A  50      19.220  38.627  45.238  1.00 20.35           C  
ATOM    748  CE2 TRP A  50      20.578  38.829  45.630  1.00 20.35           C  
ATOM    749  CE3 TRP A  50      18.816  39.200  44.013  1.00 20.35           C  
ATOM    750  HE3 TRP A  50      17.799  39.069  43.676  1.00 20.35           H  
ATOM    751  NE1 TRP A  50      20.699  38.156  46.822  1.00 20.35           N  
ATOM    752  HE1 TRP A  50      21.553  38.078  47.355  1.00 20.35           H  
ATOM    753  CH2 TRP A  50      21.050  40.125  43.648  1.00 20.35           C  
ATOM    754  HH2 TRP A  50      21.734  40.691  43.033  1.00 20.35           H  
ATOM    755  CZ2 TRP A  50      21.486  39.566  44.860  1.00 20.35           C  
ATOM    756  HZ2 TRP A  50      22.508  39.696  45.186  1.00 20.35           H  
ATOM    757  CZ3 TRP A  50      19.721  39.938  43.227  1.00 20.35           C  
ATOM    758  HZ3 TRP A  50      19.392  40.368  42.293  1.00 20.35           H  
ATOM    759  N   TYR A  51      13.717  38.233  47.769  1.00 17.77           N  
ATOM    760  H   TYR A  51      12.907  37.630  47.804  1.00 17.77           H  
ATOM    761  CA  TYR A  51      13.348  39.664  47.789  1.00 17.77           C  
ATOM    762  HA  TYR A  51      12.353  39.650  48.236  1.00 17.77           H  
ATOM    763  C   TYR A  51      13.107  40.293  46.402  1.00 17.77           C  
ATOM    764  CB  TYR A  51      14.146  40.551  48.767  1.00 17.77           C  
ATOM    765  HB2 TYR A  51      15.040  40.025  49.102  1.00 17.77           H  
ATOM    766  HB3 TYR A  51      14.482  41.450  48.249  1.00 17.77           H  
ATOM    767  O   TYR A  51      14.039  40.695  45.721  1.00 17.77           O  
ATOM    768  CG  TYR A  51      13.330  40.977  49.985  1.00 17.77           C  
ATOM    769  CD1 TYR A  51      12.506  42.119  49.940  1.00 17.77           C  
ATOM    770  HD1 TYR A  51      12.506  42.745  49.059  1.00 17.77           H  
ATOM    771  CD2 TYR A  51      13.371  40.206  51.162  1.00 17.77           C  
ATOM    772  HD2 TYR A  51      14.002  39.331  51.207  1.00 17.77           H  
ATOM    773  CE1 TYR A  51      11.704  42.474  51.043  1.00 17.77           C  
ATOM    774  HE1 TYR A  51      11.075  43.351  51.002  1.00 17.77           H  
ATOM    775  CE2 TYR A  51      12.596  40.572  52.281  1.00 17.77           C  
ATOM    776  HE2 TYR A  51      12.643  39.980  53.183  1.00 17.77           H  
ATOM    777  OH  TYR A  51      11.000  42.050  53.298  1.00 17.77           O  
ATOM    778  HH  TYR A  51      11.190  41.492  54.056  1.00 17.77           H  
ATOM    779  CZ  TYR A  51      11.753  41.704  52.221  1.00 17.77           C  
ATOM    780  N   SER A  52      11.813  40.351  46.058  1.00 20.05           N  
ATOM    781  H   SER A  52      11.211  39.798  46.650  1.00 20.05           H  
ATOM    782  CA  SER A  52      11.074  41.371  45.292  1.00 20.05           C  
ATOM    783  HA  SER A  52      10.276  40.853  44.762  1.00 20.05           H  
ATOM    784  C   SER A  52      11.825  42.214  44.255  1.00 20.05           C  
ATOM    785  CB  SER A  52      10.397  42.333  46.284  1.00 20.05           C  
ATOM    786  HB2 SER A  52       9.780  41.769  46.984  1.00 20.05           H  
ATOM    787  HB3 SER A  52       9.755  43.020  45.733  1.00 20.05           H  
ATOM    788  O   SER A  52      12.591  43.095  44.631  1.00 20.05           O  
ATOM    789  OG  SER A  52      11.362  43.075  46.997  1.00 20.05           O  
ATOM    790  HG  SER A  52      12.010  43.366  46.351  1.00 20.05           H  
ATOM    791  N   VAL A  53      11.459  42.045  42.983  1.00 21.35           N  
ATOM    792  H   VAL A  53      11.143  41.121  42.725  1.00 21.35           H  
ATOM    793  CA  VAL A  53      11.092  43.084  41.995  1.00 21.35           C  
ATOM    794  HA  VAL A  53      10.192  43.591  42.343  1.00 21.35           H  
ATOM    795  C   VAL A  53      10.725  42.342  40.696  1.00 21.35           C  
ATOM    796  CB  VAL A  53      12.192  44.162  41.790  1.00 21.35           C  
ATOM    797  HB  VAL A  53      13.171  43.716  41.967  1.00 21.35           H  
ATOM    798  O   VAL A  53      11.361  41.349  40.362  1.00 21.35           O  
ATOM    799  CG1 VAL A  53      12.208  44.816  40.401  1.00 21.35           C  
ATOM    800 HG11 VAL A  53      12.963  45.602  40.370  1.00 21.35           H  
ATOM    801 HG12 VAL A  53      11.237  45.244  40.153  1.00 21.35           H  
ATOM    802 HG13 VAL A  53      12.483  44.075  39.650  1.00 21.35           H  
ATOM    803  CG2 VAL A  53      11.985  45.354  42.746  1.00 21.35           C  
ATOM    804 HG21 VAL A  53      12.907  45.932  42.806  1.00 21.35           H  
ATOM    805 HG22 VAL A  53      11.698  45.048  43.752  1.00 21.35           H  
ATOM    806 HG23 VAL A  53      11.189  46.001  42.378  1.00 21.35           H  
ATOM    807  N   CYS A  54       9.693  42.836  40.005  1.00 18.43           N  
ATOM    808  H   CYS A  54       9.319  43.704  40.362  1.00 18.43           H  
ATOM    809  CA  CYS A  54       9.006  42.313  38.812  1.00 18.43           C  
ATOM    810  HA  CYS A  54       8.622  43.200  38.308  1.00 18.43           H  
ATOM    811  C   CYS A  54       7.764  41.449  39.109  1.00 18.43           C  
ATOM    812  CB  CYS A  54       9.965  41.711  37.771  1.00 18.43           C  
ATOM    813  HB2 CYS A  54       9.401  41.384  36.898  1.00 18.43           H  
ATOM    814  HB3 CYS A  54      10.475  40.842  38.188  1.00 18.43           H  
ATOM    815  O   CYS A  54       7.854  40.292  39.499  1.00 18.43           O  
ATOM    816  SG  CYS A  54      11.171  42.973  37.263  1.00 18.43           S  
ATOM    817  HG  CYS A  54      11.939  42.178  36.513  1.00 18.43           H  
ATOM    818  N   VAL A  55       6.603  42.055  38.830  1.00 20.35           N  
ATOM    819  H   VAL A  55       6.689  42.999  38.480  1.00 20.35           H  
ATOM    820  CA  VAL A  55       5.211  41.577  38.955  1.00 20.35           C  
ATOM    821  HA  VAL A  55       4.674  42.163  38.210  1.00 20.35           H  
ATOM    822  C   VAL A  55       4.520  41.951  40.271  1.00 20.35           C  
ATOM    823  CB  VAL A  55       4.969  40.128  38.476  1.00 20.35           C  
ATOM    824  HB  VAL A  55       5.317  39.420  39.228  1.00 20.35           H  
ATOM    825  O   VAL A  55       4.355  41.165  41.204  1.00 20.35           O  
ATOM    826  CG1 VAL A  55       3.467  39.901  38.252  1.00 20.35           C  
ATOM    827 HG11 VAL A  55       2.918  40.049  39.182  1.00 20.35           H  
ATOM    828 HG12 VAL A  55       3.082  40.589  37.499  1.00 20.35           H  
ATOM    829 HG13 VAL A  55       3.294  38.876  37.923  1.00 20.35           H  
ATOM    830  CG2 VAL A  55       5.687  39.842  37.143  1.00 20.35           C  
ATOM    831 HG21 VAL A  55       6.697  39.484  37.340  1.00 20.35           H  
ATOM    832 HG22 VAL A  55       5.733  40.739  36.527  1.00 20.35           H  
ATOM    833 HG23 VAL A  55       5.168  39.063  36.584  1.00 20.35           H  
ATOM    834  N   GLU A  56       4.040  43.195  40.295  1.00 18.18           N  
ATOM    835  H   GLU A  56       4.250  43.792  39.507  1.00 18.18           H  
ATOM    836  CA  GLU A  56       2.837  43.561  41.031  1.00 18.18           C  
ATOM    837  HA  GLU A  56       2.981  43.326  42.086  1.00 18.18           H  
ATOM    838  C   GLU A  56       1.628  42.766  40.507  1.00 18.18           C  
ATOM    839  CB  GLU A  56       2.555  45.071  40.892  1.00 18.18           C  
ATOM    840  HB2 GLU A  56       1.512  45.255  41.147  1.00 18.18           H  
ATOM    841  HB3 GLU A  56       2.711  45.370  39.855  1.00 18.18           H  
ATOM    842  O   GLU A  56       1.412  42.621  39.306  1.00 18.18           O  
ATOM    843  CG  GLU A  56       3.417  45.926  41.830  1.00 18.18           C  
ATOM    844  HG2 GLU A  56       3.241  45.598  42.854  1.00 18.18           H  
ATOM    845  HG3 GLU A  56       4.469  45.753  41.601  1.00 18.18           H  
ATOM    846  CD  GLU A  56       3.114  47.428  41.702  1.00 18.18           C  
ATOM    847  OE1 GLU A  56       2.998  48.078  42.766  1.00 18.18           O  
ATOM    848  OE2 GLU A  56       3.015  47.903  40.551  1.00 18.18           O  
ATOM    849  N   THR A  57       0.798  42.324  41.455  1.00 20.43           N  
ATOM    850  H   THR A  57       1.116  42.483  42.400  1.00 20.43           H  
ATOM    851  CA  THR A  57      -0.611  41.924  41.299  1.00 20.43           C  
ATOM    852  HA  THR A  57      -0.947  41.669  42.303  1.00 20.43           H  
ATOM    853  C   THR A  57      -0.936  40.673  40.473  1.00 20.43           C  
ATOM    854  CB  THR A  57      -1.501  43.118  40.885  1.00 20.43           C  
ATOM    855  HB  THR A  57      -2.510  42.752  40.695  1.00 20.43           H  
ATOM    856  O   THR A  57      -1.414  40.774  39.355  1.00 20.43           O  
ATOM    857  CG2 THR A  57      -1.588  44.160  42.000  1.00 20.43           C  
ATOM    858 HG21 THR A  57      -0.603  44.582  42.202  1.00 20.43           H  
ATOM    859 HG22 THR A  57      -1.992  43.712  42.908  1.00 20.43           H  
ATOM    860 HG23 THR A  57      -2.248  44.967  41.680  1.00 20.43           H  
ATOM    861  OG1 THR A  57      -1.048  43.801  39.745  1.00 20.43           O  
ATOM    862  HG1 THR A  57      -0.376  43.272  39.309  1.00 20.43           H  
ATOM    863  N   TRP A  58      -0.897  39.498  41.120  1.00 20.86           N  
ATOM    864  H   TRP A  58      -0.234  39.398  41.875  1.00 20.86           H  
ATOM    865  CA  TRP A  58      -2.038  38.563  41.120  1.00 20.86           C  
ATOM    866  HA  TRP A  58      -2.932  39.157  41.307  1.00 20.86           H  
ATOM    867  C   TRP A  58      -1.969  37.540  42.271  1.00 20.86           C  
ATOM    868  CB  TRP A  58      -2.243  37.866  39.754  1.00 20.86           C  
ATOM    869  HB2 TRP A  58      -1.327  37.941  39.168  1.00 20.86           H  
ATOM    870  HB3 TRP A  58      -2.413  36.803  39.925  1.00 20.86           H  
ATOM    871  O   TRP A  58      -1.019  36.783  42.415  1.00 20.86           O  
ATOM    872  CG  TRP A  58      -3.392  38.357  38.902  1.00 20.86           C  
ATOM    873  CD1 TRP A  58      -4.084  39.516  39.045  1.00 20.86           C  
ATOM    874  HD1 TRP A  58      -3.878  40.283  39.777  1.00 20.86           H  
ATOM    875  CD2 TRP A  58      -3.940  37.739  37.693  1.00 20.86           C  
ATOM    876  CE2 TRP A  58      -4.979  38.575  37.180  1.00 20.86           C  
ATOM    877  CE3 TRP A  58      -3.642  36.573  36.955  1.00 20.86           C  
ATOM    878  HE3 TRP A  58      -2.847  35.925  37.293  1.00 20.86           H  
ATOM    879  NE1 TRP A  58      -5.031  39.637  38.050  1.00 20.86           N  
ATOM    880  HE1 TRP A  58      -5.590  40.465  37.908  1.00 20.86           H  
ATOM    881  CH2 TRP A  58      -5.369  37.103  35.305  1.00 20.86           C  
ATOM    882  HH2 TRP A  58      -5.895  36.856  34.395  1.00 20.86           H  
ATOM    883  CZ2 TRP A  58      -5.690  38.273  36.011  1.00 20.86           C  
ATOM    884  HZ2 TRP A  58      -6.459  38.939  35.650  1.00 20.86           H  
ATOM    885  CZ3 TRP A  58      -4.347  36.259  35.776  1.00 20.86           C  
ATOM    886  HZ3 TRP A  58      -4.095  35.368  35.221  1.00 20.86           H  
ATOM    887  N   GLY A  59      -3.021  37.541  43.097  1.00 21.86           N  
ATOM    888  H   GLY A  59      -3.668  38.301  42.943  1.00 21.86           H  
ATOM    889  CA  GLY A  59      -3.656  36.315  43.594  1.00 21.86           C  
ATOM    890  HA2 GLY A  59      -4.635  36.572  44.000  1.00 21.86           H  
ATOM    891  HA3 GLY A  59      -3.839  35.669  42.735  1.00 21.86           H  
ATOM    892  C   GLY A  59      -2.931  35.453  44.627  1.00 21.86           C  
ATOM    893  O   GLY A  59      -2.408  34.393  44.319  1.00 21.86           O  
ATOM    894  N   ARG A  60      -3.038  35.839  45.899  1.00 20.54           N  
ATOM    895  H   ARG A  60      -3.524  36.714  46.038  1.00 20.54           H  
ATOM    896  CA  ARG A  60      -2.837  34.974  47.076  1.00 20.54           C  
ATOM    897  HA  ARG A  60      -1.795  34.660  47.133  1.00 20.54           H  
ATOM    898  C   ARG A  60      -3.739  33.722  47.018  1.00 20.54           C  
ATOM    899  CB  ARG A  60      -3.266  35.783  48.319  1.00 20.54           C  
ATOM    900  HB2 ARG A  60      -4.309  36.074  48.192  1.00 20.54           H  
ATOM    901  HB3 ARG A  60      -3.213  35.129  49.190  1.00 20.54           H  
ATOM    902  O   ARG A  60      -4.938  33.908  46.859  1.00 20.54           O  
ATOM    903  CG  ARG A  60      -2.445  37.045  48.620  1.00 20.54           C  
ATOM    904  HG2 ARG A  60      -1.456  36.750  48.970  1.00 20.54           H  
ATOM    905  HG3 ARG A  60      -2.336  37.653  47.721  1.00 20.54           H  
ATOM    906  CD  ARG A  60      -3.165  37.875  49.695  1.00 20.54           C  
ATOM    907  HD2 ARG A  60      -4.095  38.252  49.269  1.00 20.54           H  
ATOM    908  HD3 ARG A  60      -3.401  37.226  50.538  1.00 20.54           H  
ATOM    909  NE  ARG A  60      -2.336  39.000  50.168  1.00 20.54           N  
ATOM    910  HE  ARG A  60      -1.385  39.028  49.828  1.00 20.54           H  
ATOM    911  NH1 ARG A  60      -3.955  40.108  51.368  1.00 20.54           N  
ATOM    912 HH11 ARG A  60      -4.642  39.466  50.999  1.00 20.54           H  
ATOM    913 HH12 ARG A  60      -4.258  40.954  51.830  1.00 20.54           H  
ATOM    914  NH2 ARG A  60      -1.880  40.928  51.289  1.00 20.54           N  
ATOM    915 HH21 ARG A  60      -0.949  40.927  50.898  1.00 20.54           H  
ATOM    916 HH22 ARG A  60      -2.196  41.757  51.771  1.00 20.54           H  
ATOM    917  CZ  ARG A  60      -2.727  40.001  50.939  1.00 20.54           C  
ATOM    918  N   GLN A  61      -3.220  32.527  47.337  1.00 23.65           N  
ATOM    919  H   GLN A  61      -2.284  32.356  46.998  1.00 23.65           H  
ATOM    920  CA  GLN A  61      -3.650  31.685  48.483  1.00 23.65           C  
ATOM    921  HA  GLN A  61      -3.309  32.192  49.386  1.00 23.65           H  
ATOM    922  C   GLN A  61      -2.993  30.280  48.506  1.00 23.65           C  
ATOM    923  CB  GLN A  61      -5.187  31.530  48.613  1.00 23.65           C  
ATOM    924  HB2 GLN A  61      -5.406  30.560  49.059  1.00 23.65           H  
ATOM    925  HB3 GLN A  61      -5.661  31.550  47.631  1.00 23.65           H  
ATOM    926  O   GLN A  61      -3.314  29.415  47.711  1.00 23.65           O  
ATOM    927  CG  GLN A  61      -5.793  32.606  49.541  1.00 23.65           C  
ATOM    928  HG2 GLN A  61      -5.314  32.535  50.518  1.00 23.65           H  
ATOM    929  HG3 GLN A  61      -5.598  33.607  49.156  1.00 23.65           H  
ATOM    930  CD  GLN A  61      -7.296  32.460  49.766  1.00 23.65           C  
ATOM    931  NE2 GLN A  61      -7.981  33.508  50.167  1.00 23.65           N  
ATOM    932 HE21 GLN A  61      -8.976  33.335  50.181  1.00 23.65           H  
ATOM    933 HE22 GLN A  61      -7.591  34.434  50.059  1.00 23.65           H  
ATOM    934  OE1 GLN A  61      -7.888  31.407  49.666  1.00 23.65           O  
ATOM    935  N   GLN A  62      -2.120  30.098  49.506  1.00 21.86           N  
ATOM    936  H   GLN A  62      -1.762  30.958  49.897  1.00 21.86           H  
ATOM    937  CA  GLN A  62      -1.870  28.930  50.377  1.00 21.86           C  
ATOM    938  HA  GLN A  62      -0.958  29.206  50.906  1.00 21.86           H  
ATOM    939  C   GLN A  62      -1.637  27.498  49.829  1.00 21.86           C  
ATOM    940  CB  GLN A  62      -2.947  28.852  51.469  1.00 21.86           C  
ATOM    941  HB2 GLN A  62      -2.713  27.998  52.105  1.00 21.86           H  
ATOM    942  HB3 GLN A  62      -3.926  28.681  51.021  1.00 21.86           H  
ATOM    943  O   GLN A  62      -2.524  26.913  49.217  1.00 21.86           O  
ATOM    944  CG  GLN A  62      -2.989  30.111  52.342  1.00 21.86           C  
ATOM    945  HG2 GLN A  62      -3.698  30.825  51.923  1.00 21.86           H  
ATOM    946  HG3 GLN A  62      -2.003  30.575  52.352  1.00 21.86           H  
ATOM    947  CD  GLN A  62      -3.379  29.797  53.780  1.00 21.86           C  
ATOM    948  NE2 GLN A  62      -2.600  30.245  54.735  1.00 21.86           N  
ATOM    949 HE21 GLN A  62      -2.791  29.796  55.619  1.00 21.86           H  
ATOM    950 HE22 GLN A  62      -1.659  30.477  54.450  1.00 21.86           H  
ATOM    951  OE1 GLN A  62      -4.357  29.147  54.104  1.00 21.86           O  
ATOM    952  N   PRO A  63      -0.542  26.840  50.274  1.00 24.67           N  
ATOM    953  CA  PRO A  63      -0.410  25.387  50.317  1.00 24.67           C  
ATOM    954  HA  PRO A  63      -0.942  24.925  49.485  1.00 24.67           H  
ATOM    955  C   PRO A  63      -0.941  24.822  51.652  1.00 24.67           C  
ATOM    956  CB  PRO A  63       1.095  25.152  50.161  1.00 24.67           C  
ATOM    957  HB2 PRO A  63       1.362  25.216  49.106  1.00 24.67           H  
ATOM    958  HB3 PRO A  63       1.409  24.193  50.573  1.00 24.67           H  
ATOM    959  O   PRO A  63      -0.749  25.415  52.716  1.00 24.67           O  
ATOM    960  CG  PRO A  63       1.719  26.330  50.915  1.00 24.67           C  
ATOM    961  HG2 PRO A  63       2.658  26.639  50.456  1.00 24.67           H  
ATOM    962  HG3 PRO A  63       1.881  26.057  51.958  1.00 24.67           H  
ATOM    963  CD  PRO A  63       0.667  27.438  50.836  1.00 24.67           C  
ATOM    964  HD2 PRO A  63       0.478  27.831  51.835  1.00 24.67           H  
ATOM    965  HD3 PRO A  63       1.026  28.232  50.181  1.00 24.67           H  
ATOM    966  N   ARG A  64      -1.552  23.630  51.632  1.00 23.89           N  
ATOM    967  H   ARG A  64      -1.739  23.203  50.736  1.00 23.89           H  
ATOM    968  CA  ARG A  64      -1.726  22.797  52.832  1.00 23.89           C  
ATOM    969  HA  ARG A  64      -1.076  23.197  53.610  1.00 23.89           H  
ATOM    970  C   ARG A  64      -1.248  21.375  52.575  1.00 23.89           C  
ATOM    971  CB  ARG A  64      -3.159  22.827  53.386  1.00 23.89           C  
ATOM    972  HB2 ARG A  64      -3.362  21.878  53.884  1.00 23.89           H  
ATOM    973  HB3 ARG A  64      -3.876  22.945  52.573  1.00 23.89           H  
ATOM    974  O   ARG A  64      -1.750  20.662  51.718  1.00 23.89           O  
ATOM    975  CG  ARG A  64      -3.321  23.953  54.417  1.00 23.89           C  
ATOM    976  HG2 ARG A  64      -2.541  23.861  55.172  1.00 23.89           H  
ATOM    977  HG3 ARG A  64      -3.227  24.919  53.922  1.00 23.89           H  
ATOM    978  CD  ARG A  64      -4.684  23.859  55.107  1.00 23.89           C  
ATOM    979  HD2 ARG A  64      -5.463  24.031  54.364  1.00 23.89           H  
ATOM    980  HD3 ARG A  64      -4.799  22.854  55.512  1.00 23.89           H  
ATOM    981  NE  ARG A  64      -4.799  24.845  56.198  1.00 23.89           N  
ATOM    982  HE  ARG A  64      -4.010  25.463  56.323  1.00 23.89           H  
ATOM    983  NH1 ARG A  64      -6.896  24.235  56.893  1.00 23.89           N  
ATOM    984 HH11 ARG A  64      -6.924  23.564  56.139  1.00 23.89           H  
ATOM    985 HH12 ARG A  64      -7.664  24.281  57.548  1.00 23.89           H  
ATOM    986  NH2 ARG A  64      -5.771  25.807  58.019  1.00 23.89           N  
ATOM    987 HH21 ARG A  64      -4.910  26.305  58.190  1.00 23.89           H  
ATOM    988 HH22 ARG A  64      -6.511  25.799  58.706  1.00 23.89           H  
ATOM    989  CZ  ARG A  64      -5.821  24.962  57.025  1.00 23.89           C  
ATOM    990  N   GLN A  65      -0.243  21.035  53.363  1.00 18.28           N  
ATOM    991  H   GLN A  65       0.072  21.757  53.996  1.00 18.28           H  
ATOM    992  CA  GLN A  65       0.308  19.721  53.624  1.00 18.28           C  
ATOM    993  HA  GLN A  65       0.628  19.248  52.695  1.00 18.28           H  
ATOM    994  C   GLN A  65      -0.668  18.787  54.376  1.00 18.28           C  
ATOM    995  CB  GLN A  65       1.509  19.975  54.552  1.00 18.28           C  
ATOM    996  HB2 GLN A  65       1.788  19.023  55.004  1.00 18.28           H  
ATOM    997  HB3 GLN A  65       1.197  20.641  55.357  1.00 18.28           H  
ATOM    998  O   GLN A  65      -1.554  19.259  55.086  1.00 18.28           O  
ATOM    999  CG  GLN A  65       2.807  20.498  53.936  1.00 18.28           C  
ATOM   1000  HG2 GLN A  65       3.143  19.794  53.174  1.00 18.28           H  
ATOM   1001  HG3 GLN A  65       2.643  21.469  53.470  1.00 18.28           H  
ATOM   1002  CD  GLN A  65       3.892  20.633  55.011  1.00 18.28           C  
ATOM   1003  NE2 GLN A  65       5.149  20.464  54.670  1.00 18.28           N  
ATOM   1004 HE21 GLN A  65       5.409  20.230  53.722  1.00 18.28           H  
ATOM   1005 HE22 GLN A  65       5.824  20.536  55.418  1.00 18.28           H  
ATOM   1006  OE1 GLN A  65       3.636  20.894  56.175  1.00 18.28           O  
ATOM   1007  N   LEU A  66      -0.297  17.496  54.340  1.00 18.49           N  
ATOM   1008  H   LEU A  66       0.349  17.272  53.596  1.00 18.49           H  
ATOM   1009  CA  LEU A  66      -0.430  16.438  55.363  1.00 18.49           C  
ATOM   1010  HA  LEU A  66       0.393  15.762  55.129  1.00 18.49           H  
ATOM   1011  C   LEU A  66      -1.676  15.518  55.360  1.00 18.49           C  
ATOM   1012  CB  LEU A  66      -0.071  16.948  56.782  1.00 18.49           C  
ATOM   1013  HB2 LEU A  66      -0.414  16.228  57.524  1.00 18.49           H  
ATOM   1014  HB3 LEU A  66      -0.650  17.850  56.981  1.00 18.49           H  
ATOM   1015  O   LEU A  66      -2.765  15.894  55.767  1.00 18.49           O  
ATOM   1016  CG  LEU A  66       1.435  17.217  57.025  1.00 18.49           C  
ATOM   1017  HG  LEU A  66       1.943  17.340  56.068  1.00 18.49           H  
ATOM   1018  CD1 LEU A  66       1.617  18.479  57.866  1.00 18.49           C  
ATOM   1019 HD11 LEU A  66       1.099  19.318  57.402  1.00 18.49           H  
ATOM   1020 HD12 LEU A  66       1.209  18.320  58.864  1.00 18.49           H  
ATOM   1021 HD13 LEU A  66       2.675  18.731  57.941  1.00 18.49           H  
ATOM   1022  CD2 LEU A  66       2.200  16.104  57.736  1.00 18.49           C  
ATOM   1023 HD21 LEU A  66       2.353  15.263  57.059  1.00 18.49           H  
ATOM   1024 HD22 LEU A  66       3.192  16.460  58.016  1.00 18.49           H  
ATOM   1025 HD23 LEU A  66       1.674  15.805  58.643  1.00 18.49           H  
ATOM   1026  N   GLN A  67      -1.352  14.245  55.083  1.00 17.89           N  
ATOM   1027  H   GLN A  67      -0.540  14.151  54.490  1.00 17.89           H  
ATOM   1028  CA  GLN A  67      -1.610  13.038  55.893  1.00 17.89           C  
ATOM   1029  HA  GLN A  67      -0.799  12.379  55.583  1.00 17.89           H  
ATOM   1030  C   GLN A  67      -2.864  12.166  55.683  1.00 17.89           C  
ATOM   1031  CB  GLN A  67      -1.334  13.260  57.391  1.00 17.89           C  
ATOM   1032  HB2 GLN A  67      -1.827  14.168  57.739  1.00 17.89           H  
ATOM   1033  HB3 GLN A  67      -1.748  12.427  57.960  1.00 17.89           H  
ATOM   1034  O   GLN A  67      -3.968  12.507  56.075  1.00 17.89           O  
ATOM   1035  CG  GLN A  67       0.171  13.325  57.671  1.00 17.89           C  
ATOM   1036  HG2 GLN A  67       0.558  14.210  57.166  1.00 17.89           H  
ATOM   1037  HG3 GLN A  67       0.681  12.472  57.224  1.00 17.89           H  
ATOM   1038  CD  GLN A  67       0.504  13.388  59.161  1.00 17.89           C  
ATOM   1039  NE2 GLN A  67       1.652  12.900  59.577  1.00 17.89           N  
ATOM   1040 HE21 GLN A  67       1.806  12.955  60.573  1.00 17.89           H  
ATOM   1041 HE22 GLN A  67       2.318  12.494  58.935  1.00 17.89           H  
ATOM   1042  OE1 GLN A  67      -0.240  13.891  59.981  1.00 17.89           O  
ATOM   1043  N   TYR A  68      -2.534  10.945  55.230  1.00 18.46           N  
ATOM   1044  H   TYR A  68      -1.661  10.931  54.723  1.00 18.46           H  
ATOM   1045  CA  TYR A  68      -2.878   9.608  55.745  1.00 18.46           C  
ATOM   1046  HA  TYR A  68      -2.321   8.952  55.076  1.00 18.46           H  
ATOM   1047  C   TYR A  68      -4.313   9.044  55.700  1.00 18.46           C  
ATOM   1048  CB  TYR A  68      -2.236   9.356  57.127  1.00 18.46           C  
ATOM   1049  HB2 TYR A  68      -2.744   8.515  57.600  1.00 18.46           H  
ATOM   1050  HB3 TYR A  68      -2.415  10.216  57.772  1.00 18.46           H  
ATOM   1051  O   TYR A  68      -5.236   9.547  56.323  1.00 18.46           O  
ATOM   1052  CG  TYR A  68      -0.755   9.011  57.095  1.00 18.46           C  
ATOM   1053  CD1 TYR A  68      -0.321   7.793  56.537  1.00 18.46           C  
ATOM   1054  HD1 TYR A  68      -1.034   7.106  56.106  1.00 18.46           H  
ATOM   1055  CD2 TYR A  68       0.193   9.875  57.667  1.00 18.46           C  
ATOM   1056  HD2 TYR A  68      -0.155  10.741  58.210  1.00 18.46           H  
ATOM   1057  CE1 TYR A  68       1.044   7.458  56.522  1.00 18.46           C  
ATOM   1058  HE1 TYR A  68       1.376   6.523  56.095  1.00 18.46           H  
ATOM   1059  CE2 TYR A  68       1.569   9.573  57.612  1.00 18.46           C  
ATOM   1060  HE2 TYR A  68       2.294  10.235  58.062  1.00 18.46           H  
ATOM   1061  OH  TYR A  68       3.314   8.030  57.005  1.00 18.46           O  
ATOM   1062  HH  TYR A  68       3.881   8.687  57.415  1.00 18.46           H  
ATOM   1063  CZ  TYR A  68       1.996   8.355  57.040  1.00 18.46           C  
ATOM   1064  N   ASN A  69      -4.329   7.825  55.137  1.00 18.30           N  
ATOM   1065  H   ASN A  69      -3.514   7.620  54.578  1.00 18.30           H  
ATOM   1066  CA  ASN A  69      -5.060   6.609  55.519  1.00 18.30           C  
ATOM   1067  HA  ASN A  69      -4.622   5.837  54.888  1.00 18.30           H  
ATOM   1068  C   ASN A  69      -6.565   6.480  55.226  1.00 18.30           C  
ATOM   1069  CB  ASN A  69      -4.680   6.185  56.952  1.00 18.30           C  
ATOM   1070  HB2 ASN A  69      -4.849   7.018  57.636  1.00 18.30           H  
ATOM   1071  HB3 ASN A  69      -5.329   5.369  57.268  1.00 18.30           H  
ATOM   1072  O   ASN A  69      -7.411   7.077  55.877  1.00 18.30           O  
ATOM   1073  CG  ASN A  69      -3.246   5.695  57.061  1.00 18.30           C  
ATOM   1074  ND2 ASN A  69      -2.664   5.727  58.236  1.00 18.30           N  
ATOM   1075 HD21 ASN A  69      -1.721   5.369  58.282  1.00 18.30           H  
ATOM   1076 HD22 ASN A  69      -3.181   6.029  59.049  1.00 18.30           H  
ATOM   1077  OD1 ASN A  69      -2.622   5.293  56.093  1.00 18.30           O  
ATOM   1078  N   LEU A  70      -6.848   5.555  54.291  1.00 17.41           N  
ATOM   1079  H   LEU A  70      -6.114   5.439  53.607  1.00 17.41           H  
ATOM   1080  CA  LEU A  70      -7.580   4.297  54.525  1.00 17.41           C  
ATOM   1081  HA  LEU A  70      -8.060   4.009  53.589  1.00 17.41           H  
ATOM   1082  C   LEU A  70      -8.690   4.341  55.594  1.00 17.41           C  
ATOM   1083  CB  LEU A  70      -6.535   3.202  54.887  1.00 17.41           C  
ATOM   1084  HB2 LEU A  70      -6.967   2.488  55.589  1.00 17.41           H  
ATOM   1085  HB3 LEU A  70      -5.711   3.670  55.425  1.00 17.41           H  
ATOM   1086  O   LEU A  70      -8.382   4.368  56.781  1.00 17.41           O  
ATOM   1087  CG  LEU A  70      -5.979   2.402  53.695  1.00 17.41           C  
ATOM   1088  HG  LEU A  70      -5.918   3.051  52.821  1.00 17.41           H  
ATOM   1089  CD1 LEU A  70      -4.574   1.885  54.006  1.00 17.41           C  
ATOM   1090 HD11 LEU A  70      -4.598   1.239  54.883  1.00 17.41           H  
ATOM   1091 HD12 LEU A  70      -4.192   1.319  53.156  1.00 17.41           H  
ATOM   1092 HD13 LEU A  70      -3.903   2.722  54.197  1.00 17.41           H  
ATOM   1093  CD2 LEU A  70      -6.872   1.200  53.378  1.00 17.41           C  
ATOM   1094 HD21 LEU A  70      -7.883   1.539  53.151  1.00 17.41           H  
ATOM   1095 HD22 LEU A  70      -6.478   0.670  52.511  1.00 17.41           H  
ATOM   1096 HD23 LEU A  70      -6.903   0.517  54.227  1.00 17.41           H  
ATOM   1097  N   VAL A  71      -9.948   4.177  55.159  1.00 17.70           N  
ATOM   1098  H   VAL A  71     -10.138   4.568  54.247  1.00 17.70           H  
ATOM   1099  CA  VAL A  71     -10.898   3.108  55.566  1.00 17.70           C  
ATOM   1100  HA  VAL A  71     -10.648   2.224  54.980  1.00 17.70           H  
ATOM   1101  C   VAL A  71     -12.344   3.495  55.199  1.00 17.70           C  
ATOM   1102  CB  VAL A  71     -10.802   2.682  57.057  1.00 17.70           C  
ATOM   1103  HB  VAL A  71     -10.691   3.573  57.676  1.00 17.70           H  
ATOM   1104  O   VAL A  71     -12.809   4.597  55.464  1.00 17.70           O  
ATOM   1105  CG1 VAL A  71     -12.008   1.892  57.588  1.00 17.70           C  
ATOM   1106 HG11 VAL A  71     -12.156   0.981  57.009  1.00 17.70           H  
ATOM   1107 HG12 VAL A  71     -11.836   1.624  58.631  1.00 17.70           H  
ATOM   1108 HG13 VAL A  71     -12.911   2.502  57.554  1.00 17.70           H  
ATOM   1109  CG2 VAL A  71      -9.604   1.732  57.283  1.00 17.70           C  
ATOM   1110 HG21 VAL A  71      -9.905   0.685  57.250  1.00 17.70           H  
ATOM   1111 HG22 VAL A  71      -9.165   1.943  58.258  1.00 17.70           H  
ATOM   1112 HG23 VAL A  71      -8.837   1.867  56.520  1.00 17.70           H  
ATOM   1113  N   TYR A  72     -12.998   2.521  54.563  1.00 18.03           N  
ATOM   1114  H   TYR A  72     -12.414   1.737  54.310  1.00 18.03           H  
ATOM   1115  CA  TYR A  72     -14.423   2.194  54.443  1.00 18.03           C  
ATOM   1116  HA  TYR A  72     -14.665   2.213  53.381  1.00 18.03           H  
ATOM   1117  C   TYR A  72     -15.504   3.038  55.160  1.00 18.03           C  
ATOM   1118  CB  TYR A  72     -14.557   0.730  54.906  1.00 18.03           C  
ATOM   1119  HB2 TYR A  72     -13.946   0.552  55.791  1.00 18.03           H  
ATOM   1120  HB3 TYR A  72     -15.585   0.550  55.222  1.00 18.03           H  
ATOM   1121  O   TYR A  72     -15.497   3.194  56.375  1.00 18.03           O  
ATOM   1122  CG  TYR A  72     -14.218  -0.295  53.840  1.00 18.03           C  
ATOM   1123  CD1 TYR A  72     -15.272  -0.920  53.149  1.00 18.03           C  
ATOM   1124  HD1 TYR A  72     -16.300  -0.697  53.395  1.00 18.03           H  
ATOM   1125  CD2 TYR A  72     -12.881  -0.633  53.535  1.00 18.03           C  
ATOM   1126  HD2 TYR A  72     -12.067  -0.190  54.090  1.00 18.03           H  
ATOM   1127  CE1 TYR A  72     -15.002  -1.859  52.141  1.00 18.03           C  
ATOM   1128  HE1 TYR A  72     -15.811  -2.339  51.610  1.00 18.03           H  
ATOM   1129  CE2 TYR A  72     -12.607  -1.574  52.521  1.00 18.03           C  
ATOM   1130  HE2 TYR A  72     -11.587  -1.839  52.287  1.00 18.03           H  
ATOM   1131  OH  TYR A  72     -13.427  -3.101  50.848  1.00 18.03           O  
ATOM   1132  HH  TYR A  72     -12.489  -3.258  50.718  1.00 18.03           H  
ATOM   1133  CZ  TYR A  72     -13.672  -2.187  51.822  1.00 18.03           C  
ATOM   1134  N   ASP A  73     -16.509   3.386  54.342  1.00 18.50           N  
ATOM   1135  H   ASP A  73     -16.235   3.423  53.371  1.00 18.50           H  
ATOM   1136  CA  ASP A  73     -17.944   3.058  54.485  1.00 18.50           C  
ATOM   1137  HA  ASP A  73     -18.426   3.535  53.632  1.00 18.50           H  
ATOM   1138  C   ASP A  73     -18.711   3.559  55.728  1.00 18.50           C  
ATOM   1139  CB  ASP A  73     -18.106   1.535  54.263  1.00 18.50           C  
ATOM   1140  HB2 ASP A  73     -17.884   1.002  55.188  1.00 18.50           H  
ATOM   1141  HB3 ASP A  73     -17.376   1.228  53.514  1.00 18.50           H  
ATOM   1142  O   ASP A  73     -18.574   2.999  56.808  1.00 18.50           O  
ATOM   1143  CG  ASP A  73     -19.470   1.088  53.732  1.00 18.50           C  
ATOM   1144  OD1 ASP A  73     -20.238   1.967  53.272  1.00 18.50           O  
ATOM   1145  OD2 ASP A  73     -19.725  -0.135  53.761  1.00 18.50           O  
ATOM   1146  N   TYR A  74     -19.582   4.571  55.553  1.00 19.04           N  
ATOM   1147  H   TYR A  74     -19.329   5.193  54.799  1.00 19.04           H  
ATOM   1148  CA  TYR A  74     -21.048   4.450  55.723  1.00 19.04           C  
ATOM   1149  HA  TYR A  74     -21.378   3.764  54.943  1.00 19.04           H  
ATOM   1150  C   TYR A  74     -21.786   5.800  55.527  1.00 19.04           C  
ATOM   1151  CB  TYR A  74     -21.503   3.856  57.080  1.00 19.04           C  
ATOM   1152  HB2 TYR A  74     -20.684   3.399  57.635  1.00 19.04           H  
ATOM   1153  HB3 TYR A  74     -21.852   4.662  57.726  1.00 19.04           H  
ATOM   1154  O   TYR A  74     -21.483   6.802  56.165  1.00 19.04           O  
ATOM   1155  CG  TYR A  74     -22.589   2.796  56.964  1.00 19.04           C  
ATOM   1156  CD1 TYR A  74     -23.849   3.011  57.555  1.00 19.04           C  
ATOM   1157  HD1 TYR A  74     -24.036   3.937  58.078  1.00 19.04           H  
ATOM   1158  CD2 TYR A  74     -22.321   1.569  56.324  1.00 19.04           C  
ATOM   1159  HD2 TYR A  74     -21.351   1.390  55.882  1.00 19.04           H  
ATOM   1160  CE1 TYR A  74     -24.829   1.999  57.525  1.00 19.04           C  
ATOM   1161  HE1 TYR A  74     -25.774   2.153  58.025  1.00 19.04           H  
ATOM   1162  CE2 TYR A  74     -23.309   0.566  56.262  1.00 19.04           C  
ATOM   1163  HE2 TYR A  74     -23.091  -0.371  55.773  1.00 19.04           H  
ATOM   1164  OH  TYR A  74     -25.517  -0.191  56.839  1.00 19.04           O  
ATOM   1165  HH  TYR A  74     -26.196  -0.040  57.500  1.00 19.04           H  
ATOM   1166  CZ  TYR A  74     -24.561   0.776  56.872  1.00 19.04           C  
ATOM   1167  N   ARG A  75     -22.809   5.764  54.661  1.00 19.09           N  
ATOM   1168  H   ARG A  75     -22.796   4.921  54.104  1.00 19.09           H  
ATOM   1169  CA  ARG A  75     -24.089   6.519  54.604  1.00 19.09           C  
ATOM   1170  HA  ARG A  75     -24.295   6.707  53.551  1.00 19.09           H  
ATOM   1171  C   ARG A  75     -24.244   7.874  55.333  1.00 19.09           C  
ATOM   1172  CB  ARG A  75     -25.198   5.597  55.151  1.00 19.09           C  
ATOM   1173  HB2 ARG A  75     -26.149   6.125  55.080  1.00 19.09           H  
ATOM   1174  HB3 ARG A  75     -25.005   5.396  56.205  1.00 19.09           H  
ATOM   1175  O   ARG A  75     -24.267   7.925  56.558  1.00 19.09           O  
ATOM   1176  CG  ARG A  75     -25.331   4.260  54.412  1.00 19.09           C  
ATOM   1177  HG2 ARG A  75     -24.435   3.660  54.573  1.00 19.09           H  
ATOM   1178  HG3 ARG A  75     -25.453   4.440  53.344  1.00 19.09           H  
ATOM   1179  CD  ARG A  75     -26.544   3.490  54.940  1.00 19.09           C  
ATOM   1180  HD2 ARG A  75     -26.458   3.394  56.022  1.00 19.09           H  
ATOM   1181  HD3 ARG A  75     -27.446   4.056  54.708  1.00 19.09           H  
ATOM   1182  NE  ARG A  75     -26.628   2.156  54.325  1.00 19.09           N  
ATOM   1183  HE  ARG A  75     -25.866   1.889  53.717  1.00 19.09           H  
ATOM   1184  NH1 ARG A  75     -28.528   1.428  55.390  1.00 19.09           N  
ATOM   1185 HH11 ARG A  75     -28.557   2.294  55.908  1.00 19.09           H  
ATOM   1186 HH12 ARG A  75     -29.237   0.718  55.510  1.00 19.09           H  
ATOM   1187  NH2 ARG A  75     -27.539   0.123  53.871  1.00 19.09           N  
ATOM   1188 HH21 ARG A  75     -28.227  -0.596  54.041  1.00 19.09           H  
ATOM   1189 HH22 ARG A  75     -26.770  -0.075  53.247  1.00 19.09           H  
ATOM   1190  CZ  ARG A  75     -27.560   1.244  54.532  1.00 19.09           C  
ATOM   1191  N   GLY A  76     -24.708   8.892  54.587  1.00 19.36           N  
ATOM   1192  H   GLY A  76     -24.581   8.853  53.586  1.00 19.36           H  
ATOM   1193  CA  GLY A  76     -25.587   9.927  55.162  1.00 19.36           C  
ATOM   1194  HA2 GLY A  76     -26.589   9.512  55.271  1.00 19.36           H  
ATOM   1195  HA3 GLY A  76     -25.232  10.157  56.167  1.00 19.36           H  
ATOM   1196  C   GLY A  76     -25.694  11.278  54.441  1.00 19.36           C  
ATOM   1197  O   GLY A  76     -24.987  12.202  54.800  1.00 19.36           O  
ATOM   1198  N   ARG A  77     -26.686  11.387  53.543  1.00 19.91           N  
ATOM   1199  H   ARG A  77     -27.034  10.498  53.213  1.00 19.91           H  
ATOM   1200  CA  ARG A  77     -27.586  12.538  53.273  1.00 19.91           C  
ATOM   1201  HA  ARG A  77     -28.173  12.227  52.409  1.00 19.91           H  
ATOM   1202  C   ARG A  77     -27.050  13.944  52.885  1.00 19.91           C  
ATOM   1203  CB  ARG A  77     -28.591  12.687  54.435  1.00 19.91           C  
ATOM   1204  HB2 ARG A  77     -28.047  12.784  55.374  1.00 19.91           H  
ATOM   1205  HB3 ARG A  77     -29.163  13.603  54.288  1.00 19.91           H  
ATOM   1206  O   ARG A  77     -26.298  14.588  53.598  1.00 19.91           O  
ATOM   1207  CG  ARG A  77     -29.584  11.517  54.521  1.00 19.91           C  
ATOM   1208  HG2 ARG A  77     -29.044  10.593  54.728  1.00 19.91           H  
ATOM   1209  HG3 ARG A  77     -30.106  11.419  53.569  1.00 19.91           H  
ATOM   1210  CD  ARG A  77     -30.613  11.756  55.632  1.00 19.91           C  
ATOM   1211  HD2 ARG A  77     -30.088  11.854  56.582  1.00 19.91           H  
ATOM   1212  HD3 ARG A  77     -31.137  12.690  55.425  1.00 19.91           H  
ATOM   1213  NE  ARG A  77     -31.588  10.649  55.713  1.00 19.91           N  
ATOM   1214  HE  ARG A  77     -31.455   9.875  55.079  1.00 19.91           H  
ATOM   1215  NH1 ARG A  77     -32.934  11.553  57.343  1.00 19.91           N  
ATOM   1216 HH11 ARG A  77     -32.344  12.373  57.368  1.00 19.91           H  
ATOM   1217 HH12 ARG A  77     -33.764  11.510  57.915  1.00 19.91           H  
ATOM   1218  NH2 ARG A  77     -33.446   9.565  56.472  1.00 19.91           N  
ATOM   1219 HH21 ARG A  77     -33.299   8.821  55.805  1.00 19.91           H  
ATOM   1220 HH22 ARG A  77     -34.269   9.548  57.057  1.00 19.91           H  
ATOM   1221  CZ  ARG A  77     -32.645  10.594  56.507  1.00 19.91           C  
ATOM   1222  N   SER A  78     -27.738  14.434  51.844  1.00 20.27           N  
ATOM   1223  H   SER A  78     -28.168  13.721  51.272  1.00 20.27           H  
ATOM   1224  CA  SER A  78     -28.253  15.790  51.556  1.00 20.27           C  
ATOM   1225  HA  SER A  78     -29.056  15.569  50.852  1.00 20.27           H  
ATOM   1226  C   SER A  78     -27.403  16.841  50.823  1.00 20.27           C  
ATOM   1227  CB  SER A  78     -29.036  16.419  52.719  1.00 20.27           C  
ATOM   1228  HB2 SER A  78     -29.829  15.740  53.032  1.00 20.27           H  
ATOM   1229  HB3 SER A  78     -29.497  17.344  52.374  1.00 20.27           H  
ATOM   1230  O   SER A  78     -26.403  17.332  51.333  1.00 20.27           O  
ATOM   1231  OG  SER A  78     -28.221  16.709  53.827  1.00 20.27           O  
ATOM   1232  HG  SER A  78     -27.334  16.897  53.512  1.00 20.27           H  
ATOM   1233  N   SER A  79     -28.006  17.255  49.695  1.00 20.91           N  
ATOM   1234  H   SER A  79     -28.720  16.625  49.358  1.00 20.91           H  
ATOM   1235  CA  SER A  79     -28.121  18.596  49.086  1.00 20.91           C  
ATOM   1236  HA  SER A  79     -28.863  18.449  48.301  1.00 20.91           H  
ATOM   1237  C   SER A  79     -26.926  19.231  48.357  1.00 20.91           C  
ATOM   1238  CB  SER A  79     -28.822  19.595  50.017  1.00 20.91           C  
ATOM   1239  HB2 SER A  79     -28.841  20.577  49.546  1.00 20.91           H  
ATOM   1240  HB3 SER A  79     -29.850  19.274  50.183  1.00 20.91           H  
ATOM   1241  O   SER A  79     -25.926  19.612  48.956  1.00 20.91           O  
ATOM   1242  OG  SER A  79     -28.169  19.683  51.264  1.00 20.91           O  
ATOM   1243  HG  SER A  79     -27.224  19.693  51.096  1.00 20.91           H  
ATOM   1244  N   ALA A  80     -27.148  19.417  47.047  1.00 23.38           N  
ATOM   1245  H   ALA A  80     -28.015  19.032  46.702  1.00 23.38           H  
ATOM   1246  CA  ALA A  80     -26.544  20.385  46.117  1.00 23.38           C  
ATOM   1247  HA  ALA A  80     -25.465  20.233  46.085  1.00 23.38           H  
ATOM   1248  C   ALA A  80     -26.842  21.853  46.565  1.00 23.38           C  
ATOM   1249  CB  ALA A  80     -27.171  20.009  44.757  1.00 23.38           C  
ATOM   1250  HB1 ALA A  80     -27.304  18.930  44.678  1.00 23.38           H  
ATOM   1251  HB2 ALA A  80     -26.510  20.283  43.935  1.00 23.38           H  
ATOM   1252  HB3 ALA A  80     -28.142  20.491  44.638  1.00 23.38           H  
ATOM   1253  O   ALA A  80     -27.651  21.986  47.490  1.00 23.38           O  
ATOM   1254  N   PRO A  81     -26.292  22.955  45.970  1.00 23.72           N  
ATOM   1255  CA  PRO A  81     -26.247  23.185  44.509  1.00 23.72           C  
ATOM   1256  HA  PRO A  81     -26.214  22.257  43.938  1.00 23.72           H  
ATOM   1257  C   PRO A  81     -25.128  24.120  43.934  1.00 23.72           C  
ATOM   1258  CB  PRO A  81     -27.625  23.841  44.339  1.00 23.72           C  
ATOM   1259  HB2 PRO A  81     -28.402  23.092  44.493  1.00 23.72           H  
ATOM   1260  HB3 PRO A  81     -27.782  24.283  43.355  1.00 23.72           H  
ATOM   1261  O   PRO A  81     -24.325  24.691  44.668  1.00 23.72           O  
ATOM   1262  CG  PRO A  81     -27.669  24.847  45.501  1.00 23.72           C  
ATOM   1263  HG2 PRO A  81     -28.673  24.898  45.924  1.00 23.72           H  
ATOM   1264  HG3 PRO A  81     -27.339  25.833  45.174  1.00 23.72           H  
ATOM   1265  CD  PRO A  81     -26.669  24.269  46.508  1.00 23.72           C  
ATOM   1266  HD2 PRO A  81     -27.120  24.227  47.499  1.00 23.72           H  
ATOM   1267  HD3 PRO A  81     -25.793  24.913  46.577  1.00 23.72           H  
ATOM   1268  N   ARG A  82     -25.202  24.329  42.597  1.00 20.70           N  
ATOM   1269  H   ARG A  82     -25.844  23.703  42.132  1.00 20.70           H  
ATOM   1270  CA  ARG A  82     -24.752  25.479  41.750  1.00 20.70           C  
ATOM   1271  HA  ARG A  82     -25.218  25.320  40.778  1.00 20.70           H  
ATOM   1272  C   ARG A  82     -23.265  25.694  41.419  1.00 20.70           C  
ATOM   1273  CB  ARG A  82     -25.304  26.791  42.334  1.00 20.70           C  
ATOM   1274  HB2 ARG A  82     -25.059  26.860  43.394  1.00 20.70           H  
ATOM   1275  HB3 ARG A  82     -24.823  27.638  41.845  1.00 20.70           H  
ATOM   1276  O   ARG A  82     -22.400  25.422  42.233  1.00 20.70           O  
ATOM   1277  CG  ARG A  82     -26.811  26.926  42.140  1.00 20.70           C  
ATOM   1278  HG2 ARG A  82     -27.081  26.788  41.093  1.00 20.70           H  
ATOM   1279  HG3 ARG A  82     -27.330  26.187  42.750  1.00 20.70           H  
ATOM   1280  CD  ARG A  82     -27.241  28.305  42.596  1.00 20.70           C  
ATOM   1281  HD2 ARG A  82     -26.874  29.052  41.892  1.00 20.70           H  
ATOM   1282  HD3 ARG A  82     -26.797  28.487  43.575  1.00 20.70           H  
ATOM   1283  NE  ARG A  82     -28.702  28.380  42.678  1.00 20.70           N  
ATOM   1284  HE  ARG A  82     -29.256  27.894  41.987  1.00 20.70           H  
ATOM   1285  NH1 ARG A  82     -28.698  29.930  44.320  1.00 20.70           N  
ATOM   1286 HH11 ARG A  82     -29.250  30.577  44.865  1.00 20.70           H  
ATOM   1287 HH12 ARG A  82     -27.767  30.225  44.063  1.00 20.70           H  
ATOM   1288  NH2 ARG A  82     -30.628  28.986  43.711  1.00 20.70           N  
ATOM   1289 HH21 ARG A  82     -31.010  29.500  44.491  1.00 20.70           H  
ATOM   1290 HH22 ARG A  82     -31.146  28.251  43.251  1.00 20.70           H  
ATOM   1291  CZ  ARG A  82     -29.346  29.106  43.557  1.00 20.70           C  
ATOM   1292  N   ALA A  83     -22.870  26.351  40.318  1.00 20.69           N  
ATOM   1293  H   ALA A  83     -21.906  26.634  40.430  1.00 20.69           H  
ATOM   1294  CA  ALA A  83     -23.392  26.699  38.976  1.00 20.69           C  
ATOM   1295  HA  ALA A  83     -23.443  25.807  38.352  1.00 20.69           H  
ATOM   1296  C   ALA A  83     -22.381  27.707  38.362  1.00 20.69           C  
ATOM   1297  CB  ALA A  83     -24.763  27.407  38.994  1.00 20.69           C  
ATOM   1298  HB1 ALA A  83     -24.993  27.782  37.997  1.00 20.69           H  
ATOM   1299  HB2 ALA A  83     -24.741  28.258  39.675  1.00 20.69           H  
ATOM   1300  HB3 ALA A  83     -25.562  26.718  39.267  1.00 20.69           H  
ATOM   1301  O   ALA A  83     -21.838  28.526  39.100  1.00 20.69           O  
ATOM   1302  N   GLY A  84     -22.214  27.728  37.031  1.00 20.05           N  
ATOM   1303  H   GLY A  84     -22.624  26.967  36.509  1.00 20.05           H  
ATOM   1304  CA  GLY A  84     -22.041  29.000  36.299  1.00 20.05           C  
ATOM   1305  HA2 GLY A  84     -22.330  29.817  36.960  1.00 20.05           H  
ATOM   1306  HA3 GLY A  84     -22.767  29.016  35.487  1.00 20.05           H  
ATOM   1307  C   GLY A  84     -20.669  29.400  35.714  1.00 20.05           C  
ATOM   1308  O   GLY A  84     -19.913  30.130  36.338  1.00 20.05           O  
ATOM   1309  N   THR A  85     -20.463  29.047  34.434  1.00 20.96           N  
ATOM   1310  H   THR A  85     -21.013  28.245  34.164  1.00 20.96           H  
ATOM   1311  CA  THR A  85     -20.161  29.939  33.274  1.00 20.96           C  
ATOM   1312  HA  THR A  85     -20.023  29.259  32.433  1.00 20.96           H  
ATOM   1313  C   THR A  85     -18.938  30.889  33.216  1.00 20.96           C  
ATOM   1314  CB  THR A  85     -21.403  30.781  32.918  1.00 20.96           C  
ATOM   1315  HB  THR A  85     -21.150  31.445  32.091  1.00 20.96           H  
ATOM   1316  O   THR A  85     -18.836  31.842  33.980  1.00 20.96           O  
ATOM   1317  CG2 THR A  85     -22.598  29.927  32.489  1.00 20.96           C  
ATOM   1318 HG21 THR A  85     -22.936  29.289  33.305  1.00 20.96           H  
ATOM   1319 HG22 THR A  85     -23.420  30.583  32.203  1.00 20.96           H  
ATOM   1320 HG23 THR A  85     -22.327  29.307  31.634  1.00 20.96           H  
ATOM   1321  OG1 THR A  85     -21.811  31.562  34.014  1.00 20.96           O  
ATOM   1322  HG1 THR A  85     -21.023  31.903  34.442  1.00 20.96           H  
ATOM   1323  N   GLY A  86     -18.153  30.765  32.125  1.00 21.04           N  
ATOM   1324  H   GLY A  86     -18.217  29.906  31.598  1.00 21.04           H  
ATOM   1325  CA  GLY A  86     -17.250  31.782  31.529  1.00 21.04           C  
ATOM   1326  HA2 GLY A  86     -16.442  32.003  32.227  1.00 21.04           H  
ATOM   1327  HA3 GLY A  86     -17.812  32.699  31.355  1.00 21.04           H  
ATOM   1328  C   GLY A  86     -16.627  31.305  30.185  1.00 21.04           C  
ATOM   1329  O   GLY A  86     -16.573  30.100  29.991  1.00 21.04           O  
ATOM   1330  N   PRO A  87     -16.228  32.177  29.224  1.00 29.06           N  
ATOM   1331  CA  PRO A  87     -16.933  32.288  27.928  1.00 29.06           C  
ATOM   1332  HA  PRO A  87     -17.806  31.636  27.947  1.00 29.06           H  
ATOM   1333  C   PRO A  87     -16.167  31.993  26.606  1.00 29.06           C  
ATOM   1334  CB  PRO A  87     -17.410  33.747  27.930  1.00 29.06           C  
ATOM   1335  HB2 PRO A  87     -18.266  33.851  28.596  1.00 29.06           H  
ATOM   1336  HB3 PRO A  87     -17.656  34.127  26.938  1.00 29.06           H  
ATOM   1337  O   PRO A  87     -14.950  31.847  26.552  1.00 29.06           O  
ATOM   1338  CG  PRO A  87     -16.208  34.475  28.526  1.00 29.06           C  
ATOM   1339  HG2 PRO A  87     -15.472  34.671  27.746  1.00 29.06           H  
ATOM   1340  HG3 PRO A  87     -16.503  35.405  29.012  1.00 29.06           H  
ATOM   1341  CD  PRO A  87     -15.635  33.473  29.528  1.00 29.06           C  
ATOM   1342  HD2 PRO A  87     -15.885  33.791  30.540  1.00 29.06           H  
ATOM   1343  HD3 PRO A  87     -14.551  33.421  29.424  1.00 29.06           H  
ATOM   1344  N   LYS A  88     -16.987  31.985  25.534  1.00 19.34           N  
ATOM   1345  H   LYS A  88     -17.951  32.145  25.786  1.00 19.34           H  
ATOM   1346  CA  LYS A  88     -16.771  31.872  24.073  1.00 19.34           C  
ATOM   1347  HA  LYS A  88     -16.405  30.872  23.840  1.00 19.34           H  
ATOM   1348  C   LYS A  88     -15.807  32.898  23.439  1.00 19.34           C  
ATOM   1349  CB  LYS A  88     -18.144  32.116  23.394  1.00 19.34           C  
ATOM   1350  HB2 LYS A  88     -18.518  33.088  23.716  1.00 19.34           H  
ATOM   1351  HB3 LYS A  88     -17.985  32.176  22.317  1.00 19.34           H  
ATOM   1352  O   LYS A  88     -15.847  34.075  23.789  1.00 19.34           O  
ATOM   1353  CG  LYS A  88     -19.239  31.061  23.633  1.00 19.34           C  
ATOM   1354  HG2 LYS A  88     -18.911  30.115  23.202  1.00 19.34           H  
ATOM   1355  HG3 LYS A  88     -19.394  30.922  24.703  1.00 19.34           H  
ATOM   1356  CD  LYS A  88     -20.573  31.488  22.984  1.00 19.34           C  
ATOM   1357  HD2 LYS A  88     -20.963  32.362  23.506  1.00 19.34           H  
ATOM   1358  HD3 LYS A  88     -20.384  31.755  21.944  1.00 19.34           H  
ATOM   1359  CE  LYS A  88     -21.605  30.348  23.024  1.00 19.34           C  
ATOM   1360  HE2 LYS A  88     -21.812  30.095  24.064  1.00 19.34           H  
ATOM   1361  HE3 LYS A  88     -21.157  29.469  22.561  1.00 19.34           H  
ATOM   1362  NZ  LYS A  88     -22.871  30.685  22.313  1.00 19.34           N  
ATOM   1363  HZ1 LYS A  88     -23.341  31.482  22.719  1.00 19.34           H  
ATOM   1364  HZ2 LYS A  88     -22.690  30.887  21.340  1.00 19.34           H  
ATOM   1365  HZ3 LYS A  88     -23.504  29.898  22.318  1.00 19.34           H  
ATOM   1366  N   TRP A  89     -15.132  32.470  22.362  1.00 22.87           N  
ATOM   1367  H   TRP A  89     -15.175  31.483  22.154  1.00 22.87           H  
ATOM   1368  CA  TRP A  89     -14.567  33.307  21.288  1.00 22.87           C  
ATOM   1369  HA  TRP A  89     -14.700  34.358  21.547  1.00 22.87           H  
ATOM   1370  C   TRP A  89     -15.311  33.054  19.958  1.00 22.87           C  
ATOM   1371  CB  TRP A  89     -13.058  33.056  21.149  1.00 22.87           C  
ATOM   1372  HB2 TRP A  89     -12.737  33.415  20.171  1.00 22.87           H  
ATOM   1373  HB3 TRP A  89     -12.861  31.984  21.178  1.00 22.87           H  
ATOM   1374  O   TRP A  89     -15.644  31.916  19.639  1.00 22.87           O  
ATOM   1375  CG  TRP A  89     -12.214  33.746  22.176  1.00 22.87           C  
ATOM   1376  CD1 TRP A  89     -11.947  33.294  23.423  1.00 22.87           C  
ATOM   1377  HD1 TRP A  89     -12.308  32.363  23.834  1.00 22.87           H  
ATOM   1378  CD2 TRP A  89     -11.534  35.036  22.066  1.00 22.87           C  
ATOM   1379  CE2 TRP A  89     -10.878  35.308  23.304  1.00 22.87           C  
ATOM   1380  CE3 TRP A  89     -11.413  36.007  21.047  1.00 22.87           C  
ATOM   1381  HE3 TRP A  89     -11.888  35.834  20.093  1.00 22.87           H  
ATOM   1382  NE1 TRP A  89     -11.157  34.210  24.090  1.00 22.87           N  
ATOM   1383  HE1 TRP A  89     -10.829  34.074  25.035  1.00 22.87           H  
ATOM   1384  CH2 TRP A  89     -10.042  37.428  22.489  1.00 22.87           C  
ATOM   1385  HH2 TRP A  89      -9.473  38.334  22.638  1.00 22.87           H  
ATOM   1386  CZ2 TRP A  89     -10.142  36.482  23.524  1.00 22.87           C  
ATOM   1387  HZ2 TRP A  89      -9.654  36.650  24.472  1.00 22.87           H  
ATOM   1388  CZ3 TRP A  89     -10.675  37.189  21.256  1.00 22.87           C  
ATOM   1389  HZ3 TRP A  89     -10.588  37.916  20.462  1.00 22.87           H  
ATOM   1390  N   LEU A  90     -15.596  34.130  19.216  1.00 18.93           N  
ATOM   1391  H   LEU A  90     -15.208  35.009  19.528  1.00 18.93           H  
ATOM   1392  CA  LEU A  90     -16.390  34.223  17.977  1.00 18.93           C  
ATOM   1393  HA  LEU A  90     -16.505  33.234  17.536  1.00 18.93           H  
ATOM   1394  C   LEU A  90     -15.609  35.142  17.009  1.00 18.93           C  
ATOM   1395  CB  LEU A  90     -17.777  34.823  18.350  1.00 18.93           C  
ATOM   1396  HB2 LEU A  90     -17.813  35.875  18.065  1.00 18.93           H  
ATOM   1397  HB3 LEU A  90     -17.865  34.805  19.436  1.00 18.93           H  
ATOM   1398  O   LEU A  90     -15.160  36.204  17.443  1.00 18.93           O  
ATOM   1399  CG  LEU A  90     -19.024  34.107  17.794  1.00 18.93           C  
ATOM   1400  HG  LEU A  90     -18.878  33.029  17.858  1.00 18.93           H  
ATOM   1401  CD1 LEU A  90     -20.248  34.476  18.642  1.00 18.93           C  
ATOM   1402 HD11 LEU A  90     -20.091  34.160  19.674  1.00 18.93           H  
ATOM   1403 HD12 LEU A  90     -20.412  35.553  18.610  1.00 18.93           H  
ATOM   1404 HD13 LEU A  90     -21.129  33.968  18.249  1.00 18.93           H  
ATOM   1405  CD2 LEU A  90     -19.325  34.492  16.346  1.00 18.93           C  
ATOM   1406 HD21 LEU A  90     -20.209  33.957  15.997  1.00 18.93           H  
ATOM   1407 HD22 LEU A  90     -18.485  34.215  15.709  1.00 18.93           H  
ATOM   1408 HD23 LEU A  90     -19.498  35.565  16.264  1.00 18.93           H  
ATOM   1409  N   LEU A  91     -15.440  34.769  15.732  1.00 19.65           N  
ATOM   1410  H   LEU A  91     -15.835  33.891  15.426  1.00 19.65           H  
ATOM   1411  CA  LEU A  91     -14.767  35.577  14.693  1.00 19.65           C  
ATOM   1412  HA  LEU A  91     -14.863  36.621  14.989  1.00 19.65           H  
ATOM   1413  C   LEU A  91     -15.493  35.452  13.330  1.00 19.65           C  
ATOM   1414  CB  LEU A  91     -13.257  35.226  14.638  1.00 19.65           C  
ATOM   1415  HB2 LEU A  91     -13.009  34.793  13.669  1.00 19.65           H  
ATOM   1416  HB3 LEU A  91     -13.058  34.451  15.378  1.00 19.65           H  
ATOM   1417  O   LEU A  91     -16.116  34.437  13.040  1.00 19.65           O  
ATOM   1418  CG  LEU A  91     -12.323  36.426  14.931  1.00 19.65           C  
ATOM   1419  HG  LEU A  91     -12.836  37.145  15.569  1.00 19.65           H  
ATOM   1420  CD1 LEU A  91     -11.064  35.976  15.672  1.00 19.65           C  
ATOM   1421 HD11 LEU A  91     -10.422  36.834  15.870  1.00 19.65           H  
ATOM   1422 HD12 LEU A  91     -11.340  35.523  16.624  1.00 19.65           H  
ATOM   1423 HD13 LEU A  91     -10.516  35.248  15.073  1.00 19.65           H  
ATOM   1424  CD2 LEU A  91     -11.885  37.133  13.645  1.00 19.65           C  
ATOM   1425 HD21 LEU A  91     -11.254  37.986  13.893  1.00 19.65           H  
ATOM   1426 HD22 LEU A  91     -11.320  36.446  13.014  1.00 19.65           H  
ATOM   1427 HD23 LEU A  91     -12.756  37.489  13.095  1.00 19.65           H  
ATOM   1428  N   PHE A  92     -15.456  36.544  12.558  1.00 19.29           N  
ATOM   1429  H   PHE A  92     -14.769  37.232  12.835  1.00 19.29           H  
ATOM   1430  CA  PHE A  92     -16.407  37.025  11.537  1.00 19.29           C  
ATOM   1431  HA  PHE A  92     -17.410  36.712  11.826  1.00 19.29           H  
ATOM   1432  C   PHE A  92     -16.182  36.587  10.063  1.00 19.29           C  
ATOM   1433  CB  PHE A  92     -16.328  38.572  11.579  1.00 19.29           C  
ATOM   1434  HB2 PHE A  92     -15.359  38.884  11.967  1.00 19.29           H  
ATOM   1435  HB3 PHE A  92     -16.349  38.956  10.559  1.00 19.29           H  
ATOM   1436  O   PHE A  92     -15.061  36.341   9.634  1.00 19.29           O  
ATOM   1437  CG  PHE A  92     -17.408  39.304  12.352  1.00 19.29           C  
ATOM   1438  CD1 PHE A  92     -18.431  39.966  11.645  1.00 19.29           C  
ATOM   1439  HD1 PHE A  92     -18.463  39.914  10.566  1.00 19.29           H  
ATOM   1440  CD2 PHE A  92     -17.352  39.412  13.755  1.00 19.29           C  
ATOM   1441  HD2 PHE A  92     -16.561  38.925  14.306  1.00 19.29           H  
ATOM   1442  CE1 PHE A  92     -19.392  40.728  12.330  1.00 19.29           C  
ATOM   1443  HE1 PHE A  92     -20.168  41.245  11.784  1.00 19.29           H  
ATOM   1444  CE2 PHE A  92     -18.314  40.177  14.441  1.00 19.29           C  
ATOM   1445  HE2 PHE A  92     -18.263  40.268  15.516  1.00 19.29           H  
ATOM   1446  CZ  PHE A  92     -19.333  40.836  13.729  1.00 19.29           C  
ATOM   1447  HZ  PHE A  92     -20.063  41.430  14.257  1.00 19.29           H  
ATOM   1448  N   ASN A  93     -17.286  36.652   9.294  1.00 19.08           N  
ATOM   1449  H   ASN A  93     -18.139  36.697   9.833  1.00 19.08           H  
ATOM   1450  CA  ASN A  93     -17.505  36.911   7.848  1.00 19.08           C  
ATOM   1451  HA  ASN A  93     -17.995  36.036   7.423  1.00 19.08           H  
ATOM   1452  C   ASN A  93     -16.325  37.269   6.908  1.00 19.08           C  
ATOM   1453  CB  ASN A  93     -18.469  38.126   7.772  1.00 19.08           C  
ATOM   1454  HB2 ASN A  93     -18.150  38.889   8.482  1.00 19.08           H  
ATOM   1455  HB3 ASN A  93     -18.413  38.576   6.781  1.00 19.08           H  
ATOM   1456  O   ASN A  93     -15.568  38.196   7.184  1.00 19.08           O  
ATOM   1457  CG  ASN A  93     -19.931  37.793   7.982  1.00 19.08           C  
ATOM   1458  ND2 ASN A  93     -20.712  38.703   8.515  1.00 19.08           N  
ATOM   1459 HD21 ASN A  93     -20.355  39.605   8.796  1.00 19.08           H  
ATOM   1460 HD22 ASN A  93     -21.678  38.434   8.636  1.00 19.08           H  
ATOM   1461  OD1 ASN A  93     -20.398  36.730   7.629  1.00 19.08           O  
ATOM   1462  N   THR A  94     -16.366  36.753   5.662  1.00 20.81           N  
ATOM   1463  H   THR A  94     -16.799  35.845   5.565  1.00 20.81           H  
ATOM   1464  CA  THR A  94     -16.361  37.573   4.416  1.00 20.81           C  
ATOM   1465  HA  THR A  94     -17.162  38.303   4.535  1.00 20.81           H  
ATOM   1466  C   THR A  94     -16.692  36.780   3.137  1.00 20.81           C  
ATOM   1467  CB  THR A  94     -15.066  38.371   4.138  1.00 20.81           C  
ATOM   1468  HB  THR A  94     -14.801  38.276   3.085  1.00 20.81           H  
ATOM   1469  O   THR A  94     -16.207  35.683   2.887  1.00 20.81           O  
ATOM   1470  CG2 THR A  94     -15.256  39.863   4.423  1.00 20.81           C  
ATOM   1471 HG21 THR A  94     -14.316  40.384   4.242  1.00 20.81           H  
ATOM   1472 HG22 THR A  94     -16.017  40.271   3.758  1.00 20.81           H  
ATOM   1473 HG23 THR A  94     -15.556  40.025   5.458  1.00 20.81           H  
ATOM   1474  OG1 THR A  94     -13.973  37.929   4.894  1.00 20.81           O  
ATOM   1475  HG1 THR A  94     -14.244  37.964   5.814  1.00 20.81           H  
ATOM   1476  N   THR A  95     -17.521  37.403   2.303  1.00 19.23           N  
ATOM   1477  H   THR A  95     -17.918  38.270   2.636  1.00 19.23           H  
ATOM   1478  CA  THR A  95     -18.037  37.018   0.983  1.00 19.23           C  
ATOM   1479  HA  THR A  95     -18.268  35.953   0.983  1.00 19.23           H  
ATOM   1480  C   THR A  95     -17.036  37.342  -0.144  1.00 19.23           C  
ATOM   1481  CB  THR A  95     -19.327  37.853   0.726  1.00 19.23           C  
ATOM   1482  HB  THR A  95     -19.117  38.627  -0.012  1.00 19.23           H  
ATOM   1483  O   THR A  95     -16.563  38.475  -0.203  1.00 19.23           O  
ATOM   1484  CG2 THR A  95     -20.494  37.021   0.211  1.00 19.23           C  
ATOM   1485 HG21 THR A  95     -20.766  36.270   0.952  1.00 19.23           H  
ATOM   1486 HG22 THR A  95     -20.208  36.523  -0.715  1.00 19.23           H  
ATOM   1487 HG23 THR A  95     -21.353  37.663   0.015  1.00 19.23           H  
ATOM   1488  OG1 THR A  95     -19.798  38.507   1.893  1.00 19.23           O  
ATOM   1489  HG1 THR A  95     -20.661  38.880   1.700  1.00 19.23           H  
ATOM   1490  N   ARG A  96     -16.784  36.428  -1.105  1.00 21.37           N  
ATOM   1491  H   ARG A  96     -17.058  35.473  -0.924  1.00 21.37           H  
ATOM   1492  CA  ARG A  96     -16.258  36.751  -2.460  1.00 21.37           C  
ATOM   1493  HA  ARG A  96     -16.766  37.657  -2.789  1.00 21.37           H  
ATOM   1494  C   ARG A  96     -16.578  35.667  -3.517  1.00 21.37           C  
ATOM   1495  CB  ARG A  96     -14.740  37.078  -2.424  1.00 21.37           C  
ATOM   1496  HB2 ARG A  96     -14.209  36.478  -3.163  1.00 21.37           H  
ATOM   1497  HB3 ARG A  96     -14.329  36.831  -1.445  1.00 21.37           H  
ATOM   1498  O   ARG A  96     -15.923  34.643  -3.610  1.00 21.37           O  
ATOM   1499  CG  ARG A  96     -14.466  38.564  -2.732  1.00 21.37           C  
ATOM   1500  HG2 ARG A  96     -14.876  38.808  -3.711  1.00 21.37           H  
ATOM   1501  HG3 ARG A  96     -14.953  39.189  -1.984  1.00 21.37           H  
ATOM   1502  CD  ARG A  96     -12.964  38.878  -2.731  1.00 21.37           C  
ATOM   1503  HD2 ARG A  96     -12.491  38.313  -3.534  1.00 21.37           H  
ATOM   1504  HD3 ARG A  96     -12.544  38.554  -1.779  1.00 21.37           H  
ATOM   1505  NE  ARG A  96     -12.710  40.323  -2.909  1.00 21.37           N  
ATOM   1506  HE  ARG A  96     -13.518  40.928  -2.885  1.00 21.37           H  
ATOM   1507  NH1 ARG A  96     -10.420  40.209  -3.038  1.00 21.37           N  
ATOM   1508 HH11 ARG A  96      -9.520  40.660  -3.117  1.00 21.37           H  
ATOM   1509 HH12 ARG A  96     -10.478  39.206  -2.934  1.00 21.37           H  
ATOM   1510  NH2 ARG A  96     -11.427  42.197  -3.143  1.00 21.37           N  
ATOM   1511 HH21 ARG A  96     -10.518  42.630  -3.223  1.00 21.37           H  
ATOM   1512 HH22 ARG A  96     -12.257  42.772  -3.121  1.00 21.37           H  
ATOM   1513  CZ  ARG A  96     -11.525  40.901  -3.030  1.00 21.37           C  
ATOM   1514  N   VAL A  97     -17.642  35.933  -4.276  1.00 20.08           N  
ATOM   1515  H   VAL A  97     -18.247  36.623  -3.855  1.00 20.08           H  
ATOM   1516  CA  VAL A  97     -17.802  35.891  -5.751  1.00 20.08           C  
ATOM   1517  HA  VAL A  97     -18.850  35.647  -5.922  1.00 20.08           H  
ATOM   1518  C   VAL A  97     -16.993  34.875  -6.601  1.00 20.08           C  
ATOM   1519  CB  VAL A  97     -17.626  37.333  -6.291  1.00 20.08           C  
ATOM   1520  HB  VAL A  97     -16.606  37.667  -6.100  1.00 20.08           H  
ATOM   1521  O   VAL A  97     -15.814  35.065  -6.870  1.00 20.08           O  
ATOM   1522  CG1 VAL A  97     -17.907  37.464  -7.792  1.00 20.08           C  
ATOM   1523 HG11 VAL A  97     -17.145  36.925  -8.355  1.00 20.08           H  
ATOM   1524 HG12 VAL A  97     -17.848  38.510  -8.095  1.00 20.08           H  
ATOM   1525 HG13 VAL A  97     -18.897  37.078  -8.031  1.00 20.08           H  
ATOM   1526  CG2 VAL A  97     -18.590  38.306  -5.584  1.00 20.08           C  
ATOM   1527 HG21 VAL A  97     -18.340  38.414  -4.529  1.00 20.08           H  
ATOM   1528 HG22 VAL A  97     -19.619  37.961  -5.687  1.00 20.08           H  
ATOM   1529 HG23 VAL A  97     -18.509  39.296  -6.033  1.00 20.08           H  
ATOM   1530  N   ALA A  98     -17.758  33.914  -7.145  1.00 19.58           N  
ATOM   1531  H   ALA A  98     -18.608  33.753  -6.624  1.00 19.58           H  
ATOM   1532  CA  ALA A  98     -17.838  33.387  -8.523  1.00 19.58           C  
ATOM   1533  HA  ALA A  98     -18.542  32.559  -8.441  1.00 19.58           H  
ATOM   1534  C   ALA A  98     -16.619  32.792  -9.268  1.00 19.58           C  
ATOM   1535  CB  ALA A  98     -18.554  34.417  -9.413  1.00 19.58           C  
ATOM   1536  HB1 ALA A  98     -19.448  34.795  -8.917  1.00 19.58           H  
ATOM   1537  HB2 ALA A  98     -18.847  33.947 -10.352  1.00 19.58           H  
ATOM   1538  HB3 ALA A  98     -17.880  35.242  -9.643  1.00 19.58           H  
ATOM   1539  O   ALA A  98     -15.794  33.512  -9.817  1.00 19.58           O  
ATOM   1540  N   VAL A  99     -16.725  31.484  -9.559  1.00 20.67           N  
ATOM   1541  H   VAL A  99     -17.270  30.916  -8.927  1.00 20.67           H  
ATOM   1542  CA  VAL A  99     -16.593  30.948 -10.930  1.00 20.67           C  
ATOM   1543  HA  VAL A  99     -16.676  31.780 -11.630  1.00 20.67           H  
ATOM   1544  C   VAL A  99     -17.766  29.994 -11.201  1.00 20.67           C  
ATOM   1545  CB  VAL A  99     -15.227  30.280 -11.212  1.00 20.67           C  
ATOM   1546  HB  VAL A  99     -15.061  29.473 -10.499  1.00 20.67           H  
ATOM   1547  O   VAL A  99     -17.764  28.829 -10.816  1.00 20.67           O  
ATOM   1548  CG1 VAL A  99     -15.163  29.703 -12.637  1.00 20.67           C  
ATOM   1549 HG11 VAL A  99     -15.367  30.482 -13.371  1.00 20.67           H  
ATOM   1550 HG12 VAL A  99     -14.172  29.287 -12.821  1.00 20.67           H  
ATOM   1551 HG13 VAL A  99     -15.885  28.895 -12.754  1.00 20.67           H  
ATOM   1552  CG2 VAL A  99     -14.074  31.285 -11.099  1.00 20.67           C  
ATOM   1553 HG21 VAL A  99     -13.990  31.637 -10.070  1.00 20.67           H  
ATOM   1554 HG22 VAL A  99     -13.131  30.806 -11.362  1.00 20.67           H  
ATOM   1555 HG23 VAL A  99     -14.243  32.139 -11.755  1.00 20.67           H  
ATOM   1556  N   GLN A 100     -18.796  30.518 -11.870  1.00 20.37           N  
ATOM   1557  H   GLN A 100     -18.730  31.497 -12.107  1.00 20.37           H  
ATOM   1558  CA  GLN A 100     -19.732  29.732 -12.673  1.00 20.37           C  
ATOM   1559  HA  GLN A 100     -20.148  28.909 -12.092  1.00 20.37           H  
ATOM   1560  C   GLN A 100     -18.987  29.190 -13.899  1.00 20.37           C  
ATOM   1561  CB  GLN A 100     -20.856  30.642 -13.209  1.00 20.37           C  
ATOM   1562  HB2 GLN A 100     -20.414  31.592 -13.509  1.00 20.37           H  
ATOM   1563  HB3 GLN A 100     -21.273  30.184 -14.106  1.00 20.37           H  
ATOM   1564  O   GLN A 100     -18.440  29.984 -14.662  1.00 20.37           O  
ATOM   1565  CG  GLN A 100     -22.038  30.905 -12.268  1.00 20.37           C  
ATOM   1566  HG2 GLN A 100     -21.671  31.305 -11.322  1.00 20.37           H  
ATOM   1567  HG3 GLN A 100     -22.554  29.965 -12.071  1.00 20.37           H  
ATOM   1568  CD  GLN A 100     -23.020  31.913 -12.872  1.00 20.37           C  
ATOM   1569  NE2 GLN A 100     -24.293  31.841 -12.553  1.00 20.37           N  
ATOM   1570 HE21 GLN A 100     -24.636  31.154 -11.898  1.00 20.37           H  
ATOM   1571 HE22 GLN A 100     -24.887  32.546 -12.965  1.00 20.37           H  
ATOM   1572  OE1 GLN A 100     -22.663  32.789 -13.641  1.00 20.37           O  
ATOM   1573  N   LYS A 101     -19.028  27.872 -14.114  1.00 20.33           N  
ATOM   1574  H   LYS A 101     -19.207  27.313 -13.292  1.00 20.33           H  
ATOM   1575  CA  LYS A 101     -19.227  27.196 -15.413  1.00 20.33           C  
ATOM   1576  HA  LYS A 101     -20.268  27.300 -15.719  1.00 20.33           H  
ATOM   1577  C   LYS A 101     -18.947  25.705 -15.233  1.00 20.33           C  
ATOM   1578  CB  LYS A 101     -18.323  27.745 -16.548  1.00 20.33           C  
ATOM   1579  HB2 LYS A 101     -18.029  26.930 -17.209  1.00 20.33           H  
ATOM   1580  HB3 LYS A 101     -17.407  28.159 -16.127  1.00 20.33           H  
ATOM   1581  O   LYS A 101     -17.794  25.301 -15.207  1.00 20.33           O  
ATOM   1582  CG  LYS A 101     -19.048  28.786 -17.423  1.00 20.33           C  
ATOM   1583  HG2 LYS A 101     -19.525  29.547 -16.806  1.00 20.33           H  
ATOM   1584  HG3 LYS A 101     -19.830  28.282 -17.991  1.00 20.33           H  
ATOM   1585  CD  LYS A 101     -18.076  29.464 -18.397  1.00 20.33           C  
ATOM   1586  HD2 LYS A 101     -17.657  28.711 -19.064  1.00 20.33           H  
ATOM   1587  HD3 LYS A 101     -17.270  29.924 -17.826  1.00 20.33           H  
ATOM   1588  CE  LYS A 101     -18.807  30.540 -19.209  1.00 20.33           C  
ATOM   1589  HE2 LYS A 101     -19.208  31.278 -18.514  1.00 20.33           H  
ATOM   1590  HE3 LYS A 101     -19.648  30.077 -19.725  1.00 20.33           H  
ATOM   1591  NZ  LYS A 101     -17.902  31.197 -20.185  1.00 20.33           N  
ATOM   1592  HZ1 LYS A 101     -18.396  31.911 -20.701  1.00 20.33           H  
ATOM   1593  HZ2 LYS A 101     -17.532  30.522 -20.839  1.00 20.33           H  
ATOM   1594  HZ3 LYS A 101     -17.129  31.632 -19.703  1.00 20.33           H  
ATOM   1595  N   LEU A 102     -20.009  24.909 -15.138  1.00 22.22           N  
ATOM   1596  H   LEU A 102     -20.850  25.335 -14.774  1.00 22.22           H  
ATOM   1597  CA  LEU A 102     -20.265  23.762 -16.015  1.00 22.22           C  
ATOM   1598  HA  LEU A 102     -20.263  24.126 -17.043  1.00 22.22           H  
ATOM   1599  C   LEU A 102     -21.684  23.244 -15.721  1.00 22.22           C  
ATOM   1600  CB  LEU A 102     -19.187  22.664 -15.903  1.00 22.22           C  
ATOM   1601  HB2 LEU A 102     -19.647  21.685 -16.035  1.00 22.22           H  
ATOM   1602  HB3 LEU A 102     -18.763  22.688 -14.898  1.00 22.22           H  
ATOM   1603  O   LEU A 102     -22.020  22.847 -14.611  1.00 22.22           O  
ATOM   1604  CG  LEU A 102     -18.060  22.820 -16.955  1.00 22.22           C  
ATOM   1605  HG  LEU A 102     -17.759  23.862 -17.064  1.00 22.22           H  
ATOM   1606  CD1 LEU A 102     -16.832  22.015 -16.539  1.00 22.22           C  
ATOM   1607 HD11 LEU A 102     -16.041  22.131 -17.279  1.00 22.22           H  
ATOM   1608 HD12 LEU A 102     -16.466  22.388 -15.582  1.00 22.22           H  
ATOM   1609 HD13 LEU A 102     -17.089  20.960 -16.440  1.00 22.22           H  
ATOM   1610  CD2 LEU A 102     -18.496  22.369 -18.350  1.00 22.22           C  
ATOM   1611 HD21 LEU A 102     -18.789  21.319 -18.323  1.00 22.22           H  
ATOM   1612 HD22 LEU A 102     -17.667  22.489 -19.048  1.00 22.22           H  
ATOM   1613 HD23 LEU A 102     -19.337  22.967 -18.702  1.00 22.22           H  
ATOM   1614  N   SER A 103     -22.522  23.369 -16.744  1.00 21.39           N  
ATOM   1615  H   SER A 103     -22.119  23.660 -17.624  1.00 21.39           H  
ATOM   1616  CA  SER A 103     -23.928  22.978 -16.845  1.00 21.39           C  
ATOM   1617  HA  SER A 103     -24.479  23.404 -16.007  1.00 21.39           H  
ATOM   1618  C   SER A 103     -24.116  21.445 -16.824  1.00 21.39           C  
ATOM   1619  CB  SER A 103     -24.427  23.606 -18.154  1.00 21.39           C  
ATOM   1620  HB2 SER A 103     -24.340  24.690 -18.079  1.00 21.39           H  
ATOM   1621  HB3 SER A 103     -25.474  23.375 -18.351  1.00 21.39           H  
ATOM   1622  O   SER A 103     -23.142  20.706 -16.978  1.00 21.39           O  
ATOM   1623  OG  SER A 103     -23.626  23.164 -19.237  1.00 21.39           O  
ATOM   1624  HG  SER A 103     -23.756  22.221 -19.365  1.00 21.39           H  
ATOM   1625  N   PRO A 104     -25.353  20.940 -16.658  1.00 26.72           N  
ATOM   1626  CA  PRO A 104     -25.617  19.644 -16.051  1.00 26.72           C  
ATOM   1627  HA  PRO A 104     -24.899  19.457 -15.253  1.00 26.72           H  
ATOM   1628  C   PRO A 104     -25.552  18.494 -17.064  1.00 26.72           C  
ATOM   1629  CB  PRO A 104     -27.015  19.790 -15.436  1.00 26.72           C  
ATOM   1630  HB2 PRO A 104     -27.527  18.833 -15.340  1.00 26.72           H  
ATOM   1631  HB3 PRO A 104     -26.933  20.273 -14.462  1.00 26.72           H  
ATOM   1632  O   PRO A 104     -26.240  18.499 -18.082  1.00 26.72           O  
ATOM   1633  CG  PRO A 104     -27.733  20.725 -16.407  1.00 26.72           C  
ATOM   1634  HG2 PRO A 104     -28.508  21.305 -15.905  1.00 26.72           H  
ATOM   1635  HG3 PRO A 104     -28.164  20.149 -17.226  1.00 26.72           H  
ATOM   1636  CD  PRO A 104     -26.614  21.617 -16.934  1.00 26.72           C  
ATOM   1637  HD2 PRO A 104     -26.646  22.574 -16.414  1.00 26.72           H  
ATOM   1638  HD3 PRO A 104     -26.750  21.757 -18.006  1.00 26.72           H  
ATOM   1639  N   ARG A 105     -24.785  17.452 -16.735  1.00 20.37           N  
ATOM   1640  H   ARG A 105     -24.178  17.557 -15.935  1.00 20.37           H  
ATOM   1641  CA  ARG A 105     -25.070  16.084 -17.184  1.00 20.37           C  
ATOM   1642  HA  ARG A 105     -25.933  16.092 -17.850  1.00 20.37           H  
ATOM   1643  C   ARG A 105     -25.498  15.280 -15.967  1.00 20.37           C  
ATOM   1644  CB  ARG A 105     -23.898  15.460 -17.957  1.00 20.37           C  
ATOM   1645  HB2 ARG A 105     -23.956  14.376 -17.861  1.00 20.37           H  
ATOM   1646  HB3 ARG A 105     -22.948  15.792 -17.537  1.00 20.37           H  
ATOM   1647  O   ARG A 105     -24.683  14.723 -15.240  1.00 20.37           O  
ATOM   1648  CG  ARG A 105     -23.979  15.810 -19.451  1.00 20.37           C  
ATOM   1649  HG2 ARG A 105     -24.956  15.513 -19.833  1.00 20.37           H  
ATOM   1650  HG3 ARG A 105     -23.859  16.885 -19.583  1.00 20.37           H  
ATOM   1651  CD  ARG A 105     -22.894  15.068 -20.238  1.00 20.37           C  
ATOM   1652  HD2 ARG A 105     -21.919  15.439 -19.921  1.00 20.37           H  
ATOM   1653  HD3 ARG A 105     -22.959  14.005 -20.004  1.00 20.37           H  
ATOM   1654  NE  ARG A 105     -23.055  15.251 -21.694  1.00 20.37           N  
ATOM   1655  HE  ARG A 105     -23.875  15.758 -21.996  1.00 20.37           H  
ATOM   1656  NH1 ARG A 105     -21.173  14.108 -22.344  1.00 20.37           N  
ATOM   1657 HH11 ARG A 105     -20.966  13.924 -21.372  1.00 20.37           H  
ATOM   1658 HH12 ARG A 105     -20.577  13.740 -23.072  1.00 20.37           H  
ATOM   1659  NH2 ARG A 105     -22.521  14.979 -23.894  1.00 20.37           N  
ATOM   1660 HH21 ARG A 105     -23.360  15.474 -24.161  1.00 20.37           H  
ATOM   1661 HH22 ARG A 105     -21.915  14.602 -24.609  1.00 20.37           H  
ATOM   1662  CZ  ARG A 105     -22.252  14.781 -22.634  1.00 20.37           C  
ATOM   1663  N   SER A 106     -26.806  15.283 -15.751  1.00 21.32           N  
ATOM   1664  H   SER A 106     -27.385  15.824 -16.376  1.00 21.32           H  
ATOM   1665  CA  SER A 106     -27.527  14.310 -14.947  1.00 21.32           C  
ATOM   1666  HA  SER A 106     -27.156  14.310 -13.923  1.00 21.32           H  
ATOM   1667  C   SER A 106     -27.340  12.923 -15.567  1.00 21.32           C  
ATOM   1668  CB  SER A 106     -29.013  14.700 -14.953  1.00 21.32           C  
ATOM   1669  HB2 SER A 106     -29.142  15.632 -14.401  1.00 21.32           H  
ATOM   1670  HB3 SER A 106     -29.605  13.921 -14.472  1.00 21.32           H  
ATOM   1671  O   SER A 106     -28.008  12.568 -16.534  1.00 21.32           O  
ATOM   1672  OG  SER A 106     -29.452  14.887 -16.289  1.00 21.32           O  
ATOM   1673  HG  SER A 106     -29.393  14.034 -16.725  1.00 21.32           H  
ATOM   1674  N   THR A 107     -26.422  12.135 -15.027  1.00 20.80           N  
ATOM   1675  H   THR A 107     -25.785  12.522 -14.345  1.00 20.80           H  
ATOM   1676  CA  THR A 107     -26.456  10.678 -15.172  1.00 20.80           C  
ATOM   1677  HA  THR A 107     -27.416  10.373 -15.589  1.00 20.80           H  
ATOM   1678  C   THR A 107     -26.358  10.107 -13.775  1.00 20.80           C  
ATOM   1679  CB  THR A 107     -25.371  10.110 -16.098  1.00 20.80           C  
ATOM   1680  HB  THR A 107     -25.274   9.041 -15.911  1.00 20.80           H  
ATOM   1681  O   THR A 107     -25.313  10.224 -13.136  1.00 20.80           O  
ATOM   1682  CG2 THR A 107     -25.735  10.304 -17.569  1.00 20.80           C  
ATOM   1683 HG21 THR A 107     -26.688   9.818 -17.782  1.00 20.80           H  
ATOM   1684 HG22 THR A 107     -25.814  11.367 -17.796  1.00 20.80           H  
ATOM   1685 HG23 THR A 107     -24.962   9.857 -18.193  1.00 20.80           H  
ATOM   1686  OG1 THR A 107     -24.128  10.731 -15.865  1.00 20.80           O  
ATOM   1687  HG1 THR A 107     -23.964  10.635 -14.924  1.00 20.80           H  
ATOM   1688  N   MET A 108     -27.501   9.586 -13.326  1.00 22.91           N  
ATOM   1689  H   MET A 108     -28.287   9.629 -13.959  1.00 22.91           H  
ATOM   1690  CA  MET A 108     -27.729   8.756 -12.149  1.00 22.91           C  
ATOM   1691  HA  MET A 108     -28.149   9.357 -11.342  1.00 22.91           H  
ATOM   1692  C   MET A 108     -26.442   8.089 -11.647  1.00 22.91           C  
ATOM   1693  CB  MET A 108     -28.759   7.685 -12.555  1.00 22.91           C  
ATOM   1694  HB2 MET A 108     -28.850   6.960 -11.747  1.00 22.91           H  
ATOM   1695  HB3 MET A 108     -28.414   7.157 -13.444  1.00 22.91           H  
ATOM   1696  O   MET A 108     -25.949   7.133 -12.241  1.00 22.91           O  
ATOM   1697  CG  MET A 108     -30.150   8.276 -12.822  1.00 22.91           C  
ATOM   1698  HG2 MET A 108     -30.093   9.057 -13.580  1.00 22.91           H  
ATOM   1699  HG3 MET A 108     -30.509   8.722 -11.895  1.00 22.91           H  
ATOM   1700  SD  MET A 108     -31.354   7.043 -13.372  1.00 22.91           S  
ATOM   1701  CE  MET A 108     -32.867   7.737 -12.652  1.00 22.91           C  
ATOM   1702  HE1 MET A 108     -33.714   7.100 -12.907  1.00 22.91           H  
ATOM   1703  HE2 MET A 108     -33.039   8.741 -13.039  1.00 22.91           H  
ATOM   1704  HE3 MET A 108     -32.772   7.775 -11.566  1.00 22.91           H  
ATOM   1705  N   LYS A 109     -25.871   8.632 -10.569  1.00 23.35           N  
ATOM   1706  H   LYS A 109     -26.328   9.431 -10.152  1.00 23.35           H  
ATOM   1707  CA  LYS A 109     -24.965   7.882  -9.701  1.00 23.35           C  
ATOM   1708  HA  LYS A 109     -24.588   7.012 -10.239  1.00 23.35           H  
ATOM   1709  C   LYS A 109     -25.826   7.366  -8.559  1.00 23.35           C  
ATOM   1710  CB  LYS A 109     -23.767   8.720  -9.244  1.00 23.35           C  
ATOM   1711  HB2 LYS A 109     -24.065   9.758  -9.095  1.00 23.35           H  
ATOM   1712  HB3 LYS A 109     -23.415   8.324  -8.292  1.00 23.35           H  
ATOM   1713  O   LYS A 109     -26.434   8.150  -7.842  1.00 23.35           O  
ATOM   1714  CG  LYS A 109     -22.628   8.620 -10.269  1.00 23.35           C  
ATOM   1715  HG2 LYS A 109     -22.934   9.083 -11.207  1.00 23.35           H  
ATOM   1716  HG3 LYS A 109     -22.399   7.569 -10.448  1.00 23.35           H  
ATOM   1717  CD  LYS A 109     -21.373   9.312  -9.733  1.00 23.35           C  
ATOM   1718  HD2 LYS A 109     -21.565  10.381  -9.642  1.00 23.35           H  
ATOM   1719  HD3 LYS A 109     -21.145   8.910  -8.746  1.00 23.35           H  
ATOM   1720  CE  LYS A 109     -20.188   9.063 -10.668  1.00 23.35           C  
ATOM   1721  HE2 LYS A 109     -20.080   7.987 -10.804  1.00 23.35           H  
ATOM   1722  HE3 LYS A 109     -20.410   9.507 -11.639  1.00 23.35           H  
ATOM   1723  NZ  LYS A 109     -18.946   9.636 -10.096  1.00 23.35           N  
ATOM   1724  HZ1 LYS A 109     -19.050  10.630  -9.956  1.00 23.35           H  
ATOM   1725  HZ2 LYS A 109     -18.765   9.216  -9.195  1.00 23.35           H  
ATOM   1726  HZ3 LYS A 109     -18.155   9.458 -10.698  1.00 23.35           H  
ATOM   1727  N   ASN A 110     -25.936   6.047  -8.556  1.00 26.70           N  
ATOM   1728  H   ASN A 110     -25.348   5.555  -9.213  1.00 26.70           H  
ATOM   1729  CA  ASN A 110     -26.985   5.239  -7.962  1.00 26.70           C  
ATOM   1730  HA  ASN A 110     -27.941   5.574  -8.362  1.00 26.70           H  
ATOM   1731  C   ASN A 110     -27.077   5.324  -6.434  1.00 26.70           C  
ATOM   1732  CB  ASN A 110     -26.739   3.791  -8.422  1.00 26.70           C  
ATOM   1733  HB2 ASN A 110     -25.746   3.471  -8.107  1.00 26.70           H  
ATOM   1734  HB3 ASN A 110     -27.462   3.134  -7.937  1.00 26.70           H  
ATOM   1735  O   ASN A 110     -26.085   5.504  -5.734  1.00 26.70           O  
ATOM   1736  CG  ASN A 110     -26.899   3.602  -9.920  1.00 26.70           C  
ATOM   1737  ND2 ASN A 110     -26.178   2.680 -10.512  1.00 26.70           N  
ATOM   1738 HD21 ASN A 110     -25.652   2.024  -9.953  1.00 26.70           H  
ATOM   1739 HD22 ASN A 110     -26.392   2.523 -11.487  1.00 26.70           H  
ATOM   1740  OD1 ASN A 110     -27.650   4.289 -10.586  1.00 26.70           O  
ATOM   1741  N   GLU A 111     -28.305   5.103  -5.975  1.00 26.36           N  
ATOM   1742  H   GLU A 111     -29.016   4.951  -6.677  1.00 26.36           H  
ATOM   1743  CA  GLU A 111     -28.844   5.051  -4.614  1.00 26.36           C  
ATOM   1744  HA  GLU A 111     -28.608   5.982  -4.098  1.00 26.36           H  
ATOM   1745  C   GLU A 111     -28.297   3.887  -3.752  1.00 26.36           C  
ATOM   1746  CB  GLU A 111     -30.379   4.932  -4.752  1.00 26.36           C  
ATOM   1747  HB2 GLU A 111     -30.826   4.903  -3.758  1.00 26.36           H  
ATOM   1748  HB3 GLU A 111     -30.590   3.986  -5.251  1.00 26.36           H  
ATOM   1749  O   GLU A 111     -29.047   3.213  -3.053  1.00 26.36           O  
ATOM   1750  CG  GLU A 111     -31.050   6.081  -5.523  1.00 26.36           C  
ATOM   1751  HG2 GLU A 111     -30.521   6.261  -6.459  1.00 26.36           H  
ATOM   1752  HG3 GLU A 111     -30.979   6.990  -4.926  1.00 26.36           H  
ATOM   1753  CD  GLU A 111     -32.514   5.775  -5.872  1.00 26.36           C  
ATOM   1754  OE1 GLU A 111     -33.334   6.713  -5.768  1.00 26.36           O  
ATOM   1755  OE2 GLU A 111     -32.775   4.638  -6.325  1.00 26.36           O  
ATOM   1756  N   THR A 112     -26.994   3.604  -3.783  1.00 29.91           N  
ATOM   1757  H   THR A 112     -26.400   4.158  -4.384  1.00 29.91           H  
ATOM   1758  CA  THR A 112     -26.391   2.468  -3.050  1.00 29.91           C  
ATOM   1759  HA  THR A 112     -27.199   1.812  -2.725  1.00 29.91           H  
ATOM   1760  C   THR A 112     -25.707   2.849  -1.732  1.00 29.91           C  
ATOM   1761  CB  THR A 112     -25.507   1.596  -3.955  1.00 29.91           C  
ATOM   1762  HB  THR A 112     -24.885   0.931  -3.356  1.00 29.91           H  
ATOM   1763  O   THR A 112     -24.825   2.133  -1.266  1.00 29.91           O  
ATOM   1764  CG2 THR A 112     -26.355   0.719  -4.874  1.00 29.91           C  
ATOM   1765 HG21 THR A 112     -26.970   0.046  -4.276  1.00 29.91           H  
ATOM   1766 HG22 THR A 112     -27.000   1.342  -5.495  1.00 29.91           H  
ATOM   1767 HG23 THR A 112     -25.702   0.124  -5.512  1.00 29.91           H  
ATOM   1768  OG1 THR A 112     -24.675   2.399  -4.766  1.00 29.91           O  
ATOM   1769  HG1 THR A 112     -24.127   2.913  -4.168  1.00 29.91           H  
ATOM   1770  N   GLU A 113     -26.120   3.945  -1.096  1.00 28.02           N  
ATOM   1771  H   GLU A 113     -26.848   4.498  -1.524  1.00 28.02           H  
ATOM   1772  CA  GLU A 113     -25.888   4.156   0.340  1.00 28.02           C  
ATOM   1773  HA  GLU A 113     -25.000   3.612   0.662  1.00 28.02           H  
ATOM   1774  C   GLU A 113     -27.067   3.551   1.119  1.00 28.02           C  
ATOM   1775  CB  GLU A 113     -25.636   5.642   0.665  1.00 28.02           C  
ATOM   1776  HB2 GLU A 113     -25.761   5.790   1.738  1.00 28.02           H  
ATOM   1777  HB3 GLU A 113     -26.368   6.254   0.138  1.00 28.02           H  
ATOM   1778  O   GLU A 113     -27.943   4.256   1.618  1.00 28.02           O  
ATOM   1779  CG  GLU A 113     -24.208   6.080   0.295  1.00 28.02           C  
ATOM   1780  HG2 GLU A 113     -24.058   5.912  -0.772  1.00 28.02           H  
ATOM   1781  HG3 GLU A 113     -23.502   5.447   0.833  1.00 28.02           H  
ATOM   1782  CD  GLU A 113     -23.909   7.557   0.613  1.00 28.02           C  
ATOM   1783  OE1 GLU A 113     -22.728   7.942   0.446  1.00 28.02           O  
ATOM   1784  OE2 GLU A 113     -24.854   8.306   0.948  1.00 28.02           O  
ATOM   1785  N   CYS A 114     -27.128   2.216   1.187  1.00 31.23           N  
ATOM   1786  H   CYS A 114     -26.403   1.685   0.727  1.00 31.23           H  
ATOM   1787  CA  CYS A 114     -27.844   1.574   2.289  1.00 31.23           C  
ATOM   1788  HA  CYS A 114     -28.820   2.041   2.427  1.00 31.23           H  
ATOM   1789  C   CYS A 114     -27.013   1.828   3.548  1.00 31.23           C  
ATOM   1790  CB  CYS A 114     -28.052   0.071   2.038  1.00 31.23           C  
ATOM   1791  HB2 CYS A 114     -27.212  -0.339   1.476  1.00 31.23           H  
ATOM   1792  HB3 CYS A 114     -28.103  -0.439   3.000  1.00 31.23           H  
ATOM   1793  O   CYS A 114     -25.854   1.403   3.610  1.00 31.23           O  
ATOM   1794  SG  CYS A 114     -29.620  -0.217   1.165  1.00 31.23           S  
ATOM   1795  HG  CYS A 114     -30.405   0.166   2.176  1.00 31.23           H  
ATOM   1796  N   LEU A 115     -27.597   2.552   4.504  1.00 30.41           N  
ATOM   1797  H   LEU A 115     -28.545   2.866   4.357  1.00 30.41           H  
ATOM   1798  CA  LEU A 115     -27.052   2.694   5.850  1.00 30.41           C  
ATOM   1799  HA  LEU A 115     -26.092   3.207   5.788  1.00 30.41           H  
ATOM   1800  C   LEU A 115     -26.793   1.290   6.426  1.00 30.41           C  
ATOM   1801  CB  LEU A 115     -28.020   3.541   6.704  1.00 30.41           C  
ATOM   1802  HB2 LEU A 115     -29.027   3.142   6.580  1.00 30.41           H  
ATOM   1803  HB3 LEU A 115     -27.761   3.433   7.757  1.00 30.41           H  
ATOM   1804  O   LEU A 115     -27.505   0.335   6.106  1.00 30.41           O  
ATOM   1805  CG  LEU A 115     -28.007   5.042   6.339  1.00 30.41           C  
ATOM   1806  HG  LEU A 115     -27.959   5.152   5.256  1.00 30.41           H  
ATOM   1807  CD1 LEU A 115     -29.282   5.737   6.816  1.00 30.41           C  
ATOM   1808 HD11 LEU A 115     -29.366   5.653   7.899  1.00 30.41           H  
ATOM   1809 HD12 LEU A 115     -29.260   6.793   6.545  1.00 30.41           H  
ATOM   1810 HD13 LEU A 115     -30.157   5.269   6.364  1.00 30.41           H  
ATOM   1811  CD2 LEU A 115     -26.808   5.761   6.961  1.00 30.41           C  
ATOM   1812 HD21 LEU A 115     -25.876   5.325   6.601  1.00 30.41           H  
ATOM   1813 HD22 LEU A 115     -26.846   5.673   8.047  1.00 30.41           H  
ATOM   1814 HD23 LEU A 115     -26.829   6.817   6.693  1.00 30.41           H  
ATOM   1815  N   THR A 116     -25.699   1.185   7.177  1.00 31.14           N  
ATOM   1816  H   THR A 116     -25.279   2.055   7.472  1.00 31.14           H  
ATOM   1817  CA  THR A 116     -25.182   0.019   7.910  1.00 31.14           C  
ATOM   1818  HA  THR A 116     -24.501  -0.527   7.256  1.00 31.14           H  
ATOM   1819  C   THR A 116     -26.274  -0.955   8.358  1.00 31.14           C  
ATOM   1820  CB  THR A 116     -24.391   0.529   9.138  1.00 31.14           C  
ATOM   1821  HB  THR A 116     -24.521  -0.145   9.985  1.00 31.14           H  
ATOM   1822  O   THR A 116     -27.311  -0.538   8.864  1.00 31.14           O  
ATOM   1823  CG2 THR A 116     -22.902   0.633   8.811  1.00 31.14           C  
ATOM   1824 HG21 THR A 116     -22.372   1.023   9.680  1.00 31.14           H  
ATOM   1825 HG22 THR A 116     -22.746   1.299   7.962  1.00 31.14           H  
ATOM   1826 HG23 THR A 116     -22.504  -0.357   8.588  1.00 31.14           H  
ATOM   1827  OG1 THR A 116     -24.784   1.843   9.496  1.00 31.14           O  
ATOM   1828  HG1 THR A 116     -25.245   1.782  10.335  1.00 31.14           H  
ATOM   1829  N   PHE A 117     -26.054  -2.261   8.148  1.00 33.71           N  
ATOM   1830  H   PHE A 117     -25.149  -2.552   7.806  1.00 33.71           H  
ATOM   1831  CA  PHE A 117     -26.995  -3.304   8.562  1.00 33.71           C  
ATOM   1832  HA  PHE A 117     -27.899  -3.213   7.961  1.00 33.71           H  
ATOM   1833  C   PHE A 117     -27.326  -3.124  10.051  1.00 33.71           C  
ATOM   1834  CB  PHE A 117     -26.391  -4.702   8.339  1.00 33.71           C  
ATOM   1835  HB2 PHE A 117     -26.966  -5.419   8.925  1.00 33.71           H  
ATOM   1836  HB3 PHE A 117     -25.374  -4.724   8.728  1.00 33.71           H  
ATOM   1837  O   PHE A 117     -26.426  -3.255  10.876  1.00 33.71           O  
ATOM   1838  CG  PHE A 117     -26.398  -5.182   6.902  1.00 33.71           C  
ATOM   1839  CD1 PHE A 117     -27.531  -5.844   6.391  1.00 33.71           C  
ATOM   1840  HD1 PHE A 117     -28.394  -5.997   7.022  1.00 33.71           H  
ATOM   1841  CD2 PHE A 117     -25.268  -5.001   6.083  1.00 33.71           C  
ATOM   1842  HD2 PHE A 117     -24.389  -4.516   6.483  1.00 33.71           H  
ATOM   1843  CE1 PHE A 117     -27.537  -6.318   5.067  1.00 33.71           C  
ATOM   1844  HE1 PHE A 117     -28.406  -6.833   4.684  1.00 33.71           H  
ATOM   1845  CE2 PHE A 117     -25.274  -5.473   4.758  1.00 33.71           C  
ATOM   1846  HE2 PHE A 117     -24.400  -5.346   4.136  1.00 33.71           H  
ATOM   1847  CZ  PHE A 117     -26.409  -6.130   4.249  1.00 33.71           C  
ATOM   1848  HZ  PHE A 117     -26.412  -6.502   3.235  1.00 33.71           H  
ATOM   1849  N   PRO A 118     -28.590  -2.878  10.427  1.00 35.95           N  
ATOM   1850  CA  PRO A 118     -28.931  -2.585  11.814  1.00 35.95           C  
ATOM   1851  HA  PRO A 118     -28.230  -1.852  12.214  1.00 35.95           H  
ATOM   1852  C   PRO A 118     -28.840  -3.835  12.716  1.00 35.95           C  
ATOM   1853  CB  PRO A 118     -30.308  -1.923  11.715  1.00 35.95           C  
ATOM   1854  HB2 PRO A 118     -30.905  -2.021  12.621  1.00 35.95           H  
ATOM   1855  HB3 PRO A 118     -30.170  -0.862  11.508  1.00 35.95           H  
ATOM   1856  O   PRO A 118     -29.087  -3.764  13.907  1.00 35.95           O  
ATOM   1857  CG  PRO A 118     -30.950  -2.580  10.497  1.00 35.95           C  
ATOM   1858  HG2 PRO A 118     -31.729  -1.954  10.062  1.00 35.95           H  
ATOM   1859  HG3 PRO A 118     -31.345  -3.559  10.769  1.00 35.95           H  
ATOM   1860  CD  PRO A 118     -29.753  -2.736   9.564  1.00 35.95           C  
ATOM   1861  HD2 PRO A 118     -29.888  -3.613   8.931  1.00 35.95           H  
ATOM   1862  HD3 PRO A 118     -29.646  -1.838   8.956  1.00 35.95           H  
ATOM   1863  N   SER A 119     -28.453  -5.000  12.181  1.00 37.11           N  
ATOM   1864  H   SER A 119     -28.171  -5.000  11.211  1.00 37.11           H  
ATOM   1865  CA  SER A 119     -28.216  -6.235  12.940  1.00 37.11           C  
ATOM   1866  HA  SER A 119     -29.034  -6.372  13.648  1.00 37.11           H  
ATOM   1867  C   SER A 119     -26.921  -6.245  13.765  1.00 37.11           C  
ATOM   1868  CB  SER A 119     -28.213  -7.424  11.972  1.00 37.11           C  
ATOM   1869  HB2 SER A 119     -29.154  -7.439  11.422  1.00 37.11           H  
ATOM   1870  HB3 SER A 119     -28.136  -8.354  12.536  1.00 37.11           H  
ATOM   1871  O   SER A 119     -26.651  -7.253  14.416  1.00 37.11           O  
ATOM   1872  OG  SER A 119     -27.135  -7.328  11.052  1.00 37.11           O  
ATOM   1873  HG  SER A 119     -26.319  -7.368  11.557  1.00 37.11           H  
ATOM   1874  N   ILE A 120     -26.081  -5.208  13.673  1.00 33.47           N  
ATOM   1875  H   ILE A 120     -26.336  -4.412  13.106  1.00 33.47           H  
ATOM   1876  CA  ILE A 120     -24.771  -5.175  14.347  1.00 33.47           C  
ATOM   1877  HA  ILE A 120     -24.475  -6.202  14.557  1.00 33.47           H  
ATOM   1878  C   ILE A 120     -24.857  -4.488  15.723  1.00 33.47           C  
ATOM   1879  CB  ILE A 120     -23.670  -4.581  13.434  1.00 33.47           C  
ATOM   1880  HB  ILE A 120     -23.805  -3.500  13.392  1.00 33.47           H  
ATOM   1881  O   ILE A 120     -24.078  -4.818  16.617  1.00 33.47           O  
ATOM   1882  CG1 ILE A 120     -23.709  -5.129  11.984  1.00 33.47           C  
ATOM   1883 HG12 ILE A 120     -23.420  -6.180  11.983  1.00 33.47           H  
ATOM   1884 HG13 ILE A 120     -24.721  -5.068  11.585  1.00 33.47           H  
ATOM   1885  CG2 ILE A 120     -22.296  -4.952  14.033  1.00 33.47           C  
ATOM   1886 HG21 ILE A 120     -22.190  -4.540  15.037  1.00 33.47           H  
ATOM   1887 HG22 ILE A 120     -21.487  -4.539  13.432  1.00 33.47           H  
ATOM   1888 HG23 ILE A 120     -22.182  -6.035  14.088  1.00 33.47           H  
ATOM   1889  CD1 ILE A 120     -22.817  -4.362  10.997  1.00 33.47           C  
ATOM   1890 HD11 ILE A 120     -23.099  -3.309  10.990  1.00 33.47           H  
ATOM   1891 HD12 ILE A 120     -22.961  -4.769   9.996  1.00 33.47           H  
ATOM   1892 HD13 ILE A 120     -21.764  -4.458  11.260  1.00 33.47           H  
ATOM   1893  N   ASP A 121     -25.871  -3.647  15.955  1.00 40.97           N  
ATOM   1894  H   ASP A 121     -26.524  -3.421  15.218  1.00 40.97           H  
ATOM   1895  CA  ASP A 121     -26.081  -3.060  17.274  1.00 40.97           C  
ATOM   1896  HA  ASP A 121     -25.108  -2.715  17.627  1.00 40.97           H  
ATOM   1897  C   ASP A 121     -26.587  -4.132  18.258  1.00 40.97           C  
ATOM   1898  CB  ASP A 121     -26.966  -1.810  17.173  1.00 40.97           C  
ATOM   1899  HB2 ASP A 121     -26.600  -1.194  16.351  1.00 40.97           H  
ATOM   1900  HB3 ASP A 121     -27.990  -2.098  16.938  1.00 40.97           H  
ATOM   1901  O   ASP A 121     -27.651  -4.741  18.078  1.00 40.97           O  
ATOM   1902  CG  ASP A 121     -26.930  -0.960  18.446  1.00 40.97           C  
ATOM   1903  OD1 ASP A 121     -26.202  -1.352  19.390  1.00 40.97           O  
ATOM   1904  OD2 ASP A 121     -27.631   0.071  18.462  1.00 40.97           O  
ATOM   1905  N   GLY A 122     -25.778  -4.409  19.285  1.00 42.33           N  
ATOM   1906  H   GLY A 122     -24.971  -3.810  19.387  1.00 42.33           H  
ATOM   1907  CA  GLY A 122     -25.969  -5.512  20.231  1.00 42.33           C  
ATOM   1908  HA2 GLY A 122     -25.118  -5.541  20.911  1.00 42.33           H  
ATOM   1909  HA3 GLY A 122     -26.009  -6.448  19.673  1.00 42.33           H  
ATOM   1910  C   GLY A 122     -27.243  -5.407  21.074  1.00 42.33           C  
ATOM   1911  O   GLY A 122     -27.617  -6.384  21.721  1.00 42.33           O  
ATOM   1912  N   GLU A 123     -27.919  -4.256  21.051  1.00 46.67           N  
ATOM   1913  H   GLU A 123     -27.520  -3.490  20.526  1.00 46.67           H  
ATOM   1914  CA  GLU A 123     -29.175  -3.993  21.767  1.00 46.67           C  
ATOM   1915  HA  GLU A 123     -29.251  -4.688  22.603  1.00 46.67           H  
ATOM   1916  C   GLU A 123     -30.441  -4.222  20.917  1.00 46.67           C  
ATOM   1917  CB  GLU A 123     -29.151  -2.570  22.353  1.00 46.67           C  
ATOM   1918  HB2 GLU A 123     -30.090  -2.410  22.882  1.00 46.67           H  
ATOM   1919  HB3 GLU A 123     -29.077  -1.843  21.545  1.00 46.67           H  
ATOM   1920  O   GLU A 123     -31.559  -4.027  21.399  1.00 46.67           O  
ATOM   1921  CG  GLU A 123     -27.993  -2.359  23.345  1.00 46.67           C  
ATOM   1922  HG2 GLU A 123     -27.965  -3.213  24.023  1.00 46.67           H  
ATOM   1923  HG3 GLU A 123     -27.050  -2.339  22.798  1.00 46.67           H  
ATOM   1924  CD  GLU A 123     -28.116  -1.076  24.189  1.00 46.67           C  
ATOM   1925  OE1 GLU A 123     -27.297  -0.937  25.132  1.00 46.67           O  
ATOM   1926  OE2 GLU A 123     -29.060  -0.279  23.975  1.00 46.67           O  
ATOM   1927  N   THR A 124     -30.300  -4.637  19.654  1.00 56.52           N  
ATOM   1928  H   THR A 124     -29.365  -4.738  19.287  1.00 56.52           H  
ATOM   1929  CA  THR A 124     -31.444  -4.721  18.727  1.00 56.52           C  
ATOM   1930  HA  THR A 124     -32.100  -3.871  18.917  1.00 56.52           H  
ATOM   1931  C   THR A 124     -32.299  -5.964  18.920  1.00 56.52           C  
ATOM   1932  CB  THR A 124     -31.001  -4.614  17.268  1.00 56.52           C  
ATOM   1933  HB  THR A 124     -31.866  -4.782  16.626  1.00 56.52           H  
ATOM   1934  O   THR A 124     -33.519  -5.874  18.808  1.00 56.52           O  
ATOM   1935  CG2 THR A 124     -30.471  -3.208  17.013  1.00 56.52           C  
ATOM   1936 HG21 THR A 124     -31.308  -2.514  16.929  1.00 56.52           H  
ATOM   1937 HG22 THR A 124     -29.882  -3.179  16.096  1.00 56.52           H  
ATOM   1938 HG23 THR A 124     -29.838  -2.874  17.835  1.00 56.52           H  
ATOM   1939  OG1 THR A 124     -30.013  -5.571  16.940  1.00 56.52           O  
ATOM   1940  HG1 THR A 124     -29.169  -5.220  17.235  1.00 56.52           H  
ATOM   1941  N   ALA A 125     -31.698  -7.112  19.244  1.00 64.88           N  
ATOM   1942  H   ALA A 125     -30.695  -7.095  19.364  1.00 64.88           H  
ATOM   1943  CA  ALA A 125     -32.424  -8.325  19.618  1.00 64.88           C  
ATOM   1944  HA  ALA A 125     -33.361  -8.368  19.063  1.00 64.88           H  
ATOM   1945  C   ALA A 125     -32.754  -8.296  21.118  1.00 64.88           C  
ATOM   1946  CB  ALA A 125     -31.595  -9.554  19.226  1.00 64.88           C  
ATOM   1947  HB1 ALA A 125     -32.162 -10.459  19.446  1.00 64.88           H  
ATOM   1948  HB2 ALA A 125     -30.664  -9.568  19.792  1.00 64.88           H  
ATOM   1949  HB3 ALA A 125     -31.368  -9.522  18.161  1.00 64.88           H  
ATOM   1950  O   ALA A 125     -31.859  -8.288  21.964  1.00 64.88           O  
ATOM   1951  N   ILE A 126     -34.042  -8.299  21.459  1.00 62.47           N  
ATOM   1952  H   ILE A 126     -34.735  -8.400  20.731  1.00 62.47           H  
ATOM   1953  CA  ILE A 126     -34.505  -8.254  22.845  1.00 62.47           C  
ATOM   1954  HA  ILE A 126     -33.762  -7.722  23.440  1.00 62.47           H  
ATOM   1955  C   ILE A 126     -34.612  -9.680  23.383  1.00 62.47           C  
ATOM   1956  CB  ILE A 126     -35.836  -7.488  22.973  1.00 62.47           C  
ATOM   1957  HB  ILE A 126     -36.616  -8.064  22.475  1.00 62.47           H  
ATOM   1958  O   ILE A 126     -35.426 -10.467  22.910  1.00 62.47           O  
ATOM   1959  CG1 ILE A 126     -35.804  -6.089  22.309  1.00 62.47           C  
ATOM   1960 HG12 ILE A 126     -35.574  -6.197  21.249  1.00 62.47           H  
ATOM   1961 HG13 ILE A 126     -36.801  -5.653  22.366  1.00 62.47           H  
ATOM   1962  CG2 ILE A 126     -36.197  -7.381  24.467  1.00 62.47           C  
ATOM   1963 HG21 ILE A 126     -36.341  -8.371  24.899  1.00 62.47           H  
ATOM   1964 HG22 ILE A 126     -35.404  -6.880  25.022  1.00 62.47           H  
ATOM   1965 HG23 ILE A 126     -37.123  -6.820  24.591  1.00 62.47           H  
ATOM   1966  CD1 ILE A 126     -34.807  -5.095  22.924  1.00 62.47           C  
ATOM   1967 HD11 ILE A 126     -34.818  -4.167  22.352  1.00 62.47           H  
ATOM   1968 HD12 ILE A 126     -33.796  -5.501  22.890  1.00 62.47           H  
ATOM   1969 HD13 ILE A 126     -35.077  -4.867  23.955  1.00 62.47           H  
ATOM   1970  N   VAL A 127     -33.787  -9.996  24.383  1.00 61.42           N  
ATOM   1971  H   VAL A 127     -33.097  -9.309  24.651  1.00 61.42           H  
ATOM   1972  CA  VAL A 127     -33.670 -11.355  24.938  1.00 61.42           C  
ATOM   1973  HA  VAL A 127     -33.926 -12.073  24.158  1.00 61.42           H  
ATOM   1974  C   VAL A 127     -34.648 -11.607  26.089  1.00 61.42           C  
ATOM   1975  CB  VAL A 127     -32.216 -11.635  25.372  1.00 61.42           C  
ATOM   1976  HB  VAL A 127     -31.951 -10.960  26.187  1.00 61.42           H  
ATOM   1977  O   VAL A 127     -35.214 -12.689  26.173  1.00 61.42           O  
ATOM   1978  CG1 VAL A 127     -32.023 -13.079  25.851  1.00 61.42           C  
ATOM   1979 HG11 VAL A 127     -32.599 -13.244  26.762  1.00 61.42           H  
ATOM   1980 HG12 VAL A 127     -32.365 -13.775  25.086  1.00 61.42           H  
ATOM   1981 HG13 VAL A 127     -30.973 -13.263  26.081  1.00 61.42           H  
ATOM   1982  CG2 VAL A 127     -31.228 -11.401  24.216  1.00 61.42           C  
ATOM   1983 HG21 VAL A 127     -31.497 -12.027  23.366  1.00 61.42           H  
ATOM   1984 HG22 VAL A 127     -30.215 -11.638  24.539  1.00 61.42           H  
ATOM   1985 HG23 VAL A 127     -31.243 -10.356  23.903  1.00 61.42           H  
ATOM   1986  N   ASP A 128     -34.863 -10.614  26.958  1.00 70.90           N  
ATOM   1987  H   ASP A 128     -34.363  -9.747  26.819  1.00 70.90           H  
ATOM   1988  CA  ASP A 128     -35.589 -10.816  28.221  1.00 70.90           C  
ATOM   1989  HA  ASP A 128     -35.841 -11.870  28.334  1.00 70.90           H  
ATOM   1990  C   ASP A 128     -36.919 -10.039  28.276  1.00 70.90           C  
ATOM   1991  CB  ASP A 128     -34.676 -10.442  29.406  1.00 70.90           C  
ATOM   1992  HB2 ASP A 128     -35.263 -10.504  30.322  1.00 70.90           H  
ATOM   1993  HB3 ASP A 128     -34.357  -9.407  29.290  1.00 70.90           H  
ATOM   1994  O   ASP A 128     -37.994 -10.619  28.446  1.00 70.90           O  
ATOM   1995  CG  ASP A 128     -33.435 -11.335  29.581  1.00 70.90           C  
ATOM   1996  OD1 ASP A 128     -33.520 -12.554  29.322  1.00 70.90           O  
ATOM   1997  OD2 ASP A 128     -32.403 -10.792  30.039  1.00 70.90           O  
ATOM   1998  N   GLU A 129     -36.871  -8.710  28.141  1.00 82.75           N  
ATOM   1999  H   GLU A 129     -35.976  -8.273  27.974  1.00 82.75           H  
ATOM   2000  CA  GLU A 129     -38.024  -7.822  28.331  1.00 82.75           C  
ATOM   2001  HA  GLU A 129     -38.920  -8.349  28.003  1.00 82.75           H  
ATOM   2002  C   GLU A 129     -37.922  -6.542  27.487  1.00 82.75           C  
ATOM   2003  CB  GLU A 129     -38.206  -7.487  29.829  1.00 82.75           C  
ATOM   2004  HB2 GLU A 129     -39.079  -6.842  29.937  1.00 82.75           H  
ATOM   2005  HB3 GLU A 129     -38.409  -8.414  30.365  1.00 82.75           H  
ATOM   2006  O   GLU A 129     -36.836  -5.995  27.293  1.00 82.75           O  
ATOM   2007  CG  GLU A 129     -36.992  -6.792  30.481  1.00 82.75           C  
ATOM   2008  HG2 GLU A 129     -36.801  -5.856  29.956  1.00 82.75           H  
ATOM   2009  HG3 GLU A 129     -36.112  -7.426  30.370  1.00 82.75           H  
ATOM   2010  CD  GLU A 129     -37.169  -6.470  31.975  1.00 82.75           C  
ATOM   2011  OE1 GLU A 129     -36.351  -5.679  32.513  1.00 82.75           O  
ATOM   2012  OE2 GLU A 129     -38.143  -6.921  32.617  1.00 82.75           O  
ATOM   2013  N   VAL A 130     -39.063  -6.023  27.022  1.00 86.03           N  
ATOM   2014  H   VAL A 130     -39.923  -6.508  27.233  1.00 86.03           H  
ATOM   2015  CA  VAL A 130     -39.153  -4.703  26.378  1.00 86.03           C  
ATOM   2016  HA  VAL A 130     -38.158  -4.441  26.017  1.00 86.03           H  
ATOM   2017  C   VAL A 130     -39.553  -3.632  27.392  1.00 86.03           C  
ATOM   2018  CB  VAL A 130     -40.071  -4.675  25.138  1.00 86.03           C  
ATOM   2019  HB  VAL A 130     -40.083  -3.651  24.765  1.00 86.03           H  
ATOM   2020  O   VAL A 130     -40.462  -3.824  28.204  1.00 86.03           O  
ATOM   2021  CG1 VAL A 130     -39.534  -5.558  24.013  1.00 86.03           C  
ATOM   2022 HG11 VAL A 130     -38.529  -5.229  23.748  1.00 86.03           H  
ATOM   2023 HG12 VAL A 130     -40.168  -5.465  23.131  1.00 86.03           H  
ATOM   2024 HG13 VAL A 130     -39.511  -6.602  24.326  1.00 86.03           H  
ATOM   2025  CG2 VAL A 130     -41.517  -5.079  25.412  1.00 86.03           C  
ATOM   2026 HG21 VAL A 130     -42.087  -5.058  24.484  1.00 86.03           H  
ATOM   2027 HG22 VAL A 130     -41.557  -6.087  25.827  1.00 86.03           H  
ATOM   2028 HG23 VAL A 130     -41.965  -4.363  26.101  1.00 86.03           H  
ATOM   2029  N   VAL A 131     -38.886  -2.477  27.328  1.00 84.57           N  
ATOM   2030  H   VAL A 131     -38.152  -2.390  26.640  1.00 84.57           H  
ATOM   2031  CA  VAL A 131     -39.232  -1.293  28.126  1.00 84.57           C  
ATOM   2032  HA  VAL A 131     -39.730  -1.629  29.036  1.00 84.57           H  
ATOM   2033  C   VAL A 131     -40.205  -0.423  27.340  1.00 84.57           C  
ATOM   2034  CB  VAL A 131     -37.992  -0.492  28.560  1.00 84.57           C  
ATOM   2035  HB  VAL A 131     -37.469  -0.125  27.677  1.00 84.57           H  
ATOM   2036  O   VAL A 131     -39.922  -0.027  26.210  1.00 84.57           O  
ATOM   2037  CG1 VAL A 131     -38.384   0.706  29.439  1.00 84.57           C  
ATOM   2038 HG11 VAL A 131     -37.486   1.223  29.779  1.00 84.57           H  
ATOM   2039 HG12 VAL A 131     -38.981   1.414  28.864  1.00 84.57           H  
ATOM   2040 HG13 VAL A 131     -38.958   0.367  30.301  1.00 84.57           H  
ATOM   2041  CG2 VAL A 131     -37.028  -1.367  29.372  1.00 84.57           C  
ATOM   2042 HG21 VAL A 131     -36.167  -0.777  29.687  1.00 84.57           H  
ATOM   2043 HG22 VAL A 131     -36.664  -2.193  28.762  1.00 84.57           H  
ATOM   2044 HG23 VAL A 131     -37.535  -1.772  30.247  1.00 84.57           H  
ATOM   2045  N   VAL A 132     -41.347  -0.119  27.949  1.00 87.74           N  
ATOM   2046  H   VAL A 132     -41.485  -0.452  28.893  1.00 87.74           H  
ATOM   2047  CA  VAL A 132     -42.466   0.590  27.318  1.00 87.74           C  
ATOM   2048  HA  VAL A 132     -42.065   1.128  26.458  1.00 87.74           H  
ATOM   2049  C   VAL A 132     -43.093   1.629  28.268  1.00 87.74           C  
ATOM   2050  CB  VAL A 132     -43.519  -0.407  26.791  1.00 87.74           C  
ATOM   2051  HB  VAL A 132     -44.419   0.151  26.530  1.00 87.74           H  
ATOM   2052  O   VAL A 132     -43.011   1.463  29.490  1.00 87.74           O  
ATOM   2053  CG1 VAL A 132     -43.035  -1.117  25.523  1.00 87.74           C  
ATOM   2054 HG11 VAL A 132     -42.719  -0.381  24.784  1.00 87.74           H  
ATOM   2055 HG12 VAL A 132     -43.850  -1.707  25.103  1.00 87.74           H  
ATOM   2056 HG13 VAL A 132     -42.196  -1.776  25.746  1.00 87.74           H  
ATOM   2057  CG2 VAL A 132     -43.888  -1.484  27.817  1.00 87.74           C  
ATOM   2058 HG21 VAL A 132     -44.736  -2.060  27.447  1.00 87.74           H  
ATOM   2059 HG22 VAL A 132     -43.054  -2.169  27.967  1.00 87.74           H  
ATOM   2060 HG23 VAL A 132     -44.132  -1.024  28.775  1.00 87.74           H  
ATOM   2061  N   PRO A 133     -43.716   2.708  27.747  1.00 83.18           N  
ATOM   2062  CA  PRO A 133     -44.351   3.756  28.561  1.00 83.18           C  
ATOM   2063  HA  PRO A 133     -43.590   4.207  29.198  1.00 83.18           H  
ATOM   2064  C   PRO A 133     -45.497   3.235  29.441  1.00 83.18           C  
ATOM   2065  CB  PRO A 133     -44.859   4.813  27.575  1.00 83.18           C  
ATOM   2066  HB2 PRO A 133     -44.702   5.819  27.964  1.00 83.18           H  
ATOM   2067  HB3 PRO A 133     -45.916   4.658  27.359  1.00 83.18           H  
ATOM   2068  O   PRO A 133     -46.091   2.204  29.125  1.00 83.18           O  
ATOM   2069  CG  PRO A 133     -44.044   4.565  26.309  1.00 83.18           C  
ATOM   2070  HG2 PRO A 133     -43.096   5.100  26.369  1.00 83.18           H  
ATOM   2071  HG3 PRO A 133     -44.593   4.847  25.410  1.00 83.18           H  
ATOM   2072  CD  PRO A 133     -43.791   3.065  26.337  1.00 83.18           C  
ATOM   2073  HD2 PRO A 133     -44.629   2.543  25.874  1.00 83.18           H  
ATOM   2074  HD3 PRO A 133     -42.868   2.856  25.796  1.00 83.18           H  
ATOM   2075  N   ARG A 134     -45.828   3.930  30.543  1.00 81.21           N  
ATOM   2076  H   ARG A 134     -45.428   4.851  30.655  1.00 81.21           H  
ATOM   2077  CA  ARG A 134     -46.880   3.485  31.484  1.00 81.21           C  
ATOM   2078  HA  ARG A 134     -46.762   2.418  31.675  1.00 81.21           H  
ATOM   2079  C   ARG A 134     -48.280   3.630  30.905  1.00 81.21           C  
ATOM   2080  CB  ARG A 134     -46.834   4.256  32.809  1.00 81.21           C  
ATOM   2081  HB2 ARG A 134     -47.788   4.122  33.317  1.00 81.21           H  
ATOM   2082  HB3 ARG A 134     -46.702   5.320  32.614  1.00 81.21           H  
ATOM   2083  O   ARG A 134     -49.047   2.674  30.989  1.00 81.21           O  
ATOM   2084  CG  ARG A 134     -45.734   3.751  33.738  1.00 81.21           C  
ATOM   2085  HG2 ARG A 134     -45.822   2.671  33.851  1.00 81.21           H  
ATOM   2086  HG3 ARG A 134     -44.763   4.008  33.313  1.00 81.21           H  
ATOM   2087  CD  ARG A 134     -45.885   4.417  35.104  1.00 81.21           C  
ATOM   2088  HD2 ARG A 134     -45.799   5.496  34.970  1.00 81.21           H  
ATOM   2089  HD3 ARG A 134     -46.876   4.190  35.499  1.00 81.21           H  
ATOM   2090  NE  ARG A 134     -44.860   3.944  36.050  1.00 81.21           N  
ATOM   2091  HE  ARG A 134     -44.284   3.174  35.742  1.00 81.21           H  
ATOM   2092  NH1 ARG A 134     -45.323   5.454  37.712  1.00 81.21           N  
ATOM   2093 HH11 ARG A 134     -45.124   5.868  38.611  1.00 81.21           H  
ATOM   2094 HH12 ARG A 134     -46.036   5.853  37.118  1.00 81.21           H  
ATOM   2095  NH2 ARG A 134     -43.680   3.964  37.994  1.00 81.21           N  
ATOM   2096 HH21 ARG A 134     -43.499   4.369  38.901  1.00 81.21           H  
ATOM   2097 HH22 ARG A 134     -43.120   3.197  37.648  1.00 81.21           H  
ATOM   2098  CZ  ARG A 134     -44.628   4.453  37.245  1.00 81.21           C  
ATOM   2099  N   ASN A 135     -48.593   4.809  30.372  1.00 83.66           N  
ATOM   2100  H   ASN A 135     -47.918   5.561  30.387  1.00 83.66           H  
ATOM   2101  CA  ASN A 135     -49.793   5.028  29.584  1.00 83.66           C  
ATOM   2102  HA  ASN A 135     -50.555   4.293  29.844  1.00 83.66           H  
ATOM   2103  C   ASN A 135     -49.416   4.859  28.121  1.00 83.66           C  
ATOM   2104  CB  ASN A 135     -50.342   6.430  29.853  1.00 83.66           C  
ATOM   2105  HB2 ASN A 135     -50.424   6.613  30.925  1.00 83.66           H  
ATOM   2106  HB3 ASN A 135     -49.658   7.158  29.419  1.00 83.66           H  
ATOM   2107  O   ASN A 135     -48.679   5.671  27.557  1.00 83.66           O  
ATOM   2108  CG  ASN A 135     -51.691   6.664  29.218  1.00 83.66           C  
ATOM   2109  ND2 ASN A 135     -52.062   7.903  29.017  1.00 83.66           N  
ATOM   2110 HD21 ASN A 135     -52.925   8.037  28.509  1.00 83.66           H  
ATOM   2111 HD22 ASN A 135     -51.401   8.653  29.158  1.00 83.66           H  
ATOM   2112  OD1 ASN A 135     -52.427   5.754  28.879  1.00 83.66           O  
ATOM   2113  N   ARG A 136     -49.883   3.786  27.503  1.00 87.55           N  
ATOM   2114  H   ARG A 136     -50.522   3.166  27.981  1.00 87.55           H  
ATOM   2115  CA  ARG A 136     -49.516   3.475  26.131  1.00 87.55           C  
ATOM   2116  HA  ARG A 136     -49.243   4.400  25.623  1.00 87.55           H  
ATOM   2117  C   ARG A 136     -50.686   2.918  25.360  1.00 87.55           C  
ATOM   2118  CB  ARG A 136     -48.293   2.546  26.101  1.00 87.55           C  
ATOM   2119  HB2 ARG A 136     -47.469   3.030  26.625  1.00 87.55           H  
ATOM   2120  HB3 ARG A 136     -47.986   2.391  25.067  1.00 87.55           H  
ATOM   2121  O   ARG A 136     -51.691   2.483  25.911  1.00 87.55           O  
ATOM   2122  CG  ARG A 136     -48.571   1.186  26.749  1.00 87.55           C  
ATOM   2123  HG2 ARG A 136     -48.813   1.321  27.804  1.00 87.55           H  
ATOM   2124  HG3 ARG A 136     -49.405   0.690  26.252  1.00 87.55           H  
ATOM   2125  CD  ARG A 136     -47.328   0.316  26.622  1.00 87.55           C  
ATOM   2126  HD2 ARG A 136     -47.131   0.138  25.565  1.00 87.55           H  
ATOM   2127  HD3 ARG A 136     -46.471   0.840  27.045  1.00 87.55           H  
ATOM   2128  NE  ARG A 136     -47.531  -0.979  27.277  1.00 87.55           N  
ATOM   2129  HE  ARG A 136     -48.034  -1.670  26.740  1.00 87.55           H  
ATOM   2130  NH1 ARG A 136     -46.607  -0.476  29.281  1.00 87.55           N  
ATOM   2131 HH11 ARG A 136     -46.557   0.497  29.015  1.00 87.55           H  
ATOM   2132 HH12 ARG A 136     -46.260  -0.784  30.178  1.00 87.55           H  
ATOM   2133  NH2 ARG A 136     -47.302  -2.544  28.924  1.00 87.55           N  
ATOM   2134 HH21 ARG A 136     -47.068  -2.745  29.886  1.00 87.55           H  
ATOM   2135 HH22 ARG A 136     -47.875  -3.207  28.421  1.00 87.55           H  
ATOM   2136  CZ  ARG A 136     -47.162  -1.330  28.485  1.00 87.55           C  
ATOM   2137  N   ALA A 137     -50.493   2.916  24.060  1.00 86.43           N  
ATOM   2138  H   ALA A 137     -49.631   3.304  23.704  1.00 86.43           H  
ATOM   2139  CA  ALA A 137     -51.327   2.191  23.137  1.00 86.43           C  
ATOM   2140  HA  ALA A 137     -51.921   1.442  23.661  1.00 86.43           H  
ATOM   2141  C   ALA A 137     -50.459   1.490  22.112  1.00 86.43           C  
ATOM   2142  CB  ALA A 137     -52.247   3.180  22.474  1.00 86.43           C  
ATOM   2143  HB1 ALA A 137     -52.906   3.611  23.228  1.00 86.43           H  
ATOM   2144  HB2 ALA A 137     -51.663   3.966  21.994  1.00 86.43           H  
ATOM   2145  HB3 ALA A 137     -52.828   2.650  21.720  1.00 86.43           H  
ATOM   2146  O   ALA A 137     -49.320   1.897  21.882  1.00 86.43           O  
ATOM   2147  N   VAL A 138     -50.993   0.442  21.499  1.00 90.24           N  
ATOM   2148  H   VAL A 138     -51.948   0.175  21.689  1.00 90.24           H  
ATOM   2149  CA  VAL A 138     -50.242  -0.360  20.541  1.00 90.24           C  
ATOM   2150  HA  VAL A 138     -49.342   0.183  20.254  1.00 90.24           H  
ATOM   2151  C   VAL A 138     -51.074  -0.566  19.292  1.00 90.24           C  
ATOM   2152  CB  VAL A 138     -49.791  -1.702  21.137  1.00 90.24           C  
ATOM   2153  HB  VAL A 138     -50.652  -2.360  21.252  1.00 90.24           H  
ATOM   2154  O   VAL A 138     -52.244  -0.934  19.374  1.00 90.24           O  
ATOM   2155  CG1 VAL A 138     -48.768  -2.366  20.207  1.00 90.24           C  
ATOM   2156 HG11 VAL A 138     -48.435  -3.306  20.649  1.00 90.24           H  
ATOM   2157 HG12 VAL A 138     -49.229  -2.605  19.249  1.00 90.24           H  
ATOM   2158 HG13 VAL A 138     -47.912  -1.712  20.047  1.00 90.24           H  
ATOM   2159  CG2 VAL A 138     -49.132  -1.527  22.510  1.00 90.24           C  
ATOM   2160 HG21 VAL A 138     -49.858  -1.161  23.236  1.00 90.24           H  
ATOM   2161 HG22 VAL A 138     -48.795  -2.504  22.856  1.00 90.24           H  
ATOM   2162 HG23 VAL A 138     -48.294  -0.834  22.449  1.00 90.24           H  
ATOM   2163  N   LEU A 139     -50.446  -0.335  18.142  1.00 92.52           N  
ATOM   2164  H   LEU A 139     -49.494  -0.001  18.181  1.00 92.52           H  
ATOM   2165  CA  LEU A 139     -50.971  -0.736  16.845  1.00 92.52           C  
ATOM   2166  HA  LEU A 139     -51.993  -1.094  16.971  1.00 92.52           H  
ATOM   2167  C   LEU A 139     -50.137  -1.901  16.314  1.00 92.52           C  
ATOM   2168  CB  LEU A 139     -51.001   0.458  15.876  1.00 92.52           C  
ATOM   2169  HB2 LEU A 139     -51.385   0.117  14.915  1.00 92.52           H  
ATOM   2170  HB3 LEU A 139     -49.979   0.803  15.717  1.00 92.52           H  
ATOM   2171  O   LEU A 139     -48.906  -1.864  16.358  1.00 92.52           O  
ATOM   2172  CG  LEU A 139     -51.846   1.653  16.354  1.00 92.52           C  
ATOM   2173  HG  LEU A 139     -51.519   1.969  17.345  1.00 92.52           H  
ATOM   2174  CD1 LEU A 139     -51.647   2.830  15.398  1.00 92.52           C  
ATOM   2175 HD11 LEU A 139     -51.975   2.555  14.396  1.00 92.52           H  
ATOM   2176 HD12 LEU A 139     -50.594   3.110  15.375  1.00 92.52           H  
ATOM   2177 HD13 LEU A 139     -52.228   3.684  15.747  1.00 92.52           H  
ATOM   2178  CD2 LEU A 139     -53.337   1.317  16.405  1.00 92.52           C  
ATOM   2179 HD21 LEU A 139     -53.905   2.197  16.708  1.00 92.52           H  
ATOM   2180 HD22 LEU A 139     -53.519   0.529  17.136  1.00 92.52           H  
ATOM   2181 HD23 LEU A 139     -53.687   0.988  15.426  1.00 92.52           H  
ATOM   2182  N   PHE A 140     -50.804  -2.928  15.804  1.00 92.93           N  
ATOM   2183  H   PHE A 140     -51.813  -2.895  15.826  1.00 92.93           H  
ATOM   2184  CA  PHE A 140     -50.180  -4.147  15.307  1.00 92.93           C  
ATOM   2185  HA  PHE A 140     -49.115  -4.145  15.537  1.00 92.93           H  
ATOM   2186  C   PHE A 140     -50.358  -4.265  13.797  1.00 92.93           C  
ATOM   2187  CB  PHE A 140     -50.806  -5.347  16.011  1.00 92.93           C  
ATOM   2188  HB2 PHE A 140     -50.455  -6.261  15.531  1.00 92.93           H  
ATOM   2189  HB3 PHE A 140     -51.885  -5.289  15.862  1.00 92.93           H  
ATOM   2190  O   PHE A 140     -51.473  -4.140  13.295  1.00 92.93           O  
ATOM   2191  CG  PHE A 140     -50.514  -5.434  17.494  1.00 92.93           C  
ATOM   2192  CD1 PHE A 140     -49.336  -6.058  17.948  1.00 92.93           C  
ATOM   2193  HD1 PHE A 140     -48.633  -6.469  17.239  1.00 92.93           H  
ATOM   2194  CD2 PHE A 140     -51.428  -4.903  18.423  1.00 92.93           C  
ATOM   2195  HD2 PHE A 140     -52.334  -4.423  18.082  1.00 92.93           H  
ATOM   2196  CE1 PHE A 140     -49.082  -6.165  19.327  1.00 92.93           C  
ATOM   2197  HE1 PHE A 140     -48.193  -6.670  19.675  1.00 92.93           H  
ATOM   2198  CE2 PHE A 140     -51.168  -5.009  19.799  1.00 92.93           C  
ATOM   2199  HE2 PHE A 140     -51.874  -4.618  20.517  1.00 92.93           H  
ATOM   2200  CZ  PHE A 140     -50.000  -5.643  20.253  1.00 92.93           C  
ATOM   2201  HZ  PHE A 140     -49.821  -5.736  21.314  1.00 92.93           H  
ATOM   2202  N   LEU A 141     -49.282  -4.560  13.070  1.00 93.42           N  
ATOM   2203  H   LEU A 141     -48.394  -4.630  13.546  1.00 93.42           H  
ATOM   2204  CA  LEU A 141     -49.313  -4.797  11.626  1.00 93.42           C  
ATOM   2205  HA  LEU A 141     -50.342  -4.976  11.313  1.00 93.42           H  
ATOM   2206  C   LEU A 141     -48.493  -6.038  11.271  1.00 93.42           C  
ATOM   2207  CB  LEU A 141     -48.790  -3.543  10.901  1.00 93.42           C  
ATOM   2208  HB2 LEU A 141     -47.768  -3.369  11.237  1.00 93.42           H  
ATOM   2209  HB3 LEU A 141     -49.397  -2.684  11.187  1.00 93.42           H  
ATOM   2210  O   LEU A 141     -47.276  -6.053  11.441  1.00 93.42           O  
ATOM   2211  CG  LEU A 141     -48.775  -3.663   9.365  1.00 93.42           C  
ATOM   2212  HG  LEU A 141     -48.228  -4.558   9.070  1.00 93.42           H  
ATOM   2213  CD1 LEU A 141     -50.188  -3.732   8.788  1.00 93.42           C  
ATOM   2214 HD11 LEU A 141     -50.686  -4.635   9.141  1.00 93.42           H  
ATOM   2215 HD12 LEU A 141     -50.765  -2.859   9.095  1.00 93.42           H  
ATOM   2216 HD13 LEU A 141     -50.137  -3.772   7.700  1.00 93.42           H  
ATOM   2217  CD2 LEU A 141     -48.065  -2.459   8.748  1.00 93.42           C  
ATOM   2218 HD21 LEU A 141     -47.069  -2.360   9.182  1.00 93.42           H  
ATOM   2219 HD22 LEU A 141     -48.641  -1.553   8.936  1.00 93.42           H  
ATOM   2220 HD23 LEU A 141     -47.970  -2.606   7.673  1.00 93.42           H  
ATOM   2221  N   SER A 142     -49.147  -7.067  10.745  1.00 90.70           N  
ATOM   2222  H   SER A 142     -50.152  -7.006  10.664  1.00 90.70           H  
ATOM   2223  CA  SER A 142     -48.505  -8.278  10.239  1.00 90.70           C  
ATOM   2224  HA  SER A 142     -47.537  -8.369  10.731  1.00 90.70           H  
ATOM   2225  C   SER A 142     -48.247  -8.184   8.736  1.00 90.70           C  
ATOM   2226  CB  SER A 142     -49.285  -9.537  10.622  1.00 90.70           C  
ATOM   2227  HB2 SER A 142     -48.740 -10.412  10.267  1.00 90.70           H  
ATOM   2228  HB3 SER A 142     -49.352  -9.600  11.709  1.00 90.70           H  
ATOM   2229  O   SER A 142     -49.101  -7.751   7.963  1.00 90.70           O  
ATOM   2230  OG  SER A 142     -50.587  -9.538  10.077  1.00 90.70           O  
ATOM   2231  HG  SER A 142     -51.064  -8.808  10.480  1.00 90.70           H  
ATOM   2232  N   ILE A 143     -47.043  -8.578   8.326  1.00 90.48           N  
ATOM   2233  H   ILE A 143     -46.387  -8.890   9.027  1.00 90.48           H  
ATOM   2234  CA  ILE A 143     -46.572  -8.540   6.939  1.00 90.48           C  
ATOM   2235  HA  ILE A 143     -47.416  -8.347   6.277  1.00 90.48           H  
ATOM   2236  C   ILE A 143     -45.994  -9.913   6.584  1.00 90.48           C  
ATOM   2237  CB  ILE A 143     -45.541  -7.400   6.750  1.00 90.48           C  
ATOM   2238  HB  ILE A 143     -44.682  -7.608   7.387  1.00 90.48           H  
ATOM   2239  O   ILE A 143     -45.203 -10.471   7.347  1.00 90.48           O  
ATOM   2240  CG1 ILE A 143     -46.132  -6.028   7.168  1.00 90.48           C  
ATOM   2241 HG12 ILE A 143     -47.082  -5.875   6.657  1.00 90.48           H  
ATOM   2242 HG13 ILE A 143     -46.329  -6.047   8.240  1.00 90.48           H  
ATOM   2243  CG2 ILE A 143     -45.051  -7.364   5.295  1.00 90.48           C  
ATOM   2244 HG21 ILE A 143     -45.860  -7.070   4.626  1.00 90.48           H  
ATOM   2245 HG22 ILE A 143     -44.663  -8.336   4.990  1.00 90.48           H  
ATOM   2246 HG23 ILE A 143     -44.222  -6.662   5.209  1.00 90.48           H  
ATOM   2247  CD1 ILE A 143     -45.237  -4.810   6.898  1.00 90.48           C  
ATOM   2248 HD11 ILE A 143     -45.628  -3.949   7.439  1.00 90.48           H  
ATOM   2249 HD12 ILE A 143     -44.217  -5.005   7.228  1.00 90.48           H  
ATOM   2250 HD13 ILE A 143     -45.239  -4.576   5.833  1.00 90.48           H  
ATOM   2251  N   GLU A 144     -46.374 -10.463   5.428  1.00 86.03           N  
ATOM   2252  H   GLU A 144     -47.022  -9.967   4.833  1.00 86.03           H  
ATOM   2253  CA  GLU A 144     -45.808 -11.724   4.932  1.00 86.03           C  
ATOM   2254  HA  GLU A 144     -45.891 -12.477   5.716  1.00 86.03           H  
ATOM   2255  C   GLU A 144     -44.322 -11.561   4.592  1.00 86.03           C  
ATOM   2256  CB  GLU A 144     -46.561 -12.251   3.696  1.00 86.03           C  
ATOM   2257  HB2 GLU A 144     -46.542 -11.494   2.912  1.00 86.03           H  
ATOM   2258  HB3 GLU A 144     -46.035 -13.134   3.334  1.00 86.03           H  
ATOM   2259  O   GLU A 144     -43.902 -10.541   4.037  1.00 86.03           O  
ATOM   2260  CG  GLU A 144     -48.016 -12.649   3.995  1.00 86.03           C  
ATOM   2261  HG2 GLU A 144     -48.030 -13.260   4.897  1.00 86.03           H  
ATOM   2262  HG3 GLU A 144     -48.581 -11.735   4.179  1.00 86.03           H  
ATOM   2263  CD  GLU A 144     -48.695 -13.424   2.848  1.00 86.03           C  
ATOM   2264  OE1 GLU A 144     -49.586 -14.267   3.132  1.00 86.03           O  
ATOM   2265  OE2 GLU A 144     -48.330 -13.175   1.679  1.00 86.03           O  
ATOM   2266  N   THR A 145     -43.523 -12.593   4.870  1.00 81.03           N  
ATOM   2267  H   THR A 145     -43.911 -13.410   5.322  1.00 81.03           H  
ATOM   2268  CA  THR A 145     -42.081 -12.586   4.577  1.00 81.03           C  
ATOM   2269  HA  THR A 145     -41.611 -11.784   5.145  1.00 81.03           H  
ATOM   2270  C   THR A 145     -41.809 -12.316   3.093  1.00 81.03           C  
ATOM   2271  CB  THR A 145     -41.453 -13.917   5.019  1.00 81.03           C  
ATOM   2272  HB  THR A 145     -41.948 -14.741   4.507  1.00 81.03           H  
ATOM   2273  O   THR A 145     -40.902 -11.550   2.769  1.00 81.03           O  
ATOM   2274  CG2 THR A 145     -39.949 -13.994   4.765  1.00 81.03           C  
ATOM   2275 HG21 THR A 145     -39.562 -14.931   5.165  1.00 81.03           H  
ATOM   2276 HG22 THR A 145     -39.748 -13.967   3.694  1.00 81.03           H  
ATOM   2277 HG23 THR A 145     -39.452 -13.156   5.254  1.00 81.03           H  
ATOM   2278  OG1 THR A 145     -41.618 -14.069   6.411  1.00 81.03           O  
ATOM   2279  HG1 THR A 145     -41.614 -15.014   6.578  1.00 81.03           H  
ATOM   2280  N   ASP A 146     -42.632 -12.861   2.194  1.00 78.03           N  
ATOM   2281  H   ASP A 146     -43.327 -13.521   2.513  1.00 78.03           H  
ATOM   2282  CA  ASP A 146     -42.511 -12.674   0.741  1.00 78.03           C  
ATOM   2283  HA  ASP A 146     -41.519 -12.992   0.420  1.00 78.03           H  
ATOM   2284  C   ASP A 146     -42.674 -11.207   0.315  1.00 78.03           C  
ATOM   2285  CB  ASP A 146     -43.549 -13.554   0.025  1.00 78.03           C  
ATOM   2286  HB2 ASP A 146     -43.556 -13.290  -1.033  1.00 78.03           H  
ATOM   2287  HB3 ASP A 146     -44.538 -13.343   0.430  1.00 78.03           H  
ATOM   2288  O   ASP A 146     -41.953 -10.736  -0.560  1.00 78.03           O  
ATOM   2289  CG  ASP A 146     -43.262 -15.058   0.131  1.00 78.03           C  
ATOM   2290  OD1 ASP A 146     -42.139 -15.421   0.559  1.00 78.03           O  
ATOM   2291  OD2 ASP A 146     -44.173 -15.837  -0.223  1.00 78.03           O  
ATOM   2292  N   SER A 147     -43.534 -10.439   0.993  1.00 80.85           N  
ATOM   2293  H   SER A 147     -44.007 -10.845   1.788  1.00 80.85           H  
ATOM   2294  CA  SER A 147     -43.721  -9.002   0.714  1.00 80.85           C  
ATOM   2295  HA  SER A 147     -43.902  -8.871  -0.353  1.00 80.85           H  
ATOM   2296  C   SER A 147     -42.493  -8.154   1.077  1.00 80.85           C  
ATOM   2297  CB  SER A 147     -44.937  -8.473   1.477  1.00 80.85           C  
ATOM   2298  HB2 SER A 147     -45.040  -7.403   1.292  1.00 80.85           H  
ATOM   2299  HB3 SER A 147     -44.800  -8.627   2.547  1.00 80.85           H  
ATOM   2300  O   SER A 147     -42.373  -7.000   0.665  1.00 80.85           O  
ATOM   2301  OG  SER A 147     -46.119  -9.120   1.047  1.00 80.85           O  
ATOM   2302  HG  SER A 147     -46.055 -10.065   1.209  1.00 80.85           H  
ATOM   2303  N   LEU A 148     -41.574  -8.712   1.869  1.00 80.38           N  
ATOM   2304  H   LEU A 148     -41.739  -9.662   2.170  1.00 80.38           H  
ATOM   2305  CA  LEU A 148     -40.342  -8.063   2.314  1.00 80.38           C  
ATOM   2306  HA  LEU A 148     -40.422  -6.987   2.158  1.00 80.38           H  
ATOM   2307  C   LEU A 148     -39.116  -8.533   1.518  1.00 80.38           C  
ATOM   2308  CB  LEU A 148     -40.179  -8.325   3.819  1.00 80.38           C  
ATOM   2309  HB2 LEU A 148     -39.229  -7.901   4.146  1.00 80.38           H  
ATOM   2310  HB3 LEU A 148     -40.138  -9.402   3.982  1.00 80.38           H  
ATOM   2311  O   LEU A 148     -38.052  -7.909   1.613  1.00 80.38           O  
ATOM   2312  CG  LEU A 148     -41.303  -7.726   4.686  1.00 80.38           C  
ATOM   2313  HG  LEU A 148     -42.279  -7.937   4.249  1.00 80.38           H  
ATOM   2314  CD1 LEU A 148     -41.269  -8.364   6.074  1.00 80.38           C  
ATOM   2315 HD11 LEU A 148     -40.257  -8.337   6.479  1.00 80.38           H  
ATOM   2316 HD12 LEU A 148     -41.960  -7.849   6.741  1.00 80.38           H  
ATOM   2317 HD13 LEU A 148     -41.586  -9.403   5.990  1.00 80.38           H  
ATOM   2318  CD2 LEU A 148     -41.141  -6.211   4.816  1.00 80.38           C  
ATOM   2319 HD21 LEU A 148     -41.245  -5.744   3.836  1.00 80.38           H  
ATOM   2320 HD22 LEU A 148     -40.160  -5.974   5.227  1.00 80.38           H  
ATOM   2321 HD23 LEU A 148     -41.910  -5.815   5.480  1.00 80.38           H  
ATOM   2322  N   GLN A 149     -39.237  -9.607   0.731  1.00 70.84           N  
ATOM   2323  H   GLN A 149     -40.149 -10.027   0.617  1.00 70.84           H  
ATOM   2324  CA  GLN A 149     -38.142 -10.131  -0.080  1.00 70.84           C  
ATOM   2325  HA  GLN A 149     -37.260 -10.214   0.555  1.00 70.84           H  
ATOM   2326  C   GLN A 149     -37.809  -9.167  -1.217  1.00 70.84           C  
ATOM   2327  CB  GLN A 149     -38.454 -11.532  -0.621  1.00 70.84           C  
ATOM   2328  HB2 GLN A 149     -37.706 -11.783  -1.373  1.00 70.84           H  
ATOM   2329  HB3 GLN A 149     -39.433 -11.536  -1.100  1.00 70.84           H  
ATOM   2330  O   GLN A 149     -38.661  -8.725  -1.980  1.00 70.84           O  
ATOM   2331  CG  GLN A 149     -38.406 -12.602   0.481  1.00 70.84           C  
ATOM   2332  HG2 GLN A 149     -39.163 -12.377   1.232  1.00 70.84           H  
ATOM   2333  HG3 GLN A 149     -37.429 -12.588   0.965  1.00 70.84           H  
ATOM   2334  CD  GLN A 149     -38.656 -14.010  -0.050  1.00 70.84           C  
ATOM   2335  NE2 GLN A 149     -38.978 -14.950   0.805  1.00 70.84           N  
ATOM   2336 HE21 GLN A 149     -39.266 -14.694   1.738  1.00 70.84           H  
ATOM   2337 HE22 GLN A 149     -39.440 -15.743   0.383  1.00 70.84           H  
ATOM   2338  OE1 GLN A 149     -38.532 -14.300  -1.228  1.00 70.84           O  
ATOM   2339  N   ASN A 150     -36.536  -8.801  -1.306  1.00 59.91           N  
ATOM   2340  H   ASN A 150     -35.866  -9.212  -0.672  1.00 59.91           H  
ATOM   2341  CA  ASN A 150     -36.040  -7.938  -2.360  1.00 59.91           C  
ATOM   2342  HA  ASN A 150     -36.831  -7.270  -2.703  1.00 59.91           H  
ATOM   2343  C   ASN A 150     -35.581  -8.798  -3.550  1.00 59.91           C  
ATOM   2344  CB  ASN A 150     -34.922  -7.092  -1.737  1.00 59.91           C  
ATOM   2345  HB2 ASN A 150     -34.161  -7.765  -1.340  1.00 59.91           H  
ATOM   2346  HB3 ASN A 150     -35.314  -6.504  -0.908  1.00 59.91           H  
ATOM   2347  O   ASN A 150     -34.573  -9.493  -3.441  1.00 59.91           O  
ATOM   2348  CG  ASN A 150     -34.280  -6.151  -2.723  1.00 59.91           C  
ATOM   2349  ND2 ASN A 150     -33.000  -5.926  -2.556  1.00 59.91           N  
ATOM   2350 HD21 ASN A 150     -32.562  -6.559  -1.902  1.00 59.91           H  
ATOM   2351 HD22 ASN A 150     -32.524  -5.770  -3.433  1.00 59.91           H  
ATOM   2352  OD1 ASN A 150     -34.862  -5.624  -3.654  1.00 59.91           O  
ATOM   2353  N   ASP A 151     -36.269  -8.707  -4.692  1.00 51.41           N  
ATOM   2354  H   ASP A 151     -37.173  -8.256  -4.667  1.00 51.41           H  
ATOM   2355  CA  ASP A 151     -35.902  -9.420  -5.932  1.00 51.41           C  
ATOM   2356  HA  ASP A 151     -35.874 -10.491  -5.735  1.00 51.41           H  
ATOM   2357  C   ASP A 151     -34.517  -9.019  -6.477  1.00 51.41           C  
ATOM   2358  CB  ASP A 151     -36.952  -9.135  -7.023  1.00 51.41           C  
ATOM   2359  HB2 ASP A 151     -37.169  -8.067  -7.041  1.00 51.41           H  
ATOM   2360  HB3 ASP A 151     -36.528  -9.396  -7.992  1.00 51.41           H  
ATOM   2361  O   ASP A 151     -33.905  -9.736  -7.277  1.00 51.41           O  
ATOM   2362  CG  ASP A 151     -38.254  -9.926  -6.881  1.00 51.41           C  
ATOM   2363  OD1 ASP A 151     -38.217 -11.003  -6.251  1.00 51.41           O  
ATOM   2364  OD2 ASP A 151     -39.247  -9.467  -7.489  1.00 51.41           O  
ATOM   2365  N   HIS A 152     -33.992  -7.860  -6.062  1.00 44.40           N  
ATOM   2366  H   HIS A 152     -34.525  -7.308  -5.406  1.00 44.40           H  
ATOM   2367  CA  HIS A 152     -32.667  -7.415  -6.474  1.00 44.40           C  
ATOM   2368  HA  HIS A 152     -32.582  -7.592  -7.546  1.00 44.40           H  
ATOM   2369  C   HIS A 152     -31.568  -8.243  -5.792  1.00 44.40           C  
ATOM   2370  CB  HIS A 152     -32.506  -5.906  -6.267  1.00 44.40           C  
ATOM   2371  HB2 HIS A 152     -31.467  -5.634  -6.454  1.00 44.40           H  
ATOM   2372  HB3 HIS A 152     -32.741  -5.644  -5.235  1.00 44.40           H  
ATOM   2373  O   HIS A 152     -31.206  -8.001  -4.640  1.00 44.40           O  
ATOM   2374  CG  HIS A 152     -33.371  -5.099  -7.198  1.00 44.40           C  
ATOM   2375  CD2 HIS A 152     -34.408  -4.272  -6.857  1.00 44.40           C  
ATOM   2376  HD2 HIS A 152     -34.770  -4.083  -5.857  1.00 44.40           H  
ATOM   2377  ND1 HIS A 152     -33.268  -5.076  -8.571  1.00 44.40           N  
ATOM   2378  HD1 HIS A 152     -32.615  -5.610  -9.126  1.00 44.40           H  
ATOM   2379  CE1 HIS A 152     -34.216  -4.253  -9.045  1.00 44.40           C  
ATOM   2380  HE1 HIS A 152     -34.393  -4.041 -10.089  1.00 44.40           H  
ATOM   2381  NE2 HIS A 152     -34.924  -3.725  -8.038  1.00 44.40           N  
ATOM   2382  N   ALA A 153     -31.007  -9.164  -6.582  1.00 37.75           N  
ATOM   2383  H   ALA A 153     -31.506  -9.327  -7.445  1.00 37.75           H  
ATOM   2384  CA  ALA A 153     -29.970 -10.151  -6.266  1.00 37.75           C  
ATOM   2385  HA  ALA A 153     -30.417 -10.915  -5.630  1.00 37.75           H  
ATOM   2386  C   ALA A 153     -28.707  -9.643  -5.535  1.00 37.75           C  
ATOM   2387  CB  ALA A 153     -29.569 -10.790  -7.606  1.00 37.75           C  
ATOM   2388  HB1 ALA A 153     -30.447 -11.211  -8.096  1.00 37.75           H  
ATOM   2389  HB2 ALA A 153     -28.847 -11.586  -7.425  1.00 37.75           H  
ATOM   2390  HB3 ALA A 153     -29.111 -10.039  -8.250  1.00 37.75           H  
ATOM   2391  O   ALA A 153     -27.937 -10.466  -5.044  1.00 37.75           O  
ATOM   2392  N   ASP A 154     -28.486  -8.329  -5.459  1.00 37.63           N  
ATOM   2393  H   ASP A 154     -29.165  -7.709  -5.877  1.00 37.63           H  
ATOM   2394  CA  ASP A 154     -27.292  -7.728  -4.850  1.00 37.63           C  
ATOM   2395  HA  ASP A 154     -26.431  -8.362  -5.061  1.00 37.63           H  
ATOM   2396  C   ASP A 154     -27.385  -7.611  -3.316  1.00 37.63           C  
ATOM   2397  CB  ASP A 154     -27.029  -6.355  -5.495  1.00 37.63           C  
ATOM   2398  HB2 ASP A 154     -27.911  -5.728  -5.360  1.00 37.63           H  
ATOM   2399  HB3 ASP A 154     -26.198  -5.878  -4.975  1.00 37.63           H  
ATOM   2400  O   ASP A 154     -26.377  -7.409  -2.645  1.00 37.63           O  
ATOM   2401  CG  ASP A 154     -26.673  -6.423  -6.989  1.00 37.63           C  
ATOM   2402  OD1 ASP A 154     -26.209  -7.486  -7.462  1.00 37.63           O  
ATOM   2403  OD2 ASP A 154     -26.880  -5.394  -7.671  1.00 37.63           O  
ATOM   2404  N   LEU A 155     -28.580  -7.752  -2.735  1.00 36.97           N  
ATOM   2405  H   LEU A 155     -29.369  -7.965  -3.329  1.00 36.97           H  
ATOM   2406  CA  LEU A 155     -28.807  -7.666  -1.292  1.00 36.97           C  
ATOM   2407  HA  LEU A 155     -27.859  -7.711  -0.756  1.00 36.97           H  
ATOM   2408  C   LEU A 155     -29.633  -8.876  -0.854  1.00 36.97           C  
ATOM   2409  CB  LEU A 155     -29.485  -6.316  -0.972  1.00 36.97           C  
ATOM   2410  HB2 LEU A 155     -30.280  -6.158  -1.700  1.00 36.97           H  
ATOM   2411  HB3 LEU A 155     -29.949  -6.367   0.014  1.00 36.97           H  
ATOM   2412  O   LEU A 155     -30.860  -8.838  -0.909  1.00 36.97           O  
ATOM   2413  CG  LEU A 155     -28.504  -5.124  -1.005  1.00 36.97           C  
ATOM   2414  HG  LEU A 155     -27.719  -5.299  -1.740  1.00 36.97           H  
ATOM   2415  CD1 LEU A 155     -29.220  -3.841  -1.411  1.00 36.97           C  
ATOM   2416 HD11 LEU A 155     -29.548  -3.960  -2.443  1.00 36.97           H  
ATOM   2417 HD12 LEU A 155     -30.041  -3.653  -0.719  1.00 36.97           H  
ATOM   2418 HD13 LEU A 155     -28.517  -3.008  -1.365  1.00 36.97           H  
ATOM   2419  CD2 LEU A 155     -27.856  -4.888   0.358  1.00 36.97           C  
ATOM   2420 HD21 LEU A 155     -27.318  -5.785   0.663  1.00 36.97           H  
ATOM   2421 HD22 LEU A 155     -27.145  -4.064   0.293  1.00 36.97           H  
ATOM   2422 HD23 LEU A 155     -28.613  -4.652   1.106  1.00 36.97           H  
ATOM   2423  N   CYS A 156     -28.964  -9.948  -0.416  1.00 39.02           N  
ATOM   2424  H   CYS A 156     -27.957  -9.946  -0.492  1.00 39.02           H  
ATOM   2425  CA  CYS A 156     -29.598 -11.030   0.343  1.00 39.02           C  
ATOM   2426  HA  CYS A 156     -30.425 -11.449  -0.230  1.00 39.02           H  
ATOM   2427  C   CYS A 156     -30.159 -10.451   1.652  1.00 39.02           C  
ATOM   2428  CB  CYS A 156     -28.576 -12.141   0.649  1.00 39.02           C  
ATOM   2429  HB2 CYS A 156     -27.651 -11.697   1.016  1.00 39.02           H  
ATOM   2430  HB3 CYS A 156     -28.979 -12.773   1.441  1.00 39.02           H  
ATOM   2431  O   CYS A 156     -29.484 -10.458   2.678  1.00 39.02           O  
ATOM   2432  SG  CYS A 156     -28.248 -13.185  -0.797  1.00 39.02           S  
ATOM   2433  HG  CYS A 156     -27.390 -14.012  -0.193  1.00 39.02           H  
ATOM   2434  N   GLY A 157     -31.365  -9.892   1.622  1.00 56.18           N  
ATOM   2435  H   GLY A 157     -31.813  -9.756   0.727  1.00 56.18           H  
ATOM   2436  CA  GLY A 157     -31.969  -9.279   2.795  1.00 56.18           C  
ATOM   2437  HA2 GLY A 157     -31.395  -8.400   3.085  1.00 56.18           H  
ATOM   2438  HA3 GLY A 157     -31.939  -9.991   3.620  1.00 56.18           H  
ATOM   2439  C   GLY A 157     -33.407  -8.850   2.550  1.00 56.18           C  
ATOM   2440  O   GLY A 157     -33.750  -8.343   1.483  1.00 56.18           O  
ATOM   2441  N   MET A 158     -34.243  -9.057   3.566  1.00 66.15           N  
ATOM   2442  H   MET A 158     -33.840  -9.386   4.432  1.00 66.15           H  
ATOM   2443  CA  MET A 158     -35.565  -8.441   3.638  1.00 66.15           C  
ATOM   2444  HA  MET A 158     -36.098  -8.624   2.706  1.00 66.15           H  
ATOM   2445  C   MET A 158     -35.394  -6.931   3.844  1.00 66.15           C  
ATOM   2446  CB  MET A 158     -36.354  -9.027   4.812  1.00 66.15           C  
ATOM   2447  HB2 MET A 158     -37.251  -8.431   4.972  1.00 66.15           H  
ATOM   2448  HB3 MET A 158     -35.734  -8.948   5.705  1.00 66.15           H  
ATOM   2449  O   MET A 158     -34.548  -6.518   4.642  1.00 66.15           O  
ATOM   2450  CG  MET A 158     -36.805 -10.475   4.618  1.00 66.15           C  
ATOM   2451  HG2 MET A 158     -37.499 -10.507   3.779  1.00 66.15           H  
ATOM   2452  HG3 MET A 158     -35.952 -11.107   4.369  1.00 66.15           H  
ATOM   2453  SD  MET A 158     -37.651 -11.148   6.075  1.00 66.15           S  
ATOM   2454  CE  MET A 158     -36.354 -11.150   7.345  1.00 66.15           C  
ATOM   2455  HE1 MET A 158     -35.629 -11.937   7.137  1.00 66.15           H  
ATOM   2456  HE2 MET A 158     -35.859 -10.180   7.404  1.00 66.15           H  
ATOM   2457  HE3 MET A 158     -36.809 -11.333   8.319  1.00 66.15           H  
ATOM   2458  N   ALA A 159     -36.181  -6.110   3.155  1.00 77.98           N  
ATOM   2459  H   ALA A 159     -36.889  -6.502   2.551  1.00 77.98           H  
ATOM   2460  CA  ALA A 159     -36.089  -4.653   3.251  1.00 77.98           C  
ATOM   2461  HA  ALA A 159     -35.662  -4.376   4.215  1.00 77.98           H  
ATOM   2462  C   ALA A 159     -37.470  -3.995   3.153  1.00 77.98           C  
ATOM   2463  CB  ALA A 159     -35.141  -4.145   2.159  1.00 77.98           C  
ATOM   2464  HB1 ALA A 159     -34.178  -4.648   2.247  1.00 77.98           H  
ATOM   2465  HB2 ALA A 159     -35.567  -4.347   1.176  1.00 77.98           H  
ATOM   2466  HB3 ALA A 159     -34.985  -3.073   2.285  1.00 77.98           H  
ATOM   2467  O   ALA A 159     -38.333  -4.456   2.406  1.00 77.98           O  
ATOM   2468  N   PHE A 160     -37.665  -2.862   3.834  1.00 81.76           N  
ATOM   2469  H   PHE A 160     -36.940  -2.517   4.446  1.00 81.76           H  
ATOM   2470  CA  PHE A 160     -38.938  -2.130   3.779  1.00 81.76           C  
ATOM   2471  HA  PHE A 160     -39.749  -2.811   4.039  1.00 81.76           H  
ATOM   2472  C   PHE A 160     -39.247  -1.567   2.386  1.00 81.76           C  
ATOM   2473  CB  PHE A 160     -38.920  -0.991   4.794  1.00 81.76           C  
ATOM   2474  HB2 PHE A 160     -39.838  -0.418   4.663  1.00 81.76           H  
ATOM   2475  HB3 PHE A 160     -38.083  -0.329   4.572  1.00 81.76           H  
ATOM   2476  O   PHE A 160     -40.409  -1.426   2.011  1.00 81.76           O  
ATOM   2477  CG  PHE A 160     -38.857  -1.442   6.237  1.00 81.76           C  
ATOM   2478  CD1 PHE A 160     -39.998  -2.003   6.839  1.00 81.76           C  
ATOM   2479  HD1 PHE A 160     -40.915  -2.114   6.279  1.00 81.76           H  
ATOM   2480  CD2 PHE A 160     -37.674  -1.288   6.984  1.00 81.76           C  
ATOM   2481  HD2 PHE A 160     -36.799  -0.846   6.530  1.00 81.76           H  
ATOM   2482  CE1 PHE A 160     -39.954  -2.417   8.180  1.00 81.76           C  
ATOM   2483  HE1 PHE A 160     -40.830  -2.849   8.639  1.00 81.76           H  
ATOM   2484  CE2 PHE A 160     -37.638  -1.683   8.332  1.00 81.76           C  
ATOM   2485  HE2 PHE A 160     -36.739  -1.537   8.913  1.00 81.76           H  
ATOM   2486  CZ  PHE A 160     -38.779  -2.246   8.931  1.00 81.76           C  
ATOM   2487  HZ  PHE A 160     -38.758  -2.539   9.970  1.00 81.76           H  
ATOM   2488  N   ARG A 161     -38.220  -1.297   1.570  1.00 80.64           N  
ATOM   2489  H   ARG A 161     -37.288  -1.377   1.950  1.00 80.64           H  
ATOM   2490  CA  ARG A 161     -38.399  -0.910   0.161  1.00 80.64           C  
ATOM   2491  HA  ARG A 161     -39.127  -0.100   0.127  1.00 80.64           H  
ATOM   2492  C   ARG A 161     -38.959  -2.012  -0.736  1.00 80.64           C  
ATOM   2493  CB  ARG A 161     -37.088  -0.408  -0.447  1.00 80.64           C  
ATOM   2494  HB2 ARG A 161     -37.289  -0.006  -1.440  1.00 80.64           H  
ATOM   2495  HB3 ARG A 161     -36.704   0.412   0.161  1.00 80.64           H  
ATOM   2496  O   ARG A 161     -39.199  -1.721  -1.900  1.00 80.64           O  
ATOM   2497  CG  ARG A 161     -36.053  -1.536  -0.564  1.00 80.64           C  
ATOM   2498  HG2 ARG A 161     -35.794  -1.902   0.429  1.00 80.64           H  
ATOM   2499  HG3 ARG A 161     -36.459  -2.359  -1.152  1.00 80.64           H  
ATOM   2500  CD  ARG A 161     -34.791  -1.043  -1.254  1.00 80.64           C  
ATOM   2501  HD2 ARG A 161     -34.265  -0.369  -0.578  1.00 80.64           H  
ATOM   2502  HD3 ARG A 161     -35.064  -0.501  -2.160  1.00 80.64           H  
ATOM   2503  NE  ARG A 161     -33.946  -2.187  -1.615  1.00 80.64           N  
ATOM   2504  HE  ARG A 161     -34.385  -3.097  -1.617  1.00 80.64           H  
ATOM   2505  NH1 ARG A 161     -32.037  -1.003  -2.086  1.00 80.64           N  
ATOM   2506 HH11 ARG A 161     -32.506  -0.150  -1.820  1.00 80.64           H  
ATOM   2507 HH12 ARG A 161     -31.056  -0.982  -2.324  1.00 80.64           H  
ATOM   2508  NH2 ARG A 161     -32.073  -3.219  -2.305  1.00 80.64           N  
ATOM   2509 HH21 ARG A 161     -31.089  -3.190  -2.532  1.00 80.64           H  
ATOM   2510 HH22 ARG A 161     -32.561  -4.101  -2.238  1.00 80.64           H  
ATOM   2511  CZ  ARG A 161     -32.692  -2.126  -1.998  1.00 80.64           C  
ATOM   2512  N   SER A 162     -39.092  -3.251  -0.273  1.00 82.55           N  
ATOM   2513  H   SER A 162     -38.795  -3.478   0.665  1.00 82.55           H  
ATOM   2514  CA  SER A 162     -39.701  -4.328  -1.067  1.00 82.55           C  
ATOM   2515  HA  SER A 162     -39.414  -4.228  -2.114  1.00 82.55           H  
ATOM   2516  C   SER A 162     -41.226  -4.295  -0.998  1.00 82.55           C  
ATOM   2517  CB  SER A 162     -39.212  -5.688  -0.588  1.00 82.55           C  
ATOM   2518  HB2 SER A 162     -39.585  -5.863   0.421  1.00 82.55           H  
ATOM   2519  HB3 SER A 162     -39.605  -6.464  -1.245  1.00 82.55           H  
ATOM   2520  O   SER A 162     -41.886  -4.745  -1.928  1.00 82.55           O  
ATOM   2521  OG  SER A 162     -37.797  -5.736  -0.575  1.00 82.55           O  
ATOM   2522  HG  SER A 162     -37.590  -6.567  -0.140  1.00 82.55           H  
ATOM   2523  N   LEU A 163     -41.777  -3.675   0.052  1.00 84.29           N  
ATOM   2524  H   LEU A 163     -41.165  -3.320   0.773  1.00 84.29           H  
ATOM   2525  CA  LEU A 163     -43.215  -3.539   0.264  1.00 84.29           C  
ATOM   2526  HA  LEU A 163     -43.641  -4.531   0.414  1.00 84.29           H  
ATOM   2527  C   LEU A 163     -43.922  -2.921  -0.949  1.00 84.29           C  
ATOM   2528  CB  LEU A 163     -43.444  -2.673   1.516  1.00 84.29           C  
ATOM   2529  HB2 LEU A 163     -44.500  -2.409   1.576  1.00 84.29           H  
ATOM   2530  HB3 LEU A 163     -42.882  -1.747   1.399  1.00 84.29           H  
ATOM   2531  O   LEU A 163     -43.338  -2.105  -1.676  1.00 84.29           O  
ATOM   2532  CG  LEU A 163     -43.040  -3.323   2.846  1.00 84.29           C  
ATOM   2533  HG  LEU A 163     -41.991  -3.617   2.810  1.00 84.29           H  
ATOM   2534  CD1 LEU A 163     -43.221  -2.319   3.987  1.00 84.29           C  
ATOM   2535 HD11 LEU A 163     -42.931  -2.778   4.932  1.00 84.29           H  
ATOM   2536 HD12 LEU A 163     -42.595  -1.444   3.813  1.00 84.29           H  
ATOM   2537 HD13 LEU A 163     -44.265  -2.010   4.051  1.00 84.29           H  
ATOM   2538  CD2 LEU A 163     -43.893  -4.549   3.144  1.00 84.29           C  
ATOM   2539 HD21 LEU A 163     -43.657  -4.898   4.150  1.00 84.29           H  
ATOM   2540 HD22 LEU A 163     -44.954  -4.304   3.091  1.00 84.29           H  
ATOM   2541 HD23 LEU A 163     -43.668  -5.353   2.443  1.00 84.29           H  
ATOM   2542  N   GLY A 164     -45.201  -3.244  -1.137  1.00 83.78           N  
ATOM   2543  H   GLY A 164     -45.655  -3.872  -0.490  1.00 83.78           H  
ATOM   2544  CA  GLY A 164     -46.045  -2.572  -2.119  1.00 83.78           C  
ATOM   2545  HA2 GLY A 164     -45.647  -2.755  -3.117  1.00 83.78           H  
ATOM   2546  HA3 GLY A 164     -47.052  -2.983  -2.058  1.00 83.78           H  
ATOM   2547  C   GLY A 164     -46.117  -1.063  -1.862  1.00 83.78           C  
ATOM   2548  O   GLY A 164     -45.894  -0.589  -0.749  1.00 83.78           O  
ATOM   2549  N   ARG A 165     -46.426  -0.268  -2.896  1.00 84.36           N  
ATOM   2550  H   ARG A 165     -46.613  -0.703  -3.788  1.00 84.36           H  
ATOM   2551  CA  ARG A 165     -46.536   1.200  -2.753  1.00 84.36           C  
ATOM   2552  HA  ARG A 165     -45.573   1.605  -2.442  1.00 84.36           H  
ATOM   2553  C   ARG A 165     -47.514   1.606  -1.649  1.00 84.36           C  
ATOM   2554  CB  ARG A 165     -46.976   1.854  -4.068  1.00 84.36           C  
ATOM   2555  HB2 ARG A 165     -47.368   2.845  -3.841  1.00 84.36           H  
ATOM   2556  HB3 ARG A 165     -47.780   1.271  -4.520  1.00 84.36           H  
ATOM   2557  O   ARG A 165     -47.199   2.502  -0.872  1.00 84.36           O  
ATOM   2558  CG  ARG A 165     -45.822   2.022  -5.059  1.00 84.36           C  
ATOM   2559  HG2 ARG A 165     -45.430   1.049  -5.355  1.00 84.36           H  
ATOM   2560  HG3 ARG A 165     -45.029   2.604  -4.588  1.00 84.36           H  
ATOM   2561  CD  ARG A 165     -46.340   2.774  -6.287  1.00 84.36           C  
ATOM   2562  HD2 ARG A 165     -47.033   2.123  -6.821  1.00 84.36           H  
ATOM   2563  HD3 ARG A 165     -46.875   3.664  -5.955  1.00 84.36           H  
ATOM   2564  NE  ARG A 165     -45.238   3.200  -7.160  1.00 84.36           N  
ATOM   2565  HE  ARG A 165     -44.450   3.630  -6.698  1.00 84.36           H  
ATOM   2566  NH1 ARG A 165     -46.385   3.245  -9.144  1.00 84.36           N  
ATOM   2567 HH11 ARG A 165     -46.387   3.363 -10.147  1.00 84.36           H  
ATOM   2568 HH12 ARG A 165     -47.231   3.062  -8.623  1.00 84.36           H  
ATOM   2569  NH2 ARG A 165     -44.183   3.633  -9.110  1.00 84.36           N  
ATOM   2570 HH21 ARG A 165     -43.373   3.848  -8.546  1.00 84.36           H  
ATOM   2571 HH22 ARG A 165     -44.170   3.780 -10.109  1.00 84.36           H  
ATOM   2572  CZ  ARG A 165     -45.275   3.350  -8.466  1.00 84.36           C  
ATOM   2573  N   ASP A 166     -48.664   0.940  -1.590  1.00 84.32           N  
ATOM   2574  H   ASP A 166     -48.839   0.199  -2.253  1.00 84.32           H  
ATOM   2575  CA  ASP A 166     -49.712   1.246  -0.617  1.00 84.32           C  
ATOM   2576  HA  ASP A 166     -49.858   2.326  -0.597  1.00 84.32           H  
ATOM   2577  C   ASP A 166     -49.281   0.828   0.808  1.00 84.32           C  
ATOM   2578  CB  ASP A 166     -51.039   0.614  -1.085  1.00 84.32           C  
ATOM   2579  HB2 ASP A 166     -50.948  -0.472  -1.038  1.00 84.32           H  
ATOM   2580  HB3 ASP A 166     -51.829   0.920  -0.399  1.00 84.32           H  
ATOM   2581  O   ASP A 166     -49.464   1.598   1.752  1.00 84.32           O  
ATOM   2582  CG  ASP A 166     -51.464   1.029  -2.510  1.00 84.32           C  
ATOM   2583  OD1 ASP A 166     -51.323   2.220  -2.892  1.00 84.32           O  
ATOM   2584  OD2 ASP A 166     -51.910   0.158  -3.284  1.00 84.32           O  
ATOM   2585  N   ASP A 167     -48.584  -0.307   0.955  1.00 87.58           N  
ATOM   2586  H   ASP A 167     -48.513  -0.937   0.169  1.00 87.58           H  
ATOM   2587  CA  ASP A 167     -48.036  -0.784   2.235  1.00 87.58           C  
ATOM   2588  HA  ASP A 167     -48.840  -0.834   2.969  1.00 87.58           H  
ATOM   2589  C   ASP A 167     -46.937   0.134   2.779  1.00 87.58           C  
ATOM   2590  CB  ASP A 167     -47.447  -2.191   2.073  1.00 87.58           C  
ATOM   2591  HB2 ASP A 167     -46.601  -2.127   1.389  1.00 87.58           H  
ATOM   2592  HB3 ASP A 167     -47.087  -2.547   3.039  1.00 87.58           H  
ATOM   2593  O   ASP A 167     -46.892   0.408   3.976  1.00 87.58           O  
ATOM   2594  CG  ASP A 167     -48.445  -3.192   1.511  1.00 87.58           C  
ATOM   2595  OD1 ASP A 167     -49.601  -3.178   1.981  1.00 87.58           O  
ATOM   2596  OD2 ASP A 167     -48.040  -3.879   0.546  1.00 87.58           O  
ATOM   2597  N   ARG A 168     -46.071   0.680   1.910  1.00 89.21           N  
ATOM   2598  H   ARG A 168     -46.135   0.386   0.946  1.00 89.21           H  
ATOM   2599  CA  ARG A 168     -45.063   1.678   2.319  1.00 89.21           C  
ATOM   2600  HA  ARG A 168     -44.472   1.270   3.139  1.00 89.21           H  
ATOM   2601  C   ARG A 168     -45.715   2.949   2.844  1.00 89.21           C  
ATOM   2602  CB  ARG A 168     -44.143   2.067   1.160  1.00 89.21           C  
ATOM   2603  HB2 ARG A 168     -43.500   2.880   1.496  1.00 89.21           H  
ATOM   2604  HB3 ARG A 168     -44.753   2.421   0.329  1.00 89.21           H  
ATOM   2605  O   ARG A 168     -45.215   3.530   3.802  1.00 89.21           O  
ATOM   2606  CG  ARG A 168     -43.235   0.939   0.686  1.00 89.21           C  
ATOM   2607  HG2 ARG A 168     -42.551   0.645   1.482  1.00 89.21           H  
ATOM   2608  HG3 ARG A 168     -43.847   0.081   0.408  1.00 89.21           H  
ATOM   2609  CD  ARG A 168     -42.439   1.419  -0.531  1.00 89.21           C  
ATOM   2610  HD2 ARG A 168     -43.069   2.066  -1.142  1.00 89.21           H  
ATOM   2611  HD3 ARG A 168     -41.568   1.984  -0.200  1.00 89.21           H  
ATOM   2612  NE  ARG A 168     -42.036   0.278  -1.344  1.00 89.21           N  
ATOM   2613  HE  ARG A 168     -42.499  -0.597  -1.143  1.00 89.21           H  
ATOM   2614  NH1 ARG A 168     -40.655   1.311  -2.862  1.00 89.21           N  
ATOM   2615 HH11 ARG A 168     -40.167   1.256  -3.744  1.00 89.21           H  
ATOM   2616 HH12 ARG A 168     -40.665   2.159  -2.313  1.00 89.21           H  
ATOM   2617  NH2 ARG A 168     -41.307  -0.798  -3.168  1.00 89.21           N  
ATOM   2618 HH21 ARG A 168     -40.391  -1.101  -3.464  1.00 89.21           H  
ATOM   2619 HH22 ARG A 168     -41.908  -1.543  -2.845  1.00 89.21           H  
ATOM   2620  CZ  ARG A 168     -41.325   0.275  -2.445  1.00 89.21           C  
ATOM   2621  N   SER A 169     -46.805   3.397   2.220  1.00 88.30           N  
ATOM   2622  H   SER A 169     -47.150   2.884   1.422  1.00 88.30           H  
ATOM   2623  CA  SER A 169     -47.567   4.555   2.694  1.00 88.30           C  
ATOM   2624  HA  SER A 169     -46.885   5.393   2.842  1.00 88.30           H  
ATOM   2625  C   SER A 169     -48.234   4.275   4.042  1.00 88.30           C  
ATOM   2626  CB  SER A 169     -48.621   4.970   1.665  1.00 88.30           C  
ATOM   2627  HB2 SER A 169     -49.202   4.101   1.356  1.00 88.30           H  
ATOM   2628  HB3 SER A 169     -49.296   5.699   2.115  1.00 88.30           H  
ATOM   2629  O   SER A 169     -48.184   5.133   4.921  1.00 88.30           O  
ATOM   2630  OG  SER A 169     -48.009   5.560   0.534  1.00 88.30           O  
ATOM   2631  HG  SER A 169     -47.643   6.405   0.806  1.00 88.30           H  
ATOM   2632  N   LEU A 170     -48.806   3.082   4.239  1.00 91.08           N  
ATOM   2633  H   LEU A 170     -48.846   2.424   3.474  1.00 91.08           H  
ATOM   2634  CA  LEU A 170     -49.363   2.673   5.531  1.00 91.08           C  
ATOM   2635  HA  LEU A 170     -50.086   3.425   5.846  1.00 91.08           H  
ATOM   2636  C   LEU A 170     -48.275   2.603   6.614  1.00 91.08           C  
ATOM   2637  CB  LEU A 170     -50.093   1.328   5.359  1.00 91.08           C  
ATOM   2638  HB2 LEU A 170     -50.892   1.451   4.628  1.00 91.08           H  
ATOM   2639  HB3 LEU A 170     -49.389   0.597   4.961  1.00 91.08           H  
ATOM   2640  O   LEU A 170     -48.439   3.178   7.686  1.00 91.08           O  
ATOM   2641  CG  LEU A 170     -50.688   0.761   6.664  1.00 91.08           C  
ATOM   2642  HG  LEU A 170     -49.893   0.617   7.396  1.00 91.08           H  
ATOM   2643  CD1 LEU A 170     -51.752   1.682   7.266  1.00 91.08           C  
ATOM   2644 HD11 LEU A 170     -51.305   2.625   7.579  1.00 91.08           H  
ATOM   2645 HD12 LEU A 170     -52.186   1.209   8.147  1.00 91.08           H  
ATOM   2646 HD13 LEU A 170     -52.543   1.865   6.538  1.00 91.08           H  
ATOM   2647  CD2 LEU A 170     -51.320  -0.600   6.386  1.00 91.08           C  
ATOM   2648 HD21 LEU A 170     -51.682  -1.034   7.318  1.00 91.08           H  
ATOM   2649 HD22 LEU A 170     -50.576  -1.274   5.962  1.00 91.08           H  
ATOM   2650 HD23 LEU A 170     -52.148  -0.501   5.685  1.00 91.08           H  
ATOM   2651  N   PHE A 171     -47.137   1.973   6.319  1.00 92.86           N  
ATOM   2652  H   PHE A 171     -47.073   1.481   5.439  1.00 92.86           H  
ATOM   2653  CA  PHE A 171     -46.012   1.875   7.250  1.00 92.86           C  
ATOM   2654  HA  PHE A 171     -46.372   1.422   8.174  1.00 92.86           H  
ATOM   2655  C   PHE A 171     -45.444   3.258   7.603  1.00 92.86           C  
ATOM   2656  CB  PHE A 171     -44.939   0.956   6.649  1.00 92.86           C  
ATOM   2657  HB2 PHE A 171     -45.427   0.113   6.162  1.00 92.86           H  
ATOM   2658  HB3 PHE A 171     -44.378   1.494   5.884  1.00 92.86           H  
ATOM   2659  O   PHE A 171     -45.196   3.540   8.771  1.00 92.86           O  
ATOM   2660  CG  PHE A 171     -43.985   0.394   7.682  1.00 92.86           C  
ATOM   2661  CD1 PHE A 171     -42.809   1.084   8.031  1.00 92.86           C  
ATOM   2662  HD1 PHE A 171     -42.567   2.023   7.556  1.00 92.86           H  
ATOM   2663  CD2 PHE A 171     -44.281  -0.837   8.298  1.00 92.86           C  
ATOM   2664  HD2 PHE A 171     -45.176  -1.377   8.025  1.00 92.86           H  
ATOM   2665  CE1 PHE A 171     -41.943   0.545   9.001  1.00 92.86           C  
ATOM   2666  HE1 PHE A 171     -41.024   1.049   9.263  1.00 92.86           H  
ATOM   2667  CE2 PHE A 171     -43.417  -1.370   9.269  1.00 92.86           C  
ATOM   2668  HE2 PHE A 171     -43.644  -2.316   9.739  1.00 92.86           H  
ATOM   2669  CZ  PHE A 171     -42.256  -0.670   9.631  1.00 92.86           C  
ATOM   2670  HZ  PHE A 171     -41.589  -1.082  10.373  1.00 92.86           H  
ATOM   2671  N   GLN A 172     -45.316   4.160   6.621  1.00 91.82           N  
ATOM   2672  H   GLN A 172     -45.492   3.857   5.674  1.00 91.82           H  
ATOM   2673  CA  GLN A 172     -44.914   5.555   6.837  1.00 91.82           C  
ATOM   2674  HA  GLN A 172     -43.930   5.568   7.305  1.00 91.82           H  
ATOM   2675  C   GLN A 172     -45.888   6.305   7.754  1.00 91.82           C  
ATOM   2676  CB  GLN A 172     -44.835   6.268   5.478  1.00 91.82           C  
ATOM   2677  HB2 GLN A 172     -45.809   6.210   4.993  1.00 91.82           H  
ATOM   2678  HB3 GLN A 172     -44.118   5.747   4.843  1.00 91.82           H  
ATOM   2679  O   GLN A 172     -45.444   7.077   8.604  1.00 91.82           O  
ATOM   2680  CG  GLN A 172     -44.436   7.751   5.564  1.00 91.82           C  
ATOM   2681  HG2 GLN A 172     -44.632   8.212   4.596  1.00 91.82           H  
ATOM   2682  HG3 GLN A 172     -45.040   8.290   6.294  1.00 91.82           H  
ATOM   2683  CD  GLN A 172     -42.958   7.928   5.865  1.00 91.82           C  
ATOM   2684  NE2 GLN A 172     -42.578   8.426   7.016  1.00 91.82           N  
ATOM   2685 HE21 GLN A 172     -41.585   8.585   7.113  1.00 91.82           H  
ATOM   2686 HE22 GLN A 172     -43.232   8.596   7.766  1.00 91.82           H  
ATOM   2687  OE1 GLN A 172     -42.133   7.634   5.018  1.00 91.82           O  
ATOM   2688  N   LEU A 173     -47.199   6.103   7.580  1.00 91.96           N  
ATOM   2689  H   LEU A 173     -47.502   5.466   6.857  1.00 91.96           H  
ATOM   2690  CA  LEU A 173     -48.213   6.699   8.448  1.00 91.96           C  
ATOM   2691  HA  LEU A 173     -48.067   7.779   8.457  1.00 91.96           H  
ATOM   2692  C   LEU A 173     -48.041   6.204   9.887  1.00 91.96           C  
ATOM   2693  CB  LEU A 173     -49.617   6.390   7.893  1.00 91.96           C  
ATOM   2694  HB2 LEU A 173     -49.715   6.844   6.906  1.00 91.96           H  
ATOM   2695  HB3 LEU A 173     -49.719   5.312   7.772  1.00 91.96           H  
ATOM   2696  O   LEU A 173     -47.971   7.024  10.796  1.00 91.96           O  
ATOM   2697  CG  LEU A 173     -50.775   6.871   8.788  1.00 91.96           C  
ATOM   2698  HG  LEU A 173     -50.696   6.410   9.772  1.00 91.96           H  
ATOM   2699  CD1 LEU A 173     -50.789   8.392   8.954  1.00 91.96           C  
ATOM   2700 HD11 LEU A 173     -51.641   8.677   9.572  1.00 91.96           H  
ATOM   2701 HD12 LEU A 173     -49.885   8.718   9.470  1.00 91.96           H  
ATOM   2702 HD13 LEU A 173     -50.855   8.881   7.982  1.00 91.96           H  
ATOM   2703  CD2 LEU A 173     -52.104   6.435   8.171  1.00 91.96           C  
ATOM   2704 HD21 LEU A 173     -52.220   6.862   7.175  1.00 91.96           H  
ATOM   2705 HD22 LEU A 173     -52.137   5.348   8.107  1.00 91.96           H  
ATOM   2706 HD23 LEU A 173     -52.922   6.763   8.812  1.00 91.96           H  
ATOM   2707  N   LEU A 174     -47.909   4.890  10.088  1.00 93.85           N  
ATOM   2708  H   LEU A 174     -47.966   4.274   9.290  1.00 93.85           H  
ATOM   2709  CA  LEU A 174     -47.715   4.299  11.414  1.00 93.85           C  
ATOM   2710  HA  LEU A 174     -48.518   4.632  12.071  1.00 93.85           H  
ATOM   2711  C   LEU A 174     -46.408   4.770  12.067  1.00 93.85           C  
ATOM   2712  CB  LEU A 174     -47.758   2.767  11.308  1.00 93.85           C  
ATOM   2713  HB2 LEU A 174     -46.996   2.443  10.598  1.00 93.85           H  
ATOM   2714  HB3 LEU A 174     -47.504   2.352  12.284  1.00 93.85           H  
ATOM   2715  O   LEU A 174     -46.421   5.162  13.229  1.00 93.85           O  
ATOM   2716  CG  LEU A 174     -49.116   2.182  10.890  1.00 93.85           C  
ATOM   2717  HG  LEU A 174     -49.440   2.620   9.946  1.00 93.85           H  
ATOM   2718  CD1 LEU A 174     -48.987   0.673  10.704  1.00 93.85           C  
ATOM   2719 HD11 LEU A 174     -49.924   0.266  10.324  1.00 93.85           H  
ATOM   2720 HD12 LEU A 174     -48.748   0.198  11.655  1.00 93.85           H  
ATOM   2721 HD13 LEU A 174     -48.192   0.465   9.987  1.00 93.85           H  
ATOM   2722  CD2 LEU A 174     -50.196   2.440  11.937  1.00 93.85           C  
ATOM   2723 HD21 LEU A 174     -51.104   1.908  11.652  1.00 93.85           H  
ATOM   2724 HD22 LEU A 174     -50.418   3.506  11.998  1.00 93.85           H  
ATOM   2725 HD23 LEU A 174     -49.865   2.080  12.911  1.00 93.85           H  
ATOM   2726  N   LEU A 175     -45.302   4.828  11.315  1.00 92.74           N  
ATOM   2727  H   LEU A 175     -45.345   4.461  10.375  1.00 92.74           H  
ATOM   2728  CA  LEU A 175     -44.038   5.400  11.790  1.00 92.74           C  
ATOM   2729  HA  LEU A 175     -43.708   4.855  12.675  1.00 92.74           H  
ATOM   2730  C   LEU A 175     -44.191   6.862  12.214  1.00 92.74           C  
ATOM   2731  CB  LEU A 175     -42.969   5.325  10.688  1.00 92.74           C  
ATOM   2732  HB2 LEU A 175     -43.414   5.644   9.745  1.00 92.74           H  
ATOM   2733  HB3 LEU A 175     -42.182   6.040  10.929  1.00 92.74           H  
ATOM   2734  O   LEU A 175     -43.672   7.251  13.257  1.00 92.74           O  
ATOM   2735  CG  LEU A 175     -42.300   3.959  10.487  1.00 92.74           C  
ATOM   2736  HG  LEU A 175     -43.046   3.202  10.245  1.00 92.74           H  
ATOM   2737  CD1 LEU A 175     -41.317   4.097   9.321  1.00 92.74           C  
ATOM   2738 HD11 LEU A 175     -40.749   3.177   9.186  1.00 92.74           H  
ATOM   2739 HD12 LEU A 175     -41.862   4.314   8.402  1.00 92.74           H  
ATOM   2740 HD13 LEU A 175     -40.611   4.904   9.516  1.00 92.74           H  
ATOM   2741  CD2 LEU A 175     -41.519   3.513  11.723  1.00 92.74           C  
ATOM   2742 HD21 LEU A 175     -42.195   3.322  12.557  1.00 92.74           H  
ATOM   2743 HD22 LEU A 175     -40.994   2.587  11.491  1.00 92.74           H  
ATOM   2744 HD23 LEU A 175     -40.792   4.274  12.008  1.00 92.74           H  
ATOM   2745  N   TYR A 176     -44.905   7.672  11.428  1.00 91.35           N  
ATOM   2746  H   TYR A 176     -45.300   7.298  10.577  1.00 91.35           H  
ATOM   2747  CA  TYR A 176     -45.141   9.075  11.757  1.00 91.35           C  
ATOM   2748  HA  TYR A 176     -44.181   9.535  11.990  1.00 91.35           H  
ATOM   2749  C   TYR A 176     -46.022   9.229  13.006  1.00 91.35           C  
ATOM   2750  CB  TYR A 176     -45.720   9.802  10.537  1.00 91.35           C  
ATOM   2751  HB2 TYR A 176     -46.639   9.304  10.229  1.00 91.35           H  
ATOM   2752  HB3 TYR A 176     -45.012   9.725   9.713  1.00 91.35           H  
ATOM   2753  O   TYR A 176     -45.716  10.058  13.857  1.00 91.35           O  
ATOM   2754  CG  TYR A 176     -46.006  11.270  10.788  1.00 91.35           C  
ATOM   2755  CD1 TYR A 176     -47.337  11.705  10.908  1.00 91.35           C  
ATOM   2756  HD1 TYR A 176     -48.143  10.998  10.780  1.00 91.35           H  
ATOM   2757  CD2 TYR A 176     -44.950  12.194  10.934  1.00 91.35           C  
ATOM   2758  HD2 TYR A 176     -43.928  11.857  10.852  1.00 91.35           H  
ATOM   2759  CE1 TYR A 176     -47.618  13.053  11.191  1.00 91.35           C  
ATOM   2760  HE1 TYR A 176     -48.641  13.388  11.274  1.00 91.35           H  
ATOM   2761  CE2 TYR A 176     -45.228  13.547  11.222  1.00 91.35           C  
ATOM   2762  HE2 TYR A 176     -44.421  14.253  11.356  1.00 91.35           H  
ATOM   2763  OH  TYR A 176     -46.889  15.272  11.623  1.00 91.35           O  
ATOM   2764  HH  TYR A 176     -46.148  15.838  11.849  1.00 91.35           H  
ATOM   2765  CZ  TYR A 176     -46.567  13.976  11.361  1.00 91.35           C  
ATOM   2766  N   VAL A 177     -47.052   8.392  13.178  1.00 91.12           N  
ATOM   2767  H   VAL A 177     -47.259   7.731  12.444  1.00 91.12           H  
ATOM   2768  CA  VAL A 177     -47.866   8.348  14.410  1.00 91.12           C  
ATOM   2769  HA  VAL A 177     -48.288   9.337  14.589  1.00 91.12           H  
ATOM   2770  C   VAL A 177     -46.995   7.999  15.620  1.00 91.12           C  
ATOM   2771  CB  VAL A 177     -49.030   7.344  14.271  1.00 91.12           C  
ATOM   2772  HB  VAL A 177     -48.637   6.366  13.992  1.00 91.12           H  
ATOM   2773  O   VAL A 177     -47.048   8.693  16.639  1.00 91.12           O  
ATOM   2774  CG1 VAL A 177     -49.837   7.200  15.569  1.00 91.12           C  
ATOM   2775 HG11 VAL A 177     -49.218   6.767  16.355  1.00 91.12           H  
ATOM   2776 HG12 VAL A 177     -50.685   6.535  15.409  1.00 91.12           H  
ATOM   2777 HG13 VAL A 177     -50.204   8.171  15.901  1.00 91.12           H  
ATOM   2778  CG2 VAL A 177     -50.037   7.791  13.210  1.00 91.12           C  
ATOM   2779 HG21 VAL A 177     -50.719   6.972  12.980  1.00 91.12           H  
ATOM   2780 HG22 VAL A 177     -50.609   8.628  13.610  1.00 91.12           H  
ATOM   2781 HG23 VAL A 177     -49.543   8.113  12.293  1.00 91.12           H  
ATOM   2782  N   THR A 178     -46.138   6.981  15.503  1.00 91.43           N  
ATOM   2783  H   THR A 178     -46.185   6.393  14.683  1.00 91.43           H  
ATOM   2784  CA  THR A 178     -45.196   6.596  16.564  1.00 91.43           C  
ATOM   2785  HA  THR A 178     -45.759   6.423  17.481  1.00 91.43           H  
ATOM   2786  C   THR A 178     -44.197   7.706  16.866  1.00 91.43           C  
ATOM   2787  CB  THR A 178     -44.465   5.295  16.212  1.00 91.43           C  
ATOM   2788  HB  THR A 178     -43.783   5.455  15.377  1.00 91.43           H  
ATOM   2789  O   THR A 178     -43.938   7.982  18.035  1.00 91.43           O  
ATOM   2790  CG2 THR A 178     -43.717   4.693  17.396  1.00 91.43           C  
ATOM   2791 HG21 THR A 178     -43.083   5.452  17.854  1.00 91.43           H  
ATOM   2792 HG22 THR A 178     -44.424   4.337  18.145  1.00 91.43           H  
ATOM   2793 HG23 THR A 178     -43.097   3.860  17.063  1.00 91.43           H  
ATOM   2794  OG1 THR A 178     -45.408   4.317  15.883  1.00 91.43           O  
ATOM   2795  HG1 THR A 178     -44.951   3.474  15.860  1.00 91.43           H  
ATOM   2796  N   TYR A 179     -43.697   8.401  15.843  1.00 89.94           N  
ATOM   2797  H   TYR A 179     -43.926   8.103  14.905  1.00 89.94           H  
ATOM   2798  CA  TYR A 179     -42.831   9.568  15.996  1.00 89.94           C  
ATOM   2799  HA  TYR A 179     -41.963   9.283  16.591  1.00 89.94           H  
ATOM   2800  C   TYR A 179     -43.535  10.712  16.743  1.00 89.94           C  
ATOM   2801  CB  TYR A 179     -42.334  10.013  14.615  1.00 89.94           C  
ATOM   2802  HB2 TYR A 179     -41.768   9.198  14.165  1.00 89.94           H  
ATOM   2803  HB3 TYR A 179     -43.186  10.216  13.966  1.00 89.94           H  
ATOM   2804  O   TYR A 179     -42.997  11.215  17.728  1.00 89.94           O  
ATOM   2805  CG  TYR A 179     -41.462  11.249  14.658  1.00 89.94           C  
ATOM   2806  CD1 TYR A 179     -42.031  12.526  14.474  1.00 89.94           C  
ATOM   2807  HD1 TYR A 179     -43.091  12.622  14.288  1.00 89.94           H  
ATOM   2808  CD2 TYR A 179     -40.085  11.121  14.918  1.00 89.94           C  
ATOM   2809  HD2 TYR A 179     -39.649  10.142  15.057  1.00 89.94           H  
ATOM   2810  CE1 TYR A 179     -41.221  13.674  14.557  1.00 89.94           C  
ATOM   2811  HE1 TYR A 179     -41.644  14.661  14.438  1.00 89.94           H  
ATOM   2812  CE2 TYR A 179     -39.272  12.266  14.999  1.00 89.94           C  
ATOM   2813  HE2 TYR A 179     -38.216  12.156  15.192  1.00 89.94           H  
ATOM   2814  OH  TYR A 179     -39.056  14.651  14.896  1.00 89.94           O  
ATOM   2815  HH  TYR A 179     -38.157  14.414  15.135  1.00 89.94           H  
ATOM   2816  CZ  TYR A 179     -39.842  13.545  14.823  1.00 89.94           C  
ATOM   2817  N   CYS A 180     -44.764  11.077  16.350  1.00 85.03           N  
ATOM   2818  H   CYS A 180     -45.158  10.638  15.530  1.00 85.03           H  
ATOM   2819  CA  CYS A 180     -45.564  12.097  17.039  1.00 85.03           C  
ATOM   2820  HA  CYS A 180     -45.041  13.053  16.991  1.00 85.03           H  
ATOM   2821  C   CYS A 180     -45.758  11.763  18.522  1.00 85.03           C  
ATOM   2822  CB  CYS A 180     -46.944  12.224  16.370  1.00 85.03           C  
ATOM   2823  HB2 CYS A 180     -47.393  11.236  16.265  1.00 85.03           H  
ATOM   2824  HB3 CYS A 180     -47.599  12.824  17.002  1.00 85.03           H  
ATOM   2825  O   CYS A 180     -45.713  12.653  19.370  1.00 85.03           O  
ATOM   2826  SG  CYS A 180     -46.833  13.009  14.738  1.00 85.03           S  
ATOM   2827  HG  CYS A 180     -46.261  14.151  15.129  1.00 85.03           H  
ATOM   2828  N   CYS A 181     -45.944  10.482  18.834  1.00 86.44           N  
ATOM   2829  H   CYS A 181     -46.002   9.812  18.080  1.00 86.44           H  
ATOM   2830  CA  CYS A 181     -46.146  10.002  20.193  1.00 86.44           C  
ATOM   2831  HA  CYS A 181     -46.644  10.781  20.769  1.00 86.44           H  
ATOM   2832  C   CYS A 181     -44.841   9.690  20.937  1.00 86.44           C  
ATOM   2833  CB  CYS A 181     -47.071   8.777  20.164  1.00 86.44           C  
ATOM   2834  HB2 CYS A 181     -46.589   7.963  19.623  1.00 86.44           H  
ATOM   2835  HB3 CYS A 181     -47.260   8.455  21.189  1.00 86.44           H  
ATOM   2836  O   CYS A 181     -44.931   9.125  22.018  1.00 86.44           O  
ATOM   2837  SG  CYS A 181     -48.653   9.178  19.374  1.00 86.44           S  
ATOM   2838  HG  CYS A 181     -48.206   9.160  18.115  1.00 86.44           H  
ATOM   2839  N   LYS A 182     -43.648   9.982  20.390  1.00 84.28           N  
ATOM   2840  H   LYS A 182     -43.638  10.434  19.487  1.00 84.28           H  
ATOM   2841  CA  LYS A 182     -42.346   9.575  20.970  1.00 84.28           C  
ATOM   2842  HA  LYS A 182     -41.591   9.663  20.189  1.00 84.28           H  
ATOM   2843  C   LYS A 182     -42.326   8.097  21.413  1.00 84.28           C  
ATOM   2844  CB  LYS A 182     -41.947  10.501  22.129  1.00 84.28           C  
ATOM   2845  HB2 LYS A 182     -42.658  10.352  22.941  1.00 84.28           H  
ATOM   2846  HB3 LYS A 182     -40.967  10.182  22.486  1.00 84.28           H  
ATOM   2847  O   LYS A 182     -41.922   7.766  22.527  1.00 84.28           O  
ATOM   2848  CG  LYS A 182     -41.869  12.003  21.814  1.00 84.28           C  
ATOM   2849  HG2 LYS A 182     -41.147  12.187  21.019  1.00 84.28           H  
ATOM   2850  HG3 LYS A 182     -42.850  12.374  21.517  1.00 84.28           H  
ATOM   2851  CD  LYS A 182     -41.422  12.696  23.111  1.00 84.28           C  
ATOM   2852  HD2 LYS A 182     -42.082  12.371  23.915  1.00 84.28           H  
ATOM   2853  HD3 LYS A 182     -40.411  12.371  23.355  1.00 84.28           H  
ATOM   2854  CE  LYS A 182     -41.460  14.224  23.069  1.00 84.28           C  
ATOM   2855  HE2 LYS A 182     -42.445  14.530  22.717  1.00 84.28           H  
ATOM   2856  HE3 LYS A 182     -40.712  14.582  22.361  1.00 84.28           H  
ATOM   2857  NZ  LYS A 182     -41.218  14.774  24.436  1.00 84.28           N  
ATOM   2858  HZ1 LYS A 182     -40.313  14.512  24.801  1.00 84.28           H  
ATOM   2859  HZ2 LYS A 182     -41.854  14.413  25.132  1.00 84.28           H  
ATOM   2860  HZ3 LYS A 182     -41.321  15.778  24.485  1.00 84.28           H  
ATOM   2861  N   GLY A 183     -42.876   7.235  20.566  1.00 87.88           N  
ATOM   2862  H   GLY A 183     -43.181   7.597  19.674  1.00 87.88           H  
ATOM   2863  CA  GLY A 183     -43.095   5.822  20.840  1.00 87.88           C  
ATOM   2864  HA2 GLY A 183     -43.418   5.683  21.872  1.00 87.88           H  
ATOM   2865  HA3 GLY A 183     -43.902   5.502  20.181  1.00 87.88           H  
ATOM   2866  C   GLY A 183     -41.879   4.930  20.585  1.00 87.88           C  
ATOM   2867  O   GLY A 183     -40.749   5.399  20.489  1.00 87.88           O  
ATOM   2868  N   SER A 184     -42.138   3.633  20.427  1.00 89.79           N  
ATOM   2869  H   SER A 184     -43.105   3.345  20.477  1.00 89.79           H  
ATOM   2870  CA  SER A 184     -41.147   2.608  20.074  1.00 89.79           C  
ATOM   2871  HA  SER A 184     -40.252   3.083  19.674  1.00 89.79           H  
ATOM   2872  C   SER A 184     -41.712   1.665  19.013  1.00 89.79           C  
ATOM   2873  CB  SER A 184     -40.751   1.783  21.304  1.00 89.79           C  
ATOM   2874  HB2 SER A 184     -41.645   1.327  21.728  1.00 89.79           H  
ATOM   2875  HB3 SER A 184     -40.067   0.990  21.002  1.00 89.79           H  
ATOM   2876  O   SER A 184     -42.916   1.402  18.996  1.00 89.79           O  
ATOM   2877  OG  SER A 184     -40.122   2.581  22.289  1.00 89.79           O  
ATOM   2878  HG  SER A 184     -40.144   2.116  23.128  1.00 89.79           H  
ATOM   2879  N   LEU A 185     -40.850   1.119  18.154  1.00 92.90           N  
ATOM   2880  H   LEU A 185     -39.870   1.354  18.220  1.00 92.90           H  
ATOM   2881  CA  LEU A 185     -41.221   0.096  17.176  1.00 92.90           C  
ATOM   2882  HA  LEU A 185     -42.296  -0.078  17.223  1.00 92.90           H  
ATOM   2883  C   LEU A 185     -40.524  -1.228  17.497  1.00 92.90           C  
ATOM   2884  CB  LEU A 185     -40.893   0.596  15.759  1.00 92.90           C  
ATOM   2885  HB2 LEU A 185     -41.494   1.481  15.549  1.00 92.90           H  
ATOM   2886  HB3 LEU A 185     -39.845   0.894  15.731  1.00 92.90           H  
ATOM   2887  O   LEU A 185     -39.300  -1.277  17.624  1.00 92.90           O  
ATOM   2888  CG  LEU A 185     -41.144  -0.460  14.661  1.00 92.90           C  
ATOM   2889  HG  LEU A 185     -40.571  -1.363  14.868  1.00 92.90           H  
ATOM   2890  CD1 LEU A 185     -42.622  -0.825  14.543  1.00 92.90           C  
ATOM   2891 HD11 LEU A 185     -43.223   0.081  14.463  1.00 92.90           H  
ATOM   2892 HD12 LEU A 185     -42.785  -1.439  13.657  1.00 92.90           H  
ATOM   2893 HD13 LEU A 185     -42.944  -1.395  15.414  1.00 92.90           H  
ATOM   2894  CD2 LEU A 185     -40.684   0.076  13.315  1.00 92.90           C  
ATOM   2895 HD21 LEU A 185     -41.262   0.962  13.051  1.00 92.90           H  
ATOM   2896 HD22 LEU A 185     -39.624   0.322  13.382  1.00 92.90           H  
ATOM   2897 HD23 LEU A 185     -40.811  -0.691  12.551  1.00 92.90           H  
ATOM   2898  N   PHE A 186     -41.310  -2.300  17.561  1.00 92.15           N  
ATOM   2899  H   PHE A 186     -42.307  -2.176  17.463  1.00 92.15           H  
ATOM   2900  CA  PHE A 186     -40.808  -3.664  17.699  1.00 92.15           C  
ATOM   2901  HA  PHE A 186     -39.718  -3.627  17.708  1.00 92.15           H  
ATOM   2902  C   PHE A 186     -41.226  -4.536  16.511  1.00 92.15           C  
ATOM   2903  CB  PHE A 186     -41.258  -4.266  19.036  1.00 92.15           C  
ATOM   2904  HB2 PHE A 186     -42.337  -4.413  19.014  1.00 92.15           H  
ATOM   2905  HB3 PHE A 186     -40.800  -5.249  19.145  1.00 92.15           H  
ATOM   2906  O   PHE A 186     -42.274  -4.311  15.911  1.00 92.15           O  
ATOM   2907  CG  PHE A 186     -40.892  -3.429  20.247  1.00 92.15           C  
ATOM   2908  CD1 PHE A 186     -39.582  -3.468  20.757  1.00 92.15           C  
ATOM   2909  HD1 PHE A 186     -38.844  -4.104  20.291  1.00 92.15           H  
ATOM   2910  CD2 PHE A 186     -41.852  -2.599  20.856  1.00 92.15           C  
ATOM   2911  HD2 PHE A 186     -42.854  -2.557  20.455  1.00 92.15           H  
ATOM   2912  CE1 PHE A 186     -39.236  -2.690  21.876  1.00 92.15           C  
ATOM   2913  HE1 PHE A 186     -38.233  -2.742  22.274  1.00 92.15           H  
ATOM   2914  CE2 PHE A 186     -41.504  -1.818  21.973  1.00 92.15           C  
ATOM   2915  HE2 PHE A 186     -42.241  -1.180  22.438  1.00 92.15           H  
ATOM   2916  CZ  PHE A 186     -40.197  -1.864  22.486  1.00 92.15           C  
ATOM   2917  HZ  PHE A 186     -39.935  -1.276  23.353  1.00 92.15           H  
ATOM   2918  N   GLN A 187     -40.424  -5.548  16.195  1.00 90.35           N  
ATOM   2919  H   GLN A 187     -39.566  -5.641  16.721  1.00 90.35           H  
ATOM   2920  CA  GLN A 187     -40.730  -6.608  15.234  1.00 90.35           C  
ATOM   2921  HA  GLN A 187     -41.731  -6.469  14.825  1.00 90.35           H  
ATOM   2922  C   GLN A 187     -40.677  -7.953  15.947  1.00 90.35           C  
ATOM   2923  CB  GLN A 187     -39.722  -6.561  14.075  1.00 90.35           C  
ATOM   2924  HB2 GLN A 187     -38.718  -6.491  14.493  1.00 90.35           H  
ATOM   2925  HB3 GLN A 187     -39.925  -5.660  13.497  1.00 90.35           H  
ATOM   2926  O   GLN A 187     -39.657  -8.291  16.537  1.00 90.35           O  
ATOM   2927  CG  GLN A 187     -39.766  -7.766  13.112  1.00 90.35           C  
ATOM   2928  HG2 GLN A 187     -40.619  -7.658  12.443  1.00 90.35           H  
ATOM   2929  HG3 GLN A 187     -39.884  -8.699  13.663  1.00 90.35           H  
ATOM   2930  CD  GLN A 187     -38.488  -7.881  12.284  1.00 90.35           C  
ATOM   2931  NE2 GLN A 187     -37.811  -9.012  12.287  1.00 90.35           N  
ATOM   2932 HE21 GLN A 187     -36.880  -8.953  11.899  1.00 90.35           H  
ATOM   2933 HE22 GLN A 187     -38.052  -9.746  12.937  1.00 90.35           H  
ATOM   2934  OE1 GLN A 187     -38.064  -6.955  11.623  1.00 90.35           O  
ATOM   2935  N   VAL A 188     -41.732  -8.746  15.813  1.00 89.48           N  
ATOM   2936  H   VAL A 188     -42.548  -8.376  15.346  1.00 89.48           H  
ATOM   2937  CA  VAL A 188     -41.786 -10.146  16.234  1.00 89.48           C  
ATOM   2938  HA  VAL A 188     -40.911 -10.357  16.849  1.00 89.48           H  
ATOM   2939  C   VAL A 188     -41.739 -11.043  14.998  1.00 89.48           C  
ATOM   2940  CB  VAL A 188     -43.029 -10.439  17.095  1.00 89.48           C  
ATOM   2941  HB  VAL A 188     -43.906 -10.494  16.451  1.00 89.48           H  
ATOM   2942  O   VAL A 188     -42.453 -10.805  14.019  1.00 89.48           O  
ATOM   2943  CG1 VAL A 188     -42.883 -11.795  17.790  1.00 89.48           C  
ATOM   2944 HG11 VAL A 188     -41.973 -11.815  18.390  1.00 89.48           H  
ATOM   2945 HG12 VAL A 188     -43.738 -11.973  18.443  1.00 89.48           H  
ATOM   2946 HG13 VAL A 188     -42.843 -12.599  17.055  1.00 89.48           H  
ATOM   2947  CG2 VAL A 188     -43.294  -9.351  18.148  1.00 89.48           C  
ATOM   2948 HG21 VAL A 188     -42.385  -9.122  18.703  1.00 89.48           H  
ATOM   2949 HG22 VAL A 188     -44.072  -9.680  18.836  1.00 89.48           H  
ATOM   2950 HG23 VAL A 188     -43.642  -8.444  17.653  1.00 89.48           H  
ATOM   2951  N   THR A 189     -40.897 -12.072  15.012  1.00 86.31           N  
ATOM   2952  H   THR A 189     -40.320 -12.210  15.830  1.00 86.31           H  
ATOM   2953  CA  THR A 189     -40.840 -13.069  13.932  1.00 86.31           C  
ATOM   2954  HA  THR A 189     -41.028 -12.570  12.981  1.00 86.31           H  
ATOM   2955  C   THR A 189     -41.931 -14.128  14.122  1.00 86.31           C  
ATOM   2956  CB  THR A 189     -39.438 -13.689  13.851  1.00 86.31           C  
ATOM   2957  HB  THR A 189     -39.186 -14.141  14.810  1.00 86.31           H  
ATOM   2958  O   THR A 189     -42.024 -14.716  15.194  1.00 86.31           O  
ATOM   2959  CG2 THR A 189     -39.316 -14.742  12.757  1.00 86.31           C  
ATOM   2960 HG21 THR A 189     -38.279 -15.068  12.672  1.00 86.31           H  
ATOM   2961 HG22 THR A 189     -39.659 -14.330  11.808  1.00 86.31           H  
ATOM   2962 HG23 THR A 189     -39.925 -15.609  13.014  1.00 86.31           H  
ATOM   2963  OG1 THR A 189     -38.489 -12.686  13.535  1.00 86.31           O  
ATOM   2964  HG1 THR A 189     -37.652 -12.991  13.894  1.00 86.31           H  
ATOM   2965  N   LEU A 190     -42.756 -14.379  13.095  1.00 85.63           N  
ATOM   2966  H   LEU A 190     -42.635 -13.873  12.229  1.00 85.63           H  
ATOM   2967  CA  LEU A 190     -43.784 -15.433  13.115  1.00 85.63           C  
ATOM   2968  HA  LEU A 190     -44.146 -15.575  14.133  1.00 85.63           H  
ATOM   2969  C   LEU A 190     -43.169 -16.761  12.660  1.00 85.63           C  
ATOM   2970  CB  LEU A 190     -44.982 -15.045  12.228  1.00 85.63           C  
ATOM   2971  HB2 LEU A 190     -44.640 -14.967  11.196  1.00 85.63           H  
ATOM   2972  HB3 LEU A 190     -45.709 -15.856  12.270  1.00 85.63           H  
ATOM   2973  O   LEU A 190     -43.051 -17.024  11.462  1.00 85.63           O  
ATOM   2974  CG  LEU A 190     -45.690 -13.734  12.603  1.00 85.63           C  
ATOM   2975  HG  LEU A 190     -44.983 -12.906  12.547  1.00 85.63           H  
ATOM   2976  CD1 LEU A 190     -46.808 -13.468  11.595  1.00 85.63           C  
ATOM   2977 HD11 LEU A 190     -47.545 -14.270  11.640  1.00 85.63           H  
ATOM   2978 HD12 LEU A 190     -47.298 -12.523  11.830  1.00 85.63           H  
ATOM   2979 HD13 LEU A 190     -46.397 -13.414  10.587  1.00 85.63           H  
ATOM   2980  CD2 LEU A 190     -46.286 -13.782  14.010  1.00 85.63           C  
ATOM   2981 HD21 LEU A 190     -46.951 -14.641  14.104  1.00 85.63           H  
ATOM   2982 HD22 LEU A 190     -45.492 -13.858  14.753  1.00 85.63           H  
ATOM   2983 HD23 LEU A 190     -46.854 -12.873  14.207  1.00 85.63           H  
ATOM   2984  N   GLU A 191     -42.708 -17.556  13.615  1.00 75.67           N  
ATOM   2985  H   GLU A 191     -42.881 -17.310  14.579  1.00 75.67           H  
ATOM   2986  CA  GLU A 191     -41.875 -18.733  13.368  1.00 75.67           C  
ATOM   2987  HA  GLU A 191     -41.191 -18.529  12.544  1.00 75.67           H  
ATOM   2988  C   GLU A 191     -42.678 -19.982  13.022  1.00 75.67           C  
ATOM   2989  CB  GLU A 191     -41.056 -19.040  14.613  1.00 75.67           C  
ATOM   2990  HB2 GLU A 191     -41.736 -19.246  15.439  1.00 75.67           H  
ATOM   2991  HB3 GLU A 191     -40.459 -19.931  14.417  1.00 75.67           H  
ATOM   2992  O   GLU A 191     -43.740 -20.214  13.584  1.00 75.67           O  
ATOM   2993  CG  GLU A 191     -40.123 -17.892  15.001  1.00 75.67           C  
ATOM   2994  HG2 GLU A 191     -39.375 -17.754  14.221  1.00 75.67           H  
ATOM   2995  HG3 GLU A 191     -40.684 -16.965  15.118  1.00 75.67           H  
ATOM   2996  CD  GLU A 191     -39.438 -18.216  16.315  1.00 75.67           C  
ATOM   2997  OE1 GLU A 191     -38.905 -17.301  16.972  1.00 75.67           O  
ATOM   2998  OE2 GLU A 191     -39.315 -19.413  16.648  1.00 75.67           O  
ATOM   2999  N   ASP A 192     -42.142 -20.829  12.150  1.00 71.22           N  
ATOM   3000  H   ASP A 192     -41.251 -20.621  11.722  1.00 71.22           H  
ATOM   3001  CA  ASP A 192     -42.693 -22.165  11.931  1.00 71.22           C  
ATOM   3002  HA  ASP A 192     -43.780 -22.097  11.978  1.00 71.22           H  
ATOM   3003  C   ASP A 192     -42.189 -23.130  13.041  1.00 71.22           C  
ATOM   3004  CB  ASP A 192     -42.353 -22.581  10.492  1.00 71.22           C  
ATOM   3005  HB2 ASP A 192     -41.280 -22.474  10.337  1.00 71.22           H  
ATOM   3006  HB3 ASP A 192     -42.830 -21.869   9.818  1.00 71.22           H  
ATOM   3007  O   ASP A 192     -40.969 -23.250  13.243  1.00 71.22           O  
ATOM   3008  CG  ASP A 192     -42.808 -23.990  10.087  1.00 71.22           C  
ATOM   3009  OD1 ASP A 192     -43.128 -24.798  10.988  1.00 71.22           O  
ATOM   3010  OD2 ASP A 192     -42.726 -24.280   8.874  1.00 71.22           O  
ATOM   3011  N   PRO A 193     -43.081 -23.824  13.778  1.00 62.64           N  
ATOM   3012  CA  PRO A 193     -42.718 -24.751  14.851  1.00 62.64           C  
ATOM   3013  HA  PRO A 193     -42.209 -24.206  15.647  1.00 62.64           H  
ATOM   3014  C   PRO A 193     -41.841 -25.912  14.394  1.00 62.64           C  
ATOM   3015  CB  PRO A 193     -44.025 -25.328  15.388  1.00 62.64           C  
ATOM   3016  HB2 PRO A 193     -44.389 -24.717  16.214  1.00 62.64           H  
ATOM   3017  HB3 PRO A 193     -43.930 -26.365  15.710  1.00 62.64           H  
ATOM   3018  O   PRO A 193     -41.040 -26.391  15.206  1.00 62.64           O  
ATOM   3019  CG  PRO A 193     -44.944 -25.199  14.188  1.00 62.64           C  
ATOM   3020  HG2 PRO A 193     -44.737 -25.994  13.470  1.00 62.64           H  
ATOM   3021  HG3 PRO A 193     -45.987 -25.246  14.503  1.00 62.64           H  
ATOM   3022  CD  PRO A 193     -44.521 -23.855  13.603  1.00 62.64           C  
ATOM   3023  HD2 PRO A 193     -44.962 -23.038  14.174  1.00 62.64           H  
ATOM   3024  HD3 PRO A 193     -44.822 -23.802  12.557  1.00 62.64           H  
ATOM   3025  N   ASP A 194     -41.912 -26.337  13.125  1.00 62.29           N  
ATOM   3026  H   ASP A 194     -42.552 -25.885  12.488  1.00 62.29           H  
ATOM   3027  CA  ASP A 194     -41.010 -27.358  12.569  1.00 62.29           C  
ATOM   3028  HA  ASP A 194     -41.130 -28.284  13.130  1.00 62.29           H  
ATOM   3029  C   ASP A 194     -39.540 -26.920  12.703  1.00 62.29           C  
ATOM   3030  CB  ASP A 194     -41.342 -27.628  11.086  1.00 62.29           C  
ATOM   3031  HB2 ASP A 194     -41.458 -26.684  10.553  1.00 62.29           H  
ATOM   3032  HB3 ASP A 194     -40.487 -28.137  10.641  1.00 62.29           H  
ATOM   3033  O   ASP A 194     -38.611 -27.740  12.779  1.00 62.29           O  
ATOM   3034  CG  ASP A 194     -42.566 -28.526  10.848  1.00 62.29           C  
ATOM   3035  OD1 ASP A 194     -43.055 -29.137  11.829  1.00 62.29           O  
ATOM   3036  OD2 ASP A 194     -42.887 -28.760   9.660  1.00 62.29           O  
ATOM   3037  N   TYR A 195     -39.322 -25.607  12.806  1.00 59.39           N  
ATOM   3038  H   TYR A 195     -40.129 -25.003  12.742  1.00 59.39           H  
ATOM   3039  CA  TYR A 195     -38.024 -24.980  12.956  1.00 59.39           C  
ATOM   3040  HA  TYR A 195     -37.272 -25.743  12.757  1.00 59.39           H  
ATOM   3041  C   TYR A 195     -37.747 -24.463  14.370  1.00 59.39           C  
ATOM   3042  CB  TYR A 195     -37.836 -23.902  11.885  1.00 59.39           C  
ATOM   3043  HB2 TYR A 195     -36.840 -23.471  11.980  1.00 59.39           H  
ATOM   3044  HB3 TYR A 195     -38.556 -23.101  12.052  1.00 59.39           H  
ATOM   3045  O   TYR A 195     -36.621 -24.045  14.610  1.00 59.39           O  
ATOM   3046  CG  TYR A 195     -38.004 -24.432  10.473  1.00 59.39           C  
ATOM   3047  CD1 TYR A 195     -36.904 -24.901   9.732  1.00 59.39           C  
ATOM   3048  HD1 TYR A 195     -35.911 -24.855  10.154  1.00 59.39           H  
ATOM   3049  CD2 TYR A 195     -39.286 -24.491   9.909  1.00 59.39           C  
ATOM   3050  HD2 TYR A 195     -40.146 -24.212  10.501  1.00 59.39           H  
ATOM   3051  CE1 TYR A 195     -37.085 -25.400   8.428  1.00 59.39           C  
ATOM   3052  HE1 TYR A 195     -36.248 -25.733   7.832  1.00 59.39           H  
ATOM   3053  CE2 TYR A 195     -39.476 -24.963   8.602  1.00 59.39           C  
ATOM   3054  HE2 TYR A 195     -40.476 -25.001   8.194  1.00 59.39           H  
ATOM   3055  OH  TYR A 195     -38.553 -25.884   6.597  1.00 59.39           O  
ATOM   3056  HH  TYR A 195     -39.478 -25.783   6.363  1.00 59.39           H  
ATOM   3057  CZ  TYR A 195     -38.374 -25.417   7.857  1.00 59.39           C  
ATOM   3058  N   SER A 196     -38.670 -24.557  15.334  1.00 57.69           N  
ATOM   3059  H   SER A 196     -39.585 -24.898  15.074  1.00 57.69           H  
ATOM   3060  CA  SER A 196     -38.462 -24.109  16.732  1.00 57.69           C  
ATOM   3061  HA  SER A 196     -38.386 -23.022  16.747  1.00 57.69           H  
ATOM   3062  C   SER A 196     -37.185 -24.685  17.373  1.00 57.69           C  
ATOM   3063  CB  SER A 196     -39.667 -24.514  17.590  1.00 57.69           C  
ATOM   3064  HB2 SER A 196     -40.569 -24.035  17.208  1.00 57.69           H  
ATOM   3065  HB3 SER A 196     -39.506 -24.182  18.615  1.00 57.69           H  
ATOM   3066  O   SER A 196     -36.468 -24.009  18.109  1.00 57.69           O  
ATOM   3067  OG  SER A 196     -39.827 -25.925  17.568  1.00 57.69           O  
ATOM   3068  HG  SER A 196     -40.400 -26.136  16.827  1.00 57.69           H  
ATOM   3069  N   SER A 197     -36.849 -25.932  17.022  1.00 51.45           N  
ATOM   3070  H   SER A 197     -37.542 -26.420  16.473  1.00 51.45           H  
ATOM   3071  CA  SER A 197     -35.630 -26.639  17.446  1.00 51.45           C  
ATOM   3072  HA  SER A 197     -35.467 -26.423  18.502  1.00 51.45           H  
ATOM   3073  C   SER A 197     -34.350 -26.229  16.699  1.00 51.45           C  
ATOM   3074  CB  SER A 197     -35.845 -28.149  17.295  1.00 51.45           C  
ATOM   3075  HB2 SER A 197     -36.729 -28.448  17.858  1.00 51.45           H  
ATOM   3076  HB3 SER A 197     -34.981 -28.670  17.708  1.00 51.45           H  
ATOM   3077  O   SER A 197     -33.252 -26.681  17.040  1.00 51.45           O  
ATOM   3078  OG  SER A 197     -36.001 -28.521  15.931  1.00 51.45           O  
ATOM   3079  HG  SER A 197     -36.915 -28.373  15.677  1.00 51.45           H  
ATOM   3080  N   LYS A 198     -34.466 -25.422  15.641  1.00 50.92           N  
ATOM   3081  H   LYS A 198     -35.374 -25.008  15.480  1.00 50.92           H  
ATOM   3082  CA  LYS A 198     -33.361 -24.968  14.791  1.00 50.92           C  
ATOM   3083  HA  LYS A 198     -32.573 -25.720  14.823  1.00 50.92           H  
ATOM   3084  C   LYS A 198     -32.758 -23.679  15.342  1.00 50.92           C  
ATOM   3085  CB  LYS A 198     -33.822 -24.789  13.332  1.00 50.92           C  
ATOM   3086  HB2 LYS A 198     -34.504 -23.941  13.275  1.00 50.92           H  
ATOM   3087  HB3 LYS A 198     -32.960 -24.546  12.711  1.00 50.92           H  
ATOM   3088  O   LYS A 198     -33.290 -23.026  16.235  1.00 50.92           O  
ATOM   3089  CG  LYS A 198     -34.517 -26.018  12.736  1.00 50.92           C  
ATOM   3090  HG2 LYS A 198     -35.329 -26.340  13.388  1.00 50.92           H  
ATOM   3091  HG3 LYS A 198     -34.949 -25.722  11.780  1.00 50.92           H  
ATOM   3092  CD  LYS A 198     -33.585 -27.202  12.488  1.00 50.92           C  
ATOM   3093  HD2 LYS A 198     -32.764 -26.896  11.840  1.00 50.92           H  
ATOM   3094  HD3 LYS A 198     -33.203 -27.567  13.441  1.00 50.92           H  
ATOM   3095  CE  LYS A 198     -34.431 -28.281  11.809  1.00 50.92           C  
ATOM   3096  HE2 LYS A 198     -34.828 -27.882  10.875  1.00 50.92           H  
ATOM   3097  HE3 LYS A 198     -35.289 -28.493  12.447  1.00 50.92           H  
ATOM   3098  NZ  LYS A 198     -33.659 -29.517  11.564  1.00 50.92           N  
ATOM   3099  HZ1 LYS A 198     -32.879 -29.330  10.950  1.00 50.92           H  
ATOM   3100  HZ2 LYS A 198     -33.339 -29.889  12.447  1.00 50.92           H  
ATOM   3101  HZ3 LYS A 198     -34.271 -30.195  11.134  1.00 50.92           H  
ATOM   3102  N   SER A 199     -31.602 -23.309  14.802  1.00 50.35           N  
ATOM   3103  H   SER A 199     -31.256 -23.806  13.995  1.00 50.35           H  
ATOM   3104  CA  SER A 199     -30.970 -22.038  15.143  1.00 50.35           C  
ATOM   3105  HA  SER A 199     -30.861 -21.989  16.227  1.00 50.35           H  
ATOM   3106  C   SER A 199     -31.841 -20.857  14.707  1.00 50.35           C  
ATOM   3107  CB  SER A 199     -29.576 -21.961  14.518  1.00 50.35           C  
ATOM   3108  HB2 SER A 199     -28.954 -22.752  14.937  1.00 50.35           H  
ATOM   3109  HB3 SER A 199     -29.123 -21.000  14.764  1.00 50.35           H  
ATOM   3110  O   SER A 199     -32.549 -20.937  13.701  1.00 50.35           O  
ATOM   3111  OG  SER A 199     -29.640 -22.120  13.112  1.00 50.35           O  
ATOM   3112  HG  SER A 199     -28.812 -21.832  12.720  1.00 50.35           H  
ATOM   3113  N   CYS A 200     -31.745 -19.742  15.435  1.00 53.42           N  
ATOM   3114  H   CYS A 200     -31.238 -19.754  16.309  1.00 53.42           H  
ATOM   3115  CA  CYS A 200     -32.532 -18.541  15.159  1.00 53.42           C  
ATOM   3116  HA  CYS A 200     -33.572 -18.799  15.360  1.00 53.42           H  
ATOM   3117  C   CYS A 200     -32.478 -18.066  13.690  1.00 53.42           C  
ATOM   3118  CB  CYS A 200     -32.150 -17.417  16.132  1.00 53.42           C  
ATOM   3119  HB2 CYS A 200     -32.836 -16.585  15.972  1.00 53.42           H  
ATOM   3120  HB3 CYS A 200     -31.138 -17.057  15.945  1.00 53.42           H  
ATOM   3121  O   CYS A 200     -33.534 -17.768  13.147  1.00 53.42           O  
ATOM   3122  SG  CYS A 200     -32.292 -17.960  17.859  1.00 53.42           S  
ATOM   3123  HG  CYS A 200     -32.178 -16.746  18.405  1.00 53.42           H  
ATOM   3124  N   PRO A 201     -31.329 -18.096  12.978  1.00 54.36           N  
ATOM   3125  CA  PRO A 201     -31.301 -17.725  11.558  1.00 54.36           C  
ATOM   3126  HA  PRO A 201     -31.653 -16.698  11.458  1.00 54.36           H  
ATOM   3127  C   PRO A 201     -32.159 -18.627  10.657  1.00 54.36           C  
ATOM   3128  CB  PRO A 201     -29.825 -17.791  11.149  1.00 54.36           C  
ATOM   3129  HB2 PRO A 201     -29.582 -17.020  10.419  1.00 54.36           H  
ATOM   3130  HB3 PRO A 201     -29.586 -18.778  10.753  1.00 54.36           H  
ATOM   3131  O   PRO A 201     -32.783 -18.157   9.715  1.00 54.36           O  
ATOM   3132  CG  PRO A 201     -29.077 -17.579  12.463  1.00 54.36           C  
ATOM   3133  HG2 PRO A 201     -29.032 -16.515  12.692  1.00 54.36           H  
ATOM   3134  HG3 PRO A 201     -28.078 -18.014  12.434  1.00 54.36           H  
ATOM   3135  CD  PRO A 201     -29.974 -18.283  13.473  1.00 54.36           C  
ATOM   3136  HD2 PRO A 201     -29.739 -19.347  13.481  1.00 54.36           H  
ATOM   3137  HD3 PRO A 201     -29.831 -17.847  14.462  1.00 54.36           H  
ATOM   3138  N   VAL A 202     -32.223 -19.931  10.950  1.00 53.72           N  
ATOM   3139  H   VAL A 202     -31.805 -20.251  11.812  1.00 53.72           H  
ATOM   3140  CA  VAL A 202     -33.032 -20.884  10.169  1.00 53.72           C  
ATOM   3141  HA  VAL A 202     -32.895 -20.680   9.107  1.00 53.72           H  
ATOM   3142  C   VAL A 202     -34.521 -20.704  10.468  1.00 53.72           C  
ATOM   3143  CB  VAL A 202     -32.589 -22.331  10.454  1.00 53.72           C  
ATOM   3144  HB  VAL A 202     -32.650 -22.518  11.526  1.00 53.72           H  
ATOM   3145  O   VAL A 202     -35.342 -20.796   9.558  1.00 53.72           O  
ATOM   3146  CG1 VAL A 202     -33.461 -23.366   9.738  1.00 53.72           C  
ATOM   3147 HG11 VAL A 202     -33.102 -24.374   9.944  1.00 53.72           H  
ATOM   3148 HG12 VAL A 202     -34.487 -23.281  10.098  1.00 53.72           H  
ATOM   3149 HG13 VAL A 202     -33.451 -23.184   8.663  1.00 53.72           H  
ATOM   3150  CG2 VAL A 202     -31.142 -22.569  10.004  1.00 53.72           C  
ATOM   3151 HG21 VAL A 202     -30.472 -21.881  10.521  1.00 53.72           H  
ATOM   3152 HG22 VAL A 202     -31.058 -22.399   8.931  1.00 53.72           H  
ATOM   3153 HG23 VAL A 202     -30.842 -23.591  10.238  1.00 53.72           H  
ATOM   3154  N   ARG A 203     -34.860 -20.433  11.733  1.00 58.03           N  
ATOM   3155  H   ARG A 203     -34.118 -20.382  12.416  1.00 58.03           H  
ATOM   3156  CA  ARG A 203     -36.211 -20.039  12.161  1.00 58.03           C  
ATOM   3157  HA  ARG A 203     -36.940 -20.804  11.893  1.00 58.03           H  
ATOM   3158  C   ARG A 203     -36.663 -18.761  11.445  1.00 58.03           C  
ATOM   3159  CB  ARG A 203     -36.207 -19.848  13.688  1.00 58.03           C  
ATOM   3160  HB2 ARG A 203     -35.283 -19.328  13.942  1.00 58.03           H  
ATOM   3161  HB3 ARG A 203     -37.064 -19.247  13.990  1.00 58.03           H  
ATOM   3162  O   ARG A 203     -37.798 -18.690  10.998  1.00 58.03           O  
ATOM   3163  CG  ARG A 203     -36.218 -21.158  14.478  1.00 58.03           C  
ATOM   3164  HG2 ARG A 203     -37.219 -21.584  14.412  1.00 58.03           H  
ATOM   3165  HG3 ARG A 203     -35.509 -21.841  14.008  1.00 58.03           H  
ATOM   3166  CD  ARG A 203     -35.816 -21.035  15.961  1.00 58.03           C  
ATOM   3167  HD2 ARG A 203     -35.751 -22.043  16.370  1.00 58.03           H  
ATOM   3168  HD3 ARG A 203     -34.827 -20.581  16.022  1.00 58.03           H  
ATOM   3169  NE  ARG A 203     -36.774 -20.266  16.781  1.00 58.03           N  
ATOM   3170  HE  ARG A 203     -37.699 -20.084  16.419  1.00 58.03           H  
ATOM   3171  NH1 ARG A 203     -35.563 -20.095  18.716  1.00 58.03           N  
ATOM   3172 HH11 ARG A 203     -34.938 -20.800  18.351  1.00 58.03           H  
ATOM   3173 HH12 ARG A 203     -35.541 -19.781  19.675  1.00 58.03           H  
ATOM   3174  NH2 ARG A 203     -37.536 -19.115  18.610  1.00 58.03           N  
ATOM   3175 HH21 ARG A 203     -38.331 -18.846  18.049  1.00 58.03           H  
ATOM   3176 HH22 ARG A 203     -37.494 -18.751  19.552  1.00 58.03           H  
ATOM   3177  CZ  ARG A 203     -36.628 -19.831  18.023  1.00 58.03           C  
ATOM   3178  N   GLU A 204     -35.768 -17.788  11.263  1.00 65.86           N  
ATOM   3179  H   GLU A 204     -34.872 -17.873  11.721  1.00 65.86           H  
ATOM   3180  CA  GLU A 204     -36.061 -16.541  10.548  1.00 65.86           C  
ATOM   3181  HA  GLU A 204     -36.987 -16.118  10.937  1.00 65.86           H  
ATOM   3182  C   GLU A 204     -36.244 -16.698   9.040  1.00 65.86           C  
ATOM   3183  CB  GLU A 204     -34.930 -15.535  10.746  1.00 65.86           C  
ATOM   3184  HB2 GLU A 204     -35.026 -14.749   9.996  1.00 65.86           H  
ATOM   3185  HB3 GLU A 204     -33.969 -16.030  10.607  1.00 65.86           H  
ATOM   3186  O   GLU A 204     -37.147 -16.066   8.485  1.00 65.86           O  
ATOM   3187  CG  GLU A 204     -34.982 -14.872  12.114  1.00 65.86           C  
ATOM   3188  HG2 GLU A 204     -34.867 -15.620  12.899  1.00 65.86           H  
ATOM   3189  HG3 GLU A 204     -35.956 -14.398  12.233  1.00 65.86           H  
ATOM   3190  CD  GLU A 204     -33.893 -13.813  12.242  1.00 65.86           C  
ATOM   3191  OE1 GLU A 204     -34.010 -12.994  13.167  1.00 65.86           O  
ATOM   3192  OE2 GLU A 204     -32.948 -13.762  11.423  1.00 65.86           O  
ATOM   3193  N   ASP A 205     -35.389 -17.484   8.378  1.00 62.10           N  
ATOM   3194  H   ASP A 205     -34.607 -17.879   8.880  1.00 62.10           H  
ATOM   3195  CA  ASP A 205     -35.469 -17.709   6.929  1.00 62.10           C  
ATOM   3196  HA  ASP A 205     -35.523 -16.746   6.421  1.00 62.10           H  
ATOM   3197  C   ASP A 205     -36.742 -18.482   6.539  1.00 62.10           C  
ATOM   3198  CB  ASP A 205     -34.213 -18.453   6.430  1.00 62.10           C  
ATOM   3199  HB2 ASP A 205     -34.452 -18.915   5.472  1.00 62.10           H  
ATOM   3200  HB3 ASP A 205     -33.979 -19.260   7.125  1.00 62.10           H  
ATOM   3201  O   ASP A 205     -37.242 -18.300   5.432  1.00 62.10           O  
ATOM   3202  CG  ASP A 205     -32.958 -17.586   6.202  1.00 62.10           C  
ATOM   3203  OD1 ASP A 205     -33.055 -16.338   6.035  1.00 62.10           O  
ATOM   3204  OD2 ASP A 205     -31.871 -18.203   6.100  1.00 62.10           O  
ATOM   3205  N   ASN A 206     -37.288 -19.305   7.445  1.00 66.18           N  
ATOM   3206  H   ASN A 206     -36.824 -19.398   8.338  1.00 66.18           H  
ATOM   3207  CA  ASN A 206     -38.521 -20.077   7.227  1.00 66.18           C  
ATOM   3208  HA  ASN A 206     -38.774 -20.041   6.167  1.00 66.18           H  
ATOM   3209  C   ASN A 206     -39.747 -19.498   7.952  1.00 66.18           C  
ATOM   3210  CB  ASN A 206     -38.287 -21.554   7.581  1.00 66.18           C  
ATOM   3211  HB2 ASN A 206     -39.203 -22.118   7.407  1.00 66.18           H  
ATOM   3212  HB3 ASN A 206     -38.037 -21.647   8.638  1.00 66.18           H  
ATOM   3213  O   ASN A 206     -40.783 -20.149   8.033  1.00 66.18           O  
ATOM   3214  CG  ASN A 206     -37.203 -22.177   6.731  1.00 66.18           C  
ATOM   3215  ND2 ASN A 206     -36.037 -22.392   7.288  1.00 66.18           N  
ATOM   3216 HD21 ASN A 206     -35.881 -21.987   8.200  1.00 66.18           H  
ATOM   3217 HD22 ASN A 206     -35.301 -22.657   6.649  1.00 66.18           H  
ATOM   3218  OD1 ASN A 206     -37.342 -22.431   5.546  1.00 66.18           O  
ATOM   3219  N   ALA A 207     -39.652 -18.289   8.501  1.00 75.94           N  
ATOM   3220  H   ALA A 207     -38.781 -17.783   8.420  1.00 75.94           H  
ATOM   3221  CA  ALA A 207     -40.774 -17.669   9.192  1.00 75.94           C  
ATOM   3222  HA  ALA A 207     -41.209 -18.399   9.874  1.00 75.94           H  
ATOM   3223  C   ALA A 207     -41.876 -17.242   8.207  1.00 75.94           C  
ATOM   3224  CB  ALA A 207     -40.234 -16.515  10.029  1.00 75.94           C  
ATOM   3225  HB1 ALA A 207     -39.513 -15.949   9.439  1.00 75.94           H  
ATOM   3226  HB2 ALA A 207     -39.727 -16.921  10.904  1.00 75.94           H  
ATOM   3227  HB3 ALA A 207     -41.051 -15.872  10.359  1.00 75.94           H  
ATOM   3228  O   ALA A 207     -41.597 -16.638   7.168  1.00 75.94           O  
ATOM   3229  N   HIS A 208     -43.137 -17.476   8.576  1.00 77.97           N  
ATOM   3230  H   HIS A 208     -43.287 -17.922   9.469  1.00 77.97           H  
ATOM   3231  CA  HIS A 208     -44.315 -17.156   7.759  1.00 77.97           C  
ATOM   3232  HA  HIS A 208     -44.213 -17.627   6.781  1.00 77.97           H  
ATOM   3233  C   HIS A 208     -44.495 -15.645   7.532  1.00 77.97           C  
ATOM   3234  CB  HIS A 208     -45.559 -17.721   8.457  1.00 77.97           C  
ATOM   3235  HB2 HIS A 208     -46.448 -17.308   7.980  1.00 77.97           H  
ATOM   3236  HB3 HIS A 208     -45.563 -17.399   9.498  1.00 77.97           H  
ATOM   3237  O   HIS A 208     -44.994 -15.211   6.494  1.00 77.97           O  
ATOM   3238  CG  HIS A 208     -45.665 -19.224   8.394  1.00 77.97           C  
ATOM   3239  CD2 HIS A 208     -45.190 -20.127   9.309  1.00 77.97           C  
ATOM   3240  HD2 HIS A 208     -44.638 -19.901  10.209  1.00 77.97           H  
ATOM   3241  ND1 HIS A 208     -46.307 -19.946   7.411  1.00 77.97           N  
ATOM   3242  HD1 HIS A 208     -46.811 -19.574   6.619  1.00 77.97           H  
ATOM   3243  CE1 HIS A 208     -46.222 -21.249   7.728  1.00 77.97           C  
ATOM   3244  HE1 HIS A 208     -46.654 -22.063   7.165  1.00 77.97           H  
ATOM   3245  NE2 HIS A 208     -45.558 -21.400   8.879  1.00 77.97           N  
ATOM   3246  N   GLY A 209     -44.074 -14.825   8.496  1.00 86.37           N  
ATOM   3247  H   GLY A 209     -43.657 -15.232   9.321  1.00 86.37           H  
ATOM   3248  CA  GLY A 209     -44.216 -13.375   8.422  1.00 86.37           C  
ATOM   3249  HA2 GLY A 209     -45.276 -13.121   8.426  1.00 86.37           H  
ATOM   3250  HA3 GLY A 209     -43.792 -13.012   7.486  1.00 86.37           H  
ATOM   3251  C   GLY A 209     -43.531 -12.636   9.563  1.00 86.37           C  
ATOM   3252  O   GLY A 209     -42.744 -13.205  10.327  1.00 86.37           O  
ATOM   3253  N   ARG A 210     -43.811 -11.338   9.659  1.00 89.86           N  
ATOM   3254  H   ARG A 210     -44.426 -10.948   8.958  1.00 89.86           H  
ATOM   3255  CA  ARG A 210     -43.332 -10.433  10.708  1.00 89.86           C  
ATOM   3256  HA  ARG A 210     -42.906 -11.007  11.531  1.00 89.86           H  
ATOM   3257  C   ARG A 210     -44.511  -9.655  11.284  1.00 89.86           C  
ATOM   3258  CB  ARG A 210     -42.266  -9.478  10.131  1.00 89.86           C  
ATOM   3259  HB2 ARG A 210     -42.716  -8.900   9.323  1.00 89.86           H  
ATOM   3260  HB3 ARG A 210     -41.970  -8.775  10.909  1.00 89.86           H  
ATOM   3261  O   ARG A 210     -45.299  -9.105  10.522  1.00 89.86           O  
ATOM   3262  CG  ARG A 210     -41.000 -10.165   9.580  1.00 89.86           C  
ATOM   3263  HG2 ARG A 210     -40.329  -9.398   9.191  1.00 89.86           H  
ATOM   3264  HG3 ARG A 210     -41.268 -10.829   8.758  1.00 89.86           H  
ATOM   3265  CD  ARG A 210     -40.264 -10.959  10.670  1.00 89.86           C  
ATOM   3266  HD2 ARG A 210     -40.935 -11.714  11.080  1.00 89.86           H  
ATOM   3267  HD3 ARG A 210     -40.013 -10.281  11.485  1.00 89.86           H  
ATOM   3268  NE  ARG A 210     -39.032 -11.622  10.194  1.00 89.86           N  
ATOM   3269  HE  ARG A 210     -38.161 -11.185  10.461  1.00 89.86           H  
ATOM   3270  NH1 ARG A 210     -40.031 -13.476   9.300  1.00 89.86           N  
ATOM   3271 HH11 ARG A 210     -39.969 -14.315   8.741  1.00 89.86           H  
ATOM   3272 HH12 ARG A 210     -40.943 -13.139   9.573  1.00 89.86           H  
ATOM   3273  NH2 ARG A 210     -37.816 -13.384   9.367  1.00 89.86           N  
ATOM   3274 HH21 ARG A 210     -36.966 -12.998   9.751  1.00 89.86           H  
ATOM   3275 HH22 ARG A 210     -37.791 -14.305   8.952  1.00 89.86           H  
ATOM   3276  CZ  ARG A 210     -38.962 -12.813   9.620  1.00 89.86           C  
ATOM   3277  N   LEU A 211     -44.618  -9.602  12.608  1.00 92.30           N  
ATOM   3278  H   LEU A 211     -43.919 -10.078  13.161  1.00 92.30           H  
ATOM   3279  CA  LEU A 211     -45.588  -8.778  13.328  1.00 92.30           C  
ATOM   3280  HA  LEU A 211     -46.377  -8.460  12.646  1.00 92.30           H  
ATOM   3281  C   LEU A 211     -44.884  -7.529  13.859  1.00 92.30           C  
ATOM   3282  CB  LEU A 211     -46.229  -9.616  14.447  1.00 92.30           C  
ATOM   3283  HB2 LEU A 211     -46.732 -10.475  14.004  1.00 92.30           H  
ATOM   3284  HB3 LEU A 211     -45.433  -9.994  15.088  1.00 92.30           H  
ATOM   3285  O   LEU A 211     -44.015  -7.621  14.721  1.00 92.30           O  
ATOM   3286  CG  LEU A 211     -47.235  -8.843  15.323  1.00 92.30           C  
ATOM   3287  HG  LEU A 211     -46.791  -7.912  15.677  1.00 92.30           H  
ATOM   3288  CD1 LEU A 211     -48.504  -8.518  14.536  1.00 92.30           C  
ATOM   3289 HD11 LEU A 211     -49.243  -8.084  15.210  1.00 92.30           H  
ATOM   3290 HD12 LEU A 211     -48.923  -9.430  14.111  1.00 92.30           H  
ATOM   3291 HD13 LEU A 211     -48.287  -7.802  13.744  1.00 92.30           H  
ATOM   3292  CD2 LEU A 211     -47.613  -9.677  16.544  1.00 92.30           C  
ATOM   3293 HD21 LEU A 211     -48.033 -10.634  16.235  1.00 92.30           H  
ATOM   3294 HD22 LEU A 211     -46.726  -9.844  17.155  1.00 92.30           H  
ATOM   3295 HD23 LEU A 211     -48.351  -9.146  17.146  1.00 92.30           H  
ATOM   3296  N   PHE A 212     -45.254  -6.362  13.350  1.00 93.92           N  
ATOM   3297  H   PHE A 212     -45.971  -6.346  12.639  1.00 93.92           H  
ATOM   3298  CA  PHE A 212     -44.752  -5.077  13.821  1.00 93.92           C  
ATOM   3299  HA  PHE A 212     -43.762  -5.221  14.253  1.00 93.92           H  
ATOM   3300  C   PHE A 212     -45.668  -4.508  14.900  1.00 93.92           C  
ATOM   3301  CB  PHE A 212     -44.605  -4.108  12.648  1.00 93.92           C  
ATOM   3302  HB2 PHE A 212     -45.559  -4.019  12.128  1.00 93.92           H  
ATOM   3303  HB3 PHE A 212     -44.352  -3.123  13.039  1.00 93.92           H  
ATOM   3304  O   PHE A 212     -46.879  -4.413  14.700  1.00 93.92           O  
ATOM   3305  CG  PHE A 212     -43.532  -4.529  11.670  1.00 93.92           C  
ATOM   3306  CD1 PHE A 212     -42.192  -4.175  11.913  1.00 93.92           C  
ATOM   3307  HD1 PHE A 212     -41.931  -3.607  12.793  1.00 93.92           H  
ATOM   3308  CD2 PHE A 212     -43.867  -5.303  10.544  1.00 93.92           C  
ATOM   3309  HD2 PHE A 212     -44.892  -5.597  10.371  1.00 93.92           H  
ATOM   3310  CE1 PHE A 212     -41.188  -4.576  11.016  1.00 93.92           C  
ATOM   3311  HE1 PHE A 212     -40.157  -4.315  11.201  1.00 93.92           H  
ATOM   3312  CE2 PHE A 212     -42.861  -5.710   9.652  1.00 93.92           C  
ATOM   3313  HE2 PHE A 212     -43.112  -6.317   8.794  1.00 93.92           H  
ATOM   3314  CZ  PHE A 212     -41.529  -5.334   9.886  1.00 93.92           C  
ATOM   3315  HZ  PHE A 212     -40.753  -5.634   9.197  1.00 93.92           H  
ATOM   3316  N   CYS A 213     -45.078  -4.093  16.018  1.00 93.92           N  
ATOM   3317  H   CYS A 213     -44.078  -4.214  16.091  1.00 93.92           H  
ATOM   3318  CA  CYS A 213     -45.772  -3.513  17.161  1.00 93.92           C  
ATOM   3319  HA  CYS A 213     -46.849  -3.550  16.994  1.00 93.92           H  
ATOM   3320  C   CYS A 213     -45.352  -2.046  17.318  1.00 93.92           C  
ATOM   3321  CB  CYS A 213     -45.470  -4.325  18.431  1.00 93.92           C  
ATOM   3322  HB2 CYS A 213     -44.446  -4.127  18.749  1.00 93.92           H  
ATOM   3323  HB3 CYS A 213     -46.148  -3.998  19.219  1.00 93.92           H  
ATOM   3324  O   CYS A 213     -44.235  -1.751  17.754  1.00 93.92           O  
ATOM   3325  SG  CYS A 213     -45.672  -6.113  18.172  1.00 93.92           S  
ATOM   3326  HG  CYS A 213     -45.454  -6.494  19.434  1.00 93.92           H  
ATOM   3327  N   PHE A 214     -46.248  -1.128  16.968  1.00 94.12           N  
ATOM   3328  H   PHE A 214     -47.149  -1.447  16.643  1.00 94.12           H  
ATOM   3329  CA  PHE A 214     -46.061   0.317  17.082  1.00 94.12           C  
ATOM   3330  HA  PHE A 214     -45.002   0.562  17.015  1.00 94.12           H  
ATOM   3331  C   PHE A 214     -46.588   0.776  18.441  1.00 94.12           C  
ATOM   3332  CB  PHE A 214     -46.796   1.021  15.932  1.00 94.12           C  
ATOM   3333  HB2 PHE A 214     -47.853   0.758  15.988  1.00 94.12           H  
ATOM   3334  HB3 PHE A 214     -46.732   2.099  16.079  1.00 94.12           H  
ATOM   3335  O   PHE A 214     -47.794   0.929  18.629  1.00 94.12           O  
ATOM   3336  CG  PHE A 214     -46.301   0.675  14.542  1.00 94.12           C  
ATOM   3337  CD1 PHE A 214     -45.401   1.523  13.866  1.00 94.12           C  
ATOM   3338  HD1 PHE A 214     -45.054   2.437  14.324  1.00 94.12           H  
ATOM   3339  CD2 PHE A 214     -46.757  -0.496  13.908  1.00 94.12           C  
ATOM   3340  HD2 PHE A 214     -47.454  -1.152  14.407  1.00 94.12           H  
ATOM   3341  CE1 PHE A 214     -44.953   1.199  12.575  1.00 94.12           C  
ATOM   3342  HE1 PHE A 214     -44.269   1.853  12.055  1.00 94.12           H  
ATOM   3343  CE2 PHE A 214     -46.303  -0.821  12.621  1.00 94.12           C  
ATOM   3344  HE2 PHE A 214     -46.650  -1.725  12.143  1.00 94.12           H  
ATOM   3345  CZ  PHE A 214     -45.407   0.027  11.953  1.00 94.12           C  
ATOM   3346  HZ  PHE A 214     -45.072  -0.216  10.956  1.00 94.12           H  
ATOM   3347  N   VAL A 215     -45.688   0.966  19.403  1.00 92.10           N  
ATOM   3348  H   VAL A 215     -44.709   0.866  19.173  1.00 92.10           H  
ATOM   3349  CA  VAL A 215     -46.031   1.361  20.773  1.00 92.10           C  
ATOM   3350  HA  VAL A 215     -47.039   1.015  20.998  1.00 92.10           H  
ATOM   3351  C   VAL A 215     -46.014   2.880  20.881  1.00 92.10           C  
ATOM   3352  CB  VAL A 215     -45.081   0.718  21.798  1.00 92.10           C  
ATOM   3353  HB  VAL A 215     -44.062   1.068  21.631  1.00 92.10           H  
ATOM   3354  O   VAL A 215     -44.968   3.500  20.725  1.00 92.10           O  
ATOM   3355  CG1 VAL A 215     -45.496   1.086  23.229  1.00 92.10           C  
ATOM   3356 HG11 VAL A 215     -46.535   0.800  23.395  1.00 92.10           H  
ATOM   3357 HG12 VAL A 215     -44.860   0.568  23.946  1.00 92.10           H  
ATOM   3358 HG13 VAL A 215     -45.392   2.159  23.387  1.00 92.10           H  
ATOM   3359  CG2 VAL A 215     -45.094  -0.812  21.673  1.00 92.10           C  
ATOM   3360 HG21 VAL A 215     -44.679  -1.109  20.710  1.00 92.10           H  
ATOM   3361 HG22 VAL A 215     -44.500  -1.263  22.468  1.00 92.10           H  
ATOM   3362 HG23 VAL A 215     -46.115  -1.186  21.747  1.00 92.10           H  
ATOM   3363  N   LEU A 216     -47.158   3.481  21.181  1.00 90.27           N  
ATOM   3364  H   LEU A 216     -47.968   2.892  21.316  1.00 90.27           H  
ATOM   3365  CA  LEU A 216     -47.361   4.922  21.311  1.00 90.27           C  
ATOM   3366  HA  LEU A 216     -46.577   5.452  20.769  1.00 90.27           H  
ATOM   3367  C   LEU A 216     -47.301   5.326  22.786  1.00 90.27           C  
ATOM   3368  CB  LEU A 216     -48.728   5.293  20.700  1.00 90.27           C  
ATOM   3369  HB2 LEU A 216     -48.820   6.379  20.686  1.00 90.27           H  
ATOM   3370  HB3 LEU A 216     -49.509   4.909  21.356  1.00 90.27           H  
ATOM   3371  O   LEU A 216     -47.989   4.722  23.611  1.00 90.27           O  
ATOM   3372  CG  LEU A 216     -48.995   4.744  19.285  1.00 90.27           C  
ATOM   3373  HG  LEU A 216     -48.993   3.655  19.306  1.00 90.27           H  
ATOM   3374  CD1 LEU A 216     -50.374   5.197  18.816  1.00 90.27           C  
ATOM   3375 HD11 LEU A 216     -50.414   6.283  18.738  1.00 90.27           H  
ATOM   3376 HD12 LEU A 216     -50.598   4.755  17.845  1.00 90.27           H  
ATOM   3377 HD13 LEU A 216     -51.122   4.861  19.534  1.00 90.27           H  
ATOM   3378  CD2 LEU A 216     -47.948   5.218  18.283  1.00 90.27           C  
ATOM   3379 HD21 LEU A 216     -47.916   6.308  18.266  1.00 90.27           H  
ATOM   3380 HD22 LEU A 216     -48.196   4.841  17.291  1.00 90.27           H  
ATOM   3381 HD23 LEU A 216     -46.972   4.815  18.554  1.00 90.27           H  
ATOM   3382  N   ASN A 217     -46.526   6.360  23.133  1.00 87.17           N  
ATOM   3383  H   ASN A 217     -45.979   6.845  22.435  1.00 87.17           H  
ATOM   3384  CA  ASN A 217     -46.567   6.924  24.481  1.00 87.17           C  
ATOM   3385  HA  ASN A 217     -46.697   6.116  25.201  1.00 87.17           H  
ATOM   3386  C   ASN A 217     -47.770   7.868  24.617  1.00 87.17           C  
ATOM   3387  CB  ASN A 217     -45.245   7.639  24.814  1.00 87.17           C  
ATOM   3388  HB2 ASN A 217     -44.388   6.998  24.606  1.00 87.17           H  
ATOM   3389  HB3 ASN A 217     -45.154   8.553  24.226  1.00 87.17           H  
ATOM   3390  O   ASN A 217     -47.782   8.948  24.031  1.00 87.17           O  
ATOM   3391  CG  ASN A 217     -45.205   8.092  26.253  1.00 87.17           C  
ATOM   3392  ND2 ASN A 217     -44.129   8.699  26.687  1.00 87.17           N  
ATOM   3393 HD21 ASN A 217     -44.171   9.025  27.642  1.00 87.17           H  
ATOM   3394 HD22 ASN A 217     -43.364   8.908  26.062  1.00 87.17           H  
ATOM   3395  OD1 ASN A 217     -46.143   7.901  27.001  1.00 87.17           O  
ATOM   3396  N   MET A 218     -48.780   7.483  25.391  1.00 82.82           N  
ATOM   3397  H   MET A 218     -48.662   6.647  25.946  1.00 82.82           H  
ATOM   3398  CA  MET A 218     -49.986   8.284  25.629  1.00 82.82           C  
ATOM   3399  HA  MET A 218     -50.130   8.965  24.789  1.00 82.82           H  
ATOM   3400  C   MET A 218     -49.867   9.186  26.864  1.00 82.82           C  
ATOM   3401  CB  MET A 218     -51.224   7.374  25.687  1.00 82.82           C  
ATOM   3402  HB2 MET A 218     -52.107   7.975  25.903  1.00 82.82           H  
ATOM   3403  HB3 MET A 218     -51.099   6.648  26.490  1.00 82.82           H  
ATOM   3404  O   MET A 218     -50.823   9.887  27.197  1.00 82.82           O  
ATOM   3405  CG  MET A 218     -51.465   6.611  24.377  1.00 82.82           C  
ATOM   3406  HG2 MET A 218     -50.618   5.946  24.205  1.00 82.82           H  
ATOM   3407  HG3 MET A 218     -52.349   5.985  24.496  1.00 82.82           H  
ATOM   3408  SD  MET A 218     -51.677   7.634  22.890  1.00 82.82           S  
ATOM   3409  CE  MET A 218     -53.332   8.325  23.172  1.00 82.82           C  
ATOM   3410  HE1 MET A 218     -54.051   7.515  23.291  1.00 82.82           H  
ATOM   3411  HE2 MET A 218     -53.620   8.930  22.312  1.00 82.82           H  
ATOM   3412  HE3 MET A 218     -53.327   8.951  24.064  1.00 82.82           H  
ATOM   3413  N   ASP A 219     -48.718   9.206  27.544  1.00 75.87           N  
ATOM   3414  H   ASP A 219     -47.959   8.599  27.269  1.00 75.87           H  
ATOM   3415  CA  ASP A 219     -48.455  10.175  28.605  1.00 75.87           C  
ATOM   3416  HA  ASP A 219     -49.254  10.099  29.342  1.00 75.87           H  
ATOM   3417  C   ASP A 219     -48.496  11.603  28.014  1.00 75.87           C  
ATOM   3418  CB  ASP A 219     -47.132   9.854  29.340  1.00 75.87           C  
ATOM   3419  HB2 ASP A 219     -46.308   9.837  28.627  1.00 75.87           H  
ATOM   3420  HB3 ASP A 219     -46.932  10.667  30.038  1.00 75.87           H  
ATOM   3421  O   ASP A 219     -47.801  11.933  27.047  1.00 75.87           O  
ATOM   3422  CG  ASP A 219     -47.169   8.542  30.155  1.00 75.87           C  
ATOM   3423  OD1 ASP A 219     -48.189   8.318  30.845  1.00 75.87           O  
ATOM   3424  OD2 ASP A 219     -46.173   7.777  30.176  1.00 75.87           O  
ATOM   3425  N   SER A 220     -49.366  12.458  28.559  1.00 51.91           N  
ATOM   3426  H   SER A 220     -49.945  12.146  29.326  1.00 51.91           H  
ATOM   3427  CA  SER A 220     -49.476  13.865  28.172  1.00 51.91           C  
ATOM   3428  HA  SER A 220     -49.370  13.951  27.090  1.00 51.91           H  
ATOM   3429  C   SER A 220     -48.344  14.660  28.830  1.00 51.91           C  
ATOM   3430  CB  SER A 220     -50.862  14.414  28.553  1.00 51.91           C  
ATOM   3431  HB2 SER A 220     -51.631  13.855  28.020  1.00 51.91           H  
ATOM   3432  HB3 SER A 220     -50.928  15.462  28.262  1.00 51.91           H  
ATOM   3433  O   SER A 220     -48.515  15.189  29.925  1.00 51.91           O  
ATOM   3434  OG  SER A 220     -51.084  14.301  29.946  1.00 51.91           O  
ATOM   3435  HG  SER A 220     -50.352  14.751  30.374  1.00 51.91           H  
ATOM   3436  N   GLU A 221     -47.161  14.728  28.220  1.00 47.49           N  
ATOM   3437  H   GLU A 221     -46.993  14.151  27.408  1.00 47.49           H  
ATOM   3438  CA  GLU A 221     -46.096  15.613  28.716  1.00 47.49           C  
ATOM   3439  HA  GLU A 221     -45.998  15.475  29.792  1.00 47.49           H  
ATOM   3440  C   GLU A 221     -46.464  17.092  28.488  1.00 47.49           C  
ATOM   3441  CB  GLU A 221     -44.723  15.284  28.095  1.00 47.49           C  
ATOM   3442  HB2 GLU A 221     -44.059  16.129  28.277  1.00 47.49           H  
ATOM   3443  HB3 GLU A 221     -44.836  15.164  27.018  1.00 47.49           H  
ATOM   3444  O   GLU A 221     -46.150  17.687  27.456  1.00 47.49           O  
ATOM   3445  CG  GLU A 221     -44.047  14.039  28.690  1.00 47.49           C  
ATOM   3446  HG2 GLU A 221     -44.018  14.146  29.774  1.00 47.49           H  
ATOM   3447  HG3 GLU A 221     -44.650  13.163  28.451  1.00 47.49           H  
ATOM   3448  CD  GLU A 221     -42.610  13.829  28.159  1.00 47.49           C  
ATOM   3449  OE1 GLU A 221     -41.826  13.168  28.875  1.00 47.49           O  
ATOM   3450  OE2 GLU A 221     -42.286  14.282  27.021  1.00 47.49           O  
ATOM   3451  N   THR A 222     -47.074  17.715  29.499  1.00 30.68           N  
ATOM   3452  H   THR A 222     -47.493  17.135  30.212  1.00 30.68           H  
ATOM   3453  CA  THR A 222     -46.668  19.051  29.945  1.00 30.68           C  
ATOM   3454  HA  THR A 222     -46.631  19.736  29.097  1.00 30.68           H  
ATOM   3455  C   THR A 222     -45.270  18.909  30.545  1.00 30.68           C  
ATOM   3456  CB  THR A 222     -47.634  19.613  31.009  1.00 30.68           C  
ATOM   3457  HB  THR A 222     -47.161  20.455  31.512  1.00 30.68           H  
ATOM   3458  O   THR A 222     -45.117  18.363  31.635  1.00 30.68           O  
ATOM   3459  CG2 THR A 222     -48.944  20.097  30.392  1.00 30.68           C  
ATOM   3460 HG21 THR A 222     -49.586  20.496  31.177  1.00 30.68           H  
ATOM   3461 HG22 THR A 222     -48.744  20.883  29.663  1.00 30.68           H  
ATOM   3462 HG23 THR A 222     -49.455  19.268  29.902  1.00 30.68           H  
ATOM   3463  OG1 THR A 222     -47.958  18.625  31.961  1.00 30.68           O  
ATOM   3464  HG1 THR A 222     -47.152  18.423  32.442  1.00 30.68           H  
ATOM   3465  N   CYS A 223     -44.228  19.322  29.821  1.00 27.96           N  
ATOM   3466  H   CYS A 223     -44.383  19.641  28.875  1.00 27.96           H  
ATOM   3467  CA  CYS A 223     -42.868  19.339  30.355  1.00 27.96           C  
ATOM   3468  HA  CYS A 223     -42.615  18.345  30.722  1.00 27.96           H  
ATOM   3469  C   CYS A 223     -42.784  20.323  31.531  1.00 27.96           C  
ATOM   3470  CB  CYS A 223     -41.866  19.724  29.256  1.00 27.96           C  
ATOM   3471  HB2 CYS A 223     -42.178  20.657  28.787  1.00 27.96           H  
ATOM   3472  HB3 CYS A 223     -40.894  19.881  29.723  1.00 27.96           H  
ATOM   3473  O   CYS A 223     -42.742  21.538  31.328  1.00 27.96           O  
ATOM   3474  SG  CYS A 223     -41.712  18.408  28.015  1.00 27.96           S  
ATOM   3475  HG  CYS A 223     -40.655  18.919  27.378  1.00 27.96           H  
ATOM   3476  N   ASP A 224     -42.735  19.785  32.747  1.00 24.48           N  
ATOM   3477  H   ASP A 224     -42.942  18.801  32.842  1.00 24.48           H  
ATOM   3478  CA  ASP A 224     -42.426  20.517  33.967  1.00 24.48           C  
ATOM   3479  HA  ASP A 224     -43.168  21.305  34.093  1.00 24.48           H  
ATOM   3480  C   ASP A 224     -41.043  21.174  33.870  1.00 24.48           C  
ATOM   3481  CB  ASP A 224     -42.491  19.580  35.187  1.00 24.48           C  
ATOM   3482  HB2 ASP A 224     -42.069  18.609  34.928  1.00 24.48           H  
ATOM   3483  HB3 ASP A 224     -41.876  20.003  35.982  1.00 24.48           H  
ATOM   3484  O   ASP A 224     -39.998  20.526  33.756  1.00 24.48           O  
ATOM   3485  CG  ASP A 224     -43.903  19.413  35.756  1.00 24.48           C  
ATOM   3486  OD1 ASP A 224     -44.631  20.430  35.786  1.00 24.48           O  
ATOM   3487  OD2 ASP A 224     -44.207  18.293  36.221  1.00 24.48           O  
ATOM   3488  N   ALA A 225     -41.047  22.501  33.969  1.00 25.52           N  
ATOM   3489  H   ALA A 225     -41.950  22.951  33.997  1.00 25.52           H  
ATOM   3490  CA  ALA A 225     -39.884  23.312  34.274  1.00 25.52           C  
ATOM   3491  HA  ALA A 225     -39.055  22.998  33.638  1.00 25.52           H  
ATOM   3492  C   ALA A 225     -39.481  23.095  35.744  1.00 25.52           C  
ATOM   3493  CB  ALA A 225     -40.230  24.773  33.949  1.00 25.52           C  
ATOM   3494  HB1 ALA A 225     -40.491  24.863  32.894  1.00 25.52           H  
ATOM   3495  HB2 ALA A 225     -39.371  25.408  34.161  1.00 25.52           H  
ATOM   3496  HB3 ALA A 225     -41.075  25.101  34.555  1.00 25.52           H  
ATOM   3497  O   ALA A 225     -39.778  23.913  36.611  1.00 25.52           O  
ATOM   3498  N   SER A 226     -38.790  21.995  36.046  1.00 22.61           N  
ATOM   3499  H   SER A 226     -38.744  21.264  35.351  1.00 22.61           H  
ATOM   3500  CA  SER A 226     -38.164  21.775  37.355  1.00 22.61           C  
ATOM   3501  HA  SER A 226     -38.420  22.602  38.017  1.00 22.61           H  
ATOM   3502  C   SER A 226     -36.639  21.782  37.227  1.00 22.61           C  
ATOM   3503  CB  SER A 226     -38.726  20.529  38.045  1.00 22.61           C  
ATOM   3504  HB2 SER A 226     -39.813  20.599  38.095  1.00 22.61           H  
ATOM   3505  HB3 SER A 226     -38.332  20.476  39.060  1.00 22.61           H  
ATOM   3506  O   SER A 226     -35.986  20.743  37.133  1.00 22.61           O  
ATOM   3507  OG  SER A 226     -38.366  19.357  37.352  1.00 22.61           O  
ATOM   3508  HG  SER A 226     -37.439  19.436  37.112  1.00 22.61           H  
ATOM   3509  N   GLY A 227     -36.073  22.987  37.220  1.00 23.71           N  
ATOM   3510  H   GLY A 227     -36.691  23.786  37.212  1.00 23.71           H  
ATOM   3511  CA  GLY A 227     -34.639  23.247  37.327  1.00 23.71           C  
ATOM   3512  HA2 GLY A 227     -34.203  23.291  36.329  1.00 23.71           H  
ATOM   3513  HA3 GLY A 227     -34.152  22.452  37.890  1.00 23.71           H  
ATOM   3514  C   GLY A 227     -34.411  24.586  38.024  1.00 23.71           C  
ATOM   3515  O   GLY A 227     -34.397  25.634  37.390  1.00 23.71           O  
ATOM   3516  N   GLU A 228     -34.288  24.544  39.346  1.00 20.08           N  
ATOM   3517  H   GLU A 228     -34.330  23.633  39.781  1.00 20.08           H  
ATOM   3518  CA  GLU A 228     -34.107  25.678  40.257  1.00 20.08           C  
ATOM   3519  HA  GLU A 228     -35.018  26.276  40.279  1.00 20.08           H  
ATOM   3520  C   GLU A 228     -32.905  26.587  39.900  1.00 20.08           C  
ATOM   3521  CB  GLU A 228     -33.844  25.098  41.665  1.00 20.08           C  
ATOM   3522  HB2 GLU A 228     -32.924  24.516  41.613  1.00 20.08           H  
ATOM   3523  HB3 GLU A 228     -33.678  25.927  42.353  1.00 20.08           H  
ATOM   3524  O   GLU A 228     -31.758  26.150  39.990  1.00 20.08           O  
ATOM   3525  CG  GLU A 228     -34.951  24.203  42.252  1.00 20.08           C  
ATOM   3526  HG2 GLU A 228     -35.841  24.813  42.409  1.00 20.08           H  
ATOM   3527  HG3 GLU A 228     -35.200  23.418  41.538  1.00 20.08           H  
ATOM   3528  CD  GLU A 228     -34.519  23.535  43.573  1.00 20.08           C  
ATOM   3529  OE1 GLU A 228     -35.397  23.340  44.441  1.00 20.08           O  
ATOM   3530  OE2 GLU A 228     -33.313  23.224  43.717  1.00 20.08           O  
ATOM   3531  N   SER A 229     -33.130  27.886  39.634  1.00 21.02           N  
ATOM   3532  H   SER A 229     -34.063  28.148  39.351  1.00 21.02           H  
ATOM   3533  CA  SER A 229     -32.226  28.970  40.081  1.00 21.02           C  
ATOM   3534  HA  SER A 229     -32.010  28.783  41.133  1.00 21.02           H  
ATOM   3535  C   SER A 229     -32.840  30.382  39.971  1.00 21.02           C  
ATOM   3536  CB  SER A 229     -30.869  28.970  39.355  1.00 21.02           C  
ATOM   3537  HB2 SER A 229     -30.465  27.961  39.273  1.00 21.02           H  
ATOM   3538  HB3 SER A 229     -30.977  29.374  38.348  1.00 21.02           H  
ATOM   3539  O   SER A 229     -32.923  30.957  38.895  1.00 21.02           O  
ATOM   3540  OG  SER A 229     -29.951  29.750  40.107  1.00 21.02           O  
ATOM   3541  HG  SER A 229     -30.131  30.670  39.902  1.00 21.02           H  
ATOM   3542  N   GLU A 230     -33.207  30.930  41.132  1.00 21.46           N  
ATOM   3543  H   GLU A 230     -33.275  30.264  41.888  1.00 21.46           H  
ATOM   3544  CA  GLU A 230     -33.076  32.322  41.622  1.00 21.46           C  
ATOM   3545  HA  GLU A 230     -33.913  32.457  42.307  1.00 21.46           H  
ATOM   3546  C   GLU A 230     -33.148  33.557  40.692  1.00 21.46           C  
ATOM   3547  CB  GLU A 230     -31.816  32.408  42.495  1.00 21.46           C  
ATOM   3548  HB2 GLU A 230     -31.018  31.808  42.057  1.00 21.46           H  
ATOM   3549  HB3 GLU A 230     -31.480  33.443  42.563  1.00 21.46           H  
ATOM   3550  O   GLU A 230     -32.223  33.899  39.962  1.00 21.46           O  
ATOM   3551  CG  GLU A 230     -32.140  31.922  43.912  1.00 21.46           C  
ATOM   3552  HG2 GLU A 230     -32.636  30.953  43.850  1.00 21.46           H  
ATOM   3553  HG3 GLU A 230     -32.833  32.622  44.379  1.00 21.46           H  
ATOM   3554  CD  GLU A 230     -30.896  31.791  44.785  1.00 21.46           C  
ATOM   3555  OE1 GLU A 230     -30.909  30.894  45.658  1.00 21.46           O  
ATOM   3556  OE2 GLU A 230     -29.833  32.366  44.477  1.00 21.46           O  
ATOM   3557  N   THR A 231     -34.222  34.322  40.924  1.00 21.22           N  
ATOM   3558  H   THR A 231     -34.965  33.824  41.393  1.00 21.22           H  
ATOM   3559  CA  THR A 231     -34.315  35.784  41.134  1.00 21.22           C  
ATOM   3560  HA  THR A 231     -35.102  36.162  40.482  1.00 21.22           H  
ATOM   3561  C   THR A 231     -33.071  36.661  40.904  1.00 21.22           C  
ATOM   3562  CB  THR A 231     -34.752  36.046  42.597  1.00 21.22           C  
ATOM   3563  HB  THR A 231     -34.709  37.117  42.794  1.00 21.22           H  
ATOM   3564  O   THR A 231     -32.202  36.728  41.771  1.00 21.22           O  
ATOM   3565  CG2 THR A 231     -36.171  35.569  42.898  1.00 21.22           C  
ATOM   3566 HG21 THR A 231     -36.875  36.044  42.214  1.00 21.22           H  
ATOM   3567 HG22 THR A 231     -36.432  35.844  43.920  1.00 21.22           H  
ATOM   3568 HG23 THR A 231     -36.241  34.486  42.797  1.00 21.22           H  
ATOM   3569  OG1 THR A 231     -33.900  35.376  43.501  1.00 21.22           O  
ATOM   3570  HG1 THR A 231     -33.006  35.638  43.267  1.00 21.22           H  
ATOM   3571  N   VAL A 232     -33.118  37.523  39.878  1.00 22.15           N  
ATOM   3572  H   VAL A 232     -33.742  37.304  39.114  1.00 22.15           H  
ATOM   3573  CA  VAL A 232     -32.634  38.920  39.944  1.00 22.15           C  
ATOM   3574  HA  VAL A 232     -32.707  39.260  40.977  1.00 22.15           H  
ATOM   3575  C   VAL A 232     -33.545  39.795  39.078  1.00 22.15           C  
ATOM   3576  CB  VAL A 232     -31.162  39.105  39.502  1.00 22.15           C  
ATOM   3577  HB  VAL A 232     -31.049  38.775  38.469  1.00 22.15           H  
ATOM   3578  O   VAL A 232     -33.617  39.620  37.865  1.00 22.15           O  
ATOM   3579  CG1 VAL A 232     -30.740  40.583  39.590  1.00 22.15           C  
ATOM   3580 HG11 VAL A 232     -29.688  40.686  39.324  1.00 22.15           H  
ATOM   3581 HG12 VAL A 232     -30.892  40.962  40.601  1.00 22.15           H  
ATOM   3582 HG13 VAL A 232     -31.314  41.188  38.888  1.00 22.15           H  
ATOM   3583  CG2 VAL A 232     -30.163  38.330  40.367  1.00 22.15           C  
ATOM   3584 HG21 VAL A 232     -30.301  37.260  40.216  1.00 22.15           H  
ATOM   3585 HG22 VAL A 232     -29.141  38.571  40.074  1.00 22.15           H  
ATOM   3586 HG23 VAL A 232     -30.304  38.571  41.421  1.00 22.15           H  
ATOM   3587  N   GLY A 233     -34.233  40.751  39.703  1.00 20.33           N  
ATOM   3588  H   GLY A 233     -34.097  40.853  40.698  1.00 20.33           H  
ATOM   3589  CA  GLY A 233     -34.858  41.872  39.006  1.00 20.33           C  
ATOM   3590  HA2 GLY A 233     -35.717  42.228  39.576  1.00 20.33           H  
ATOM   3591  HA3 GLY A 233     -35.209  41.550  38.025  1.00 20.33           H  
ATOM   3592  C   GLY A 233     -33.871  43.026  38.839  1.00 20.33           C  
ATOM   3593  O   GLY A 233     -33.081  43.278  39.740  1.00 20.33           O  
ATOM   3594  N   HIS A 234     -33.940  43.737  37.712  1.00 22.74           N  
ATOM   3595  H   HIS A 234     -34.433  43.326  36.931  1.00 22.74           H  
ATOM   3596  CA  HIS A 234     -33.778  45.192  37.643  1.00 22.74           C  
ATOM   3597  HA  HIS A 234     -34.514  45.605  38.333  1.00 22.74           H  
ATOM   3598  C   HIS A 234     -34.166  45.746  36.266  1.00 22.74           C  
ATOM   3599  CB  HIS A 234     -32.387  45.689  38.086  1.00 22.74           C  
ATOM   3600  HB2 HIS A 234     -32.096  46.556  37.493  1.00 22.74           H  
ATOM   3601  HB3 HIS A 234     -31.646  44.911  37.907  1.00 22.74           H  
ATOM   3602  O   HIS A 234     -34.199  45.054  35.255  1.00 22.74           O  
ATOM   3603  CG  HIS A 234     -32.344  46.109  39.543  1.00 22.74           C  
ATOM   3604  CD2 HIS A 234     -31.317  45.884  40.420  1.00 22.74           C  
ATOM   3605  HD2 HIS A 234     -30.390  45.380  40.189  1.00 22.74           H  
ATOM   3606  ND1 HIS A 234     -33.343  46.740  40.262  1.00 22.74           N  
ATOM   3607  HD1 HIS A 234     -34.243  47.043  39.917  1.00 22.74           H  
ATOM   3608  CE1 HIS A 234     -32.926  46.877  41.531  1.00 22.74           C  
ATOM   3609  HE1 HIS A 234     -33.496  47.332  42.327  1.00 22.74           H  
ATOM   3610  NE2 HIS A 234     -31.688  46.387  41.672  1.00 22.74           N  
ATOM   3611  N   GLN A 235     -34.539  47.019  36.314  1.00 22.37           N  
ATOM   3612  H   GLN A 235     -34.269  47.517  37.150  1.00 22.37           H  
ATOM   3613  CA  GLN A 235     -35.328  47.805  35.381  1.00 22.37           C  
ATOM   3614  HA  GLN A 235     -36.052  47.168  34.872  1.00 22.37           H  
ATOM   3615  C   GLN A 235     -34.490  48.561  34.326  1.00 22.37           C  
ATOM   3616  CB  GLN A 235     -36.057  48.833  36.265  1.00 22.37           C  
ATOM   3617  HB2 GLN A 235     -36.428  49.634  35.625  1.00 22.37           H  
ATOM   3618  HB3 GLN A 235     -35.327  49.282  36.938  1.00 22.37           H  
ATOM   3619  O   GLN A 235     -33.336  48.893  34.567  1.00 22.37           O  
ATOM   3620  CG  GLN A 235     -37.252  48.297  37.074  1.00 22.37           C  
ATOM   3621  HG2 GLN A 235     -38.075  48.096  36.387  1.00 22.37           H  
ATOM   3622  HG3 GLN A 235     -36.983  47.363  37.566  1.00 22.37           H  
ATOM   3623  CD  GLN A 235     -37.722  49.281  38.150  1.00 22.37           C  
ATOM   3624  NE2 GLN A 235     -38.966  49.221  38.569  1.00 22.37           N  
ATOM   3625 HE21 GLN A 235     -39.228  49.902  39.267  1.00 22.37           H  
ATOM   3626 HE22 GLN A 235     -39.632  48.593  38.143  1.00 22.37           H  
ATOM   3627  OE1 GLN A 235     -36.975  50.095  38.664  1.00 22.37           O  
ATOM   3628  N   HIS A 236     -35.167  48.913  33.222  1.00 23.17           N  
ATOM   3629  H   HIS A 236     -36.074  48.476  33.147  1.00 23.17           H  
ATOM   3630  CA  HIS A 236     -35.003  50.081  32.330  1.00 23.17           C  
ATOM   3631  HA  HIS A 236     -35.634  49.871  31.465  1.00 23.17           H  
ATOM   3632  C   HIS A 236     -33.623  50.440  31.731  1.00 23.17           C  
ATOM   3633  CB  HIS A 236     -35.625  51.320  33.008  1.00 23.17           C  
ATOM   3634  HB2 HIS A 236     -35.115  51.504  33.953  1.00 23.17           H  
ATOM   3635  HB3 HIS A 236     -35.461  52.189  32.372  1.00 23.17           H  
ATOM   3636  O   HIS A 236     -32.794  51.053  32.396  1.00 23.17           O  
ATOM   3637  CG  HIS A 236     -37.111  51.207  33.253  1.00 23.17           C  
ATOM   3638  CD2 HIS A 236     -37.766  51.368  34.446  1.00 23.17           C  
ATOM   3639  HD2 HIS A 236     -37.314  51.625  35.392  1.00 23.17           H  
ATOM   3640  ND1 HIS A 236     -38.073  50.944  32.303  1.00 23.17           N  
ATOM   3641  HD1 HIS A 236     -37.928  50.834  31.310  1.00 23.17           H  
ATOM   3642  CE1 HIS A 236     -39.268  50.908  32.916  1.00 23.17           C  
ATOM   3643  HE1 HIS A 236     -40.214  50.720  32.430  1.00 23.17           H  
ATOM   3644  NE2 HIS A 236     -39.125  51.138  34.227  1.00 23.17           N  
ATOM   3645  N   SER A 237     -33.473  50.251  30.405  1.00 27.28           N  
ATOM   3646  H   SER A 237     -33.963  49.455  30.021  1.00 27.28           H  
ATOM   3647  CA  SER A 237     -33.143  51.287  29.383  1.00 27.28           C  
ATOM   3648  HA  SER A 237     -33.950  52.019  29.372  1.00 27.28           H  
ATOM   3649  C   SER A 237     -33.017  50.658  27.974  1.00 27.28           C  
ATOM   3650  CB  SER A 237     -31.838  52.035  29.667  1.00 27.28           C  
ATOM   3651  HB2 SER A 237     -31.553  52.626  28.797  1.00 27.28           H  
ATOM   3652  HB3 SER A 237     -31.043  51.320  29.880  1.00 27.28           H  
ATOM   3653  O   SER A 237     -32.575  49.515  27.874  1.00 27.28           O  
ATOM   3654  OG  SER A 237     -32.010  52.906  30.758  1.00 27.28           O  
ATOM   3655  HG  SER A 237     -32.169  52.355  31.528  1.00 27.28           H  
ATOM   3656  N   PRO A 238     -33.410  51.353  26.884  1.00 27.41           N  
ATOM   3657  CA  PRO A 238     -33.624  50.764  25.562  1.00 27.41           C  
ATOM   3658  HA  PRO A 238     -34.085  49.782  25.670  1.00 27.41           H  
ATOM   3659  C   PRO A 238     -32.324  50.616  24.773  1.00 27.41           C  
ATOM   3660  CB  PRO A 238     -34.607  51.697  24.856  1.00 27.41           C  
ATOM   3661  HB2 PRO A 238     -35.625  51.459  25.165  1.00 27.41           H  
ATOM   3662  HB3 PRO A 238     -34.516  51.656  23.771  1.00 27.41           H  
ATOM   3663  O   PRO A 238     -31.437  51.468  24.811  1.00 27.41           O  
ATOM   3664  CG  PRO A 238     -34.212  53.065  25.412  1.00 27.41           C  
ATOM   3665  HG2 PRO A 238     -33.372  53.464  24.842  1.00 27.41           H  
ATOM   3666  HG3 PRO A 238     -35.048  53.763  25.392  1.00 27.41           H  
ATOM   3667  CD  PRO A 238     -33.763  52.765  26.844  1.00 27.41           C  
ATOM   3668  HD2 PRO A 238     -32.910  53.391  27.105  1.00 27.41           H  
ATOM   3669  HD3 PRO A 238     -34.595  52.957  27.521  1.00 27.41           H  
ATOM   3670  N   LEU A 239     -32.227  49.516  24.039  1.00 26.94           N  
ATOM   3671  H   LEU A 239     -33.021  48.894  23.988  1.00 26.94           H  
ATOM   3672  CA  LEU A 239     -30.981  49.046  23.467  1.00 26.94           C  
ATOM   3673  HA  LEU A 239     -30.167  49.661  23.850  1.00 26.94           H  
ATOM   3674  C   LEU A 239     -30.939  49.191  21.945  1.00 26.94           C  
ATOM   3675  CB  LEU A 239     -30.767  47.627  23.979  1.00 26.94           C  
ATOM   3676  HB2 LEU A 239     -30.072  47.163  23.278  1.00 26.94           H  
ATOM   3677  HB3 LEU A 239     -31.702  47.068  23.950  1.00 26.94           H  
ATOM   3678  O   LEU A 239     -31.894  48.881  21.237  1.00 26.94           O  
ATOM   3679  CG  LEU A 239     -30.193  47.658  25.419  1.00 26.94           C  
ATOM   3680  HG  LEU A 239     -30.672  48.492  25.932  1.00 26.94           H  
ATOM   3681  CD1 LEU A 239     -30.555  46.460  26.316  1.00 26.94           C  
ATOM   3682 HD11 LEU A 239     -30.971  45.622  25.756  1.00 26.94           H  
ATOM   3683 HD12 LEU A 239     -31.348  46.777  26.993  1.00 26.94           H  
ATOM   3684 HD13 LEU A 239     -29.711  46.136  26.925  1.00 26.94           H  
ATOM   3685  CD2 LEU A 239     -28.701  48.039  25.400  1.00 26.94           C  
ATOM   3686 HD21 LEU A 239     -28.160  47.566  26.219  1.00 26.94           H  
ATOM   3687 HD22 LEU A 239     -28.627  49.115  25.561  1.00 26.94           H  
ATOM   3688 HD23 LEU A 239     -28.233  47.844  24.435  1.00 26.94           H  
ATOM   3689  N   SER A 240     -29.807  49.716  21.479  1.00 28.93           N  
ATOM   3690  H   SER A 240     -29.064  49.874  22.144  1.00 28.93           H  
ATOM   3691  CA  SER A 240     -29.510  50.103  20.102  1.00 28.93           C  
ATOM   3692  HA  SER A 240     -30.333  50.714  19.732  1.00 28.93           H  
ATOM   3693  C   SER A 240     -29.354  48.905  19.159  1.00 28.93           C  
ATOM   3694  CB  SER A 240     -28.230  50.953  20.106  1.00 28.93           C  
ATOM   3695  HB2 SER A 240     -28.006  51.287  19.093  1.00 28.93           H  
ATOM   3696  HB3 SER A 240     -28.380  51.829  20.738  1.00 28.93           H  
ATOM   3697  O   SER A 240     -29.188  47.761  19.575  1.00 28.93           O  
ATOM   3698  OG  SER A 240     -27.147  50.189  20.606  1.00 28.93           O  
ATOM   3699  HG  SER A 240     -26.326  50.677  20.506  1.00 28.93           H  
ATOM   3700  N   THR A 241     -29.359  49.193  17.858  1.00 31.57           N  
ATOM   3701  H   THR A 241     -29.491  50.160  17.598  1.00 31.57           H  
ATOM   3702  CA  THR A 241     -29.301  48.280  16.700  1.00 31.57           C  
ATOM   3703  HA  THR A 241     -30.256  47.757  16.638  1.00 31.57           H  
ATOM   3704  C   THR A 241     -28.200  47.209  16.761  1.00 31.57           C  
ATOM   3705  CB  THR A 241     -29.107  49.120  15.415  1.00 31.57           C  
ATOM   3706  HB  THR A 241     -28.073  49.039  15.082  1.00 31.57           H  
ATOM   3707  O   THR A 241     -28.327  46.153  16.147  1.00 31.57           O  
ATOM   3708  CG2 THR A 241     -30.030  48.666  14.290  1.00 31.57           C  
ATOM   3709 HG21 THR A 241     -29.823  49.235  13.384  1.00 31.57           H  
ATOM   3710 HG22 THR A 241     -29.861  47.609  14.084  1.00 31.57           H  
ATOM   3711 HG23 THR A 241     -31.071  48.810  14.580  1.00 31.57           H  
ATOM   3712  OG1 THR A 241     -29.393  50.492  15.628  1.00 31.57           O  
ATOM   3713  HG1 THR A 241     -29.336  50.937  14.779  1.00 31.57           H  
ATOM   3714  N   GLU A 242     -27.140  47.424  17.541  1.00 32.88           N  
ATOM   3715  H   GLU A 242     -27.095  48.291  18.058  1.00 32.88           H  
ATOM   3716  CA  GLU A 242     -26.101  46.418  17.809  1.00 32.88           C  
ATOM   3717  HA  GLU A 242     -25.740  46.019  16.861  1.00 32.88           H  
ATOM   3718  C   GLU A 242     -26.610  45.217  18.616  1.00 32.88           C  
ATOM   3719  CB  GLU A 242     -24.939  47.087  18.554  1.00 32.88           C  
ATOM   3720  HB2 GLU A 242     -24.589  46.440  19.358  1.00 32.88           H  
ATOM   3721  HB3 GLU A 242     -25.275  48.026  18.995  1.00 32.88           H  
ATOM   3722  O   GLU A 242     -26.126  44.096  18.460  1.00 32.88           O  
ATOM   3723  CG  GLU A 242     -23.771  47.336  17.595  1.00 32.88           C  
ATOM   3724  HG2 GLU A 242     -23.446  46.375  17.196  1.00 32.88           H  
ATOM   3725  HG3 GLU A 242     -24.119  47.950  16.764  1.00 32.88           H  
ATOM   3726  CD  GLU A 242     -22.587  48.031  18.277  1.00 32.88           C  
ATOM   3727  OE1 GLU A 242     -21.464  47.866  17.755  1.00 32.88           O  
ATOM   3728  OE2 GLU A 242     -22.812  48.697  19.313  1.00 32.88           O  
ATOM   3729  N   GLN A 243     -27.632  45.416  19.443  1.00 30.79           N  
ATOM   3730  H   GLN A 243     -28.019  46.345  19.526  1.00 30.79           H  
ATOM   3731  CA  GLN A 243     -28.264  44.339  20.190  1.00 30.79           C  
ATOM   3732  HA  GLN A 243     -27.496  43.654  20.548  1.00 30.79           H  
ATOM   3733  C   GLN A 243     -29.229  43.505  19.354  1.00 30.79           C  
ATOM   3734  CB  GLN A 243     -28.981  44.915  21.391  1.00 30.79           C  
ATOM   3735  HB2 GLN A 243     -29.510  44.075  21.841  1.00 30.79           H  
ATOM   3736  HB3 GLN A 243     -29.715  45.663  21.092  1.00 30.79           H  
ATOM   3737  O   GLN A 243     -29.373  42.312  19.608  1.00 30.79           O  
ATOM   3738  CG  GLN A 243     -27.968  45.514  22.380  1.00 30.79           C  
ATOM   3739  HG2 GLN A 243     -27.838  46.578  22.184  1.00 30.79           H  
ATOM   3740  HG3 GLN A 243     -27.001  45.020  22.281  1.00 30.79           H  
ATOM   3741  CD  GLN A 243     -28.449  45.301  23.793  1.00 30.79           C  
ATOM   3742  NE2 GLN A 243     -27.611  45.415  24.795  1.00 30.79           N  
ATOM   3743 HE21 GLN A 243     -26.697  45.824  24.662  1.00 30.79           H  
ATOM   3744 HE22 GLN A 243     -28.045  45.311  25.701  1.00 30.79           H  
ATOM   3745  OE1 GLN A 243     -29.589  44.980  24.024  1.00 30.79           O  
ATOM   3746  N   VAL A 244     -29.795  44.086  18.295  1.00 33.01           N  
ATOM   3747  H   VAL A 244     -29.626  45.071  18.145  1.00 33.01           H  
ATOM   3748  CA  VAL A 244     -30.591  43.351  17.300  1.00 33.01           C  
ATOM   3749  HA  VAL A 244     -31.384  42.809  17.814  1.00 33.01           H  
ATOM   3750  C   VAL A 244     -29.720  42.313  16.583  1.00 33.01           C  
ATOM   3751  CB  VAL A 244     -31.246  44.327  16.303  1.00 33.01           C  
ATOM   3752  HB  VAL A 244     -30.469  44.864  15.759  1.00 33.01           H  
ATOM   3753  O   VAL A 244     -30.166  41.202  16.320  1.00 33.01           O  
ATOM   3754  CG1 VAL A 244     -32.116  43.595  15.277  1.00 33.01           C  
ATOM   3755 HG11 VAL A 244     -31.506  42.936  14.660  1.00 33.01           H  
ATOM   3756 HG12 VAL A 244     -32.876  43.003  15.787  1.00 33.01           H  
ATOM   3757 HG13 VAL A 244     -32.607  44.316  14.623  1.00 33.01           H  
ATOM   3758  CG2 VAL A 244     -32.130  45.351  17.031  1.00 33.01           C  
ATOM   3759 HG21 VAL A 244     -31.540  45.960  17.715  1.00 33.01           H  
ATOM   3760 HG22 VAL A 244     -32.907  44.836  17.596  1.00 33.01           H  
ATOM   3761 HG23 VAL A 244     -32.602  46.015  16.306  1.00 33.01           H  
ATOM   3762  N   SER A 245     -28.437  42.611  16.359  1.00 30.90           N  
ATOM   3763  H   SER A 245     -28.117  43.542  16.583  1.00 30.90           H  
ATOM   3764  CA  SER A 245     -27.485  41.639  15.799  1.00 30.90           C  
ATOM   3765  HA  SER A 245     -27.929  41.187  14.912  1.00 30.90           H  
ATOM   3766  C   SER A 245     -27.156  40.498  16.779  1.00 30.90           C  
ATOM   3767  CB  SER A 245     -26.224  42.386  15.366  1.00 30.90           C  
ATOM   3768  HB2 SER A 245     -25.677  42.726  16.245  1.00 30.90           H  
ATOM   3769  HB3 SER A 245     -26.509  43.253  14.770  1.00 30.90           H  
ATOM   3770  O   SER A 245     -26.917  39.361  16.370  1.00 30.90           O  
ATOM   3771  OG  SER A 245     -25.397  41.552  14.585  1.00 30.90           O  
ATOM   3772  HG  SER A 245     -24.640  42.062  14.285  1.00 30.90           H  
ATOM   3773  N   ARG A 246     -27.212  40.760  18.095  1.00 28.65           N  
ATOM   3774  H   ARG A 246     -27.461  41.698  18.375  1.00 28.65           H  
ATOM   3775  CA  ARG A 246     -27.078  39.722  19.137  1.00 28.65           C  
ATOM   3776  HA  ARG A 246     -26.309  39.014  18.827  1.00 28.65           H  
ATOM   3777  C   ARG A 246     -28.341  38.872  19.297  1.00 28.65           C  
ATOM   3778  CB  ARG A 246     -26.658  40.344  20.477  1.00 28.65           C  
ATOM   3779  HB2 ARG A 246     -26.734  39.580  21.251  1.00 28.65           H  
ATOM   3780  HB3 ARG A 246     -27.332  41.160  20.739  1.00 28.65           H  
ATOM   3781  O   ARG A 246     -28.220  37.705  19.655  1.00 28.65           O  
ATOM   3782  CG  ARG A 246     -25.211  40.850  20.439  1.00 28.65           C  
ATOM   3783  HG2 ARG A 246     -24.551  40.033  20.149  1.00 28.65           H  
ATOM   3784  HG3 ARG A 246     -25.125  41.654  19.708  1.00 28.65           H  
ATOM   3785  CD  ARG A 246     -24.797  41.373  21.817  1.00 28.65           C  
ATOM   3786  HD2 ARG A 246     -25.477  42.179  22.091  1.00 28.65           H  
ATOM   3787  HD3 ARG A 246     -24.890  40.569  22.547  1.00 28.65           H  
ATOM   3788  NE  ARG A 246     -23.407  41.867  21.802  1.00 28.65           N  
ATOM   3789  HE  ARG A 246     -22.836  41.586  21.018  1.00 28.65           H  
ATOM   3790  NH1 ARG A 246     -23.524  43.173  23.688  1.00 28.65           N  
ATOM   3791 HH11 ARG A 246     -24.474  42.863  23.834  1.00 28.65           H  
ATOM   3792 HH12 ARG A 246     -23.093  43.830  24.323  1.00 28.65           H  
ATOM   3793  NH2 ARG A 246     -21.638  43.122  22.498  1.00 28.65           N  
ATOM   3794 HH21 ARG A 246     -21.250  43.821  23.115  1.00 28.65           H  
ATOM   3795 HH22 ARG A 246     -21.118  42.855  21.675  1.00 28.65           H  
ATOM   3796  CZ  ARG A 246     -22.865  42.713  22.661  1.00 28.65           C  
ATOM   3797  N   PHE A 247     -29.509  39.422  18.967  1.00 27.06           N  
ATOM   3798  H   PHE A 247     -29.518  40.408  18.748  1.00 27.06           H  
ATOM   3799  CA  PHE A 247     -30.797  38.722  18.975  1.00 27.06           C  
ATOM   3800  HA  PHE A 247     -30.971  38.310  19.969  1.00 27.06           H  
ATOM   3801  C   PHE A 247     -30.844  37.555  17.977  1.00 27.06           C  
ATOM   3802  CB  PHE A 247     -31.896  39.750  18.670  1.00 27.06           C  
ATOM   3803  HB2 PHE A 247     -31.928  39.945  17.598  1.00 27.06           H  
ATOM   3804  HB3 PHE A 247     -31.658  40.690  19.168  1.00 27.06           H  
ATOM   3805  O   PHE A 247     -31.471  36.537  18.237  1.00 27.06           O  
ATOM   3806  CG  PHE A 247     -33.274  39.329  19.124  1.00 27.06           C  
ATOM   3807  CD1 PHE A 247     -34.144  38.659  18.244  1.00 27.06           C  
ATOM   3808  HD1 PHE A 247     -33.826  38.423  17.239  1.00 27.06           H  
ATOM   3809  CD2 PHE A 247     -33.684  39.605  20.441  1.00 27.06           C  
ATOM   3810  HD2 PHE A 247     -33.016  40.109  21.125  1.00 27.06           H  
ATOM   3811  CE1 PHE A 247     -35.421  38.268  18.682  1.00 27.06           C  
ATOM   3812  HE1 PHE A 247     -36.083  37.736  18.015  1.00 27.06           H  
ATOM   3813  CE2 PHE A 247     -34.960  39.213  20.878  1.00 27.06           C  
ATOM   3814  HE2 PHE A 247     -35.270  39.409  21.894  1.00 27.06           H  
ATOM   3815  CZ  PHE A 247     -35.829  38.545  19.998  1.00 27.06           C  
ATOM   3816  HZ  PHE A 247     -36.803  38.228  20.340  1.00 27.06           H  
ATOM   3817  N   VAL A 248     -30.105  37.658  16.867  1.00 31.87           N  
ATOM   3818  H   VAL A 248     -29.635  38.535  16.693  1.00 31.87           H  
ATOM   3819  CA  VAL A 248     -29.998  36.595  15.851  1.00 31.87           C  
ATOM   3820  HA  VAL A 248     -31.004  36.292  15.561  1.00 31.87           H  
ATOM   3821  C   VAL A 248     -29.312  35.330  16.388  1.00 31.87           C  
ATOM   3822  CB  VAL A 248     -29.281  37.147  14.596  1.00 31.87           C  
ATOM   3823  HB  VAL A 248     -28.300  37.522  14.887  1.00 31.87           H  
ATOM   3824  O   VAL A 248     -29.461  34.267  15.800  1.00 31.87           O  
ATOM   3825  CG1 VAL A 248     -29.077  36.120  13.473  1.00 31.87           C  
ATOM   3826 HG11 VAL A 248     -28.669  36.604  12.586  1.00 31.87           H  
ATOM   3827 HG12 VAL A 248     -30.026  35.643  13.226  1.00 31.87           H  
ATOM   3828 HG13 VAL A 248     -28.368  35.355  13.790  1.00 31.87           H  
ATOM   3829  CG2 VAL A 248     -30.085  38.309  13.989  1.00 31.87           C  
ATOM   3830 HG21 VAL A 248     -31.084  37.968  13.718  1.00 31.87           H  
ATOM   3831 HG22 VAL A 248     -29.580  38.687  13.100  1.00 31.87           H  
ATOM   3832 HG23 VAL A 248     -30.169  39.130  14.700  1.00 31.87           H  
ATOM   3833  N   ASN A 249     -28.574  35.410  17.502  1.00 28.85           N  
ATOM   3834  H   ASN A 249     -28.580  36.274  18.026  1.00 28.85           H  
ATOM   3835  CA  ASN A 249     -27.648  34.351  17.906  1.00 28.85           C  
ATOM   3836  HA  ASN A 249     -27.841  33.465  17.299  1.00 28.85           H  
ATOM   3837  C   ASN A 249     -27.818  33.833  19.340  1.00 28.85           C  
ATOM   3838  CB  ASN A 249     -26.215  34.810  17.585  1.00 28.85           C  
ATOM   3839  HB2 ASN A 249     -25.491  34.132  18.038  1.00 28.85           H  
ATOM   3840  HB3 ASN A 249     -26.052  35.809  17.989  1.00 28.85           H  
ATOM   3841  O   ASN A 249     -26.859  33.279  19.891  1.00 28.85           O  
ATOM   3842  CG  ASN A 249     -25.929  34.786  16.097  1.00 28.85           C  
ATOM   3843  ND2 ASN A 249     -25.308  35.811  15.566  1.00 28.85           N  
ATOM   3844 HD21 ASN A 249     -25.192  36.667  16.090  1.00 28.85           H  
ATOM   3845 HD22 ASN A 249     -25.189  35.757  14.565  1.00 28.85           H  
ATOM   3846  OD1 ASN A 249     -26.217  33.845  15.386  1.00 28.85           O  
ATOM   3847  N   ARG A 250     -28.998  33.954  19.965  1.00 28.73           N  
ATOM   3848  H   ARG A 250     -29.767  34.421  19.506  1.00 28.73           H  
ATOM   3849  CA  ARG A 250     -29.269  33.122  21.145  1.00 28.73           C  
ATOM   3850  HA  ARG A 250     -28.819  32.156  20.921  1.00 28.73           H  
ATOM   3851  C   ARG A 250     -30.741  32.821  21.401  1.00 28.73           C  
ATOM   3852  CB  ARG A 250     -28.569  33.683  22.396  1.00 28.73           C  
ATOM   3853  HB2 ARG A 250     -29.304  34.011  23.131  1.00 28.73           H  
ATOM   3854  HB3 ARG A 250     -27.949  34.540  22.130  1.00 28.73           H  
ATOM   3855  O   ARG A 250     -31.551  33.706  21.643  1.00 28.73           O  
ATOM   3856  CG  ARG A 250     -27.682  32.588  23.003  1.00 28.73           C  
ATOM   3857  HG2 ARG A 250     -28.317  31.783  23.372  1.00 28.73           H  
ATOM   3858  HG3 ARG A 250     -27.010  32.187  22.244  1.00 28.73           H  
ATOM   3859  CD  ARG A 250     -26.844  33.143  24.150  1.00 28.73           C  
ATOM   3860  HD2 ARG A 250     -27.522  33.547  24.901  1.00 28.73           H  
ATOM   3861  HD3 ARG A 250     -26.214  33.945  23.767  1.00 28.73           H  
ATOM   3862  NE  ARG A 250     -26.017  32.081  24.750  1.00 28.73           N  
ATOM   3863  HE  ARG A 250     -26.313  31.139  24.536  1.00 28.73           H  
ATOM   3864  NH1 ARG A 250     -24.916  33.417  26.249  1.00 28.73           N  
ATOM   3865 HH11 ARG A 250     -24.388  33.509  27.106  1.00 28.73           H  
ATOM   3866 HH12 ARG A 250     -25.512  34.177  25.952  1.00 28.73           H  
ATOM   3867  NH2 ARG A 250     -24.547  31.211  26.250  1.00 28.73           N  
ATOM   3868 HH21 ARG A 250     -24.030  31.328  27.109  1.00 28.73           H  
ATOM   3869 HH22 ARG A 250     -24.912  30.292  26.042  1.00 28.73           H  
ATOM   3870  CZ  ARG A 250     -25.164  32.241  25.743  1.00 28.73           C  
ATOM   3871  N   GLU A 251     -30.987  31.521  21.377  1.00 26.98           N  
ATOM   3872  H   GLU A 251     -30.220  30.922  21.105  1.00 26.98           H  
ATOM   3873  CA  GLU A 251     -32.141  30.776  21.846  1.00 26.98           C  
ATOM   3874  HA  GLU A 251     -33.041  31.071  21.307  1.00 26.98           H  
ATOM   3875  C   GLU A 251     -32.332  30.997  23.355  1.00 26.98           C  
ATOM   3876  CB  GLU A 251     -31.830  29.286  21.575  1.00 26.98           C  
ATOM   3877  HB2 GLU A 251     -30.936  29.030  22.143  1.00 26.98           H  
ATOM   3878  HB3 GLU A 251     -32.653  28.676  21.948  1.00 26.98           H  
ATOM   3879  O   GLU A 251     -31.515  30.552  24.155  1.00 26.98           O  
ATOM   3880  CG  GLU A 251     -31.599  28.948  20.086  1.00 26.98           C  
ATOM   3881  HG2 GLU A 251     -31.017  29.737  19.609  1.00 26.98           H  
ATOM   3882  HG3 GLU A 251     -32.568  28.918  19.588  1.00 26.98           H  
ATOM   3883  CD  GLU A 251     -30.839  27.630  19.855  1.00 26.98           C  
ATOM   3884  OE1 GLU A 251     -31.034  27.055  18.763  1.00 26.98           O  
ATOM   3885  OE2 GLU A 251     -29.990  27.275  20.705  1.00 26.98           O  
ATOM   3886  N   ASP A 252     -33.397  31.698  23.731  1.00 28.32           N  
ATOM   3887  H   ASP A 252     -33.901  32.216  23.025  1.00 28.32           H  
ATOM   3888  CA  ASP A 252     -34.094  31.496  25.004  1.00 28.32           C  
ATOM   3889  HA  ASP A 252     -34.043  30.433  25.239  1.00 28.32           H  
ATOM   3890  C   ASP A 252     -35.575  31.834  24.767  1.00 28.32           C  
ATOM   3891  CB  ASP A 252     -33.456  32.286  26.172  1.00 28.32           C  
ATOM   3892  HB2 ASP A 252     -34.238  32.815  26.715  1.00 28.32           H  
ATOM   3893  HB3 ASP A 252     -32.768  33.035  25.778  1.00 28.32           H  
ATOM   3894  O   ASP A 252     -35.997  32.990  24.725  1.00 28.32           O  
ATOM   3895  CG  ASP A 252     -32.722  31.390  27.188  1.00 28.32           C  
ATOM   3896  OD1 ASP A 252     -33.148  30.226  27.365  1.00 28.32           O  
ATOM   3897  OD2 ASP A 252     -31.777  31.905  27.833  1.00 28.32           O  
ATOM   3898  N   PHE A 253     -36.358  30.786  24.501  1.00 29.87           N  
ATOM   3899  H   PHE A 253     -35.925  29.877  24.581  1.00 29.87           H  
ATOM   3900  CA  PHE A 253     -37.753  30.813  24.041  1.00 29.87           C  
ATOM   3901  HA  PHE A 253     -37.875  31.680  23.392  1.00 29.87           H  
ATOM   3902  C   PHE A 253     -38.783  30.997  25.175  1.00 29.87           C  
ATOM   3903  CB  PHE A 253     -38.019  29.548  23.196  1.00 29.87           C  
ATOM   3904  HB2 PHE A 253     -37.519  28.693  23.651  1.00 29.87           H  
ATOM   3905  HB3 PHE A 253     -39.083  29.312  23.197  1.00 29.87           H  
ATOM   3906  O   PHE A 253     -39.941  30.603  25.035  1.00 29.87           O  
ATOM   3907  CG  PHE A 253     -37.614  29.663  21.741  1.00 29.87           C  
ATOM   3908  CD1 PHE A 253     -38.523  30.205  20.811  1.00 29.87           C  
ATOM   3909  HD1 PHE A 253     -39.490  30.555  21.143  1.00 29.87           H  
ATOM   3910  CD2 PHE A 253     -36.363  29.194  21.302  1.00 29.87           C  
ATOM   3911  HD2 PHE A 253     -35.666  28.761  22.005  1.00 29.87           H  
ATOM   3912  CE1 PHE A 253     -38.187  30.274  19.449  1.00 29.87           C  
ATOM   3913  HE1 PHE A 253     -38.889  30.681  18.736  1.00 29.87           H  
ATOM   3914  CE2 PHE A 253     -36.026  29.263  19.938  1.00 29.87           C  
ATOM   3915  HE2 PHE A 253     -35.072  28.884  19.600  1.00 29.87           H  
ATOM   3916  CZ  PHE A 253     -36.937  29.801  19.012  1.00 29.87           C  
ATOM   3917  HZ  PHE A 253     -36.677  29.841  17.965  1.00 29.87           H  
ATOM   3918  N   SER A 254     -38.416  31.620  26.297  1.00 31.48           N  
ATOM   3919  H   SER A 254     -37.485  32.005  26.367  1.00 31.48           H  
ATOM   3920  CA  SER A 254     -39.310  31.756  27.461  1.00 31.48           C  
ATOM   3921  HA  SER A 254     -39.841  30.810  27.573  1.00 31.48           H  
ATOM   3922  C   SER A 254     -40.415  32.818  27.320  1.00 31.48           C  
ATOM   3923  CB  SER A 254     -38.494  31.929  28.746  1.00 31.48           C  
ATOM   3924  HB2 SER A 254     -39.163  32.046  29.599  1.00 31.48           H  
ATOM   3925  HB3 SER A 254     -37.887  31.037  28.899  1.00 31.48           H  
ATOM   3926  O   SER A 254     -41.152  33.060  28.269  1.00 31.48           O  
ATOM   3927  OG  SER A 254     -37.642  33.053  28.646  1.00 31.48           O  
ATOM   3928  HG  SER A 254     -37.028  33.033  29.384  1.00 31.48           H  
ATOM   3929  N   VAL A 255     -40.604  33.421  26.138  1.00 26.91           N  
ATOM   3930  H   VAL A 255     -39.967  33.184  25.391  1.00 26.91           H  
ATOM   3931  CA  VAL A 255     -41.644  34.449  25.896  1.00 26.91           C  
ATOM   3932  HA  VAL A 255     -41.927  34.874  26.859  1.00 26.91           H  
ATOM   3933  C   VAL A 255     -42.955  33.875  25.327  1.00 26.91           C  
ATOM   3934  CB  VAL A 255     -41.065  35.622  25.070  1.00 26.91           C  
ATOM   3935  HB  VAL A 255     -40.725  35.244  24.106  1.00 26.91           H  
ATOM   3936  O   VAL A 255     -43.948  34.588  25.246  1.00 26.91           O  
ATOM   3937  CG1 VAL A 255     -42.050  36.775  24.820  1.00 26.91           C  
ATOM   3938 HG11 VAL A 255     -41.533  37.630  24.384  1.00 26.91           H  
ATOM   3939 HG12 VAL A 255     -42.820  36.464  24.114  1.00 26.91           H  
ATOM   3940 HG13 VAL A 255     -42.520  37.074  25.757  1.00 26.91           H  
ATOM   3941  CG2 VAL A 255     -39.861  36.242  25.802  1.00 26.91           C  
ATOM   3942 HG21 VAL A 255     -39.064  35.508  25.919  1.00 26.91           H  
ATOM   3943 HG22 VAL A 255     -39.461  37.078  25.228  1.00 26.91           H  
ATOM   3944 HG23 VAL A 255     -40.166  36.594  26.788  1.00 26.91           H  
ATOM   3945  N   PHE A 256     -43.025  32.584  24.986  1.00 25.21           N  
ATOM   3946  H   PHE A 256     -42.209  32.003  25.114  1.00 25.21           H  
ATOM   3947  CA  PHE A 256     -44.246  31.986  24.409  1.00 25.21           C  
ATOM   3948  HA  PHE A 256     -44.933  32.790  24.147  1.00 25.21           H  
ATOM   3949  C   PHE A 256     -45.071  31.133  25.387  1.00 25.21           C  
ATOM   3950  CB  PHE A 256     -43.917  31.288  23.086  1.00 25.21           C  
ATOM   3951  HB2 PHE A 256     -44.816  30.810  22.698  1.00 25.21           H  
ATOM   3952  HB3 PHE A 256     -43.176  30.509  23.266  1.00 25.21           H  
ATOM   3953  O   PHE A 256     -45.896  30.333  24.951  1.00 25.21           O  
ATOM   3954  CG  PHE A 256     -43.415  32.249  22.027  1.00 25.21           C  
ATOM   3955  CD1 PHE A 256     -44.314  33.127  21.390  1.00 25.21           C  
ATOM   3956  HD1 PHE A 256     -45.361  33.115  21.656  1.00 25.21           H  
ATOM   3957  CD2 PHE A 256     -42.048  32.290  21.700  1.00 25.21           C  
ATOM   3958  HD2 PHE A 256     -41.353  31.637  22.207  1.00 25.21           H  
ATOM   3959  CE1 PHE A 256     -43.848  34.032  20.421  1.00 25.21           C  
ATOM   3960  HE1 PHE A 256     -44.541  34.708  19.941  1.00 25.21           H  
ATOM   3961  CE2 PHE A 256     -41.583  33.192  20.726  1.00 25.21           C  
ATOM   3962  HE2 PHE A 256     -40.532  33.225  20.479  1.00 25.21           H  
ATOM   3963  CZ  PHE A 256     -42.483  34.062  20.086  1.00 25.21           C  
ATOM   3964  HZ  PHE A 256     -42.125  34.760  19.343  1.00 25.21           H  
ATOM   3965  N   ALA A 257     -44.872  31.318  26.694  1.00 25.43           N  
ATOM   3966  H   ALA A 257     -44.199  32.014  26.981  1.00 25.43           H  
ATOM   3967  CA  ALA A 257     -45.770  30.814  27.727  1.00 25.43           C  
ATOM   3968  HA  ALA A 257     -46.236  29.887  27.393  1.00 25.43           H  
ATOM   3969  C   ALA A 257     -46.888  31.846  27.964  1.00 25.43           C  
ATOM   3970  CB  ALA A 257     -44.950  30.496  28.985  1.00 25.43           C  
ATOM   3971  HB1 ALA A 257     -44.474  31.400  29.364  1.00 25.43           H  
ATOM   3972  HB2 ALA A 257     -44.186  29.753  28.755  1.00 25.43           H  
ATOM   3973  HB3 ALA A 257     -45.611  30.097  29.755  1.00 25.43           H  
ATOM   3974  O   ALA A 257     -46.763  32.729  28.809  1.00 25.43           O  
ATOM   3975  N   GLN A 258     -47.953  31.769  27.167  1.00 25.20           N  
ATOM   3976  H   GLN A 258     -47.962  31.066  26.443  1.00 25.20           H  
ATOM   3977  CA  GLN A 258     -49.251  32.336  27.526  1.00 25.20           C  
ATOM   3978  HA  GLN A 258     -49.222  32.669  28.564  1.00 25.20           H  
ATOM   3979  C   GLN A 258     -50.289  31.220  27.467  1.00 25.20           C  
ATOM   3980  CB  GLN A 258     -49.636  33.551  26.664  1.00 25.20           C  
ATOM   3981  HB2 GLN A 258     -49.249  33.439  25.651  1.00 25.20           H  
ATOM   3982  HB3 GLN A 258     -50.723  33.615  26.615  1.00 25.20           H  
ATOM   3983  O   GLN A 258     -50.635  30.732  26.394  1.00 25.20           O  
ATOM   3984  CG  GLN A 258     -49.118  34.848  27.303  1.00 25.20           C  
ATOM   3985  HG2 GLN A 258     -48.028  34.846  27.295  1.00 25.20           H  
ATOM   3986  HG3 GLN A 258     -49.449  34.881  28.341  1.00 25.20           H  
ATOM   3987  CD  GLN A 258     -49.609  36.119  26.616  1.00 25.20           C  
ATOM   3988  NE2 GLN A 258     -49.536  37.249  27.287  1.00 25.20           N  
ATOM   3989 HE21 GLN A 258     -49.254  37.227  28.256  1.00 25.20           H  
ATOM   3990 HE22 GLN A 258     -49.941  38.051  26.827  1.00 25.20           H  
ATOM   3991  OE1 GLN A 258     -50.043  36.156  25.476  1.00 25.20           O  
ATOM   3992  N   ASP A 259     -50.663  30.799  28.672  1.00 25.24           N  
ATOM   3993  H   ASP A 259     -50.109  31.132  29.448  1.00 25.24           H  
ATOM   3994  CA  ASP A 259     -51.949  30.280  29.130  1.00 25.24           C  
ATOM   3995  HA  ASP A 259     -51.773  29.314  29.603  1.00 25.24           H  
ATOM   3996  C   ASP A 259     -53.013  30.088  28.038  1.00 25.24           C  
ATOM   3997  CB  ASP A 259     -52.454  31.241  30.230  1.00 25.24           C  
ATOM   3998  HB2 ASP A 259     -52.709  32.200  29.778  1.00 25.24           H  
ATOM   3999  HB3 ASP A 259     -53.358  30.824  30.674  1.00 25.24           H  
ATOM   4000  O   ASP A 259     -53.652  31.038  27.585  1.00 25.24           O  
ATOM   4001  CG  ASP A 259     -51.420  31.480  31.342  1.00 25.24           C  
ATOM   4002  OD1 ASP A 259     -50.697  30.516  31.678  1.00 25.24           O  
ATOM   4003  OD2 ASP A 259     -51.279  32.645  31.778  1.00 25.24           O  
ATOM   4004  N   LEU A 260     -53.246  28.831  27.664  1.00 26.12           N  
ATOM   4005  H   LEU A 260     -52.660  28.104  28.051  1.00 26.12           H  
ATOM   4006  CA  LEU A 260     -54.522  28.393  27.111  1.00 26.12           C  
ATOM   4007  HA  LEU A 260     -55.225  29.225  27.136  1.00 26.12           H  
ATOM   4008  C   LEU A 260     -55.069  27.322  28.049  1.00 26.12           C  
ATOM   4009  CB  LEU A 260     -54.374  27.932  25.651  1.00 26.12           C  
ATOM   4010  HB2 LEU A 260     -53.419  27.419  25.541  1.00 26.12           H  
ATOM   4011  HB3 LEU A 260     -55.164  27.217  25.419  1.00 26.12           H  
ATOM   4012  O   LEU A 260     -54.461  26.270  28.245  1.00 26.12           O  
ATOM   4013  CG  LEU A 260     -54.463  29.107  24.658  1.00 26.12           C  
ATOM   4014  HG  LEU A 260     -53.868  29.946  25.020  1.00 26.12           H  
ATOM   4015  CD1 LEU A 260     -53.903  28.691  23.297  1.00 26.12           C  
ATOM   4016 HD11 LEU A 260     -53.963  29.528  22.602  1.00 26.12           H  
ATOM   4017 HD12 LEU A 260     -54.470  27.846  22.906  1.00 26.12           H  
ATOM   4018 HD13 LEU A 260     -52.858  28.401  23.412  1.00 26.12           H  
ATOM   4019  CD2 LEU A 260     -55.910  29.570  24.442  1.00 26.12           C  
ATOM   4020 HD21 LEU A 260     -55.934  30.381  23.714  1.00 26.12           H  
ATOM   4021 HD22 LEU A 260     -56.325  29.940  25.380  1.00 26.12           H  
ATOM   4022 HD23 LEU A 260     -56.522  28.741  24.087  1.00 26.12           H  
ATOM   4023  N   GLU A 261     -56.181  27.679  28.680  1.00 25.43           N  
ATOM   4024  H   GLU A 261     -56.580  28.577  28.447  1.00 25.43           H  
ATOM   4025  CA  GLU A 261     -56.966  26.867  29.597  1.00 25.43           C  
ATOM   4026  HA  GLU A 261     -56.381  26.673  30.496  1.00 25.43           H  
ATOM   4027  C   GLU A 261     -57.307  25.527  28.929  1.00 25.43           C  
ATOM   4028  CB  GLU A 261     -58.226  27.666  29.992  1.00 25.43           C  
ATOM   4029  HB2 GLU A 261     -58.855  27.042  30.626  1.00 25.43           H  
ATOM   4030  HB3 GLU A 261     -58.781  27.917  29.088  1.00 25.43           H  
ATOM   4031  O   GLU A 261     -57.869  25.480  27.835  1.00 25.43           O  
ATOM   4032  CG  GLU A 261     -57.871  28.959  30.760  1.00 25.43           C  
ATOM   4033  HG2 GLU A 261     -57.176  29.553  30.167  1.00 25.43           H  
ATOM   4034  HG3 GLU A 261     -57.359  28.677  31.680  1.00 25.43           H  
ATOM   4035  CD  GLU A 261     -59.079  29.854  31.098  1.00 25.43           C  
ATOM   4036  OE1 GLU A 261     -58.968  30.620  32.084  1.00 25.43           O  
ATOM   4037  OE2 GLU A 261     -60.082  29.822  30.352  1.00 25.43           O  
ATOM   4038  N   ALA A 262     -56.894  24.434  29.569  1.00 27.79           N  
ATOM   4039  H   ALA A 262     -56.420  24.540  30.454  1.00 27.79           H  
ATOM   4040  CA  ALA A 262     -57.165  23.082  29.114  1.00 27.79           C  
ATOM   4041  HA  ALA A 262     -56.926  23.006  28.053  1.00 27.79           H  
ATOM   4042  C   ALA A 262     -58.658  22.781  29.300  1.00 27.79           C  
ATOM   4043  CB  ALA A 262     -56.256  22.119  29.894  1.00 27.79           C  
ATOM   4044  HB1 ALA A 262     -56.464  22.189  30.962  1.00 27.79           H  
ATOM   4045  HB2 ALA A 262     -56.449  21.098  29.564  1.00 27.79           H  
ATOM   4046  HB3 ALA A 262     -55.211  22.364  29.708  1.00 27.79           H  
ATOM   4047  O   ALA A 262     -59.105  22.530  30.419  1.00 27.79           O  
ATOM   4048  N   GLU A 263     -59.425  22.817  28.210  1.00 26.87           N  
ATOM   4049  H   GLU A 263     -59.037  23.172  27.348  1.00 26.87           H  
ATOM   4050  CA  GLU A 263     -60.768  22.242  28.182  1.00 26.87           C  
ATOM   4051  HA  GLU A 263     -61.355  22.706  28.974  1.00 26.87           H  
ATOM   4052  C   GLU A 263     -60.676  20.738  28.486  1.00 26.87           C  
ATOM   4053  CB  GLU A 263     -61.483  22.516  26.846  1.00 26.87           C  
ATOM   4054  HB2 GLU A 263     -62.365  21.877  26.795  1.00 26.87           H  
ATOM   4055  HB3 GLU A 263     -60.820  22.259  26.020  1.00 26.87           H  
ATOM   4056  O   GLU A 263     -59.899  19.991  27.883  1.00 26.87           O  
ATOM   4057  CG  GLU A 263     -61.945  23.980  26.721  1.00 26.87           C  
ATOM   4058  HG2 GLU A 263     -61.066  24.625  26.698  1.00 26.87           H  
ATOM   4059  HG3 GLU A 263     -62.523  24.234  27.609  1.00 26.87           H  
ATOM   4060  CD  GLU A 263     -62.804  24.256  25.469  1.00 26.87           C  
ATOM   4061  OE1 GLU A 263     -63.539  25.272  25.479  1.00 26.87           O  
ATOM   4062  OE2 GLU A 263     -62.717  23.477  24.492  1.00 26.87           O  
ATOM   4063  N   GLU A 264     -61.453  20.322  29.484  1.00 26.41           N  
ATOM   4064  H   GLU A 264     -62.030  21.011  29.943  1.00 26.41           H  
ATOM   4065  CA  GLU A 264     -61.573  18.957  29.981  1.00 26.41           C  
ATOM   4066  HA  GLU A 264     -60.597  18.606  30.316  1.00 26.41           H  
ATOM   4067  C   GLU A 264     -62.072  18.025  28.864  1.00 26.41           C  
ATOM   4068  CB  GLU A 264     -62.543  18.951  31.185  1.00 26.41           C  
ATOM   4069  HB2 GLU A 264     -63.488  19.395  30.871  1.00 26.41           H  
ATOM   4070  HB3 GLU A 264     -62.729  17.917  31.474  1.00 26.41           H  
ATOM   4071  O   GLU A 264     -63.269  17.913  28.611  1.00 26.41           O  
ATOM   4072  CG  GLU A 264     -62.014  19.707  32.419  1.00 26.41           C  
ATOM   4073  HG2 GLU A 264     -61.088  19.229  32.740  1.00 26.41           H  
ATOM   4074  HG3 GLU A 264     -61.779  20.732  32.135  1.00 26.41           H  
ATOM   4075  CD  GLU A 264     -63.011  19.746  33.596  1.00 26.41           C  
ATOM   4076  OE1 GLU A 264     -62.538  19.814  34.756  1.00 26.41           O  
ATOM   4077  OE2 GLU A 264     -64.239  19.724  33.353  1.00 26.41           O  
ATOM   4078  N   PHE A 265     -61.159  17.328  28.182  1.00 28.94           N  
ATOM   4079  H   PHE A 265     -60.188  17.588  28.277  1.00 28.94           H  
ATOM   4080  CA  PHE A 265     -61.539  16.234  27.289  1.00 28.94           C  
ATOM   4081  HA  PHE A 265     -62.382  16.567  26.684  1.00 28.94           H  
ATOM   4082  C   PHE A 265     -62.015  15.039  28.118  1.00 28.94           C  
ATOM   4083  CB  PHE A 265     -60.408  15.870  26.317  1.00 28.94           C  
ATOM   4084  HB2 PHE A 265     -59.440  16.090  26.769  1.00 28.94           H  
ATOM   4085  HB3 PHE A 265     -60.439  14.797  26.125  1.00 28.94           H  
ATOM   4086  O   PHE A 265     -61.217  14.337  28.753  1.00 28.94           O  
ATOM   4087  CG  PHE A 265     -60.528  16.579  24.982  1.00 28.94           C  
ATOM   4088  CD1 PHE A 265     -61.227  15.968  23.921  1.00 28.94           C  
ATOM   4089  HD1 PHE A 265     -61.667  14.990  24.051  1.00 28.94           H  
ATOM   4090  CD2 PHE A 265     -59.986  17.866  24.809  1.00 28.94           C  
ATOM   4091  HD2 PHE A 265     -59.492  18.362  25.631  1.00 28.94           H  
ATOM   4092  CE1 PHE A 265     -61.365  16.632  22.689  1.00 28.94           C  
ATOM   4093  HE1 PHE A 265     -61.903  16.160  21.880  1.00 28.94           H  
ATOM   4094  CE2 PHE A 265     -60.125  18.529  23.576  1.00 28.94           C  
ATOM   4095  HE2 PHE A 265     -59.731  19.528  23.458  1.00 28.94           H  
ATOM   4096  CZ  PHE A 265     -60.811  17.912  22.516  1.00 28.94           C  
ATOM   4097  HZ  PHE A 265     -60.930  18.430  21.576  1.00 28.94           H  
ATOM   4098  N   GLU A 266     -63.333  14.829  28.084  1.00 30.09           N  
ATOM   4099  H   GLU A 266     -63.894  15.550  27.653  1.00 30.09           H  
ATOM   4100  CA  GLU A 266     -64.047  13.692  28.653  1.00 30.09           C  
ATOM   4101  HA  GLU A 266     -64.067  13.821  29.735  1.00 30.09           H  
ATOM   4102  C   GLU A 266     -63.348  12.356  28.351  1.00 30.09           C  
ATOM   4103  CB  GLU A 266     -65.504  13.660  28.150  1.00 30.09           C  
ATOM   4104  HB2 GLU A 266     -65.949  12.711  28.452  1.00 30.09           H  
ATOM   4105  HB3 GLU A 266     -65.506  13.707  27.061  1.00 30.09           H  
ATOM   4106  O   GLU A 266     -62.718  12.141  27.311  1.00 30.09           O  
ATOM   4107  CG  GLU A 266     -66.374  14.793  28.725  1.00 30.09           C  
ATOM   4108  HG2 GLU A 266     -65.980  15.750  28.382  1.00 30.09           H  
ATOM   4109  HG3 GLU A 266     -66.298  14.765  29.812  1.00 30.09           H  
ATOM   4110  CD  GLU A 266     -67.856  14.680  28.313  1.00 30.09           C  
ATOM   4111  OE1 GLU A 266     -68.718  15.154  29.088  1.00 30.09           O  
ATOM   4112  OE2 GLU A 266     -68.133  14.092  27.242  1.00 30.09           O  
ATOM   4113  N   SER A 267     -63.449  11.450  29.319  1.00 31.74           N  
ATOM   4114  H   SER A 267     -64.024  11.694  30.113  1.00 31.74           H  
ATOM   4115  CA  SER A 267     -62.872  10.110  29.346  1.00 31.74           C  
ATOM   4116  HA  SER A 267     -61.791  10.189  29.237  1.00 31.74           H  
ATOM   4117  C   SER A 267     -63.399   9.214  28.215  1.00 31.74           C  
ATOM   4118  CB  SER A 267     -63.177   9.507  30.724  1.00 31.74           C  
ATOM   4119  HB2 SER A 267     -62.650  10.076  31.490  1.00 31.74           H  
ATOM   4120  HB3 SER A 267     -62.833   8.473  30.758  1.00 31.74           H  
ATOM   4121  O   SER A 267     -64.234   8.340  28.438  1.00 31.74           O  
ATOM   4122  OG  SER A 267     -64.569   9.565  30.977  1.00 31.74           O  
ATOM   4123  HG  SER A 267     -65.000   9.131  30.237  1.00 31.74           H  
ATOM   4124  N   GLY A 268     -62.906   9.415  26.994  1.00 34.72           N  
ATOM   4125  H   GLY A 268     -62.426  10.287  26.823  1.00 34.72           H  
ATOM   4126  CA  GLY A 268     -62.982   8.422  25.928  1.00 34.72           C  
ATOM   4127  HA2 GLY A 268     -64.017   8.103  25.807  1.00 34.72           H  
ATOM   4128  HA3 GLY A 268     -62.640   8.852  24.986  1.00 34.72           H  
ATOM   4129  C   GLY A 268     -62.112   7.209  26.267  1.00 34.72           C  
ATOM   4130  O   GLY A 268     -61.072   7.343  26.920  1.00 34.72           O  
ATOM   4131  N   SER A 269     -62.537   6.020  25.833  1.00 50.81           N  
ATOM   4132  H   SER A 269     -63.382   5.999  25.279  1.00 50.81           H  
ATOM   4133  CA  SER A 269     -61.742   4.788  25.942  1.00 50.81           C  
ATOM   4134  HA  SER A 269     -61.658   4.531  26.998  1.00 50.81           H  
ATOM   4135  C   SER A 269     -60.321   4.990  25.383  1.00 50.81           C  
ATOM   4136  CB  SER A 269     -62.457   3.637  25.223  1.00 50.81           C  
ATOM   4137  HB2 SER A 269     -63.501   3.601  25.535  1.00 50.81           H  
ATOM   4138  HB3 SER A 269     -61.984   2.695  25.500  1.00 50.81           H  
ATOM   4139  O   SER A 269     -60.114   5.836  24.502  1.00 50.81           O  
ATOM   4140  OG  SER A 269     -62.387   3.776  23.817  1.00 50.81           O  
ATOM   4141  HG  SER A 269     -62.590   4.675  23.550  1.00 50.81           H  
ATOM   4142  N   SER A 270     -59.336   4.225  25.871  1.00 54.85           N  
ATOM   4143  H   SER A 270     -59.552   3.484  26.522  1.00 54.85           H  
ATOM   4144  CA  SER A 270     -57.955   4.283  25.358  1.00 54.85           C  
ATOM   4145  HA  SER A 270     -57.519   5.250  25.612  1.00 54.85           H  
ATOM   4146  C   SER A 270     -57.904   4.144  23.839  1.00 54.85           C  
ATOM   4147  CB  SER A 270     -57.093   3.179  25.983  1.00 54.85           C  
ATOM   4148  HB2 SER A 270     -56.121   3.143  25.492  1.00 54.85           H  
ATOM   4149  HB3 SER A 270     -56.939   3.412  27.037  1.00 54.85           H  
ATOM   4150  O   SER A 270     -57.132   4.845  23.195  1.00 54.85           O  
ATOM   4151  OG  SER A 270     -57.725   1.914  25.890  1.00 54.85           O  
ATOM   4152  HG  SER A 270     -57.613   1.527  25.019  1.00 54.85           H  
ATOM   4153  N   ASP A 271     -58.781   3.316  23.273  1.00 59.59           N  
ATOM   4154  H   ASP A 271     -59.339   2.726  23.873  1.00 59.59           H  
ATOM   4155  CA  ASP A 271     -58.814   3.014  21.844  1.00 59.59           C  
ATOM   4156  HA  ASP A 271     -57.810   2.749  21.513  1.00 59.59           H  
ATOM   4157  C   ASP A 271     -59.272   4.213  21.017  1.00 59.59           C  
ATOM   4158  CB  ASP A 271     -59.729   1.808  21.604  1.00 59.59           C  
ATOM   4159  HB2 ASP A 271     -60.727   2.033  21.979  1.00 59.59           H  
ATOM   4160  HB3 ASP A 271     -59.800   1.637  20.530  1.00 59.59           H  
ATOM   4161  O   ASP A 271     -58.628   4.559  20.031  1.00 59.59           O  
ATOM   4162  CG  ASP A 271     -59.218   0.524  22.262  1.00 59.59           C  
ATOM   4163  OD1 ASP A 271     -58.110   0.550  22.852  1.00 59.59           O  
ATOM   4164  OD2 ASP A 271     -59.974  -0.461  22.182  1.00 59.59           O  
ATOM   4165  N   THR A 272     -60.321   4.916  21.454  1.00 70.74           N  
ATOM   4166  H   THR A 272     -60.821   4.577  22.263  1.00 70.74           H  
ATOM   4167  CA  THR A 272     -60.783   6.148  20.788  1.00 70.74           C  
ATOM   4168  HA  THR A 272     -61.024   5.906  19.752  1.00 70.74           H  
ATOM   4169  C   THR A 272     -59.678   7.200  20.710  1.00 70.74           C  
ATOM   4170  CB  THR A 272     -62.043   6.742  21.446  1.00 70.74           C  
ATOM   4171  HB  THR A 272     -62.020   7.830  21.373  1.00 70.74           H  
ATOM   4172  O   THR A 272     -59.401   7.703  19.628  1.00 70.74           O  
ATOM   4173  CG2 THR A 272     -63.299   6.236  20.743  1.00 70.74           C  
ATOM   4174 HG21 THR A 272     -64.182   6.650  21.229  1.00 70.74           H  
ATOM   4175 HG22 THR A 272     -63.336   5.147  20.779  1.00 70.74           H  
ATOM   4176 HG23 THR A 272     -63.291   6.565  19.704  1.00 70.74           H  
ATOM   4177  OG1 THR A 272     -62.183   6.363  22.808  1.00 70.74           O  
ATOM   4178  HG1 THR A 272     -61.340   6.508  23.244  1.00 70.74           H  
ATOM   4179  N   ARG A 273     -58.940   7.436  21.806  1.00 76.47           N  
ATOM   4180  H   ARG A 273     -59.132   6.893  22.635  1.00 76.47           H  
ATOM   4181  CA  ARG A 273     -57.843   8.425  21.825  1.00 76.47           C  
ATOM   4182  HA  ARG A 273     -58.238   9.393  21.517  1.00 76.47           H  
ATOM   4183  C   ARG A 273     -56.723   8.104  20.834  1.00 76.47           C  
ATOM   4184  CB  ARG A 273     -57.247   8.517  23.235  1.00 76.47           C  
ATOM   4185  HB2 ARG A 273     -56.311   9.071  23.174  1.00 76.47           H  
ATOM   4186  HB3 ARG A 273     -57.030   7.518  23.613  1.00 76.47           H  
ATOM   4187  O   ARG A 273     -56.059   9.002  20.324  1.00 76.47           O  
ATOM   4188  CG  ARG A 273     -58.170   9.255  24.210  1.00 76.47           C  
ATOM   4189  HG2 ARG A 273     -58.387  10.244  23.806  1.00 76.47           H  
ATOM   4190  HG3 ARG A 273     -59.104   8.707  24.334  1.00 76.47           H  
ATOM   4191  CD  ARG A 273     -57.474   9.401  25.567  1.00 76.47           C  
ATOM   4192  HD2 ARG A 273     -57.443   8.425  26.053  1.00 76.47           H  
ATOM   4193  HD3 ARG A 273     -56.455   9.748  25.396  1.00 76.47           H  
ATOM   4194  NE  ARG A 273     -58.176  10.372  26.426  1.00 76.47           N  
ATOM   4195  HE  ARG A 273     -59.079  10.687  26.103  1.00 76.47           H  
ATOM   4196  NH1 ARG A 273     -56.572  10.562  28.054  1.00 76.47           N  
ATOM   4197 HH11 ARG A 273     -56.226  11.020  28.885  1.00 76.47           H  
ATOM   4198 HH12 ARG A 273     -56.027   9.867  27.565  1.00 76.47           H  
ATOM   4199  NH2 ARG A 273     -58.417  11.826  28.163  1.00 76.47           N  
ATOM   4200 HH21 ARG A 273     -58.068  12.286  28.992  1.00 76.47           H  
ATOM   4201 HH22 ARG A 273     -59.299  12.146  27.790  1.00 76.47           H  
ATOM   4202  CZ  ARG A 273     -57.722  10.913  27.542  1.00 76.47           C  
ATOM   4203  N   VAL A 274     -56.474   6.822  20.599  1.00 81.48           N  
ATOM   4204  H   VAL A 274     -57.067   6.137  21.046  1.00 81.48           H  
ATOM   4205  CA  VAL A 274     -55.419   6.350  19.694  1.00 81.48           C  
ATOM   4206  HA  VAL A 274     -54.507   6.925  19.854  1.00 81.48           H  
ATOM   4207  C   VAL A 274     -55.829   6.534  18.248  1.00 81.48           C  
ATOM   4208  CB  VAL A 274     -55.138   4.873  19.973  1.00 81.48           C  
ATOM   4209  HB  VAL A 274     -56.070   4.308  19.949  1.00 81.48           H  
ATOM   4210  O   VAL A 274     -55.018   6.962  17.428  1.00 81.48           O  
ATOM   4211  CG1 VAL A 274     -54.163   4.236  18.974  1.00 81.48           C  
ATOM   4212 HG11 VAL A 274     -53.873   3.244  19.319  1.00 81.48           H  
ATOM   4213 HG12 VAL A 274     -53.280   4.866  18.863  1.00 81.48           H  
ATOM   4214 HG13 VAL A 274     -54.647   4.134  18.003  1.00 81.48           H  
ATOM   4215  CG2 VAL A 274     -54.547   4.780  21.370  1.00 81.48           C  
ATOM   4216 HG21 VAL A 274     -55.061   5.423  22.085  1.00 81.48           H  
ATOM   4217 HG22 VAL A 274     -53.508   5.109  21.338  1.00 81.48           H  
ATOM   4218 HG23 VAL A 274     -54.674   3.755  21.717  1.00 81.48           H  
ATOM   4219  N   LEU A 275     -57.089   6.227  17.950  1.00 85.27           N  
ATOM   4220  H   LEU A 275     -57.694   5.895  18.687  1.00 85.27           H  
ATOM   4221  CA  LEU A 275     -57.673   6.442  16.637  1.00 85.27           C  
ATOM   4222  HA  LEU A 275     -57.024   5.996  15.883  1.00 85.27           H  
ATOM   4223  C   LEU A 275     -57.730   7.944  16.310  1.00 85.27           C  
ATOM   4224  CB  LEU A 275     -59.042   5.742  16.594  1.00 85.27           C  
ATOM   4225  HB2 LEU A 275     -59.511   5.956  15.633  1.00 85.27           H  
ATOM   4226  HB3 LEU A 275     -59.677   6.161  17.374  1.00 85.27           H  
ATOM   4227  O   LEU A 275     -57.327   8.326  15.212  1.00 85.27           O  
ATOM   4228  CG  LEU A 275     -58.999   4.209  16.743  1.00 85.27           C  
ATOM   4229  HG  LEU A 275     -58.501   3.929  17.671  1.00 85.27           H  
ATOM   4230  CD1 LEU A 275     -60.423   3.653  16.761  1.00 85.27           C  
ATOM   4231 HD11 LEU A 275     -60.974   4.102  17.587  1.00 85.27           H  
ATOM   4232 HD12 LEU A 275     -60.394   2.573  16.908  1.00 85.27           H  
ATOM   4233 HD13 LEU A 275     -60.929   3.882  15.823  1.00 85.27           H  
ATOM   4234  CD2 LEU A 275     -58.257   3.525  15.596  1.00 85.27           C  
ATOM   4235 HD21 LEU A 275     -57.220   3.862  15.561  1.00 85.27           H  
ATOM   4236 HD22 LEU A 275     -58.258   2.447  15.757  1.00 85.27           H  
ATOM   4237 HD23 LEU A 275     -58.764   3.757  14.660  1.00 85.27           H  
ATOM   4238  N   ASP A 276     -58.075   8.793  17.283  1.00 84.12           N  
ATOM   4239  H   ASP A 276     -58.501   8.413  18.116  1.00 84.12           H  
ATOM   4240  CA  ASP A 276     -58.044  10.259  17.161  1.00 84.12           C  
ATOM   4241  HA  ASP A 276     -58.698  10.577  16.349  1.00 84.12           H  
ATOM   4242  C   ASP A 276     -56.638  10.788  16.841  1.00 84.12           C  
ATOM   4243  CB  ASP A 276     -58.575  10.914  18.447  1.00 84.12           C  
ATOM   4244  HB2 ASP A 276     -57.964  10.593  19.290  1.00 84.12           H  
ATOM   4245  HB3 ASP A 276     -58.465  11.995  18.352  1.00 84.12           H  
ATOM   4246  O   ASP A 276     -56.456  11.573  15.908  1.00 84.12           O  
ATOM   4247  CG  ASP A 276     -60.049  10.617  18.752  1.00 84.12           C  
ATOM   4248  OD1 ASP A 276     -60.799  10.301  17.806  1.00 84.12           O  
ATOM   4249  OD2 ASP A 276     -60.404  10.713  19.951  1.00 84.12           O  
ATOM   4250  N   GLU A 277     -55.609  10.326  17.560  1.00 86.26           N  
ATOM   4251  H   GLU A 277     -55.807   9.722  18.345  1.00 86.26           H  
ATOM   4252  CA  GLU A 277     -54.224  10.733  17.292  1.00 86.26           C  
ATOM   4253  HA  GLU A 277     -54.187  11.822  17.268  1.00 86.26           H  
ATOM   4254  C   GLU A 277     -53.735  10.225  15.927  1.00 86.26           C  
ATOM   4255  CB  GLU A 277     -53.311  10.240  18.423  1.00 86.26           C  
ATOM   4256  HB2 GLU A 277     -53.709  10.582  19.379  1.00 86.26           H  
ATOM   4257  HB3 GLU A 277     -53.311   9.150  18.432  1.00 86.26           H  
ATOM   4258  O   GLU A 277     -53.079  10.959  15.180  1.00 86.26           O  
ATOM   4259  CG  GLU A 277     -51.860  10.730  18.288  1.00 86.26           C  
ATOM   4260  HG2 GLU A 277     -51.435  10.386  17.345  1.00 86.26           H  
ATOM   4261  HG3 GLU A 277     -51.283  10.261  19.086  1.00 86.26           H  
ATOM   4262  CD  GLU A 277     -51.708  12.253  18.422  1.00 86.26           C  
ATOM   4263  OE1 GLU A 277     -51.222  12.915  17.465  1.00 86.26           O  
ATOM   4264  OE2 GLU A 277     -51.961  12.749  19.539  1.00 86.26           O  
ATOM   4265  N   ALA A 278     -54.088   8.990  15.560  1.00 87.81           N  
ATOM   4266  H   ALA A 278     -54.635   8.433  16.201  1.00 87.81           H  
ATOM   4267  CA  ALA A 278     -53.775   8.439  14.247  1.00 87.81           C  
ATOM   4268  HA  ALA A 278     -52.697   8.508  14.097  1.00 87.81           H  
ATOM   4269  C   ALA A 278     -54.449   9.239  13.122  1.00 87.81           C  
ATOM   4270  CB  ALA A 278     -54.174   6.961  14.214  1.00 87.81           C  
ATOM   4271  HB1 ALA A 278     -53.641   6.417  14.993  1.00 87.81           H  
ATOM   4272  HB2 ALA A 278     -53.917   6.543  13.240  1.00 87.81           H  
ATOM   4273  HB3 ALA A 278     -55.246   6.857  14.378  1.00 87.81           H  
ATOM   4274  O   ALA A 278     -53.829   9.500  12.086  1.00 87.81           O  
ATOM   4275  N   PHE A 279     -55.691   9.676  13.334  1.00 89.97           N  
ATOM   4276  H   PHE A 279     -56.161   9.407  14.187  1.00 89.97           H  
ATOM   4277  CA  PHE A 279     -56.428  10.502  12.388  1.00 89.97           C  
ATOM   4278  HA  PHE A 279     -56.352  10.042  11.402  1.00 89.97           H  
ATOM   4279  C   PHE A 279     -55.834  11.909  12.281  1.00 89.97           C  
ATOM   4280  CB  PHE A 279     -57.902  10.532  12.791  1.00 89.97           C  
ATOM   4281  HB2 PHE A 279     -58.262   9.507  12.875  1.00 89.97           H  
ATOM   4282  HB3 PHE A 279     -58.001  11.001  13.770  1.00 89.97           H  
ATOM   4283  O   PHE A 279     -55.606  12.398  11.173  1.00 89.97           O  
ATOM   4284  CG  PHE A 279     -58.780  11.251  11.793  1.00 89.97           C  
ATOM   4285  CD1 PHE A 279     -59.531  12.374  12.180  1.00 89.97           C  
ATOM   4286  HD1 PHE A 279     -59.527  12.707  13.207  1.00 89.97           H  
ATOM   4287  CD2 PHE A 279     -58.862  10.779  10.471  1.00 89.97           C  
ATOM   4288  HD2 PHE A 279     -58.291   9.912  10.172  1.00 89.97           H  
ATOM   4289  CE1 PHE A 279     -60.357  13.019  11.246  1.00 89.97           C  
ATOM   4290  HE1 PHE A 279     -60.981  13.838  11.571  1.00 89.97           H  
ATOM   4291  CE2 PHE A 279     -59.695  11.416   9.539  1.00 89.97           C  
ATOM   4292  HE2 PHE A 279     -59.782  11.014   8.541  1.00 89.97           H  
ATOM   4293  CZ  PHE A 279     -60.434  12.547   9.925  1.00 89.97           C  
ATOM   4294  HZ  PHE A 279     -61.108  13.031   9.233  1.00 89.97           H  
ATOM   4295  N   GLY A 280     -55.466  12.528  13.404  1.00 88.91           N  
ATOM   4296  H   GLY A 280     -55.716  12.100  14.284  1.00 88.91           H  
ATOM   4297  CA  GLY A 280     -54.746  13.802  13.425  1.00 88.91           C  
ATOM   4298  HA2 GLY A 280     -55.367  14.579  12.978  1.00 88.91           H  
ATOM   4299  HA3 GLY A 280     -54.542  14.067  14.463  1.00 88.91           H  
ATOM   4300  C   GLY A 280     -53.414  13.732  12.672  1.00 88.91           C  
ATOM   4301  O   GLY A 280     -53.101  14.606  11.859  1.00 88.91           O  
ATOM   4302  N   ALA A 281     -52.646  12.658  12.863  1.00 89.60           N  
ATOM   4303  H   ALA A 281     -52.930  11.987  13.563  1.00 89.60           H  
ATOM   4304  CA  ALA A 281     -51.406  12.419  12.132  1.00 89.60           C  
ATOM   4305  HA  ALA A 281     -50.752  13.282  12.259  1.00 89.60           H  
ATOM   4306  C   ALA A 281     -51.645  12.229  10.625  1.00 89.60           C  
ATOM   4307  CB  ALA A 281     -50.733  11.196  12.747  1.00 89.60           C  
ATOM   4308  HB1 ALA A 281     -50.609  11.331  13.821  1.00 89.60           H  
ATOM   4309  HB2 ALA A 281     -51.370  10.329  12.568  1.00 89.60           H  
ATOM   4310  HB3 ALA A 281     -49.757  11.025  12.294  1.00 89.60           H  
ATOM   4311  O   ALA A 281     -50.919  12.799   9.803  1.00 89.60           O  
ATOM   4312  N   PHE A 282     -52.692  11.488  10.253  1.00 92.36           N  
ATOM   4313  H   PHE A 282     -53.231  11.022  10.969  1.00 92.36           H  
ATOM   4314  CA  PHE A 282     -53.107  11.328   8.863  1.00 92.36           C  
ATOM   4315  HA  PHE A 282     -52.270  10.919   8.296  1.00 92.36           H  
ATOM   4316  C   PHE A 282     -53.469  12.674   8.225  1.00 92.36           C  
ATOM   4317  CB  PHE A 282     -54.270  10.333   8.788  1.00 92.36           C  
ATOM   4318  HB2 PHE A 282     -55.058  10.633   9.479  1.00 92.36           H  
ATOM   4319  HB3 PHE A 282     -53.915   9.354   9.113  1.00 92.36           H  
ATOM   4320  O   PHE A 282     -52.975  12.986   7.142  1.00 92.36           O  
ATOM   4321  CG  PHE A 282     -54.865  10.199   7.403  1.00 92.36           C  
ATOM   4322  CD1 PHE A 282     -56.109  10.786   7.112  1.00 92.36           C  
ATOM   4323  HD1 PHE A 282     -56.652  11.313   7.883  1.00 92.36           H  
ATOM   4324  CD2 PHE A 282     -54.169   9.492   6.405  1.00 92.36           C  
ATOM   4325  HD2 PHE A 282     -53.219   9.035   6.637  1.00 92.36           H  
ATOM   4326  CE1 PHE A 282     -56.657  10.664   5.825  1.00 92.36           C  
ATOM   4327  HE1 PHE A 282     -57.627  11.091   5.620  1.00 92.36           H  
ATOM   4328  CE2 PHE A 282     -54.721   9.364   5.119  1.00 92.36           C  
ATOM   4329  HE2 PHE A 282     -54.198   8.797   4.363  1.00 92.36           H  
ATOM   4330  CZ  PHE A 282     -55.961   9.959   4.828  1.00 92.36           C  
ATOM   4331  HZ  PHE A 282     -56.391   9.866   3.841  1.00 92.36           H  
ATOM   4332  N   LEU A 283     -54.254  13.512   8.906  1.00 91.88           N  
ATOM   4333  H   LEU A 283     -54.639  13.191   9.783  1.00 91.88           H  
ATOM   4334  CA  LEU A 283     -54.614  14.851   8.439  1.00 91.88           C  
ATOM   4335  HA  LEU A 283     -55.076  14.768   7.455  1.00 91.88           H  
ATOM   4336  C   LEU A 283     -53.383  15.756   8.275  1.00 91.88           C  
ATOM   4337  CB  LEU A 283     -55.625  15.471   9.415  1.00 91.88           C  
ATOM   4338  HB2 LEU A 283     -55.733  16.529   9.175  1.00 91.88           H  
ATOM   4339  HB3 LEU A 283     -55.225  15.402  10.426  1.00 91.88           H  
ATOM   4340  O   LEU A 283     -53.260  16.436   7.254  1.00 91.88           O  
ATOM   4341  CG  LEU A 283     -57.024  14.830   9.385  1.00 91.88           C  
ATOM   4342  HG  LEU A 283     -56.956  13.746   9.473  1.00 91.88           H  
ATOM   4343  CD1 LEU A 283     -57.841  15.375  10.547  1.00 91.88           C  
ATOM   4344 HD11 LEU A 283     -57.885  16.463  10.505  1.00 91.88           H  
ATOM   4345 HD12 LEU A 283     -57.391  15.062  11.490  1.00 91.88           H  
ATOM   4346 HD13 LEU A 283     -58.857  14.982  10.508  1.00 91.88           H  
ATOM   4347  CD2 LEU A 283     -57.764  15.166   8.089  1.00 91.88           C  
ATOM   4348 HD21 LEU A 283     -57.285  14.671   7.244  1.00 91.88           H  
ATOM   4349 HD22 LEU A 283     -57.782  16.246   7.940  1.00 91.88           H  
ATOM   4350 HD23 LEU A 283     -58.794  14.820   8.173  1.00 91.88           H  
ATOM   4351  N   ARG A 284     -52.419  15.717   9.206  1.00 90.99           N  
ATOM   4352  H   ARG A 284     -52.593  15.170  10.037  1.00 90.99           H  
ATOM   4353  CA  ARG A 284     -51.132  16.430   9.066  1.00 90.99           C  
ATOM   4354  HA  ARG A 284     -51.332  17.490   8.915  1.00 90.99           H  
ATOM   4355  C   ARG A 284     -50.364  15.971   7.823  1.00 90.99           C  
ATOM   4356  CB  ARG A 284     -50.278  16.268  10.340  1.00 90.99           C  
ATOM   4357  HB2 ARG A 284     -49.266  16.613  10.131  1.00 90.99           H  
ATOM   4358  HB3 ARG A 284     -50.226  15.215  10.617  1.00 90.99           H  
ATOM   4359  O   ARG A 284     -49.901  16.810   7.047  1.00 90.99           O  
ATOM   4360  CG  ARG A 284     -50.824  17.085  11.524  1.00 90.99           C  
ATOM   4361  HG2 ARG A 284     -50.869  18.133  11.227  1.00 90.99           H  
ATOM   4362  HG3 ARG A 284     -51.837  16.762  11.765  1.00 90.99           H  
ATOM   4363  CD  ARG A 284     -49.955  16.991  12.791  1.00 90.99           C  
ATOM   4364  HD2 ARG A 284     -50.281  17.754  13.498  1.00 90.99           H  
ATOM   4365  HD3 ARG A 284     -48.923  17.226  12.530  1.00 90.99           H  
ATOM   4366  NE  ARG A 284     -49.993  15.661  13.441  1.00 90.99           N  
ATOM   4367  HE  ARG A 284     -49.248  15.028  13.188  1.00 90.99           H  
ATOM   4368  NH1 ARG A 284     -51.611  16.058  15.052  1.00 90.99           N  
ATOM   4369 HH11 ARG A 284     -52.052  15.736  15.901  1.00 90.99           H  
ATOM   4370 HH12 ARG A 284     -51.700  17.024  14.768  1.00 90.99           H  
ATOM   4371  NH2 ARG A 284     -50.540  14.115  15.033  1.00 90.99           N  
ATOM   4372 HH21 ARG A 284     -51.007  13.832  15.882  1.00 90.99           H  
ATOM   4373 HH22 ARG A 284     -49.820  13.489  14.701  1.00 90.99           H  
ATOM   4374  CZ  ARG A 284     -50.717  15.292  14.495  1.00 90.99           C  
ATOM   4375  N   MET A 285     -50.295  14.664   7.569  1.00 91.15           N  
ATOM   4376  H   MET A 285     -50.678  14.022   8.248  1.00 91.15           H  
ATOM   4377  CA  MET A 285     -49.698  14.128   6.339  1.00 91.15           C  
ATOM   4378  HA  MET A 285     -48.710  14.569   6.209  1.00 91.15           H  
ATOM   4379  C   MET A 285     -50.483  14.516   5.079  1.00 91.15           C  
ATOM   4380  CB  MET A 285     -49.529  12.607   6.436  1.00 91.15           C  
ATOM   4381  HB2 MET A 285     -50.472  12.149   6.735  1.00 91.15           H  
ATOM   4382  HB3 MET A 285     -49.262  12.222   5.452  1.00 91.15           H  
ATOM   4383  O   MET A 285     -49.867  14.794   4.048  1.00 91.15           O  
ATOM   4384  CG  MET A 285     -48.431  12.182   7.417  1.00 91.15           C  
ATOM   4385  HG2 MET A 285     -48.440  11.093   7.463  1.00 91.15           H  
ATOM   4386  HG3 MET A 285     -48.670  12.547   8.416  1.00 91.15           H  
ATOM   4387  SD  MET A 285     -46.741  12.694   6.970  1.00 91.15           S  
ATOM   4388  CE  MET A 285     -46.582  14.244   7.902  1.00 91.15           C  
ATOM   4389  HE1 MET A 285     -45.529  14.440   8.103  1.00 91.15           H  
ATOM   4390  HE2 MET A 285     -47.120  14.161   8.846  1.00 91.15           H  
ATOM   4391  HE3 MET A 285     -47.000  15.074   7.332  1.00 91.15           H  
ATOM   4392  N   GLN A 286     -51.813  14.639   5.146  1.00 91.00           N  
ATOM   4393  H   GLN A 286     -52.281  14.352   5.994  1.00 91.00           H  
ATOM   4394  CA  GLN A 286     -52.613  15.163   4.035  1.00 91.00           C  
ATOM   4395  HA  GLN A 286     -52.330  14.620   3.133  1.00 91.00           H  
ATOM   4396  C   GLN A 286     -52.315  16.642   3.750  1.00 91.00           C  
ATOM   4397  CB  GLN A 286     -54.121  14.960   4.266  1.00 91.00           C  
ATOM   4398  HB2 GLN A 286     -54.407  15.405   5.219  1.00 91.00           H  
ATOM   4399  HB3 GLN A 286     -54.651  15.493   3.476  1.00 91.00           H  
ATOM   4400  O   GLN A 286     -52.200  17.015   2.582  1.00 91.00           O  
ATOM   4401  CG  GLN A 286     -54.613  13.505   4.237  1.00 91.00           C  
ATOM   4402  HG2 GLN A 286     -54.333  13.002   5.163  1.00 91.00           H  
ATOM   4403  HG3 GLN A 286     -55.702  13.498   4.187  1.00 91.00           H  
ATOM   4404  CD  GLN A 286     -54.070  12.718   3.054  1.00 91.00           C  
ATOM   4405  NE2 GLN A 286     -53.436  11.598   3.301  1.00 91.00           N  
ATOM   4406 HE21 GLN A 286     -53.362  11.267   4.252  1.00 91.00           H  
ATOM   4407 HE22 GLN A 286     -52.999  11.127   2.521  1.00 91.00           H  
ATOM   4408  OE1 GLN A 286     -54.157  13.113   1.898  1.00 91.00           O  
ATOM   4409  N   LEU A 287     -52.114  17.483   4.773  1.00 90.00           N  
ATOM   4410  H   LEU A 287     -52.261  17.137   5.710  1.00 90.00           H  
ATOM   4411  CA  LEU A 287     -51.690  18.879   4.581  1.00 90.00           C  
ATOM   4412  HA  LEU A 287     -52.412  19.376   3.933  1.00 90.00           H  
ATOM   4413  C   LEU A 287     -50.331  18.957   3.865  1.00 90.00           C  
ATOM   4414  CB  LEU A 287     -51.635  19.621   5.933  1.00 90.00           C  
ATOM   4415  HB2 LEU A 287     -50.970  19.076   6.603  1.00 90.00           H  
ATOM   4416  HB3 LEU A 287     -51.194  20.605   5.772  1.00 90.00           H  
ATOM   4417  O   LEU A 287     -50.156  19.778   2.960  1.00 90.00           O  
ATOM   4418  CG  LEU A 287     -52.990  19.813   6.639  1.00 90.00           C  
ATOM   4419  HG  LEU A 287     -53.492  18.851   6.745  1.00 90.00           H  
ATOM   4420  CD1 LEU A 287     -52.763  20.386   8.036  1.00 90.00           C  
ATOM   4421 HD11 LEU A 287     -53.720  20.613   8.505  1.00 90.00           H  
ATOM   4422 HD12 LEU A 287     -52.164  21.295   7.991  1.00 90.00           H  
ATOM   4423 HD13 LEU A 287     -52.264  19.635   8.649  1.00 90.00           H  
ATOM   4424  CD2 LEU A 287     -53.926  20.765   5.897  1.00 90.00           C  
ATOM   4425 HD21 LEU A 287     -54.895  20.773   6.395  1.00 90.00           H  
ATOM   4426 HD22 LEU A 287     -53.515  21.774   5.932  1.00 90.00           H  
ATOM   4427 HD23 LEU A 287     -54.074  20.444   4.866  1.00 90.00           H  
ATOM   4428  N   VAL A 288     -49.393  18.068   4.206  1.00 89.53           N  
ATOM   4429  H   VAL A 288     -49.586  17.451   4.982  1.00 89.53           H  
ATOM   4430  CA  VAL A 288     -48.095  17.958   3.518  1.00 89.53           C  
ATOM   4431  HA  VAL A 288     -47.644  18.950   3.471  1.00 89.53           H  
ATOM   4432  C   VAL A 288     -48.264  17.481   2.077  1.00 89.53           C  
ATOM   4433  CB  VAL A 288     -47.128  17.041   4.285  1.00 89.53           C  
ATOM   4434  HB  VAL A 288     -47.587  16.063   4.432  1.00 89.53           H  
ATOM   4435  O   VAL A 288     -47.770  18.128   1.153  1.00 89.53           O  
ATOM   4436  CG1 VAL A 288     -45.805  16.845   3.535  1.00 89.53           C  
ATOM   4437 HG11 VAL A 288     -45.968  16.324   2.592  1.00 89.53           H  
ATOM   4438 HG12 VAL A 288     -45.335  17.810   3.347  1.00 89.53           H  
ATOM   4439 HG13 VAL A 288     -45.146  16.229   4.146  1.00 89.53           H  
ATOM   4440  CG2 VAL A 288     -46.791  17.636   5.653  1.00 89.53           C  
ATOM   4441 HG21 VAL A 288     -46.316  18.610   5.536  1.00 89.53           H  
ATOM   4442 HG22 VAL A 288     -46.117  16.965   6.186  1.00 89.53           H  
ATOM   4443 HG23 VAL A 288     -47.694  17.755   6.251  1.00 89.53           H  
ATOM   4444  N   ARG A 289     -49.013  16.394   1.854  1.00 89.23           N  
ATOM   4445  H   ARG A 289     -49.371  15.901   2.660  1.00 89.23           H  
ATOM   4446  CA  ARG A 289     -49.309  15.847   0.518  1.00 89.23           C  
ATOM   4447  HA  ARG A 289     -48.377  15.532   0.048  1.00 89.23           H  
ATOM   4448  C   ARG A 289     -49.941  16.895  -0.397  1.00 89.23           C  
ATOM   4449  CB  ARG A 289     -50.217  14.616   0.682  1.00 89.23           C  
ATOM   4450  HB2 ARG A 289     -51.104  14.897   1.249  1.00 89.23           H  
ATOM   4451  HB3 ARG A 289     -49.678  13.857   1.248  1.00 89.23           H  
ATOM   4452  O   ARG A 289     -49.579  17.002  -1.568  1.00 89.23           O  
ATOM   4453  CG  ARG A 289     -50.668  14.017  -0.660  1.00 89.23           C  
ATOM   4454  HG2 ARG A 289     -49.800  13.788  -1.279  1.00 89.23           H  
ATOM   4455  HG3 ARG A 289     -51.302  14.732  -1.183  1.00 89.23           H  
ATOM   4456  CD  ARG A 289     -51.472  12.741  -0.418  1.00 89.23           C  
ATOM   4457  HD2 ARG A 289     -50.798  11.963  -0.059  1.00 89.23           H  
ATOM   4458  HD3 ARG A 289     -52.196  12.939   0.372  1.00 89.23           H  
ATOM   4459  NE  ARG A 289     -52.152  12.265  -1.643  1.00 89.23           N  
ATOM   4460  HE  ARG A 289     -51.546  12.024  -2.414  1.00 89.23           H  
ATOM   4461  NH1 ARG A 289     -54.265  12.008  -0.753  1.00 89.23           N  
ATOM   4462 HH11 ARG A 289     -55.262  12.016  -0.912  1.00 89.23           H  
ATOM   4463 HH12 ARG A 289     -53.937  12.225   0.177  1.00 89.23           H  
ATOM   4464  NH2 ARG A 289     -53.979  11.685  -2.902  1.00 89.23           N  
ATOM   4465 HH21 ARG A 289     -53.421  11.612  -3.741  1.00 89.23           H  
ATOM   4466 HH22 ARG A 289     -54.983  11.575  -2.920  1.00 89.23           H  
ATOM   4467  CZ  ARG A 289     -53.441  11.980  -1.756  1.00 89.23           C  
ATOM   4468  N   ARG A 290     -50.850  17.707   0.146  1.00 87.57           N  
ATOM   4469  H   ARG A 290     -51.110  17.520   1.104  1.00 87.57           H  
ATOM   4470  CA  ARG A 290     -51.523  18.815  -0.548  1.00 87.57           C  
ATOM   4471  HA  ARG A 290     -51.695  18.521  -1.584  1.00 87.57           H  
ATOM   4472  C   ARG A 290     -50.677  20.080  -0.660  1.00 87.57           C  
ATOM   4473  CB  ARG A 290     -52.869  19.100   0.139  1.00 87.57           C  
ATOM   4474  HB2 ARG A 290     -53.324  19.984  -0.307  1.00 87.57           H  
ATOM   4475  HB3 ARG A 290     -52.691  19.311   1.193  1.00 87.57           H  
ATOM   4476  O   ARG A 290     -51.156  21.064  -1.217  1.00 87.57           O  
ATOM   4477  CG  ARG A 290     -53.871  17.947   0.033  1.00 87.57           C  
ATOM   4478  HG2 ARG A 290     -54.731  18.165   0.667  1.00 87.57           H  
ATOM   4479  HG3 ARG A 290     -53.414  17.024   0.389  1.00 87.57           H  
ATOM   4480  CD  ARG A 290     -54.358  17.736  -1.400  1.00 87.57           C  
ATOM   4481  HD2 ARG A 290     -55.011  18.563  -1.681  1.00 87.57           H  
ATOM   4482  HD3 ARG A 290     -53.511  17.699  -2.084  1.00 87.57           H  
ATOM   4483  NE  ARG A 290     -55.076  16.466  -1.491  1.00 87.57           N  
ATOM   4484  HE  ARG A 290     -55.090  15.876  -0.671  1.00 87.57           H  
ATOM   4485  NH1 ARG A 290     -55.802  16.621  -3.673  1.00 87.57           N  
ATOM   4486 HH11 ARG A 290     -56.372  16.184  -4.382  1.00 87.57           H  
ATOM   4487 HH12 ARG A 290     -55.526  17.592  -3.721  1.00 87.57           H  
ATOM   4488  NH2 ARG A 290     -56.061  14.751  -2.529  1.00 87.57           N  
ATOM   4489 HH21 ARG A 290     -56.097  14.220  -1.671  1.00 87.57           H  
ATOM   4490 HH22 ARG A 290     -56.796  14.491  -3.171  1.00 87.57           H  
ATOM   4491  CZ  ARG A 290     -55.644  15.964  -2.559  1.00 87.57           C  
ATOM   4492  N   ARG A 291     -49.425  20.058  -0.184  1.00 85.99           N  
ATOM   4493  H   ARG A 291     -49.115  19.210   0.268  1.00 85.99           H  
ATOM   4494  CA  ARG A 291     -48.478  21.186  -0.213  1.00 85.99           C  
ATOM   4495  HA  ARG A 291     -47.577  20.864   0.309  1.00 85.99           H  
ATOM   4496  C   ARG A 291     -48.962  22.416   0.559  1.00 85.99           C  
ATOM   4497  CB  ARG A 291     -48.108  21.522  -1.669  1.00 85.99           C  
ATOM   4498  HB2 ARG A 291     -49.004  21.792  -2.229  1.00 85.99           H  
ATOM   4499  HB3 ARG A 291     -47.457  22.396  -1.678  1.00 85.99           H  
ATOM   4500  O   ARG A 291     -48.534  23.532   0.268  1.00 85.99           O  
ATOM   4501  CG  ARG A 291     -47.390  20.374  -2.377  1.00 85.99           C  
ATOM   4502  HG2 ARG A 291     -47.977  19.458  -2.312  1.00 85.99           H  
ATOM   4503  HG3 ARG A 291     -46.418  20.234  -1.903  1.00 85.99           H  
ATOM   4504  CD  ARG A 291     -47.173  20.729  -3.845  1.00 85.99           C  
ATOM   4505  HD2 ARG A 291     -46.573  21.637  -3.898  1.00 85.99           H  
ATOM   4506  HD3 ARG A 291     -48.142  20.920  -4.307  1.00 85.99           H  
ATOM   4507  NE  ARG A 291     -46.499  19.630  -4.556  1.00 85.99           N  
ATOM   4508  HE  ARG A 291     -46.511  18.728  -4.102  1.00 85.99           H  
ATOM   4509  NH1 ARG A 291     -45.846  20.846  -6.384  1.00 85.99           N  
ATOM   4510 HH11 ARG A 291     -46.247  21.667  -5.953  1.00 85.99           H  
ATOM   4511 HH12 ARG A 291     -45.380  20.909  -7.279  1.00 85.99           H  
ATOM   4512  NH2 ARG A 291     -45.357  18.667  -6.273  1.00 85.99           N  
ATOM   4513 HH21 ARG A 291     -45.377  17.783  -5.785  1.00 85.99           H  
ATOM   4514 HH22 ARG A 291     -44.890  18.734  -7.166  1.00 85.99           H  
ATOM   4515  CZ  ARG A 291     -45.905  19.718  -5.730  1.00 85.99           C  
ATOM   4516  N   VAL A 292     -49.848  22.216   1.527  1.00 84.93           N  
ATOM   4517  H   VAL A 292     -50.106  21.261   1.729  1.00 84.93           H  
ATOM   4518  CA  VAL A 292     -50.365  23.253   2.429  1.00 84.93           C  
ATOM   4519  HA  VAL A 292     -50.563  24.168   1.871  1.00 84.93           H  
ATOM   4520  C   VAL A 292     -49.341  23.563   3.525  1.00 84.93           C  
ATOM   4521  CB  VAL A 292     -51.677  22.766   3.064  1.00 84.93           C  
ATOM   4522  HB  VAL A 292     -51.471  21.876   3.658  1.00 84.93           H  
ATOM   4523  O   VAL A 292     -49.186  24.715   3.915  1.00 84.93           O  
ATOM   4524  CG1 VAL A 292     -52.290  23.808   3.984  1.00 84.93           C  
ATOM   4525 HG11 VAL A 292     -51.570  24.199   4.704  1.00 84.93           H  
ATOM   4526 HG12 VAL A 292     -53.089  23.333   4.553  1.00 84.93           H  
ATOM   4527 HG13 VAL A 292     -52.715  24.615   3.388  1.00 84.93           H  
ATOM   4528  CG2 VAL A 292     -52.756  22.422   2.029  1.00 84.93           C  
ATOM   4529 HG21 VAL A 292     -52.385  21.695   1.307  1.00 84.93           H  
ATOM   4530 HG22 VAL A 292     -53.072  23.322   1.502  1.00 84.93           H  
ATOM   4531 HG23 VAL A 292     -53.620  21.995   2.540  1.00 84.93           H  
ATOM   4532  N   ALA A 293     -48.606  22.543   3.970  1.00 84.95           N  
ATOM   4533  H   ALA A 293     -48.789  21.624   3.591  1.00 84.95           H  
ATOM   4534  CA  ALA A 293     -47.511  22.644   4.928  1.00 84.95           C  
ATOM   4535  HA  ALA A 293     -47.253  23.691   5.084  1.00 84.95           H  
ATOM   4536  C   ALA A 293     -46.265  21.924   4.390  1.00 84.95           C  
ATOM   4537  CB  ALA A 293     -47.980  22.055   6.265  1.00 84.95           C  
ATOM   4538  HB1 ALA A 293     -48.864  22.589   6.614  1.00 84.95           H  
ATOM   4539  HB2 ALA A 293     -47.190  22.154   7.010  1.00 84.95           H  
ATOM   4540  HB3 ALA A 293     -48.221  20.999   6.145  1.00 84.95           H  
ATOM   4541  O   ALA A 293     -46.377  20.992   3.590  1.00 84.95           O  
ATOM   4542  N   SER A 294     -45.074  22.343   4.818  1.00 84.06           N  
ATOM   4543  H   SER A 294     -45.025  23.131   5.449  1.00 84.06           H  
ATOM   4544  CA  SER A 294     -43.849  21.577   4.569  1.00 84.06           C  
ATOM   4545  HA  SER A 294     -43.874  21.226   3.538  1.00 84.06           H  
ATOM   4546  C   SER A 294     -43.780  20.345   5.478  1.00 84.06           C  
ATOM   4547  CB  SER A 294     -42.604  22.463   4.711  1.00 84.06           C  
ATOM   4548  HB2 SER A 294     -42.750  23.376   4.133  1.00 84.06           H  
ATOM   4549  HB3 SER A 294     -41.742  21.934   4.305  1.00 84.06           H  
ATOM   4550  O   SER A 294     -44.300  20.357   6.597  1.00 84.06           O  
ATOM   4551  OG  SER A 294     -42.338  22.791   6.061  1.00 84.06           O  
ATOM   4552  HG  SER A 294     -41.727  23.531   6.086  1.00 84.06           H  
ATOM   4553  N   ILE A 295     -43.112  19.278   5.019  1.00 84.08           N  
ATOM   4554  H   ILE A 295     -42.718  19.295   4.089  1.00 84.08           H  
ATOM   4555  CA  ILE A 295     -42.923  18.072   5.839  1.00 84.08           C  
ATOM   4556  HA  ILE A 295     -43.913  17.751   6.166  1.00 84.08           H  
ATOM   4557  C   ILE A 295     -42.134  18.373   7.118  1.00 84.08           C  
ATOM   4558  CB  ILE A 295     -42.318  16.919   5.012  1.00 84.08           C  
ATOM   4559  HB  ILE A 295     -42.930  16.821   4.116  1.00 84.08           H  
ATOM   4560  O   ILE A 295     -42.500  17.892   8.183  1.00 84.08           O  
ATOM   4561  CG1 ILE A 295     -42.416  15.596   5.806  1.00 84.08           C  
ATOM   4562 HG12 ILE A 295     -41.496  15.428   6.367  1.00 84.08           H  
ATOM   4563 HG13 ILE A 295     -43.233  15.651   6.526  1.00 84.08           H  
ATOM   4564  CG2 ILE A 295     -40.876  17.187   4.544  1.00 84.08           C  
ATOM   4565 HG21 ILE A 295     -40.551  16.380   3.887  1.00 84.08           H  
ATOM   4566 HG22 ILE A 295     -40.194  17.214   5.394  1.00 84.08           H  
ATOM   4567 HG23 ILE A 295     -40.809  18.127   3.997  1.00 84.08           H  
ATOM   4568  CD1 ILE A 295     -42.696  14.388   4.909  1.00 84.08           C  
ATOM   4569 HD11 ILE A 295     -42.714  13.485   5.520  1.00 84.08           H  
ATOM   4570 HD12 ILE A 295     -41.915  14.292   4.155  1.00 84.08           H  
ATOM   4571 HD13 ILE A 295     -43.662  14.499   4.418  1.00 84.08           H  
ATOM   4572  N   ASN A 296     -41.146  19.269   7.041  1.00 83.58           N  
ATOM   4573  H   ASN A 296     -40.819  19.536   6.123  1.00 83.58           H  
ATOM   4574  CA  ASN A 296     -40.359  19.701   8.195  1.00 83.58           C  
ATOM   4575  HA  ASN A 296     -39.892  18.827   8.648  1.00 83.58           H  
ATOM   4576  C   ASN A 296     -41.242  20.355   9.262  1.00 83.58           C  
ATOM   4577  CB  ASN A 296     -39.254  20.675   7.742  1.00 83.58           C  
ATOM   4578  HB2 ASN A 296     -39.697  21.541   7.252  1.00 83.58           H  
ATOM   4579  HB3 ASN A 296     -38.716  21.019   8.626  1.00 83.58           H  
ATOM   4580  O   ASN A 296     -41.114  20.027  10.435  1.00 83.58           O  
ATOM   4581  CG  ASN A 296     -38.238  20.049   6.803  1.00 83.58           C  
ATOM   4582  ND2 ASN A 296     -37.236  20.783   6.390  1.00 83.58           N  
ATOM   4583 HD21 ASN A 296     -36.538  20.264   5.878  1.00 83.58           H  
ATOM   4584 HD22 ASN A 296     -37.072  21.705   6.768  1.00 83.58           H  
ATOM   4585  OD1 ASN A 296     -38.358  18.925   6.366  1.00 83.58           O  
ATOM   4586  N   ASN A 297     -42.170  21.235   8.869  1.00 82.79           N  
ATOM   4587  H   ASN A 297     -42.271  21.447   7.886  1.00 82.79           H  
ATOM   4588  CA  ASN A 297     -43.093  21.854   9.820  1.00 82.79           C  
ATOM   4589  HA  ASN A 297     -42.522  22.238  10.666  1.00 82.79           H  
ATOM   4590  C   ASN A 297     -44.071  20.833  10.407  1.00 82.79           C  
ATOM   4591  CB  ASN A 297     -43.825  23.026   9.153  1.00 82.79           C  
ATOM   4592  HB2 ASN A 297     -44.696  23.288   9.754  1.00 82.79           H  
ATOM   4593  HB3 ASN A 297     -44.173  22.734   8.162  1.00 82.79           H  
ATOM   4594  O   ASN A 297     -44.315  20.871  11.607  1.00 82.79           O  
ATOM   4595  CG  ASN A 297     -42.966  24.273   9.059  1.00 82.79           C  
ATOM   4596  ND2 ASN A 297     -43.252  25.145   8.128  1.00 82.79           N  
ATOM   4597 HD21 ASN A 297     -42.735  26.012   8.163  1.00 82.79           H  
ATOM   4598 HD22 ASN A 297     -43.963  24.937   7.441  1.00 82.79           H  
ATOM   4599  OD1 ASN A 297     -42.043  24.511   9.817  1.00 82.79           O  
ATOM   4600  N   ALA A 298     -44.581  19.892   9.608  1.00 84.05           N  
ATOM   4601  H   ALA A 298     -44.350  19.900   8.625  1.00 84.05           H  
ATOM   4602  CA  ALA A 298     -45.442  18.826  10.122  1.00 84.05           C  
ATOM   4603  HA  ALA A 298     -46.270  19.278  10.668  1.00 84.05           H  
ATOM   4604  C   ALA A 298     -44.710  17.896  11.108  1.00 84.05           C  
ATOM   4605  CB  ALA A 298     -46.013  18.045   8.937  1.00 84.05           C  
ATOM   4606  HB1 ALA A 298     -46.546  18.728   8.276  1.00 84.05           H  
ATOM   4607  HB2 ALA A 298     -46.707  17.287   9.301  1.00 84.05           H  
ATOM   4608  HB3 ALA A 298     -45.207  17.556   8.389  1.00 84.05           H  
ATOM   4609  O   ALA A 298     -45.308  17.426  12.071  1.00 84.05           O  
ATOM   4610  N   MET A 299     -43.419  17.630  10.895  1.00 84.65           N  
ATOM   4611  H   MET A 299     -42.987  17.972  10.049  1.00 84.65           H  
ATOM   4612  CA  MET A 299     -42.602  16.850  11.829  1.00 84.65           C  
ATOM   4613  HA  MET A 299     -43.174  15.987  12.172  1.00 84.65           H  
ATOM   4614  C   MET A 299     -42.238  17.646  13.088  1.00 84.65           C  
ATOM   4615  CB  MET A 299     -41.348  16.333  11.121  1.00 84.65           C  
ATOM   4616  HB2 MET A 299     -40.677  15.915  11.871  1.00 84.65           H  
ATOM   4617  HB3 MET A 299     -40.842  17.157  10.619  1.00 84.65           H  
ATOM   4618  O   MET A 299     -42.354  17.111  14.185  1.00 84.65           O  
ATOM   4619  CG  MET A 299     -41.686  15.246  10.097  1.00 84.65           C  
ATOM   4620  HG2 MET A 299     -42.279  15.679   9.291  1.00 84.65           H  
ATOM   4621  HG3 MET A 299     -42.287  14.475  10.580  1.00 84.65           H  
ATOM   4622  SD  MET A 299     -40.237  14.449   9.374  1.00 84.65           S  
ATOM   4623  CE  MET A 299     -39.694  13.476  10.805  1.00 84.65           C  
ATOM   4624  HE1 MET A 299     -39.273  14.130  11.569  1.00 84.65           H  
ATOM   4625  HE2 MET A 299     -38.933  12.763  10.488  1.00 84.65           H  
ATOM   4626  HE3 MET A 299     -40.536  12.924  11.223  1.00 84.65           H  
ATOM   4627  N   LEU A 300     -41.867  18.927  12.961  1.00 80.73           N  
ATOM   4628  H   LEU A 300     -41.763  19.302  12.029  1.00 80.73           H  
ATOM   4629  CA  LEU A 300     -41.572  19.810  14.100  1.00 80.73           C  
ATOM   4630  HA  LEU A 300     -40.808  19.347  14.724  1.00 80.73           H  
ATOM   4631  C   LEU A 300     -42.793  20.035  14.997  1.00 80.73           C  
ATOM   4632  CB  LEU A 300     -41.080  21.178  13.586  1.00 80.73           C  
ATOM   4633  HB2 LEU A 300     -41.170  21.909  14.390  1.00 80.73           H  
ATOM   4634  HB3 LEU A 300     -41.741  21.502  12.782  1.00 80.73           H  
ATOM   4635  O   LEU A 300     -42.668  20.068  16.219  1.00 80.73           O  
ATOM   4636  CG  LEU A 300     -39.626  21.204  13.090  1.00 80.73           C  
ATOM   4637  HG  LEU A 300     -39.464  20.393  12.380  1.00 80.73           H  
ATOM   4638  CD1 LEU A 300     -39.346  22.527  12.376  1.00 80.73           C  
ATOM   4639 HD11 LEU A 300     -39.495  23.361  13.062  1.00 80.73           H  
ATOM   4640 HD12 LEU A 300     -38.320  22.534  12.009  1.00 80.73           H  
ATOM   4641 HD13 LEU A 300     -40.023  22.633  11.528  1.00 80.73           H  
ATOM   4642  CD2 LEU A 300     -38.627  21.061  14.242  1.00 80.73           C  
ATOM   4643 HD21 LEU A 300     -38.748  20.092  14.725  1.00 80.73           H  
ATOM   4644 HD22 LEU A 300     -37.610  21.119  13.854  1.00 80.73           H  
ATOM   4645 HD23 LEU A 300     -38.781  21.852  14.977  1.00 80.73           H  
ATOM   4646  N   LEU A 301     -43.973  20.192  14.395  1.00 79.22           N  
ATOM   4647  H   LEU A 301     -43.999  20.180  13.385  1.00 79.22           H  
ATOM   4648  CA  LEU A 301     -45.227  20.456  15.096  1.00 79.22           C  
ATOM   4649  HA  LEU A 301     -44.996  21.019  16.000  1.00 79.22           H  
ATOM   4650  C   LEU A 301     -45.920  19.175  15.604  1.00 79.22           C  
ATOM   4651  CB  LEU A 301     -46.144  21.341  14.217  1.00 79.22           C  
ATOM   4652  HB2 LEU A 301     -47.106  21.466  14.713  1.00 79.22           H  
ATOM   4653  HB3 LEU A 301     -46.335  20.809  13.284  1.00 79.22           H  
ATOM   4654  O   LEU A 301     -47.090  19.260  15.930  1.00 79.22           O  
ATOM   4655  CG  LEU A 301     -45.595  22.748  13.901  1.00 79.22           C  
ATOM   4656  HG  LEU A 301     -44.584  22.675  13.499  1.00 79.22           H  
ATOM   4657  CD1 LEU A 301     -46.473  23.438  12.854  1.00 79.22           C  
ATOM   4658 HD11 LEU A 301     -46.055  24.412  12.602  1.00 79.22           H  
ATOM   4659 HD12 LEU A 301     -47.482  23.564  13.245  1.00 79.22           H  
ATOM   4660 HD13 LEU A 301     -46.511  22.823  11.955  1.00 79.22           H  
ATOM   4661  CD2 LEU A 301     -45.557  23.647  15.141  1.00 79.22           C  
ATOM   4662 HD21 LEU A 301     -44.864  23.234  15.874  1.00 79.22           H  
ATOM   4663 HD22 LEU A 301     -46.553  23.709  15.580  1.00 79.22           H  
ATOM   4664 HD23 LEU A 301     -45.218  24.645  14.862  1.00 79.22           H  
ATOM   4665  N   MET A 302     -45.225  18.026  15.698  1.00 77.52           N  
ATOM   4666  H   MET A 302     -44.274  18.070  15.363  1.00 77.52           H  
ATOM   4667  CA  MET A 302     -45.649  16.712  16.252  1.00 77.52           C  
ATOM   4668  HA  MET A 302     -45.472  15.987  15.458  1.00 77.52           H  
ATOM   4669  C   MET A 302     -47.155  16.539  16.588  1.00 77.52           C  
ATOM   4670  CB  MET A 302     -44.731  16.302  17.422  1.00 77.52           C  
ATOM   4671  HB2 MET A 302     -44.750  17.070  18.195  1.00 77.52           H  
ATOM   4672  HB3 MET A 302     -45.093  15.366  17.848  1.00 77.52           H  
ATOM   4673  O   MET A 302     -47.990  16.635  15.694  1.00 77.52           O  
ATOM   4674  CG  MET A 302     -43.288  16.049  16.982  1.00 77.52           C  
ATOM   4675  HG2 MET A 302     -43.306  15.400  16.106  1.00 77.52           H  
ATOM   4676  HG3 MET A 302     -42.820  16.992  16.700  1.00 77.52           H  
ATOM   4677  SD  MET A 302     -42.268  15.235  18.240  1.00 77.52           S  
ATOM   4678  CE  MET A 302     -41.905  16.642  19.317  1.00 77.52           C  
ATOM   4679  HE1 MET A 302     -41.418  17.426  18.737  1.00 77.52           H  
ATOM   4680  HE2 MET A 302     -42.831  17.029  19.743  1.00 77.52           H  
ATOM   4681  HE3 MET A 302     -41.241  16.320  20.119  1.00 77.52           H  
ATOM   4682  N   ARG A 303     -47.528  16.252  17.851  1.00 74.12           N  
ATOM   4683  H   ARG A 303     -46.797  16.127  18.538  1.00 74.12           H  
ATOM   4684  CA  ARG A 303     -48.929  16.163  18.331  1.00 74.12           C  
ATOM   4685  HA  ARG A 303     -49.479  15.434  17.736  1.00 74.12           H  
ATOM   4686  C   ARG A 303     -49.722  17.467  18.194  1.00 74.12           C  
ATOM   4687  CB  ARG A 303     -48.963  15.719  19.808  1.00 74.12           C  
ATOM   4688  HB2 ARG A 303     -48.201  16.249  20.380  1.00 74.12           H  
ATOM   4689  HB3 ARG A 303     -49.935  15.968  20.235  1.00 74.12           H  
ATOM   4690  O   ARG A 303     -50.890  17.512  18.549  1.00 74.12           O  
ATOM   4691  CG  ARG A 303     -48.785  14.211  19.964  1.00 74.12           C  
ATOM   4692  HG2 ARG A 303     -47.770  13.929  19.682  1.00 74.12           H  
ATOM   4693  HG3 ARG A 303     -49.486  13.707  19.298  1.00 74.12           H  
ATOM   4694  CD  ARG A 303     -49.067  13.783  21.409  1.00 74.12           C  
ATOM   4695  HD2 ARG A 303     -48.213  14.047  22.033  1.00 74.12           H  
ATOM   4696  HD3 ARG A 303     -49.955  14.303  21.768  1.00 74.12           H  
ATOM   4697  NE  ARG A 303     -49.336  12.345  21.463  1.00 74.12           N  
ATOM   4698  HE  ARG A 303     -49.855  11.980  20.678  1.00 74.12           H  
ATOM   4699  NH1 ARG A 303     -48.798  11.923  23.667  1.00 74.12           N  
ATOM   4700 HH11 ARG A 303     -48.704  12.910  23.860  1.00 74.12           H  
ATOM   4701 HH12 ARG A 303     -48.580  11.239  24.378  1.00 74.12           H  
ATOM   4702  NH2 ARG A 303     -49.347  10.264  22.298  1.00 74.12           N  
ATOM   4703 HH21 ARG A 303     -49.633   9.917  21.394  1.00 74.12           H  
ATOM   4704 HH22 ARG A 303     -49.030   9.624  23.012  1.00 74.12           H  
ATOM   4705  CZ  ARG A 303     -49.162  11.529  22.479  1.00 74.12           C  
ATOM   4706  N   ASP A 304     -49.085  18.529  17.714  1.00 72.67           N  
ATOM   4707  H   ASP A 304     -48.207  18.377  17.237  1.00 72.67           H  
ATOM   4708  CA  ASP A 304     -49.646  19.864  17.589  1.00 72.67           C  
ATOM   4709  HA  ASP A 304     -48.814  20.530  17.360  1.00 72.67           H  
ATOM   4710  C   ASP A 304     -50.240  20.375  18.909  1.00 72.67           C  
ATOM   4711  CB  ASP A 304     -50.590  19.913  16.383  1.00 72.67           C  
ATOM   4712  HB2 ASP A 304     -51.477  19.311  16.581  1.00 72.67           H  
ATOM   4713  HB3 ASP A 304     -50.083  19.499  15.511  1.00 72.67           H  
ATOM   4714  O   ASP A 304     -51.377  20.832  18.975  1.00 72.67           O  
ATOM   4715  CG  ASP A 304     -51.000  21.343  16.065  1.00 72.67           C  
ATOM   4716  OD1 ASP A 304     -50.195  22.278  16.282  1.00 72.67           O  
ATOM   4717  OD2 ASP A 304     -52.113  21.533  15.532  1.00 72.67           O  
ATOM   4718  N   THR A 305     -49.450  20.319  19.988  1.00 67.18           N  
ATOM   4719  H   THR A 305     -48.522  19.936  19.882  1.00 67.18           H  
ATOM   4720  CA  THR A 305     -49.873  20.734  21.343  1.00 67.18           C  
ATOM   4721  HA  THR A 305     -50.711  20.111  21.654  1.00 67.18           H  
ATOM   4722  C   THR A 305     -50.353  22.183  21.427  1.00 67.18           C  
ATOM   4723  CB  THR A 305     -48.731  20.564  22.356  1.00 67.18           C  
ATOM   4724  HB  THR A 305     -49.011  21.035  23.298  1.00 67.18           H  
ATOM   4725  O   THR A 305     -51.054  22.545  22.364  1.00 67.18           O  
ATOM   4726  CG2 THR A 305     -48.417  19.095  22.630  1.00 67.18           C  
ATOM   4727 HG21 THR A 305     -49.297  18.616  23.059  1.00 67.18           H  
ATOM   4728 HG22 THR A 305     -48.147  18.581  21.708  1.00 67.18           H  
ATOM   4729 HG23 THR A 305     -47.599  19.016  23.347  1.00 67.18           H  
ATOM   4730  OG1 THR A 305     -47.536  21.158  21.884  1.00 67.18           O  
ATOM   4731  HG1 THR A 305     -46.884  21.023  22.576  1.00 67.18           H  
ATOM   4732  N   LYS A 306     -49.984  23.022  20.454  1.00 72.49           N  
ATOM   4733  H   LYS A 306     -49.461  22.616  19.690  1.00 72.49           H  
ATOM   4734  CA  LYS A 306     -50.410  24.423  20.341  1.00 72.49           C  
ATOM   4735  HA  LYS A 306     -50.750  24.769  21.317  1.00 72.49           H  
ATOM   4736  C   LYS A 306     -51.620  24.623  19.417  1.00 72.49           C  
ATOM   4737  CB  LYS A 306     -49.212  25.281  19.909  1.00 72.49           C  
ATOM   4738  HB2 LYS A 306     -49.556  26.293  19.697  1.00 72.49           H  
ATOM   4739  HB3 LYS A 306     -48.780  24.858  19.002  1.00 72.49           H  
ATOM   4740  O   LYS A 306     -51.971  25.770  19.155  1.00 72.49           O  
ATOM   4741  CG  LYS A 306     -48.125  25.358  20.985  1.00 72.49           C  
ATOM   4742  HG2 LYS A 306     -48.564  25.718  21.915  1.00 72.49           H  
ATOM   4743  HG3 LYS A 306     -47.697  24.369  21.151  1.00 72.49           H  
ATOM   4744  CD  LYS A 306     -47.024  26.323  20.536  1.00 72.49           C  
ATOM   4745  HD2 LYS A 306     -47.462  27.307  20.369  1.00 72.49           H  
ATOM   4746  HD3 LYS A 306     -46.581  25.961  19.608  1.00 72.49           H  
ATOM   4747  CE  LYS A 306     -45.958  26.409  21.629  1.00 72.49           C  
ATOM   4748  HE2 LYS A 306     -45.511  25.423  21.759  1.00 72.49           H  
ATOM   4749  HE3 LYS A 306     -46.451  26.673  22.565  1.00 72.49           H  
ATOM   4750  NZ  LYS A 306     -44.923  27.416  21.300  1.00 72.49           N  
ATOM   4751  HZ1 LYS A 306     -45.354  28.325  21.212  1.00 72.49           H  
ATOM   4752  HZ2 LYS A 306     -44.243  27.462  22.046  1.00 72.49           H  
ATOM   4753  HZ3 LYS A 306     -44.460  27.176  20.435  1.00 72.49           H  
ATOM   4754  N   ALA A 307     -52.213  23.545  18.895  1.00 71.86           N  
ATOM   4755  H   ALA A 307     -51.867  22.634  19.158  1.00 71.86           H  
ATOM   4756  CA  ALA A 307     -53.315  23.567  17.934  1.00 71.86           C  
ATOM   4757  HA  ALA A 307     -53.377  22.565  17.511  1.00 71.86           H  
ATOM   4758  C   ALA A 307     -53.061  24.515  16.738  1.00 71.86           C  
ATOM   4759  CB  ALA A 307     -54.631  23.820  18.686  1.00 71.86           C  
ATOM   4760  HB1 ALA A 307     -54.627  24.821  19.119  1.00 71.86           H  
ATOM   4761  HB2 ALA A 307     -55.471  23.736  17.997  1.00 71.86           H  
ATOM   4762  HB3 ALA A 307     -54.751  23.085  19.481  1.00 71.86           H  
ATOM   4763  O   ALA A 307     -53.939  25.269  16.324  1.00 71.86           O  
ATOM   4764  N   VAL A 308     -51.840  24.511  16.193  1.00 77.98           N  
ATOM   4765  H   VAL A 308     -51.209  23.782  16.493  1.00 77.98           H  
ATOM   4766  CA  VAL A 308     -51.427  25.341  15.049  1.00 77.98           C  
ATOM   4767  HA  VAL A 308     -51.878  26.328  15.148  1.00 77.98           H  
ATOM   4768  C   VAL A 308     -51.917  24.741  13.729  1.00 77.98           C  
ATOM   4769  CB  VAL A 308     -49.890  25.503  15.025  1.00 77.98           C  
ATOM   4770  HB  VAL A 308     -49.425  24.518  14.969  1.00 77.98           H  
ATOM   4771  O   VAL A 308     -52.361  25.471  12.843  1.00 77.98           O  
ATOM   4772  CG1 VAL A 308     -49.398  26.326  13.826  1.00 77.98           C  
ATOM   4773 HG11 VAL A 308     -48.317  26.458  13.886  1.00 77.98           H  
ATOM   4774 HG12 VAL A 308     -49.885  27.301  13.818  1.00 77.98           H  
ATOM   4775 HG13 VAL A 308     -49.623  25.805  12.895  1.00 77.98           H  
ATOM   4776  CG2 VAL A 308     -49.382  26.208  16.288  1.00 77.98           C  
ATOM   4777 HG21 VAL A 308     -49.707  25.648  17.165  1.00 77.98           H  
ATOM   4778 HG22 VAL A 308     -48.293  26.252  16.280  1.00 77.98           H  
ATOM   4779 HG23 VAL A 308     -49.797  27.215  16.346  1.00 77.98           H  
ATOM   4780  N   MET A 309     -51.845  23.417  13.583  1.00 83.02           N  
ATOM   4781  H   MET A 309     -51.587  22.878  14.397  1.00 83.02           H  
ATOM   4782  CA  MET A 309     -52.266  22.675  12.391  1.00 83.02           C  
ATOM   4783  HA  MET A 309     -52.226  23.345  11.533  1.00 83.02           H  
ATOM   4784  C   MET A 309     -53.710  22.166  12.484  1.00 83.02           C  
ATOM   4785  CB  MET A 309     -51.312  21.502  12.112  1.00 83.02           C  
ATOM   4786  HB2 MET A 309     -51.691  20.953  11.250  1.00 83.02           H  
ATOM   4787  HB3 MET A 309     -51.296  20.825  12.966  1.00 83.02           H  
ATOM   4788  O   MET A 309     -54.385  22.119  11.456  1.00 83.02           O  
ATOM   4789  CG  MET A 309     -49.883  21.967  11.807  1.00 83.02           C  
ATOM   4790  HG2 MET A 309     -49.461  22.376  12.726  1.00 83.02           H  
ATOM   4791  HG3 MET A 309     -49.917  22.768  11.068  1.00 83.02           H  
ATOM   4792  SD  MET A 309     -48.757  20.672  11.204  1.00 83.02           S  
ATOM   4793  CE  MET A 309     -49.368  20.427   9.518  1.00 83.02           C  
ATOM   4794  HE1 MET A 309     -48.715  19.730   8.994  1.00 83.02           H  
ATOM   4795  HE2 MET A 309     -50.373  20.008   9.563  1.00 83.02           H  
ATOM   4796  HE3 MET A 309     -49.386  21.381   8.991  1.00 83.02           H  
ATOM   4797  N   SER A 310     -54.213  21.838  13.678  1.00 84.22           N  
ATOM   4798  H   SER A 310     -53.577  21.792  14.461  1.00 84.22           H  
ATOM   4799  CA  SER A 310     -55.577  21.322  13.884  1.00 84.22           C  
ATOM   4800  HA  SER A 310     -55.635  20.359  13.378  1.00 84.22           H  
ATOM   4801  C   SER A 310     -56.685  22.198  13.265  1.00 84.22           C  
ATOM   4802  CB  SER A 310     -55.836  21.060  15.374  1.00 84.22           C  
ATOM   4803  HB2 SER A 310     -55.657  21.960  15.963  1.00 84.22           H  
ATOM   4804  HB3 SER A 310     -56.867  20.736  15.516  1.00 84.22           H  
ATOM   4805  O   SER A 310     -57.554  21.666  12.569  1.00 84.22           O  
ATOM   4806  OG  SER A 310     -54.967  20.039  15.815  1.00 84.22           O  
ATOM   4807  HG  SER A 310     -54.815  20.119  16.759  1.00 84.22           H  
ATOM   4808  N   PRO A 311     -56.652  23.544  13.370  1.00 84.35           N  
ATOM   4809  CA  PRO A 311     -57.630  24.414  12.714  1.00 84.35           C  
ATOM   4810  HA  PRO A 311     -58.625  24.141  13.065  1.00 84.35           H  
ATOM   4811  C   PRO A 311     -57.604  24.345  11.182  1.00 84.35           C  
ATOM   4812  CB  PRO A 311     -57.297  25.836  13.180  1.00 84.35           C  
ATOM   4813  HB2 PRO A 311     -58.197  26.435  13.322  1.00 84.35           H  
ATOM   4814  HB3 PRO A 311     -56.627  26.319  12.469  1.00 84.35           H  
ATOM   4815  O   PRO A 311     -58.570  24.764  10.541  1.00 84.35           O  
ATOM   4816  CG  PRO A 311     -56.552  25.626  14.493  1.00 84.35           C  
ATOM   4817  HG2 PRO A 311     -55.881  26.455  14.719  1.00 84.35           H  
ATOM   4818  HG3 PRO A 311     -57.262  25.470  15.305  1.00 84.35           H  
ATOM   4819  CD  PRO A 311     -55.788  24.338  14.225  1.00 84.35           C  
ATOM   4820  HD2 PRO A 311     -54.858  24.564  13.704  1.00 84.35           H  
ATOM   4821  HD3 PRO A 311     -55.580  23.837  15.170  1.00 84.35           H  
ATOM   4822  N   LEU A 312     -56.513  23.850  10.590  1.00 87.99           N  
ATOM   4823  H   LEU A 312     -55.779  23.485  11.181  1.00 87.99           H  
ATOM   4824  CA  LEU A 312     -56.316  23.722   9.144  1.00 87.99           C  
ATOM   4825  HA  LEU A 312     -56.812  24.555   8.645  1.00 87.99           H  
ATOM   4826  C   LEU A 312     -56.923  22.432   8.598  1.00 87.99           C  
ATOM   4827  CB  LEU A 312     -54.821  23.773   8.790  1.00 87.99           C  
ATOM   4828  HB2 LEU A 312     -54.376  22.802   9.005  1.00 87.99           H  
ATOM   4829  HB3 LEU A 312     -54.730  23.944   7.718  1.00 87.99           H  
ATOM   4830  O   LEU A 312     -57.123  22.316   7.392  1.00 87.99           O  
ATOM   4831  CG  LEU A 312     -54.012  24.837   9.539  1.00 87.99           C  
ATOM   4832  HG  LEU A 312     -54.012  24.626  10.608  1.00 87.99           H  
ATOM   4833  CD1 LEU A 312     -52.578  24.813   9.044  1.00 87.99           C  
ATOM   4834 HD11 LEU A 312     -52.135  23.837   9.241  1.00 87.99           H  
ATOM   4835 HD12 LEU A 312     -52.038  25.580   9.599  1.00 87.99           H  
ATOM   4836 HD13 LEU A 312     -52.543  25.033   7.977  1.00 87.99           H  
ATOM   4837  CD2 LEU A 312     -54.540  26.244   9.325  1.00 87.99           C  
ATOM   4838 HD21 LEU A 312     -54.462  26.513   8.272  1.00 87.99           H  
ATOM   4839 HD22 LEU A 312     -53.943  26.938   9.917  1.00 87.99           H  
ATOM   4840 HD23 LEU A 312     -55.578  26.328   9.650  1.00 87.99           H  
ATOM   4841  N   PHE A 313     -57.274  21.474   9.459  1.00 89.29           N  
ATOM   4842  H   PHE A 313     -57.061  21.590  10.439  1.00 89.29           H  
ATOM   4843  CA  PHE A 313     -57.909  20.223   9.041  1.00 89.29           C  
ATOM   4844  HA  PHE A 313     -57.266  19.710   8.327  1.00 89.29           H  
ATOM   4845  C   PHE A 313     -59.238  20.464   8.322  1.00 89.29           C  
ATOM   4846  CB  PHE A 313     -58.098  19.326  10.266  1.00 89.29           C  
ATOM   4847  HB2 PHE A 313     -58.733  19.844  10.985  1.00 89.29           H  
ATOM   4848  HB3 PHE A 313     -58.643  18.438   9.945  1.00 89.29           H  
ATOM   4849  O   PHE A 313     -59.560  19.757   7.371  1.00 89.29           O  
ATOM   4850  CG  PHE A 313     -56.829  18.875  10.978  1.00 89.29           C  
ATOM   4851  CD1 PHE A 313     -55.553  18.970  10.378  1.00 89.29           C  
ATOM   4852  HD1 PHE A 313     -55.432  19.384   9.388  1.00 89.29           H  
ATOM   4853  CD2 PHE A 313     -56.940  18.306  12.261  1.00 89.29           C  
ATOM   4854  HD2 PHE A 313     -57.908  18.215  12.732  1.00 89.29           H  
ATOM   4855  CE1 PHE A 313     -54.410  18.515  11.057  1.00 89.29           C  
ATOM   4856  HE1 PHE A 313     -53.437  18.594  10.596  1.00 89.29           H  
ATOM   4857  CE2 PHE A 313     -55.800  17.837  12.933  1.00 89.29           C  
ATOM   4858  HE2 PHE A 313     -55.896  17.405  13.918  1.00 89.29           H  
ATOM   4859  CZ  PHE A 313     -54.535  17.948  12.335  1.00 89.29           C  
ATOM   4860  HZ  PHE A 313     -53.665  17.593  12.869  1.00 89.29           H  
ATOM   4861  N   LYS A 314     -59.947  21.551   8.659  1.00 86.15           N  
ATOM   4862  H   LYS A 314     -59.614  22.082   9.451  1.00 86.15           H  
ATOM   4863  CA  LYS A 314     -61.159  21.992   7.947  1.00 86.15           C  
ATOM   4864  HA  LYS A 314     -61.861  21.158   7.971  1.00 86.15           H  
ATOM   4865  C   LYS A 314     -60.924  22.306   6.462  1.00 86.15           C  
ATOM   4866  CB  LYS A 314     -61.784  23.184   8.695  1.00 86.15           C  
ATOM   4867  HB2 LYS A 314     -61.800  22.955   9.761  1.00 86.15           H  
ATOM   4868  HB3 LYS A 314     -62.815  23.310   8.366  1.00 86.15           H  
ATOM   4869  O   LYS A 314     -61.894  22.417   5.712  1.00 86.15           O  
ATOM   4870  CG  LYS A 314     -61.025  24.502   8.461  1.00 86.15           C  
ATOM   4871  HG2 LYS A 314     -59.954  24.323   8.555  1.00 86.15           H  
ATOM   4872  HG3 LYS A 314     -61.219  24.851   7.447  1.00 86.15           H  
ATOM   4873  CD  LYS A 314     -61.456  25.599   9.442  1.00 86.15           C  
ATOM   4874  HD2 LYS A 314     -61.315  25.232  10.458  1.00 86.15           H  
ATOM   4875  HD3 LYS A 314     -62.508  25.839   9.288  1.00 86.15           H  
ATOM   4876  CE  LYS A 314     -60.589  26.845   9.230  1.00 86.15           C  
ATOM   4877  HE2 LYS A 314     -59.544  26.539   9.289  1.00 86.15           H  
ATOM   4878  HE3 LYS A 314     -60.765  27.241   8.230  1.00 86.15           H  
ATOM   4879  NZ  LYS A 314     -60.859  27.880  10.257  1.00 86.15           N  
ATOM   4880  HZ1 LYS A 314     -61.823  28.180  10.239  1.00 86.15           H  
ATOM   4881  HZ2 LYS A 314     -60.650  27.504  11.171  1.00 86.15           H  
ATOM   4882  HZ3 LYS A 314     -60.258  28.679  10.114  1.00 86.15           H  
ATOM   4883  N   TRP A 315     -59.675  22.508   6.035  1.00 89.63           N  
ATOM   4884  H   TRP A 315     -58.917  22.409   6.695  1.00 89.63           H  
ATOM   4885  CA  TRP A 315     -59.304  22.746   4.636  1.00 89.63           C  
ATOM   4886  HA  TRP A 315     -60.028  23.416   4.172  1.00 89.63           H  
ATOM   4887  C   TRP A 315     -59.273  21.470   3.810  1.00 89.63           C  
ATOM   4888  CB  TRP A 315     -57.925  23.401   4.548  1.00 89.63           C  
ATOM   4889  HB2 TRP A 315     -57.710  23.604   3.498  1.00 89.63           H  
ATOM   4890  HB3 TRP A 315     -57.170  22.694   4.892  1.00 89.63           H  
ATOM   4891  O   TRP A 315     -59.248  21.556   2.589  1.00 89.63           O  
ATOM   4892  CG  TRP A 315     -57.747  24.684   5.287  1.00 89.63           C  
ATOM   4893  CD1 TRP A 315     -58.717  25.436   5.844  1.00 89.63           C  
ATOM   4894  HD1 TRP A 315     -59.769  25.191   5.816  1.00 89.63           H  
ATOM   4895  CD2 TRP A 315     -56.520  25.434   5.469  1.00 89.63           C  
ATOM   4896  CE2 TRP A 315     -56.829  26.654   6.128  1.00 89.63           C  
ATOM   4897  CE3 TRP A 315     -55.187  25.230   5.078  1.00 89.63           C  
ATOM   4898  HE3 TRP A 315     -54.946  24.305   4.574  1.00 89.63           H  
ATOM   4899  NE1 TRP A 315     -58.177  26.589   6.366  1.00 89.63           N  
ATOM   4900  HE1 TRP A 315     -58.730  27.418   6.532  1.00 89.63           H  
ATOM   4901  CH2 TRP A 315     -54.567  27.434   5.899  1.00 89.63           C  
ATOM   4902  HH2 TRP A 315     -53.805  28.185   6.047  1.00 89.63           H  
ATOM   4903  CZ2 TRP A 315     -55.879  27.650   6.342  1.00 89.63           C  
ATOM   4904  HZ2 TRP A 315     -56.147  28.555   6.867  1.00 89.63           H  
ATOM   4905  CZ3 TRP A 315     -54.214  26.219   5.301  1.00 89.63           C  
ATOM   4906  HZ3 TRP A 315     -53.183  26.064   5.018  1.00 89.63           H  
ATOM   4907  N   LEU A 316     -59.265  20.303   4.444  1.00 89.09           N  
ATOM   4908  H   LEU A 316     -59.336  20.282   5.452  1.00 89.09           H  
ATOM   4909  CA  LEU A 316     -59.271  19.019   3.767  1.00 89.09           C  
ATOM   4910  HA  LEU A 316     -58.846  19.121   2.769  1.00 89.09           H  
ATOM   4911  C   LEU A 316     -60.716  18.536   3.606  1.00 89.09           C  
ATOM   4912  CB  LEU A 316     -58.401  18.036   4.571  1.00 89.09           C  
ATOM   4913  HB2 LEU A 316     -58.822  17.948   5.573  1.00 89.09           H  
ATOM   4914  HB3 LEU A 316     -58.460  17.051   4.108  1.00 89.09           H  
ATOM   4915  O   LEU A 316     -61.510  18.607   4.541  1.00 89.09           O  
ATOM   4916  CG  LEU A 316     -56.918  18.451   4.686  1.00 89.09           C  
ATOM   4917  HG  LEU A 316     -56.834  19.495   4.988  1.00 89.09           H  
ATOM   4918  CD1 LEU A 316     -56.228  17.597   5.743  1.00 89.09           C  
ATOM   4919 HD11 LEU A 316     -55.152  17.772   5.731  1.00 89.09           H  
ATOM   4920 HD12 LEU A 316     -56.612  17.862   6.728  1.00 89.09           H  
ATOM   4921 HD13 LEU A 316     -56.426  16.541   5.559  1.00 89.09           H  
ATOM   4922  CD2 LEU A 316     -56.172  18.259   3.363  1.00 89.09           C  
ATOM   4923 HD21 LEU A 316     -55.134  18.574   3.475  1.00 89.09           H  
ATOM   4924 HD22 LEU A 316     -56.646  18.853   2.581  1.00 89.09           H  
ATOM   4925 HD23 LEU A 316     -56.207  17.209   3.073  1.00 89.09           H  
ATOM   4926  N   ASP A 317     -61.046  18.035   2.419  1.00 84.18           N  
ATOM   4927  H   ASP A 317     -60.369  18.057   1.670  1.00 84.18           H  
ATOM   4928  CA  ASP A 317     -62.201  17.168   2.206  1.00 84.18           C  
ATOM   4929  HA  ASP A 317     -62.811  17.131   3.108  1.00 84.18           H  
ATOM   4930  C   ASP A 317     -61.684  15.757   1.924  1.00 84.18           C  
ATOM   4931  CB  ASP A 317     -63.100  17.699   1.084  1.00 84.18           C  
ATOM   4932  HB2 ASP A 317     -63.391  18.720   1.334  1.00 84.18           H  
ATOM   4933  HB3 ASP A 317     -62.540  17.727   0.150  1.00 84.18           H  
ATOM   4934  O   ASP A 317     -61.129  15.467   0.860  1.00 84.18           O  
ATOM   4935  CG  ASP A 317     -64.375  16.858   0.908  1.00 84.18           C  
ATOM   4936  OD1 ASP A 317     -64.467  15.753   1.506  1.00 84.18           O  
ATOM   4937  OD2 ASP A 317     -65.269  17.330   0.179  1.00 84.18           O  
ATOM   4938  N   LEU A 318     -61.828  14.879   2.915  1.00 83.20           N
[truncated: 1,386,000 more chars]
