# Supplementary material for: Widespread Horizontal Gene Transfer Among Animal Viruses
Source: bioRxiv. 2024 Mar 26:2024.03.25.586562. Preprint. [Version 2] doi: 10.1101/2024.03.25.586562 (PMC11071296; doi:10.1101/2024.03.25.586562)
Supplement: Supplement 7 [file media-7.zip › File7_PDB/Polyoma6652_Cah.pdb]

ATOM      1  N   MET A   1      12.475  15.036 -13.666  1.00 39.25           N  
ATOM      2  H   MET A   1      13.471  14.868 -13.690  1.00 39.25           H  
ATOM      3  H2  MET A   1      12.297  15.942 -14.075  1.00 39.25           H  
ATOM      4  H3  MET A   1      12.178  15.038 -12.701  1.00 39.25           H  
ATOM      5  CA  MET A   1      11.767  13.974 -14.428  1.00 39.25           C  
ATOM      6  HA  MET A   1      10.691  14.143 -14.376  1.00 39.25           H  
ATOM      7  C   MET A   1      12.034  12.616 -13.785  1.00 39.25           C  
ATOM      8  CB  MET A   1      12.194  14.039 -15.901  1.00 39.25           C  
ATOM      9  HB2 MET A   1      13.274  13.910 -15.976  1.00 39.25           H  
ATOM     10  HB3 MET A   1      11.948  15.032 -16.277  1.00 39.25           H  
ATOM     11  O   MET A   1      11.122  11.850 -13.524  1.00 39.25           O  
ATOM     12  CG  MET A   1      11.518  13.011 -16.810  1.00 39.25           C  
ATOM     13  HG2 MET A   1      10.450  12.977 -16.598  1.00 39.25           H  
ATOM     14  HG3 MET A   1      11.944  12.029 -16.602  1.00 39.25           H  
ATOM     15  SD  MET A   1      11.743  13.406 -18.566  1.00 39.25           S  
ATOM     16  CE  MET A   1      11.914  11.727 -19.220  1.00 39.25           C  
ATOM     17  HE1 MET A   1      11.982  11.757 -20.307  1.00 39.25           H  
ATOM     18  HE2 MET A   1      12.817  11.267 -18.819  1.00 39.25           H  
ATOM     19  HE3 MET A   1      11.049  11.136 -18.919  1.00 39.25           H  
ATOM     20  N   ASP A   2      13.289  12.398 -13.437  1.00 33.49           N  
ATOM     21  H   ASP A   2      13.976  13.062 -13.764  1.00 33.49           H  
ATOM     22  CA  ASP A   2      13.937  11.254 -12.793  1.00 33.49           C  
ATOM     23  HA  ASP A   2      14.041  10.456 -13.529  1.00 33.49           H  
ATOM     24  C   ASP A   2      13.173  10.697 -11.587  1.00 33.49           C  
ATOM     25  CB  ASP A   2      15.354  11.717 -12.392  1.00 33.49           C  
ATOM     26  HB2 ASP A   2      15.302  12.300 -11.472  1.00 33.49           H  
ATOM     27  HB3 ASP A   2      15.985  10.847 -12.213  1.00 33.49           H  
ATOM     28  O   ASP A   2      12.927   9.497 -11.543  1.00 33.49           O  
ATOM     29  CG  ASP A   2      15.953  12.599 -13.497  1.00 33.49           C  
ATOM     30  OD1 ASP A   2      16.555  12.018 -14.415  1.00 33.49           O  
ATOM     31  OD2 ASP A   2      15.553  13.797 -13.537  1.00 33.49           O  
ATOM     32  N   ILE A   3      12.699  11.556 -10.673  1.00 41.80           N  
ATOM     33  H   ILE A   3      13.013  12.515 -10.728  1.00 41.80           H  
ATOM     34  CA  ILE A   3      11.863  11.168  -9.517  1.00 41.80           C  
ATOM     35  HA  ILE A   3      12.459  10.538  -8.857  1.00 41.80           H  
ATOM     36  C   ILE A   3      10.647  10.324  -9.938  1.00 41.80           C  
ATOM     37  CB  ILE A   3      11.439  12.432  -8.721  1.00 41.80           C  
ATOM     38  HB  ILE A   3      11.091  13.183  -9.430  1.00 41.80           H  
ATOM     39  O   ILE A   3      10.320   9.352  -9.265  1.00 41.80           O  
ATOM     40  CG1 ILE A   3      12.672  12.994  -7.972  1.00 41.80           C  
ATOM     41 HG12 ILE A   3      13.486  13.138  -8.683  1.00 41.80           H  
ATOM     42 HG13 ILE A   3      13.007  12.266  -7.232  1.00 41.80           H  
ATOM     43  CG2 ILE A   3      10.286  12.163  -7.732  1.00 41.80           C  
ATOM     44 HG21 ILE A   3      10.581  11.397  -7.015  1.00 41.80           H  
ATOM     45 HG22 ILE A   3      10.018  13.070  -7.191  1.00 41.80           H  
ATOM     46 HG23 ILE A   3       9.388  11.833  -8.254  1.00 41.80           H  
ATOM     47  CD1 ILE A   3      12.441  14.338  -7.268  1.00 41.80           C  
ATOM     48 HD11 ILE A   3      11.773  14.216  -6.415  1.00 41.80           H  
ATOM     49 HD12 ILE A   3      12.018  15.059  -7.967  1.00 41.80           H  
ATOM     50 HD13 ILE A   3      13.395  14.719  -6.901  1.00 41.80           H  
ATOM     51  N   CYS A   4      10.002  10.634 -11.069  1.00 43.42           N  
ATOM     52  H   CYS A   4      10.378  11.356 -11.667  1.00 43.42           H  
ATOM     53  CA  CYS A   4       8.861   9.855 -11.555  1.00 43.42           C  
ATOM     54  HA  CYS A   4       8.162   9.698 -10.734  1.00 43.42           H  
ATOM     55  C   CYS A   4       9.272   8.448 -12.023  1.00 43.42           C  
ATOM     56  CB  CYS A   4       8.132  10.638 -12.654  1.00 43.42           C  
ATOM     57  HB2 CYS A   4       7.541   9.942 -13.249  1.00 43.42           H  
ATOM     58  HB3 CYS A   4       8.838  11.134 -13.320  1.00 43.42           H  
ATOM     59  O   CYS A   4       8.618   7.481 -11.640  1.00 43.42           O  
ATOM     60  SG  CYS A   4       6.977  11.834 -11.934  1.00 43.42           S  
ATOM     61  HG  CYS A   4       7.741  12.234 -10.914  1.00 43.42           H  
ATOM     62  N   CYS A   5      10.376   8.298 -12.768  1.00 44.59           N  
ATOM     63  H   CYS A   5      10.924   9.110 -13.013  1.00 44.59           H  
ATOM     64  CA  CYS A   5      10.863   6.964 -13.148  1.00 44.59           C  
ATOM     65  HA  CYS A   5      10.003   6.370 -13.457  1.00 44.59           H  
ATOM     66  C   CYS A   5      11.485   6.200 -11.969  1.00 44.59           C  
ATOM     67  CB  CYS A   5      11.821   7.030 -14.346  1.00 44.59           C  
ATOM     68  HB2 CYS A   5      12.657   7.687 -14.105  1.00 44.59           H  
ATOM     69  HB3 CYS A   5      12.222   6.029 -14.507  1.00 44.59           H  
ATOM     70  O   CYS A   5      11.347   4.982 -11.913  1.00 44.59           O  
ATOM     71  SG  CYS A   5      11.076   7.568 -15.912  1.00 44.59           S  
ATOM     72  N   GLN A   6      12.097   6.881 -10.995  1.00 43.92           N  
ATOM     73  H   GLN A   6      12.221   7.877 -11.106  1.00 43.92           H  
ATOM     74  CA  GLN A   6      12.539   6.265  -9.740  1.00 43.92           C  
ATOM     75  HA  GLN A   6      13.176   5.410  -9.967  1.00 43.92           H  
ATOM     76  C   GLN A   6      11.346   5.735  -8.935  1.00 43.92           C  
ATOM     77  CB  GLN A   6      13.348   7.270  -8.905  1.00 43.92           C  
ATOM     78  HB2 GLN A   6      13.472   6.871  -7.898  1.00 43.92           H  
ATOM     79  HB3 GLN A   6      12.795   8.206  -8.833  1.00 43.92           H  
ATOM     80  O   GLN A   6      11.407   4.611  -8.445  1.00 43.92           O  
ATOM     81  CG  GLN A   6      14.746   7.537  -9.488  1.00 43.92           C  
ATOM     82  HG2 GLN A   6      15.323   6.613  -9.468  1.00 43.92           H  
ATOM     83  HG3 GLN A   6      14.659   7.856 -10.527  1.00 43.92           H  
ATOM     84  CD  GLN A   6      15.518   8.608  -8.720  1.00 43.92           C  
ATOM     85  NE2 GLN A   6      16.698   8.973  -9.169  1.00 43.92           N  
ATOM     86 HE21 GLN A   6      17.178   9.676  -8.626  1.00 43.92           H  
ATOM     87 HE22 GLN A   6      17.089   8.564 -10.006  1.00 43.92           H  
ATOM     88  OE1 GLN A   6      15.089   9.145  -7.713  1.00 43.92           O  
ATOM     89  N   PHE A   7      10.241   6.484  -8.855  1.00 47.07           N  
ATOM     90  H   PHE A   7      10.262   7.424  -9.224  1.00 47.07           H  
ATOM     91  CA  PHE A   7       9.019   6.036  -8.184  1.00 47.07           C  
ATOM     92  HA  PHE A   7       9.290   5.670  -7.194  1.00 47.07           H  
ATOM     93  C   PHE A   7       8.346   4.870  -8.929  1.00 47.07           C  
ATOM     94  CB  PHE A   7       8.072   7.230  -7.999  1.00 47.07           C  
ATOM     95  HB2 PHE A   7       7.617   7.489  -8.955  1.00 47.07           H  
ATOM     96  HB3 PHE A   7       8.654   8.092  -7.671  1.00 47.07           H  
ATOM     97  O   PHE A   7       7.985   3.876  -8.302  1.00 47.07           O  
ATOM     98  CG  PHE A   7       6.988   6.993  -6.966  1.00 47.07           C  
ATOM     99  CD1 PHE A   7       5.758   6.417  -7.338  1.00 47.07           C  
ATOM    100  HD1 PHE A   7       5.578   6.137  -8.365  1.00 47.07           H  
ATOM    101  CD2 PHE A   7       7.215   7.347  -5.622  1.00 47.07           C  
ATOM    102  HD2 PHE A   7       8.156   7.791  -5.331  1.00 47.07           H  
ATOM    103  CE1 PHE A   7       4.760   6.200  -6.369  1.00 47.07           C  
ATOM    104  HE1 PHE A   7       3.817   5.760  -6.656  1.00 47.07           H  
ATOM    105  CE2 PHE A   7       6.218   7.132  -4.655  1.00 47.07           C  
ATOM    106  HE2 PHE A   7       6.392   7.413  -3.627  1.00 47.07           H  
ATOM    107  CZ  PHE A   7       4.990   6.559  -5.029  1.00 47.07           C  
ATOM    108  HZ  PHE A   7       4.221   6.397  -4.288  1.00 47.07           H  
ATOM    109  N   PHE A   8       8.249   4.930 -10.264  1.00 51.66           N  
ATOM    110  H   PHE A   8       8.521   5.784 -10.730  1.00 51.66           H  
ATOM    111  CA  PHE A   8       7.738   3.819 -11.081  1.00 51.66           C  
ATOM    112  HA  PHE A   8       6.749   3.549 -10.710  1.00 51.66           H  
ATOM    113  C   PHE A   8       8.603   2.555 -10.957  1.00 51.66           C  
ATOM    114  CB  PHE A   8       7.597   4.247 -12.554  1.00 51.66           C  
ATOM    115  HB2 PHE A   8       8.054   3.492 -13.193  1.00 51.66           H  
ATOM    116  HB3 PHE A   8       8.145   5.172 -12.736  1.00 51.66           H  
ATOM    117  O   PHE A   8       8.066   1.464 -10.780  1.00 51.66           O  
ATOM    118  CG  PHE A   8       6.159   4.427 -12.999  1.00 51.66           C  
ATOM    119  CD1 PHE A   8       5.490   3.379 -13.659  1.00 51.66           C  
ATOM    120  HD1 PHE A   8       5.998   2.444 -13.845  1.00 51.66           H  
ATOM    121  CD2 PHE A   8       5.483   5.635 -12.743  1.00 51.66           C  
ATOM    122  HD2 PHE A   8       5.993   6.441 -12.238  1.00 51.66           H  
ATOM    123  CE1 PHE A   8       4.156   3.543 -14.074  1.00 51.66           C  
ATOM    124  HE1 PHE A   8       3.641   2.734 -14.570  1.00 51.66           H  
ATOM    125  CE2 PHE A   8       4.148   5.798 -13.159  1.00 51.66           C  
ATOM    126  HE2 PHE A   8       3.636   6.730 -12.970  1.00 51.66           H  
ATOM    127  CZ  PHE A   8       3.485   4.753 -13.825  1.00 51.66           C  
ATOM    128  HZ  PHE A   8       2.460   4.876 -14.143  1.00 51.66           H  
ATOM    129  N   ALA A   9       9.933   2.684 -10.987  1.00 48.14           N  
ATOM    130  H   ALA A   9      10.335   3.592 -11.168  1.00 48.14           H  
ATOM    131  CA  ALA A   9      10.843   1.558 -10.788  1.00 48.14           C  
ATOM    132  HA  ALA A   9      10.565   0.759 -11.474  1.00 48.14           H  
ATOM    133  C   ALA A   9      10.746   0.992  -9.361  1.00 48.14           C  
ATOM    134  CB  ALA A   9      12.269   2.005 -11.130  1.00 48.14           C  
ATOM    135  HB1 ALA A   9      12.578   2.815 -10.469  1.00 48.14           H  
ATOM    136  HB2 ALA A   9      12.954   1.165 -11.011  1.00 48.14           H  
ATOM    137  HB3 ALA A   9      12.310   2.350 -12.163  1.00 48.14           H  
ATOM    138  O   ALA A   9      10.645  -0.220  -9.191  1.00 48.14           O  
ATOM    139  N   ALA A  10      10.707   1.846  -8.332  1.00 44.57           N  
ATOM    140  H   ALA A  10      10.808   2.834  -8.516  1.00 44.57           H  
ATOM    141  CA  ALA A  10      10.554   1.423  -6.939  1.00 44.57           C  
ATOM    142  HA  ALA A  10      11.343   0.707  -6.708  1.00 44.57           H  
ATOM    143  C   ALA A  10       9.210   0.721  -6.674  1.00 44.57           C  
ATOM    144  CB  ALA A  10      10.730   2.646  -6.032  1.00 44.57           C  
ATOM    145  HB1 ALA A  10      10.647   2.343  -4.989  1.00 44.57           H  
ATOM    146  HB2 ALA A  10      11.713   3.090  -6.195  1.00 44.57           H  
ATOM    147  HB3 ALA A  10       9.961   3.386  -6.251  1.00 44.57           H  
ATOM    148  O   ALA A  10       9.168  -0.221  -5.882  1.00 44.57           O  
ATOM    149  N   ALA A  11       8.139   1.135  -7.361  1.00 49.74           N  
ATOM    150  H   ALA A  11       8.222   1.967  -7.928  1.00 49.74           H  
ATOM    151  CA  ALA A  11       6.864   0.430  -7.371  1.00 49.74           C  
ATOM    152  HA  ALA A  11       6.551   0.263  -6.340  1.00 49.74           H  
ATOM    153  C   ALA A  11       7.011  -0.953  -8.032  1.00 49.74           C  
ATOM    154  CB  ALA A  11       5.809   1.315  -8.055  1.00 49.74           C  
ATOM    155  HB1 ALA A  11       6.112   1.552  -9.075  1.00 49.74           H  
ATOM    156  HB2 ALA A  11       5.691   2.244  -7.497  1.00 49.74           H  
ATOM    157  HB3 ALA A  11       4.849   0.799  -8.091  1.00 49.74           H  
ATOM    158  O   ALA A  11       6.793  -1.971  -7.377  1.00 49.74           O  
ATOM    159  N   LEU A  12       7.448  -1.011  -9.295  1.00 51.49           N  
ATOM    160  H   LEU A  12       7.663  -0.144  -9.767  1.00 51.49           H  
ATOM    161  CA  LEU A  12       7.581  -2.264 -10.056  1.00 51.49           C  
ATOM    162  HA  LEU A  12       6.601  -2.737 -10.122  1.00 51.49           H  
ATOM    163  C   LEU A  12       8.503  -3.296  -9.374  1.00 51.49           C  
ATOM    164  CB  LEU A  12       8.077  -1.931 -11.477  1.00 51.49           C  
ATOM    165  HB2 LEU A  12       8.377  -2.854 -11.971  1.00 51.49           H  
ATOM    166  HB3 LEU A  12       8.964  -1.302 -11.391  1.00 51.49           H  
ATOM    167  O   LEU A  12       8.241  -4.494  -9.449  1.00 51.49           O  
ATOM    168  CG  LEU A  12       7.034  -1.221 -12.366  1.00 51.49           C  
ATOM    169  HG  LEU A  12       6.588  -0.387 -11.825  1.00 51.49           H  
ATOM    170  CD1 LEU A  12       7.709  -0.673 -13.624  1.00 51.49           C  
ATOM    171 HD11 LEU A  12       8.168  -1.485 -14.188  1.00 51.49           H  
ATOM    172 HD12 LEU A  12       6.972  -0.170 -14.251  1.00 51.49           H  
ATOM    173 HD13 LEU A  12       8.475   0.049 -13.340  1.00 51.49           H  
ATOM    174  CD2 LEU A  12       5.910  -2.163 -12.803  1.00 51.49           C  
ATOM    175 HD21 LEU A  12       5.355  -2.517 -11.934  1.00 51.49           H  
ATOM    176 HD22 LEU A  12       5.220  -1.632 -13.458  1.00 51.49           H  
ATOM    177 HD23 LEU A  12       6.324  -3.018 -13.338  1.00 51.49           H  
ATOM    178  N   LEU A  13       9.537  -2.846  -8.657  1.00 50.91           N  
ATOM    179  H   LEU A  13       9.723  -1.854  -8.683  1.00 50.91           H  
ATOM    180  CA  LEU A  13      10.477  -3.701  -7.920  1.00 50.91           C  
ATOM    181  HA  LEU A  13      10.661  -4.596  -8.514  1.00 50.91           H  
ATOM    182  C   LEU A  13       9.956  -4.214  -6.561  1.00 50.91           C  
ATOM    183  CB  LEU A  13      11.808  -2.939  -7.750  1.00 50.91           C  
ATOM    184  HB2 LEU A  13      11.589  -1.965  -7.312  1.00 50.91           H  
ATOM    185  HB3 LEU A  13      12.442  -3.477  -7.045  1.00 50.91           H  
ATOM    186  O   LEU A  13      10.654  -4.993  -5.909  1.00 50.91           O  
ATOM    187  CG  LEU A  13      12.608  -2.746  -9.054  1.00 50.91           C  
ATOM    188  HG  LEU A  13      11.964  -2.347  -9.838  1.00 50.91           H  
ATOM    189  CD1 LEU A  13      13.751  -1.758  -8.813  1.00 50.91           C  
ATOM    190 HD11 LEU A  13      14.426  -2.141  -8.047  1.00 50.91           H  
ATOM    191 HD12 LEU A  13      13.342  -0.800  -8.493  1.00 50.91           H  
ATOM    192 HD13 LEU A  13      14.305  -1.607  -9.740  1.00 50.91           H  
ATOM    193  CD2 LEU A  13      13.218  -4.058  -9.553  1.00 50.91           C  
ATOM    194 HD21 LEU A  13      13.851  -4.499  -8.783  1.00 50.91           H  
ATOM    195 HD22 LEU A  13      13.815  -3.869 -10.445  1.00 50.91           H  
ATOM    196 HD23 LEU A  13      12.428  -4.761  -9.818  1.00 50.91           H  
ATOM    197  N   ARG A  14       8.770  -3.793  -6.090  1.00 47.52           N  
ATOM    198  H   ARG A  14       8.240  -3.148  -6.658  1.00 47.52           H  
ATOM    199  CA  ARG A  14       8.226  -4.179  -4.769  1.00 47.52           C  
ATOM    200  HA  ARG A  14       8.762  -5.059  -4.413  1.00 47.52           H  
ATOM    201  C   ARG A  14       6.751  -4.619  -4.816  1.00 47.52           C  
ATOM    202  CB  ARG A  14       8.481  -3.060  -3.740  1.00 47.52           C  
ATOM    203  HB2 ARG A  14       7.939  -3.302  -2.826  1.00 47.52           H  
ATOM    204  HB3 ARG A  14       8.104  -2.111  -4.122  1.00 47.52           H  
ATOM    205  O   ARG A  14       5.883  -3.919  -4.285  1.00 47.52           O  
ATOM    206  CG  ARG A  14       9.971  -2.928  -3.383  1.00 47.52           C  
ATOM    207  HG2 ARG A  14      10.359  -3.912  -3.119  1.00 47.52           H  
ATOM    208  HG3 ARG A  14      10.524  -2.549  -4.243  1.00 47.52           H  
ATOM    209  CD  ARG A  14      10.174  -1.980  -2.193  1.00 47.52           C  
ATOM    210  HD2 ARG A  14       9.902  -0.970  -2.501  1.00 47.52           H  
ATOM    211  HD3 ARG A  14       9.513  -2.293  -1.386  1.00 47.52           H  
ATOM    212  NE  ARG A  14      11.575  -1.999  -1.720  1.00 47.52           N  
ATOM    213  HE  ARG A  14      12.246  -2.426  -2.343  1.00 47.52           H  
ATOM    214  NH1 ARG A  14      11.262  -0.932   0.294  1.00 47.52           N  
ATOM    215 HH11 ARG A  14      11.634  -0.589   1.168  1.00 47.52           H  
ATOM    216 HH12 ARG A  14      10.290  -0.792   0.058  1.00 47.52           H  
ATOM    217  NH2 ARG A  14      13.295  -1.650  -0.259  1.00 47.52           N  
ATOM    218 HH21 ARG A  14      13.638  -1.295   0.622  1.00 47.52           H  
ATOM    219 HH22 ARG A  14      13.936  -2.110  -0.889  1.00 47.52           H  
ATOM    220  CZ  ARG A  14      12.035  -1.528  -0.571  1.00 47.52           C  
ATOM    221  N   PRO A  15       6.434  -5.805  -5.370  1.00 40.35           N  
ATOM    222  CA  PRO A  15       5.147  -6.453  -5.107  1.00 40.35           C  
ATOM    223  HA  PRO A  15       4.343  -5.803  -5.452  1.00 40.35           H  
ATOM    224  C   PRO A  15       4.985  -6.752  -3.596  1.00 40.35           C  
ATOM    225  CB  PRO A  15       5.160  -7.732  -5.953  1.00 40.35           C  
ATOM    226  HB2 PRO A  15       4.587  -8.538  -5.494  1.00 40.35           H  
ATOM    227  HB3 PRO A  15       4.771  -7.511  -6.947  1.00 40.35           H  
ATOM    228  O   PRO A  15       5.967  -7.110  -2.942  1.00 40.35           O  
ATOM    229  CG  PRO A  15       6.647  -8.077  -6.056  1.00 40.35           C  
ATOM    230  HG2 PRO A  15       6.866  -8.664  -6.948  1.00 40.35           H  
ATOM    231  HG3 PRO A  15       6.965  -8.609  -5.159  1.00 40.35           H  
ATOM    232  CD  PRO A  15       7.318  -6.704  -6.104  1.00 40.35           C  
ATOM    233  HD2 PRO A  15       7.396  -6.366  -7.137  1.00 40.35           H  
ATOM    234  HD3 PRO A  15       8.310  -6.765  -5.656  1.00 40.35           H  
ATOM    235  N   PRO A  16       3.775  -6.627  -3.009  1.00 50.51           N  
ATOM    236  CA  PRO A  16       2.516  -6.220  -3.644  1.00 50.51           C  
ATOM    237  HA  PRO A  16       2.405  -6.686  -4.623  1.00 50.51           H  
ATOM    238  C   PRO A  16       2.357  -4.697  -3.807  1.00 50.51           C  
ATOM    239  CB  PRO A  16       1.430  -6.770  -2.713  1.00 50.51           C  
ATOM    240  HB2 PRO A  16       1.241  -7.816  -2.953  1.00 50.51           H  
ATOM    241  HB3 PRO A  16       0.505  -6.196  -2.772  1.00 50.51           H  
ATOM    242  O   PRO A  16       1.636  -4.262  -4.699  1.00 50.51           O  
ATOM    243  CG  PRO A  16       2.073  -6.670  -1.329  1.00 50.51           C  
ATOM    244  HG2 PRO A  16       1.979  -5.653  -0.950  1.00 50.51           H  
ATOM    245  HG3 PRO A  16       1.636  -7.381  -0.629  1.00 50.51           H  
ATOM    246  CD  PRO A  16       3.542  -6.985  -1.615  1.00 50.51           C  
ATOM    247  HD2 PRO A  16       4.190  -6.417  -0.948  1.00 50.51           H  
ATOM    248  HD3 PRO A  16       3.720  -8.053  -1.485  1.00 50.51           H  
ATOM    249  N   PHE A  17       3.053  -3.895  -2.992  1.00 48.25           N  
ATOM    250  H   PHE A  17       3.665  -4.333  -2.318  1.00 48.25           H  
ATOM    251  CA  PHE A  17       2.859  -2.442  -2.866  1.00 48.25           C  
ATOM    252  HA  PHE A  17       1.873  -2.261  -2.436  1.00 48.25           H  
ATOM    253  C   PHE A  17       2.915  -1.678  -4.195  1.00 48.25           C  
ATOM    254  CB  PHE A  17       3.927  -1.882  -1.915  1.00 48.25           C  
ATOM    255  HB2 PHE A  17       4.914  -2.059  -2.343  1.00 48.25           H  
ATOM    256  HB3 PHE A  17       3.795  -0.803  -1.843  1.00 48.25           H  
ATOM    257  O   PHE A  17       2.187  -0.705  -4.374  1.00 48.25           O  
ATOM    258  CG  PHE A  17       3.879  -2.462  -0.516  1.00 48.25           C  
ATOM    259  CD1 PHE A  17       2.960  -1.952   0.419  1.00 48.25           C  
ATOM    260  HD1 PHE A  17       2.292  -1.151   0.138  1.00 48.25           H  
ATOM    261  CD2 PHE A  17       4.736  -3.519  -0.151  1.00 48.25           C  
ATOM    262  HD2 PHE A  17       5.442  -3.915  -0.866  1.00 48.25           H  
ATOM    263  CE1 PHE A  17       2.900  -2.491   1.716  1.00 48.25           C  
ATOM    264  HE1 PHE A  17       2.190  -2.097   2.429  1.00 48.25           H  
ATOM    265  CE2 PHE A  17       4.672  -4.062   1.145  1.00 48.25           C  
ATOM    266  HE2 PHE A  17       5.329  -4.872   1.423  1.00 48.25           H  
ATOM    267  CZ  PHE A  17       3.755  -3.546   2.079  1.00 48.25           C  
ATOM    268  HZ  PHE A  17       3.707  -3.960   3.075  1.00 48.25           H  
ATOM    269  N   GLY A  18       3.745  -2.128  -5.139  1.00 52.40           N  
ATOM    270  H   GLY A  18       4.375  -2.879  -4.899  1.00 52.40           H  
ATOM    271  CA  GLY A  18       3.809  -1.570  -6.485  1.00 52.40           C  
ATOM    272  HA2 GLY A  18       4.532  -2.152  -7.057  1.00 52.40           H  
ATOM    273  HA3 GLY A  18       4.123  -0.527  -6.435  1.00 52.40           H  
ATOM    274  C   GLY A  18       2.501  -1.660  -7.263  1.00 52.40           C  
ATOM    275  O   GLY A  18       2.089  -0.678  -7.875  1.00 52.40           O  
ATOM    276  N   LEU A  19       1.829  -2.813  -7.219  1.00 49.40           N  
ATOM    277  H   LEU A  19       2.137  -3.525  -6.573  1.00 49.40           H  
ATOM    278  CA  LEU A  19       0.557  -3.017  -7.913  1.00 49.40           C  
ATOM    279  HA  LEU A  19       0.650  -2.630  -8.928  1.00 49.40           H  
ATOM    280  C   LEU A  19      -0.566  -2.214  -7.254  1.00 49.40           C  
ATOM    281  CB  LEU A  19       0.225  -4.520  -7.979  1.00 49.40           C  
ATOM    282  HB2 LEU A  19      -0.837  -4.642  -8.189  1.00 49.40           H  
ATOM    283  HB3 LEU A  19       0.416  -4.966  -7.003  1.00 49.40           H  
ATOM    284  O   LEU A  19      -1.350  -1.595  -7.970  1.00 49.40           O  
ATOM    285  CG  LEU A  19       1.026  -5.270  -9.061  1.00 49.40           C  
ATOM    286  HG  LEU A  19       2.076  -4.985  -8.999  1.00 49.40           H  
ATOM    287  CD1 LEU A  19       0.931  -6.781  -8.847  1.00 49.40           C  
ATOM    288 HD11 LEU A  19       1.330  -7.042  -7.866  1.00 49.40           H  
ATOM    289 HD12 LEU A  19       1.513  -7.299  -9.609  1.00 49.40           H  
ATOM    290 HD13 LEU A  19      -0.108  -7.105  -8.908  1.00 49.40           H  
ATOM    291  CD2 LEU A  19       0.505  -4.964 -10.469  1.00 49.40           C  
ATOM    292 HD21 LEU A  19       1.077  -5.532 -11.203  1.00 49.40           H  
ATOM    293 HD22 LEU A  19       0.617  -3.904 -10.696  1.00 49.40           H  
ATOM    294 HD23 LEU A  19      -0.547  -5.238 -10.550  1.00 49.40           H  
ATOM    295  N   ASP A  20      -0.603  -2.142  -5.921  1.00 56.11           N  
ATOM    296  H   ASP A  20       0.031  -2.719  -5.387  1.00 56.11           H  
ATOM    297  CA  ASP A  20      -1.559  -1.292  -5.198  1.00 56.11           C  
ATOM    298  HA  ASP A  20      -2.571  -1.559  -5.504  1.00 56.11           H  
ATOM    299  C   ASP A  20      -1.357   0.198  -5.529  1.00 56.11           C  
ATOM    300  CB  ASP A  20      -1.441  -1.517  -3.680  1.00 56.11           C  
ATOM    301  HB2 ASP A  20      -2.018  -0.745  -3.172  1.00 56.11           H  
ATOM    302  HB3 ASP A  20      -0.399  -1.402  -3.380  1.00 56.11           H  
ATOM    303  O   ASP A  20      -2.321   0.902  -5.828  1.00 56.11           O  
ATOM    304  CG  ASP A  20      -1.969  -2.876  -3.206  1.00 56.11           C  
ATOM    305  OD1 ASP A  20      -2.996  -3.333  -3.756  1.00 56.11           O  
ATOM    306  OD2 ASP A  20      -1.364  -3.423  -2.255  1.00 56.11           O  
ATOM    307  N   ALA A  21      -0.107   0.678  -5.553  1.00 51.94           N  
ATOM    308  H   ALA A  21       0.647   0.063  -5.281  1.00 51.94           H  
ATOM    309  CA  ALA A  21       0.226   2.061  -5.900  1.00 51.94           C  
ATOM    310  HA  ALA A  21      -0.367   2.726  -5.271  1.00 51.94           H  
ATOM    311  C   ALA A  21      -0.107   2.399  -7.365  1.00 51.94           C  
ATOM    312  CB  ALA A  21       1.708   2.302  -5.590  1.00 51.94           C  
ATOM    313  HB1 ALA A  21       2.330   1.638  -6.190  1.00 51.94           H  
ATOM    314  HB2 ALA A  21       1.900   2.111  -4.534  1.00 51.94           H  
ATOM    315  HB3 ALA A  21       1.967   3.336  -5.816  1.00 51.94           H  
ATOM    316  O   ALA A  21      -0.705   3.443  -7.633  1.00 51.94           O  
ATOM    317  N   LEU A  22       0.220   1.510  -8.310  1.00 56.35           N  
ATOM    318  H   LEU A  22       0.732   0.686  -8.031  1.00 56.35           H  
ATOM    319  CA  LEU A  22      -0.127   1.663  -9.728  1.00 56.35           C  
ATOM    320  HA  LEU A  22       0.210   2.642 -10.070  1.00 56.35           H  
ATOM    321  C   LEU A  22      -1.646   1.622  -9.952  1.00 56.35           C  
ATOM    322  CB  LEU A  22       0.583   0.566 -10.546  1.00 56.35           C  
ATOM    323  HB2 LEU A  22       0.405  -0.395 -10.063  1.00 56.35           H  
ATOM    324  HB3 LEU A  22       0.136   0.518 -11.539  1.00 56.35           H  
ATOM    325  O   LEU A  22      -2.172   2.414 -10.732  1.00 56.35           O  
ATOM    326  CG  LEU A  22       2.101   0.784 -10.707  1.00 56.35           C  
ATOM    327  HG  LEU A  22       2.552   1.012  -9.741  1.00 56.35           H  
ATOM    328  CD1 LEU A  22       2.761  -0.476 -11.270  1.00 56.35           C  
ATOM    329 HD11 LEU A  22       2.334  -0.724 -12.241  1.00 56.35           H  
ATOM    330 HD12 LEU A  22       2.604  -1.308 -10.583  1.00 56.35           H  
ATOM    331 HD13 LEU A  22       3.833  -0.312 -11.376  1.00 56.35           H  
ATOM    332  CD2 LEU A  22       2.411   1.937 -11.662  1.00 56.35           C  
ATOM    333 HD21 LEU A  22       1.981   1.740 -12.643  1.00 56.35           H  
ATOM    334 HD22 LEU A  22       3.492   2.046 -11.755  1.00 56.35           H  
ATOM    335 HD23 LEU A  22       2.012   2.873 -11.272  1.00 56.35           H  
ATOM    336  N   THR A  23      -2.362   0.761  -9.227  1.00 56.98           N  
ATOM    337  H   THR A  23      -1.864   0.134  -8.611  1.00 56.98           H  
ATOM    338  CA  THR A  23      -3.828   0.652  -9.283  1.00 56.98           C  
ATOM    339  HA  THR A  23      -4.138   0.591 -10.326  1.00 56.98           H  
ATOM    340  C   THR A  23      -4.498   1.884  -8.676  1.00 56.98           C  
ATOM    341  CB  THR A  23      -4.297  -0.631  -8.577  1.00 56.98           C  
ATOM    342  HB  THR A  23      -3.970  -0.615  -7.537  1.00 56.98           H  
ATOM    343  O   THR A  23      -5.482   2.380  -9.221  1.00 56.98           O  
ATOM    344  CG2 THR A  23      -5.810  -0.835  -8.608  1.00 56.98           C  
ATOM    345 HG21 THR A  23      -6.183  -0.709  -9.625  1.00 56.98           H  
ATOM    346 HG22 THR A  23      -6.045  -1.842  -8.261  1.00 56.98           H  
ATOM    347 HG23 THR A  23      -6.287  -0.120  -7.938  1.00 56.98           H  
ATOM    348  OG1 THR A  23      -3.736  -1.750  -9.216  1.00 56.98           O  
ATOM    349  HG1 THR A  23      -2.851  -1.850  -8.857  1.00 56.98           H  
ATOM    350  N   ALA A  24      -3.954   2.437  -7.588  1.00 57.38           N  
ATOM    351  H   ALA A  24      -3.177   1.973  -7.141  1.00 57.38           H  
ATOM    352  CA  ALA A  24      -4.410   3.702  -7.018  1.00 57.38           C  
ATOM    353  HA  ALA A  24      -5.483   3.638  -6.836  1.00 57.38           H  
ATOM    354  C   ALA A  24      -4.186   4.870  -7.995  1.00 57.38           C  
ATOM    355  CB  ALA A  24      -3.713   3.914  -5.670  1.00 57.38           C  
ATOM    356  HB1 ALA A  24      -3.933   3.077  -5.007  1.00 57.38           H  
ATOM    357  HB2 ALA A  24      -2.634   3.979  -5.810  1.00 57.38           H  
ATOM    358  HB3 ALA A  24      -4.071   4.836  -5.211  1.00 57.38           H  
ATOM    359  O   ALA A  24      -5.132   5.600  -8.286  1.00 57.38           O  
ATOM    360  N   LEU A  25      -2.985   4.994  -8.576  1.00 54.15           N  
ATOM    361  H   LEU A  25      -2.252   4.362  -8.290  1.00 54.15           H  
ATOM    362  CA  LEU A  25      -2.671   5.989  -9.611  1.00 54.15           C  
ATOM    363  HA  LEU A  25      -2.816   6.986  -9.194  1.00 54.15           H  
ATOM    364  C   LEU A  25      -3.613   5.883 -10.818  1.00 54.15           C  
ATOM    365  CB  LEU A  25      -1.200   5.823 -10.046  1.00 54.15           C  
ATOM    366  HB2 LEU A  25      -1.091   6.112 -11.091  1.00 54.15           H  
ATOM    367  HB3 LEU A  25      -0.924   4.771  -9.978  1.00 54.15           H  
ATOM    368  O   LEU A  25      -4.164   6.894 -11.252  1.00 54.15           O  
ATOM    369  CG  LEU A  25      -0.233   6.672  -9.202  1.00 54.15           C  
ATOM    370  HG  LEU A  25      -0.558   6.676  -8.162  1.00 54.15           H  
ATOM    371  CD1 LEU A  25       1.186   6.107  -9.260  1.00 54.15           C  
ATOM    372 HD11 LEU A  25       1.856   6.731  -8.668  1.00 54.15           H  
ATOM    373 HD12 LEU A  25       1.537   6.075 -10.292  1.00 54.15           H  
ATOM    374 HD13 LEU A  25       1.192   5.099  -8.847  1.00 54.15           H  
ATOM    375  CD2 LEU A  25      -0.188   8.110  -9.727  1.00 54.15           C  
ATOM    376 HD21 LEU A  25      -1.187   8.546  -9.715  1.00 54.15           H  
ATOM    377 HD22 LEU A  25       0.460   8.711  -9.089  1.00 54.15           H  
ATOM    378 HD23 LEU A  25       0.200   8.126 -10.745  1.00 54.15           H  
ATOM    379  N   TYR A  26      -3.847   4.671 -11.327  1.00 54.11           N  
ATOM    380  H   TYR A  26      -3.336   3.885 -10.950  1.00 54.11           H  
ATOM    381  CA  TYR A  26      -4.779   4.425 -12.428  1.00 54.11           C  
ATOM    382  HA  TYR A  26      -4.466   5.017 -13.288  1.00 54.11           H  
ATOM    383  C   TYR A  26      -6.209   4.853 -12.065  1.00 54.11           C  
ATOM    384  CB  TYR A  26      -4.719   2.940 -12.815  1.00 54.11           C  
ATOM    385  HB2 TYR A  26      -5.039   2.331 -11.969  1.00 54.11           H  
ATOM    386  HB3 TYR A  26      -3.684   2.676 -13.032  1.00 54.11           H  
ATOM    387  O   TYR A  26      -6.843   5.601 -12.810  1.00 54.11           O  
ATOM    388  CG  TYR A  26      -5.565   2.591 -14.022  1.00 54.11           C  
ATOM    389  CD1 TYR A  26      -6.909   2.199 -13.859  1.00 54.11           C  
ATOM    390  HD1 TYR A  26      -7.341   2.131 -12.871  1.00 54.11           H  
ATOM    391  CD2 TYR A  26      -5.005   2.670 -15.312  1.00 54.11           C  
ATOM    392  HD2 TYR A  26      -3.969   2.951 -15.435  1.00 54.11           H  
ATOM    393  CE1 TYR A  26      -7.697   1.895 -14.986  1.00 54.11           C  
ATOM    394  HE1 TYR A  26      -8.727   1.597 -14.859  1.00 54.11           H  
ATOM    395  CE2 TYR A  26      -5.788   2.359 -16.440  1.00 54.11           C  
ATOM    396  HE2 TYR A  26      -5.368   2.392 -17.435  1.00 54.11           H  
ATOM    397  OH  TYR A  26      -7.883   1.688 -17.375  1.00 54.11           O  
ATOM    398  HH  TYR A  26      -8.776   1.421 -17.143  1.00 54.11           H  
ATOM    399  CZ  TYR A  26      -7.136   1.976 -16.279  1.00 54.11           C  
ATOM    400  N   ASN A  27      -6.701   4.444 -10.893  1.00 58.70           N  
ATOM    401  H   ASN A  27      -6.130   3.846 -10.313  1.00 58.70           H  
ATOM    402  CA  ASN A  27      -8.052   4.768 -10.445  1.00 58.70           C  
ATOM    403  HA  ASN A  27      -8.748   4.504 -11.241  1.00 58.70           H  
ATOM    404  C   ASN A  27      -8.249   6.274 -10.201  1.00 58.70           C  
ATOM    405  CB  ASN A  27      -8.389   3.917  -9.209  1.00 58.70           C  
ATOM    406  HB2 ASN A  27      -9.290   4.312  -8.739  1.00 58.70           H  
ATOM    407  HB3 ASN A  27      -7.573   3.979  -8.489  1.00 58.70           H  
ATOM    408  O   ASN A  27      -9.277   6.805 -10.609  1.00 58.70           O  
ATOM    409  CG  ASN A  27      -8.669   2.463  -9.561  1.00 58.70           C  
ATOM    410  ND2 ASN A  27      -8.347   1.539  -8.690  1.00 58.70           N  
ATOM    411 HD21 ASN A  27      -8.477   0.590  -9.010  1.00 58.70           H  
ATOM    412 HD22 ASN A  27      -7.718   1.777  -7.936  1.00 58.70           H  
ATOM    413  OD1 ASN A  27      -9.215   2.134 -10.598  1.00 58.70           O  
ATOM    414  N   GLU A  28      -7.287   6.995  -9.617  1.00 56.30           N  
ATOM    415  H   GLU A  28      -6.463   6.527  -9.270  1.00 56.30           H  
ATOM    416  CA  GLU A  28      -7.382   8.461  -9.472  1.00 56.30           C  
ATOM    417  HA  GLU A  28      -8.358   8.715  -9.060  1.00 56.30           H  
ATOM    418  C   GLU A  28      -7.304   9.201 -10.821  1.00 56.30           C  
ATOM    419  CB  GLU A  28      -6.307   8.991  -8.505  1.00 56.30           C  
ATOM    420  HB2 GLU A  28      -5.324   8.683  -8.860  1.00 56.30           H  
ATOM    421  HB3 GLU A  28      -6.338  10.080  -8.525  1.00 56.30           H  
ATOM    422  O   GLU A  28      -7.986  10.213 -11.019  1.00 56.30           O  
ATOM    423  CG  GLU A  28      -6.472   8.541  -7.041  1.00 56.30           C  
ATOM    424  HG2 GLU A  28      -6.236   7.479  -6.970  1.00 56.30           H  
ATOM    425  HG3 GLU A  28      -5.745   9.076  -6.431  1.00 56.30           H  
ATOM    426  CD  GLU A  28      -7.878   8.776  -6.471  1.00 56.30           C  
ATOM    427  OE1 GLU A  28      -8.386   7.872  -5.764  1.00 56.30           O  
ATOM    428  OE2 GLU A  28      -8.519   9.803  -6.776  1.00 56.30           O  
ATOM    429  N   CYS A  29      -6.541   8.673 -11.787  1.00 51.71           N  
ATOM    430  H   CYS A  29      -5.975   7.866 -11.570  1.00 51.71           H  
ATOM    431  CA  CYS A  29      -6.501   9.210 -13.150  1.00 51.71           C  
ATOM    432  HA  CYS A  29      -6.312  10.282 -13.102  1.00 51.71           H  
ATOM    433  C   CYS A  29      -7.833   9.032 -13.902  1.00 51.71           C  
ATOM    434  CB  CYS A  29      -5.355   8.551 -13.929  1.00 51.71           C  
ATOM    435  HB2 CYS A  29      -5.454   8.808 -14.984  1.00 51.71           H  
ATOM    436  HB3 CYS A  29      -5.405   7.467 -13.828  1.00 51.71           H  
ATOM    437  O   CYS A  29      -8.219   9.919 -14.663  1.00 51.71           O  
ATOM    438  SG  CYS A  29      -3.757   9.157 -13.323  1.00 51.71           S  
ATOM    439  HG  CYS A  29      -3.790   8.491 -12.166  1.00 51.71           H  
ATOM    440  N   TRP A  30      -8.541   7.913 -13.699  1.00 53.04           N  
ATOM    441  H   TRP A  30      -8.134   7.199 -13.112  1.00 53.04           H  
ATOM    442  CA  TRP A  30      -9.765   7.584 -14.447  1.00 53.04           C  
ATOM    443  HA  TRP A  30      -9.788   8.198 -15.347  1.00 53.04           H  
ATOM    444  C   TRP A  30     -11.083   7.919 -13.731  1.00 53.04           C  
ATOM    445  CB  TRP A  30      -9.699   6.133 -14.936  1.00 53.04           C  
ATOM    446  HB2 TRP A  30      -9.372   5.483 -14.125  1.00 53.04           H  
ATOM    447  HB3 TRP A  30     -10.699   5.814 -15.228  1.00 53.04           H  
ATOM    448  O   TRP A  30     -12.082   8.148 -14.416  1.00 53.04           O  
ATOM    449  CG  TRP A  30      -8.805   5.954 -16.127  1.00 53.04           C  
ATOM    450  CD1 TRP A  30      -7.507   5.575 -16.096  1.00 53.04           C  
ATOM    451  HD1 TRP A  30      -6.962   5.319 -15.200  1.00 53.04           H  
ATOM    452  CD2 TRP A  30      -9.127   6.137 -17.543  1.00 53.04           C  
ATOM    453  CE2 TRP A  30      -7.954   5.881 -18.313  1.00 53.04           C  
ATOM    454  CE3 TRP A  30     -10.304   6.457 -18.259  1.00 53.04           C  
ATOM    455  HE3 TRP A  30     -11.220   6.602 -17.706  1.00 53.04           H  
ATOM    456  NE1 TRP A  30      -7.000   5.539 -17.379  1.00 53.04           N  
ATOM    457  HE1 TRP A  30      -6.070   5.205 -17.592  1.00 53.04           H  
ATOM    458  CH2 TRP A  30      -9.133   6.257 -20.397  1.00 53.04           C  
ATOM    459  HH2 TRP A  30      -9.151   6.235 -21.477  1.00 53.04           H  
ATOM    460  CZ2 TRP A  30      -7.942   5.956 -19.714  1.00 53.04           C  
ATOM    461  HZ2 TRP A  30      -7.039   5.724 -20.258  1.00 53.04           H  
ATOM    462  CZ3 TRP A  30     -10.312   6.504 -19.669  1.00 53.04           C  
ATOM    463  HZ3 TRP A  30     -11.245   6.663 -20.190  1.00 53.04           H  
ATOM    464  N   LYS A  31     -11.102   8.065 -12.396  1.00 50.37           N  
ATOM    465  H   LYS A  31     -10.272   7.806 -11.883  1.00 50.37           H  
ATOM    466  CA  LYS A  31     -12.272   8.549 -11.625  1.00 50.37           C  
ATOM    467  HA  LYS A  31     -13.063   7.799 -11.648  1.00 50.37           H  
ATOM    468  C   LYS A  31     -12.882   9.828 -12.207  1.00 50.37           C  
ATOM    469  CB  LYS A  31     -11.856   8.818 -10.169  1.00 50.37           C  
ATOM    470  HB2 LYS A  31     -10.816   9.144 -10.147  1.00 50.37           H  
ATOM    471  HB3 LYS A  31     -12.459   9.633  -9.770  1.00 50.37           H  
ATOM    472  O   LYS A  31     -14.099   9.957 -12.263  1.00 50.37           O  
ATOM    473  CG  LYS A  31     -12.052   7.614  -9.236  1.00 50.37           C  
ATOM    474  HG2 LYS A  31     -11.597   6.718  -9.658  1.00 50.37           H  
ATOM    475  HG3 LYS A  31     -13.118   7.436  -9.096  1.00 50.37           H  
ATOM    476  CD  LYS A  31     -11.400   7.953  -7.893  1.00 50.37           C  
ATOM    477  HD2 LYS A  31     -11.821   8.887  -7.519  1.00 50.37           H  
ATOM    478  HD3 LYS A  31     -10.331   8.101  -8.050  1.00 50.37           H  
ATOM    479  CE  LYS A  31     -11.597   6.860  -6.849  1.00 50.37           C  
ATOM    480  HE2 LYS A  31     -12.665   6.692  -6.708  1.00 50.37           H  
ATOM    481  HE3 LYS A  31     -11.137   5.942  -7.214  1.00 50.37           H  
ATOM    482  NZ  LYS A  31     -10.960   7.286  -5.583  1.00 50.37           N  
ATOM    483  HZ1 LYS A  31      -9.978   7.457  -5.744  1.00 50.37           H  
ATOM    484  HZ2 LYS A  31     -11.021   6.596  -4.848  1.00 50.37           H  
ATOM    485  HZ3 LYS A  31     -11.306   8.184  -5.277  1.00 50.37           H  
ATOM    486  N   GLY A  32     -12.044  10.741 -12.703  1.00 44.09           N  
ATOM    487  H   GLY A  32     -11.056  10.539 -12.638  1.00 44.09           H  
ATOM    488  CA  GLY A  32     -12.460  12.015 -13.301  1.00 44.09           C  
ATOM    489  HA2 GLY A  32     -13.138  12.516 -12.610  1.00 44.09           H  
ATOM    490  HA3 GLY A  32     -11.581  12.648 -13.428  1.00 44.09           H  
ATOM    491  C   GLY A  32     -13.176  11.934 -14.660  1.00 44.09           C  
ATOM    492  O   GLY A  32     -13.367  12.977 -15.279  1.00 44.09           O  
ATOM    493  N   LYS A  33     -13.533  10.738 -15.154  1.00 43.61           N  
ATOM    494  H   LYS A  33     -13.269   9.918 -14.626  1.00 43.61           H  
ATOM    495  CA  LYS A  33     -14.299  10.531 -16.402  1.00 43.61           C  
ATOM    496  HA  LYS A  33     -14.569  11.496 -16.829  1.00 43.61           H  
ATOM    497  C   LYS A  33     -15.643   9.805 -16.222  1.00 43.61           C  
ATOM    498  CB  LYS A  33     -13.429   9.767 -17.418  1.00 43.61           C  
ATOM    499  HB2 LYS A  33     -12.908   8.957 -16.908  1.00 43.61           H  
ATOM    500  HB3 LYS A  33     -14.077   9.315 -18.169  1.00 43.61           H  
ATOM    501  O   LYS A  33     -16.366   9.681 -17.205  1.00 43.61           O  
ATOM    502  CG  LYS A  33     -12.420  10.652 -18.164  1.00 43.61           C  
ATOM    503  HG2 LYS A  33     -11.724  11.103 -17.456  1.00 43.61           H  
ATOM    504  HG3 LYS A  33     -12.950  11.436 -18.704  1.00 43.61           H  
ATOM    505  CD  LYS A  33     -11.654   9.766 -19.155  1.00 43.61           C  
ATOM    506  HD2 LYS A  33     -11.100   9.027 -18.575  1.00 43.61           H  
ATOM    507  HD3 LYS A  33     -12.366   9.248 -19.797  1.00 43.61           H  
ATOM    508  CE  LYS A  33     -10.669  10.546 -20.027  1.00 43.61           C  
ATOM    509  HE2 LYS A  33     -10.000  11.103 -19.371  1.00 43.61           H  
ATOM    510  HE3 LYS A  33     -11.222  11.259 -20.639  1.00 43.61           H  
ATOM    511  NZ  LYS A  33      -9.887   9.612 -20.877  1.00 43.61           N  
ATOM    512  HZ1 LYS A  33      -9.165  10.097 -21.390  1.00 43.61           H  
ATOM    513  HZ2 LYS A  33     -10.491   9.128 -21.527  1.00 43.61           H  
ATOM    514  HZ3 LYS A  33      -9.445   8.910 -20.301  1.00 43.61           H  
ATOM    515  N   GLY A  34     -15.951   9.286 -15.028  1.00 45.15           N  
ATOM    516  H   GLY A  34     -15.335   9.465 -14.248  1.00 45.15           H  
ATOM    517  CA  GLY A  34     -17.112   8.406 -14.812  1.00 45.15           C  
ATOM    518  HA2 GLY A  34     -17.230   7.739 -15.666  1.00 45.15           H  
ATOM    519  HA3 GLY A  34     -16.925   7.795 -13.929  1.00 45.15           H  
ATOM    520  C   GLY A  34     -18.443   9.132 -14.594  1.00 45.15           C  
ATOM    521  O   GLY A  34     -19.465   8.713 -15.129  1.00 45.15           O  
ATOM    522  N   ASP A  35     -18.433  10.228 -13.835  1.00 42.09           N  
ATOM    523  H   ASP A  35     -17.565  10.530 -13.415  1.00 42.09           H  
ATOM    524  CA  ASP A  35     -19.620  11.058 -13.609  1.00 42.09           C  
ATOM    525  HA  ASP A  35     -20.504  10.422 -13.657  1.00 42.09           H  
ATOM    526  C   ASP A  35     -19.763  12.125 -14.702  1.00 42.09           C  
ATOM    527  CB  ASP A  35     -19.584  11.679 -12.205  1.00 42.09           C  
ATOM    528  HB2 ASP A  35     -20.303  12.497 -12.164  1.00 42.09           H  
ATOM    529  HB3 ASP A  35     -18.594  12.093 -12.010  1.00 42.09           H  
ATOM    530  O   ASP A  35     -18.783  12.731 -15.133  1.00 42.09           O  
ATOM    531  CG  ASP A  35     -19.965  10.660 -11.127  1.00 42.09           C  
ATOM    532  OD1 ASP A  35     -21.118  10.177 -11.189  1.00 42.09           O  
ATOM    533  OD2 ASP A  35     -19.120  10.399 -10.241  1.00 42.09           O  
ATOM    534  N   GLY A  36     -21.001  12.391 -15.133  1.00 51.71           N  
ATOM    535  H   GLY A  36     -21.749  11.859 -14.711  1.00 51.71           H  
ATOM    536  CA  GLY A  36     -21.330  13.255 -16.280  1.00 51.71           C  
ATOM    537  HA2 GLY A  36     -22.382  13.120 -16.531  1.00 51.71           H  
ATOM    538  HA3 GLY A  36     -20.733  12.924 -17.130  1.00 51.71           H  
ATOM    539  C   GLY A  36     -21.075  14.761 -16.104  1.00 51.71           C  
ATOM    540  O   GLY A  36     -21.649  15.568 -16.841  1.00 51.71           O  
ATOM    541  N   ASP A  37     -20.254  15.151 -15.132  1.00 45.53           N  
ATOM    542  H   ASP A  37     -19.701  14.431 -14.688  1.00 45.53           H  
ATOM    543  CA  ASP A  37     -19.917  16.539 -14.839  1.00 45.53           C  
ATOM    544  HA  ASP A  37     -20.751  17.144 -15.195  1.00 45.53           H  
ATOM    545  C   ASP A  37     -18.664  16.987 -15.608  1.00 45.53           C  
ATOM    546  CB  ASP A  37     -19.805  16.759 -13.319  1.00 45.53           C  
ATOM    547  HB2 ASP A  37     -18.757  16.769 -13.021  1.00 45.53           H  
ATOM    548  HB3 ASP A  37     -20.296  15.939 -12.796  1.00 45.53           H  
ATOM    549  O   ASP A  37     -17.712  16.232 -15.806  1.00 45.53           O  
ATOM    550  CG  ASP A  37     -20.478  18.067 -12.895  1.00 45.53           C  
ATOM    551  OD1 ASP A  37     -20.469  19.014 -13.723  1.00 45.53           O  
ATOM    552  OD2 ASP A  37     -21.005  18.112 -11.763  1.00 45.53           O  
ATOM    553  N   LYS A  38     -18.631  18.240 -16.074  1.00 45.09           N  
ATOM    554  H   LYS A  38     -19.349  18.860 -15.728  1.00 45.09           H  
ATOM    555  CA  LYS A  38     -17.611  18.716 -17.040  1.00 45.09           C  
ATOM    556  HA  LYS A  38     -17.299  17.847 -17.619  1.00 45.09           H  
ATOM    557  C   LYS A  38     -16.313  19.171 -16.360  1.00 45.09           C  
ATOM    558  CB  LYS A  38     -18.223  19.715 -18.035  1.00 45.09           C  
ATOM    559  HB2 LYS A  38     -18.710  20.523 -17.489  1.00 45.09           H  
ATOM    560  HB3 LYS A  38     -17.434  20.134 -18.661  1.00 45.09           H  
ATOM    561  O   LYS A  38     -15.763  20.231 -16.672  1.00 45.09           O  
ATOM    562  CG  LYS A  38     -19.233  18.994 -18.940  1.00 45.09           C  
ATOM    563  HG2 LYS A  38     -20.012  18.543 -18.325  1.00 45.09           H  
ATOM    564  HG3 LYS A  38     -18.719  18.200 -19.481  1.00 45.09           H  
ATOM    565  CD  LYS A  38     -19.895  19.936 -19.947  1.00 45.09           C  
ATOM    566  HD2 LYS A  38     -19.135  20.380 -20.591  1.00 45.09           H  
ATOM    567  HD3 LYS A  38     -20.427  20.718 -19.405  1.00 45.09           H  
ATOM    568  CE  LYS A  38     -20.877  19.101 -20.774  1.00 45.09           C  
ATOM    569  HE2 LYS A  38     -21.540  18.576 -20.087  1.00 45.09           H  
ATOM    570  HE3 LYS A  38     -20.315  18.342 -21.319  1.00 45.09           H  
ATOM    571  NZ  LYS A  38     -21.671  19.932 -21.709  1.00 45.09           N  
ATOM    572  HZ1 LYS A  38     -22.307  19.340 -22.225  1.00 45.09           H  
ATOM    573  HZ2 LYS A  38     -21.064  20.406 -22.363  1.00 45.09           H  
ATOM    574  HZ3 LYS A  38     -22.213  20.608 -21.191  1.00 45.09           H  
ATOM    575  N   GLY A  39     -15.829  18.360 -15.422  1.00 42.73           N  
ATOM    576  H   GLY A  39     -16.326  17.492 -15.281  1.00 42.73           H  
ATOM    577  CA  GLY A  39     -14.657  18.618 -14.593  1.00 42.73           C  
ATOM    578  HA2 GLY A  39     -14.609  17.860 -13.812  1.00 42.73           H  
ATOM    579  HA3 GLY A  39     -14.761  19.591 -14.112  1.00 42.73           H  
ATOM    580  C   GLY A  39     -13.344  18.574 -15.374  1.00 42.73           C  
ATOM    581  O   GLY A  39     -12.738  17.519 -15.533  1.00 42.73           O  
ATOM    582  N   LYS A  40     -12.833  19.741 -15.784  1.00 43.36           N  
ATOM    583  H   LYS A  40     -13.416  20.556 -15.658  1.00 43.36           H  
ATOM    584  CA  LYS A  40     -11.490  19.916 -16.380  1.00 43.36           C  
ATOM    585  HA  LYS A  40     -11.348  19.144 -17.136  1.00 43.36           H  
ATOM    586  C   LYS A  40     -10.332  19.721 -15.367  1.00 43.36           C  
ATOM    587  CB  LYS A  40     -11.390  21.295 -17.062  1.00 43.36           C  
ATOM    588  HB2 LYS A  40     -11.527  22.069 -16.307  1.00 43.36           H  
ATOM    589  HB3 LYS A  40     -10.381  21.396 -17.463  1.00 43.36           H  
ATOM    590  O   LYS A  40      -9.359  20.461 -15.420  1.00 43.36           O  
ATOM    591  CG  LYS A  40     -12.363  21.545 -18.222  1.00 43.36           C  
ATOM    592  HG2 LYS A  40     -13.391  21.546 -17.860  1.00 43.36           H  
ATOM    593  HG3 LYS A  40     -12.240  20.764 -18.973  1.00 43.36           H  
ATOM    594  CD  LYS A  40     -12.021  22.912 -18.832  1.00 43.36           C  
ATOM    595  HD2 LYS A  40     -10.965  22.917 -19.102  1.00 43.36           H  
ATOM    596  HD3 LYS A  40     -12.193  23.686 -18.085  1.00 43.36           H  
ATOM    597  CE  LYS A  40     -12.850  23.206 -20.082  1.00 43.36           C  
ATOM    598  HE2 LYS A  40     -12.733  22.373 -20.775  1.00 43.36           H  
ATOM    599  HE3 LYS A  40     -13.900  23.267 -19.797  1.00 43.36           H  
ATOM    600  NZ  LYS A  40     -12.397  24.470 -20.713  1.00 43.36           N  
ATOM    601  HZ1 LYS A  40     -12.493  25.239 -20.065  1.00 43.36           H  
ATOM    602  HZ2 LYS A  40     -12.929  24.667 -21.549  1.00 43.36           H  
ATOM    603  HZ3 LYS A  40     -11.421  24.394 -20.963  1.00 43.36           H  
ATOM    604  N   GLY A  41     -10.467  18.804 -14.404  1.00 40.27           N  
ATOM    605  H   GLY A  41     -11.263  18.186 -14.469  1.00 40.27           H  
ATOM    606  CA  GLY A  41      -9.591  18.702 -13.226  1.00 40.27           C  
ATOM    607  HA2 GLY A  41     -10.201  18.444 -12.360  1.00 40.27           H  
ATOM    608  HA3 GLY A  41      -9.128  19.668 -13.025  1.00 40.27           H  
ATOM    609  C   GLY A  41      -8.473  17.659 -13.320  1.00 40.27           C  
ATOM    610  O   GLY A  41      -7.326  17.976 -13.034  1.00 40.27           O  
ATOM    611  N   ASN A  42      -8.784  16.422 -13.733  1.00 49.29           N  
ATOM    612  H   ASN A  42      -9.756  16.216 -13.917  1.00 49.29           H  
ATOM    613  CA  ASN A  42      -7.849  15.285 -13.599  1.00 49.29           C  
ATOM    614  HA  ASN A  42      -7.015  15.594 -12.970  1.00 49.29           H  
ATOM    615  C   ASN A  42      -7.197  14.825 -14.920  1.00 49.29           C  
ATOM    616  CB  ASN A  42      -8.546  14.117 -12.867  1.00 49.29           C  
ATOM    617  HB2 ASN A  42      -9.507  13.898 -13.332  1.00 49.29           H  
ATOM    618  HB3 ASN A  42      -7.926  13.225 -12.960  1.00 49.29           H  
ATOM    619  O   ASN A  42      -6.370  13.913 -14.907  1.00 49.29           O  
ATOM    620  CG  ASN A  42      -8.762  14.355 -11.379  1.00 49.29           C  
ATOM    621  ND2 ASN A  42      -8.862  13.305 -10.595  1.00 49.29           N  
ATOM    622 HD21 ASN A  42      -8.695  12.367 -10.930  1.00 49.29           H  
ATOM    623 HD22 ASN A  42      -8.983  13.486  -9.609  1.00 49.29           H  
ATOM    624  OD1 ASN A  42      -8.849  15.473 -10.903  1.00 49.29           O  
ATOM    625  N   GLY A  43      -7.546  15.434 -16.059  1.00 43.33           N  
ATOM    626  H   GLY A  43      -8.183  16.216 -16.004  1.00 43.33           H  
ATOM    627  CA  GLY A  43      -7.033  15.024 -17.375  1.00 43.33           C  
ATOM    628  HA2 GLY A  43      -7.471  15.662 -18.143  1.00 43.33           H  
ATOM    629  HA3 GLY A  43      -7.321  13.990 -17.569  1.00 43.33           H  
ATOM    630  C   GLY A  43      -5.509  15.127 -17.492  1.00 43.33           C  
ATOM    631  O   GLY A  43      -4.865  14.199 -17.981  1.00 43.33           O  
ATOM    632  N   ASP A  44      -4.932  16.209 -16.967  1.00 46.61           N  
ATOM    633  H   ASP A  44      -5.513  16.957 -16.616  1.00 46.61           H  
ATOM    634  CA  ASP A  44      -3.489  16.461 -17.030  1.00 46.61           C  
ATOM    635  HA  ASP A  44      -3.155  16.311 -18.056  1.00 46.61           H  
ATOM    636  C   ASP A  44      -2.688  15.491 -16.148  1.00 46.61           C  
ATOM    637  CB  ASP A  44      -3.211  17.927 -16.662  1.00 46.61           C  
ATOM    638  HB2 ASP A  44      -3.558  18.111 -15.645  1.00 46.61           H  
ATOM    639  HB3 ASP A  44      -2.136  18.100 -16.692  1.00 46.61           H  
ATOM    640  O   ASP A  44      -1.595  15.080 -16.530  1.00 46.61           O  
ATOM    641  CG  ASP A  44      -3.890  18.910 -17.628  1.00 46.61           C  
ATOM    642  OD1 ASP A  44      -3.920  18.612 -18.843  1.00 46.61           O  
ATOM    643  OD2 ASP A  44      -4.417  19.932 -17.141  1.00 46.61           O  
ATOM    644  N   ASN A  45      -3.259  15.026 -15.028  1.00 47.63           N  
ATOM    645  H   ASN A  45      -4.162  15.397 -14.768  1.00 47.63           H  
ATOM    646  CA  ASN A  45      -2.653  13.984 -14.191  1.00 47.63           C  
ATOM    647  HA  ASN A  45      -1.629  14.274 -13.955  1.00 47.63           H  
ATOM    648  C   ASN A  45      -2.583  12.644 -14.940  1.00 47.63           C  
ATOM    649  CB  ASN A  45      -3.441  13.847 -12.873  1.00 47.63           C  
ATOM    650  HB2 ASN A  45      -3.055  12.991 -12.318  1.00 47.63           H  
ATOM    651  HB3 ASN A  45      -4.493  13.663 -13.089  1.00 47.63           H  
ATOM    652  O   ASN A  45      -1.545  11.983 -14.932  1.00 47.63           O  
ATOM    653  CG  ASN A  45      -3.320  15.061 -11.968  1.00 47.63           C  
ATOM    654  ND2 ASN A  45      -4.221  15.221 -11.027  1.00 47.63           N  
ATOM    655 HD21 ASN A  45      -4.960  14.548 -10.883  1.00 47.63           H  
ATOM    656 HD22 ASN A  45      -4.111  16.046 -10.456  1.00 47.63           H  
ATOM    657  OD1 ASN A  45      -2.425  15.876 -12.082  1.00 47.63           O  
ATOM    658  N   CYS A  46      -3.651  12.271 -15.653  1.00 47.96           N  
ATOM    659  H   CYS A  46      -4.468  12.865 -15.641  1.00 47.96           H  
ATOM    660  CA  CYS A  46      -3.656  11.075 -16.498  1.00 47.96           C  
ATOM    661  HA  CYS A  46      -3.371  10.219 -15.886  1.00 47.96           H  
ATOM    662  C   CYS A  46      -2.612  11.177 -17.625  1.00 47.96           C  
ATOM    663  CB  CYS A  46      -5.082  10.855 -17.021  1.00 47.96           C  
ATOM    664  HB2 CYS A  46      -5.354  11.664 -17.698  1.00 47.96           H  
ATOM    665  HB3 CYS A  46      -5.779  10.854 -16.183  1.00 47.96           H  
ATOM    666  O   CYS A  46      -1.847  10.236 -17.840  1.00 47.96           O  
ATOM    667  SG  CYS A  46      -5.199   9.266 -17.897  1.00 47.96           S  
ATOM    668  HG  CYS A  46      -4.674   8.504 -16.934  1.00 47.96           H  
ATOM    669  N   PHE A  47      -2.504  12.340 -18.278  1.00 46.91           N  
ATOM    670  H   PHE A  47      -3.160  13.078 -18.064  1.00 46.91           H  
ATOM    671  CA  PHE A  47      -1.480  12.588 -19.296  1.00 46.91           C  
ATOM    672  HA  PHE A  47      -1.536  11.788 -20.035  1.00 46.91           H  
ATOM    673  C   PHE A  47      -0.055  12.569 -18.716  1.00 46.91           C  
ATOM    674  CB  PHE A  47      -1.780  13.915 -20.004  1.00 46.91           C  
ATOM    675  HB2 PHE A  47      -2.802  13.889 -20.380  1.00 46.91           H  
ATOM    676  HB3 PHE A  47      -1.720  14.727 -19.279  1.00 46.91           H  
ATOM    677  O   PHE A  47       0.849  12.017 -19.340  1.00 46.91           O  
ATOM    678  CG  PHE A  47      -0.853  14.209 -21.169  1.00 46.91           C  
ATOM    679  CD1 PHE A  47       0.121  15.222 -21.069  1.00 46.91           C  
ATOM    680  HD1 PHE A  47       0.198  15.802 -20.161  1.00 46.91           H  
ATOM    681  CD2 PHE A  47      -0.963  13.465 -22.359  1.00 46.91           C  
ATOM    682  HD2 PHE A  47      -1.702  12.681 -22.438  1.00 46.91           H  
ATOM    683  CE1 PHE A  47       0.970  15.497 -22.157  1.00 46.91           C  
ATOM    684  HE1 PHE A  47       1.690  16.298 -22.086  1.00 46.91           H  
ATOM    685  CE2 PHE A  47      -0.112  13.736 -23.445  1.00 46.91           C  
ATOM    686  HE2 PHE A  47      -0.203  13.161 -24.355  1.00 46.91           H  
ATOM    687  CZ  PHE A  47       0.854  14.753 -23.346  1.00 46.91           C  
ATOM    688  HZ  PHE A  47       1.496  14.967 -24.188  1.00 46.91           H  
ATOM    689  N   ALA A  48       0.161  13.102 -17.510  1.00 46.28           N  
ATOM    690  H   ALA A  48      -0.596  13.596 -17.058  1.00 46.28           H  
ATOM    691  CA  ALA A  48       1.450  13.059 -16.823  1.00 46.28           C  
ATOM    692  HA  ALA A  48       2.211  13.459 -17.493  1.00 46.28           H  
ATOM    693  C   ALA A  48       1.869  11.623 -16.462  1.00 46.28           C  
ATOM    694  CB  ALA A  48       1.385  13.961 -15.585  1.00 46.28           C  
ATOM    695  HB1 ALA A  48       2.353  13.972 -15.085  1.00 46.28           H  
ATOM    696  HB2 ALA A  48       1.126  14.978 -15.880  1.00 46.28           H  
ATOM    697  HB3 ALA A  48       0.632  13.593 -14.888  1.00 46.28           H  
ATOM    698  O   ALA A  48       3.019  11.252 -16.694  1.00 46.28           O  
ATOM    699  N   VAL A  49       0.942  10.789 -15.975  1.00 50.08           N  
ATOM    700  H   VAL A  49       0.027  11.165 -15.771  1.00 50.08           H  
ATOM    701  CA  VAL A  49       1.198   9.368 -15.678  1.00 50.08           C  
ATOM    702  HA  VAL A  49       2.109   9.300 -15.083  1.00 50.08           H  
ATOM    703  C   VAL A  49       1.458   8.566 -16.958  1.00 50.08           C  
ATOM    704  CB  VAL A  49       0.052   8.768 -14.836  1.00 50.08           C  
ATOM    705  HB  VAL A  49      -0.901   8.981 -15.321  1.00 50.08           H  
ATOM    706  O   VAL A  49       2.405   7.784 -16.998  1.00 50.08           O  
ATOM    707  CG1 VAL A  49       0.175   7.250 -14.648  1.00 50.08           C  
ATOM    708 HG11 VAL A  49       0.068   6.738 -15.604  1.00 50.08           H  
ATOM    709 HG12 VAL A  49      -0.615   6.896 -13.985  1.00 50.08           H  
ATOM    710 HG13 VAL A  49       1.145   7.006 -14.214  1.00 50.08           H  
ATOM    711  CG2 VAL A  49       0.054   9.390 -13.433  1.00 50.08           C  
ATOM    712 HG21 VAL A  49       0.988   9.159 -12.920  1.00 50.08           H  
ATOM    713 HG22 VAL A  49      -0.782   8.997 -12.854  1.00 50.08           H  
ATOM    714 HG23 VAL A  49      -0.055  10.472 -13.492  1.00 50.08           H  
ATOM    715  N   GLN A  50       0.699   8.799 -18.034  1.00 49.28           N  
ATOM    716  H   GLN A  50      -0.084   9.432 -17.949  1.00 49.28           H  
ATOM    717  CA  GLN A  50       0.956   8.174 -19.340  1.00 49.28           C  
ATOM    718  HA  GLN A  50       0.989   7.091 -19.218  1.00 49.28           H  
ATOM    719  C   GLN A  50       2.304   8.596 -19.932  1.00 49.28           C  
ATOM    720  CB  GLN A  50      -0.167   8.529 -20.322  1.00 49.28           C  
ATOM    721  HB2 GLN A  50       0.158   8.288 -21.334  1.00 49.28           H  
ATOM    722  HB3 GLN A  50      -0.375   9.598 -20.274  1.00 49.28           H  
ATOM    723  O   GLN A  50       3.060   7.753 -20.413  1.00 49.28           O  
ATOM    724  CG  GLN A  50      -1.442   7.730 -20.035  1.00 49.28           C  
ATOM    725  HG2 GLN A  50      -1.209   6.668 -20.102  1.00 49.28           H  
ATOM    726  HG3 GLN A  50      -1.802   7.934 -19.026  1.00 49.28           H  
ATOM    727  CD  GLN A  50      -2.561   8.049 -21.019  1.00 49.28           C  
ATOM    728  NE2 GLN A  50      -3.437   7.104 -21.266  1.00 49.28           N  
ATOM    729 HE21 GLN A  50      -3.336   6.184 -20.861  1.00 49.28           H  
ATOM    730 HE22 GLN A  50      -4.139   7.300 -21.966  1.00 49.28           H  
ATOM    731  OE1 GLN A  50      -2.670   9.125 -21.587  1.00 49.28           O  
ATOM    732  N   ARG A  51       2.639   9.889 -19.861  1.00 48.61           N  
ATOM    733  H   ARG A  51       1.955  10.535 -19.494  1.00 48.61           H  
ATOM    734  CA  ARG A  51       3.923  10.422 -20.327  1.00 48.61           C  
ATOM    735  HA  ARG A  51       4.085  10.072 -21.346  1.00 48.61           H  
ATOM    736  C   ARG A  51       5.083   9.879 -19.497  1.00 48.61           C  
ATOM    737  CB  ARG A  51       3.855  11.955 -20.332  1.00 48.61           C  
ATOM    738  HB2 ARG A  51       3.744  12.321 -19.312  1.00 48.61           H  
ATOM    739  HB3 ARG A  51       2.982  12.260 -20.908  1.00 48.61           H  
ATOM    740  O   ARG A  51       6.093   9.505 -20.080  1.00 48.61           O  
ATOM    741  CG  ARG A  51       5.098  12.584 -20.970  1.00 48.61           C  
ATOM    742  HG2 ARG A  51       5.970  12.373 -20.351  1.00 48.61           H  
ATOM    743  HG3 ARG A  51       5.249  12.158 -21.963  1.00 48.61           H  
ATOM    744  CD  ARG A  51       4.917  14.098 -21.090  1.00 48.61           C  
ATOM    745  HD2 ARG A  51       4.826  14.523 -20.090  1.00 48.61           H  
ATOM    746  HD3 ARG A  51       3.996  14.290 -21.640  1.00 48.61           H  
ATOM    747  NE  ARG A  51       6.057  14.717 -21.793  1.00 48.61           N  
ATOM    748  HE  ARG A  51       6.896  14.158 -21.859  1.00 48.61           H  
ATOM    749  NH1 ARG A  51       5.070  16.745 -22.221  1.00 48.61           N  
ATOM    750 HH11 ARG A  51       5.104  17.670 -22.624  1.00 48.61           H  
ATOM    751 HH12 ARG A  51       4.266  16.444 -21.687  1.00 48.61           H  
ATOM    752  NH2 ARG A  51       7.124  16.339 -22.988  1.00 48.61           N  
ATOM    753 HH21 ARG A  51       7.920  15.728 -23.105  1.00 48.61           H  
ATOM    754 HH22 ARG A  51       7.139  17.264 -23.394  1.00 48.61           H  
ATOM    755  CZ  ARG A  51       6.079  15.925 -22.329  1.00 48.61           C  
ATOM    756  N   CYS A  52       4.919   9.761 -18.179  1.00 47.60           N  
ATOM    757  H   CYS A  52       4.073  10.126 -17.766  1.00 47.60           H  
ATOM    758  CA  CYS A  52       5.871   9.080 -17.308  1.00 47.60           C  
ATOM    759  HA  CYS A  52       6.839   9.573 -17.390  1.00 47.60           H  
ATOM    760  C   CYS A  52       6.069   7.625 -17.748  1.00 47.60           C  
ATOM    761  CB  CYS A  52       5.395   9.180 -15.854  1.00 47.60           C  
ATOM    762  HB2 CYS A  52       4.378   8.796 -15.765  1.00 47.60           H  
ATOM    763  HB3 CYS A  52       5.400  10.223 -15.535  1.00 47.60           H  
ATOM    764  O   CYS A  52       7.195   7.255 -18.060  1.00 47.60           O  
ATOM    765  SG  CYS A  52       6.488   8.203 -14.786  1.00 47.60           S  
ATOM    766  HG  CYS A  52       7.373   7.819 -15.710  1.00 47.60           H  
ATOM    767  N   PHE A  53       5.002   6.826 -17.844  1.00 52.59           N  
ATOM    768  H   PHE A  53       4.099   7.186 -17.570  1.00 52.59           H  
ATOM    769  CA  PHE A  53       5.084   5.424 -18.263  1.00 52.59           C  
ATOM    770  HA  PHE A  53       5.670   4.870 -17.528  1.00 52.59           H  
ATOM    771  C   PHE A  53       5.791   5.270 -19.618  1.00 52.59           C  
ATOM    772  CB  PHE A  53       3.668   4.831 -18.297  1.00 52.59           C  
ATOM    773  HB2 PHE A  53       3.038   5.444 -18.942  1.00 52.59           H  
ATOM    774  HB3 PHE A  53       3.246   4.877 -17.293  1.00 52.59           H  
ATOM    775  O   PHE A  53       6.754   4.513 -19.728  1.00 52.59           O  
ATOM    776  CG  PHE A  53       3.613   3.394 -18.781  1.00 52.59           C  
ATOM    777  CD1 PHE A  53       3.260   3.105 -20.114  1.00 52.59           C  
ATOM    778  HD1 PHE A  53       3.017   3.906 -20.798  1.00 52.59           H  
ATOM    779  CD2 PHE A  53       3.932   2.344 -17.901  1.00 52.59           C  
ATOM    780  HD2 PHE A  53       4.221   2.560 -16.883  1.00 52.59           H  
ATOM    781  CE1 PHE A  53       3.215   1.771 -20.559  1.00 52.59           C  
ATOM    782  HE1 PHE A  53       2.932   1.549 -21.577  1.00 52.59           H  
ATOM    783  CE2 PHE A  53       3.884   1.010 -18.346  1.00 52.59           C  
ATOM    784  HE2 PHE A  53       4.131   0.205 -17.670  1.00 52.59           H  
ATOM    785  CZ  PHE A  53       3.524   0.724 -19.674  1.00 52.59           C  
ATOM    786  HZ  PHE A  53       3.484  -0.300 -20.012  1.00 52.59           H  
ATOM    787  N   TRP A  54       5.381   6.045 -20.628  1.00 47.99           N  
ATOM    788  H   TRP A  54       4.593   6.656 -20.470  1.00 47.99           H  
ATOM    789  CA  TRP A  54       5.969   6.008 -21.970  1.00 47.99           C  
ATOM    790  HA  TRP A  54       5.939   4.981 -22.335  1.00 47.99           H  
ATOM    791  C   TRP A  54       7.440   6.445 -21.989  1.00 47.99           C  
ATOM    792  CB  TRP A  54       5.124   6.875 -22.910  1.00 47.99           C  
ATOM    793  HB2 TRP A  54       4.089   6.538 -22.862  1.00 47.99           H  
ATOM    794  HB3 TRP A  54       5.149   7.908 -22.562  1.00 47.99           H  
ATOM    795  O   TRP A  54       8.261   5.807 -22.649  1.00 47.99           O  
ATOM    796  CG  TRP A  54       5.559   6.842 -24.343  1.00 47.99           C  
ATOM    797  CD1 TRP A  54       5.243   5.873 -25.231  1.00 47.99           C  
ATOM    798  HD1 TRP A  54       4.627   5.013 -25.015  1.00 47.99           H  
ATOM    799  CD2 TRP A  54       6.415   7.782 -25.068  1.00 47.99           C  
ATOM    800  CE2 TRP A  54       6.579   7.306 -26.403  1.00 47.99           C  
ATOM    801  CE3 TRP A  54       7.073   8.986 -24.731  1.00 47.99           C  
ATOM    802  HE3 TRP A  54       6.969   9.368 -23.726  1.00 47.99           H  
ATOM    803  NE1 TRP A  54       5.842   6.142 -26.446  1.00 47.99           N  
ATOM    804  HE1 TRP A  54       5.761   5.536 -27.249  1.00 47.99           H  
ATOM    805  CH2 TRP A  54       8.004   9.175 -26.984  1.00 47.99           C  
ATOM    806  HH2 TRP A  54       8.620   9.699 -27.700  1.00 47.99           H  
ATOM    807  CZ2 TRP A  54       7.357   7.983 -27.353  1.00 47.99           C  
ATOM    808  HZ2 TRP A  54       7.468   7.581 -28.350  1.00 47.99           H  
ATOM    809  CZ3 TRP A  54       7.860   9.675 -25.677  1.00 47.99           C  
ATOM    810  HZ3 TRP A  54       8.366  10.587 -25.397  1.00 47.99           H  
ATOM    811  N   GLN A  55       7.809   7.487 -21.237  1.00 45.93           N  
ATOM    812  H   GLN A  55       7.109   7.974 -20.695  1.00 45.93           H  
ATOM    813  CA  GLN A  55       9.202   7.926 -21.134  1.00 45.93           C  
ATOM    814  HA  GLN A  55       9.617   7.987 -22.141  1.00 45.93           H  
ATOM    815  C   GLN A  55      10.067   6.909 -20.379  1.00 45.93           C  
ATOM    816  CB  GLN A  55       9.295   9.323 -20.503  1.00 45.93           C  
ATOM    817  HB2 GLN A  55       8.719   9.352 -19.578  1.00 45.93           H  
ATOM    818  HB3 GLN A  55      10.341   9.514 -20.263  1.00 45.93           H  
ATOM    819  O   GLN A  55      11.155   6.597 -20.853  1.00 45.93           O  
ATOM    820  CG  GLN A  55       8.820  10.423 -21.469  1.00 45.93           C  
ATOM    821  HG2 GLN A  55       7.787  10.246 -21.767  1.00 45.93           H  
ATOM    822  HG3 GLN A  55       9.434  10.381 -22.368  1.00 45.93           H  
ATOM    823  CD  GLN A  55       8.907  11.824 -20.868  1.00 45.93           C  
ATOM    824  NE2 GLN A  55       9.503  12.775 -21.555  1.00 45.93           N  
ATOM    825 HE21 GLN A  55      10.009  12.524 -22.392  1.00 45.93           H  
ATOM    826 HE22 GLN A  55       9.758  13.579 -20.999  1.00 45.93           H  
ATOM    827  OE1 GLN A  55       8.446  12.119 -19.780  1.00 45.93           O  
ATOM    828  N   CYS A  56       9.591   6.326 -19.273  1.00 44.45           N  
ATOM    829  H   CYS A  56       8.688   6.600 -18.913  1.00 44.45           H  
ATOM    830  CA  CYS A  56      10.353   5.304 -18.554  1.00 44.45           C  
ATOM    831  HA  CYS A  56      11.355   5.698 -18.379  1.00 44.45           H  
ATOM    832  C   CYS A  56      10.519   4.026 -19.402  1.00 44.45           C  
ATOM    833  CB  CYS A  56       9.733   5.014 -17.178  1.00 44.45           C  
ATOM    834  HB2 CYS A  56       8.795   4.482 -17.334  1.00 44.45           H  
ATOM    835  HB3 CYS A  56      10.404   4.344 -16.640  1.00 44.45           H  
ATOM    836  O   CYS A  56      11.629   3.504 -19.461  1.00 44.45           O  
ATOM    837  SG  CYS A  56       9.378   6.444 -16.107  1.00 44.45           S  
ATOM    838  N   ASN A  57       9.482   3.579 -20.131  1.00 44.30           N  
ATOM    839  H   ASN A  57       8.582   4.022 -20.020  1.00 44.30           H  
ATOM    840  CA  ASN A  57       9.588   2.455 -21.080  1.00 44.30           C  
ATOM    841  HA  ASN A  57      10.071   1.624 -20.565  1.00 44.30           H  
ATOM    842  C   ASN A  57      10.486   2.760 -22.290  1.00 44.30           C  
ATOM    843  CB  ASN A  57       8.187   2.008 -21.561  1.00 44.30           C  
ATOM    844  HB2 ASN A  57       7.451   2.798 -21.411  1.00 44.30           H  
ATOM    845  HB3 ASN A  57       8.226   1.807 -22.631  1.00 44.30           H  
ATOM    846  O   ASN A  57      11.094   1.850 -22.853  1.00 44.30           O  
ATOM    847  CG  ASN A  57       7.685   0.730 -20.906  1.00 44.30           C  
ATOM    848  ND2 ASN A  57       6.557   0.224 -21.345  1.00 44.30           N  
ATOM    849 HD21 ASN A  57       6.029   0.679 -22.076  1.00 44.30           H  
ATOM    850 HD22 ASN A  57       6.270  -0.643 -20.915  1.00 44.30           H  
ATOM    851  OD1 ASN A  57       8.291   0.151 -20.022  1.00 44.30           O  
ATOM    852  N   SER A  58      10.587   4.028 -22.696  1.00 41.44           N  
ATOM    853  H   SER A  58      10.011   4.727 -22.248  1.00 41.44           H  
ATOM    854  CA  SER A  58      11.542   4.450 -23.724  1.00 41.44           C  
ATOM    855  HA  SER A  58      11.471   3.772 -24.575  1.00 41.44           H  
ATOM    856  C   SER A  58      12.975   4.371 -23.190  1.00 41.44           C  
ATOM    857  CB  SER A  58      11.232   5.862 -24.229  1.00 41.44           C  
ATOM    858  HB2 SER A  58      11.964   6.132 -24.991  1.00 41.44           H  
ATOM    859  HB3 SER A  58      11.304   6.577 -23.409  1.00 41.44           H  
ATOM    860  O   SER A  58      13.831   3.780 -23.840  1.00 41.44           O  
ATOM    861  OG  SER A  58       9.937   5.923 -24.796  1.00 41.44           O  
ATOM    862  HG  SER A  58       9.289   5.809 -24.098  1.00 41.44           H  
ATOM    863  N   CYS A  59      13.224   4.891 -21.982  1.00 33.66           N  
ATOM    864  H   CYS A  59      12.479   5.375 -21.502  1.00 33.66           H  
ATOM    865  CA  CYS A  59      14.541   4.876 -21.342  1.00 33.66           C  
ATOM    866  HA  CYS A  59      15.272   5.293 -22.035  1.00 33.66           H  
ATOM    867  C   CYS A  59      15.037   3.463 -20.992  1.00 33.66           C  
ATOM    868  CB  CYS A  59      14.496   5.757 -20.085  1.00 33.66           C  
ATOM    869  HB2 CYS A  59      15.425   5.630 -19.528  1.00 33.66           H  
ATOM    870  HB3 CYS A  59      13.663   5.453 -19.452  1.00 33.66           H  
ATOM    871  O   CYS A  59      16.230   3.194 -21.130  1.00 33.66           O  
ATOM    872  SG  CYS A  59      14.324   7.510 -20.537  1.00 33.66           S  
ATOM    873  HG  CYS A  59      15.425   7.584 -21.290  1.00 33.66           H  
ATOM    874  N   THR A  60      14.161   2.544 -20.566  1.00 39.46           N  
ATOM    875  H   THR A  60      13.193   2.794 -20.426  1.00 39.46           H  
ATOM    876  CA  THR A  60      14.556   1.142 -20.342  1.00 39.46           C  
ATOM    877  HA  THR A  60      15.454   1.129 -19.724  1.00 39.46           H  
ATOM    878  C   THR A  60      14.930   0.455 -21.652  1.00 39.46           C  
ATOM    879  CB  THR A  60      13.483   0.321 -19.611  1.00 39.46           C  
ATOM    880  HB  THR A  60      13.760  -0.733 -19.645  1.00 39.46           H  
ATOM    881  O   THR A  60      15.975  -0.188 -21.704  1.00 39.46           O  
ATOM    882  CG2 THR A  60      13.345   0.734 -18.146  1.00 39.46           C  
ATOM    883 HG21 THR A  60      12.584   0.122 -17.663  1.00 39.46           H  
ATOM    884 HG22 THR A  60      14.296   0.585 -17.633  1.00 39.46           H  
ATOM    885 HG23 THR A  60      13.060   1.784 -18.076  1.00 39.46           H  
ATOM    886  OG1 THR A  60      12.231   0.484 -20.225  1.00 39.46           O  
ATOM    887  HG1 THR A  60      11.611  -0.125 -19.817  1.00 39.46           H  
ATOM    888  N   ASN A  61      14.158   0.647 -22.728  1.00 35.84           N  
ATOM    889  H   ASN A  61      13.297   1.164 -22.619  1.00 35.84           H  
ATOM    890  CA  ASN A  61      14.481   0.069 -24.035  1.00 35.84           C  
ATOM    891  HA  ASN A  61      14.678  -0.995 -23.900  1.00 35.84           H  
ATOM    892  C   ASN A  61      15.765   0.648 -24.651  1.00 35.84           C  
ATOM    893  CB  ASN A  61      13.282   0.204 -24.985  1.00 35.84           C  
ATOM    894  HB2 ASN A  61      12.789   1.168 -24.856  1.00 35.84           H  
ATOM    895  HB3 ASN A  61      13.633   0.135 -26.015  1.00 35.84           H  
ATOM    896  O   ASN A  61      16.600  -0.120 -25.125  1.00 35.84           O  
ATOM    897  CG  ASN A  61      12.302  -0.935 -24.792  1.00 35.84           C  
ATOM    898  ND2 ASN A  61      11.158  -0.692 -24.204  1.00 35.84           N  
ATOM    899 HD21 ASN A  61      10.561  -1.494 -24.058  1.00 35.84           H  
ATOM    900 HD22 ASN A  61      10.996   0.210 -23.779  1.00 35.84           H  
ATOM    901  OD1 ASN A  61      12.570  -2.064 -25.151  1.00 35.84           O  
ATOM    902  N   THR A  62      15.990   1.968 -24.619  1.00 35.36           N  
ATOM    903  H   THR A  62      15.298   2.592 -24.226  1.00 35.36           H  
ATOM    904  CA  THR A  62      17.230   2.542 -25.181  1.00 35.36           C  
ATOM    905  HA  THR A  62      17.345   2.168 -26.198  1.00 35.36           H  
ATOM    906  C   THR A  62      18.475   2.090 -24.425  1.00 35.36           C  
ATOM    907  CB  THR A  62      17.211   4.076 -25.254  1.00 35.36           C  
ATOM    908  HB  THR A  62      18.201   4.426 -25.544  1.00 35.36           H  
ATOM    909  O   THR A  62      19.497   1.830 -25.056  1.00 35.36           O  
ATOM    910  CG2 THR A  62      16.214   4.565 -26.305  1.00 35.36           C  
ATOM    911 HG21 THR A  62      16.221   5.654 -26.327  1.00 35.36           H  
ATOM    912 HG22 THR A  62      16.498   4.185 -27.286  1.00 35.36           H  
ATOM    913 HG23 THR A  62      15.209   4.220 -26.060  1.00 35.36           H  
ATOM    914  OG1 THR A  62      16.874   4.665 -24.017  1.00 35.36           O  
ATOM    915  HG1 THR A  62      17.614   4.555 -23.415  1.00 35.36           H  
ATOM    916  N   ASN A  63      18.390   1.935 -23.100  1.00 33.86           N  
ATOM    917  H   ASN A  63      17.529   2.180 -22.632  1.00 33.86           H  
ATOM    918  CA  ASN A  63      19.523   1.484 -22.293  1.00 33.86           C  
ATOM    919  HA  ASN A  63      20.428   1.961 -22.668  1.00 33.86           H  
ATOM    920  C   ASN A  63      19.756  -0.033 -22.422  1.00 33.86           C  
ATOM    921  CB  ASN A  63      19.323   1.943 -20.838  1.00 33.86           C  
ATOM    922  HB2 ASN A  63      18.362   1.585 -20.468  1.00 33.86           H  
ATOM    923  HB3 ASN A  63      20.111   1.505 -20.225  1.00 33.86           H  
ATOM    924  O   ASN A  63      20.907  -0.466 -22.455  1.00 33.86           O  
ATOM    925  CG  ASN A  63      19.391   3.455 -20.663  1.00 33.86           C  
ATOM    926  ND2 ASN A  63      19.273   3.936 -19.448  1.00 33.86           N  
ATOM    927 HD21 ASN A  63      19.157   3.314 -18.661  1.00 33.86           H  
ATOM    928 HD22 ASN A  63      19.363   4.939 -19.367  1.00 33.86           H  
ATOM    929  OD1 ASN A  63      19.552   4.233 -21.590  1.00 33.86           O  
ATOM    930  N   ALA A  64      18.696  -0.838 -22.571  1.00 31.13           N  
ATOM    931  H   ALA A  64      17.767  -0.448 -22.501  1.00 31.13           H  
ATOM    932  CA  ALA A  64      18.811  -2.273 -22.849  1.00 31.13           C  
ATOM    933  HA  ALA A  64      19.449  -2.728 -22.092  1.00 31.13           H  
ATOM    934  C   ALA A  64      19.456  -2.557 -24.220  1.00 31.13           C  
ATOM    935  CB  ALA A  64      17.416  -2.903 -22.746  1.00 31.13           C  
ATOM    936  HB1 ALA A  64      17.008  -2.742 -21.749  1.00 31.13           H  
ATOM    937  HB2 ALA A  64      16.748  -2.461 -23.486  1.00 31.13           H  
ATOM    938  HB3 ALA A  64      17.487  -3.975 -22.930  1.00 31.13           H  
ATOM    939  O   ALA A  64      20.251  -3.483 -24.349  1.00 31.13           O  
ATOM    940  N   VAL A  65      19.177  -1.727 -25.231  1.00 31.70           N  
ATOM    941  H   VAL A  65      18.471  -1.021 -25.075  1.00 31.70           H  
ATOM    942  CA  VAL A  65      19.716  -1.872 -26.598  1.00 31.70           C  
ATOM    943  HA  VAL A  65      19.690  -2.930 -26.859  1.00 31.70           H  
ATOM    944  C   VAL A  65      21.199  -1.464 -26.718  1.00 31.70           C  
ATOM    945  CB  VAL A  65      18.778  -1.132 -27.585  1.00 31.70           C  
ATOM    946  HB  VAL A  65      18.569  -0.138 -27.190  1.00 31.70           H  
ATOM    947  O   VAL A  65      21.824  -1.747 -27.739  1.00 31.70           O  
ATOM    948  CG1 VAL A  65      19.301  -0.958 -29.018  1.00 31.70           C  
ATOM    949 HG11 VAL A  65      18.525  -0.526 -29.650  1.00 31.70           H  
ATOM    950 HG12 VAL A  65      20.157  -0.284 -29.020  1.00 31.70           H  
ATOM    951 HG13 VAL A  65      19.602  -1.925 -29.422  1.00 31.70           H  
ATOM    952  CG2 VAL A  65      17.453  -1.902 -27.713  1.00 31.70           C  
ATOM    953 HG21 VAL A  65      16.743  -1.331 -28.310  1.00 31.70           H  
ATOM    954 HG22 VAL A  65      17.008  -2.073 -26.732  1.00 31.70           H  
ATOM    955 HG23 VAL A  65      17.625  -2.871 -28.183  1.00 31.70           H  
ATOM    956  N   GLN A  66      21.797  -0.835 -25.696  1.00 35.46           N  
ATOM    957  H   GLN A  66      21.247  -0.630 -24.874  1.00 35.46           H  
ATOM    958  CA  GLN A  66      23.184  -0.337 -25.749  1.00 35.46           C  
ATOM    959  HA  GLN A  66      23.601  -0.577 -26.727  1.00 35.46           H  
ATOM    960  C   GLN A  66      24.169  -1.012 -24.771  1.00 35.46           C  
ATOM    961  CB  GLN A  66      23.189   1.202 -25.654  1.00 35.46           C  
ATOM    962  HB2 GLN A  66      24.222   1.550 -25.614  1.00 35.46           H  
ATOM    963  HB3 GLN A  66      22.678   1.522 -24.745  1.00 35.46           H  
ATOM    964  O   GLN A  66      25.369  -0.761 -24.877  1.00 35.46           O  
ATOM    965  CG  GLN A  66      22.510   1.826 -26.889  1.00 35.46           C  
ATOM    966  HG2 GLN A  66      21.446   1.589 -26.878  1.00 35.46           H  
ATOM    967  HG3 GLN A  66      22.941   1.384 -27.788  1.00 35.46           H  
ATOM    968  CD  GLN A  66      22.657   3.342 -27.002  1.00 35.46           C  
ATOM    969  NE2 GLN A  66      22.164   3.935 -28.069  1.00 35.46           N  
ATOM    970 HE21 GLN A  66      22.275   4.939 -28.081  1.00 35.46           H  
ATOM    971 HE22 GLN A  66      21.658   3.402 -28.761  1.00 35.46           H  
ATOM    972  OE1 GLN A  66      23.222   4.036 -26.178  1.00 35.46           O  
ATOM    973  N   HIS A  67      23.722  -1.913 -23.883  1.00 32.05           N  
ATOM    974  H   HIS A  67      22.732  -2.110 -23.853  1.00 32.05           H  
ATOM    975  CA  HIS A  67      24.583  -2.574 -22.883  1.00 32.05           C  
ATOM    976  HA  HIS A  67      25.590  -2.174 -22.995  1.00 32.05           H  
ATOM    977  C   HIS A  67      24.785  -4.093 -23.088  1.00 32.05           C  
ATOM    978  CB  HIS A  67      24.161  -2.169 -21.463  1.00 32.05           C  
ATOM    979  HB2 HIS A  67      24.546  -2.898 -20.750  1.00 32.05           H  
ATOM    980  HB3 HIS A  67      23.073  -2.166 -21.383  1.00 32.05           H  
ATOM    981  O   HIS A  67      24.313  -4.933 -22.330  1.00 32.05           O  
ATOM    982  CG  HIS A  67      24.718  -0.821 -21.068  1.00 32.05           C  
ATOM    983  CD2 HIS A  67      24.024   0.350 -20.922  1.00 32.05           C  
ATOM    984  HD2 HIS A  67      22.963   0.478 -21.073  1.00 32.05           H  
ATOM    985  ND1 HIS A  67      26.042  -0.541 -20.805  1.00 32.05           N  
ATOM    986  HD1 HIS A  67      26.810  -1.193 -20.872  1.00 32.05           H  
ATOM    987  CE1 HIS A  67      26.140   0.765 -20.504  1.00 32.05           C  
ATOM    988  HE1 HIS A  67      27.058   1.282 -20.267  1.00 32.05           H  
ATOM    989  NE2 HIS A  67      24.933   1.348 -20.548  1.00 32.05           N  
ATOM    990  N   ASP A  68      25.598  -4.403 -24.098  1.00 30.87           N  
ATOM    991  H   ASP A  68      25.783  -3.631 -24.722  1.00 30.87           H  
ATOM    992  CA  ASP A  68      26.665  -5.422 -24.080  1.00 30.87           C  
ATOM    993  HA  ASP A  68      26.914  -5.543 -25.134  1.00 30.87           H  
ATOM    994  C   ASP A  68      26.372  -6.867 -23.582  1.00 30.87           C  
ATOM    995  CB  ASP A  68      27.920  -4.799 -23.429  1.00 30.87           C  
ATOM    996  HB2 ASP A  68      27.958  -3.739 -23.682  1.00 30.87           H  
ATOM    997  HB3 ASP A  68      27.847  -4.873 -22.344  1.00 30.87           H  
ATOM    998  O   ASP A  68      26.789  -7.288 -22.499  1.00 30.87           O  
ATOM    999  CG  ASP A  68      29.238  -5.423 -23.910  1.00 30.87           C  
ATOM   1000  OD1 ASP A  68      29.208  -6.182 -24.909  1.00 30.87           O  
ATOM   1001  OD2 ASP A  68      30.285  -5.076 -23.324  1.00 30.87           O  
ATOM   1002  N   ASN A  69      25.759  -7.662 -24.472  1.00 30.59           N  
ATOM   1003  H   ASN A  69      25.277  -7.161 -25.204  1.00 30.59           H  
ATOM   1004  CA  ASN A  69      26.108  -9.059 -24.834  1.00 30.59           C  
ATOM   1005  HA  ASN A  69      25.294  -9.415 -25.465  1.00 30.59           H  
ATOM   1006  C   ASN A  69      26.247 -10.166 -23.756  1.00 30.59           C  
ATOM   1007  CB  ASN A  69      27.369  -9.027 -25.724  1.00 30.59           C  
ATOM   1008  HB2 ASN A  69      28.206  -8.629 -25.150  1.00 30.59           H  
ATOM   1009  HB3 ASN A  69      27.630 -10.040 -26.031  1.00 30.59           H  
ATOM   1010  O   ASN A  69      26.593 -11.295 -24.106  1.00 30.59           O  
ATOM   1011  CG  ASN A  69      27.192  -8.225 -26.995  1.00 30.59           C  
ATOM   1012  ND2 ASN A  69      27.896  -7.130 -27.139  1.00 30.59           N  
ATOM   1013 HD21 ASN A  69      27.742  -6.574 -27.968  1.00 30.59           H  
ATOM   1014 HD22 ASN A  69      28.488  -6.820 -26.382  1.00 30.59           H  
ATOM   1015  OD1 ASN A  69      26.417  -8.569 -27.871  1.00 30.59           O  
ATOM   1016  N   SER A  70      26.016  -9.896 -22.472  1.00 30.12           N  
ATOM   1017  H   SER A  70      25.830  -8.928 -22.250  1.00 30.12           H  
ATOM   1018  CA  SER A  70      26.370 -10.810 -21.365  1.00 30.12           C  
ATOM   1019  HA  SER A  70      26.655 -11.779 -21.774  1.00 30.12           H  
ATOM   1020  C   SER A  70      25.234 -11.103 -20.381  1.00 30.12           C  
ATOM   1021  CB  SER A  70      27.593 -10.261 -20.629  1.00 30.12           C  
ATOM   1022  HB2 SER A  70      27.832 -10.915 -19.791  1.00 30.12           H  
ATOM   1023  HB3 SER A  70      28.443 -10.243 -21.311  1.00 30.12           H  
ATOM   1024  O   SER A  70      25.292 -12.091 -19.649  1.00 30.12           O  
ATOM   1025  OG  SER A  70      27.358  -8.950 -20.151  1.00 30.12           O  
ATOM   1026  HG  SER A  70      27.310  -8.343 -20.894  1.00 30.12           H  
ATOM   1027  N   LEU A  71      24.172 -10.299 -20.412  1.00 25.75           N  
ATOM   1028  H   LEU A  71      24.190  -9.531 -21.068  1.00 25.75           H  
ATOM   1029  CA  LEU A  71      22.869 -10.642 -19.857  1.00 25.75           C  
ATOM   1030  HA  LEU A  71      22.969 -11.451 -19.133  1.00 25.75           H  
ATOM   1031  C   LEU A  71      21.994 -11.145 -21.008  1.00 25.75           C  
ATOM   1032  CB  LEU A  71      22.275  -9.406 -19.156  1.00 25.75           C  
ATOM   1033  HB2 LEU A  71      22.308  -8.569 -19.854  1.00 25.75           H  
ATOM   1034  HB3 LEU A  71      21.227  -9.594 -18.921  1.00 25.75           H  
ATOM   1035  O   LEU A  71      21.979 -10.535 -22.078  1.00 25.75           O  
ATOM   1036  CG  LEU A  71      23.022  -9.021 -17.863  1.00 25.75           C  
ATOM   1037  HG  LEU A  71      24.099  -9.039 -18.035  1.00 25.75           H  
ATOM   1038  CD1 LEU A  71      22.644  -7.607 -17.424  1.00 25.75           C  
ATOM   1039 HD11 LEU A  71      23.188  -7.342 -16.517  1.00 25.75           H  
ATOM   1040 HD12 LEU A  71      21.572  -7.547 -17.241  1.00 25.75           H  
ATOM   1041 HD13 LEU A  71      22.913  -6.901 -18.210  1.00 25.75           H  
ATOM   1042  CD2 LEU A  71      22.689  -9.978 -16.713  1.00 25.75           C  
ATOM   1043 HD21 LEU A  71      23.025 -10.985 -16.959  1.00 25.75           H  
ATOM   1044 HD22 LEU A  71      23.204  -9.655 -15.808  1.00 25.75           H  
ATOM   1045 HD23 LEU A  71      21.613  -9.987 -16.535  1.00 25.75           H  
ATOM   1046  N   GLN A  72      21.263 -12.246 -20.799  1.00 27.40           N  
ATOM   1047  H   GLN A  72      21.285 -12.686 -19.891  1.00 27.40           H  
ATOM   1048  CA  GLN A  72      20.173 -12.596 -21.712  1.00 27.40           C  
ATOM   1049  HA  GLN A  72      20.595 -12.741 -22.706  1.00 27.40           H  
ATOM   1050  C   GLN A  72      19.186 -11.417 -21.751  1.00 27.40           C  
ATOM   1051  CB  GLN A  72      19.464 -13.888 -21.276  1.00 27.40           C  
ATOM   1052  HB2 GLN A  72      19.313 -13.878 -20.196  1.00 27.40           H  
ATOM   1053  HB3 GLN A  72      18.486 -13.931 -21.754  1.00 27.40           H  
ATOM   1054  O   GLN A  72      18.900 -10.846 -20.692  1.00 27.40           O  
ATOM   1055  CG  GLN A  72      20.255 -15.138 -21.684  1.00 27.40           C  
ATOM   1056  HG2 GLN A  72      21.272 -15.066 -21.298  1.00 27.40           H  
ATOM   1057  HG3 GLN A  72      20.297 -15.192 -22.772  1.00 27.40           H  
ATOM   1058  CD  GLN A  72      19.625 -16.426 -21.159  1.00 27.40           C  
ATOM   1059  NE2 GLN A  72      18.415 -16.765 -21.545  1.00 27.40           N  
ATOM   1060 HE21 GLN A  72      17.991 -17.543 -21.060  1.00 27.40           H  
ATOM   1061 HE22 GLN A  72      17.768 -16.083 -21.914  1.00 27.40           H  
ATOM   1062  OE1 GLN A  72      20.231 -17.161 -20.394  1.00 27.40           O  
ATOM   1063  N   PRO A  73      18.709 -11.012 -22.939  1.00 25.37           N  
ATOM   1064  CA  PRO A  73      17.799  -9.883 -23.052  1.00 25.37           C  
ATOM   1065  HA  PRO A  73      18.270  -8.989 -22.644  1.00 25.37           H  
ATOM   1066  C   PRO A  73      16.502 -10.150 -22.285  1.00 25.37           C  
ATOM   1067  CB  PRO A  73      17.564  -9.693 -24.556  1.00 25.37           C  
ATOM   1068  HB2 PRO A  73      16.561  -9.330 -24.779  1.00 25.37           H  
ATOM   1069  HB3 PRO A  73      18.308  -9.004 -24.956  1.00 25.37           H  
ATOM   1070  O   PRO A  73      16.094 -11.295 -22.085  1.00 25.37           O  
ATOM   1071  CG  PRO A  73      17.810 -11.088 -25.130  1.00 25.37           C  
ATOM   1072  HG2 PRO A  73      18.107 -11.051 -26.178  1.00 25.37           H  
ATOM   1073  HG3 PRO A  73      16.921 -11.705 -25.001  1.00 25.37           H  
ATOM   1074  CD  PRO A  73      18.923 -11.628 -24.240  1.00 25.37           C  
ATOM   1075  HD2 PRO A  73      18.856 -12.715 -24.186  1.00 25.37           H  
ATOM   1076  HD3 PRO A  73      19.894 -11.322 -24.631  1.00 25.37           H  
ATOM   1077  N   LEU A  74      15.797  -9.074 -21.929  1.00 29.72           N  
ATOM   1078  H   LEU A  74      16.160  -8.161 -22.160  1.00 29.72           H  
ATOM   1079  CA  LEU A  74      14.433  -9.165 -21.398  1.00 29.72           C  
ATOM   1080  HA  LEU A  74      14.427  -9.974 -20.667  1.00 29.72           H  
ATOM   1081  C   LEU A  74      13.407  -9.626 -22.464  1.00 29.72           C  
ATOM   1082  CB  LEU A  74      14.048  -7.870 -20.644  1.00 29.72           C  
ATOM   1083  HB2 LEU A  74      14.463  -7.001 -21.155  1.00 29.72           H  
ATOM   1084  HB3 LEU A  74      12.963  -7.770 -20.673  1.00 29.72           H  
ATOM   1085  O   LEU A  74      12.210  -9.576 -22.212  1.00 29.72           O  
ATOM   1086  CG  LEU A  74      14.460  -7.865 -19.156  1.00 29.72           C  
ATOM   1087  HG  LEU A  74      14.125  -8.791 -18.690  1.00 29.72           H  
ATOM   1088  CD1 LEU A  74      15.967  -7.743 -18.930  1.00 29.72           C  
ATOM   1089 HD11 LEU A  74      16.180  -7.692 -17.862  1.00 29.72           H  
ATOM   1090 HD12 LEU A  74      16.470  -8.622 -19.334  1.00 29.72           H  
ATOM   1091 HD13 LEU A  74      16.351  -6.850 -19.423  1.00 29.72           H  
ATOM   1092  CD2 LEU A  74      13.789  -6.694 -18.432  1.00 29.72           C  
ATOM   1093 HD21 LEU A  74      14.023  -6.734 -17.368  1.00 29.72           H  
ATOM   1094 HD22 LEU A  74      14.139  -5.750 -18.850  1.00 29.72           H  
ATOM   1095 HD23 LEU A  74      12.708  -6.757 -18.556  1.00 29.72           H  
ATOM   1096  N   ASP A  75      13.858 -10.173 -23.598  1.00 32.82           N  
ATOM   1097  H   ASP A  75      14.843 -10.106 -23.808  1.00 32.82           H  
ATOM   1098  CA  ASP A  75      13.069 -11.040 -24.484  1.00 32.82           C  
ATOM   1099  HA  ASP A  75      12.249 -10.464 -24.912  1.00 32.82           H  
ATOM   1100  C   ASP A  75      12.481 -12.242 -23.708  1.00 32.82           C  
ATOM   1101  CB  ASP A  75      13.942 -11.584 -25.635  1.00 32.82           C  
ATOM   1102  HB2 ASP A  75      13.310 -12.200 -26.274  1.00 32.82           H  
ATOM   1103  HB3 ASP A  75      14.700 -12.240 -25.206  1.00 32.82           H  
ATOM   1104  O   ASP A  75      11.390 -12.707 -24.021  1.00 32.82           O  
ATOM   1105  CG  ASP A  75      14.645 -10.548 -26.530  1.00 32.82           C  
ATOM   1106  OD1 ASP A  75      14.367  -9.336 -26.409  1.00 32.82           O  
ATOM   1107  OD2 ASP A  75      15.530 -10.983 -27.304  1.00 32.82           O  
ATOM   1108  N   ASP A  76      13.130 -12.703 -22.626  1.00 31.75           N  
ATOM   1109  H   ASP A  76      14.049 -12.336 -22.424  1.00 31.75           H  
ATOM   1110  CA  ASP A  76      12.547 -13.702 -21.708  1.00 31.75           C  
ATOM   1111  HA  ASP A  76      12.147 -14.514 -22.315  1.00 31.75           H  
ATOM   1112  C   ASP A  76      11.328 -13.161 -20.908  1.00 31.75           C  
ATOM   1113  CB  ASP A  76      13.638 -14.303 -20.788  1.00 31.75           C  
ATOM   1114  HB2 ASP A  76      14.336 -13.517 -20.499  1.00 31.75           H  
ATOM   1115  HB3 ASP A  76      13.167 -14.662 -19.873  1.00 31.75           H  
ATOM   1116  O   ASP A  76      10.643 -13.936 -20.244  1.00 31.75           O  
ATOM   1117  CG  ASP A  76      14.413 -15.498 -21.387  1.00 31.75           C  
ATOM   1118  OD1 ASP A  76      13.804 -16.305 -22.124  1.00 31.75           O  
ATOM   1119  OD2 ASP A  76      15.614 -15.655 -21.050  1.00 31.75           O  
ATOM   1120  N   LEU A  77      11.005 -11.858 -20.994  1.00 32.83           N  
ATOM   1121  H   LEU A  77      11.605 -11.273 -21.558  1.00 32.83           H  
ATOM   1122  CA  LEU A  77       9.720 -11.265 -20.578  1.00 32.83           C  
ATOM   1123  HA  LEU A  77       9.224 -11.960 -19.900  1.00 32.83           H  
ATOM   1124  C   LEU A  77       8.726 -11.084 -21.744  1.00 32.83           C  
ATOM   1125  CB  LEU A  77       9.953  -9.948 -19.802  1.00 32.83           C  
ATOM   1126  HB2 LEU A  77      10.851  -9.461 -20.184  1.00 32.83           H  
ATOM   1127  HB3 LEU A  77       9.126  -9.264 -19.991  1.00 32.83           H  
ATOM   1128  O   LEU A  77       7.532 -10.978 -21.478  1.00 32.83           O  
ATOM   1129  CG  LEU A  77      10.088 -10.156 -18.280  1.00 32.83           C  
ATOM   1130  HG  LEU A  77      10.395 -11.180 -18.067  1.00 32.83           H  
ATOM   1131  CD1 LEU A  77      11.131  -9.215 -17.684  1.00 32.83           C  
ATOM   1132 HD11 LEU A  77      11.191  -9.358 -16.605  1.00 32.83           H  
ATOM   1133 HD12 LEU A  77      10.871  -8.180 -17.909  1.00 32.83           H  
ATOM   1134 HD13 LEU A  77      12.099  -9.455 -18.124  1.00 32.83           H  
ATOM   1135  CD2 LEU A  77       8.778  -9.860 -17.545  1.00 32.83           C  
ATOM   1136 HD21 LEU A  77       8.877 -10.116 -16.490  1.00 32.83           H  
ATOM   1137 HD22 LEU A  77       7.973 -10.451 -17.982  1.00 32.83           H  
ATOM   1138 HD23 LEU A  77       8.521  -8.806 -17.647  1.00 32.83           H  
ATOM   1139  N   ASP A  78       9.160 -11.157 -23.006  1.00 36.04           N  
ATOM   1140  H   ASP A  78      10.147 -11.293 -23.174  1.00 36.04           H  
ATOM   1141  CA  ASP A  78       8.279 -11.207 -24.195  1.00 36.04           C  
ATOM   1142  HA  ASP A  78       7.541 -10.410 -24.105  1.00 36.04           H  
ATOM   1143  C   ASP A  78       7.509 -12.551 -24.268  1.00 36.04           C  
ATOM   1144  CB  ASP A  78       9.138 -10.936 -25.454  1.00 36.04           C  
ATOM   1145  HB2 ASP A  78       9.954 -10.267 -25.182  1.00 36.04           H  
ATOM   1146  HB3 ASP A  78       9.579 -11.874 -25.793  1.00 36.04           H  
ATOM   1147  O   ASP A  78       6.476 -12.676 -24.925  1.00 36.04           O  
ATOM   1148  CG  ASP A  78       8.393 -10.267 -26.621  1.00 36.04           C  
ATOM   1149  OD1 ASP A  78       7.583  -9.349 -26.355  1.00 36.04           O  
ATOM   1150  OD2 ASP A  78       8.689 -10.623 -27.786  1.00 36.04           O  
ATOM   1151  N   GLY A  79       7.975 -13.559 -23.515  1.00 29.75           N  
ATOM   1152  H   GLY A  79       8.878 -13.407 -23.088  1.00 29.75           H  
ATOM   1153  CA  GLY A  79       7.263 -14.809 -23.216  1.00 29.75           C  
ATOM   1154  HA2 GLY A  79       7.986 -15.624 -23.233  1.00 29.75           H  
ATOM   1155  HA3 GLY A  79       6.523 -14.996 -23.993  1.00 29.75           H  
ATOM   1156  C   GLY A  79       6.542 -14.853 -21.857  1.00 29.75           C  
ATOM   1157  O   GLY A  79       5.878 -15.850 -21.557  1.00 29.75           O  
ATOM   1158  N   VAL A  80       6.645 -13.816 -21.016  1.00 36.19           N  
ATOM   1159  H   VAL A  80       7.104 -12.977 -21.343  1.00 36.19           H  
ATOM   1160  CA  VAL A  80       5.912 -13.749 -19.740  1.00 36.19           C  
ATOM   1161  HA  VAL A  80       5.821 -14.756 -19.334  1.00 36.19           H  
ATOM   1162  C   VAL A  80       4.506 -13.247 -20.024  1.00 36.19           C  
ATOM   1163  CB  VAL A  80       6.645 -12.911 -18.677  1.00 36.19           C  
ATOM   1164  HB  VAL A  80       6.924 -11.952 -19.113  1.00 36.19           H  
ATOM   1165  O   VAL A  80       4.230 -12.050 -20.023  1.00 36.19           O  
ATOM   1166  CG1 VAL A  80       5.820 -12.663 -17.404  1.00 36.19           C  
ATOM   1167 HG11 VAL A  80       6.440 -12.159 -16.662  1.00 36.19           H  
ATOM   1168 HG12 VAL A  80       4.971 -12.016 -17.628  1.00 36.19           H  
ATOM   1169 HG13 VAL A  80       5.457 -13.608 -17.000  1.00 36.19           H  
ATOM   1170  CG2 VAL A  80       7.902 -13.651 -18.204  1.00 36.19           C  
ATOM   1171 HG21 VAL A  80       7.631 -14.551 -17.652  1.00 36.19           H  
ATOM   1172 HG22 VAL A  80       8.508 -13.000 -17.573  1.00 36.19           H  
ATOM   1173 HG23 VAL A  80       8.498 -13.950 -19.066  1.00 36.19           H  
ATOM   1174  N   ASP A  81       3.601 -14.199 -20.252  1.00 42.21           N  
ATOM   1175  H   ASP A  81       3.938 -15.143 -20.381  1.00 42.21           H  
ATOM   1176  CA  ASP A  81       2.176 -13.929 -20.405  1.00 42.21           C  
ATOM   1177  HA  ASP A  81       2.028 -13.371 -21.330  1.00 42.21           H  
ATOM   1178  C   ASP A  81       1.676 -13.059 -19.239  1.00 42.21           C  
ATOM   1179  CB  ASP A  81       1.408 -15.256 -20.536  1.00 42.21           C  
ATOM   1180  HB2 ASP A  81       1.686 -15.731 -21.477  1.00 42.21           H  
ATOM   1181  HB3 ASP A  81       1.708 -15.922 -19.727  1.00 42.21           H  
ATOM   1182  O   ASP A  81       1.609 -13.484 -18.080  1.00 42.21           O  
ATOM   1183  CG  ASP A  81      -0.116 -15.082 -20.503  1.00 42.21           C  
ATOM   1184  OD1 ASP A  81      -0.611 -13.980 -20.840  1.00 42.21           O  
ATOM   1185  OD2 ASP A  81      -0.800 -16.023 -20.049  1.00 42.21           O  
ATOM   1186  N   ILE A  82       1.316 -11.814 -19.555  1.00 36.51           N  
ATOM   1187  H   ILE A  82       1.488 -11.505 -20.501  1.00 36.51           H  
ATOM   1188  CA  ILE A  82       0.797 -10.853 -18.583  1.00 36.51           C  
ATOM   1189  HA  ILE A  82       1.503 -10.798 -17.754  1.00 36.51           H  
ATOM   1190  C   ILE A  82      -0.522 -11.368 -17.991  1.00 36.51           C  
ATOM   1191  CB  ILE A  82       0.717  -9.448 -19.229  1.00 36.51           C  
ATOM   1192  HB  ILE A  82       0.244  -9.540 -20.206  1.00 36.51           H  
ATOM   1193  O   ILE A  82      -0.797 -11.115 -16.822  1.00 36.51           O  
ATOM   1194  CG1 ILE A  82       2.156  -8.907 -19.419  1.00 36.51           C  
ATOM   1195 HG12 ILE A  82       2.638  -8.807 -18.446  1.00 36.51           H  
ATOM   1196 HG13 ILE A  82       2.732  -9.627 -20.000  1.00 36.51           H  
ATOM   1197  CG2 ILE A  82      -0.127  -8.470 -18.392  1.00 36.51           C  
ATOM   1198 HG21 ILE A  82      -0.151  -7.486 -18.860  1.00 36.51           H  
ATOM   1199 HG22 ILE A  82      -1.157  -8.824 -18.341  1.00 36.51           H  
ATOM   1200 HG23 ILE A  82       0.282  -8.385 -17.385  1.00 36.51           H  
ATOM   1201  CD1 ILE A  82       2.252  -7.562 -20.151  1.00 36.51           C  
ATOM   1202 HD11 ILE A  82       1.858  -6.756 -19.532  1.00 36.51           H  
ATOM   1203 HD12 ILE A  82       1.701  -7.609 -21.090  1.00 36.51           H  
ATOM   1204 HD13 ILE A  82       3.299  -7.347 -20.368  1.00 36.51           H  
ATOM   1205  N   ASN A  83      -1.293 -12.186 -18.716  1.00 37.67           N  
ATOM   1206  H   ASN A  83      -0.974 -12.475 -19.630  1.00 37.67           H  
ATOM   1207  CA  ASN A  83      -2.465 -12.861 -18.161  1.00 37.67           C  
ATOM   1208  HA  ASN A  83      -3.047 -12.126 -17.606  1.00 37.67           H  
ATOM   1209  C   ASN A  83      -2.063 -13.966 -17.179  1.00 37.67           C  
ATOM   1210  CB  ASN A  83      -3.363 -13.419 -19.274  1.00 37.67           C  
ATOM   1211  HB2 ASN A  83      -4.307 -13.752 -18.841  1.00 37.67           H  
ATOM   1212  HB3 ASN A  83      -2.888 -14.282 -19.741  1.00 37.67           H  
ATOM   1213  O   ASN A  83      -2.759 -14.156 -16.189  1.00 37.67           O  
ATOM   1214  CG  ASN A  83      -3.672 -12.387 -20.334  1.00 37.67           C  
ATOM   1215  ND2 ASN A  83      -2.916 -12.385 -21.405  1.00 37.67           N  
ATOM   1216 HD21 ASN A  83      -2.131 -13.019 -21.443  1.00 37.67           H  
ATOM   1217 HD22 ASN A  83      -3.077 -11.679 -22.109  1.00 37.67           H  
ATOM   1218  OD1 ASN A  83      -4.565 -11.571 -20.181  1.00 37.67           O  
ATOM   1219  N   HIS A  84      -0.948 -14.671 -17.376  1.00 43.58           N  
ATOM   1220  H   HIS A  84      -0.440 -14.537 -18.239  1.00 43.58           H  
ATOM   1221  CA  HIS A  84      -0.415 -15.618 -16.395  1.00 43.58           C  
ATOM   1222  HA  HIS A  84      -1.223 -16.282 -16.088  1.00 43.58           H  
ATOM   1223  C   HIS A  84       0.074 -14.890 -15.135  1.00 43.58           C  
ATOM   1224  CB  HIS A  84       0.674 -16.490 -17.035  1.00 43.58           C  
ATOM   1225  HB2 HIS A  84       0.245 -17.022 -17.884  1.00 43.58           H  
ATOM   1226  HB3 HIS A  84       1.478 -15.856 -17.408  1.00 43.58           H  
ATOM   1227  O   HIS A  84      -0.286 -15.305 -14.036  1.00 43.58           O  
ATOM   1228  CG  HIS A  84       1.287 -17.504 -16.104  1.00 43.58           C  
ATOM   1229  CD2 HIS A  84       0.828 -18.766 -15.839  1.00 43.58           C  
ATOM   1230  HD2 HIS A  84      -0.073 -19.204 -16.242  1.00 43.58           H  
ATOM   1231  ND1 HIS A  84       2.478 -17.358 -15.436  1.00 43.58           N  
ATOM   1232  HD1 HIS A  84       3.079 -16.547 -15.473  1.00 43.58           H  
ATOM   1233  CE1 HIS A  84       2.742 -18.510 -14.804  1.00 43.58           C  
ATOM   1234  HE1 HIS A  84       3.633 -18.696 -14.224  1.00 43.58           H  
ATOM   1235  NE2 HIS A  84       1.749 -19.397 -14.991  1.00 43.58           N  
ATOM   1236  N   LEU A  85       0.798 -13.768 -15.259  1.00 35.55           N  
ATOM   1237  H   LEU A  85       1.066 -13.475 -16.188  1.00 35.55           H  
ATOM   1238  CA  LEU A  85       1.164 -12.937 -14.100  1.00 35.55           C  
ATOM   1239  HA  LEU A  85       1.675 -13.574 -13.378  1.00 35.55           H  
ATOM   1240  C   LEU A  85      -0.068 -12.383 -13.371  1.00 35.55           C  
ATOM   1241  CB  LEU A  85       2.090 -11.776 -14.519  1.00 35.55           C  
ATOM   1242  HB2 LEU A  85       1.877 -10.916 -13.883  1.00 35.55           H  
ATOM   1243  HB3 LEU A  85       1.852 -11.481 -15.541  1.00 35.55           H  
ATOM   1244  O   LEU A  85      -0.131 -12.452 -12.144  1.00 35.55           O  
ATOM   1245  CG  LEU A  85       3.600 -12.057 -14.412  1.00 35.55           C  
ATOM   1246  HG  LEU A  85       3.862 -12.895 -15.058  1.00 35.55           H  
ATOM   1247  CD1 LEU A  85       4.360 -10.808 -14.863  1.00 35.55           C  
ATOM   1248 HD11 LEU A  85       5.434 -10.990 -14.823  1.00 35.55           H  
ATOM   1249 HD12 LEU A  85       4.090 -10.565 -15.891  1.00 35.55           H  
ATOM   1250 HD13 LEU A  85       4.117  -9.960 -14.223  1.00 35.55           H  
ATOM   1251  CD2 LEU A  85       4.052 -12.361 -12.978  1.00 35.55           C  
ATOM   1252 HD21 LEU A  85       3.730 -11.565 -12.307  1.00 35.55           H  
ATOM   1253 HD22 LEU A  85       3.645 -13.314 -12.641  1.00 35.55           H  
ATOM   1254 HD23 LEU A  85       5.139 -12.436 -12.949  1.00 35.55           H  
ATOM   1255  N   LEU A  86      -1.054 -11.850 -14.092  1.00 40.04           N  
ATOM   1256  H   LEU A  86      -0.936 -11.774 -15.092  1.00 40.04           H  
ATOM   1257  CA  LEU A  86      -2.259 -11.280 -13.488  1.00 40.04           C  
ATOM   1258  HA  LEU A  86      -1.954 -10.639 -12.661  1.00 40.04           H  
ATOM   1259  C   LEU A  86      -3.135 -12.374 -12.852  1.00 40.04           C  
ATOM   1260  CB  LEU A  86      -2.987 -10.401 -14.524  1.00 40.04           C  
ATOM   1261  HB2 LEU A  86      -3.964 -10.122 -14.131  1.00 40.04           H  
ATOM   1262  HB3 LEU A  86      -3.151 -10.988 -15.428  1.00 40.04           H  
ATOM   1263  O   LEU A  86      -3.495 -12.240 -11.684  1.00 40.04           O  
ATOM   1264  CG  LEU A  86      -2.242  -9.095 -14.880  1.00 40.04           C  
ATOM   1265  HG  LEU A  86      -1.206  -9.310 -15.146  1.00 40.04           H  
ATOM   1266  CD1 LEU A  86      -2.919  -8.404 -16.063  1.00 40.04           C  
ATOM   1267 HD11 LEU A  86      -2.981  -9.099 -16.901  1.00 40.04           H  
ATOM   1268 HD12 LEU A  86      -2.332  -7.537 -16.367  1.00 40.04           H  
ATOM   1269 HD13 LEU A  86      -3.922  -8.083 -15.784  1.00 40.04           H  
ATOM   1270  CD2 LEU A  86      -2.232  -8.091 -13.726  1.00 40.04           C  
ATOM   1271 HD21 LEU A  86      -3.255  -7.863 -13.428  1.00 40.04           H  
ATOM   1272 HD22 LEU A  86      -1.738  -7.173 -14.044  1.00 40.04           H  
ATOM   1273 HD23 LEU A  86      -1.682  -8.496 -12.876  1.00 40.04           H  
ATOM   1274  N   ASN A  87      -3.358 -13.512 -13.520  1.00 44.76           N  
ATOM   1275  H   ASN A  87      -3.028 -13.582 -14.472  1.00 44.76           H  
ATOM   1276  CA  ASN A  87      -4.072 -14.658 -12.940  1.00 44.76           C  
ATOM   1277  HA  ASN A  87      -5.033 -14.305 -12.567  1.00 44.76           H  
ATOM   1278  C   ASN A  87      -3.334 -15.270 -11.733  1.00 44.76           C  
ATOM   1279  CB  ASN A  87      -4.340 -15.731 -14.013  1.00 44.76           C  
ATOM   1280  HB2 ASN A  87      -3.422 -15.954 -14.557  1.00 44.76           H  
ATOM   1281  HB3 ASN A  87      -4.655 -16.648 -13.516  1.00 44.76           H  
ATOM   1282  O   ASN A  87      -3.986 -15.625 -10.752  1.00 44.76           O  
ATOM   1283  CG  ASN A  87      -5.461 -15.363 -14.973  1.00 44.76           C  
ATOM   1284  ND2 ASN A  87      -5.244 -15.453 -16.261  1.00 44.76           N  
ATOM   1285 HD21 ASN A  87      -6.001 -15.149 -16.856  1.00 44.76           H  
ATOM   1286 HD22 ASN A  87      -4.284 -15.474 -16.574  1.00 44.76           H  
ATOM   1287  OD1 ASN A  87      -6.563 -15.033 -14.578  1.00 44.76           O  
ATOM   1288  N   GLN A  88      -1.994 -15.354 -11.743  1.00 45.82           N  
ATOM   1289  H   GLN A  88      -1.490 -15.088 -12.577  1.00 45.82           H  
ATOM   1290  CA  GLN A  88      -1.219 -15.778 -10.564  1.00 45.82           C  
ATOM   1291  HA  GLN A  88      -1.611 -16.735 -10.217  1.00 45.82           H  
ATOM   1292  C   GLN A  88      -1.364 -14.804  -9.385  1.00 45.82           C  
ATOM   1293  CB  GLN A  88       0.273 -15.953 -10.899  1.00 45.82           C  
ATOM   1294  HB2 GLN A  88       0.624 -15.126 -11.516  1.00 45.82           H  
ATOM   1295  HB3 GLN A  88       0.830 -15.927  -9.963  1.00 45.82           H  
ATOM   1296  O   GLN A  88      -1.374 -15.242  -8.235  1.00 45.82           O  
ATOM   1297  CG  GLN A  88       0.588 -17.296 -11.578  1.00 45.82           C  
ATOM   1298  HG2 GLN A  88       0.087 -18.092 -11.027  1.00 45.82           H  
ATOM   1299  HG3 GLN A  88       0.209 -17.308 -12.600  1.00 45.82           H  
ATOM   1300  CD  GLN A  88       2.083 -17.611 -11.595  1.00 45.82           C  
ATOM   1301  NE2 GLN A  88       2.457 -18.856 -11.787  1.00 45.82           N  
ATOM   1302 HE21 GLN A  88       1.792 -19.519 -12.158  1.00 45.82           H  
ATOM   1303 HE22 GLN A  88       3.455 -19.009 -11.796  1.00 45.82           H  
ATOM   1304  OE1 GLN A  88       2.953 -16.777 -11.412  1.00 45.82           O  
ATOM   1305  N   ASN A  89      -1.528 -13.506  -9.655  1.00 43.14           N  
ATOM   1306  H   ASN A  89      -1.485 -13.215 -10.621  1.00 43.14           H  
ATOM   1307  CA  ASN A  89      -1.785 -12.475  -8.645  1.00 43.14           C  
ATOM   1308  HA  ASN A  89      -1.354 -12.807  -7.701  1.00 43.14           H  
ATOM   1309  C   ASN A  89      -3.288 -12.265  -8.341  1.00 43.14           C  
ATOM   1310  CB  ASN A  89      -1.044 -11.186  -9.044  1.00 43.14           C  
ATOM   1311  HB2 ASN A  89      -1.280 -10.920 -10.075  1.00 43.14           H  
ATOM   1312  HB3 ASN A  89      -1.370 -10.367  -8.403  1.00 43.14           H  
ATOM   1313  O   ASN A  89      -3.645 -11.337  -7.618  1.00 43.14           O  
ATOM   1314  CG  ASN A  89       0.459 -11.317  -8.860  1.00 43.14           C  
ATOM   1315  ND2 ASN A  89       1.216 -11.467  -9.918  1.00 43.14           N  
ATOM   1316 HD21 ASN A  89       0.781 -11.639 -10.813  1.00 43.14           H  
ATOM   1317 HD22 ASN A  89       2.204 -11.605  -9.756  1.00 43.14           H  
ATOM   1318  OD1 ASN A  89       0.975 -11.309  -7.756  1.00 43.14           O  
ATOM   1319  N   GLY A  90      -4.183 -13.120  -8.856  1.00 36.07           N  
ATOM   1320  H   GLY A  90      -3.846 -13.852  -9.465  1.00 36.07           H  
ATOM   1321  CA  GLY A  90      -5.630 -13.059  -8.595  1.00 36.07           C  
ATOM   1322  HA2 GLY A  90      -5.792 -12.898  -7.530  1.00 36.07           H  
ATOM   1323  HA3 GLY A  90      -6.067 -14.019  -8.870  1.00 36.07           H  
ATOM   1324  C   GLY A  90      -6.398 -11.968  -9.356  1.00 36.07           C  
ATOM   1325  O   GLY A  90      -7.590 -11.783  -9.114  1.00 36.07           O  
ATOM   1326  N   LEU A  91      -5.744 -11.271 -10.285  1.00 41.18           N  
ATOM   1327  H   LEU A  91      -4.788 -11.537 -10.473  1.00 41.18           H  
ATOM   1328  CA  LEU A  91      -6.344 -10.314 -11.211  1.00 41.18           C  
ATOM   1329  HA  LEU A  91      -7.232  -9.874 -10.757  1.00 41.18           H  
ATOM   1330  C   LEU A  91      -6.808 -11.054 -12.473  1.00 41.18           C  
ATOM   1331  CB  LEU A  91      -5.329  -9.188 -11.503  1.00 41.18           C  
ATOM   1332  HB2 LEU A  91      -5.672  -8.608 -12.360  1.00 41.18           H  
ATOM   1333  HB3 LEU A  91      -4.377  -9.646 -11.775  1.00 41.18           H  
ATOM   1334  O   LEU A  91      -6.126 -11.077 -13.493  1.00 41.18           O  
ATOM   1335  CG  LEU A  91      -5.103  -8.231 -10.318  1.00 41.18           C  
ATOM   1336  HG  LEU A  91      -4.945  -8.805  -9.405  1.00 41.18           H  
ATOM   1337  CD1 LEU A  91      -3.863  -7.369 -10.554  1.00 41.18           C  
ATOM   1338 HD11 LEU A  91      -2.990  -8.009 -10.683  1.00 41.18           H  
ATOM   1339 HD12 LEU A  91      -3.694  -6.724  -9.691  1.00 41.18           H  
ATOM   1340 HD13 LEU A  91      -3.997  -6.749 -11.441  1.00 41.18           H  
ATOM   1341  CD2 LEU A  91      -6.293  -7.288 -10.116  1.00 41.18           C  
ATOM   1342 HD21 LEU A  91      -6.470  -6.708 -11.022  1.00 41.18           H  
ATOM   1343 HD22 LEU A  91      -6.083  -6.608  -9.291  1.00 41.18           H  
ATOM   1344 HD23 LEU A  91      -7.188  -7.860  -9.870  1.00 41.18           H  
ATOM   1345  N   ASP A  92      -7.983 -11.677 -12.398  1.00 48.82           N  
ATOM   1346  H   ASP A  92      -8.478 -11.674 -11.518  1.00 48.82           H  
ATOM   1347  CA  ASP A  92      -8.627 -12.272 -13.572  1.00 48.82           C  
ATOM   1348  HA  ASP A  92      -7.909 -12.920 -14.074  1.00 48.82           H  
ATOM   1349  C   ASP A  92      -9.031 -11.166 -14.565  1.00 48.82           C  
ATOM   1350  CB  ASP A  92      -9.793 -13.168 -13.127  1.00 48.82           C  
ATOM   1351  HB2 ASP A  92     -10.415 -12.613 -12.425  1.00 48.82           H  
ATOM   1352  HB3 ASP A  92      -9.385 -14.025 -12.591  1.00 48.82           H  
ATOM   1353  O   ASP A  92     -10.002 -10.429 -14.367  1.00 48.82           O  
ATOM   1354  CG  ASP A  92     -10.672 -13.684 -14.277  1.00 48.82           C  
ATOM   1355  OD1 ASP A  92     -10.292 -13.553 -15.465  1.00 48.82           O  
ATOM   1356  OD2 ASP A  92     -11.786 -14.157 -13.957  1.00 48.82           O  
ATOM   1357  N   VAL A  93      -8.261 -11.060 -15.651  1.00 40.80           N  
ATOM   1358  H   VAL A  93      -7.444 -11.653 -15.686  1.00 40.80           H  
ATOM   1359  CA  VAL A  93      -8.445 -10.072 -16.725  1.00 40.80           C  
ATOM   1360  HA  VAL A  93      -8.434  -9.076 -16.282  1.00 40.80           H  
ATOM   1361  C   VAL A  93      -9.796 -10.249 -17.425  1.00 40.80           C  
ATOM   1362  CB  VAL A  93      -7.284 -10.155 -17.741  1.00 40.80           C  
ATOM   1363  HB  VAL A  93      -7.318 -11.120 -18.246  1.00 40.80           H  
ATOM   1364  O   VAL A  93     -10.406  -9.267 -17.845  1.00 40.80           O  
ATOM   1365  CG1 VAL A  93      -7.358  -9.041 -18.794  1.00 40.80           C  
ATOM   1366 HG11 VAL A  93      -7.377  -8.065 -18.310  1.00 40.80           H  
ATOM   1367 HG12 VAL A  93      -6.494  -9.102 -19.456  1.00 40.80           H  
ATOM   1368 HG13 VAL A  93      -8.253  -9.158 -19.406  1.00 40.80           H  
ATOM   1369  CG2 VAL A  93      -5.924 -10.021 -17.040  1.00 40.80           C  
ATOM   1370 HG21 VAL A  93      -5.746 -10.868 -16.377  1.00 40.80           H  
ATOM   1371 HG22 VAL A  93      -5.898  -9.100 -16.458  1.00 40.80           H  
ATOM   1372 HG23 VAL A  93      -5.127 -10.011 -17.784  1.00 40.80           H  
ATOM   1373  N   ASN A  94     -10.328 -11.474 -17.477  1.00 41.76           N  
ATOM   1374  H   ASN A  94      -9.882 -12.220 -16.963  1.00 41.76           H  
ATOM   1375  CA  ASN A  94     -11.663 -11.717 -18.012  1.00 41.76           C  
ATOM   1376  HA  ASN A  94     -11.779 -11.135 -18.926  1.00 41.76           H  
ATOM   1377  C   ASN A  94     -12.741 -11.241 -17.035  1.00 41.76           C  
ATOM   1378  CB  ASN A  94     -11.853 -13.196 -18.375  1.00 41.76           C  
ATOM   1379  HB2 ASN A  94     -12.828 -13.327 -18.844  1.00 41.76           H  
ATOM   1380  HB3 ASN A  94     -11.829 -13.808 -17.473  1.00 41.76           H  
ATOM   1381  O   ASN A  94     -13.784 -10.786 -17.486  1.00 41.76           O  
ATOM   1382  CG  ASN A  94     -10.804 -13.685 -19.348  1.00 41.76           C  
ATOM   1383  ND2 ASN A  94      -9.779 -14.337 -18.853  1.00 41.76           N  
ATOM   1384 HD21 ASN A  94      -9.050 -14.595 -19.504  1.00 41.76           H  
ATOM   1385 HD22 ASN A  94      -9.709 -14.446 -17.852  1.00 41.76           H  
ATOM   1386  OD1 ASN A  94     -10.890 -13.477 -20.545  1.00 41.76           O  
ATOM   1387  N   ASN A  95     -12.517 -11.270 -15.718  1.00 44.35           N  
ATOM   1388  H   ASN A  95     -11.652 -11.671 -15.383  1.00 44.35           H  
ATOM   1389  CA  ASN A  95     -13.417 -10.600 -14.773  1.00 44.35           C  
ATOM   1390  HA  ASN A  95     -14.441 -10.880 -15.021  1.00 44.35           H  
ATOM   1391  C   ASN A  95     -13.357  -9.077 -14.921  1.00 44.35           C  
ATOM   1392  CB  ASN A  95     -13.139 -11.028 -13.324  1.00 44.35           C  
ATOM   1393  HB2 ASN A  95     -12.183 -11.548 -13.254  1.00 44.35           H  
ATOM   1394  HB3 ASN A  95     -13.080 -10.149 -12.682  1.00 44.35           H  
ATOM   1395  O   ASN A  95     -14.404  -8.444 -14.909  1.00 44.35           O  
ATOM   1396  CG  ASN A  95     -14.247 -11.907 -12.786  1.00 44.35           C  
ATOM   1397  ND2 ASN A  95     -14.058 -13.199 -12.745  1.00 44.35           N  
ATOM   1398 HD21 ASN A  95     -14.836 -13.782 -12.470  1.00 44.35           H  
ATOM   1399 HD22 ASN A  95     -13.223 -13.587 -13.160  1.00 44.35           H  
ATOM   1400  OD1 ASN A  95     -15.310 -11.441 -12.407  1.00 44.35           O  
ATOM   1401  N   LEU A  96     -12.175  -8.485 -15.117  1.00 33.78           N  
ATOM   1402  H   LEU A  96     -11.342  -9.056 -15.084  1.00 33.78           H  
ATOM   1403  CA  LEU A  96     -12.049  -7.045 -15.384  1.00 33.78           C  
ATOM   1404  HA  LEU A  96     -12.514  -6.498 -14.564  1.00 33.78           H  
ATOM   1405  C   LEU A  96     -12.815  -6.626 -16.654  1.00 33.78           C  
ATOM   1406  CB  LEU A  96     -10.555  -6.672 -15.446  1.00 33.78           C  
ATOM   1407  HB2 LEU A  96     -10.432  -5.753 -16.020  1.00 33.78           H  
ATOM   1408  HB3 LEU A  96     -10.017  -7.458 -15.975  1.00 33.78           H  
ATOM   1409  O   LEU A  96     -13.525  -5.625 -16.623  1.00 33.78           O  
ATOM   1410  CG  LEU A  96      -9.947  -6.472 -14.044  1.00 33.78           C  
ATOM   1411  HG  LEU A  96     -10.395  -7.177 -13.344  1.00 33.78           H  
ATOM   1412  CD1 LEU A  96      -8.439  -6.715 -14.053  1.00 33.78           C  
ATOM   1413 HD11 LEU A  96      -7.956  -6.052 -14.771  1.00 33.78           H  
ATOM   1414 HD12 LEU A  96      -8.240  -7.752 -14.326  1.00 33.78           H  
ATOM   1415 HD13 LEU A  96      -8.029  -6.535 -13.059  1.00 33.78           H  
ATOM   1416  CD2 LEU A  96     -10.198  -5.046 -13.544  1.00 33.78           C  
ATOM   1417 HD21 LEU A  96      -9.796  -4.934 -12.537  1.00 33.78           H  
ATOM   1418 HD22 LEU A  96     -11.269  -4.845 -13.518  1.00 33.78           H  
ATOM   1419 HD23 LEU A  96      -9.717  -4.326 -14.206  1.00 33.78           H  
ATOM   1420  N   LEU A  97     -12.744  -7.425 -17.725  1.00 36.47           N  
ATOM   1421  H   LEU A  97     -12.091  -8.194 -17.692  1.00 36.47           H  
ATOM   1422  CA  LEU A  97     -13.453  -7.174 -18.989  1.00 36.47           C  
ATOM   1423  HA  LEU A  97     -13.428  -6.104 -19.191  1.00 36.47           H  
ATOM   1424  C   LEU A  97     -14.951  -7.548 -18.967  1.00 36.47           C  
ATOM   1425  CB  LEU A  97     -12.706  -7.908 -20.120  1.00 36.47           C  
ATOM   1426  HB2 LEU A  97     -13.322  -7.893 -21.019  1.00 36.47           H  
ATOM   1427  HB3 LEU A  97     -12.577  -8.950 -19.827  1.00 36.47           H  
ATOM   1428  O   LEU A  97     -15.732  -6.944 -19.695  1.00 36.47           O  
ATOM   1429  CG  LEU A  97     -11.329  -7.300 -20.463  1.00 36.47           C  
ATOM   1430  HG  LEU A  97     -10.747  -7.159 -19.553  1.00 36.47           H  
ATOM   1431  CD1 LEU A  97     -10.556  -8.247 -21.382  1.00 36.47           C  
ATOM   1432 HD11 LEU A  97     -11.102  -8.397 -22.313  1.00 36.47           H  
ATOM   1433 HD12 LEU A  97      -9.574  -7.827 -21.602  1.00 36.47           H  
ATOM   1434 HD13 LEU A  97     -10.419  -9.208 -20.885  1.00 36.47           H  
ATOM   1435  CD2 LEU A  97     -11.459  -5.953 -21.179  1.00 36.47           C  
ATOM   1436 HD21 LEU A  97     -10.470  -5.581 -21.446  1.00 36.47           H  
ATOM   1437 HD22 LEU A  97     -12.059  -6.065 -22.083  1.00 36.47           H  
ATOM   1438 HD23 LEU A  97     -11.935  -5.224 -20.524  1.00 36.47           H  
ATOM   1439  N   ASN A  98     -15.379  -8.504 -18.133  1.00 41.82           N  
ATOM   1440  H   ASN A  98     -14.689  -9.023 -17.609  1.00 41.82           H  
ATOM   1441  CA  ASN A  98     -16.801  -8.853 -17.958  1.00 41.82           C  
ATOM   1442  HA  ASN A  98     -17.340  -8.594 -18.869  1.00 41.82           H  
ATOM   1443  C   ASN A  98     -17.499  -8.054 -16.834  1.00 41.82           C  
ATOM   1444  CB  ASN A  98     -16.966 -10.372 -17.749  1.00 41.82           C  
ATOM   1445  HB2 ASN A  98     -16.312 -10.711 -16.945  1.00 41.82           H  
ATOM   1446  HB3 ASN A  98     -17.993 -10.570 -17.442  1.00 41.82           H  
ATOM   1447  O   ASN A  98     -18.718  -8.129 -16.714  1.00 41.82           O  
ATOM   1448  CG  ASN A  98     -16.736 -11.195 -19.007  1.00 41.82           C  
ATOM   1449  ND2 ASN A  98     -15.694 -11.984 -19.062  1.00 41.82           N  
ATOM   1450 HD21 ASN A  98     -15.533 -12.423 -19.957  1.00 41.82           H  
ATOM   1451 HD22 ASN A  98     -14.960 -11.823 -18.387  1.00 41.82           H  
ATOM   1452  OD1 ASN A  98     -17.500 -11.178 -19.952  1.00 41.82           O  
ATOM   1453  N   GLN A  99     -16.762  -7.306 -16.001  1.00 35.06           N  
ATOM   1454  H   GLN A  99     -15.756  -7.381 -16.055  1.00 35.06           H  
ATOM   1455  CA  GLN A  99     -17.326  -6.362 -15.021  1.00 35.06           C  
ATOM   1456  HA  GLN A  99     -18.359  -6.645 -14.816  1.00 35.06           H  
ATOM   1457  C   GLN A  99     -17.402  -4.924 -15.553  1.00 35.06           C  
ATOM   1458  CB  GLN A  99     -16.565  -6.421 -13.686  1.00 35.06           C  
ATOM   1459  HB2 GLN A  99     -15.497  -6.300 -13.864  1.00 35.06           H  
ATOM   1460  HB3 GLN A  99     -16.898  -5.592 -13.060  1.00 35.06           H  
ATOM   1461  O   GLN A  99     -18.141  -4.111 -14.996  1.00 35.06           O  
ATOM   1462  CG  GLN A  99     -16.834  -7.729 -12.923  1.00 35.06           C  
ATOM   1463  HG2 GLN A  99     -17.902  -7.819 -12.728  1.00 35.06           H  
ATOM   1464  HG3 GLN A  99     -16.537  -8.580 -13.535  1.00 35.06           H  
ATOM   1465  CD  GLN A  99     -16.100  -7.794 -11.585  1.00 35.06           C  
ATOM   1466  NE2 GLN A  99     -15.669  -8.956 -11.150  1.00 35.06           N  
ATOM   1467 HE21 GLN A  99     -15.737  -9.780 -11.730  1.00 35.06           H  
ATOM   1468 HE22 GLN A  99     -15.136  -8.937 -10.293  1.00 35.06           H  
ATOM   1469  OE1 GLN A  99     -15.924  -6.824 -10.866  1.00 35.06           O  
ATOM   1470  N   THR A 100     -16.713  -4.600 -16.653  1.00 36.81           N  
ATOM   1471  H   THR A 100     -16.047  -5.254 -17.038  1.00 36.81           H  
ATOM   1472  CA  THR A 100     -17.102  -3.463 -17.495  1.00 36.81           C  
ATOM   1473  HA  THR A 100     -17.279  -2.595 -16.860  1.00 36.81           H  
ATOM   1474  C   THR A 100     -18.416  -3.789 -18.200  1.00 36.81           C  
ATOM   1475  CB  THR A 100     -16.015  -3.075 -18.512  1.00 36.81           C  
ATOM   1476  HB  THR A 100     -16.457  -2.451 -19.289  1.00 36.81           H  
ATOM   1477  O   THR A 100     -18.415  -4.418 -19.255  1.00 36.81           O  
ATOM   1478  CG2 THR A 100     -14.902  -2.275 -17.839  1.00 36.81           C  
ATOM   1479 HG21 THR A 100     -15.311  -1.366 -17.398  1.00 36.81           H  
ATOM   1480 HG22 THR A 100     -14.152  -2.005 -18.582  1.00 36.81           H  
ATOM   1481 HG23 THR A 100     -14.432  -2.879 -17.063  1.00 36.81           H  
ATOM   1482  OG1 THR A 100     -15.396  -4.189 -19.107  1.00 36.81           O  
ATOM   1483  HG1 THR A 100     -16.071  -4.768 -19.468  1.00 36.81           H  
ATOM   1484  N   ASP A 101     -19.529  -3.358 -17.598  1.00 36.37           N  
ATOM   1485  H   ASP A 101     -19.426  -2.963 -16.674  1.00 36.37           H  
ATOM   1486  CA  ASP A 101     -20.908  -3.523 -18.084  1.00 36.37           C  
ATOM   1487  HA  ASP A 101     -21.029  -4.560 -18.398  1.00 36.37           H  
ATOM   1488  C   ASP A 101     -21.186  -2.644 -19.325  1.00 36.37           C  
ATOM   1489  CB  ASP A 101     -21.876  -3.285 -16.905  1.00 36.37           C  
ATOM   1490  HB2 ASP A 101     -21.529  -3.861 -16.048  1.00 36.37           H  
ATOM   1491  HB3 ASP A 101     -21.851  -2.231 -16.628  1.00 36.37           H  
ATOM   1492  O   ASP A 101     -21.983  -1.700 -19.311  1.00 36.37           O  
ATOM   1493  CG  ASP A 101     -23.321  -3.710 -17.197  1.00 36.37           C  
ATOM   1494  OD1 ASP A 101     -23.508  -4.686 -17.953  1.00 36.37           O  
ATOM   1495  OD2 ASP A 101     -24.248  -3.070 -16.646  1.00 36.37           O  
ATOM   1496  N   LEU A 102     -20.455  -2.933 -20.407  1.00 36.34           N  
ATOM   1497  H   LEU A 102     -19.802  -3.696 -20.304  1.00 36.34           H  
ATOM   1498  CA  LEU A 102     -20.560  -2.325 -21.734  1.00 36.34           C  
ATOM   1499  HA  LEU A 102     -20.605  -1.241 -21.629  1.00 36.34           H  
ATOM   1500  C   LEU A 102     -21.870  -2.769 -22.399  1.00 36.34           C  
ATOM   1501  CB  LEU A 102     -19.319  -2.707 -22.571  1.00 36.34           C  
ATOM   1502  HB2 LEU A 102     -19.517  -2.481 -23.619  1.00 36.34           H  
ATOM   1503  HB3 LEU A 102     -19.174  -3.784 -22.493  1.00 36.34           H  
ATOM   1504  O   LEU A 102     -21.890  -3.630 -23.276  1.00 36.34           O  
ATOM   1505  CG  LEU A 102     -18.020  -1.990 -22.165  1.00 36.34           C  
ATOM   1506  HG  LEU A 102     -17.887  -2.051 -21.085  1.00 36.34           H  
ATOM   1507  CD1 LEU A 102     -16.821  -2.660 -22.838  1.00 36.34           C  
ATOM   1508 HD11 LEU A 102     -16.928  -2.624 -23.922  1.00 36.34           H  
ATOM   1509 HD12 LEU A 102     -16.763  -3.701 -22.517  1.00 36.34           H  
ATOM   1510 HD13 LEU A 102     -15.900  -2.158 -22.542  1.00 36.34           H  
ATOM   1511  CD2 LEU A 102     -18.024  -0.517 -22.586  1.00 36.34           C  
ATOM   1512 HD21 LEU A 102     -17.076  -0.053 -22.312  1.00 36.34           H  
ATOM   1513 HD22 LEU A 102     -18.826   0.015 -22.074  1.00 36.34           H  
ATOM   1514 HD23 LEU A 102     -18.170  -0.433 -23.663  1.00 36.34           H  
ATOM   1515  N   ASN A 103     -22.973  -2.184 -21.937  1.00 37.82           N  
ATOM   1516  H   ASN A 103     -22.859  -1.553 -21.157  1.00 37.82           H  
ATOM   1517  CA  ASN A 103     -24.321  -2.489 -22.398  1.00 37.82           C  
ATOM   1518  HA  ASN A 103     -24.532  -3.536 -22.180  1.00 37.82           H  
ATOM   1519  C   ASN A 103     -24.439  -2.292 -23.922  1.00 37.82           C  
ATOM   1520  CB  ASN A 103     -25.325  -1.614 -21.623  1.00 37.82           C  
ATOM   1521  HB2 ASN A 103     -26.244  -1.539 -22.204  1.00 37.82           H  
ATOM   1522  HB3 ASN A 103     -24.931  -0.606 -21.496  1.00 37.82           H  
ATOM   1523  O   ASN A 103     -24.174  -1.204 -24.442  1.00 37.82           O  
ATOM   1524  CG  ASN A 103     -25.702  -2.194 -20.269  1.00 37.82           C  
ATOM   1525  ND2 ASN A 103     -24.890  -2.013 -19.255  1.00 37.82           N  
ATOM   1526 HD21 ASN A 103     -23.962  -1.633 -19.377  1.00 37.82           H  
ATOM   1527 HD22 ASN A 103     -25.058  -2.529 -18.403  1.00 37.82           H  
ATOM   1528  OD1 ASN A 103     -26.751  -2.805 -20.131  1.00 37.82           O  
ATOM   1529  N   GLU A 104     -24.880  -3.337 -24.636  1.00 32.92           N  
ATOM   1530  H   GLU A 104     -25.029  -4.215 -24.159  1.00 32.92           H  
ATOM   1531  CA  GLU A 104     -25.144  -3.293 -26.080  1.00 32.92           C  
ATOM   1532  HA  GLU A 104     -24.225  -3.018 -26.598  1.00 32.92           H  
ATOM   1533  C   GLU A 104     -26.212  -2.235 -26.405  1.00 32.92           C  
ATOM   1534  CB  GLU A 104     -25.604  -4.661 -26.619  1.00 32.92           C  
ATOM   1535  HB2 GLU A 104     -26.394  -5.056 -25.980  1.00 32.92           H  
ATOM   1536  HB3 GLU A 104     -26.025  -4.500 -27.612  1.00 32.92           H  
ATOM   1537  O   GLU A 104     -27.416  -2.477 -26.311  1.00 32.92           O  
ATOM   1538  CG  GLU A 104     -24.496  -5.710 -26.767  1.00 32.92           C  
ATOM   1539  HG2 GLU A 104     -24.159  -6.022 -25.778  1.00 32.92           H  
ATOM   1540  HG3 GLU A 104     -23.652  -5.261 -27.290  1.00 32.92           H  
ATOM   1541  CD  GLU A 104     -25.018  -6.922 -27.558  1.00 32.92           C  
ATOM   1542  OE1 GLU A 104     -24.553  -7.123 -28.706  1.00 32.92           O  
ATOM   1543  OE2 GLU A 104     -25.913  -7.626 -27.034  1.00 32.92           O  
ATOM   1544  N   GLY A 105     -25.763  -1.043 -26.798  1.00 33.47           N  
ATOM   1545  H   GLY A 105     -24.769  -0.876 -26.729  1.00 33.47           H  
ATOM   1546  CA  GLY A 105     -26.640   0.074 -27.140  1.00 33.47           C  
ATOM   1547  HA2 GLY A 105     -26.894   0.011 -28.198  1.00 33.47           H  
ATOM   1548  HA3 GLY A 105     -27.559  -0.004 -26.561  1.00 33.47           H  
ATOM   1549  C   GLY A 105     -26.059   1.459 -26.869  1.00 33.47           C  
ATOM   1550  O   GLY A 105     -26.584   2.419 -27.427  1.00 33.47           O  
ATOM   1551  N   ASP A 106     -24.997   1.580 -26.063  1.00 34.09           N  
ATOM   1552  H   ASP A 106     -24.633   0.767 -25.587  1.00 34.09           H  
ATOM   1553  CA  ASP A 106     -24.438   2.888 -25.695  1.00 34.09           C  
ATOM   1554  HA  ASP A 106     -25.293   3.523 -25.467  1.00 34.09           H  
ATOM   1555  C   ASP A 106     -23.632   3.516 -26.862  1.00 34.09           C  
ATOM   1556  CB  ASP A 106     -23.622   2.764 -24.392  1.00 34.09           C  
ATOM   1557  HB2 ASP A 106     -22.592   2.494 -24.625  1.00 34.09           H  
ATOM   1558  HB3 ASP A 106     -24.045   1.961 -23.789  1.00 34.09           H  
ATOM   1559  O   ASP A 106     -22.623   2.949 -27.303  1.00 34.09           O  
ATOM   1560  CG  ASP A 106     -23.647   4.037 -23.532  1.00 34.09           C  
ATOM   1561  OD1 ASP A 106     -24.309   5.022 -23.937  1.00 34.09           O  
ATOM   1562  OD2 ASP A 106     -23.031   4.002 -22.446  1.00 34.09           O  
ATOM   1563  N   PRO A 107     -24.069   4.651 -27.446  1.00 31.96           N  
ATOM   1564  CA  PRO A 107     -23.467   5.174 -28.664  1.00 31.96           C  
ATOM   1565  HA  PRO A 107     -23.158   4.349 -29.306  1.00 31.96           H  
ATOM   1566  C   PRO A 107     -22.250   6.058 -28.360  1.00 31.96           C  
ATOM   1567  CB  PRO A 107     -24.597   5.935 -29.362  1.00 31.96           C  
ATOM   1568  HB2 PRO A 107     -24.223   6.732 -30.003  1.00 31.96           H  
ATOM   1569  HB3 PRO A 107     -25.203   5.234 -29.936  1.00 31.96           H  
ATOM   1570  O   PRO A 107     -22.367   7.098 -27.721  1.00 31.96           O  
ATOM   1571  CG  PRO A 107     -25.424   6.480 -28.196  1.00 31.96           C  
ATOM   1572  HG2 PRO A 107     -25.008   7.429 -27.857  1.00 31.96           H  
ATOM   1573  HG3 PRO A 107     -26.472   6.604 -28.471  1.00 31.96           H  
ATOM   1574  CD  PRO A 107     -25.254   5.428 -27.099  1.00 31.96           C  
ATOM   1575  HD2 PRO A 107     -25.125   5.917 -26.134  1.00 31.96           H  
ATOM   1576  HD3 PRO A 107     -26.136   4.788 -27.077  1.00 31.96           H  
ATOM   1577  N   GLN A 108     -21.108   5.718 -28.969  1.00 27.84           N  
ATOM   1578  H   GLN A 108     -21.094   4.816 -29.422  1.00 27.84           H  
ATOM   1579  CA  GLN A 108     -19.857   6.502 -28.961  1.00 27.84           C  
ATOM   1580  HA  GLN A 108     -19.225   6.014 -29.703  1.00 27.84           H  
ATOM   1581  C   GLN A 108     -19.000   6.435 -27.680  1.00 27.84           C  
ATOM   1582  CB  GLN A 108     -20.044   7.945 -29.486  1.00 27.84           C  
ATOM   1583  HB2 GLN A 108     -20.568   8.544 -28.740  1.00 27.84           H  
ATOM   1584  HB3 GLN A 108     -19.059   8.389 -29.627  1.00 27.84           H  
ATOM   1585  O   GLN A 108     -18.355   7.417 -27.310  1.00 27.84           O  
ATOM   1586  CG  GLN A 108     -20.792   8.032 -30.824  1.00 27.84           C  
ATOM   1587  HG2 GLN A 108     -21.802   7.638 -30.710  1.00 27.84           H  
ATOM   1588  HG3 GLN A 108     -20.264   7.422 -31.557  1.00 27.84           H  
ATOM   1589  CD  GLN A 108     -20.908   9.457 -31.361  1.00 27.84           C  
ATOM   1590  NE2 GLN A 108     -21.197   9.613 -32.634  1.00 27.84           N  
ATOM   1591 HE21 GLN A 108     -21.236  10.573 -32.947  1.00 27.84           H  
ATOM   1592 HE22 GLN A 108     -21.294   8.810 -33.239  1.00 27.84           H  
ATOM   1593  OE1 GLN A 108     -20.766  10.462 -30.687  1.00 27.84           O  
ATOM   1594  N   VAL A 109     -18.808   5.234 -27.120  1.00 31.86           N  
ATOM   1595  H   VAL A 109     -19.425   4.473 -27.368  1.00 31.86           H  
ATOM   1596  CA  VAL A 109     -17.444   4.890 -26.672  1.00 31.86           C  
ATOM   1597  HA  VAL A 109     -17.073   5.678 -26.017  1.00 31.86           H  
ATOM   1598  C   VAL A 109     -16.570   4.844 -27.928  1.00 31.86           C  
ATOM   1599  CB  VAL A 109     -17.374   3.562 -25.890  1.00 31.86           C  
ATOM   1600  HB  VAL A 109     -17.763   2.752 -26.508  1.00 31.86           H  
ATOM   1601  O   VAL A 109     -16.627   3.889 -28.703  1.00 31.86           O  
ATOM   1602  CG1 VAL A 109     -15.927   3.234 -25.484  1.00 31.86           C  
ATOM   1603 HG11 VAL A 109     -15.506   4.048 -24.894  1.00 31.86           H  
ATOM   1604 HG12 VAL A 109     -15.312   3.066 -26.368  1.00 31.86           H  
ATOM   1605 HG13 VAL A 109     -15.913   2.318 -24.893  1.00 31.86           H  
ATOM   1606  CG2 VAL A 109     -18.205   3.638 -24.605  1.00 31.86           C  
ATOM   1607 HG21 VAL A 109     -17.847   4.447 -23.967  1.00 31.86           H  
ATOM   1608 HG22 VAL A 109     -19.254   3.813 -24.844  1.00 31.86           H  
ATOM   1609 HG23 VAL A 109     -18.138   2.696 -24.062  1.00 31.86           H  
ATOM   1610  N   ASP A 110     -15.814   5.911 -28.192  1.00 30.46           N  
ATOM   1611  H   ASP A 110     -15.889   6.723 -27.596  1.00 30.46           H  
ATOM   1612  CA  ASP A 110     -14.950   5.970 -29.372  1.00 30.46           C  
ATOM   1613  HA  ASP A 110     -15.490   5.504 -30.196  1.00 30.46           H  
ATOM   1614  C   ASP A 110     -13.672   5.148 -29.151  1.00 30.46           C  
ATOM   1615  CB  ASP A 110     -14.673   7.415 -29.817  1.00 30.46           C  
ATOM   1616  HB2 ASP A 110     -14.066   7.920 -29.066  1.00 30.46           H  
ATOM   1617  HB3 ASP A 110     -15.622   7.944 -29.906  1.00 30.46           H  
ATOM   1618  O   ASP A 110     -12.646   5.641 -28.671  1.00 30.46           O  
ATOM   1619  CG  ASP A 110     -13.959   7.458 -31.177  1.00 30.46           C  
ATOM   1620  OD1 ASP A 110     -13.835   6.385 -31.819  1.00 30.46           O  
ATOM   1621  OD2 ASP A 110     -13.549   8.563 -31.589  1.00 30.46           O  
ATOM   1622  N   PHE A 111     -13.738   3.870 -29.525  1.00 30.01           N  
ATOM   1623  H   PHE A 111     -14.647   3.515 -29.785  1.00 30.01           H  
ATOM   1624  CA  PHE A 111     -12.613   2.931 -29.496  1.00 30.01           C  
ATOM   1625  HA  PHE A 111     -12.210   2.916 -28.484  1.00 30.01           H  
ATOM   1626  C   PHE A 111     -11.438   3.341 -30.414  1.00 30.01           C  
ATOM   1627  CB  PHE A 111     -13.136   1.519 -29.814  1.00 30.01           C  
ATOM   1628  HB2 PHE A 111     -12.282   0.863 -29.981  1.00 30.01           H  
ATOM   1629  HB3 PHE A 111     -13.706   1.546 -30.743  1.00 30.01           H  
ATOM   1630  O   PHE A 111     -10.351   2.778 -30.287  1.00 30.01           O  
ATOM   1631  CG  PHE A 111     -13.985   0.901 -28.711  1.00 30.01           C  
ATOM   1632  CD1 PHE A 111     -13.358   0.235 -27.641  1.00 30.01           C  
ATOM   1633  HD1 PHE A 111     -12.282   0.159 -27.614  1.00 30.01           H  
ATOM   1634  CD2 PHE A 111     -15.392   0.979 -28.746  1.00 30.01           C  
ATOM   1635  HD2 PHE A 111     -15.888   1.489 -29.559  1.00 30.01           H  
ATOM   1636  CE1 PHE A 111     -14.126  -0.339 -26.610  1.00 30.01           C  
ATOM   1637  HE1 PHE A 111     -13.639  -0.848 -25.792  1.00 30.01           H  
ATOM   1638  CE2 PHE A 111     -16.161   0.405 -27.716  1.00 30.01           C  
ATOM   1639  HE2 PHE A 111     -17.238   0.476 -27.743  1.00 30.01           H  
ATOM   1640  CZ  PHE A 111     -15.528  -0.253 -26.647  1.00 30.01           C  
ATOM   1641  HZ  PHE A 111     -16.119  -0.691 -25.856  1.00 30.01           H  
ATOM   1642  N   ASN A 112     -11.601   4.358 -31.277  1.00 30.50           N  
ATOM   1643  H   ASN A 112     -12.502   4.812 -31.331  1.00 30.50           H  
ATOM   1644  CA  ASN A 112     -10.496   4.976 -32.024  1.00 30.50           C  
ATOM   1645  HA  ASN A 112      -9.818   4.183 -32.341  1.00 30.50           H  
ATOM   1646  C   ASN A 112      -9.661   5.952 -31.168  1.00 30.50           C  
ATOM   1647  CB  ASN A 112     -11.015   5.680 -33.290  1.00 30.50           C  
ATOM   1648  HB2 ASN A 112     -10.165   6.008 -33.888  1.00 30.50           H  
ATOM   1649  HB3 ASN A 112     -11.580   6.568 -33.007  1.00 30.50           H  
ATOM   1650  O   ASN A 112      -8.662   6.493 -31.647  1.00 30.50           O  
ATOM   1651  CG  ASN A 112     -11.879   4.795 -34.164  1.00 30.50           C  
ATOM   1652  ND2 ASN A 112     -13.178   4.905 -34.042  1.00 30.50           N  
ATOM   1653 HD21 ASN A 112     -13.537   5.525 -33.331  1.00 30.50           H  
ATOM   1654 HD22 ASN A 112     -13.759   4.278 -34.581  1.00 30.50           H  
ATOM   1655  OD1 ASN A 112     -11.407   4.003 -34.961  1.00 30.50           O  
ATOM   1656  N   SER A 113     -10.028   6.185 -29.901  1.00 32.75           N  
ATOM   1657  H   SER A 113     -10.881   5.764 -29.562  1.00 32.75           H  
ATOM   1658  CA  SER A 113      -9.174   6.900 -28.950  1.00 32.75           C  
ATOM   1659  HA  SER A 113      -8.826   7.809 -29.442  1.00 32.75           H  
ATOM   1660  C   SER A 113      -7.930   6.060 -28.624  1.00 32.75           C  
ATOM   1661  CB  SER A 113      -9.956   7.366 -27.710  1.00 32.75           C  
ATOM   1662  HB2 SER A 113     -10.694   8.104 -28.024  1.00 32.75           H  
ATOM   1663  HB3 SER A 113      -9.262   7.855 -27.026  1.00 32.75           H  
ATOM   1664  O   SER A 113      -7.950   5.215 -27.728  1.00 32.75           O  
ATOM   1665  OG  SER A 113     -10.627   6.336 -27.015  1.00 32.75           O  
ATOM   1666  HG  SER A 113     -11.363   6.036 -27.554  1.00 32.75           H  
ATOM   1667  N   GLY A 114      -6.849   6.316 -29.381  1.00 29.36           N  
ATOM   1668  H   GLY A 114      -7.016   6.923 -30.171  1.00 29.36           H  
ATOM   1669  CA  GLY A 114      -5.596   5.541 -29.429  1.00 29.36           C  
ATOM   1670  HA2 GLY A 114      -4.777   6.188 -29.743  1.00 29.36           H  
ATOM   1671  HA3 GLY A 114      -5.695   4.744 -30.166  1.00 29.36           H  
ATOM   1672  C   GLY A 114      -5.205   4.909 -28.099  1.00 29.36           C  
ATOM   1673  O   GLY A 114      -5.154   3.693 -28.023  1.00 29.36           O  
ATOM   1674  N   CYS A 115      -5.129   5.713 -27.034  1.00 30.71           N  
ATOM   1675  H   CYS A 115      -5.144   6.703 -27.235  1.00 30.71           H  
ATOM   1676  CA  CYS A 115      -5.026   5.318 -25.623  1.00 30.71           C  
ATOM   1677  HA  CYS A 115      -3.976   5.358 -25.335  1.00 30.71           H  
ATOM   1678  C   CYS A 115      -5.532   3.903 -25.258  1.00 30.71           C  
ATOM   1679  CB  CYS A 115      -5.812   6.376 -24.830  1.00 30.71           C  
ATOM   1680  HB2 CYS A 115      -6.839   6.396 -25.194  1.00 30.71           H  
ATOM   1681  HB3 CYS A 115      -5.361   7.356 -24.990  1.00 30.71           H  
ATOM   1682  O   CYS A 115      -4.795   3.157 -24.617  1.00 30.71           O  
ATOM   1683  SG  CYS A 115      -5.827   6.017 -23.049  1.00 30.71           S  
ATOM   1684  HG  CYS A 115      -6.205   4.739 -23.141  1.00 30.71           H  
ATOM   1685  N   LEU A 116      -6.775   3.527 -25.596  1.00 34.08           N  
ATOM   1686  H   LEU A 116      -7.318   4.128 -26.199  1.00 34.08           H  
ATOM   1687  CA  LEU A 116      -7.301   2.199 -25.241  1.00 34.08           C  
ATOM   1688  HA  LEU A 116      -6.933   1.948 -24.246  1.00 34.08           H  
ATOM   1689  C   LEU A 116      -6.784   1.105 -26.188  1.00 34.08           C  
ATOM   1690  CB  LEU A 116      -8.840   2.223 -25.193  1.00 34.08           C  
ATOM   1691  HB2 LEU A 116      -9.219   2.154 -26.213  1.00 34.08           H  
ATOM   1692  HB3 LEU A 116      -9.186   3.168 -24.774  1.00 34.08           H  
ATOM   1693  O   LEU A 116      -6.430   0.021 -25.734  1.00 34.08           O  
ATOM   1694  CG  LEU A 116      -9.407   1.062 -24.347  1.00 34.08           C  
ATOM   1695  HG  LEU A 116      -8.842   0.150 -24.538  1.00 34.08           H  
ATOM   1696  CD1 LEU A 116      -9.345   1.383 -22.850  1.00 34.08           C  
ATOM   1697 HD11 LEU A 116      -9.745   0.542 -22.283  1.00 34.08           H  
ATOM   1698 HD12 LEU A 116      -9.932   2.274 -22.629  1.00 34.08           H  
ATOM   1699 HD13 LEU A 116      -8.311   1.539 -22.541  1.00 34.08           H  
ATOM   1700  CD2 LEU A 116     -10.865   0.789 -24.709  1.00 34.08           C  
ATOM   1701 HD21 LEU A 116     -11.251  -0.025 -24.096  1.00 34.08           H  
ATOM   1702 HD22 LEU A 116     -11.470   1.682 -24.551  1.00 34.08           H  
ATOM   1703 HD23 LEU A 116     -10.924   0.490 -25.756  1.00 34.08           H  
ATOM   1704  N   SER A 117      -6.691   1.405 -27.485  1.00 32.73           N  
ATOM   1705  H   SER A 117      -6.872   2.361 -27.756  1.00 32.73           H  
ATOM   1706  CA  SER A 117      -6.100   0.514 -28.493  1.00 32.73           C  
ATOM   1707  HA  SER A 117      -6.569  -0.467 -28.413  1.00 32.73           H  
ATOM   1708  C   SER A 117      -4.591   0.315 -28.299  1.00 32.73           C  
ATOM   1709  CB  SER A 117      -6.370   1.045 -29.905  1.00 32.73           C  
ATOM   1710  HB2 SER A 117      -6.092   2.097 -29.974  1.00 32.73           H  
ATOM   1711  HB3 SER A 117      -5.763   0.479 -30.611  1.00 32.73           H  
ATOM   1712  O   SER A 117      -4.096  -0.764 -28.592  1.00 32.73           O  
ATOM   1713  OG  SER A 117      -7.733   0.870 -30.256  1.00 32.73           O  
ATOM   1714  HG  SER A 117      -8.259   1.616 -29.958  1.00 32.73           H  
ATOM   1715  N   ASP A 118      -3.871   1.299 -27.759  1.00 35.75           N  
ATOM   1716  H   ASP A 118      -4.328   2.191 -27.633  1.00 35.75           H  
ATOM   1717  CA  ASP A 118      -2.437   1.240 -27.460  1.00 35.75           C  
ATOM   1718  HA  ASP A 118      -1.913   0.788 -28.303  1.00 35.75           H  
ATOM   1719  C   ASP A 118      -2.174   0.372 -26.218  1.00 35.75           C  
ATOM   1720  CB  ASP A 118      -1.883   2.664 -27.256  1.00 35.75           C  
ATOM   1721  HB2 ASP A 118      -0.838   2.588 -26.958  1.00 35.75           H  
ATOM   1722  HB3 ASP A 118      -2.426   3.138 -26.438  1.00 35.75           H  
ATOM   1723  O   ASP A 118      -1.273  -0.469 -26.228  1.00 35.75           O  
ATOM   1724  CG  ASP A 118      -1.957   3.565 -28.500  1.00 35.75           C  
ATOM   1725  OD1 ASP A 118      -1.741   3.054 -29.621  1.00 35.75           O  
ATOM   1726  OD2 ASP A 118      -2.209   4.781 -28.316  1.00 35.75           O  
ATOM   1727  N   LEU A 119      -3.007   0.498 -25.171  1.00 32.28           N  
ATOM   1728  H   LEU A 119      -3.721   1.212 -25.210  1.00 32.28           H  
ATOM   1729  CA  LEU A 119      -2.997  -0.435 -24.037  1.00 32.28           C  
ATOM   1730  HA  LEU A 119      -1.974  -0.513 -23.668  1.00 32.28           H  
ATOM   1731  C   LEU A 119      -3.382  -1.858 -24.473  1.00 32.28           C  
ATOM   1732  CB  LEU A 119      -3.913   0.066 -22.897  1.00 32.28           C  
ATOM   1733  HB2 LEU A 119      -4.401  -0.806 -22.460  1.00 32.28           H  
ATOM   1734  HB3 LEU A 119      -4.712   0.688 -23.302  1.00 32.28           H  
ATOM   1735  O   LEU A 119      -2.711  -2.810 -24.083  1.00 32.28           O  
ATOM   1736  CG  LEU A 119      -3.156   0.811 -21.773  1.00 32.28           C  
ATOM   1737  HG  LEU A 119      -2.080   0.691 -21.898  1.00 32.28           H  
ATOM   1738  CD1 LEU A 119      -3.468   2.308 -21.751  1.00 32.28           C  
ATOM   1739 HD11 LEU A 119      -2.933   2.786 -20.931  1.00 32.28           H  
ATOM   1740 HD12 LEU A 119      -4.541   2.464 -21.639  1.00 32.28           H  
ATOM   1741 HD13 LEU A 119      -3.137   2.749 -22.691  1.00 32.28           H  
ATOM   1742  CD2 LEU A 119      -3.524   0.244 -20.400  1.00 32.28           C  
ATOM   1743 HD21 LEU A 119      -3.267  -0.815 -20.366  1.00 32.28           H  
ATOM   1744 HD22 LEU A 119      -4.593   0.358 -20.220  1.00 32.28           H  
ATOM   1745 HD23 LEU A 119      -2.963   0.761 -19.621  1.00 32.28           H  
ATOM   1746  N   LEU A 120      -4.407  -2.017 -25.317  1.00 32.91           N  
ATOM   1747  H   LEU A 120      -4.952  -1.206 -25.571  1.00 32.91           H  
ATOM   1748  CA  LEU A 120      -4.808  -3.326 -25.844  1.00 32.91           C  
ATOM   1749  HA  LEU A 120      -4.887  -4.017 -25.005  1.00 32.91           H  
ATOM   1750  C   LEU A 120      -3.755  -3.922 -26.795  1.00 32.91           C  
ATOM   1751  CB  LEU A 120      -6.189  -3.213 -26.517  1.00 32.91           C  
ATOM   1752  HB2 LEU A 120      -6.196  -2.323 -27.145  1.00 32.91           H  
ATOM   1753  HB3 LEU A 120      -6.342  -4.073 -27.169  1.00 32.91           H  
ATOM   1754  O   LEU A 120      -3.541  -5.131 -26.770  1.00 32.91           O  
ATOM   1755  CG  LEU A 120      -7.357  -3.151 -25.511  1.00 32.91           C  
ATOM   1756  HG  LEU A 120      -7.111  -2.471 -24.695  1.00 32.91           H  
ATOM   1757  CD1 LEU A 120      -8.626  -2.641 -26.198  1.00 32.91           C  
ATOM   1758 HD11 LEU A 120      -8.905  -3.308 -27.013  1.00 32.91           H  
ATOM   1759 HD12 LEU A 120      -9.439  -2.588 -25.474  1.00 32.91           H  
ATOM   1760 HD13 LEU A 120      -8.447  -1.642 -26.595  1.00 32.91           H  
ATOM   1761  CD2 LEU A 120      -7.673  -4.534 -24.933  1.00 32.91           C  
ATOM   1762 HD21 LEU A 120      -6.807  -4.923 -24.398  1.00 32.91           H  
ATOM   1763 HD22 LEU A 120      -7.946  -5.226 -25.730  1.00 32.91           H  
ATOM   1764 HD23 LEU A 120      -8.498  -4.455 -24.224  1.00 32.91           H  
ATOM   1765  N   ALA A 121      -3.051  -3.120 -27.596  1.00 31.49           N  
ATOM   1766  H   ALA A 121      -3.298  -2.141 -27.645  1.00 31.49           H  
ATOM   1767  CA  ALA A 121      -1.955  -3.590 -28.445  1.00 31.49           C  
ATOM   1768  HA  ALA A 121      -2.302  -4.448 -29.021  1.00 31.49           H  
ATOM   1769  C   ALA A 121      -0.757  -4.061 -27.604  1.00 31.49           C  
ATOM   1770  CB  ALA A 121      -1.562  -2.482 -29.429  1.00 31.49           C  
ATOM   1771  HB1 ALA A 121      -0.738  -2.825 -30.055  1.00 31.49           H  
ATOM   1772  HB2 ALA A 121      -1.248  -1.591 -28.885  1.00 31.49           H  
ATOM   1773  HB3 ALA A 121      -2.410  -2.232 -30.065  1.00 31.49           H  
ATOM   1774  O   ALA A 121      -0.206  -5.128 -27.879  1.00 31.49           O  
ATOM   1775  N   ALA A 122      -0.423  -3.323 -26.538  1.00 33.45           N  
ATOM   1776  H   ALA A 122      -0.889  -2.438 -26.396  1.00 33.45           H  
ATOM   1777  CA  ALA A 122       0.578  -3.728 -25.553  1.00 33.45           C  
ATOM   1778  HA  ALA A 122       1.504  -3.963 -26.077  1.00 33.45           H  
ATOM   1779  C   ALA A 122       0.166  -4.995 -24.773  1.00 33.45           C  
ATOM   1780  CB  ALA A 122       0.843  -2.540 -24.619  1.00 33.45           C  
ATOM   1781  HB1 ALA A 122       1.169  -1.679 -25.202  1.00 33.45           H  
ATOM   1782  HB2 ALA A 122      -0.065  -2.281 -24.075  1.00 33.45           H  
ATOM   1783  HB3 ALA A 122       1.624  -2.806 -23.907  1.00 33.45           H  
ATOM   1784  O   ALA A 122       1.021  -5.820 -24.465  1.00 33.45           O  
ATOM   1785  N   GLN A 123      -1.129  -5.200 -24.497  1.00 33.25           N  
ATOM   1786  H   GLN A 123      -1.780  -4.450 -24.682  1.00 33.25           H  
ATOM   1787  CA  GLN A 123      -1.637  -6.431 -23.870  1.00 33.25           C  
ATOM   1788  HA  GLN A 123      -0.990  -6.692 -23.033  1.00 33.25           H  
ATOM   1789  C   GLN A 123      -1.647  -7.654 -24.803  1.00 33.25           C  
ATOM   1790  CB  GLN A 123      -3.061  -6.206 -23.335  1.00 33.25           C  
ATOM   1791  HB2 GLN A 123      -3.656  -5.685 -24.085  1.00 33.25           H  
ATOM   1792  HB3 GLN A 123      -3.527  -7.175 -23.155  1.00 33.25           H  
ATOM   1793  O   GLN A 123      -1.573  -8.777 -24.315  1.00 33.25           O  
ATOM   1794  CG  GLN A 123      -3.088  -5.434 -22.011  1.00 33.25           C  
ATOM   1795  HG2 GLN A 123      -2.638  -4.449 -22.135  1.00 33.25           H  
ATOM   1796  HG3 GLN A 123      -2.503  -5.981 -21.272  1.00 33.25           H  
ATOM   1797  CD  GLN A 123      -4.516  -5.262 -21.501  1.00 33.25           C  
ATOM   1798  NE2 GLN A 123      -4.819  -5.699 -20.298  1.00 33.25           N  
ATOM   1799 HE21 GLN A 123      -5.789  -5.604 -20.034  1.00 33.25           H  
ATOM   1800 HE22 GLN A 123      -4.133  -6.186 -19.740  1.00 33.25           H  
ATOM   1801  OE1 GLN A 123      -5.396  -4.748 -22.170  1.00 33.25           O  
ATOM   1802  N   ASN A 124      -1.756  -7.465 -26.123  1.00 30.67           N  
ATOM   1803  H   ASN A 124      -1.834  -6.516 -26.459  1.00 30.67           H  
ATOM   1804  CA  ASN A 124      -1.895  -8.560 -27.096  1.00 30.67           C  
ATOM   1805  HA  ASN A 124      -2.181  -9.464 -26.559  1.00 30.67           H  
ATOM   1806  C   ASN A 124      -0.577  -8.943 -27.805  1.00 30.67           C  
ATOM   1807  CB  ASN A 124      -3.049  -8.245 -28.071  1.00 30.67           C  
ATOM   1808  HB2 ASN A 124      -3.009  -8.934 -28.915  1.00 30.67           H  
ATOM   1809  HB3 ASN A 124      -2.955  -7.230 -28.456  1.00 30.67           H  
ATOM   1810  O   ASN A 124      -0.617  -9.628 -28.826  1.00 30.67           O  
ATOM   1811  CG  ASN A 124      -4.416  -8.454 -27.446  1.00 30.67           C  
ATOM   1812  ND2 ASN A 124      -5.093  -7.412 -27.037  1.00 30.67           N  
ATOM   1813 HD21 ASN A 124      -4.634  -6.513 -27.011  1.00 30.67           H  
ATOM   1814 HD22 ASN A 124      -5.963  -7.602 -26.560  1.00 30.67           H  
ATOM   1815  OD1 ASN A 124      -4.903  -9.562 -27.320  1.00 30.67           O  
ATOM   1816  N   GLY A 125       0.587  -8.492 -27.316  1.00 30.29           N  
ATOM   1817  H   GLY A 125       0.572  -7.938 -26.472  1.00 30.29           H  
ATOM   1818  CA  GLY A 125       1.897  -8.840 -27.896  1.00 30.29           C  
ATOM   1819  HA2 GLY A 125       2.027  -9.921 -27.868  1.00 30.29           H  
ATOM   1820  HA3 GLY A 125       2.682  -8.387 -27.290  1.00 30.29           H  
ATOM   1821  C   GLY A 125       2.092  -8.373 -29.348  1.00 30.29           C  
ATOM   1822  O   GLY A 125       2.928  -8.905 -30.078  1.00 30.29           O  
ATOM   1823  N   HIS A 126       1.300  -7.399 -29.807  1.00 28.66           N  
ATOM   1824  H   HIS A 126       0.670  -6.946 -29.161  1.00 28.66           H  
ATOM   1825  CA  HIS A 126       1.353  -6.935 -31.189  1.00 28.66           C  
ATOM   1826  HA  HIS A 126       1.527  -7.801 -31.828  1.00 28.66           H  
ATOM   1827  C   HIS A 126       2.544  -5.994 -31.389  1.00 28.66           C  
ATOM   1828  CB  HIS A 126       0.005  -6.334 -31.616  1.00 28.66           C  
ATOM   1829  HB2 HIS A 126       0.184  -5.490 -32.283  1.00 28.66           H  
ATOM   1830  HB3 HIS A 126      -0.536  -5.958 -30.748  1.00 28.66           H  
ATOM   1831  O   HIS A 126       2.474  -4.794 -31.121  1.00 28.66           O  
ATOM   1832  CG  HIS A 126      -0.849  -7.330 -32.363  1.00 28.66           C  
ATOM   1833  CD2 HIS A 126      -1.663  -8.293 -31.828  1.00 28.66           C  
ATOM   1834  HD2 HIS A 126      -1.816  -8.478 -30.775  1.00 28.66           H  
ATOM   1835  ND1 HIS A 126      -0.902  -7.473 -33.731  1.00 28.66           N  
ATOM   1836  HD1 HIS A 126      -0.387  -6.919 -34.399  1.00 28.66           H  
ATOM   1837  CE1 HIS A 126      -1.738  -8.486 -34.012  1.00 28.66           C  
ATOM   1838  HE1 HIS A 126      -1.981  -8.836 -35.005  1.00 28.66           H  
ATOM   1839  NE2 HIS A 126      -2.237  -9.010 -32.886  1.00 28.66           N  
ATOM   1840  N   THR A 127       3.637  -6.551 -31.911  1.00 28.12           N  
ATOM   1841  H   THR A 127       3.642  -7.556 -32.009  1.00 28.12           H  
ATOM   1842  CA  THR A 127       4.876  -5.847 -32.270  1.00 28.12           C  
ATOM   1843  HA  THR A 127       5.214  -5.296 -31.393  1.00 28.12           H  
ATOM   1844  C   THR A 127       4.652  -4.817 -33.385  1.00 28.12           C  
ATOM   1845  CB  THR A 127       5.989  -6.850 -32.636  1.00 28.12           C  
ATOM   1846  HB  THR A 127       6.793  -6.330 -33.158  1.00 28.12           H  
ATOM   1847  O   THR A 127       4.909  -5.050 -34.569  1.00 28.12           O  
ATOM   1848  CG2 THR A 127       6.575  -7.516 -31.395  1.00 28.12           C  
ATOM   1849 HG21 THR A 127       7.373  -8.203 -31.675  1.00 28.12           H  
ATOM   1850 HG22 THR A 127       6.998  -6.759 -30.733  1.00 28.12           H  
ATOM   1851 HG23 THR A 127       5.807  -8.062 -30.848  1.00 28.12           H  
ATOM   1852  OG1 THR A 127       5.510  -7.907 -33.438  1.00 28.12           O  
ATOM   1853  HG1 THR A 127       5.716  -8.711 -32.956  1.00 28.12           H  
ATOM   1854  N   PHE A 128       4.186  -3.623 -33.010  1.00 28.51           N  
ATOM   1855  H   PHE A 128       3.857  -3.530 -32.059  1.00 28.51           H  
ATOM   1856  CA  PHE A 128       4.062  -2.476 -33.909  1.00 28.51           C  
ATOM   1857  HA  PHE A 128       3.632  -2.833 -34.845  1.00 28.51           H  
ATOM   1858  C   PHE A 128       5.439  -1.904 -34.268  1.00 28.51           C  
ATOM   1859  CB  PHE A 128       3.080  -1.437 -33.343  1.00 28.51           C  
ATOM   1860  HB2 PHE A 128       3.354  -0.445 -33.703  1.00 28.51           H  
ATOM   1861  HB3 PHE A 128       3.140  -1.415 -32.255  1.00 28.51           H  
ATOM   1862  O   PHE A 128       5.891  -0.896 -33.733  1.00 28.51           O  
ATOM   1863  CG  PHE A 128       1.654  -1.700 -33.787  1.00 28.51           C  
ATOM   1864  CD1 PHE A 128       1.225  -1.249 -35.051  1.00 28.51           C  
ATOM   1865  HD1 PHE A 128       1.901  -0.688 -35.680  1.00 28.51           H  
ATOM   1866  CD2 PHE A 128       0.770  -2.424 -32.968  1.00 28.51           C  
ATOM   1867  HD2 PHE A 128       1.092  -2.772 -31.997  1.00 28.51           H  
ATOM   1868  CE1 PHE A 128      -0.083  -1.518 -35.493  1.00 28.51           C  
ATOM   1869  HE1 PHE A 128      -0.416  -1.159 -36.455  1.00 28.51           H  
ATOM   1870  CE2 PHE A 128      -0.539  -2.692 -33.408  1.00 28.51           C  
ATOM   1871  HE2 PHE A 128      -1.219  -3.232 -32.767  1.00 28.51           H  
ATOM   1872  CZ  PHE A 128      -0.965  -2.239 -34.669  1.00 28.51           C  
ATOM   1873  HZ  PHE A 128      -1.976  -2.434 -34.995  1.00 28.51           H  
ATOM   1874  N   GLY A 129       6.103  -2.555 -35.225  1.00 22.88           N  
ATOM   1875  H   GLY A 129       5.733  -3.454 -35.501  1.00 22.88           H  
ATOM   1876  CA  GLY A 129       7.341  -2.084 -35.841  1.00 22.88           C  
ATOM   1877  HA2 GLY A 129       7.741  -2.863 -36.491  1.00 22.88           H  
ATOM   1878  HA3 GLY A 129       8.073  -1.875 -35.061  1.00 22.88           H  
ATOM   1879  C   GLY A 129       7.122  -0.816 -36.670  1.00 22.88           C  
ATOM   1880  O   GLY A 129       6.982  -0.876 -37.896  1.00 22.88           O  
ATOM   1881  N   THR A 130       7.101   0.343 -36.011  1.00 27.87           N  
ATOM   1882  H   THR A 130       7.092   0.323 -35.001  1.00 27.87           H  
ATOM   1883  CA  THR A 130       6.988   1.661 -36.644  1.00 27.87           C  
ATOM   1884  HA  THR A 130       6.119   1.631 -37.300  1.00 27.87           H  
ATOM   1885  C   THR A 130       8.218   1.939 -37.506  1.00 27.87           C  
ATOM   1886  CB  THR A 130       6.770   2.801 -35.619  1.00 27.87           C  
ATOM   1887  HB  THR A 130       7.577   3.532 -35.685  1.00 27.87           H  
ATOM   1888  O   THR A 130       9.289   2.302 -37.024  1.00 27.87           O  
ATOM   1889  CG2 THR A 130       5.448   3.520 -35.882  1.00 27.87           C  
ATOM   1890 HG21 THR A 130       4.619   2.820 -35.781  1.00 27.87           H  
ATOM   1891 HG22 THR A 130       5.321   4.329 -35.162  1.00 27.87           H  
ATOM   1892 HG23 THR A 130       5.451   3.944 -36.886  1.00 27.87           H  
ATOM   1893  OG1 THR A 130       6.712   2.320 -34.298  1.00 27.87           O  
ATOM   1894  HG1 THR A 130       6.528   3.047 -33.700  1.00 27.87           H  
ATOM   1895  N   LYS A 131       8.066   1.779 -38.825  1.00 23.27           N  
ATOM   1896  H   LYS A 131       7.197   1.374 -39.141  1.00 23.27           H  
ATOM   1897  CA  LYS A 131       9.100   2.121 -39.809  1.00 23.27           C  
ATOM   1898  HA  LYS A 131      10.031   1.624 -39.537  1.00 23.27           H  
ATOM   1899  C   LYS A 131       9.368   3.629 -39.807  1.00 23.27           C  
ATOM   1900  CB  LYS A 131       8.676   1.666 -41.216  1.00 23.27           C  
ATOM   1901  HB2 LYS A 131       7.675   2.043 -41.426  1.00 23.27           H  
ATOM   1902  HB3 LYS A 131       9.361   2.108 -41.940  1.00 23.27           H  
ATOM   1903  O   LYS A 131       8.715   4.373 -40.536  1.00 23.27           O  
ATOM   1904  CG  LYS A 131       8.700   0.147 -41.405  1.00 23.27           C  
ATOM   1905  HG2 LYS A 131       9.714  -0.222 -41.250  1.00 23.27           H  
ATOM   1906  HG3 LYS A 131       8.032  -0.327 -40.686  1.00 23.27           H  
ATOM   1907  CD  LYS A 131       8.239  -0.187 -42.829  1.00 23.27           C  
ATOM   1908  HD2 LYS A 131       8.884   0.320 -43.547  1.00 23.27           H  
ATOM   1909  HD3 LYS A 131       7.215   0.165 -42.957  1.00 23.27           H  
ATOM   1910  CE  LYS A 131       8.301  -1.698 -43.056  1.00 23.27           C  
ATOM   1911  HE2 LYS A 131       9.338  -2.022 -42.968  1.00 23.27           H  
ATOM   1912  HE3 LYS A 131       7.735  -2.187 -42.264  1.00 23.27           H  
ATOM   1913  NZ  LYS A 131       7.748  -2.064 -44.381  1.00 23.27           N  
ATOM   1914  HZ1 LYS A 131       6.781  -1.779 -44.439  1.00 23.27           H  
ATOM   1915  HZ2 LYS A 131       7.794  -3.065 -44.511  1.00 23.27           H  
ATOM   1916  HZ3 LYS A 131       8.269  -1.610 -45.118  1.00 23.27           H  
ATOM   1917  N   CYS A 132      10.369   4.076 -39.057  1.00 27.41           N  
ATOM   1918  H   CYS A 132      10.744   3.471 -38.341  1.00 27.41           H  
ATOM   1919  CA  CYS A 132      10.942   5.407 -39.241  1.00 27.41           C  
ATOM   1920  HA  CYS A 132      10.151   6.150 -39.135  1.00 27.41           H  
ATOM   1921  C   CYS A 132      11.519   5.513 -40.663  1.00 27.41           C  
ATOM   1922  CB  CYS A 132      11.988   5.673 -38.153  1.00 27.41           C  
ATOM   1923  HB2 CYS A 132      12.534   6.588 -38.381  1.00 27.41           H  
ATOM   1924  HB3 CYS A 132      12.693   4.843 -38.100  1.00 27.41           H  
ATOM   1925  O   CYS A 132      12.484   4.831 -41.011  1.00 27.41           O  
ATOM   1926  SG  CYS A 132      11.123   5.872 -36.570  1.00 27.41           S  
ATOM   1927  HG  CYS A 132      12.196   5.944 -35.777  1.00 27.41           H  
ATOM   1928  N   HIS A 133      10.891   6.331 -41.509  1.00 26.95           N  
ATOM   1929  H   HIS A 133      10.081   6.836 -41.178  1.00 26.95           H  
ATOM   1930  CA  HIS A 133      11.271   6.478 -42.913  1.00 26.95           C  
ATOM   1931  HA  HIS A 133      11.295   5.488 -43.370  1.00 26.95           H  
ATOM   1932  C   HIS A 133      12.671   7.093 -43.058  1.00 26.95           C  
ATOM   1933  CB  HIS A 133      10.226   7.329 -43.658  1.00 26.95           C  
ATOM   1934  HB2 HIS A 133       9.791   8.064 -42.981  1.00 26.95           H  
ATOM   1935  HB3 HIS A 133      10.730   7.884 -44.449  1.00 26.95           H  
ATOM   1936  O   HIS A 133      12.935   8.187 -42.561  1.00 26.95           O  
ATOM   1937  CG  HIS A 133       9.124   6.528 -44.308  1.00 26.95           C  
ATOM   1938  CD2 HIS A 133       8.197   5.726 -43.695  1.00 26.95           C  
ATOM   1939  HD2 HIS A 133       8.112   5.547 -42.633  1.00 26.95           H  
ATOM   1940  ND1 HIS A 133       8.860   6.490 -45.658  1.00 26.95           N  
ATOM   1941  HD1 HIS A 133       9.336   7.026 -46.370  1.00 26.95           H  
ATOM   1942  CE1 HIS A 133       7.804   5.684 -45.855  1.00 26.95           C  
ATOM   1943  HE1 HIS A 133       7.351   5.477 -46.813  1.00 26.95           H  
ATOM   1944  NE2 HIS A 133       7.374   5.181 -44.689  1.00 26.95           N  
ATOM   1945  N   GLN A 134      13.545   6.438 -43.827  1.00 23.09           N  
ATOM   1946  H   GLN A 134      13.288   5.534 -44.198  1.00 23.09           H  
ATOM   1947  CA  GLN A 134      14.783   7.055 -44.305  1.00 23.09           C  
ATOM   1948  HA  GLN A 134      15.319   7.491 -43.462  1.00 23.09           H  
ATOM   1949  C   GLN A 134      14.451   8.174 -45.304  1.00 23.09           C  
ATOM   1950  CB  GLN A 134      15.687   6.007 -44.980  1.00 23.09           C  
ATOM   1951  HB2 GLN A 134      15.101   5.439 -45.702  1.00 23.09           H  
ATOM   1952  HB3 GLN A 134      16.473   6.532 -45.523  1.00 23.09           H  
ATOM   1953  O   GLN A 134      14.099   7.898 -46.449  1.00 23.09           O  
ATOM   1954  CG  GLN A 134      16.363   5.042 -43.997  1.00 23.09           C  
ATOM   1955  HG2 GLN A 134      16.934   5.620 -43.270  1.00 23.09           H  
ATOM   1956  HG3 GLN A 134      15.606   4.469 -43.462  1.00 23.09           H  
ATOM   1957  CD  GLN A 134      17.308   4.064 -44.700  1.00 23.09           C  
ATOM   1958  NE2 GLN A 134      18.234   3.461 -43.988  1.00 23.09           N  
ATOM   1959 HE21 GLN A 134      18.317   3.623 -42.995  1.00 23.09           H  
ATOM   1960 HE22 GLN A 134      18.827   2.817 -44.492  1.00 23.09           H  
ATOM   1961  OE1 GLN A 134      17.237   3.812 -45.890  1.00 23.09           O  
ATOM   1962  N   HIS A 135      14.606   9.436 -44.895  1.00 29.97           N  
ATOM   1963  H   HIS A 135      14.788   9.607 -43.917  1.00 29.97           H  
ATOM   1964  CA  HIS A 135      14.615  10.578 -45.814  1.00 29.97           C  
ATOM   1965  HA  HIS A 135      14.191  10.254 -46.765  1.00 29.97           H  
ATOM   1966  C   HIS A 135      16.055  10.995 -46.137  1.00 29.97           C  
ATOM   1967  CB  HIS A 135      13.705  11.711 -45.310  1.00 29.97           C  
ATOM   1968  HB2 HIS A 135      14.231  12.665 -45.345  1.00 29.97           H  
ATOM   1969  HB3 HIS A 135      13.406  11.533 -44.277  1.00 29.97           H  
ATOM   1970  O   HIS A 135      16.651  11.860 -45.500  1.00 29.97           O  
ATOM   1971  CG  HIS A 135      12.479  11.819 -46.178  1.00 29.97           C  
ATOM   1972  CD2 HIS A 135      11.316  11.112 -46.034  1.00 29.97           C  
ATOM   1973  HD2 HIS A 135      11.092  10.418 -45.237  1.00 29.97           H  
ATOM   1974  ND1 HIS A 135      12.379  12.530 -47.353  1.00 29.97           N  
ATOM   1975  HD1 HIS A 135      13.076  13.155 -47.733  1.00 29.97           H  
ATOM   1976  CE1 HIS A 135      11.179  12.267 -47.896  1.00 29.97           C  
ATOM   1977  HE1 HIS A 135      10.809  12.687 -48.819  1.00 29.97           H  
ATOM   1978  NE2 HIS A 135      10.496  11.402 -47.130  1.00 29.97           N  
ATOM   1979  N   SER A 136      16.634  10.337 -47.140  1.00 26.99           N  
ATOM   1980  H   SER A 136      16.114   9.600 -47.596  1.00 26.99           H  
ATOM   1981  CA  SER A 136      18.021  10.527 -47.564  1.00 26.99           C  
ATOM   1982  HA  SER A 136      18.601  10.914 -46.727  1.00 26.99           H  
ATOM   1983  C   SER A 136      18.157  11.526 -48.726  1.00 26.99           C  
ATOM   1984  CB  SER A 136      18.610   9.156 -47.927  1.00 26.99           C  
ATOM   1985  HB2 SER A 136      18.608   8.516 -47.045  1.00 26.99           H  
ATOM   1986  HB3 SER A 136      19.638   9.277 -48.269  1.00 26.99           H  
ATOM   1987  O   SER A 136      18.237  11.106 -49.880  1.00 26.99           O  
ATOM   1988  OG  SER A 136      17.839   8.546 -48.944  1.00 26.99           O  
ATOM   1989  HG  SER A 136      17.832   9.156 -49.685  1.00 26.99           H  
ATOM   1990  N   SER A 137      18.247  12.833 -48.443  1.00 33.47           N  
ATOM   1991  H   SER A 137      18.032  13.138 -47.504  1.00 33.47           H  
ATOM   1992  CA  SER A 137      18.803  13.819 -49.397  1.00 33.47           C  
ATOM   1993  HA  SER A 137      19.727  13.405 -49.801  1.00 33.47           H  
ATOM   1994  C   SER A 137      19.132  15.187 -48.767  1.00 33.47           C  
ATOM   1995  CB  SER A 137      17.871  14.051 -50.601  1.00 33.47           C  
ATOM   1996  HB2 SER A 137      18.305  14.813 -51.248  1.00 33.47           H  
ATOM   1997  HB3 SER A 137      17.769  13.135 -51.183  1.00 33.47           H  
ATOM   1998  O   SER A 137      18.231  15.943 -48.427  1.00 33.47           O  
ATOM   1999  OG  SER A 137      16.591  14.475 -50.184  1.00 33.47           O  
ATOM   2000  HG  SER A 137      16.722  15.231 -49.608  1.00 33.47           H  
ATOM   2001  N   GLN A 138      20.434  15.478 -48.669  1.00 30.73           N  
ATOM   2002  H   GLN A 138      21.040  14.686 -48.830  1.00 30.73           H  
ATOM   2003  CA  GLN A 138      21.123  16.782 -48.796  1.00 30.73           C  
ATOM   2004  HA  GLN A 138      21.978  16.751 -48.121  1.00 30.73           H  
ATOM   2005  C   GLN A 138      20.379  18.112 -48.502  1.00 30.73           C  
ATOM   2006  CB  GLN A 138      21.684  16.862 -50.231  1.00 30.73           C  
ATOM   2007  HB2 GLN A 138      22.117  17.849 -50.393  1.00 30.73           H  
ATOM   2008  HB3 GLN A 138      20.861  16.739 -50.935  1.00 30.73           H  
ATOM   2009  O   GLN A 138      19.467  18.473 -49.228  1.00 30.73           O  
ATOM   2010  CG  GLN A 138      22.774  15.815 -50.523  1.00 30.73           C  
ATOM   2011  HG2 GLN A 138      22.418  14.816 -50.269  1.00 30.73           H  
ATOM   2012  HG3 GLN A 138      23.643  16.035 -49.903  1.00 30.73           H  
ATOM   2013  CD  GLN A 138      23.204  15.781 -51.989  1.00 30.73           C  
ATOM   2014  NE2 GLN A 138      24.363  15.240 -52.289  1.00 30.73           N  
ATOM   2015 HE21 GLN A 138      24.979  14.881 -51.574  1.00 30.73           H  
ATOM   2016 HE22 GLN A 138      24.593  15.245 -53.272  1.00 30.73           H  
ATOM   2017  OE1 GLN A 138      22.510  16.192 -52.899  1.00 30.73           O  
ATOM   2018  N   GLN A 139      20.971  18.903 -47.586  1.00 29.46           N  
ATOM   2019  H   GLN A 139      21.576  18.416 -46.940  1.00 29.46           H  
ATOM   2020  CA  GLN A 139      21.199  20.373 -47.643  1.00 29.46           C  
ATOM   2021  HA  GLN A 139      21.578  20.642 -46.657  1.00 29.46           H  
ATOM   2022  C   GLN A 139      19.971  21.308 -47.881  1.00 29.46           C  
ATOM   2023  CB  GLN A 139      22.352  20.642 -48.641  1.00 29.46           C  
ATOM   2024  HB2 GLN A 139      22.536  21.715 -48.701  1.00 29.46           H  
ATOM   2025  HB3 GLN A 139      22.047  20.298 -49.629  1.00 29.46           H  
ATOM   2026  O   GLN A 139      19.240  21.188 -48.850  1.00 29.46           O  
ATOM   2027  CG  GLN A 139      23.683  19.966 -48.244  1.00 29.46           C  
ATOM   2028  HG2 GLN A 139      23.532  18.896 -48.097  1.00 29.46           H  
ATOM   2029  HG3 GLN A 139      24.020  20.392 -47.299  1.00 29.46           H  
ATOM   2030  CD  GLN A 139      24.800  20.121 -49.278  1.00 29.46           C  
ATOM   2031  NE2 GLN A 139      26.043  19.919 -48.897  1.00 29.46           N  
ATOM   2032 HE21 GLN A 139      26.737  20.044 -49.621  1.00 29.46           H  
ATOM   2033 HE22 GLN A 139      26.273  19.714 -47.936  1.00 29.46           H  
ATOM   2034  OE1 GLN A 139      24.600  20.384 -50.449  1.00 29.46           O  
ATOM   2035  N   THR A 140      19.727  22.375 -47.105  1.00 33.29           N  
ATOM   2036  H   THR A 140      18.811  22.778 -47.244  1.00 33.29           H  
ATOM   2037  CA  THR A 140      20.683  23.236 -46.376  1.00 33.29           C  
ATOM   2038  HA  THR A 140      21.502  22.637 -45.978  1.00 33.29           H  
ATOM   2039  C   THR A 140      20.006  23.990 -45.213  1.00 33.29           C  
ATOM   2040  CB  THR A 140      21.257  24.327 -47.314  1.00 33.29           C  
ATOM   2041  HB  THR A 140      20.633  25.219 -47.264  1.00 33.29           H  
ATOM   2042  O   THR A 140      18.883  24.454 -45.362  1.00 33.29           O  
ATOM   2043  CG2 THR A 140      22.692  24.696 -46.941  1.00 33.29           C  
ATOM   2044 HG21 THR A 140      23.043  25.484 -47.607  1.00 33.29           H  
ATOM   2045 HG22 THR A 140      23.342  23.827 -47.045  1.00 33.29           H  
ATOM   2046 HG23 THR A 140      22.731  25.066 -45.916  1.00 33.29           H  
ATOM   2047  OG1 THR A 140      21.318  23.924 -48.662  1.00 33.29           O  
ATOM   2048  HG1 THR A 140      20.441  23.645 -48.936  1.00 33.29           H  
ATOM   2049  N   SER A 141      20.726  24.150 -44.097  1.00 31.72           N  
ATOM   2050  H   SER A 141      21.638  23.715 -44.096  1.00 31.72           H  
ATOM   2051  CA  SER A 141      20.560  25.114 -42.985  1.00 31.72           C  
ATOM   2052  HA  SER A 141      20.758  24.570 -42.061  1.00 31.72           H  
ATOM   2053  C   SER A 141      19.214  25.846 -42.785  1.00 31.72           C  
ATOM   2054  CB  SER A 141      21.662  26.175 -43.114  1.00 31.72           C  
ATOM   2055  HB2 SER A 141      21.635  26.830 -42.243  1.00 31.72           H  
ATOM   2056  HB3 SER A 141      21.496  26.770 -44.012  1.00 31.72           H  
ATOM   2057  O   SER A 141      18.986  26.896 -43.386  1.00 31.72           O  
ATOM   2058  OG  SER A 141      22.934  25.550 -43.195  1.00 31.72           O  
ATOM   2059  HG  SER A 141      23.608  26.228 -43.114  1.00 31.72           H  
ATOM   2060  N   GLY A 142      18.414  25.417 -41.796  1.00 24.89           N  
ATOM   2061  H   GLY A 142      18.591  24.523 -41.361  1.00 24.89           H  
ATOM   2062  CA  GLY A 142      17.308  26.228 -41.266  1.00 24.89           C  
ATOM   2063  HA2 GLY A 142      17.678  27.231 -41.052  1.00 24.89           H  
ATOM   2064  HA3 GLY A 142      16.551  26.324 -42.044  1.00 24.89           H  
ATOM   2065  C   GLY A 142      16.606  25.676 -40.012  1.00 24.89           C  
ATOM   2066  O   GLY A 142      15.965  24.639 -40.094  1.00 24.89           O  
ATOM   2067  N   LEU A 143      16.651  26.461 -38.921  1.00 26.39           N  
ATOM   2068  H   LEU A 143      17.304  27.230 -38.976  1.00 26.39           H  
ATOM   2069  CA  LEU A 143      15.709  26.523 -37.777  1.00 26.39           C  
ATOM   2070  HA  LEU A 143      16.169  27.227 -37.084  1.00 26.39           H  
ATOM   2071  C   LEU A 143      15.462  25.283 -36.872  1.00 26.39           C  
ATOM   2072  CB  LEU A 143      14.403  27.192 -38.271  1.00 26.39           C  
ATOM   2073  HB2 LEU A 143      14.133  26.760 -39.234  1.00 26.39           H  
ATOM   2074  HB3 LEU A 143      13.577  26.973 -37.593  1.00 26.39           H  
ATOM   2075  O   LEU A 143      15.847  24.157 -37.156  1.00 26.39           O  
ATOM   2076  CG  LEU A 143      14.541  28.723 -38.402  1.00 26.39           C  
ATOM   2077  HG  LEU A 143      15.534  28.972 -38.777  1.00 26.39           H  
ATOM   2078  CD1 LEU A 143      13.519  29.287 -39.386  1.00 26.39           C  
ATOM   2079 HD11 LEU A 143      12.509  29.058 -39.046  1.00 26.39           H  
ATOM   2080 HD12 LEU A 143      13.638  30.367 -39.467  1.00 26.39           H  
ATOM   2081 HD13 LEU A 143      13.673  28.842 -40.369  1.00 26.39           H  
ATOM   2082  CD2 LEU A 143      14.334  29.413 -37.050  1.00 26.39           C  
ATOM   2083 HD21 LEU A 143      14.445  30.491 -37.168  1.00 26.39           H  
ATOM   2084 HD22 LEU A 143      15.075  29.069 -36.329  1.00 26.39           H  
ATOM   2085 HD23 LEU A 143      13.335  29.202 -36.668  1.00 26.39           H  
ATOM   2086  N   SER A 144      14.830  25.575 -35.722  1.00 28.72           N  
ATOM   2087  H   SER A 144      14.558  26.543 -35.620  1.00 28.72           H  
ATOM   2088  CA  SER A 144      14.379  24.689 -34.625  1.00 28.72           C  
ATOM   2089  HA  SER A 144      14.062  25.361 -33.828  1.00 28.72           H  
ATOM   2090  C   SER A 144      15.419  23.768 -33.961  1.00 28.72           C  
ATOM   2091  CB  SER A 144      13.095  23.925 -34.990  1.00 28.72           C  
ATOM   2092  HB2 SER A 144      12.286  24.638 -35.148  1.00 28.72           H  
ATOM   2093  HB3 SER A 144      12.818  23.274 -34.160  1.00 28.72           H  
ATOM   2094  O   SER A 144      15.576  22.607 -34.329  1.00 28.72           O  
ATOM   2095  OG  SER A 144      13.247  23.150 -36.157  1.00 28.72           O  
ATOM   2096  HG  SER A 144      14.156  22.845 -36.197  1.00 28.72           H  
ATOM   2097  N   GLN A 145      16.021  24.260 -32.872  1.00 24.20           N  
ATOM   2098  H   GLN A 145      15.859  25.229 -32.637  1.00 24.20           H  
ATOM   2099  CA  GLN A 145      16.515  23.435 -31.764  1.00 24.20           C  
ATOM   2100  HA  GLN A 145      16.426  22.375 -32.004  1.00 24.20           H  
ATOM   2101  C   GLN A 145      15.663  23.726 -30.518  1.00 24.20           C  
ATOM   2102  CB  GLN A 145      17.991  23.753 -31.451  1.00 24.20           C  
ATOM   2103  HB2 GLN A 145      18.117  24.834 -31.388  1.00 24.20           H  
ATOM   2104  HB3 GLN A 145      18.231  23.333 -30.474  1.00 24.20           H  
ATOM   2105  O   GLN A 145      15.737  24.830 -29.988  1.00 24.20           O  
ATOM   2106  CG  GLN A 145      18.999  23.183 -32.457  1.00 24.20           C  
ATOM   2107  HG2 GLN A 145      18.876  22.101 -32.504  1.00 24.20           H  
ATOM   2108  HG3 GLN A 145      18.804  23.594 -33.448  1.00 24.20           H  
ATOM   2109  CD  GLN A 145      20.442  23.513 -32.066  1.00 24.20           C  
ATOM   2110  NE2 GLN A 145      21.370  22.594 -32.210  1.00 24.20           N  
ATOM   2111 HE21 GLN A 145      21.134  21.663 -32.525  1.00 24.20           H  
ATOM   2112 HE22 GLN A 145      22.292  22.852 -31.888  1.00 24.20           H  
ATOM   2113  OE1 GLN A 145      20.774  24.604 -31.634  1.00 24.20           O  
ATOM   2114  N   GLU A 146      14.909  22.741 -30.025  1.00 26.55           N  
ATOM   2115  H   GLU A 146      14.811  21.887 -30.554  1.00 26.55           H  
ATOM   2116  CA  GLU A 146      14.423  22.713 -28.634  1.00 26.55           C  
ATOM   2117  HA  GLU A 146      14.910  23.517 -28.081  1.00 26.55           H  
ATOM   2118  C   GLU A 146      14.905  21.428 -27.950  1.00 26.55           C  
ATOM   2119  CB  GLU A 146      12.911  22.969 -28.495  1.00 26.55           C  
ATOM   2120  HB2 GLU A 146      12.366  22.474 -29.299  1.00 26.55           H  
ATOM   2121  HB3 GLU A 146      12.580  22.557 -27.542  1.00 26.55           H  
ATOM   2122  O   GLU A 146      14.214  20.421 -27.832  1.00 26.55           O  
ATOM   2123  CG  GLU A 146      12.610  24.478 -28.480  1.00 26.55           C  
ATOM   2124  HG2 GLU A 146      12.730  24.874 -29.488  1.00 26.55           H  
ATOM   2125  HG3 GLU A 146      13.334  24.979 -27.837  1.00 26.55           H  
ATOM   2126  CD  GLU A 146      11.196  24.789 -27.966  1.00 26.55           C  
ATOM   2127  OE1 GLU A 146      11.085  25.631 -27.046  1.00 26.55           O  
ATOM   2128  OE2 GLU A 146      10.238  24.199 -28.514  1.00 26.55           O  
ATOM   2129  N   THR A 147      16.180  21.493 -27.573  1.00 23.84           N  
ATOM   2130  H   THR A 147      16.648  22.353 -27.821  1.00 23.84           H  
ATOM   2131  CA  THR A 147      16.859  20.806 -26.469  1.00 23.84           C  
ATOM   2132  HA  THR A 147      17.771  20.368 -26.875  1.00 23.84           H  
ATOM   2133  C   THR A 147      16.099  19.673 -25.758  1.00 23.84           C  
ATOM   2134  CB  THR A 147      17.291  21.886 -25.457  1.00 23.84           C  
ATOM   2135  HB  THR A 147      16.427  22.231 -24.889  1.00 23.84           H  
ATOM   2136  O   THR A 147      15.610  19.834 -24.640  1.00 23.84           O  
ATOM   2137  CG2 THR A 147      18.381  21.407 -24.504  1.00 23.84           C  
ATOM   2138 HG21 THR A 147      17.996  20.597 -23.884  1.00 23.84           H  
ATOM   2139 HG22 THR A 147      19.244  21.052 -25.067  1.00 23.84           H  
ATOM   2140 HG23 THR A 147      18.685  22.224 -23.849  1.00 23.84           H  
ATOM   2141  OG1 THR A 147      17.842  22.993 -26.145  1.00 23.84           O  
ATOM   2142  HG1 THR A 147      18.005  23.681 -25.496  1.00 23.84           H  
ATOM   2143  N   CYS A 148      16.166  18.461 -26.316  1.00 22.10           N  
ATOM   2144  H   CYS A 148      16.506  18.394 -27.264  1.00 22.10           H  
ATOM   2145  CA  CYS A 148      16.338  17.288 -25.457  1.00 22.10           C  
ATOM   2146  HA  CYS A 148      15.673  17.355 -24.596  1.00 22.10           H  
ATOM   2147  C   CYS A 148      17.786  17.300 -24.952  1.00 22.10           C  
ATOM   2148  CB  CYS A 148      15.998  16.001 -26.217  1.00 22.10           C  
ATOM   2149  HB2 CYS A 148      16.470  16.007 -27.200  1.00 22.10           H  
ATOM   2150  HB3 CYS A 148      16.368  15.140 -25.661  1.00 22.10           H  
ATOM   2151  O   CYS A 148      18.717  17.083 -25.727  1.00 22.10           O  
ATOM   2152  SG  CYS A 148      14.196  15.868 -26.373  1.00 22.10           S  
ATOM   2153  HG  CYS A 148      14.001  17.081 -26.900  1.00 22.10           H  
ATOM   2154  N   LEU A 149      17.976  17.611 -23.670  1.00 22.34           N  
ATOM   2155  H   LEU A 149      17.168  17.803 -23.095  1.00 22.34           H  
ATOM   2156  CA  LEU A 149      19.289  17.619 -23.026  1.00 22.34           C  
ATOM   2157  HA  LEU A 149      19.997  18.123 -23.683  1.00 22.34           H  
ATOM   2158  C   LEU A 149      19.774  16.172 -22.855  1.00 22.34           C  
ATOM   2159  CB  LEU A 149      19.195  18.407 -21.694  1.00 22.34           C  
ATOM   2160  HB2 LEU A 149      19.516  17.784 -20.859  1.00 22.34           H  
ATOM   2161  HB3 LEU A 149      18.153  18.667 -21.504  1.00 22.34           H  
ATOM   2162  O   LEU A 149      19.357  15.477 -21.930  1.00 22.34           O  
ATOM   2163  CG  LEU A 149      20.034  19.698 -21.694  1.00 22.34           C  
ATOM   2164  HG  LEU A 149      19.976  20.171 -22.675  1.00 22.34           H  
ATOM   2165  CD1 LEU A 149      19.497  20.688 -20.661  1.00 22.34           C  
ATOM   2166 HD11 LEU A 149      20.101  21.595 -20.673  1.00 22.34           H  
ATOM   2167 HD12 LEU A 149      18.466  20.950 -20.900  1.00 22.34           H  
ATOM   2168 HD13 LEU A 149      19.536  20.244 -19.667  1.00 22.34           H  
ATOM   2169  CD2 LEU A 149      21.503  19.414 -21.387  1.00 22.34           C  
ATOM   2170 HD21 LEU A 149      21.603  18.977 -20.393  1.00 22.34           H  
ATOM   2171 HD22 LEU A 149      21.910  18.715 -22.118  1.00 22.34           H  
ATOM   2172 HD23 LEU A 149      22.078  20.339 -21.431  1.00 22.34           H  
ATOM   2173  N   MET A 150      20.643  15.715 -23.759  1.00 22.03           N  
ATOM   2174  H   MET A 150      20.897  16.308 -24.536  1.00 22.03           H  
ATOM   2175  CA  MET A 150      21.409  14.489 -23.538  1.00 22.03           C  
ATOM   2176  HA  MET A 150      20.731  13.689 -23.240  1.00 22.03           H  
ATOM   2177  C   MET A 150      22.401  14.748 -22.403  1.00 22.03           C  
ATOM   2178  CB  MET A 150      22.163  14.039 -24.802  1.00 22.03           C  
ATOM   2179  HB2 MET A 150      22.700  13.120 -24.568  1.00 22.03           H  
ATOM   2180  HB3 MET A 150      22.893  14.800 -25.077  1.00 22.03           H  
ATOM   2181  O   MET A 150      23.278  15.601 -22.532  1.00 22.03           O  
ATOM   2182  CG  MET A 150      21.245  13.775 -26.000  1.00 22.03           C  
ATOM   2183  HG2 MET A 150      20.382  13.203 -25.659  1.00 22.03           H  
ATOM   2184  HG3 MET A 150      20.885  14.732 -26.379  1.00 22.03           H  
ATOM   2185  SD  MET A 150      22.001  12.858 -27.378  1.00 22.03           S  
ATOM   2186  CE  MET A 150      23.585  13.723 -27.591  1.00 22.03           C  
ATOM   2187  HE1 MET A 150      24.104  13.320 -28.461  1.00 22.03           H  
ATOM   2188  HE2 MET A 150      23.414  14.790 -27.731  1.00 22.03           H  
ATOM   2189  HE3 MET A 150      24.217  13.566 -26.717  1.00 22.03           H  
ATOM   2190  N   ILE A 151      22.263  14.019 -21.298  1.00 23.30           N  
ATOM   2191  H   ILE A 151      21.500  13.359 -21.242  1.00 23.30           H  
ATOM   2192  CA  ILE A 151      23.287  13.963 -20.255  1.00 23.30           C  
ATOM   2193  HA  ILE A 151      23.905  14.860 -20.299  1.00 23.30           H  
ATOM   2194  C   ILE A 151      24.182  12.770 -20.592  1.00 23.30           C  
ATOM   2195  CB  ILE A 151      22.655  13.920 -18.843  1.00 23.30           C  
ATOM   2196  HB  ILE A 151      21.990  13.058 -18.780  1.00 23.30           H  
ATOM   2197  O   ILE A 151      23.835  11.624 -20.318  1.00 23.30           O  
ATOM   2198  CG1 ILE A 151      21.827  15.208 -18.601  1.00 23.30           C  
ATOM   2199 HG12 ILE A 151      22.477  16.078 -18.696  1.00 23.30           H  
ATOM   2200 HG13 ILE A 151      21.055  15.285 -19.366  1.00 23.30           H  
ATOM   2201  CG2 ILE A 151      23.756  13.766 -17.776  1.00 23.30           C  
ATOM   2202 HG21 ILE A 151      24.320  12.849 -17.945  1.00 23.30           H  
ATOM   2203 HG22 ILE A 151      24.437  14.617 -17.808  1.00 23.30           H  
ATOM   2204 HG23 ILE A 151      23.315  13.690 -16.782  1.00 23.30           H  
ATOM   2205  CD1 ILE A 151      21.119  15.273 -17.241  1.00 23.30           C  
ATOM   2206 HD11 ILE A 151      20.545  14.360 -17.078  1.00 23.30           H  
ATOM   2207 HD12 ILE A 151      20.440  16.125 -17.230  1.00 23.30           H  
ATOM   2208 HD13 ILE A 151      21.845  15.399 -16.438  1.00 23.30           H  
ATOM   2209  N   GLU A 152      25.314  13.041 -21.241  1.00 23.43           N  
ATOM   2210  H   GLU A 152      25.504  13.997 -21.508  1.00 23.43           H  
ATOM   2211  CA  GLU A 152      26.325  12.035 -21.587  1.00 23.43           C  
ATOM   2212  HA  GLU A 152      25.827  11.137 -21.953  1.00 23.43           H  
ATOM   2213  C   GLU A 152      27.137  11.630 -20.343  1.00 23.43           C  
ATOM   2214  CB  GLU A 152      27.241  12.554 -22.715  1.00 23.43           C  
ATOM   2215  HB2 GLU A 152      27.659  13.515 -22.415  1.00 23.43           H  
ATOM   2216  HB3 GLU A 152      28.059  11.846 -22.849  1.00 23.43           H  
ATOM   2217  O   GLU A 152      28.250  12.105 -20.115  1.00 23.43           O  
ATOM   2218  CG  GLU A 152      26.521  12.706 -24.065  1.00 23.43           C  
ATOM   2219  HG2 GLU A 152      26.081  11.745 -24.332  1.00 23.43           H  
ATOM   2220  HG3 GLU A 152      25.708  13.424 -23.958  1.00 23.43           H  
ATOM   2221  CD  GLU A 152      27.459  13.179 -25.192  1.00 23.43           C  
ATOM   2222  OE1 GLU A 152      27.251  12.730 -26.343  1.00 23.43           O  
ATOM   2223  OE2 GLU A 152      28.334  14.033 -24.919  1.00 23.43           O  
ATOM   2224  N   THR A 153      26.599  10.735 -19.513  1.00 25.18           N  
ATOM   2225  H   THR A 153      25.639  10.451 -19.645  1.00 25.18           H  
ATOM   2226  CA  THR A 153      27.347  10.121 -18.403  1.00 25.18           C  
ATOM   2227  HA  THR A 153      28.004  10.882 -17.983  1.00 25.18           H  
ATOM   2228  C   THR A 153      28.272   9.011 -18.908  1.00 25.18           C  
ATOM   2229  CB  THR A 153      26.435   9.644 -17.253  1.00 25.18           C  
ATOM   2230  HB  THR A 153      26.822   8.718 -16.827  1.00 25.18           H  
ATOM   2231  O   THR A 153      27.965   7.821 -18.839  1.00 25.18           O  
ATOM   2232  CG2 THR A 153      26.389  10.686 -16.137  1.00 25.18           C  
ATOM   2233 HG21 THR A 153      27.386  10.823 -15.719  1.00 25.18           H  
ATOM   2234 HG22 THR A 153      25.718  10.349 -15.346  1.00 25.18           H  
ATOM   2235 HG23 THR A 153      26.030  11.635 -16.534  1.00 25.18           H  
ATOM   2236  OG1 THR A 153      25.103   9.441 -17.669  1.00 25.18           O  
ATOM   2237  HG1 THR A 153      24.719   8.759 -17.113  1.00 25.18           H  
ATOM   2238  N   HIS A 154      29.445   9.410 -19.407  1.00 25.06           N  
ATOM   2239  H   HIS A 154      29.591  10.403 -19.516  1.00 25.06           H  
ATOM   2240  CA  HIS A 154      30.535   8.498 -19.764  1.00 25.06           C  
ATOM   2241  HA  HIS A 154      30.177   7.818 -20.536  1.00 25.06           H  
ATOM   2242  C   HIS A 154      30.984   7.649 -18.558  1.00 25.06           C  
ATOM   2243  CB  HIS A 154      31.719   9.301 -20.337  1.00 25.06           C  
ATOM   2244  HB2 HIS A 154      31.701  10.324 -19.959  1.00 25.06           H  
ATOM   2245  HB3 HIS A 154      32.654   8.857 -19.996  1.00 25.06           H  
ATOM   2246  O   HIS A 154      31.664   8.133 -17.656  1.00 25.06           O  
ATOM   2247  CG  HIS A 154      31.768   9.318 -21.842  1.00 25.06           C  
ATOM   2248  CD2 HIS A 154      31.266  10.278 -22.681  1.00 25.06           C  
ATOM   2249  HD2 HIS A 154      30.732  11.170 -22.386  1.00 25.06           H  
ATOM   2250  ND1 HIS A 154      32.381   8.369 -22.629  1.00 25.06           N  
ATOM   2251  HD1 HIS A 154      32.859   7.543 -22.298  1.00 25.06           H  
ATOM   2252  CE1 HIS A 154      32.252   8.746 -23.911  1.00 25.06           C  
ATOM   2253  HE1 HIS A 154      32.630   8.201 -24.764  1.00 25.06           H  
ATOM   2254  NE2 HIS A 154      31.588   9.905 -23.991  1.00 25.06           N  
ATOM   2255  N   LEU A 155      30.657   6.354 -18.573  1.00 25.29           N  
ATOM   2256  H   LEU A 155      30.015   6.038 -19.286  1.00 25.29           H  
ATOM   2257  CA  LEU A 155      31.148   5.372 -17.602  1.00 25.29           C  
ATOM   2258  HA  LEU A 155      31.387   5.886 -16.671  1.00 25.29           H  
ATOM   2259  C   LEU A 155      32.462   4.735 -18.081  1.00 25.29           C  
ATOM   2260  CB  LEU A 155      30.045   4.335 -17.306  1.00 25.29           C  
ATOM   2261  HB2 LEU A 155      29.568   4.055 -18.245  1.00 25.29           H  
ATOM   2262  HB3 LEU A 155      30.499   3.435 -16.890  1.00 25.29           H  
ATOM   2263  O   LEU A 155      32.478   3.625 -18.612  1.00 25.29           O  
ATOM   2264  CG  LEU A 155      28.979   4.830 -16.311  1.00 25.29           C  
ATOM   2265  HG  LEU A 155      28.641   5.827 -16.596  1.00 25.29           H  
ATOM   2266  CD1 LEU A 155      27.778   3.885 -16.327  1.00 25.29           C  
ATOM   2267 HD11 LEU A 155      27.020   4.239 -15.627  1.00 25.29           H  
ATOM   2268 HD12 LEU A 155      27.341   3.870 -17.325  1.00 25.29           H  
ATOM   2269 HD13 LEU A 155      28.085   2.876 -16.053  1.00 25.29           H  
ATOM   2270  CD2 LEU A 155      29.517   4.869 -14.875  1.00 25.29           C  
ATOM   2271 HD21 LEU A 155      29.870   3.882 -14.578  1.00 25.29           H  
ATOM   2272 HD22 LEU A 155      28.724   5.187 -14.198  1.00 25.29           H  
ATOM   2273 HD23 LEU A 155      30.334   5.586 -14.797  1.00 25.29           H  
ATOM   2274  N   SER A 156      33.580   5.428 -17.863  1.00 25.80           N  
ATOM   2275  H   SER A 156      33.496   6.357 -17.474  1.00 25.80           H  
ATOM   2276  CA  SER A 156      34.915   4.815 -17.860  1.00 25.80           C  
ATOM   2277  HA  SER A 156      34.859   3.841 -18.346  1.00 25.80           H  
ATOM   2278  C   SER A 156      35.389   4.585 -16.428  1.00 25.80           C  
ATOM   2279  CB  SER A 156      35.931   5.640 -18.652  1.00 25.80           C  
ATOM   2280  HB2 SER A 156      35.649   5.634 -19.705  1.00 25.80           H  
ATOM   2281  HB3 SER A 156      36.918   5.189 -18.554  1.00 25.80           H  
ATOM   2282  O   SER A 156      35.161   5.412 -15.551  1.00 25.80           O  
ATOM   2283  OG  SER A 156      35.983   6.978 -18.206  1.00 25.80           O  
ATOM   2284  HG  SER A 156      36.109   6.999 -17.255  1.00 25.80           H  
ATOM   2285  N   SER A 157      36.061   3.460 -16.186  1.00 25.95           N  
ATOM   2286  H   SER A 157      36.299   2.852 -16.956  1.00 25.95           H  
ATOM   2287  CA  SER A 157      36.652   3.154 -14.884  1.00 25.95           C  
ATOM   2288  HA  SER A 157      35.869   3.243 -14.131  1.00 25.95           H  
ATOM   2289  C   SER A 157      37.771   4.136 -14.511  1.00 25.95           C  
ATOM   2290  CB  SER A 157      37.161   1.709 -14.877  1.00 25.95           C  
ATOM   2291  HB2 SER A 157      37.674   1.504 -13.937  1.00 25.95           H  
ATOM   2292  HB3 SER A 157      36.304   1.040 -14.958  1.00 25.95           H  
ATOM   2293  O   SER A 157      38.490   4.622 -15.379  1.00 25.95           O  
ATOM   2294  OG  SER A 157      38.036   1.461 -15.963  1.00 25.95           O  
ATOM   2295  HG  SER A 157      38.157   0.514 -16.059  1.00 25.95           H  
ATOM   2296  N   GLN A 158      37.962   4.308 -13.197  1.00 25.45           N  
ATOM   2297  H   GLN A 158      37.282   3.857 -12.603  1.00 25.45           H  
ATOM   2298  CA  GLN A 158      38.806   5.311 -12.521  1.00 25.45           C  
ATOM   2299  HA  GLN A 158      38.965   4.894 -11.526  1.00 25.45           H  
ATOM   2300  C   GLN A 158      38.090   6.651 -12.269  1.00 25.45           C  
ATOM   2301  CB  GLN A 158      40.230   5.446 -13.101  1.00 25.45           C  
ATOM   2302  HB2 GLN A 158      40.192   5.903 -14.090  1.00 25.45           H  
ATOM   2303  HB3 GLN A 158      40.808   6.108 -12.456  1.00 25.45           H  
ATOM   2304  O   GLN A 158      37.335   7.164 -13.083  1.00 25.45           O  
ATOM   2305  CG  GLN A 158      40.945   4.084 -13.176  1.00 25.45           C  
ATOM   2306  HG2 GLN A 158      40.336   3.380 -13.742  1.00 25.45           H  
ATOM   2307  HG3 GLN A 158      41.071   3.685 -12.169  1.00 25.45           H  
ATOM   2308  CD  GLN A 158      42.315   4.148 -13.840  1.00 25.45           C  
ATOM   2309  NE2 GLN A 158      42.662   3.172 -14.650  1.00 25.45           N  
ATOM   2310 HE21 GLN A 158      43.552   3.303 -15.109  1.00 25.45           H  
ATOM   2311 HE22 GLN A 158      41.972   2.494 -14.940  1.00 25.45           H  
ATOM   2312  OE1 GLN A 158      43.124   5.032 -13.627  1.00 25.45           O  
ATOM   2313  N   SER A 159      38.281   7.136 -11.047  1.00 23.96           N  
ATOM   2314  H   SER A 159      39.029   6.734 -10.501  1.00 23.96           H  
ATOM   2315  CA  SER A 159      37.585   8.238 -10.381  1.00 23.96           C  
ATOM   2316  HA  SER A 159      36.512   8.052 -10.361  1.00 23.96           H  
ATOM   2317  C   SER A 159      37.851   9.618 -10.981  1.00 23.96           C  
ATOM   2318  CB  SER A 159      38.145   8.279  -8.949  1.00 23.96           C  
ATOM   2319  HB2 SER A 159      37.767   7.422  -8.391  1.00 23.96           H  
ATOM   2320  HB3 SER A 159      37.824   9.192  -8.448  1.00 23.96           H  
ATOM   2321  O   SER A 159      39.022   9.946 -11.133  1.00 23.96           O  
ATOM   2322  OG  SER A 159      39.567   8.217  -8.986  1.00 23.96           O  
ATOM   2323  HG  SER A 159      39.854   8.914  -9.580  1.00 23.96           H  
ATOM   2324  N   GLU A 160      36.817  10.466 -11.109  1.00 24.23           N  
ATOM   2325  H   GLU A 160      35.882  10.093 -11.191  1.00 24.23           H  
ATOM   2326  CA  GLU A 160      36.917  11.919 -10.852  1.00 24.23           C  
ATOM   2327  HA  GLU A 160      37.392  12.027  -9.877  1.00 24.23           H  
ATOM   2328  C   GLU A 160      35.543  12.637 -10.743  1.00 24.23           C  
ATOM   2329  CB  GLU A 160      37.833  12.625 -11.883  1.00 24.23           C  
ATOM   2330  HB2 GLU A 160      37.332  13.503 -12.291  1.00 24.23           H  
ATOM   2331  HB3 GLU A 160      38.050  11.947 -12.709  1.00 24.23           H  
ATOM   2332  O   GLU A 160      34.644  12.417 -11.544  1.00 24.23           O  
ATOM   2333  CG  GLU A 160      39.147  13.079 -11.207  1.00 24.23           C  
ATOM   2334  HG2 GLU A 160      38.917  13.915 -10.547  1.00 24.23           H  
ATOM   2335  HG3 GLU A 160      39.528  12.286 -10.563  1.00 24.23           H  
ATOM   2336  CD  GLU A 160      40.273  13.499 -12.168  1.00 24.23           C  
ATOM   2337  OE1 GLU A 160      41.364  13.823 -11.644  1.00 24.23           O  
ATOM   2338  OE2 GLU A 160      40.049  13.534 -13.399  1.00 24.23           O  
ATOM   2339  N   ILE A 161      35.434  13.507  -9.726  1.00 23.01           N  
ATOM   2340  H   ILE A 161      36.210  13.467  -9.081  1.00 23.01           H  
ATOM   2341  CA  ILE A 161      34.692  14.790  -9.647  1.00 23.01           C  
ATOM   2342  HA  ILE A 161      34.710  15.064  -8.592  1.00 23.01           H  
ATOM   2343  C   ILE A 161      33.194  14.851 -10.048  1.00 23.01           C  
ATOM   2344  CB  ILE A 161      35.530  15.886 -10.359  1.00 23.01           C  
ATOM   2345  HB  ILE A 161      35.653  15.588 -11.401  1.00 23.01           H  
ATOM   2346  O   ILE A 161      32.820  14.840 -11.218  1.00 23.01           O  
ATOM   2347  CG1 ILE A 161      36.933  16.033  -9.711  1.00 23.01           C  
ATOM   2348 HG12 ILE A 161      36.856  16.628  -8.801  1.00 23.01           H  
ATOM   2349 HG13 ILE A 161      37.336  15.063  -9.421  1.00 23.01           H  
ATOM   2350  CG2 ILE A 161      34.839  17.264 -10.330  1.00 23.01           C  
ATOM   2351 HG21 ILE A 161      34.607  17.555  -9.306  1.00 23.01           H  
ATOM   2352 HG22 ILE A 161      35.481  18.023 -10.776  1.00 23.01           H  
ATOM   2353 HG23 ILE A 161      33.922  17.241 -10.919  1.00 23.01           H  
ATOM   2354  CD1 ILE A 161      37.968  16.674 -10.645  1.00 23.01           C  
ATOM   2355 HD11 ILE A 161      38.943  16.669 -10.157  1.00 23.01           H  
ATOM   2356 HD12 ILE A 161      38.037  16.104 -11.571  1.00 23.01           H  
ATOM   2357 HD13 ILE A 161      37.699  17.705 -10.873  1.00 23.01           H  
ATOM   2358  N   CYS A 162      32.339  15.171  -9.064  1.00 22.25           N  
ATOM   2359  H   CYS A 162      32.690  15.187  -8.117  1.00 22.25           H  
ATOM   2360  CA  CYS A 162      31.049  15.834  -9.309  1.00 22.25           C  
ATOM   2361  HA  CYS A 162      30.544  15.329 -10.133  1.00 22.25           H  
ATOM   2362  C   CYS A 162      31.272  17.325  -9.650  1.00 22.25           C  
ATOM   2363  CB  CYS A 162      30.160  15.754  -8.056  1.00 22.25           C  
ATOM   2364  HB2 CYS A 162      30.700  16.160  -7.201  1.00 22.25           H  
ATOM   2365  HB3 CYS A 162      29.268  16.360  -8.216  1.00 22.25           H  
ATOM   2366  O   CYS A 162      31.894  18.022  -8.843  1.00 22.25           O  
ATOM   2367  SG  CYS A 162      29.649  14.049  -7.712  1.00 22.25           S  
ATOM   2368  HG  CYS A 162      28.919  14.309  -6.623  1.00 22.25           H  
ATOM   2369  N   PRO A 163      30.732  17.864 -10.760  1.00 24.32           N  
ATOM   2370  CA  PRO A 163      30.868  19.279 -11.101  1.00 24.32           C  
ATOM   2371  HA  PRO A 163      31.887  19.611 -10.899  1.00 24.32           H  
ATOM   2372  C   PRO A 163      29.913  20.159 -10.276  1.00 24.32           C  
ATOM   2373  CB  PRO A 163      30.633  19.347 -12.615  1.00 24.32           C  
ATOM   2374  HB2 PRO A 163      31.564  19.123 -13.134  1.00 24.32           H  
ATOM   2375  HB3 PRO A 163      30.245  20.312 -12.941  1.00 24.32           H  
ATOM   2376  O   PRO A 163      28.872  20.609 -10.757  1.00 24.32           O  
ATOM   2377  CG  PRO A 163      29.637  18.214 -12.854  1.00 24.32           C  
ATOM   2378  HG2 PRO A 163      28.628  18.552 -12.618  1.00 24.32           H  
ATOM   2379  HG3 PRO A 163      29.686  17.841 -13.878  1.00 24.32           H  
ATOM   2380  CD  PRO A 163      30.072  17.150 -11.844  1.00 24.32           C  
ATOM   2381  HD2 PRO A 163      29.205  16.597 -11.485  1.00 24.32           H  
ATOM   2382  HD3 PRO A 163      30.784  16.470 -12.313  1.00 24.32           H  
ATOM   2383  N   LEU A 164      30.290  20.442  -9.027  1.00 23.44           N  
ATOM   2384  H   LEU A 164      31.129  19.999  -8.681  1.00 23.44           H  
ATOM   2385  CA  LEU A 164      29.780  21.608  -8.303  1.00 23.44           C  
ATOM   2386  HA  LEU A 164      28.692  21.606  -8.365  1.00 23.44           H  
ATOM   2387  C   LEU A 164      30.296  22.867  -9.014  1.00 23.44           C  
ATOM   2388  CB  LEU A 164      30.206  21.544  -6.818  1.00 23.44           C  
ATOM   2389  HB2 LEU A 164      30.939  20.748  -6.688  1.00 23.44           H  
ATOM   2390  HB3 LEU A 164      30.695  22.474  -6.529  1.00 23.44           H  
ATOM   2391  O   LEU A 164      31.502  23.074  -9.139  1.00 23.44           O  
ATOM   2392  CG  LEU A 164      29.020  21.296  -5.868  1.00 23.44           C  
ATOM   2393  HG  LEU A 164      28.389  20.509  -6.281  1.00 23.44           H  
ATOM   2394  CD1 LEU A 164      29.515  20.835  -4.499  1.00 23.44           C  
ATOM   2395 HD11 LEU A 164      28.667  20.659  -3.837  1.00 23.44           H  
ATOM   2396 HD12 LEU A 164      30.086  19.913  -4.601  1.00 23.44           H  
ATOM   2397 HD13 LEU A 164      30.153  21.603  -4.062  1.00 23.44           H  
ATOM   2398  CD2 LEU A 164      28.179  22.560  -5.673  1.00 23.44           C  
ATOM   2399 HD21 LEU A 164      28.785  23.340  -5.212  1.00 23.44           H  
ATOM   2400 HD22 LEU A 164      27.802  22.920  -6.630  1.00 23.44           H  
ATOM   2401 HD23 LEU A 164      27.334  22.344  -5.020  1.00 23.44           H  
ATOM   2402  N   SER A 165      29.384  23.690  -9.531  1.00 25.13           N  
ATOM   2403  H   SER A 165      28.406  23.455  -9.434  1.00 25.13           H  
ATOM   2404  CA  SER A 165      29.716  24.883 -10.314  1.00 25.13           C  
ATOM   2405  HA  SER A 165      30.581  24.654 -10.936  1.00 25.13           H  
ATOM   2406  C   SER A 165      30.116  26.058  -9.411  1.00 25.13           C  
ATOM   2407  CB  SER A 165      28.557  25.223 -11.260  1.00 25.13           C  
ATOM   2408  HB2 SER A 165      28.381  24.382 -11.930  1.00 25.13           H  
ATOM   2409  HB3 SER A 165      28.819  26.098 -11.855  1.00 25.13           H  
ATOM   2410  O   SER A 165      29.390  27.048  -9.316  1.00 25.13           O  
ATOM   2411  OG  SER A 165      27.379  25.488 -10.525  1.00 25.13           O  
ATOM   2412  HG  SER A 165      27.605  26.181  -9.901  1.00 25.13           H  
ATOM   2413  N   GLU A 166      31.260  25.936  -8.737  1.00 27.30           N  
ATOM   2414  H   GLU A 166      31.771  25.070  -8.828  1.00 27.30           H  
ATOM   2415  CA  GLU A 166      31.796  26.943  -7.813  1.00 27.30           C  
ATOM   2416  HA  GLU A 166      31.027  27.705  -7.682  1.00 27.30           H  
ATOM   2417  C   GLU A 166      33.045  27.667  -8.368  1.00 27.30           C  
ATOM   2418  CB  GLU A 166      32.033  26.334  -6.422  1.00 27.30           C  
ATOM   2419  HB2 GLU A 166      32.674  25.456  -6.504  1.00 27.30           H  
ATOM   2420  HB3 GLU A 166      32.535  27.072  -5.798  1.00 27.30           H  
ATOM   2421  O   GLU A 166      33.774  27.126  -9.207  1.00 27.30           O  
ATOM   2422  CG  GLU A 166      30.698  25.958  -5.758  1.00 27.30           C  
ATOM   2423  HG2 GLU A 166      30.319  25.040  -6.208  1.00 27.30           H  
ATOM   2424  HG3 GLU A 166      29.972  26.747  -5.953  1.00 27.30           H  
ATOM   2425  CD  GLU A 166      30.843  25.776  -4.243  1.00 27.30           C  
ATOM   2426  OE1 GLU A 166      30.062  26.428  -3.513  1.00 27.30           O  
ATOM   2427  OE2 GLU A 166      31.730  24.997  -3.833  1.00 27.30           O  
ATOM   2428  N   PRO A 167      33.292  28.931  -7.968  1.00 25.38           N  
ATOM   2429  CA  PRO A 167      34.261  29.785  -8.646  1.00 25.38           C  
ATOM   2430  HA  PRO A 167      34.267  29.556  -9.711  1.00 25.38           H  
ATOM   2431  C   PRO A 167      35.697  29.646  -8.111  1.00 25.38           C  
ATOM   2432  CB  PRO A 167      33.709  31.204  -8.471  1.00 25.38           C  
ATOM   2433  HB2 PRO A 167      32.955  31.395  -9.235  1.00 25.38           H  
ATOM   2434  HB3 PRO A 167      34.489  31.964  -8.511  1.00 25.38           H  
ATOM   2435  O   PRO A 167      36.051  30.274  -7.121  1.00 25.38           O  
ATOM   2436  CG  PRO A 167      33.036  31.148  -7.099  1.00 25.38           C  
ATOM   2437  HG2 PRO A 167      33.775  31.282  -6.310  1.00 25.38           H  
ATOM   2438  HG3 PRO A 167      32.244  31.891  -7.007  1.00 25.38           H  
ATOM   2439  CD  PRO A 167      32.480  29.726  -7.049  1.00 25.38           C  
ATOM   2440  HD2 PRO A 167      31.444  29.743  -7.387  1.00 25.38           H  
ATOM   2441  HD3 PRO A 167      32.538  29.337  -6.032  1.00 25.38           H  
ATOM   2442  N   ARG A 168      36.548  28.985  -8.910  1.00 24.61           N  
ATOM   2443  H   ARG A 168      36.107  28.381  -9.589  1.00 24.61           H  
ATOM   2444  CA  ARG A 168      38.026  29.096  -8.943  1.00 24.61           C  
ATOM   2445  HA  ARG A 168      38.354  28.427  -9.739  1.00 24.61           H  
ATOM   2446  C   ARG A 168      38.847  28.657  -7.712  1.00 24.61           C  
ATOM   2447  CB  ARG A 168      38.445  30.526  -9.352  1.00 24.61           C  
ATOM   2448  HB2 ARG A 168      39.349  30.801  -8.808  1.00 24.61           H  
ATOM   2449  HB3 ARG A 168      37.679  31.246  -9.065  1.00 24.61           H  
ATOM   2450  O   ARG A 168      38.690  29.136  -6.599  1.00 24.61           O  
ATOM   2451  CG  ARG A 168      38.737  30.654 -10.849  1.00 24.61           C  
ATOM   2452  HG2 ARG A 168      39.505  29.933 -11.127  1.00 24.61           H  
ATOM   2453  HG3 ARG A 168      37.829  30.456 -11.419  1.00 24.61           H  
ATOM   2454  CD  ARG A 168      39.244  32.067 -11.145  1.00 24.61           C  
ATOM   2455  HD2 ARG A 168      38.453  32.778 -10.903  1.00 24.61           H  
ATOM   2456  HD3 ARG A 168      40.106  32.267 -10.508  1.00 24.61           H  
ATOM   2457  NE  ARG A 168      39.643  32.203 -12.556  1.00 24.61           N  
ATOM   2458  HE  ARG A 168      39.764  31.334 -13.056  1.00 24.61           H  
ATOM   2459  NH1 ARG A 168      39.998  34.463 -12.526  1.00 24.61           N  
ATOM   2460 HH11 ARG A 168      39.801  34.430 -11.536  1.00 24.61           H  
ATOM   2461 HH12 ARG A 168      40.304  35.316 -12.971  1.00 24.61           H  
ATOM   2462  NH2 ARG A 168      40.351  33.312 -14.411  1.00 24.61           N  
ATOM   2463 HH21 ARG A 168      40.382  32.427 -14.897  1.00 24.61           H  
ATOM   2464 HH22 ARG A 168      40.636  34.166 -14.867  1.00 24.61           H  
ATOM   2465  CZ  ARG A 168      39.994  33.322 -13.157  1.00 24.61           C  
ATOM   2466  N   ASP A 169      39.900  27.904  -8.036  1.00 26.74           N  
ATOM   2467  H   ASP A 169      39.944  27.611  -9.001  1.00 26.74           H  
ATOM   2468  CA  ASP A 169      41.216  27.935  -7.387  1.00 26.74           C  
ATOM   2469  HA  ASP A 169      41.809  27.181  -7.905  1.00 26.74           H  
ATOM   2470  C   ASP A 169      41.311  27.546  -5.893  1.00 26.74           C  
ATOM   2471  CB  ASP A 169      41.917  29.282  -7.702  1.00 26.74           C  
ATOM   2472  HB2 ASP A 169      41.422  30.076  -7.143  1.00 26.74           H  
ATOM   2473  HB3 ASP A 169      42.950  29.226  -7.359  1.00 26.74           H  
ATOM   2474  O   ASP A 169      41.656  28.388  -5.065  1.00 26.74           O  
ATOM   2475  CG  ASP A 169      41.928  29.669  -9.191  1.00 26.74           C  
ATOM   2476  OD1 ASP A 169      41.886  28.755 -10.046  1.00 26.74           O  
ATOM   2477  OD2 ASP A 169      41.933  30.887  -9.492  1.00 26.74           O  
ATOM   2478  N   GLN A 170      41.166  26.250  -5.564  1.00 27.88           N  
ATOM   2479  H   GLN A 170      40.604  25.685  -6.184  1.00 27.88           H  
ATOM   2480  CA  GLN A 170      42.148  25.491  -4.745  1.00 27.88           C  
ATOM   2481  HA  GLN A 170      43.103  25.547  -5.267  1.00 27.88           H  
ATOM   2482  C   GLN A 170      41.824  23.982  -4.639  1.00 27.88           C  
ATOM   2483  CB  GLN A 170      42.338  26.093  -3.331  1.00 27.88           C  
ATOM   2484  HB2 GLN A 170      41.464  26.688  -3.066  1.00 27.88           H  
ATOM   2485  HB3 GLN A 170      42.423  25.299  -2.590  1.00 27.88           H  
ATOM   2486  O   GLN A 170      40.667  23.589  -4.553  1.00 27.88           O  
ATOM   2487  CG  GLN A 170      43.626  26.946  -3.266  1.00 27.88           C  
ATOM   2488  HG2 GLN A 170      44.459  26.308  -2.972  1.00 27.88           H  
ATOM   2489  HG3 GLN A 170      43.857  27.358  -4.248  1.00 27.88           H  
ATOM   2490  CD  GLN A 170      43.526  28.119  -2.297  1.00 27.88           C  
ATOM   2491  NE2 GLN A 170      42.778  29.143  -2.635  1.00 27.88           N  
ATOM   2492 HE21 GLN A 170      42.658  29.882  -1.957  1.00 27.88           H  
ATOM   2493 HE22 GLN A 170      42.240  29.078  -3.487  1.00 27.88           H  
ATOM   2494  OE1 GLN A 170      44.141  28.153  -1.244  1.00 27.88           O  
ATOM   2495  N   GLN A 171      42.865  23.138  -4.628  1.00 23.89           N  
ATOM   2496  H   GLN A 171      43.794  23.534  -4.634  1.00 23.89           H  
ATOM   2497  CA  GLN A 171      42.781  21.689  -4.368  1.00 23.89           C  
ATOM   2498  HA  GLN A 171      41.803  21.309  -4.662  1.00 23.89           H  
ATOM   2499  C   GLN A 171      43.015  21.383  -2.881  1.00 23.89           C  
ATOM   2500  CB  GLN A 171      43.881  20.936  -5.143  1.00 23.89           C  
ATOM   2501  HB2 GLN A 171      44.848  21.327  -4.829  1.00 23.89           H  
ATOM   2502  HB3 GLN A 171      43.846  19.884  -4.859  1.00 23.89           H  
ATOM   2503  O   GLN A 171      43.845  22.046  -2.260  1.00 23.89           O  
ATOM   2504  CG  GLN A 171      43.808  21.008  -6.671  1.00 23.89           C  
ATOM   2505  HG2 GLN A 171      42.909  20.501  -7.021  1.00 23.89           H  
ATOM   2506  HG3 GLN A 171      43.772  22.049  -6.994  1.00 23.89           H  
ATOM   2507  CD  GLN A 171      45.046  20.355  -7.282  1.00 23.89           C  
ATOM   2508  NE2 GLN A 171      45.009  19.080  -7.601  1.00 23.89           N  
ATOM   2509 HE21 GLN A 171      45.865  18.672  -7.949  1.00 23.89           H  
ATOM   2510 HE22 GLN A 171      44.193  18.516  -7.413  1.00 23.89           H  
ATOM   2511  OE1 GLN A 171      46.083  20.979  -7.448  1.00 23.89           O  
ATOM   2512  N   LEU A 172      42.395  20.320  -2.351  1.00 27.75           N  
ATOM   2513  H   LEU A 172      41.674  19.861  -2.889  1.00 27.75           H  
ATOM   2514  CA  LEU A 172      42.859  19.613  -1.145  1.00 27.75           C  
ATOM   2515  HA  LEU A 172      43.941  19.504  -1.222  1.00 27.75           H  
ATOM   2516  C   LEU A 172      42.258  18.194  -1.071  1.00 27.75           C  
ATOM   2517  CB  LEU A 172      42.526  20.444   0.119  1.00 27.75           C  
ATOM   2518  HB2 LEU A 172      41.961  19.839   0.827  1.00 27.75           H  
ATOM   2519  HB3 LEU A 172      41.888  21.283  -0.159  1.00 27.75           H  
ATOM   2520  O   LEU A 172      41.046  18.037  -0.952  1.00 27.75           O  
ATOM   2521  CG  LEU A 172      43.785  20.987   0.825  1.00 27.75           C  
ATOM   2522  HG  LEU A 172      44.467  21.426   0.097  1.00 27.75           H  
ATOM   2523  CD1 LEU A 172      43.407  22.076   1.829  1.00 27.75           C  
ATOM   2524 HD11 LEU A 172      42.723  21.672   2.576  1.00 27.75           H  
ATOM   2525 HD12 LEU A 172      44.304  22.455   2.318  1.00 27.75           H  
ATOM   2526 HD13 LEU A 172      42.922  22.897   1.302  1.00 27.75           H  
ATOM   2527  CD2 LEU A 172      44.532  19.880   1.574  1.00 27.75           C  
ATOM   2528 HD21 LEU A 172      43.881  19.433   2.325  1.00 27.75           H  
ATOM   2529 HD22 LEU A 172      44.848  19.104   0.877  1.00 27.75           H  
ATOM   2530 HD23 LEU A 172      45.416  20.295   2.059  1.00 27.75           H  
ATOM   2531  N   ASP A 173      43.106  17.164  -1.134  1.00 21.60           N  
ATOM   2532  H   ASP A 173      44.088  17.349  -1.283  1.00 21.60           H  
ATOM   2533  CA  ASP A 173      42.707  15.749  -1.079  1.00 21.60           C  
ATOM   2534  HA  ASP A 173      41.801  15.610  -1.670  1.00 21.60           H  
ATOM   2535  C   ASP A 173      42.446  15.235   0.347  1.00 21.60           C  
ATOM   2536  CB  ASP A 173      43.814  14.868  -1.681  1.00 21.60           C  
ATOM   2537  HB2 ASP A 173      43.608  13.826  -1.438  1.00 21.60           H  
ATOM   2538  HB3 ASP A 173      44.771  15.127  -1.228  1.00 21.60           H  
ATOM   2539  O   ASP A 173      43.209  15.516   1.271  1.00 21.60           O  
ATOM   2540  CG  ASP A 173      43.905  14.980  -3.198  1.00 21.60           C  
ATOM   2541  OD1 ASP A 173      42.951  14.506  -3.849  1.00 21.60           O  
ATOM   2542  OD2 ASP A 173      44.930  15.518  -3.672  1.00 21.60           O  
ATOM   2543  N   SER A 174      41.435  14.373   0.514  1.00 25.44           N  
ATOM   2544  H   SER A 174      40.772  14.285  -0.242  1.00 25.44           H  
ATOM   2545  CA  SER A 174      41.419  13.277   1.509  1.00 25.44           C  
ATOM   2546  HA  SER A 174      42.342  12.711   1.385  1.00 25.44           H  
ATOM   2547  C   SER A 174      40.258  12.298   1.244  1.00 25.44           C  
ATOM   2548  CB  SER A 174      41.402  13.785   2.961  1.00 25.44           C  
ATOM   2549  HB2 SER A 174      41.111  12.980   3.634  1.00 25.44           H  
ATOM   2550  HB3 SER A 174      42.409  14.103   3.234  1.00 25.44           H  
ATOM   2551  O   SER A 174      39.295  12.633   0.560  1.00 25.44           O  
ATOM   2552  OG  SER A 174      40.534  14.880   3.130  1.00 25.44           O  
ATOM   2553  HG  SER A 174      40.784  15.534   2.474  1.00 25.44           H  
ATOM   2554  N   THR A 175      40.375  11.048   1.709  1.00 23.41           N  
ATOM   2555  H   THR A 175      41.140  10.828   2.331  1.00 23.41           H  
ATOM   2556  CA  THR A 175      39.510   9.909   1.316  1.00 23.41           C  
ATOM   2557  HA  THR A 175      38.528  10.289   1.035  1.00 23.41           H  
ATOM   2558  C   THR A 175      39.284   8.907   2.470  1.00 23.41           C  
ATOM   2559  CB  THR A 175      40.117   9.172   0.092  1.00 23.41           C  
ATOM   2560  HB  THR A 175      39.711   8.162   0.039  1.00 23.41           H  
ATOM   2561  O   THR A 175      39.959   9.003   3.492  1.00 23.41           O  
ATOM   2562  CG2 THR A 175      39.805   9.852  -1.238  1.00 23.41           C  
ATOM   2563 HG21 THR A 175      38.725   9.928  -1.366  1.00 23.41           H  
ATOM   2564 HG22 THR A 175      40.213   9.261  -2.058  1.00 23.41           H  
ATOM   2565 HG23 THR A 175      40.232  10.854  -1.271  1.00 23.41           H  
ATOM   2566  OG1 THR A 175      41.526   9.087   0.152  1.00 23.41           O  
ATOM   2567  HG1 THR A 175      41.863   9.865  -0.298  1.00 23.41           H  
ATOM   2568  N   TRP A 176      38.413   7.900   2.245  1.00 25.18           N  
ATOM   2569  H   TRP A 176      37.908   7.950   1.372  1.00 25.18           H  
ATOM   2570  CA  TRP A 176      38.133   6.695   3.076  1.00 25.18           C  
ATOM   2571  HA  TRP A 176      37.618   6.004   2.410  1.00 25.18           H  
ATOM   2572  C   TRP A 176      37.194   6.875   4.302  1.00 25.18           C  
ATOM   2573  CB  TRP A 176      39.453   5.977   3.465  1.00 25.18           C  
ATOM   2574  HB2 TRP A 176      40.027   6.613   4.139  1.00 25.18           H  
ATOM   2575  HB3 TRP A 176      39.228   5.080   4.041  1.00 25.18           H  
ATOM   2576  O   TRP A 176      37.177   7.940   4.912  1.00 25.18           O  
ATOM   2577  CG  TRP A 176      40.337   5.563   2.326  1.00 25.18           C  
ATOM   2578  CD1 TRP A 176      41.228   6.370   1.714  1.00 25.18           C  
ATOM   2579  HD1 TRP A 176      41.429   7.393   1.998  1.00 25.18           H  
ATOM   2580  CD2 TRP A 176      40.464   4.266   1.656  1.00 25.18           C  
ATOM   2581  CE2 TRP A 176      41.350   4.421   0.546  1.00 25.18           C  
ATOM   2582  CE3 TRP A 176      39.951   2.967   1.876  1.00 25.18           C  
ATOM   2583  HE3 TRP A 176      39.345   2.772   2.749  1.00 25.18           H  
ATOM   2584  NE1 TRP A 176      41.784   5.725   0.631  1.00 25.18           N  
ATOM   2585  HE1 TRP A 176      42.417   6.182  -0.009  1.00 25.18           H  
ATOM   2586  CH2 TRP A 176      41.073   2.110  -0.117  1.00 25.18           C  
ATOM   2587  HH2 TRP A 176      41.290   1.291  -0.787  1.00 25.18           H  
ATOM   2588  CZ2 TRP A 176      41.641   3.375  -0.341  1.00 25.18           C  
ATOM   2589  HZ2 TRP A 176      42.304   3.541  -1.178  1.00 25.18           H  
ATOM   2590  CZ3 TRP A 176      40.245   1.904   1.000  1.00 25.18           C  
ATOM   2591  HZ3 TRP A 176      39.836   0.923   1.189  1.00 25.18           H  
ATOM   2592  N   PRO A 177      36.493   5.809   4.772  1.00 25.60           N  
ATOM   2593  CA  PRO A 177      35.826   4.755   3.981  1.00 25.60           C  
ATOM   2594  HA  PRO A 177      35.696   5.060   2.943  1.00 25.60           H  
ATOM   2595  C   PRO A 177      34.461   4.265   4.536  1.00 25.60           C  
ATOM   2596  CB  PRO A 177      36.796   3.582   4.076  1.00 25.60           C  
ATOM   2597  HB2 PRO A 177      37.610   3.752   3.371  1.00 25.60           H  
ATOM   2598  HB3 PRO A 177      36.330   2.618   3.869  1.00 25.60           H  
ATOM   2599  O   PRO A 177      34.104   4.492   5.690  1.00 25.60           O  
ATOM   2600  CG  PRO A 177      37.292   3.674   5.526  1.00 25.60           C  
ATOM   2601  HG2 PRO A 177      38.347   3.407   5.593  1.00 25.60           H  
ATOM   2602  HG3 PRO A 177      36.700   3.018   6.164  1.00 25.60           H  
ATOM   2603  CD  PRO A 177      37.057   5.137   5.938  1.00 25.60           C  
ATOM   2604  HD2 PRO A 177      36.356   5.187   6.770  1.00 25.60           H  
ATOM   2605  HD3 PRO A 177      38.000   5.594   6.237  1.00 25.60           H  
ATOM   2606  N   CYS A 178      33.745   3.453   3.749  1.00 21.60           N  
ATOM   2607  H   CYS A 178      34.062   3.290   2.804  1.00 21.60           H  
ATOM   2608  CA  CYS A 178      32.708   2.548   4.268  1.00 21.60           C  
ATOM   2609  HA  CYS A 178      32.101   3.087   4.996  1.00 21.60           H  
ATOM   2610  C   CYS A 178      33.349   1.333   4.972  1.00 21.60           C  
ATOM   2611  CB  CYS A 178      31.802   2.080   3.118  1.00 21.60           C  
ATOM   2612  HB2 CYS A 178      31.030   1.416   3.507  1.00 21.60           H  
ATOM   2613  HB3 CYS A 178      32.397   1.525   2.393  1.00 21.60           H  
ATOM   2614  O   CYS A 178      34.319   0.774   4.463  1.00 21.60           O  
ATOM   2615  SG  CYS A 178      31.013   3.491   2.290  1.00 21.60           S  
ATOM   2616  HG  CYS A 178      30.326   3.960   3.336  1.00 21.60           H  
ATOM   2617  N   LEU A 179      32.795   0.889   6.108  1.00 25.74           N  
ATOM   2618  H   LEU A 179      31.965   1.348   6.455  1.00 25.74           H  
ATOM   2619  CA  LEU A 179      33.312  -0.251   6.883  1.00 25.74           C  
ATOM   2620  HA  LEU A 179      34.301  -0.503   6.500  1.00 25.74           H  
ATOM   2621  C   LEU A 179      32.459  -1.516   6.719  1.00 25.74           C  
ATOM   2622  CB  LEU A 179      33.462   0.144   8.366  1.00 25.74           C  
ATOM   2623  HB2 LEU A 179      33.295  -0.732   8.993  1.00 25.74           H  
ATOM   2624  HB3 LEU A 179      32.691   0.872   8.619  1.00 25.74           H  
ATOM   2625  O   LEU A 179      31.237  -1.476   6.838  1.00 25.74           O  
ATOM   2626  CG  LEU A 179      34.850   0.718   8.704  1.00 25.74           C  
ATOM   2627  HG  LEU A 179      35.127   1.469   7.964  1.00 25.74           H  
ATOM   2628  CD1 LEU A 179      34.822   1.380  10.082  1.00 25.74           C  
ATOM   2629 HD11 LEU A 179      34.547   0.651  10.843  1.00 25.74           H  
ATOM   2630 HD12 LEU A 179      34.098   2.195  10.080  1.00 25.74           H  
ATOM   2631 HD13 LEU A 179      35.805   1.792  10.311  1.00 25.74           H  
ATOM   2632  CD2 LEU A 179      35.919  -0.381   8.739  1.00 25.74           C  
ATOM   2633 HD21 LEU A 179      36.877   0.050   9.031  1.00 25.74           H  
ATOM   2634 HD22 LEU A 179      35.644  -1.155   9.455  1.00 25.74           H  
ATOM   2635 HD23 LEU A 179      36.040  -0.829   7.753  1.00 25.74           H  
ATOM   2636  N   GLN A 180      33.126  -2.651   6.495  1.00 23.75           N  
ATOM   2637  H   GLN A 180      34.134  -2.608   6.446  1.00 23.75           H  
ATOM   2638  CA  GLN A 180      32.506  -3.978   6.448  1.00 23.75           C  
ATOM   2639  HA  GLN A 180      31.537  -3.895   5.955  1.00 23.75           H  
ATOM   2640  C   GLN A 180      32.274  -4.561   7.850  1.00 23.75           C  
ATOM   2641  CB  GLN A 180      33.383  -4.953   5.644  1.00 23.75           C  
ATOM   2642  HB2 GLN A 180      32.957  -5.954   5.722  1.00 23.75           H  
ATOM   2643  HB3 GLN A 180      34.379  -4.980   6.087  1.00 23.75           H  
ATOM   2644  O   GLN A 180      33.013  -4.297   8.799  1.00 23.75           O  
ATOM   2645  CG  GLN A 180      33.504  -4.609   4.155  1.00 23.75           C  
ATOM   2646  HG2 GLN A 180      33.945  -3.620   4.035  1.00 23.75           H  
ATOM   2647  HG3 GLN A 180      32.514  -4.605   3.700  1.00 23.75           H  
ATOM   2648  CD  GLN A 180      34.397  -5.622   3.444  1.00 23.75           C  
ATOM   2649  NE2 GLN A 180      33.855  -6.505   2.634  1.00 23.75           N  
ATOM   2650 HE21 GLN A 180      32.861  -6.509   2.455  1.00 23.75           H  
ATOM   2651 HE22 GLN A 180      34.502  -7.149   2.200  1.00 23.75           H  
ATOM   2652  OE1 GLN A 180      35.599  -5.659   3.623  1.00 23.75           O  
ATOM   2653  N   THR A 181      31.296  -5.456   7.955  1.00 26.78           N  
ATOM   2654  H   THR A 181      30.707  -5.643   7.156  1.00 26.78           H  
ATOM   2655  CA  THR A 181      31.073  -6.322   9.117  1.00 26.78           C  
ATOM   2656  HA  THR A 181      31.217  -5.741  10.028  1.00 26.78           H  
ATOM   2657  C   THR A 181      32.075  -7.488   9.153  1.00 26.78           C  
ATOM   2658  CB  THR A 181      29.621  -6.846   9.103  1.00 26.78           C  
ATOM   2659  HB  THR A 181      29.547  -7.748   9.711  1.00 26.78           H  
ATOM   2660  O   THR A 181      31.779  -8.583   8.683  1.00 26.78           O  
ATOM   2661  CG2 THR A 181      28.646  -5.813   9.663  1.00 26.78           C  
ATOM   2662 HG21 THR A 181      28.682  -4.903   9.064  1.00 26.78           H  
ATOM   2663 HG22 THR A 181      27.632  -6.212   9.647  1.00 26.78           H  
ATOM   2664 HG23 THR A 181      28.913  -5.574  10.693  1.00 26.78           H  
ATOM   2665  OG1 THR A 181      29.187  -7.120   7.786  1.00 26.78           O  
ATOM   2666  HG1 THR A 181      28.319  -7.526   7.835  1.00 26.78           H  
ATOM   2667  N   GLY A 182      33.259  -7.296   9.750  1.00 25.57           N  
ATOM   2668  H   GLY A 182      33.550  -6.355   9.973  1.00 25.57           H  
ATOM   2669  CA  GLY A 182      34.179  -8.421   9.990  1.00 25.57           C  
ATOM   2670  HA2 GLY A 182      34.354  -8.928   9.041  1.00 25.57           H  
ATOM   2671  HA3 GLY A 182      33.685  -9.140  10.643  1.00 25.57           H  
ATOM   2672  C   GLY A 182      35.561  -8.087  10.567  1.00 25.57           C  
ATOM   2673  O   GLY A 182      36.365  -7.443   9.914  1.00 25.57           O  
ATOM   2674  N   SER A 183      35.841  -8.623  11.762  1.00 24.66           N  
ATOM   2675  H   SER A 183      35.060  -9.091  12.200  1.00 24.66           H  
ATOM   2676  CA  SER A 183      37.170  -8.977  12.314  1.00 24.66           C  
ATOM   2677  HA  SER A 183      37.006  -9.121  13.382  1.00 24.66           H  
ATOM   2678  C   SER A 183      38.376  -8.006  12.207  1.00 24.66           C  
ATOM   2679  CB  SER A 183      37.591 -10.362  11.795  1.00 24.66           C  
ATOM   2680  HB2 SER A 183      38.595 -10.598  12.147  1.00 24.66           H  
ATOM   2681  HB3 SER A 183      36.904 -11.114  12.183  1.00 24.66           H  
ATOM   2682  O   SER A 183      39.041  -7.925  11.182  1.00 24.66           O  
ATOM   2683  OG  SER A 183      37.559 -10.410  10.386  1.00 24.66           O  
ATOM   2684  HG  SER A 183      38.017  -9.631  10.062  1.00 24.66           H  
ATOM   2685  N   THR A 184      38.788  -7.523  13.392  1.00 27.16           N  
ATOM   2686  H   THR A 184      38.091  -7.564  14.123  1.00 27.16           H  
ATOM   2687  CA  THR A 184      40.181  -7.309  13.879  1.00 27.16           C  
ATOM   2688  HA  THR A 184      40.054  -7.013  14.921  1.00 27.16           H  
ATOM   2689  C   THR A 184      41.103  -6.224  13.286  1.00 27.16           C  
ATOM   2690  CB  THR A 184      40.984  -8.628  13.957  1.00 27.16           C  
ATOM   2691  HB  THR A 184      42.020  -8.396  14.203  1.00 27.16           H  
ATOM   2692  O   THR A 184      41.603  -6.379  12.182  1.00 27.16           O  
ATOM   2693  CG2 THR A 184      40.444  -9.571  15.032  1.00 27.16           C  
ATOM   2694 HG21 THR A 184      41.065 -10.466  15.063  1.00 27.16           H  
ATOM   2695 HG22 THR A 184      40.482  -9.083  16.006  1.00 27.16           H  
ATOM   2696 HG23 THR A 184      39.418  -9.859  14.802  1.00 27.16           H  
ATOM   2697  OG1 THR A 184      40.956  -9.351  12.752  1.00 27.16           O  
ATOM   2698  HG1 THR A 184      40.991  -8.710  12.038  1.00 27.16           H  
ATOM   2699  N   ALA A 185      41.507  -5.302  14.187  1.00 29.46           N  
ATOM   2700  H   ALA A 185      40.954  -5.245  15.031  1.00 29.46           H  
ATOM   2701  CA  ALA A 185      42.786  -4.556  14.255  1.00 29.46           C  
ATOM   2702  HA  ALA A 185      42.754  -4.009  15.197  1.00 29.46           H  
ATOM   2703  C   ALA A 185      43.081  -3.479  13.174  1.00 29.46           C  
ATOM   2704  CB  ALA A 185      43.912  -5.596  14.400  1.00 29.46           C  
ATOM   2705  HB1 ALA A 185      43.999  -6.177  13.482  1.00 29.46           H  
ATOM   2706  HB2 ALA A 185      43.706  -6.265  15.235  1.00 29.46           H  
ATOM   2707  HB3 ALA A 185      44.871  -5.110  14.581  1.00 29.46           H  
ATOM   2708  O   ALA A 185      42.680  -3.617  12.030  1.00 29.46           O  
ATOM   2709  N   GLU A 186      43.796  -2.373  13.443  1.00 29.07           N  
ATOM   2710  H   GLU A 186      44.029  -1.852  12.610  1.00 29.07           H  
ATOM   2711  CA  GLU A 186      44.237  -1.710  14.696  1.00 29.07           C  
ATOM   2712  HA  GLU A 186      43.420  -1.690  15.418  1.00 29.07           H  
ATOM   2713  C   GLU A 186      44.662  -0.253  14.377  1.00 29.07           C  
ATOM   2714  CB  GLU A 186      45.477  -2.410  15.309  1.00 29.07           C  
ATOM   2715  HB2 GLU A 186      46.290  -1.692  15.422  1.00 29.07           H  
ATOM   2716  HB3 GLU A 186      45.843  -3.183  14.634  1.00 29.07           H  
ATOM   2717  O   GLU A 186      45.330  -0.058  13.370  1.00 29.07           O  
ATOM   2718  CG  GLU A 186      45.202  -2.997  16.700  1.00 29.07           C  
ATOM   2719  HG2 GLU A 186      44.866  -2.191  17.351  1.00 29.07           H  
ATOM   2720  HG3 GLU A 186      44.392  -3.724  16.638  1.00 29.07           H  
ATOM   2721  CD  GLU A 186      46.446  -3.675  17.296  1.00 29.07           C  
ATOM   2722  OE1 GLU A 186      46.844  -3.265  18.411  1.00 29.07           O  
ATOM   2723  OE2 GLU A 186      46.953  -4.625  16.659  1.00 29.07           O  
ATOM   2724  N   SER A 187      44.416   0.728  15.272  1.00 34.67           N  
ATOM   2725  H   SER A 187      43.870   0.458  16.078  1.00 34.67           H  
ATOM   2726  CA  SER A 187      45.061   2.081  15.339  1.00 34.67           C  
ATOM   2727  HA  SER A 187      44.547   2.615  16.138  1.00 34.67           H  
ATOM   2728  C   SER A 187      44.996   3.034  14.104  1.00 34.67           C  
ATOM   2729  CB  SER A 187      46.516   1.913  15.815  1.00 34.67           C  
ATOM   2730  HB2 SER A 187      46.516   1.494  16.821  1.00 34.67           H  
ATOM   2731  HB3 SER A 187      47.018   2.880  15.846  1.00 34.67           H  
ATOM   2732  O   SER A 187      45.063   2.607  12.966  1.00 34.67           O  
ATOM   2733  OG  SER A 187      47.268   1.065  14.977  1.00 34.67           O  
ATOM   2734  HG  SER A 187      46.719   0.782  14.242  1.00 34.67           H  
ATOM   2735  N   SER A 188      44.915   4.371  14.211  1.00 33.14           N  
ATOM   2736  H   SER A 188      44.948   4.824  13.309  1.00 33.14           H  
ATOM   2737  CA  SER A 188      44.737   5.300  15.348  1.00 33.14           C  
ATOM   2738  HA  SER A 188      43.935   4.935  15.989  1.00 33.14           H  
ATOM   2739  C   SER A 188      44.360   6.727  14.868  1.00 33.14           C  
ATOM   2740  CB  SER A 188      46.033   5.417  16.177  1.00 33.14           C  
ATOM   2741  HB2 SER A 188      46.155   4.514  16.775  1.00 33.14           H  
ATOM   2742  HB3 SER A 188      45.956   6.247  16.880  1.00 33.14           H  
ATOM   2743  O   SER A 188      44.460   7.042  13.688  1.00 33.14           O  
ATOM   2744  OG  SER A 188      47.182   5.600  15.378  1.00 33.14           O  
ATOM   2745  HG  SER A 188      47.080   6.380  14.827  1.00 33.14           H  
ATOM   2746  N   SER A 189      44.045   7.617  15.825  1.00 35.85           N  
ATOM   2747  H   SER A 189      43.965   7.236  16.757  1.00 35.85           H  
ATOM   2748  CA  SER A 189      44.099   9.102  15.751  1.00 35.85           C  
ATOM   2749  HA  SER A 189      43.843   9.409  16.765  1.00 35.85           H  
ATOM   2750  C   SER A 189      43.099   9.904  14.878  1.00 35.85           C  
ATOM   2751  CB  SER A 189      45.542   9.634  15.607  1.00 35.85           C  
ATOM   2752  HB2 SER A 189      45.521  10.680  15.303  1.00 35.85           H  
ATOM   2753  HB3 SER A 189      46.030   9.580  16.580  1.00 35.85           H  
ATOM   2754  O   SER A 189      43.401  10.321  13.771  1.00 35.85           O  
ATOM   2755  OG  SER A 189      46.325   8.893  14.695  1.00 35.85           O  
ATOM   2756  HG  SER A 189      45.820   8.806  13.883  1.00 35.85           H  
ATOM   2757  N   GLN A 190      42.000  10.305  15.539  1.00 25.18           N  
ATOM   2758  H   GLN A 190      41.750   9.724  16.326  1.00 25.18           H  
ATOM   2759  CA  GLN A 190      41.482  11.693  15.629  1.00 25.18           C  
ATOM   2760  HA  GLN A 190      40.620  11.626  16.293  1.00 25.18           H  
ATOM   2761  C   GLN A 190      40.919  12.436  14.390  1.00 25.18           C  
ATOM   2762  CB  GLN A 190      42.497  12.581  16.386  1.00 25.18           C  
ATOM   2763  HB2 GLN A 190      42.140  13.611  16.373  1.00 25.18           H  
ATOM   2764  HB3 GLN A 190      43.457  12.553  15.871  1.00 25.18           H  
ATOM   2765  O   GLN A 190      41.527  13.372  13.884  1.00 25.18           O  
ATOM   2766  CG  GLN A 190      42.687  12.189  17.860  1.00 25.18           C  
ATOM   2767  HG2 GLN A 190      41.726  12.251  18.370  1.00 25.18           H  
ATOM   2768  HG3 GLN A 190      43.047  11.162  17.931  1.00 25.18           H  
ATOM   2769  CD  GLN A 190      43.681  13.088  18.595  1.00 25.18           C  
ATOM   2770  NE2 GLN A 190      43.802  12.954  19.896  1.00 25.18           N  
ATOM   2771 HE21 GLN A 190      43.225  12.310  20.418  1.00 25.18           H  
ATOM   2772 HE22 GLN A 190      44.464  13.586  20.324  1.00 25.18           H  
ATOM   2773  OE1 GLN A 190      44.381  13.912  18.040  1.00 25.18           O  
ATOM   2774  N   ALA A 191      39.627  12.214  14.122  1.00 29.65           N  
ATOM   2775  H   ALA A 191      39.254  11.299  14.331  1.00 29.65           H  
ATOM   2776  CA  ALA A 191      38.612  13.281  14.043  1.00 29.65           C  
ATOM   2777  HA  ALA A 191      38.870  14.070  14.750  1.00 29.65           H  
ATOM   2778  C   ALA A 191      37.243  12.685  14.443  1.00 29.65           C  
ATOM   2779  CB  ALA A 191      38.575  13.896  12.637  1.00 29.65           C  
ATOM   2780  HB1 ALA A 191      37.812  14.673  12.590  1.00 29.65           H  
ATOM   2781  HB2 ALA A 191      39.542  14.338  12.395  1.00 29.65           H  
ATOM   2782  HB3 ALA A 191      38.344  13.126  11.901  1.00 29.65           H  
ATOM   2783  O   ALA A 191      36.923  11.579  14.015  1.00 29.65           O  
ATOM   2784  N   GLN A 192      36.455  13.339  15.309  1.00 25.39           N  
ATOM   2785  H   GLN A 192      36.702  14.276  15.594  1.00 25.39           H  
ATOM   2786  CA  GLN A 192      35.220  12.748  15.864  1.00 25.39           C  
ATOM   2787  HA  GLN A 192      35.157  11.700  15.567  1.00 25.39           H  
ATOM   2788  C   GLN A 192      33.937  13.399  15.334  1.00 25.39           C  
ATOM   2789  CB  GLN A 192      35.229  12.759  17.406  1.00 25.39           C  
ATOM   2790  HB2 GLN A 192      34.205  12.624  17.755  1.00 25.39           H  
ATOM   2791  HB3 GLN A 192      35.585  13.723  17.769  1.00 25.39           H  
ATOM   2792  O   GLN A 192      33.472  14.399  15.874  1.00 25.39           O  
ATOM   2793  CG  GLN A 192      36.067  11.624  18.011  1.00 25.39           C  
ATOM   2794  HG2 GLN A 192      35.774  10.684  17.545  1.00 25.39           H  
ATOM   2795  HG3 GLN A 192      37.123  11.796  17.802  1.00 25.39           H  
ATOM   2796  CD  GLN A 192      35.874  11.495  19.523  1.00 25.39           C  
ATOM   2797  NE2 GLN A 192      36.062  10.322  20.085  1.00 25.39           N  
ATOM   2798 HE21 GLN A 192      36.291   9.511  19.528  1.00 25.39           H  
ATOM   2799 HE22 GLN A 192      35.915  10.291  21.084  1.00 25.39           H  
ATOM   2800  OE1 GLN A 192      35.555  12.426  20.240  1.00 25.39           O  
ATOM   2801  N   THR A 193      33.293  12.738  14.372  1.00 30.63           N  
ATOM   2802  H   THR A 193      33.764  11.975  13.907  1.00 30.63           H  
ATOM   2803  CA  THR A 193      31.861  12.922  14.094  1.00 30.63           C  
ATOM   2804  HA  THR A 193      31.558  13.928  14.385  1.00 30.63           H  
ATOM   2805  C   THR A 193      31.075  11.900  14.915  1.00 30.63           C  
ATOM   2806  CB  THR A 193      31.552  12.762  12.595  1.00 30.63           C  
ATOM   2807  HB  THR A 193      31.726  11.731  12.289  1.00 30.63           H  
ATOM   2808  O   THR A 193      31.159  10.702  14.647  1.00 30.63           O  
ATOM   2809  CG2 THR A 193      30.116  13.162  12.258  1.00 30.63           C  
ATOM   2810 HG21 THR A 193      29.948  13.053  11.187  1.00 30.63           H  
ATOM   2811 HG22 THR A 193      29.940  14.199  12.544  1.00 30.63           H  
ATOM   2812 HG23 THR A 193      29.412  12.517  12.784  1.00 30.63           H  
ATOM   2813  OG1 THR A 193      32.396  13.605  11.850  1.00 30.63           O  
ATOM   2814  HG1 THR A 193      32.220  13.464  10.916  1.00 30.63           H  
ATOM   2815  N   GLN A 194      30.312  12.336  15.924  1.00 27.88           N  
ATOM   2816  H   GLN A 194      30.280  13.326  16.121  1.00 27.88           H  
ATOM   2817  CA  GLN A 194      29.456  11.436  16.711  1.00 27.88           C  
ATOM   2818  HA  GLN A 194      29.994  10.503  16.876  1.00 27.88           H  
ATOM   2819  C   GLN A 194      28.183  11.052  15.935  1.00 27.88           C  
ATOM   2820  CB  GLN A 194      29.135  12.020  18.101  1.00 27.88           C  
ATOM   2821  HB2 GLN A 194      28.313  11.445  18.528  1.00 27.88           H  
ATOM   2822  HB3 GLN A 194      28.812  13.057  18.005  1.00 27.88           H  
ATOM   2823  O   GLN A 194      27.091  11.546  16.209  1.00 27.88           O  
ATOM   2824  CG  GLN A 194      30.316  11.926  19.081  1.00 27.88           C  
ATOM   2825  HG2 GLN A 194      30.706  10.908  19.070  1.00 27.88           H  
ATOM   2826  HG3 GLN A 194      31.110  12.600  18.762  1.00 27.88           H  
ATOM   2827  CD  GLN A 194      29.926  12.266  20.522  1.00 27.88           C  
ATOM   2828  NE2 GLN A 194      30.791  12.018  21.481  1.00 27.88           N  
ATOM   2829 HE21 GLN A 194      30.494  12.289  22.407  1.00 27.88           H  
ATOM   2830 HE22 GLN A 194      31.718  11.678  21.266  1.00 27.88           H  
ATOM   2831  OE1 GLN A 194      28.854  12.754  20.832  1.00 27.88           O  
ATOM   2832  N   LEU A 195      28.316  10.132  14.975  1.00 32.46           N  
ATOM   2833  H   LEU A 195      29.245   9.801  14.760  1.00 32.46           H  
ATOM   2834  CA  LEU A 195      27.171   9.369  14.480  1.00 32.46           C  
ATOM   2835  HA  LEU A 195      26.368  10.060  14.226  1.00 32.46           H  
ATOM   2836  C   LEU A 195      26.655   8.455  15.603  1.00 32.46           C  
ATOM   2837  CB  LEU A 195      27.550   8.573  13.218  1.00 32.46           C  
ATOM   2838  HB2 LEU A 195      28.548   8.151  13.336  1.00 32.46           H  
ATOM   2839  HB3 LEU A 195      26.864   7.729  13.134  1.00 32.46           H  
ATOM   2840  O   LEU A 195      27.392   7.619  16.125  1.00 32.46           O  
ATOM   2841  CG  LEU A 195      27.460   9.421  11.930  1.00 32.46           C  
ATOM   2842  HG  LEU A 195      27.107  10.425  12.168  1.00 32.46           H  
ATOM   2843  CD1 LEU A 195      28.818   9.548  11.241  1.00 32.46           C  
ATOM   2844 HD11 LEU A 195      29.179   8.565  10.941  1.00 32.46           H  
ATOM   2845 HD12 LEU A 195      29.536  10.000  11.925  1.00 32.46           H  
ATOM   2846 HD13 LEU A 195      28.725  10.179  10.357  1.00 32.46           H  
ATOM   2847  CD2 LEU A 195      26.475   8.794  10.942  1.00 32.46           C  
ATOM   2848 HD21 LEU A 195      26.831   7.812  10.631  1.00 32.46           H  
ATOM   2849 HD22 LEU A 195      25.496   8.682  11.408  1.00 32.46           H  
ATOM   2850 HD23 LEU A 195      26.378   9.429  10.062  1.00 32.46           H  
ATOM   2851  N   GLY A 196      25.392   8.644  15.990  1.00 30.72           N  
ATOM   2852  H   GLY A 196      24.869   9.395  15.562  1.00 30.72           H  
ATOM   2853  CA  GLY A 196      24.752   7.876  17.059  1.00 30.72           C  
ATOM   2854  HA2 GLY A 196      25.311   8.027  17.982  1.00 30.72           H  
ATOM   2855  HA3 GLY A 196      23.734   8.236  17.212  1.00 30.72           H  
ATOM   2856  C   GLY A 196      24.688   6.378  16.750  1.00 30.72           C  
ATOM   2857  O   GLY A 196      24.310   5.971  15.653  1.00 30.72           O  
ATOM   2858  N   THR A 197      25.038   5.549  17.731  1.00 33.98           N  
ATOM   2859  H   THR A 197      25.324   5.920  18.626  1.00 33.98           H  
ATOM   2860  CA  THR A 197      25.006   4.089  17.609  1.00 33.98           C  
ATOM   2861  HA  THR A 197      25.463   3.811  16.659  1.00 33.98           H  
ATOM   2862  C   THR A 197      23.576   3.553  17.617  1.00 33.98           C  
ATOM   2863  CB  THR A 197      25.803   3.420  18.743  1.00 33.98           C  
ATOM   2864  HB  THR A 197      25.465   2.391  18.864  1.00 33.98           H  
ATOM   2865  O   THR A 197      22.843   3.726  18.590  1.00 33.98           O  
ATOM   2866  CG2 THR A 197      27.298   3.404  18.440  1.00 33.98           C  
ATOM   2867 HG21 THR A 197      27.836   2.933  19.263  1.00 33.98           H  
ATOM   2868 HG22 THR A 197      27.482   2.838  17.526  1.00 33.98           H  
ATOM   2869 HG23 THR A 197      27.662   4.423  18.308  1.00 33.98           H  
ATOM   2870  OG1 THR A 197      25.656   4.111  19.967  1.00 33.98           O  
ATOM   2871  HG1 THR A 197      25.486   3.460  20.652  1.00 33.98           H  
ATOM   2872  N   CYS A 198      23.198   2.809  16.574  1.00 29.73           N  
ATOM   2873  H   CYS A 198      23.814   2.726  15.778  1.00 29.73           H  
ATOM   2874  CA  CYS A 198      21.990   1.984  16.610  1.00 29.73           C  
ATOM   2875  HA  CYS A 198      21.148   2.620  16.881  1.00 29.73           H  
ATOM   2876  C   CYS A 198      22.162   0.865  17.663  1.00 29.73           C  
ATOM   2877  CB  CYS A 198      21.715   1.408  15.215  1.00 29.73           C  
ATOM   2878  HB2 CYS A 198      20.936   0.648  15.284  1.00 29.73           H  
ATOM   2879  HB3 CYS A 198      22.614   0.945  14.809  1.00 29.73           H  
ATOM   2880  O   CYS A 198      23.116   0.086  17.563  1.00 29.73           O  
ATOM   2881  SG  CYS A 198      21.129   2.726  14.112  1.00 29.73           S  
ATOM   2882  HG  CYS A 198      22.188   3.536  14.190  1.00 29.73           H  
ATOM   2883  N   PRO A 199      21.282   0.753  18.678  1.00 31.97           N  
ATOM   2884  CA  PRO A 199      21.435  -0.229  19.747  1.00 31.97           C  
ATOM   2885  HA  PRO A 199      22.476  -0.272  20.069  1.00 31.97           H  
ATOM   2886  C   PRO A 199      21.010  -1.626  19.275  1.00 31.97           C  
ATOM   2887  CB  PRO A 199      20.587   0.309  20.906  1.00 31.97           C  
ATOM   2888  HB2 PRO A 199      21.182   1.008  21.494  1.00 31.97           H  
ATOM   2889  HB3 PRO A 199      20.200  -0.485  21.545  1.00 31.97           H  
ATOM   2890  O   PRO A 199      19.843  -2.001  19.362  1.00 31.97           O  
ATOM   2891  CG  PRO A 199      19.467   1.072  20.199  1.00 31.97           C  
ATOM   2892  HG2 PRO A 199      18.681   0.380  19.894  1.00 31.97           H  
ATOM   2893  HG3 PRO A 199      19.056   1.861  20.828  1.00 31.97           H  
ATOM   2894  CD  PRO A 199      20.160   1.639  18.961  1.00 31.97           C  
ATOM   2895  HD2 PRO A 199      20.531   2.640  19.181  1.00 31.97           H  
ATOM   2896  HD3 PRO A 199      19.461   1.673  18.125  1.00 31.97           H  
ATOM   2897  N   TRP A 200      21.965  -2.423  18.791  1.00 28.62           N  
ATOM   2898  H   TRP A 200      22.880  -2.021  18.640  1.00 28.62           H  
ATOM   2899  CA  TRP A 200      21.726  -3.799  18.338  1.00 28.62           C  
ATOM   2900  HA  TRP A 200      20.763  -3.800  17.826  1.00 28.62           H  
ATOM   2901  C   TRP A 200      21.564  -4.777  19.522  1.00 28.62           C  
ATOM   2902  CB  TRP A 200      22.778  -4.203  17.282  1.00 28.62           C  
ATOM   2903  HB2 TRP A 200      23.533  -4.856  17.720  1.00 28.62           H  
ATOM   2904  HB3 TRP A 200      23.306  -3.309  16.950  1.00 28.62           H  
ATOM   2905  O   TRP A 200      22.405  -5.636  19.790  1.00 28.62           O  
ATOM   2906  CG  TRP A 200      22.223  -4.844  16.042  1.00 28.62           C  
ATOM   2907  CD1 TRP A 200      21.370  -4.240  15.182  1.00 28.62           C  
ATOM   2908  HD1 TRP A 200      20.982  -3.238  15.298  1.00 28.62           H  
ATOM   2909  CD2 TRP A 200      22.504  -6.159  15.458  1.00 28.62           C  
ATOM   2910  CE2 TRP A 200      21.786  -6.267  14.226  1.00 28.62           C  
ATOM   2911  CE3 TRP A 200      23.306  -7.264  15.825  1.00 28.62           C  
ATOM   2912  HE3 TRP A 200      23.867  -7.219  16.747  1.00 28.62           H  
ATOM   2913  NE1 TRP A 200      21.100  -5.079  14.119  1.00 28.62           N  
ATOM   2914  HE1 TRP A 200      20.509  -4.824  13.341  1.00 28.62           H  
ATOM   2915  CH2 TRP A 200      22.682  -8.472  13.790  1.00 28.62           C  
ATOM   2916  HH2 TRP A 200      22.762  -9.345  13.159  1.00 28.62           H  
ATOM   2917  CZ2 TRP A 200      21.869  -7.396  13.399  1.00 28.62           C  
ATOM   2918  HZ2 TRP A 200      21.321  -7.430  12.469  1.00 28.62           H  
ATOM   2919  CZ3 TRP A 200      23.395  -8.406  15.002  1.00 28.62           C  
ATOM   2920  HZ3 TRP A 200      24.021  -9.235  15.297  1.00 28.62           H  
ATOM   2921  N   THR A 201      20.468  -4.640  20.273  1.00 33.14           N  
ATOM   2922  H   THR A 201      19.838  -3.880  20.058  1.00 33.14           H  
ATOM   2923  CA  THR A 201      20.072  -5.576  21.337  1.00 33.14           C  
ATOM   2924  HA  THR A 201      20.957  -5.854  21.909  1.00 33.14           H  
ATOM   2925  C   THR A 201      19.505  -6.857  20.720  1.00 33.14           C  
ATOM   2926  CB  THR A 201      19.073  -4.940  22.321  1.00 33.14           C  
ATOM   2927  HB  THR A 201      18.703  -5.709  22.999  1.00 33.14           H  
ATOM   2928  O   THR A 201      18.292  -7.019  20.600  1.00 33.14           O  
ATOM   2929  CG2 THR A 201      19.723  -3.837  23.155  1.00 33.14           C  
ATOM   2930 HG21 THR A 201      18.987  -3.431  23.849  1.00 33.14           H  
ATOM   2931 HG22 THR A 201      20.076  -3.036  22.505  1.00 33.14           H  
ATOM   2932 HG23 THR A 201      20.561  -4.244  23.721  1.00 33.14           H  
ATOM   2933  OG1 THR A 201      17.985  -4.367  21.640  1.00 33.14           O  
ATOM   2934  HG1 THR A 201      17.566  -5.070  21.138  1.00 33.14           H  
ATOM   2935  N   GLY A 202      20.396  -7.755  20.285  1.00 25.54           N  
ATOM   2936  H   GLY A 202      21.365  -7.478  20.334  1.00 25.54           H  
ATOM   2937  CA  GLY A 202      20.090  -8.959  19.497  1.00 25.54           C  
ATOM   2938  HA2 GLY A 202      21.023  -9.374  19.114  1.00 25.54           H  
ATOM   2939  HA3 GLY A 202      19.487  -8.661  18.639  1.00 25.54           H  
ATOM   2940  C   GLY A 202      19.334 -10.082  20.225  1.00 25.54           C  
ATOM   2941  O   GLY A 202      19.782 -11.226  20.206  1.00 25.54           O  
ATOM   2942  N   SER A 203      18.213  -9.777  20.886  1.00 25.25           N  
ATOM   2943  H   SER A 203      17.949  -8.803  20.928  1.00 25.25           H  
ATOM   2944  CA  SER A 203      17.411 -10.756  21.638  1.00 25.25           C  
ATOM   2945  HA  SER A 203      17.443 -11.692  21.079  1.00 25.25           H  
ATOM   2946  C   SER A 203      15.907 -10.438  21.783  1.00 25.25           C  
ATOM   2947  CB  SER A 203      18.066 -11.040  22.998  1.00 25.25           C  
ATOM   2948  HB2 SER A 203      17.459 -11.750  23.561  1.00 25.25           H  
ATOM   2949  HB3 SER A 203      19.044 -11.491  22.829  1.00 25.25           H  
ATOM   2950  O   SER A 203      15.233 -11.091  22.581  1.00 25.25           O  
ATOM   2951  OG  SER A 203      18.237  -9.855  23.752  1.00 25.25           O  
ATOM   2952  HG  SER A 203      18.600 -10.086  24.610  1.00 25.25           H  
ATOM   2953  N   SER A 204      15.327  -9.518  20.998  1.00 26.62           N  
ATOM   2954  H   SER A 204      15.894  -8.936  20.397  1.00 26.62           H  
ATOM   2955  CA  SER A 204      13.859  -9.368  20.909  1.00 26.62           C  
ATOM   2956  HA  SER A 204      13.421 -10.360  21.014  1.00 26.62           H  
ATOM   2957  C   SER A 204      13.360  -8.803  19.571  1.00 26.62           C  
ATOM   2958  CB  SER A 204      13.313  -8.515  22.069  1.00 26.62           C  
ATOM   2959  HB2 SER A 204      13.586  -8.985  23.013  1.00 26.62           H  
ATOM   2960  HB3 SER A 204      12.225  -8.481  22.009  1.00 26.62           H  
ATOM   2961  O   SER A 204      14.005  -7.965  18.948  1.00 26.62           O  
ATOM   2962  OG  SER A 204      13.816  -7.195  22.057  1.00 26.62           O  
ATOM   2963  HG  SER A 204      13.100  -6.575  21.899  1.00 26.62           H  
ATOM   2964  N   PHE A 205      12.152  -9.213  19.157  1.00 26.84           N  
ATOM   2965  H   PHE A 205      11.674  -9.919  19.698  1.00 26.84           H  
ATOM   2966  CA  PHE A 205      11.369  -8.508  18.132  1.00 26.84           C  
ATOM   2967  HA  PHE A 205      12.018  -8.239  17.299  1.00 26.84           H  
ATOM   2968  C   PHE A 205      10.823  -7.201  18.731  1.00 26.84           C  
ATOM   2969  CB  PHE A 205      10.236  -9.402  17.588  1.00 26.84           C  
ATOM   2970  HB2 PHE A 205       9.844 -10.027  18.391  1.00 26.84           H  
ATOM   2971  HB3 PHE A 205       9.414  -8.763  17.264  1.00 26.84           H  
ATOM   2972  O   PHE A 205       9.688  -7.134  19.204  1.00 26.84           O  
ATOM   2973  CG  PHE A 205      10.598 -10.271  16.398  1.00 26.84           C  
ATOM   2974  CD1 PHE A 205      10.345  -9.808  15.090  1.00 26.84           C  
ATOM   2975  HD1 PHE A 205       9.932  -8.822  14.933  1.00 26.84           H  
ATOM   2976  CD2 PHE A 205      11.143 -11.555  16.587  1.00 26.84           C  
ATOM   2977  HD2 PHE A 205      11.344 -11.917  17.584  1.00 26.84           H  
ATOM   2978  CE1 PHE A 205      10.629 -10.624  13.982  1.00 26.84           C  
ATOM   2979  HE1 PHE A 205      10.445 -10.261  12.981  1.00 26.84           H  
ATOM   2980  CE2 PHE A 205      11.428 -12.371  15.476  1.00 26.84           C  
ATOM   2981  HE2 PHE A 205      11.856 -13.352  15.621  1.00 26.84           H  
ATOM   2982  CZ  PHE A 205      11.170 -11.907  14.174  1.00 26.84           C  
ATOM   2983  HZ  PHE A 205      11.402 -12.527  13.321  1.00 26.84           H  
ATOM   2984  N   SER A 206      11.656  -6.164  18.753  1.00 25.54           N  
ATOM   2985  H   SER A 206      12.608  -6.311  18.450  1.00 25.54           H  
ATOM   2986  CA  SER A 206      11.293  -4.826  19.218  1.00 25.54           C  
ATOM   2987  HA  SER A 206      10.213  -4.752  19.345  1.00 25.54           H  
ATOM   2988  C   SER A 206      11.712  -3.805  18.167  1.00 25.54           C  
ATOM   2989  CB  SER A 206      11.951  -4.532  20.572  1.00 25.54           C  
ATOM   2990  HB2 SER A 206      13.035  -4.580  20.476  1.00 25.54           H  
ATOM   2991  HB3 SER A 206      11.670  -3.532  20.902  1.00 25.54           H  
ATOM   2992  O   SER A 206      12.900  -3.601  17.943  1.00 25.54           O  
ATOM   2993  OG  SER A 206      11.520  -5.487  21.532  1.00 25.54           O  
ATOM   2994  HG  SER A 206      10.586  -5.651  21.381  1.00 25.54           H  
ATOM   2995  N   ILE A 207      10.732  -3.170  17.520  1.00 29.96           N  
ATOM   2996  H   ILE A 207       9.772  -3.386  17.747  1.00 29.96           H  
ATOM   2997  CA  ILE A 207      10.975  -2.091  16.556  1.00 29.96           C  
ATOM   2998  HA  ILE A 207      11.810  -2.371  15.913  1.00 29.96           H  
ATOM   2999  C   ILE A 207      11.385  -0.848  17.353  1.00 29.96           C  
ATOM   3000  CB  ILE A 207       9.742  -1.848  15.647  1.00 29.96           C  
ATOM   3001  HB  ILE A 207       8.910  -1.520  16.271  1.00 29.96           H  
ATOM   3002  O   ILE A 207      10.538  -0.077  17.801  1.00 29.96           O  
ATOM   3003  CG1 ILE A 207       9.314  -3.144  14.915  1.00 29.96           C  
ATOM   3004 HG12 ILE A 207      10.106  -3.453  14.232  1.00 29.96           H  
ATOM   3005 HG13 ILE A 207       9.169  -3.944  15.642  1.00 29.96           H  
ATOM   3006  CG2 ILE A 207      10.054  -0.737  14.625  1.00 29.96           C  
ATOM   3007 HG21 ILE A 207      10.351   0.183  15.129  1.00 29.96           H  
ATOM   3008 HG22 ILE A 207       9.171  -0.503  14.030  1.00 29.96           H  
ATOM   3009 HG23 ILE A 207      10.858  -1.049  13.958  1.00 29.96           H  
ATOM   3010  CD1 ILE A 207       8.000  -3.019  14.132  1.00 29.96           C  
ATOM   3011 HD11 ILE A 207       7.213  -2.636  14.782  1.00 29.96           H  
ATOM   3012 HD12 ILE A 207       7.707  -4.002  13.762  1.00 29.96           H  
ATOM   3013 HD13 ILE A 207       8.125  -2.355  13.277  1.00 29.96           H  
ATOM   3014  N   ALA A 208      12.687  -0.689  17.584  1.00 27.41           N  
ATOM   3015  H   ALA A 208      13.324  -1.401  17.258  1.00 27.41           H  
ATOM   3016  CA  ALA A 208      13.252   0.545  18.108  1.00 27.41           C  
ATOM   3017  HA  ALA A 208      12.603   0.925  18.897  1.00 27.41           H  
ATOM   3018  C   ALA A 208      13.340   1.561  16.952  1.00 27.41           C  
ATOM   3019  CB  ALA A 208      14.620   0.241  18.733  1.00 27.41           C  
ATOM   3020  HB1 ALA A 208      15.294  -0.167  17.979  1.00 27.41           H  
ATOM   3021  HB2 ALA A 208      15.051   1.160  19.130  1.00 27.41           H  
ATOM   3022  HB3 ALA A 208      14.508  -0.481  19.542  1.00 27.41           H  
ATOM   3023  O   ALA A 208      14.059   1.294  15.988  1.00 27.41           O  
ATOM   3024  N   PRO A 209      12.618   2.696  16.995  1.00 32.02           N  
ATOM   3025  CA  PRO A 209      12.702   3.692  15.934  1.00 32.02           C  
ATOM   3026  HA  PRO A 209      12.525   3.222  14.967  1.00 32.02           H  
ATOM   3027  C   PRO A 209      14.088   4.347  15.928  1.00 32.02           C  
ATOM   3028  CB  PRO A 209      11.582   4.696  16.224  1.00 32.02           C  
ATOM   3029  HB2 PRO A 209      10.663   4.361  15.742  1.00 32.02           H  
ATOM   3030  HB3 PRO A 209      11.836   5.704  15.897  1.00 32.02           H  
ATOM   3031  O   PRO A 209      14.616   4.711  16.981  1.00 32.02           O  
ATOM   3032  CG  PRO A 209      11.420   4.613  17.742  1.00 32.02           C  
ATOM   3033  HG2 PRO A 209      12.166   5.244  18.226  1.00 32.02           H  
ATOM   3034  HG3 PRO A 209      10.416   4.898  18.058  1.00 32.02           H  
ATOM   3035  CD  PRO A 209      11.713   3.144  18.045  1.00 32.02           C  
ATOM   3036  HD2 PRO A 209      12.170   3.055  19.031  1.00 32.02           H  
ATOM   3037  HD3 PRO A 209      10.790   2.566  17.999  1.00 32.02           H  
ATOM   3038  N   CYS A 210      14.662   4.544  14.741  1.00 31.54           N  
ATOM   3039  H   CYS A 210      14.224   4.160  13.915  1.00 31.54           H  
ATOM   3040  CA  CYS A 210      15.909   5.283  14.562  1.00 31.54           C  
ATOM   3041  HA  CYS A 210      16.650   4.908  15.268  1.00 31.54           H  
ATOM   3042  C   CYS A 210      15.697   6.777  14.859  1.00 31.54           C  
ATOM   3043  CB  CYS A 210      16.441   5.046  13.139  1.00 31.54           C  
ATOM   3044  HB2 CYS A 210      17.296   5.695  12.949  1.00 31.54           H  
ATOM   3045  HB3 CYS A 210      15.666   5.291  12.412  1.00 31.54           H  
ATOM   3046  O   CYS A 210      15.415   7.572  13.966  1.00 31.54           O  
ATOM   3047  SG  CYS A 210      16.949   3.314  12.937  1.00 31.54           S  
ATOM   3048  HG  CYS A 210      18.121   3.391  13.572  1.00 31.54           H  
ATOM   3049  N   THR A 211      15.834   7.173  16.125  1.00 38.78           N  
ATOM   3050  H   THR A 211      15.942   6.471  16.843  1.00 38.78           H  
ATOM   3051  CA  THR A 211      15.873   8.585  16.523  1.00 38.78           C  
ATOM   3052  HA  THR A 211      15.060   9.120  16.032  1.00 38.78           H  
ATOM   3053  C   THR A 211      17.197   9.200  16.080  1.00 38.78           C  
ATOM   3054  CB  THR A 211      15.709   8.752  18.042  1.00 38.78           C  
ATOM   3055  HB  THR A 211      15.862   9.800  18.298  1.00 38.78           H  
ATOM   3056  O   THR A 211      18.241   8.890  16.660  1.00 38.78           O  
ATOM   3057  CG2 THR A 211      14.321   8.334  18.524  1.00 38.78           C  
ATOM   3058 HG21 THR A 211      13.560   8.920  18.009  1.00 38.78           H  
ATOM   3059 HG22 THR A 211      14.244   8.511  19.597  1.00 38.78           H  
ATOM   3060 HG23 THR A 211      14.158   7.274  18.326  1.00 38.78           H  
ATOM   3061  OG1 THR A 211      16.655   7.968  18.734  1.00 38.78           O  
ATOM   3062  HG1 THR A 211      17.498   8.135  18.307  1.00 38.78           H  
ATOM   3063  N   TRP A 212      17.168  10.074  15.073  1.00 42.54           N  
ATOM   3064  H   TRP A 212      16.295  10.262  14.602  1.00 42.54           H  
ATOM   3065  CA  TRP A 212      18.364  10.749  14.569  1.00 42.54           C  
ATOM   3066  HA  TRP A 212      19.175  10.563  15.274  1.00 42.54           H  
ATOM   3067  C   TRP A 212      18.169  12.267  14.530  1.00 42.54           C  
ATOM   3068  CB  TRP A 212      18.775  10.144  13.216  1.00 42.54           C  
ATOM   3069  HB2 TRP A 212      18.508   9.087  13.207  1.00 42.54           H  
ATOM   3070  HB3 TRP A 212      18.207  10.627  12.421  1.00 42.54           H  
ATOM   3071  O   TRP A 212      17.130  12.755  14.092  1.00 42.54           O  
ATOM   3072  CG  TRP A 212      20.239  10.215  12.895  1.00 42.54           C  
ATOM   3073  CD1 TRP A 212      21.242   9.934  13.761  1.00 42.54           C  
ATOM   3074  HD1 TRP A 212      21.104   9.619  14.785  1.00 42.54           H  
ATOM   3075  CD2 TRP A 212      20.893  10.496  11.615  1.00 42.54           C  
ATOM   3076  CE2 TRP A 212      22.307  10.439  11.810  1.00 42.54           C  
ATOM   3077  CE3 TRP A 212      20.444  10.761  10.302  1.00 42.54           C  
ATOM   3078  HE3 TRP A 212      19.383  10.775  10.102  1.00 42.54           H  
ATOM   3079  NE1 TRP A 212      22.459  10.091  13.132  1.00 42.54           N  
ATOM   3080  HE1 TRP A 212      23.348   9.909  13.577  1.00 42.54           H  
ATOM   3081  CH2 TRP A 212      22.743  10.938   9.484  1.00 42.54           C  
ATOM   3082  HH2 TRP A 212      23.432  11.093   8.667  1.00 42.54           H  
ATOM   3083  CZ2 TRP A 212      23.225  10.680  10.777  1.00 42.54           C  
ATOM   3084  HZ2 TRP A 212      24.287  10.646  10.968  1.00 42.54           H  
ATOM   3085  CZ3 TRP A 212      21.357  10.963   9.248  1.00 42.54           C  
ATOM   3086  HZ3 TRP A 212      20.988  11.119   8.245  1.00 42.54           H  
ATOM   3087  N   THR A 213      19.171  13.008  15.008  1.00 42.73           N  
ATOM   3088  H   THR A 213      20.004  12.540  15.336  1.00 42.73           H  
ATOM   3089  CA  THR A 213      19.108  14.466  15.185  1.00 42.73           C  
ATOM   3090  HA  THR A 213      18.136  14.827  14.849  1.00 42.73           H  
ATOM   3091  C   THR A 213      20.191  15.121  14.337  1.00 42.73           C  
ATOM   3092  CB  THR A 213      19.269  14.878  16.662  1.00 42.73           C  
ATOM   3093  HB  THR A 213      20.323  14.861  16.938  1.00 42.73           H  
ATOM   3094  O   THR A 213      21.383  14.925  14.582  1.00 42.73           O  
ATOM   3095  CG2 THR A 213      18.702  16.274  16.915  1.00 42.73           C  
ATOM   3096 HG21 THR A 213      17.631  16.287  16.715  1.00 42.73           H  
ATOM   3097 HG22 THR A 213      19.194  16.997  16.264  1.00 42.73           H  
ATOM   3098 HG23 THR A 213      18.885  16.567  17.948  1.00 42.73           H  
ATOM   3099  OG1 THR A 213      18.572  14.007  17.525  1.00 42.73           O  
ATOM   3100  HG1 THR A 213      18.536  14.428  18.387  1.00 42.73           H  
ATOM   3101  N   CYS A 214      19.793  15.890  13.324  1.00 38.15           N  
ATOM   3102  H   CYS A 214      18.803  16.021  13.169  1.00 38.15           H  
ATOM   3103  CA  CYS A 214      20.725  16.538  12.404  1.00 38.15           C  
ATOM   3104  HA  CYS A 214      21.556  15.858  12.216  1.00 38.15           H  
ATOM   3105  C   CYS A 214      21.308  17.821  13.030  1.00 38.15           C  
ATOM   3106  CB  CYS A 214      20.012  16.773  11.064  1.00 38.15           C  
ATOM   3107  HB2 CYS A 214      19.300  17.592  11.167  1.00 38.15           H  
ATOM   3108  HB3 CYS A 214      19.480  15.873  10.757  1.00 38.15           H  
ATOM   3109  O   CYS A 214      20.801  18.920  12.821  1.00 38.15           O  
ATOM   3110  SG  CYS A 214      21.235  17.198   9.792  1.00 38.15           S  
ATOM   3111  HG  CYS A 214      21.727  15.976   9.568  1.00 38.15           H  
ATOM   3112  N   ASN A 215      22.376  17.678  13.820  1.00 39.29           N  
ATOM   3113  H   ASN A 215      22.676  16.736  14.025  1.00 39.29           H  
ATOM   3114  CA  ASN A 215      23.056  18.789  14.502  1.00 39.29           C  
ATOM   3115  HA  ASN A 215      22.300  19.514  14.805  1.00 39.29           H  
ATOM   3116  C   ASN A 215      24.018  19.561  13.566  1.00 39.29           C  
ATOM   3117  CB  ASN A 215      23.735  18.266  15.785  1.00 39.29           C  
ATOM   3118  HB2 ASN A 215      24.386  17.429  15.532  1.00 39.29           H  
ATOM   3119  HB3 ASN A 215      24.356  19.058  16.203  1.00 39.29           H  
ATOM   3120  O   ASN A 215      25.191  19.744  13.886  1.00 39.29           O  
ATOM   3121  CG  ASN A 215      22.773  17.843  16.882  1.00 39.29           C  
ATOM   3122  ND2 ASN A 215      23.277  17.206  17.912  1.00 39.29           N  
ATOM   3123 HD21 ASN A 215      24.264  16.997  17.949  1.00 39.29           H  
ATOM   3124 HD22 ASN A 215      22.621  16.944  18.634  1.00 39.29           H  
ATOM   3125  OD1 ASN A 215      21.579  18.083  16.863  1.00 39.29           O  
ATOM   3126  N   GLN A 216      23.524  19.992  12.404  1.00 39.33           N  
ATOM   3127  H   GLN A 216      22.546  19.815  12.221  1.00 39.33           H  
ATOM   3128  CA  GLN A 216      24.235  20.826  11.426  1.00 39.33           C  
ATOM   3129  HA  GLN A 216      25.249  21.035  11.766  1.00 39.33           H  
ATOM   3130  C   GLN A 216      23.500  22.169  11.272  1.00 39.33           C  
ATOM   3131  CB  GLN A 216      24.349  20.072  10.085  1.00 39.33           C  
ATOM   3132  HB2 GLN A 216      23.486  19.416   9.968  1.00 39.33           H  
ATOM   3133  HB3 GLN A 216      24.323  20.778   9.255  1.00 39.33           H  
ATOM   3134  O   GLN A 216      22.533  22.253  10.513  1.00 39.33           O  
ATOM   3135  CG  GLN A 216      25.636  19.234   9.981  1.00 39.33           C  
ATOM   3136  HG2 GLN A 216      25.492  18.477   9.210  1.00 39.33           H  
ATOM   3137  HG3 GLN A 216      25.813  18.720  10.925  1.00 39.33           H  
ATOM   3138  CD  GLN A 216      26.878  20.045   9.595  1.00 39.33           C  
ATOM   3139  NE2 GLN A 216      28.066  19.527   9.815  1.00 39.33           N  
ATOM   3140 HE21 GLN A 216      28.173  18.618  10.241  1.00 39.33           H  
ATOM   3141 HE22 GLN A 216      28.838  20.108   9.520  1.00 39.33           H  
ATOM   3142  OE1 GLN A 216      26.823  21.138   9.066  1.00 39.33           O  
ATOM   3143  N   PRO A 217      23.902  23.220  12.010  1.00 34.02           N  
ATOM   3144  CA  PRO A 217      23.479  24.580  11.705  1.00 34.02           C  
ATOM   3145  HA  PRO A 217      22.407  24.612  11.514  1.00 34.02           H  
ATOM   3146  C   PRO A 217      24.223  25.111  10.460  1.00 34.02           C  
ATOM   3147  CB  PRO A 217      23.789  25.362  12.987  1.00 34.02           C  
ATOM   3148  HB2 PRO A 217      23.939  26.426  12.809  1.00 34.02           H  
ATOM   3149  HB3 PRO A 217      22.984  25.212  13.706  1.00 34.02           H  
ATOM   3150  O   PRO A 217      25.292  24.625  10.107  1.00 34.02           O  
ATOM   3151  CG  PRO A 217      25.061  24.687  13.500  1.00 34.02           C  
ATOM   3152  HG2 PRO A 217      25.926  25.093  12.976  1.00 34.02           H  
ATOM   3153  HG3 PRO A 217      25.176  24.806  14.578  1.00 34.02           H  
ATOM   3154  CD  PRO A 217      24.864  23.221  13.108  1.00 34.02           C  
ATOM   3155  HD2 PRO A 217      25.820  22.796  12.802  1.00 34.02           H  
ATOM   3156  HD3 PRO A 217      24.454  22.663  13.950  1.00 34.02           H  
ATOM   3157  N   GLU A 218      23.667  26.145   9.824  1.00 39.83           N  
ATOM   3158  H   GLU A 218      22.781  26.475  10.179  1.00 39.83           H  
ATOM   3159  CA  GLU A 218      24.363  27.036   8.870  1.00 39.83           C  
ATOM   3160  HA  GLU A 218      23.625  27.786   8.586  1.00 39.83           H  
ATOM   3161  C   GLU A 218      24.814  26.485   7.494  1.00 39.83           C  
ATOM   3162  CB  GLU A 218      25.473  27.839   9.590  1.00 39.83           C  
ATOM   3163  HB2 GLU A 218      25.957  28.510   8.881  1.00 39.83           H  
ATOM   3164  HB3 GLU A 218      26.226  27.152   9.978  1.00 39.83           H  
ATOM   3165  O   GLU A 218      25.490  27.213   6.770  1.00 39.83           O  
ATOM   3166  CG  GLU A 218      24.912  28.702  10.731  1.00 39.83           C  
ATOM   3167  HG2 GLU A 218      24.149  29.361  10.316  1.00 39.83           H  
ATOM   3168  HG3 GLU A 218      24.424  28.069  11.471  1.00 39.83           H  
ATOM   3169  CD  GLU A 218      25.987  29.538  11.439  1.00 39.83           C  
ATOM   3170  OE1 GLU A 218      25.697  30.726  11.705  1.00 39.83           O  
ATOM   3171  OE2 GLU A 218      27.059  28.979  11.765  1.00 39.83           O  
ATOM   3172  N   SER A 219      24.384  25.299   7.032  1.00 43.11           N  
ATOM   3173  H   SER A 219      23.855  24.690   7.640  1.00 43.11           H  
ATOM   3174  CA  SER A 219      24.551  24.933   5.605  1.00 43.11           C  
ATOM   3175  HA  SER A 219      24.804  25.844   5.064  1.00 43.11           H  
ATOM   3176  C   SER A 219      23.279  24.427   4.915  1.00 43.11           C  
ATOM   3177  CB  SER A 219      25.756  24.010   5.372  1.00 43.11           C  
ATOM   3178  HB2 SER A 219      26.052  24.091   4.326  1.00 43.11           H  
ATOM   3179  HB3 SER A 219      26.594  24.337   5.987  1.00 43.11           H  
ATOM   3180  O   SER A 219      22.492  23.659   5.464  1.00 43.11           O  
ATOM   3181  OG  SER A 219      25.462  22.656   5.638  1.00 43.11           O  
ATOM   3182  HG  SER A 219      25.504  22.521   6.588  1.00 43.11           H  
ATOM   3183  N   SER A 220      23.091  24.857   3.663  1.00 43.30           N  
ATOM   3184  H   SER A 220      23.759  25.503   3.268  1.00 43.30           H  
ATOM   3185  CA  SER A 220      22.004  24.437   2.769  1.00 43.30           C  
ATOM   3186  HA  SER A 220      21.129  24.215   3.380  1.00 43.30           H  
ATOM   3187  C   SER A 220      22.320  23.150   1.993  1.00 43.30           C  
ATOM   3188  CB  SER A 220      21.618  25.586   1.830  1.00 43.30           C  
ATOM   3189  HB2 SER A 220      21.194  26.401   2.417  1.00 43.30           H  
ATOM   3190  HB3 SER A 220      20.874  25.248   1.110  1.00 43.30           H  
ATOM   3191  O   SER A 220      21.614  22.813   1.042  1.00 43.30           O  
ATOM   3192  OG  SER A 220      22.770  26.054   1.156  1.00 43.30           O  
ATOM   3193  HG  SER A 220      22.505  26.627   0.433  1.00 43.30           H  
ATOM   3194  N   ALA A 221      23.326  22.380   2.426  1.00 42.76           N  
ATOM   3195  H   ALA A 221      23.853  22.699   3.226  1.00 42.76           H  
ATOM   3196  CA  ALA A 221      23.498  20.976   2.053  1.00 42.76           C  
ATOM   3197  HA  ALA A 221      23.413  20.880   0.971  1.00 42.76           H  
ATOM   3198  C   ALA A 221      22.364  20.157   2.703  1.00 42.76           C  
ATOM   3199  CB  ALA A 221      24.907  20.528   2.463  1.00 42.76           C  
ATOM   3200  HB1 ALA A 221      25.053  19.483   2.188  1.00 42.76           H  
ATOM   3201  HB2 ALA A 221      25.653  21.137   1.952  1.00 42.76           H  
ATOM   3202  HB3 ALA A 221      25.036  20.633   3.540  1.00 42.76           H  
ATOM   3203  O   ALA A 221      22.536  19.522   3.740  1.00 42.76           O  
ATOM   3204  N   THR A 222      21.162  20.295   2.132  1.00 49.09           N  
ATOM   3205  H   THR A 222      21.148  20.914   1.334  1.00 49.09           H  
ATOM   3206  CA  THR A 222      19.877  20.093   2.822  1.00 49.09           C  
ATOM   3207  HA  THR A 222      19.800  20.864   3.588  1.00 49.09           H  
ATOM   3208  C   THR A 222      19.731  18.748   3.534  1.00 49.09           C  
ATOM   3209  CB  THR A 222      18.682  20.266   1.865  1.00 49.09           C  
ATOM   3210  HB  THR A 222      17.766  20.045   2.414  1.00 49.09           H  
ATOM   3211  O   THR A 222      20.316  17.741   3.133  1.00 49.09           O  
ATOM   3212  CG2 THR A 222      18.544  21.675   1.295  1.00 49.09           C  
ATOM   3213 HG21 THR A 222      19.325  21.871   0.561  1.00 49.09           H  
ATOM   3214 HG22 THR A 222      18.604  22.411   2.097  1.00 49.09           H  
ATOM   3215 HG23 THR A 222      17.576  21.769   0.803  1.00 49.09           H  
ATOM   3216  OG1 THR A 222      18.774  19.380   0.773  1.00 49.09           O  
ATOM   3217  HG1 THR A 222      19.563  19.610   0.277  1.00 49.09           H  
ATOM   3218  N   GLN A 223      18.850  18.724   4.543  1.00 43.84           N  
ATOM   3219  H   GLN A 223      18.434  19.603   4.815  1.00 43.84           H  
ATOM   3220  CA  GLN A 223      18.424  17.535   5.300  1.00 43.84           C  
ATOM   3221  HA  GLN A 223      19.218  17.242   5.987  1.00 43.84           H  
ATOM   3222  C   GLN A 223      18.114  16.324   4.400  1.00 43.84           C  
ATOM   3223  CB  GLN A 223      17.167  17.908   6.106  1.00 43.84           C  
ATOM   3224  HB2 GLN A 223      16.767  17.012   6.580  1.00 43.84           H  
ATOM   3225  HB3 GLN A 223      16.415  18.289   5.416  1.00 43.84           H  
ATOM   3226  O   GLN A 223      18.434  15.195   4.765  1.00 43.84           O  
ATOM   3227  CG  GLN A 223      17.439  18.957   7.203  1.00 43.84           C  
ATOM   3228  HG2 GLN A 223      17.982  19.806   6.788  1.00 43.84           H  
ATOM   3229  HG3 GLN A 223      18.061  18.507   7.977  1.00 43.84           H  
ATOM   3230  CD  GLN A 223      16.164  19.503   7.845  1.00 43.84           C  
ATOM   3231  NE2 GLN A 223      16.270  20.231   8.934  1.00 43.84           N  
ATOM   3232 HE21 GLN A 223      17.172  20.446   9.334  1.00 43.84           H  
ATOM   3233 HE22 GLN A 223      15.402  20.600   9.294  1.00 43.84           H  
ATOM   3234  OE1 GLN A 223      15.055  19.315   7.379  1.00 43.84           O  
ATOM   3235  N   THR A 224      17.589  16.566   3.194  1.00 46.12           N  
ATOM   3236  H   THR A 224      17.303  17.512   2.987  1.00 46.12           H  
ATOM   3237  CA  THR A 224      17.422  15.619   2.077  1.00 46.12           C  
ATOM   3238  HA  THR A 224      16.542  15.004   2.264  1.00 46.12           H  
ATOM   3239  C   THR A 224      18.630  14.696   1.866  1.00 46.12           C  
ATOM   3240  CB  THR A 224      17.219  16.411   0.766  1.00 46.12           C  
ATOM   3241  HB  THR A 224      18.190  16.607   0.309  1.00 46.12           H  
ATOM   3242  O   THR A 224      18.466  13.499   1.653  1.00 46.12           O  
ATOM   3243  CG2 THR A 224      16.351  15.659  -0.237  1.00 46.12           C  
ATOM   3244 HG21 THR A 224      15.360  15.489   0.183  1.00 46.12           H  
ATOM   3245 HG22 THR A 224      16.254  16.251  -1.148  1.00 46.12           H  
ATOM   3246 HG23 THR A 224      16.811  14.702  -0.484  1.00 46.12           H  
ATOM   3247  OG1 THR A 224      16.606  17.660   1.004  1.00 46.12           O  
ATOM   3248  HG1 THR A 224      17.209  18.331   0.677  1.00 46.12           H  
ATOM   3249  N   THR A 225      19.848  15.230   1.976  1.00 49.35           N  
ATOM   3250  H   THR A 225      19.910  16.218   2.178  1.00 49.35           H  
ATOM   3251  CA  THR A 225      21.119  14.505   1.805  1.00 49.35           C  
ATOM   3252  HA  THR A 225      21.073  13.934   0.878  1.00 49.35           H  
ATOM   3253  C   THR A 225      21.363  13.527   2.956  1.00 49.35           C  
ATOM   3254  CB  THR A 225      22.308  15.486   1.723  1.00 49.35           C  
ATOM   3255  HB  THR A 225      22.627  15.751   2.731  1.00 49.35           H  
ATOM   3256  O   THR A 225      21.731  12.375   2.732  1.00 49.35           O  
ATOM   3257  CG2 THR A 225      23.494  14.882   0.974  1.00 49.35           C  
ATOM   3258 HG21 THR A 225      23.839  13.983   1.485  1.00 49.35           H  
ATOM   3259 HG22 THR A 225      23.204  14.635  -0.047  1.00 49.35           H  
ATOM   3260 HG23 THR A 225      24.307  15.608   0.947  1.00 49.35           H  
ATOM   3261  OG1 THR A 225      21.959  16.683   1.063  1.00 49.35           O  
ATOM   3262  HG1 THR A 225      21.625  17.277   1.739  1.00 49.35           H  
ATOM   3263  N   CYS A 226      21.096  13.951   4.196  1.00 42.06           N  
ATOM   3264  H   CYS A 226      20.758  14.895   4.319  1.00 42.06           H  
ATOM   3265  CA  CYS A 226      21.152  13.088   5.378  1.00 42.06           C  
ATOM   3266  HA  CYS A 226      22.109  12.566   5.393  1.00 42.06           H  
ATOM   3267  C   CYS A 226      20.056  12.012   5.347  1.00 42.06           C  
ATOM   3268  CB  CYS A 226      21.038  13.950   6.645  1.00 42.06           C  
ATOM   3269  HB2 CYS A 226      21.036  13.303   7.523  1.00 42.06           H  
ATOM   3270  HB3 CYS A 226      20.103  14.510   6.631  1.00 42.06           H  
ATOM   3271  O   CYS A 226      20.315  10.871   5.723  1.00 42.06           O  
ATOM   3272  SG  CYS A 226      22.434  15.103   6.770  1.00 42.06           S  
ATOM   3273  HG  CYS A 226      23.419  14.210   6.648  1.00 42.06           H  
ATOM   3274  N   VAL A 227      18.856  12.345   4.858  1.00 43.15           N  
ATOM   3275  H   VAL A 227      18.699  13.311   4.609  1.00 43.15           H  
ATOM   3276  CA  VAL A 227      17.758  11.386   4.658  1.00 43.15           C  
ATOM   3277  HA  VAL A 227      17.601  10.840   5.588  1.00 43.15           H  
ATOM   3278  C   VAL A 227      18.139  10.345   3.601  1.00 43.15           C  
ATOM   3279  CB  VAL A 227      16.441  12.114   4.314  1.00 43.15           C  
ATOM   3280  HB  VAL A 227      16.609  12.788   3.474  1.00 43.15           H  
ATOM   3281  O   VAL A 227      18.009   9.154   3.865  1.00 43.15           O  
ATOM   3282  CG1 VAL A 227      15.308  11.149   3.939  1.00 43.15           C  
ATOM   3283 HG11 VAL A 227      14.388  11.709   3.776  1.00 43.15           H  
ATOM   3284 HG12 VAL A 227      15.150  10.426   4.740  1.00 43.15           H  
ATOM   3285 HG13 VAL A 227      15.547  10.622   3.015  1.00 43.15           H  
ATOM   3286  CG2 VAL A 227      15.949  12.933   5.515  1.00 43.15           C  
ATOM   3287 HG21 VAL A 227      15.720  12.274   6.352  1.00 43.15           H  
ATOM   3288 HG22 VAL A 227      16.707  13.651   5.830  1.00 43.15           H  
ATOM   3289 HG23 VAL A 227      15.051  13.487   5.242  1.00 43.15           H  
ATOM   3290  N   ALA A 228      18.687  10.755   2.453  1.00 45.30           N  
ATOM   3291  H   ALA A 228      18.744  11.747   2.268  1.00 45.30           H  
ATOM   3292  CA  ALA A 228      19.154   9.838   1.412  1.00 45.30           C  
ATOM   3293  HA  ALA A 228      18.320   9.208   1.104  1.00 45.30           H  
ATOM   3294  C   ALA A 228      20.276   8.903   1.908  1.00 45.30           C  
ATOM   3295  CB  ALA A 228      19.601  10.667   0.202  1.00 45.30           C  
ATOM   3296  HB1 ALA A 228      20.431  11.319   0.478  1.00 45.30           H  
ATOM   3297  HB2 ALA A 228      19.922  10.001  -0.599  1.00 45.30           H  
ATOM   3298  HB3 ALA A 228      18.772  11.277  -0.156  1.00 45.30           H  
ATOM   3299  O   ALA A 228      20.235   7.703   1.641  1.00 45.30           O  
ATOM   3300  N   ALA A 229      21.233   9.424   2.685  1.00 44.02           N  
ATOM   3301  H   ALA A 229      21.246  10.424   2.826  1.00 44.02           H  
ATOM   3302  CA  ALA A 229      22.287   8.625   3.315  1.00 44.02           C  
ATOM   3303  HA  ALA A 229      22.774   8.025   2.546  1.00 44.02           H  
ATOM   3304  C   ALA A 229      21.753   7.649   4.386  1.00 44.02           C  
ATOM   3305  CB  ALA A 229      23.326   9.587   3.902  1.00 44.02           C  
ATOM   3306  HB1 ALA A 229      22.871  10.198   4.681  1.00 44.02           H  
ATOM   3307  HB2 ALA A 229      23.715  10.236   3.117  1.00 44.02           H  
ATOM   3308  HB3 ALA A 229      24.150   9.016   4.330  1.00 44.02           H  
ATOM   3309  O   ALA A 229      22.297   6.560   4.563  1.00 44.02           O  
ATOM   3310  N   CYS A 230      20.673   8.004   5.087  1.00 40.89           N  
ATOM   3311  H   CYS A 230      20.296   8.932   4.956  1.00 40.89           H  
ATOM   3312  CA  CYS A 230      19.988   7.100   6.011  1.00 40.89           C  
ATOM   3313  HA  CYS A 230      20.732   6.611   6.640  1.00 40.89           H  
ATOM   3314  C   CYS A 230      19.249   5.986   5.244  1.00 40.89           C  
ATOM   3315  CB  CYS A 230      19.080   7.947   6.914  1.00 40.89           C  
ATOM   3316  HB2 CYS A 230      19.670   8.752   7.353  1.00 40.89           H  
ATOM   3317  HB3 CYS A 230      18.272   8.385   6.329  1.00 40.89           H  
ATOM   3318  O   CYS A 230      19.420   4.809   5.552  1.00 40.89           O  
ATOM   3319  SG  CYS A 230      18.382   6.942   8.255  1.00 40.89           S  
ATOM   3320  HG  CYS A 230      19.450   6.171   8.483  1.00 40.89           H  
ATOM   3321  N   TYR A 231      18.532   6.328   4.169  1.00 43.64           N  
ATOM   3322  H   TYR A 231      18.435   7.309   3.951  1.00 43.64           H  
ATOM   3323  CA  TYR A 231      17.847   5.358   3.304  1.00 43.64           C  
ATOM   3324  HA  TYR A 231      17.219   4.728   3.934  1.00 43.64           H  
ATOM   3325  C   TYR A 231      18.791   4.394   2.564  1.00 43.64           C  
ATOM   3326  CB  TYR A 231      16.936   6.104   2.314  1.00 43.64           C  
ATOM   3327  HB2 TYR A 231      16.922   5.566   1.366  1.00 43.64           H  
ATOM   3328  HB3 TYR A 231      17.334   7.097   2.106  1.00 43.64           H  
ATOM   3329  O   TYR A 231      18.383   3.279   2.250  1.00 43.64           O  
ATOM   3330  CG  TYR A 231      15.505   6.209   2.802  1.00 43.64           C  
ATOM   3331  CD1 TYR A 231      14.618   5.145   2.553  1.00 43.64           C  
ATOM   3332  HD1 TYR A 231      14.957   4.283   1.999  1.00 43.64           H  
ATOM   3333  CD2 TYR A 231      15.075   7.323   3.550  1.00 43.64           C  
ATOM   3334  HD2 TYR A 231      15.763   8.131   3.751  1.00 43.64           H  
ATOM   3335  CE1 TYR A 231      13.307   5.185   3.063  1.00 43.64           C  
ATOM   3336  HE1 TYR A 231      12.628   4.361   2.906  1.00 43.64           H  
ATOM   3337  CE2 TYR A 231      13.767   7.364   4.072  1.00 43.64           C  
ATOM   3338  HE2 TYR A 231      13.449   8.207   4.669  1.00 43.64           H  
ATOM   3339  OH  TYR A 231      11.651   6.255   4.395  1.00 43.64           O  
ATOM   3340  HH  TYR A 231      11.485   7.004   4.971  1.00 43.64           H  
ATOM   3341  CZ  TYR A 231      12.887   6.284   3.836  1.00 43.64           C  
ATOM   3342  N   SER A 232      20.045   4.780   2.301  1.00 44.17           N  
ATOM   3343  H   SER A 232      20.314   5.735   2.487  1.00 44.17           H  
ATOM   3344  CA  SER A 232      21.052   3.888   1.704  1.00 44.17           C  
ATOM   3345  HA  SER A 232      20.541   3.195   1.035  1.00 44.17           H  
ATOM   3346  C   SER A 232      21.808   3.017   2.717  1.00 44.17           C  
ATOM   3347  CB  SER A 232      22.029   4.689   0.842  1.00 44.17           C  
ATOM   3348  HB2 SER A 232      21.466   5.260   0.103  1.00 44.17           H  
ATOM   3349  HB3 SER A 232      22.694   4.001   0.320  1.00 44.17           H  
ATOM   3350  O   SER A 232      22.512   2.095   2.306  1.00 44.17           O  
ATOM   3351  OG  SER A 232      22.801   5.575   1.627  1.00 44.17           O  
ATOM   3352  HG  SER A 232      23.360   6.089   1.040  1.00 44.17           H  
ATOM   3353  N   THR A 233      21.666   3.272   4.024  1.00 42.64           N  
ATOM   3354  H   THR A 233      21.078   4.048   4.293  1.00 42.64           H  
ATOM   3355  CA  THR A 233      22.357   2.524   5.095  1.00 42.64           C  
ATOM   3356  HA  THR A 233      23.002   1.772   4.640  1.00 42.64           H  
ATOM   3357  C   THR A 233      21.422   1.738   6.016  1.00 42.64           C  
ATOM   3358  CB  THR A 233      23.269   3.439   5.927  1.00 42.64           C  
ATOM   3359  HB  THR A 233      23.649   2.873   6.777  1.00 42.64           H  
ATOM   3360  O   THR A 233      21.866   0.795   6.670  1.00 42.64           O  
ATOM   3361  CG2 THR A 233      24.465   3.945   5.121  1.00 42.64           C  
ATOM   3362 HG21 THR A 233      24.126   4.521   4.260  1.00 42.64           H  
ATOM   3363 HG22 THR A 233      25.053   3.097   4.770  1.00 42.64           H  
ATOM   3364 HG23 THR A 233      25.090   4.576   5.752  1.00 42.64           H  
ATOM   3365  OG1 THR A 233      22.583   4.571   6.407  1.00 42.64           O  
ATOM   3366  HG1 THR A 233      22.518   5.197   5.682  1.00 42.64           H  
ATOM   3367  N   CYS A 234      20.127   2.057   6.043  1.00 36.42           N  
ATOM   3368  H   CYS A 234      19.829   2.894   5.562  1.00 36.42           H  
ATOM   3369  CA  CYS A 234      19.119   1.338   6.814  1.00 36.42           C  
ATOM   3370  HA  CYS A 234      19.608   0.638   7.492  1.00 36.42           H  
ATOM   3371  C   CYS A 234      18.183   0.520   5.906  1.00 36.42           C  
ATOM   3372  CB  CYS A 234      18.345   2.348   7.674  1.00 36.42           C  
ATOM   3373  HB2 CYS A 234      17.489   1.859   8.139  1.00 36.42           H  
ATOM   3374  HB3 CYS A 234      17.977   3.149   7.033  1.00 36.42           H  
ATOM   3375  O   CYS A 234      17.280   1.063   5.277  1.00 36.42           O  
ATOM   3376  SG  CYS A 234      19.406   3.058   8.969  1.00 36.42           S  
ATOM   3377  HG  CYS A 234      20.034   1.930   9.313  1.00 36.42           H  
ATOM   3378  N   GLU A 235      18.302  -0.812   5.950  1.00 39.73           N  
ATOM   3379  H   GLU A 235      19.115  -1.205   6.405  1.00 39.73           H  
ATOM   3380  CA  GLU A 235      17.318  -1.762   5.383  1.00 39.73           C  
ATOM   3381  HA  GLU A 235      17.309  -1.695   4.295  1.00 39.73           H  
ATOM   3382  C   GLU A 235      15.868  -1.530   5.885  1.00 39.73           C  
ATOM   3383  CB  GLU A 235      17.711  -3.187   5.811  1.00 39.73           C  
ATOM   3384  HB2 GLU A 235      16.843  -3.839   5.712  1.00 39.73           H  
ATOM   3385  HB3 GLU A 235      17.984  -3.123   6.864  1.00 39.73           H  
ATOM   3386  O   GLU A 235      14.914  -2.003   5.268  1.00 39.73           O  
ATOM   3387  CG  GLU A 235      18.884  -3.882   5.113  1.00 39.73           C  
ATOM   3388  HG2 GLU A 235      18.667  -3.953   4.048  1.00 39.73           H  
ATOM   3389  HG3 GLU A 235      19.785  -3.283   5.247  1.00 39.73           H  
ATOM   3390  CD  GLU A 235      19.098  -5.289   5.716  1.00 39.73           C  
ATOM   3391  OE1 GLU A 235      19.486  -6.196   4.948  1.00 39.73           O  
ATOM   3392  OE2 GLU A 235      18.861  -5.456   6.942  1.00 39.73           O  
ATOM   3393  N   TRP A 236      15.700  -0.821   7.012  1.00 39.49           N  
ATOM   3394  H   TRP A 236      16.535  -0.412   7.407  1.00 39.49           H  
ATOM   3395  CA  TRP A 236      14.479  -0.764   7.827  1.00 39.49           C  
ATOM   3396  HA  TRP A 236      13.704  -1.330   7.310  1.00 39.49           H  
ATOM   3397  C   TRP A 236      13.911   0.663   7.998  1.00 39.49           C  
ATOM   3398  CB  TRP A 236      14.730  -1.475   9.176  1.00 39.49           C  
ATOM   3399  HB2 TRP A 236      15.432  -0.878   9.758  1.00 39.49           H  
ATOM   3400  HB3 TRP A 236      13.792  -1.505   9.731  1.00 39.49           H  
ATOM   3401  O   TRP A 236      13.399   1.002   9.065  1.00 39.49           O  
ATOM   3402  CG  TRP A 236      15.261  -2.881   9.095  1.00 39.49           C  
ATOM   3403  CD1 TRP A 236      16.559  -3.212   8.923  1.00 39.49           C  
ATOM   3404  HD1 TRP A 236      17.365  -2.499   8.829  1.00 39.49           H  
ATOM   3405  CD2 TRP A 236      14.547  -4.156   9.167  1.00 39.49           C  
ATOM   3406  CE2 TRP A 236      15.481  -5.213   8.936  1.00 39.49           C  
ATOM   3407  CE3 TRP A 236      13.204  -4.529   9.406  1.00 39.49           C  
ATOM   3408  HE3 TRP A 236      12.471  -3.754   9.573  1.00 39.49           H  
ATOM   3409  NE1 TRP A 236      16.685  -4.575   8.729  1.00 39.49           N  
ATOM   3410  HE1 TRP A 236      17.507  -5.003   8.328  1.00 39.49           H  
ATOM   3411  CH2 TRP A 236      13.762  -6.900   9.182  1.00 39.49           C  
ATOM   3412  HH2 TRP A 236      13.457  -7.936   9.174  1.00 39.49           H  
ATOM   3413  CZ2 TRP A 236      15.103  -6.562   8.929  1.00 39.49           C  
ATOM   3414  HZ2 TRP A 236      15.842  -7.322   8.720  1.00 39.49           H  
ATOM   3415  CZ3 TRP A 236      12.817  -5.885   9.422  1.00 39.49           C  
ATOM   3416  HZ3 TRP A 236      11.784  -6.146   9.600  1.00 39.49           H  
ATOM   3417  N   CYS A 237      13.989   1.520   6.973  1.00 39.47           N  
ATOM   3418  H   CYS A 237      14.469   1.230   6.133  1.00 39.47           H  
ATOM   3419  CA  CYS A 237      13.270   2.803   6.966  1.00 39.47           C  
ATOM   3420  HA  CYS A 237      13.262   3.206   7.978  1.00 39.47           H  
ATOM   3421  C   CYS A 237      11.801   2.630   6.531  1.00 39.47           C  
ATOM   3422  CB  CYS A 237      13.999   3.817   6.077  1.00 39.47           C  
ATOM   3423  HB2 CYS A 237      13.356   4.684   5.922  1.00 39.47           H  
ATOM   3424  HB3 CYS A 237      14.219   3.371   5.107  1.00 39.47           H  
ATOM   3425  O   CYS A 237      11.523   2.078   5.466  1.00 39.47           O  
ATOM   3426  SG  CYS A 237      15.537   4.371   6.861  1.00 39.47           S  
ATOM   3427  HG  CYS A 237      15.004   4.974   7.927  1.00 39.47           H  
ATOM   3428  N   ASP A 238      10.857   3.131   7.336  1.00 40.65           N  
ATOM   3429  H   ASP A 238      11.137   3.574   8.199  1.00 40.65           H  
ATOM   3430  CA  ASP A 238       9.420   3.093   7.029  1.00 40.65           C  
ATOM   3431  HA  ASP A 238       9.193   2.103   6.632  1.00 40.65           H  
ATOM   3432  C   ASP A 238       9.050   4.174   5.985  1.00 40.65           C  
ATOM   3433  CB  ASP A 238       8.606   3.242   8.329  1.00 40.65           C  
ATOM   3434  HB2 ASP A 238       8.936   2.476   9.030  1.00 40.65           H  
ATOM   3435  HB3 ASP A 238       8.822   4.214   8.772  1.00 40.65           H  
ATOM   3436  O   ASP A 238       9.152   5.372   6.286  1.00 40.65           O  
ATOM   3437  CG  ASP A 238       7.084   3.108   8.147  1.00 40.65           C  
ATOM   3438  OD1 ASP A 238       6.594   3.157   6.994  1.00 40.65           O  
ATOM   3439  OD2 ASP A 238       6.390   2.959   9.172  1.00 40.65           O  
ATOM   3440  N   PRO A 239       8.581   3.798   4.776  1.00 39.39           N  
ATOM   3441  CA  PRO A 239       8.235   4.757   3.729  1.00 39.39           C  
ATOM   3442  HA  PRO A 239       9.092   5.398   3.524  1.00 39.39           H  
ATOM   3443  C   PRO A 239       7.049   5.659   4.100  1.00 39.39           C  
ATOM   3444  CB  PRO A 239       7.934   3.910   2.488  1.00 39.39           C  
ATOM   3445  HB2 PRO A 239       8.857   3.737   1.936  1.00 39.39           H  
ATOM   3446  HB3 PRO A 239       7.188   4.372   1.842  1.00 39.39           H  
ATOM   3447  O   PRO A 239       6.923   6.741   3.531  1.00 39.39           O  
ATOM   3448  CG  PRO A 239       7.436   2.591   3.076  1.00 39.39           C  
ATOM   3449  HG2 PRO A 239       6.390   2.686   3.365  1.00 39.39           H  
ATOM   3450  HG3 PRO A 239       7.573   1.759   2.385  1.00 39.39           H  
ATOM   3451  CD  PRO A 239       8.302   2.440   4.324  1.00 39.39           C  
ATOM   3452  HD2 PRO A 239       7.760   1.865   5.075  1.00 39.39           H  
ATOM   3453  HD3 PRO A 239       9.239   1.944   4.070  1.00 39.39           H  
ATOM   3454  N   ASN A 240       6.206   5.279   5.068  1.00 44.71           N  
ATOM   3455  H   ASN A 240       6.380   4.414   5.560  1.00 44.71           H  
ATOM   3456  CA  ASN A 240       5.109   6.131   5.537  1.00 44.71           C  
ATOM   3457  HA  ASN A 240       4.549   6.489   4.672  1.00 44.71           H  
ATOM   3458  C   ASN A 240       5.625   7.368   6.287  1.00 44.71           C  
ATOM   3459  CB  ASN A 240       4.151   5.326   6.428  1.00 44.71           C  
ATOM   3460  HB2 ASN A 240       4.678   4.972   7.314  1.00 44.71           H  
ATOM   3461  HB3 ASN A 240       3.339   5.975   6.756  1.00 44.71           H  
ATOM   3462  O   ASN A 240       4.981   8.416   6.243  1.00 44.71           O  
ATOM   3463  CG  ASN A 240       3.531   4.146   5.708  1.00 44.71           C  
ATOM   3464  ND2 ASN A 240       4.064   2.965   5.895  1.00 44.71           N  
ATOM   3465 HD21 ASN A 240       3.671   2.187   5.385  1.00 44.71           H  
ATOM   3466 HD22 ASN A 240       4.900   2.892   6.457  1.00 44.71           H  
ATOM   3467  OD1 ASN A 240       2.576   4.273   4.963  1.00 44.71           O  
ATOM   3468  N   ILE A 241       6.795   7.279   6.936  1.00 42.40           N  
ATOM   3469  H   ILE A 241       7.295   6.403   6.904  1.00 42.40           H  
ATOM   3470  CA  ILE A 241       7.434   8.425   7.604  1.00 42.40           C  
ATOM   3471  HA  ILE A 241       6.682   8.948   8.194  1.00 42.40           H  
ATOM   3472  C   ILE A 241       7.940   9.418   6.553  1.00 42.40           C  
ATOM   3473  CB  ILE A 241       8.558   7.962   8.565  1.00 42.40           C  
ATOM   3474  HB  ILE A 241       9.298   7.402   7.995  1.00 42.40           H  
ATOM   3475  O   ILE A 241       7.694  10.614   6.678  1.00 42.40           O  
ATOM   3476  CG1 ILE A 241       7.974   7.038   9.661  1.00 42.40           C  
ATOM   3477 HG12 ILE A 241       7.221   7.584  10.229  1.00 42.40           H  
ATOM   3478 HG13 ILE A 241       7.481   6.189   9.188  1.00 42.40           H  
ATOM   3479  CG2 ILE A 241       9.267   9.174   9.203  1.00 42.40           C  
ATOM   3480 HG21 ILE A 241      10.085   8.846   9.845  1.00 42.40           H  
ATOM   3481 HG22 ILE A 241       8.557   9.756   9.791  1.00 42.40           H  
ATOM   3482 HG23 ILE A 241       9.701   9.818   8.438  1.00 42.40           H  
ATOM   3483  CD1 ILE A 241       9.012   6.472  10.639  1.00 42.40           C  
ATOM   3484 HD11 ILE A 241       9.838   6.023  10.088  1.00 42.40           H  
ATOM   3485 HD12 ILE A 241       9.391   7.258  11.292  1.00 42.40           H  
ATOM   3486 HD13 ILE A 241       8.540   5.708  11.258  1.00 42.40           H  
ATOM   3487  N   LEU A 242       8.574   8.926   5.481  1.00 41.99           N  
ATOM   3488  H   LEU A 242       8.700   7.926   5.417  1.00 41.99           H  
ATOM   3489  CA  LEU A 242       9.007   9.768   4.362  1.00 41.99           C  
ATOM   3490  HA  LEU A 242       9.597  10.591   4.765  1.00 41.99           H  
ATOM   3491  C   LEU A 242       7.814  10.394   3.629  1.00 41.99           C  
ATOM   3492  CB  LEU A 242       9.895   8.937   3.421  1.00 41.99           C  
ATOM   3493  HB2 LEU A 242      10.763   8.604   3.989  1.00 41.99           H  
ATOM   3494  HB3 LEU A 242       9.334   8.060   3.096  1.00 41.99           H  
ATOM   3495  O   LEU A 242       7.850  11.583   3.337  1.00 41.99           O  
ATOM   3496  CG  LEU A 242      10.402   9.685   2.172  1.00 41.99           C  
ATOM   3497  HG  LEU A 242       9.555  10.076   1.608  1.00 41.99           H  
ATOM   3498  CD1 LEU A 242      11.342  10.835   2.538  1.00 41.99           C  
ATOM   3499 HD11 LEU A 242      11.712  11.308   1.628  1.00 41.99           H  
ATOM   3500 HD12 LEU A 242      10.803  11.589   3.111  1.00 41.99           H  
ATOM   3501 HD13 LEU A 242      12.186  10.464   3.120  1.00 41.99           H  
ATOM   3502  CD2 LEU A 242      11.163   8.716   1.267  1.00 41.99           C  
ATOM   3503 HD21 LEU A 242      10.510   7.892   0.978  1.00 41.99           H  
ATOM   3504 HD22 LEU A 242      12.036   8.319   1.784  1.00 41.99           H  
ATOM   3505 HD23 LEU A 242      11.486   9.237   0.366  1.00 41.99           H  
ATOM   3506  N   LEU A 243       6.747   9.631   3.371  1.00 41.33           N  
ATOM   3507  H   LEU A 243       6.790   8.646   3.588  1.00 41.33           H  
ATOM   3508  CA  LEU A 243       5.550  10.153   2.707  1.00 41.33           C  
ATOM   3509  HA  LEU A 243       5.870  10.637   1.784  1.00 41.33           H  
ATOM   3510  C   LEU A 243       4.848  11.224   3.558  1.00 41.33           C  
ATOM   3511  CB  LEU A 243       4.614   8.979   2.364  1.00 41.33           C  
ATOM   3512  HB2 LEU A 243       4.183   8.599   3.290  1.00 41.33           H  
ATOM   3513  HB3 LEU A 243       5.197   8.176   1.913  1.00 41.33           H  
ATOM   3514  O   LEU A 243       4.458  12.259   3.028  1.00 41.33           O  
ATOM   3515  CG  LEU A 243       3.480   9.360   1.393  1.00 41.33           C  
ATOM   3516  HG  LEU A 243       2.970  10.255   1.750  1.00 41.33           H  
ATOM   3517  CD1 LEU A 243       4.004   9.606  -0.025  1.00 41.33           C  
ATOM   3518 HD11 LEU A 243       4.662  10.475  -0.035  1.00 41.33           H  
ATOM   3519 HD12 LEU A 243       3.169   9.814  -0.694  1.00 41.33           H  
ATOM   3520 HD13 LEU A 243       4.547   8.733  -0.386  1.00 41.33           H  
ATOM   3521  CD2 LEU A 243       2.456   8.226   1.325  1.00 41.33           C  
ATOM   3522 HD21 LEU A 243       2.039   8.049   2.317  1.00 41.33           H  
ATOM   3523 HD22 LEU A 243       1.646   8.504   0.651  1.00 41.33           H  
ATOM   3524 HD23 LEU A 243       2.930   7.313   0.965  1.00 41.33           H  
ATOM   3525  N   SER A 244       4.746  11.012   4.875  1.00 47.14           N  
ATOM   3526  H   SER A 244       5.081  10.137   5.250  1.00 47.14           H  
ATOM   3527  CA  SER A 244       4.201  12.014   5.804  1.00 47.14           C  
ATOM   3528  HA  SER A 244       3.205  12.304   5.468  1.00 47.14           H  
ATOM   3529  C   SER A 244       5.061  13.279   5.827  1.00 47.14           C  
ATOM   3530  CB  SER A 244       4.080  11.455   7.227  1.00 47.14           C  
ATOM   3531  HB2 SER A 244       3.611  12.204   7.865  1.00 47.14           H  
ATOM   3532  HB3 SER A 244       5.072  11.236   7.620  1.00 47.14           H  
ATOM   3533  O   SER A 244       4.530  14.375   5.699  1.00 47.14           O  
ATOM   3534  OG  SER A 244       3.299  10.272   7.244  1.00 47.14           O  
ATOM   3535  HG  SER A 244       3.834   9.568   6.870  1.00 47.14           H  
ATOM   3536  N   TRP A 245       6.389  13.134   5.905  1.00 47.30           N  
ATOM   3537  H   TRP A 245       6.774  12.207   6.010  1.00 47.30           H  
ATOM   3538  CA  TRP A 245       7.319  14.266   5.919  1.00 47.30           C  
ATOM   3539  HA  TRP A 245       7.004  14.963   6.697  1.00 47.30           H  
ATOM   3540  C   TRP A 245       7.331  15.047   4.596  1.00 47.30           C  
ATOM   3541  CB  TRP A 245       8.716  13.749   6.278  1.00 47.30           C  
ATOM   3542  HB2 TRP A 245       9.082  13.114   5.471  1.00 47.30           H  
ATOM   3543  HB3 TRP A 245       8.639  13.133   7.174  1.00 47.30           H  
ATOM   3544  O   TRP A 245       7.391  16.273   4.612  1.00 47.30           O  
ATOM   3545  CG  TRP A 245       9.728  14.817   6.548  1.00 47.30           C  
ATOM   3546  CD1 TRP A 245       9.882  15.457   7.729  1.00 47.30           C  
ATOM   3547  HD1 TRP A 245       9.279  15.275   8.606  1.00 47.30           H  
ATOM   3548  CD2 TRP A 245      10.685  15.434   5.630  1.00 47.30           C  
ATOM   3549  CE2 TRP A 245      11.419  16.428   6.347  1.00 47.30           C  
ATOM   3550  CE3 TRP A 245      10.989  15.278   4.259  1.00 47.30           C  
ATOM   3551  HE3 TRP A 245      10.426  14.567   3.674  1.00 47.30           H  
ATOM   3552  NE1 TRP A 245      10.889  16.397   7.619  1.00 47.30           N  
ATOM   3553  HE1 TRP A 245      11.133  17.038   8.360  1.00 47.30           H  
ATOM   3554  CH2 TRP A 245      12.696  17.027   4.382  1.00 47.30           C  
ATOM   3555  HH2 TRP A 245      13.440  17.639   3.894  1.00 47.30           H  
ATOM   3556  CZ2 TRP A 245      12.416  17.210   5.746  1.00 47.30           C  
ATOM   3557  HZ2 TRP A 245      12.942  17.960   6.318  1.00 47.30           H  
ATOM   3558  CZ3 TRP A 245      11.981  16.067   3.642  1.00 47.30           C  
ATOM   3559  HZ3 TRP A 245      12.175  15.952   2.586  1.00 47.30           H  
ATOM   3560  N   LEU A 246       7.199  14.368   3.450  1.00 42.05           N  
ATOM   3561  H   LEU A 246       7.188  13.359   3.489  1.00 42.05           H  
ATOM   3562  CA  LEU A 246       7.037  15.018   2.145  1.00 42.05           C  
ATOM   3563  HA  LEU A 246       7.858  15.722   2.004  1.00 42.05           H  
ATOM   3564  C   LEU A 246       5.743  15.845   2.093  1.00 42.05           C  
ATOM   3565  CB  LEU A 246       7.091  13.967   1.021  1.00 42.05           C  
ATOM   3566  HB2 LEU A 246       6.445  13.133   1.294  1.00 42.05           H  
ATOM   3567  HB3 LEU A 246       6.691  14.408   0.108  1.00 42.05           H  
ATOM   3568  O   LEU A 246       5.802  17.030   1.771  1.00 42.05           O  
ATOM   3569  CG  LEU A 246       8.511  13.445   0.725  1.00 42.05           C  
ATOM   3570  HG  LEU A 246       9.002  13.149   1.652  1.00 42.05           H  
ATOM   3571  CD1 LEU A 246       8.428  12.222  -0.191  1.00 42.05           C  
ATOM   3572 HD11 LEU A 246       9.430  11.840  -0.388  1.00 42.05           H  
ATOM   3573 HD12 LEU A 246       7.844  11.443   0.300  1.00 42.05           H  
ATOM   3574 HD13 LEU A 246       7.948  12.495  -1.131  1.00 42.05           H  
ATOM   3575  CD2 LEU A 246       9.387  14.492   0.031  1.00 42.05           C  
ATOM   3576 HD21 LEU A 246       8.903  14.840  -0.881  1.00 42.05           H  
ATOM   3577 HD22 LEU A 246       9.547  15.345   0.692  1.00 42.05           H  
ATOM   3578 HD23 LEU A 246      10.358  14.062  -0.213  1.00 42.05           H  
ATOM   3579  N   LEU A 247       4.610  15.263   2.504  1.00 41.32           N  
ATOM   3580  H   LEU A 247       4.649  14.295   2.791  1.00 41.32           H  
ATOM   3581  CA  LEU A 247       3.312  15.949   2.561  1.00 41.32           C  
ATOM   3582  HA  LEU A 247       3.102  16.381   1.582  1.00 41.32           H  
ATOM   3583  C   LEU A 247       3.298  17.123   3.559  1.00 41.32           C  
ATOM   3584  CB  LEU A 247       2.223  14.917   2.912  1.00 41.32           C  
ATOM   3585  HB2 LEU A 247       2.533  14.389   3.814  1.00 41.32           H  
ATOM   3586  HB3 LEU A 247       1.298  15.446   3.143  1.00 41.32           H  
ATOM   3587  O   LEU A 247       2.658  18.142   3.304  1.00 41.32           O  
ATOM   3588  CG  LEU A 247       1.935  13.890   1.798  1.00 41.32           C  
ATOM   3589  HG  LEU A 247       2.868  13.472   1.419  1.00 41.32           H  
ATOM   3590  CD1 LEU A 247       1.082  12.746   2.352  1.00 41.32           C  
ATOM   3591 HD11 LEU A 247       0.134  13.133   2.726  1.00 41.32           H  
ATOM   3592 HD12 LEU A 247       0.897  12.015   1.565  1.00 41.32           H  
ATOM   3593 HD13 LEU A 247       1.622  12.257   3.163  1.00 41.32           H  
ATOM   3594  CD2 LEU A 247       1.178  14.513   0.624  1.00 41.32           C  
ATOM   3595 HD21 LEU A 247       1.788  15.288   0.160  1.00 41.32           H  
ATOM   3596 HD22 LEU A 247       0.973  13.751  -0.129  1.00 41.32           H  
ATOM   3597 HD23 LEU A 247       0.242  14.953   0.966  1.00 41.32           H  
ATOM   3598  N   GLU A 248       4.022  17.014   4.676  1.00 49.90           N  
ATOM   3599  H   GLU A 248       4.448  16.123   4.888  1.00 49.90           H  
ATOM   3600  CA  GLU A 248       4.214  18.117   5.624  1.00 49.90           C  
ATOM   3601  HA  GLU A 248       3.251  18.595   5.806  1.00 49.90           H  
ATOM   3602  C   GLU A 248       5.136  19.209   5.051  1.00 49.90           C  
ATOM   3603  CB  GLU A 248       4.733  17.578   6.972  1.00 49.90           C  
ATOM   3604  HB2 GLU A 248       5.097  18.414   7.569  1.00 49.90           H  
ATOM   3605  HB3 GLU A 248       5.562  16.894   6.790  1.00 49.90           H  
ATOM   3606  O   GLU A 248       4.844  20.394   5.211  1.00 49.90           O  
ATOM   3607  CG  GLU A 248       3.619  16.867   7.766  1.00 49.90           C  
ATOM   3608  HG2 GLU A 248       2.833  17.595   7.967  1.00 49.90           H  
ATOM   3609  HG3 GLU A 248       3.178  16.082   7.151  1.00 49.90           H  
ATOM   3610  CD  GLU A 248       4.073  16.248   9.103  1.00 49.90           C  
ATOM   3611  OE1 GLU A 248       3.169  15.843   9.875  1.00 49.90           O  
ATOM   3612  OE2 GLU A 248       5.296  16.178   9.369  1.00 49.90           O  
ATOM   3613  N   SER A 249       6.200  18.848   4.326  1.00 44.69           N  
ATOM   3614  H   SER A 249       6.414  17.862   4.261  1.00 44.69           H  
ATOM   3615  CA  SER A 249       7.154  19.812   3.753  1.00 44.69           C  
ATOM   3616  HA  SER A 249       7.346  20.565   4.517  1.00 44.69           H  
ATOM   3617  C   SER A 249       6.618  20.584   2.535  1.00 44.69           C  
ATOM   3618  CB  SER A 249       8.502  19.140   3.472  1.00 44.69           C  
ATOM   3619  HB2 SER A 249       9.229  19.899   3.183  1.00 44.69           H  
ATOM   3620  HB3 SER A 249       8.856  18.659   4.384  1.00 44.69           H  
ATOM   3621  O   SER A 249       6.893  21.778   2.425  1.00 44.69           O  
ATOM   3622  OG  SER A 249       8.415  18.174   2.446  1.00 44.69           O  
ATOM   3623  HG  SER A 249       7.569  17.726   2.515  1.00 44.69           H  
ATOM   3624  N   GLU A 250       5.775  19.983   1.682  1.00 43.41           N  
ATOM   3625  H   GLU A 250       5.621  18.988   1.758  1.00 43.41           H  
ATOM   3626  CA  GLU A 250       5.025  20.735   0.655  1.00 43.41           C  
ATOM   3627  HA  GLU A 250       5.714  21.407   0.143  1.00 43.41           H  
ATOM   3628  C   GLU A 250       3.940  21.644   1.260  1.00 43.41           C  
ATOM   3629  CB  GLU A 250       4.404  19.805  -0.404  1.00 43.41           C  
ATOM   3630  HB2 GLU A 250       3.968  18.929   0.077  1.00 43.41           H  
ATOM   3631  HB3 GLU A 250       3.602  20.347  -0.906  1.00 43.41           H  
ATOM   3632  O   GLU A 250       3.550  22.631   0.640  1.00 43.41           O  
ATOM   3633  CG  GLU A 250       5.409  19.375  -1.482  1.00 43.41           C  
ATOM   3634  HG2 GLU A 250       6.001  20.241  -1.781  1.00 43.41           H  
ATOM   3635  HG3 GLU A 250       6.091  18.634  -1.064  1.00 43.41           H  
ATOM   3636  CD  GLU A 250       4.695  18.799  -2.717  1.00 43.41           C  
ATOM   3637  OE1 GLU A 250       4.811  19.417  -3.802  1.00 43.41           O  
ATOM   3638  OE2 GLU A 250       4.040  17.741  -2.575  1.00 43.41           O  
ATOM   3639  N   SER A 251       3.500  21.393   2.501  1.00 43.27           N  
ATOM   3640  H   SER A 251       3.847  20.569   2.972  1.00 43.27           H  
ATOM   3641  CA  SER A 251       2.608  22.305   3.238  1.00 43.27           C  
ATOM   3642  HA  SER A 251       1.925  22.727   2.501  1.00 43.27           H  
ATOM   3643  C   SER A 251       3.327  23.522   3.855  1.00 43.27           C  
ATOM   3644  CB  SER A 251       1.719  21.535   4.225  1.00 43.27           C  
ATOM   3645  HB2 SER A 251       1.391  20.607   3.756  1.00 43.27           H  
ATOM   3646  HB3 SER A 251       0.836  22.139   4.433  1.00 43.27           H  
ATOM   3647  O   SER A 251       2.758  24.231   4.687  1.00 43.27           O  
ATOM   3648  OG  SER A 251       2.341  21.235   5.458  1.00 43.27           O  
ATOM   3649  HG  SER A 251       3.250  20.969   5.302  1.00 43.27           H  
ATOM   3650  N   GLY A 252       4.572  23.783   3.435  1.00 35.17           N  
ATOM   3651  H   GLY A 252       4.968  23.151   2.753  1.00 35.17           H  
ATOM   3652  CA  GLY A 252       5.411  24.907   3.848  1.00 35.17           C  
ATOM   3653  HA2 GLY A 252       6.378  24.822   3.352  1.00 35.17           H  
ATOM   3654  HA3 GLY A 252       5.575  24.853   4.924  1.00 35.17           H  
ATOM   3655  C   GLY A 252       4.819  26.276   3.504  1.00 35.17           C  
ATOM   3656  O   GLY A 252       5.155  26.879   2.487  1.00 35.17           O  
ATOM   3657  N   SER A 253       3.956  26.779   4.388  1.00 37.42           N  
ATOM   3658  H   SER A 253       3.591  26.138   5.077  1.00 37.42           H  
ATOM   3659  CA  SER A 253       3.370  28.120   4.326  1.00 37.42           C  
ATOM   3660  HA  SER A 253       2.661  28.158   3.499  1.00 37.42           H  
ATOM   3661  C   SER A 253       4.437  29.200   4.132  1.00 37.42           C  
ATOM   3662  CB  SER A 253       2.625  28.425   5.630  1.00 37.42           C  
ATOM   3663  HB2 SER A 253       3.326  28.378   6.463  1.00 37.42           H  
ATOM   3664  HB3 SER A 253       2.206  29.430   5.581  1.00 37.42           H  
ATOM   3665  O   SER A 253       5.369  29.304   4.931  1.00 37.42           O  
ATOM   3666  OG  SER A 253       1.579  27.495   5.845  1.00 37.42           O  
ATOM   3667  HG  SER A 253       1.595  27.227   6.767  1.00 37.42           H  
ATOM   3668  N   VAL A 254       4.265  30.040   3.108  1.00 31.93           N  
ATOM   3669  H   VAL A 254       3.491  29.879   2.480  1.00 31.93           H  
ATOM   3670  CA  VAL A 254       5.118  31.214   2.874  1.00 31.93           C  
ATOM   3671  HA  VAL A 254       6.140  30.863   2.726  1.00 31.93           H  
ATOM   3672  C   VAL A 254       5.046  32.139   4.099  1.00 31.93           C  
ATOM   3673  CB  VAL A 254       4.686  31.979   1.605  1.00 31.93           C  
ATOM   3674  HB  VAL A 254       3.653  32.311   1.716  1.00 31.93           H  
ATOM   3675  O   VAL A 254       3.943  32.560   4.453  1.00 31.93           O  
ATOM   3676  CG1 VAL A 254       5.567  33.209   1.348  1.00 31.93           C  
ATOM   3677 HG11 VAL A 254       5.463  33.928   2.160  1.00 31.93           H  
ATOM   3678 HG12 VAL A 254       6.613  32.915   1.263  1.00 31.93           H  
ATOM   3679 HG13 VAL A 254       5.257  33.703   0.426  1.00 31.93           H  
ATOM   3680  CG2 VAL A 254       4.768  31.084   0.360  1.00 31.93           C  
ATOM   3681 HG21 VAL A 254       5.785  30.713   0.234  1.00 31.93           H  
ATOM   3682 HG22 VAL A 254       4.481  31.653  -0.525  1.00 31.93           H  
ATOM   3683 HG23 VAL A 254       4.091  30.235   0.455  1.00 31.93           H  
ATOM   3684  N   PRO A 255       6.171  32.467   4.761  1.00 42.96           N  
ATOM   3685  CA  PRO A 255       6.163  33.409   5.873  1.00 42.96           C  
ATOM   3686  HA  PRO A 255       5.375  33.148   6.579  1.00 42.96           H  
ATOM   3687  C   PRO A 255       5.919  34.832   5.352  1.00 42.96           C  
ATOM   3688  CB  PRO A 255       7.525  33.242   6.555  1.00 42.96           C  
ATOM   3689  HB2 PRO A 255       7.458  32.454   7.305  1.00 42.96           H  
ATOM   3690  HB3 PRO A 255       7.873  34.169   7.009  1.00 42.96           H  
ATOM   3691  O   PRO A 255       6.683  35.334   4.529  1.00 42.96           O  
ATOM   3692  CG  PRO A 255       8.443  32.782   5.421  1.00 42.96           C  
ATOM   3693  HG2 PRO A 255       9.276  32.187   5.792  1.00 42.96           H  
ATOM   3694  HG3 PRO A 255       8.809  33.649   4.871  1.00 42.96           H  
ATOM   3695  CD  PRO A 255       7.517  31.962   4.523  1.00 42.96           C  
ATOM   3696  HD2 PRO A 255       7.809  32.087   3.480  1.00 42.96           H  
ATOM   3697  HD3 PRO A 255       7.564  30.910   4.806  1.00 42.96           H  
ATOM   3698  N   GLU A 256       4.855  35.478   5.832  1.00 48.08           N  
ATOM   3699  H   GLU A 256       4.226  34.990   6.453  1.00 48.08           H  
ATOM   3700  CA  GLU A 256       4.523  36.865   5.482  1.00 48.08           C  
ATOM   3701  HA  GLU A 256       4.475  36.939   4.395  1.00 48.08           H  
ATOM   3702  C   GLU A 256       5.601  37.858   5.956  1.00 48.08           C  
ATOM   3703  CB  GLU A 256       3.143  37.255   6.046  1.00 48.08           C  
ATOM   3704  HB2 GLU A 256       3.113  37.027   7.112  1.00 48.08           H  
ATOM   3705  HB3 GLU A 256       3.007  38.330   5.924  1.00 48.08           H  
ATOM   3706  O   GLU A 256       6.217  37.693   7.014  1.00 48.08           O  
ATOM   3707  CG  GLU A 256       1.983  36.542   5.335  1.00 48.08           C  
ATOM   3708  HG2 GLU A 256       2.120  35.464   5.418  1.00 48.08           H  
ATOM   3709  HG3 GLU A 256       2.005  36.799   4.275  1.00 48.08           H  
ATOM   3710  CD  GLU A 256       0.625  36.936   5.938  1.00 48.08           C  
ATOM   3711  OE1 GLU A 256       0.079  37.986   5.527  1.00 48.08           O  
ATOM   3712  OE2 GLU A 256       0.131  36.176   6.804  1.00 48.08           O  
ATOM   3713  N   GLU A 257       5.819  38.917   5.172  1.00 45.58           N  
ATOM   3714  H   GLU A 257       5.273  39.019   4.328  1.00 45.58           H  
ATOM   3715  CA  GLU A 257       6.820  39.948   5.453  1.00 45.58           C  
ATOM   3716  HA  GLU A 257       7.774  39.454   5.640  1.00 45.58           H  
ATOM   3717  C   GLU A 257       6.468  40.787   6.695  1.00 45.58           C  
ATOM   3718  CB  GLU A 257       6.996  40.875   4.236  1.00 45.58           C  
ATOM   3719  HB2 GLU A 257       6.023  41.268   3.942  1.00 45.58           H  
ATOM   3720  HB3 GLU A 257       7.627  41.714   4.530  1.00 45.58           H  
ATOM   3721  O   GLU A 257       5.372  41.335   6.822  1.00 45.58           O  
ATOM   3722  CG  GLU A 257       7.649  40.182   3.033  1.00 45.58           C  
ATOM   3723  HG2 GLU A 257       8.641  39.833   3.319  1.00 45.58           H  
ATOM   3724  HG3 GLU A 257       7.055  39.312   2.751  1.00 45.58           H  
ATOM   3725  CD  GLU A 257       7.758  41.143   1.840  1.00 45.58           C  
ATOM   3726  OE1 GLU A 257       8.669  42.003   1.866  1.00 45.58           O  
ATOM   3727  OE2 GLU A 257       6.927  41.016   0.911  1.00 45.58           O  
ATOM   3728  N   GLN A 258       7.437  40.970   7.596  1.00 37.45           N  
ATOM   3729  H   GLN A 258       8.326  40.515   7.441  1.00 37.45           H  
ATOM   3730  CA  GLN A 258       7.328  41.922   8.703  1.00 37.45           C  
ATOM   3731  HA  GLN A 258       6.288  42.003   9.018  1.00 37.45           H  
ATOM   3732  C   GLN A 258       7.839  43.310   8.295  1.00 37.45           C  
ATOM   3733  CB  GLN A 258       8.168  41.456   9.905  1.00 37.45           C  
ATOM   3734  HB2 GLN A 258       9.201  41.315   9.584  1.00 37.45           H  
ATOM   3735  HB3 GLN A 258       8.155  42.252  10.650  1.00 37.45           H  
ATOM   3736  O   GLN A 258       9.038  43.441   8.045  1.00 37.45           O  
ATOM   3737  CG  GLN A 258       7.694  40.168  10.584  1.00 37.45           C  
ATOM   3738  HG2 GLN A 258       7.742  39.343   9.874  1.00 37.45           H  
ATOM   3739  HG3 GLN A 258       6.659  40.289  10.903  1.00 37.45           H  
ATOM   3740  CD  GLN A 258       8.549  39.819  11.804  1.00 37.45           C  
ATOM   3741  NE2 GLN A 258       8.241  38.743  12.490  1.00 37.45           N  
ATOM   3742 HE21 GLN A 258       8.842  38.534  13.274  1.00 37.45           H  
ATOM   3743 HE22 GLN A 258       7.489  38.144  12.182  1.00 37.45           H  
ATOM   3744  OE1 GLN A 258       9.495  40.492  12.181  1.00 37.45           O  
ATOM   3745  N   GLN A 259       6.980  44.343   8.356  1.00 37.71           N  
ATOM   3746  H   GLN A 259       6.001  44.099   8.298  1.00 37.71           H  
ATOM   3747  CA  GLN A 259       7.287  45.691   8.898  1.00 37.71           C  
ATOM   3748  HA  GLN A 259       7.427  45.601   9.975  1.00 37.71           H  
ATOM   3749  C   GLN A 259       6.154  46.715   8.666  1.00 37.71           C  
ATOM   3750  CB  GLN A 259       8.576  46.293   8.284  1.00 37.71           C  
ATOM   3751  HB2 GLN A 259       8.754  45.861   7.299  1.00 37.71           H  
ATOM   3752  HB3 GLN A 259       8.461  47.367   8.138  1.00 37.71           H  
ATOM   3753  O   GLN A 259       5.862  47.039   7.518  1.00 37.71           O  
ATOM   3754  CG  GLN A 259       9.800  46.098   9.195  1.00 37.71           C  
ATOM   3755  HG2 GLN A 259       9.720  45.163   9.750  1.00 37.71           H  
ATOM   3756  HG3 GLN A 259       9.838  46.908   9.924  1.00 37.71           H  
ATOM   3757  CD  GLN A 259      11.099  46.091   8.401  1.00 37.71           C  
ATOM   3758  NE2 GLN A 259      11.647  44.932   8.122  1.00 37.71           N  
ATOM   3759 HE21 GLN A 259      12.445  44.951   7.502  1.00 37.71           H  
ATOM   3760 HE22 GLN A 259      11.072  44.110   8.234  1.00 37.71           H  
ATOM   3761  OE1 GLN A 259      11.630  47.117   8.011  1.00 37.71           O  
ATOM   3762  N   SER A 260       5.603  47.307   9.744  1.00 54.19           N  
ATOM   3763  H   SER A 260       5.712  46.810  10.616  1.00 54.19           H  
ATOM   3764  CA  SER A 260       5.339  48.764   9.915  1.00 54.19           C  
ATOM   3765  HA  SER A 260       6.297  49.253  10.094  1.00 54.19           H  
ATOM   3766  C   SER A 260       4.430  49.075  11.126  1.00 54.19           C  
ATOM   3767  CB  SER A 260       4.711  49.453   8.694  1.00 54.19           C  
ATOM   3768  HB2 SER A 260       3.895  48.848   8.299  1.00 54.19           H  
ATOM   3769  HB3 SER A 260       4.317  50.425   8.993  1.00 54.19           H  
ATOM   3770  O   SER A 260       3.314  48.580  11.232  1.00 54.19           O  
ATOM   3771  OG  SER A 260       5.702  49.660   7.706  1.00 54.19           O  
ATOM   3772  HG  SER A 260       5.873  48.791   7.338  1.00 54.19           H  
ATOM   3773  N   GLU A 261       4.914  49.941  12.017  1.00 40.74           N  
ATOM   3774  H   GLU A 261       5.830  50.316  11.813  1.00 40.74           H  
ATOM   3775  CA  GLU A 261       4.247  50.549  13.195  1.00 40.74           C  
ATOM   3776  HA  GLU A 261       3.488  49.875  13.593  1.00 40.74           H  
ATOM   3777  C   GLU A 261       3.575  51.912  12.822  1.00 40.74           C  
ATOM   3778  CB  GLU A 261       5.386  50.749  14.224  1.00 40.74           C  
ATOM   3779  HB2 GLU A 261       5.448  51.802  14.500  1.00 40.74           H  
ATOM   3780  HB3 GLU A 261       6.351  50.529  13.768  1.00 40.74           H  
ATOM   3781  O   GLU A 261       3.680  52.299  11.654  1.00 40.74           O  
ATOM   3782  CG  GLU A 261       5.275  49.903  15.495  1.00 40.74           C  
ATOM   3783  HG2 GLU A 261       4.293  50.050  15.944  1.00 40.74           H  
ATOM   3784  HG3 GLU A 261       5.378  48.849  15.236  1.00 40.74           H  
ATOM   3785  CD  GLU A 261       6.381  50.329  16.474  1.00 40.74           C  
ATOM   3786  OE1 GLU A 261       6.082  51.175  17.349  1.00 40.74           O  
ATOM   3787  OE2 GLU A 261       7.528  49.866  16.293  1.00 40.74           O  
ATOM   3788  N   PRO A 262       3.027  52.768  13.735  1.00 41.19           N  
ATOM   3789  CA  PRO A 262       2.451  52.579  15.095  1.00 41.19           C  
ATOM   3790  HA  PRO A 262       2.293  51.523  15.317  1.00 41.19           H  
ATOM   3791  C   PRO A 262       1.139  53.394  15.393  1.00 41.19           C  
ATOM   3792  CB  PRO A 262       3.540  53.168  16.006  1.00 41.19           C  
ATOM   3793  HB2 PRO A 262       4.248  52.386  16.284  1.00 41.19           H  
ATOM   3794  HB3 PRO A 262       3.140  53.599  16.924  1.00 41.19           H  
ATOM   3795  O   PRO A 262       0.791  54.288  14.624  1.00 41.19           O  
ATOM   3796  CG  PRO A 262       4.250  54.232  15.152  1.00 41.19           C  
ATOM   3797  HG2 PRO A 262       5.320  54.022  15.119  1.00 41.19           H  
ATOM   3798  HG3 PRO A 262       4.092  55.238  15.540  1.00 41.19           H  
ATOM   3799  CD  PRO A 262       3.640  54.093  13.756  1.00 41.19           C  
ATOM   3800  HD2 PRO A 262       2.888  54.864  13.587  1.00 41.19           H  
ATOM   3801  HD3 PRO A 262       4.426  54.201  13.008  1.00 41.19           H  
ATOM   3802  N   LYS A 263       0.512  53.200  16.586  1.00 43.75           N  
ATOM   3803  H   LYS A 263       0.699  52.297  16.997  1.00 43.75           H  
ATOM   3804  CA  LYS A 263       0.026  54.235  17.577  1.00 43.75           C  
ATOM   3805  HA  LYS A 263       0.729  54.156  18.406  1.00 43.75           H  
ATOM   3806  C   LYS A 263      -1.373  54.093  18.247  1.00 43.75           C  
ATOM   3807  CB  LYS A 263       0.103  55.703  17.087  1.00 43.75           C  
ATOM   3808  HB2 LYS A 263      -0.533  56.323  17.719  1.00 43.75           H  
ATOM   3809  HB3 LYS A 263      -0.307  55.810  16.082  1.00 43.75           H  
ATOM   3810  O   LYS A 263      -2.390  53.994  17.578  1.00 43.75           O  
ATOM   3811  CG  LYS A 263       1.518  56.277  17.187  1.00 43.75           C  
ATOM   3812  HG2 LYS A 263       2.175  55.740  16.504  1.00 43.75           H  
ATOM   3813  HG3 LYS A 263       1.884  56.154  18.207  1.00 43.75           H  
ATOM   3814  CD  LYS A 263       1.533  57.762  16.825  1.00 43.75           C  
ATOM   3815  HD2 LYS A 263       1.229  57.874  15.784  1.00 43.75           H  
ATOM   3816  HD3 LYS A 263       0.832  58.299  17.464  1.00 43.75           H  
ATOM   3817  CE  LYS A 263       2.949  58.304  17.028  1.00 43.75           C  
ATOM   3818  HE2 LYS A 263       3.227  58.167  18.073  1.00 43.75           H  
ATOM   3819  HE3 LYS A 263       3.634  57.714  16.419  1.00 43.75           H  
ATOM   3820  NZ  LYS A 263       3.024  59.733  16.651  1.00 43.75           N  
ATOM   3821  HZ1 LYS A 263       3.959  60.087  16.794  1.00 43.75           H  
ATOM   3822  HZ2 LYS A 263       2.776  59.839  15.678  1.00 43.75           H  
ATOM   3823  HZ3 LYS A 263       2.372  60.268  17.207  1.00 43.75           H  
ATOM   3824  N   GLN A 264      -1.346  54.394  19.561  1.00 42.72           N  
ATOM   3825  H   GLN A 264      -0.433  54.298  19.983  1.00 42.72           H  
ATOM   3826  CA  GLN A 264      -2.340  55.050  20.454  1.00 42.72           C  
ATOM   3827  HA  GLN A 264      -1.746  55.251  21.345  1.00 42.72           H  
ATOM   3828  C   GLN A 264      -3.553  54.289  21.051  1.00 42.72           C  
ATOM   3829  CB  GLN A 264      -2.731  56.456  19.944  1.00 42.72           C  
ATOM   3830  HB2 GLN A 264      -2.934  56.424  18.874  1.00 42.72           H  
ATOM   3831  HB3 GLN A 264      -3.641  56.779  20.451  1.00 42.72           H  
ATOM   3832  O   GLN A 264      -4.429  53.794  20.353  1.00 42.72           O  
ATOM   3833  CG  GLN A 264      -1.630  57.485  20.249  1.00 42.72           C  
ATOM   3834  HG2 GLN A 264      -0.690  57.171  19.795  1.00 42.72           H  
ATOM   3835  HG3 GLN A 264      -1.476  57.524  21.327  1.00 42.72           H  
ATOM   3836  CD  GLN A 264      -1.959  58.889  19.750  1.00 42.72           C  
ATOM   3837  NE2 GLN A 264      -2.277  59.814  20.627  1.00 42.72           N  
ATOM   3838 HE21 GLN A 264      -2.575  60.699  20.244  1.00 42.72           H  
ATOM   3839 HE22 GLN A 264      -2.453  59.551  21.587  1.00 42.72           H  
ATOM   3840  OE1 GLN A 264      -1.876  59.204  18.575  1.00 42.72           O  
ATOM   3841  N   GLU A 265      -3.620  54.343  22.391  1.00 49.11           N  
ATOM   3842  H   GLU A 265      -2.828  54.742  22.875  1.00 49.11           H  
ATOM   3843  CA  GLU A 265      -4.757  54.030  23.284  1.00 49.11           C  
ATOM   3844  HA  GLU A 265      -5.326  53.190  22.886  1.00 49.11           H  
ATOM   3845  C   GLU A 265      -5.710  55.245  23.442  1.00 49.11           C  
ATOM   3846  CB  GLU A 265      -4.197  53.653  24.668  1.00 49.11           C  
ATOM   3847  HB2 GLU A 265      -5.023  53.378  25.323  1.00 49.11           H  
ATOM   3848  HB3 GLU A 265      -3.716  54.539  25.082  1.00 49.11           H  
ATOM   3849  O   GLU A 265      -5.342  56.357  23.034  1.00 49.11           O  
ATOM   3850  CG  GLU A 265      -3.193  52.494  24.691  1.00 49.11           C  
ATOM   3851  HG2 GLU A 265      -2.483  52.585  23.869  1.00 49.11           H  
ATOM   3852  HG3 GLU A 265      -3.725  51.550  24.571  1.00 49.11           H  
ATOM   3853  CD  GLU A 265      -2.425  52.526  26.016  1.00 49.11           C  
ATOM   3854  OE1 GLU A 265      -2.961  51.997  27.010  1.00 49.11           O  
ATOM   3855  OE2 GLU A 265      -1.328  53.133  26.014  1.00 49.11           O  
ATOM   3856  N   PRO A 266      -6.918  55.079  24.036  1.00 41.67           N  
ATOM   3857  CA  PRO A 266      -7.041  55.306  25.494  1.00 41.67           C  
ATOM   3858  HA  PRO A 266      -6.074  55.194  25.984  1.00 41.67           H  
ATOM   3859  C   PRO A 266      -8.079  54.439  26.266  1.00 41.67           C  
ATOM   3860  CB  PRO A 266      -7.454  56.777  25.588  1.00 41.67           C  
ATOM   3861  HB2 PRO A 266      -7.928  57.020  26.539  1.00 41.67           H  
ATOM   3862  HB3 PRO A 266      -6.581  57.411  25.431  1.00 41.67           H  
ATOM   3863  O   PRO A 266      -9.133  54.080  25.744  1.00 41.67           O  
ATOM   3864  CG  PRO A 266      -8.420  56.935  24.412  1.00 41.67           C  
ATOM   3865  HG2 PRO A 266      -8.295  57.909  23.939  1.00 41.67           H  
ATOM   3866  HG3 PRO A 266      -9.448  56.806  24.751  1.00 41.67           H  
ATOM   3867  CD  PRO A 266      -8.048  55.800  23.451  1.00 41.67           C  
ATOM   3868  HD2 PRO A 266      -8.893  55.120  23.343  1.00 41.67           H  
ATOM   3869  HD3 PRO A 266      -7.798  56.208  22.472  1.00 41.67           H  
ATOM   3870  N   GLU A 267      -7.809  54.206  27.557  1.00 61.13           N  
ATOM   3871  H   GLU A 267      -6.893  54.475  27.885  1.00 61.13           H  
ATOM   3872  CA  GLU A 267      -8.766  53.825  28.630  1.00 61.13           C  
ATOM   3873  HA  GLU A 267      -9.440  53.047  28.270  1.00 61.13           H  
ATOM   3874  C   GLU A 267      -9.650  55.030  29.095  1.00 61.13           C  
ATOM   3875  CB  GLU A 267      -7.913  53.279  29.798  1.00 61.13           C  
ATOM   3876  HB2 GLU A 267      -8.372  53.552  30.748  1.00 61.13           H  
ATOM   3877  HB3 GLU A 267      -6.931  53.752  29.801  1.00 61.13           H  
ATOM   3878  O   GLU A 267      -9.366  56.145  28.637  1.00 61.13           O  
ATOM   3879  CG  GLU A 267      -7.744  51.756  29.782  1.00 61.13           C  
ATOM   3880  HG2 GLU A 267      -6.994  51.480  29.040  1.00 61.13           H  
ATOM   3881  HG3 GLU A 267      -8.689  51.295  29.495  1.00 61.13           H  
ATOM   3882  CD  GLU A 267      -7.340  51.260  31.178  1.00 61.13           C  
ATOM   3883  OE1 GLU A 267      -8.235  50.720  31.867  1.00 61.13           O  
ATOM   3884  OE2 GLU A 267      -6.171  51.477  31.568  1.00 61.13           O  
ATOM   3885  N   PRO A 268     -10.672  54.908  29.998  1.00 45.78           N  
ATOM   3886  CA  PRO A 268     -11.030  53.785  30.900  1.00 45.78           C  
ATOM   3887  HA  PRO A 268     -10.458  52.883  30.683  1.00 45.78           H  
ATOM   3888  C   PRO A 268     -12.548  53.396  30.978  1.00 45.78           C  
ATOM   3889  CB  PRO A 268     -10.600  54.369  32.258  1.00 45.78           C  
ATOM   3890  HB2 PRO A 268      -9.513  54.385  32.343  1.00 45.78           H  
ATOM   3891  HB3 PRO A 268     -11.009  53.836  33.116  1.00 45.78           H  
ATOM   3892  O   PRO A 268     -13.371  53.909  30.227  1.00 45.78           O  
ATOM   3893  CG  PRO A 268     -11.115  55.809  32.178  1.00 45.78           C  
ATOM   3894  HG2 PRO A 268     -12.113  55.877  32.612  1.00 45.78           H  
ATOM   3895  HG3 PRO A 268     -10.430  56.490  32.684  1.00 45.78           H  
ATOM   3896  CD  PRO A 268     -11.185  56.103  30.675  1.00 45.78           C  
ATOM   3897  HD2 PRO A 268     -12.219  56.278  30.377  1.00 45.78           H  
ATOM   3898  HD3 PRO A 268     -10.594  56.993  30.460  1.00 45.78           H  
ATOM   3899  N   GLU A 269     -12.862  52.474  31.912  1.00 54.49           N  
ATOM   3900  H   GLU A 269     -12.040  52.037  32.305  1.00 54.49           H  
ATOM   3901  CA  GLU A 269     -14.074  52.235  32.765  1.00 54.49           C  
ATOM   3902  HA  GLU A 269     -14.400  51.210  32.584  1.00 54.49           H  
ATOM   3903  C   GLU A 269     -15.375  53.093  32.619  1.00 54.49           C  
ATOM   3904  CB  GLU A 269     -13.546  52.327  34.217  1.00 54.49           C  
ATOM   3905  HB2 GLU A 269     -12.832  53.146  34.308  1.00 54.49           H  
ATOM   3906  HB3 GLU A 269     -14.345  52.577  34.915  1.00 54.49           H  
ATOM   3907  O   GLU A 269     -15.269  54.268  32.262  1.00 54.49           O  
ATOM   3908  CG  GLU A 269     -12.881  51.017  34.665  1.00 54.49           C  
ATOM   3909  HG2 GLU A 269     -11.853  50.992  34.304  1.00 54.49           H  
ATOM   3910  HG3 GLU A 269     -13.409  50.173  34.222  1.00 54.49           H  
ATOM   3911  CD  GLU A 269     -12.924  50.877  36.191  1.00 54.49           C  
ATOM   3912  OE1 GLU A 269     -13.824  50.143  36.668  1.00 54.49           O  
ATOM   3913  OE2 GLU A 269     -12.104  51.534  36.870  1.00 54.49           O  
ATOM   3914  N   PRO A 270     -16.606  52.596  32.991  1.00 46.93           N  
ATOM   3915  CA  PRO A 270     -16.856  51.925  34.296  1.00 46.93           C  
ATOM   3916  HA  PRO A 270     -15.961  51.428  34.669  1.00 46.93           H  
ATOM   3917  C   PRO A 270     -18.026  50.898  34.501  1.00 46.93           C  
ATOM   3918  CB  PRO A 270     -17.185  53.161  35.149  1.00 46.93           C  
ATOM   3919  HB2 PRO A 270     -16.278  53.729  35.356  1.00 46.93           H  
ATOM   3920  HB3 PRO A 270     -17.691  52.927  36.086  1.00 46.93           H  
ATOM   3921  O   PRO A 270     -18.983  50.812  33.739  1.00 46.93           O  
ATOM   3922  CG  PRO A 270     -18.103  53.980  34.235  1.00 46.93           C  
ATOM   3923  HG2 PRO A 270     -17.877  55.043  34.324  1.00 46.93           H  
ATOM   3924  HG3 PRO A 270     -19.150  53.788  34.471  1.00 46.93           H  
ATOM   3925  CD  PRO A 270     -17.779  53.460  32.830  1.00 46.93           C  
ATOM   3926  HD2 PRO A 270     -18.616  52.878  32.445  1.00 46.93           H  
ATOM   3927  HD3 PRO A 270     -17.608  54.294  32.150  1.00 46.93           H  
ATOM   3928  N   GLU A 271     -17.953  50.216  35.661  1.00 58.10           N  
ATOM   3929  H   GLU A 271     -17.044  50.287  36.095  1.00 58.10           H  
ATOM   3930  CA  GLU A 271     -19.035  49.826  36.614  1.00 58.10           C  
ATOM   3931  HA  GLU A 271     -18.481  49.364  37.431  1.00 58.10           H  
ATOM   3932  C   GLU A 271     -20.163  48.780  36.310  1.00 58.10           C  
ATOM   3933  CB  GLU A 271     -19.650  51.100  37.242  1.00 58.10           C  
ATOM   3934  HB2 GLU A 271     -19.866  51.827  36.459  1.00 58.10           H  
ATOM   3935  HB3 GLU A 271     -20.596  50.846  37.719  1.00 58.10           H  
ATOM   3936  O   GLU A 271     -21.118  49.060  35.599  1.00 58.10           O  
ATOM   3937  CG  GLU A 271     -18.757  51.736  38.322  1.00 58.10           C  
ATOM   3938  HG2 GLU A 271     -17.756  51.923  37.935  1.00 58.10           H  
ATOM   3939  HG3 GLU A 271     -18.628  51.017  39.131  1.00 58.10           H  
ATOM   3940  CD  GLU A 271     -19.364  53.041  38.869  1.00 58.10           C  
ATOM   3941  OE1 GLU A 271     -19.804  53.023  40.045  1.00 58.10           O  
ATOM   3942  OE2 GLU A 271     -19.392  54.040  38.121  1.00 58.10           O  
ATOM   3943  N   GLN A 272     -20.169  47.696  37.131  1.00 50.52           N  
ATOM   3944  H   GLN A 272     -19.258  47.460  37.497  1.00 50.52           H  
ATOM   3945  CA  GLN A 272     -21.318  47.145  37.929  1.00 50.52           C  
ATOM   3946  HA  GLN A 272     -20.904  46.352  38.551  1.00 50.52           H  
ATOM   3947  C   GLN A 272     -22.521  46.466  37.187  1.00 50.52           C  
ATOM   3948  CB  GLN A 272     -21.763  48.272  38.887  1.00 50.52           C  
ATOM   3949  HB2 GLN A 272     -22.047  49.147  38.302  1.00 50.52           H  
ATOM   3950  HB3 GLN A 272     -22.658  47.970  39.430  1.00 50.52           H  
ATOM   3951  O   GLN A 272     -22.809  46.789  36.049  1.00 50.52           O  
ATOM   3952  CG  GLN A 272     -20.665  48.669  39.900  1.00 50.52           C  
ATOM   3953  HG2 GLN A 272     -19.756  48.955  39.370  1.00 50.52           H  
ATOM   3954  HG3 GLN A 272     -20.421  47.817  40.534  1.00 50.52           H  
ATOM   3955  CD  GLN A 272     -21.079  49.833  40.795  1.00 50.52           C  
ATOM   3956  NE2 GLN A 272     -20.141  50.621  41.259  1.00 50.52           N  
ATOM   3957 HE21 GLN A 272     -20.423  51.587  41.346  1.00 50.52           H  
ATOM   3958 HE22 GLN A 272     -19.205  50.542  40.886  1.00 50.52           H  
ATOM   3959  OE1 GLN A 272     -22.244  49.990  41.131  1.00 50.52           O  
ATOM   3960  N   GLN A 273     -23.341  45.519  37.703  1.00 49.74           N  
ATOM   3961  H   GLN A 273     -24.019  45.263  37.001  1.00 49.74           H  
ATOM   3962  CA  GLN A 273     -23.540  44.724  38.955  1.00 49.74           C  
ATOM   3963  HA  GLN A 273     -22.596  44.293  39.288  1.00 49.74           H  
ATOM   3964  C   GLN A 273     -24.556  43.554  38.621  1.00 49.74           C  
ATOM   3965  CB  GLN A 273     -24.133  45.671  40.026  1.00 49.74           C  
ATOM   3966  HB2 GLN A 273     -25.084  45.275  40.382  1.00 49.74           H  
ATOM   3967  HB3 GLN A 273     -24.385  46.636  39.586  1.00 49.74           H  
ATOM   3968  O   GLN A 273     -25.144  43.616  37.547  1.00 49.74           O  
ATOM   3969  CG  GLN A 273     -23.198  45.892  41.226  1.00 49.74           C  
ATOM   3970  HG2 GLN A 273     -22.890  44.925  41.625  1.00 49.74           H  
ATOM   3971  HG3 GLN A 273     -22.288  46.403  40.911  1.00 49.74           H  
ATOM   3972  CD  GLN A 273     -23.878  46.694  42.334  1.00 49.74           C  
ATOM   3973  NE2 GLN A 273     -23.825  48.005  42.336  1.00 49.74           N  
ATOM   3974 HE21 GLN A 273     -23.309  48.541  41.653  1.00 49.74           H  
ATOM   3975 HE22 GLN A 273     -24.315  48.503  43.066  1.00 49.74           H  
ATOM   3976  OE1 GLN A 273     -24.479  46.139  43.243  1.00 49.74           O  
ATOM   3977  N   ARG A 274     -24.904  42.482  39.384  1.00 54.95           N  
ATOM   3978  H   ARG A 274     -25.553  41.898  38.876  1.00 54.95           H  
ATOM   3979  CA  ARG A 274     -24.575  41.920  40.727  1.00 54.95           C  
ATOM   3980  HA  ARG A 274     -23.507  42.040  40.910  1.00 54.95           H  
ATOM   3981  C   ARG A 274     -24.932  40.389  40.845  1.00 54.95           C  
ATOM   3982  CB  ARG A 274     -25.404  42.657  41.813  1.00 54.95           C  
ATOM   3983  HB2 ARG A 274     -25.720  43.644  41.475  1.00 54.95           H  
ATOM   3984  HB3 ARG A 274     -26.320  42.098  42.007  1.00 54.95           H  
ATOM   3985  O   ARG A 274     -25.506  39.810  39.934  1.00 54.95           O  
ATOM   3986  CG  ARG A 274     -24.622  42.824  43.123  1.00 54.95           C  
ATOM   3987  HG2 ARG A 274     -24.151  41.881  43.400  1.00 54.95           H  
ATOM   3988  HG3 ARG A 274     -23.817  43.546  42.985  1.00 54.95           H  
ATOM   3989  CD  ARG A 274     -25.492  43.269  44.300  1.00 54.95           C  
ATOM   3990  HD2 ARG A 274     -25.850  44.287  44.148  1.00 54.95           H  
ATOM   3991  HD3 ARG A 274     -26.357  42.609  44.373  1.00 54.95           H  
ATOM   3992  NE  ARG A 274     -24.698  43.146  45.529  1.00 54.95           N  
ATOM   3993  HE  ARG A 274     -24.489  42.201  45.820  1.00 54.95           H  
ATOM   3994  NH1 ARG A 274     -23.998  45.324  45.835  1.00 54.95           N  
ATOM   3995 HH11 ARG A 274     -24.474  45.599  44.987  1.00 54.95           H  
ATOM   3996 HH12 ARG A 274     -23.387  45.986  46.292  1.00 54.95           H  
ATOM   3997  NH2 ARG A 274     -23.122  43.660  47.038  1.00 54.95           N  
ATOM   3998 HH21 ARG A 274     -22.939  42.667  47.064  1.00 54.95           H  
ATOM   3999 HH22 ARG A 274     -22.505  44.312  47.501  1.00 54.95           H  
ATOM   4000  CZ  ARG A 274     -23.962  44.057  46.130  1.00 54.95           C  
ATOM   4001  N   GLN A 275     -24.602  39.810  42.012  1.00 46.13           N  
ATOM   4002  H   GLN A 275     -24.037  40.421  42.584  1.00 46.13           H  
ATOM   4003  CA  GLN A 275     -25.033  38.592  42.774  1.00 46.13           C  
ATOM   4004  HA  GLN A 275     -24.492  37.708  42.435  1.00 46.13           H  
ATOM   4005  C   GLN A 275     -26.570  38.277  42.793  1.00 46.13           C  
ATOM   4006  CB  GLN A 275     -24.593  38.980  44.208  1.00 46.13           C  
ATOM   4007  HB2 GLN A 275     -25.073  39.922  44.472  1.00 46.13           H  
ATOM   4008  HB3 GLN A 275     -24.955  38.251  44.932  1.00 46.13           H  
ATOM   4009  O   GLN A 275     -27.324  39.189  42.470  1.00 46.13           O  
ATOM   4010  CG  GLN A 275     -23.072  39.120  44.425  1.00 46.13           C  
ATOM   4011  HG2 GLN A 275     -22.607  39.672  43.608  1.00 46.13           H  
ATOM   4012  HG3 GLN A 275     -22.626  38.126  44.446  1.00 46.13           H  
ATOM   4013  CD  GLN A 275     -22.731  39.858  45.722  1.00 46.13           C  
ATOM   4014  NE2 GLN A 275     -22.261  39.191  46.741  1.00 46.13           N  
ATOM   4015 HE21 GLN A 275     -22.532  38.218  46.776  1.00 46.13           H  
ATOM   4016 HE22 GLN A 275     -22.115  39.670  47.619  1.00 46.13           H  
ATOM   4017  OE1 GLN A 275     -22.885  41.068  45.843  1.00 46.13           O  
ATOM   4018  N   GLU A 276     -27.179  37.139  43.229  1.00 53.81           N  
ATOM   4019  H   GLU A 276     -28.177  37.224  43.099  1.00 53.81           H  
ATOM   4020  CA  GLU A 276     -26.871  35.781  43.822  1.00 53.81           C  
ATOM   4021  HA  GLU A 276     -26.190  35.214  43.187  1.00 53.81           H  
ATOM   4022  C   GLU A 276     -28.226  34.972  43.955  1.00 53.81           C  
ATOM   4023  CB  GLU A 276     -26.282  35.969  45.235  1.00 53.81           C  
ATOM   4024  HB2 GLU A 276     -26.839  35.395  45.975  1.00 53.81           H  
ATOM   4025  HB3 GLU A 276     -26.415  36.998  45.569  1.00 53.81           H  
ATOM   4026  O   GLU A 276     -29.212  35.508  43.437  1.00 53.81           O  
ATOM   4027  CG  GLU A 276     -24.811  35.538  45.283  1.00 53.81           C  
ATOM   4028  HG2 GLU A 276     -24.259  36.044  44.491  1.00 53.81           H  
ATOM   4029  HG3 GLU A 276     -24.754  34.467  45.092  1.00 53.81           H  
ATOM   4030  CD  GLU A 276     -24.184  35.868  46.641  1.00 53.81           C  
ATOM   4031  OE1 GLU A 276     -24.035  34.948  47.468  1.00 53.81           O  
ATOM   4032  OE2 GLU A 276     -23.845  37.055  46.841  1.00 53.81           O  
ATOM   4033  N   PRO A 277     -28.435  33.825  44.686  1.00 44.62           N  
ATOM   4034  CA  PRO A 277     -27.608  32.681  45.177  1.00 44.62           C  
ATOM   4035  HA  PRO A 277     -26.595  32.716  44.775  1.00 44.62           H  
ATOM   4036  C   PRO A 277     -28.238  31.258  44.890  1.00 44.62           C  
ATOM   4037  CB  PRO A 277     -27.585  32.895  46.702  1.00 44.62           C  
ATOM   4038  HB2 PRO A 277     -26.771  33.561  46.986  1.00 44.62           H  
ATOM   4039  HB3 PRO A 277     -27.467  31.973  47.271  1.00 44.62           H  
ATOM   4040  O   PRO A 277     -29.184  31.144  44.115  1.00 44.62           O  
ATOM   4041  CG  PRO A 277     -28.943  33.545  47.000  1.00 44.62           C  
ATOM   4042  HG2 PRO A 277     -28.797  34.463  47.570  1.00 44.62           H  
ATOM   4043  HG3 PRO A 277     -29.590  32.859  47.546  1.00 44.62           H  
ATOM   4044  CD  PRO A 277     -29.550  33.860  45.629  1.00 44.62           C  
ATOM   4045  HD2 PRO A 277     -30.036  34.835  45.661  1.00 44.62           H  
ATOM   4046  HD3 PRO A 277     -30.287  33.103  45.361  1.00 44.62           H  
ATOM   4047  N   GLU A 278     -27.746  30.173  45.534  1.00 43.01           N  
ATOM   4048  H   GLU A 278     -26.953  30.323  46.141  1.00 43.01           H  
ATOM   4049  CA  GLU A 278     -28.274  28.772  45.476  1.00 43.01           C  
ATOM   4050  HA  GLU A 278     -28.957  28.722  44.629  1.00 43.01           H  
ATOM   4051  C   GLU A 278     -29.168  28.321  46.703  1.00 43.01           C  
ATOM   4052  CB  GLU A 278     -27.135  27.795  45.131  1.00 43.01           C  
ATOM   4053  HB2 GLU A 278     -26.327  27.934  45.849  1.00 43.01           H  
ATOM   4054  HB3 GLU A 278     -27.538  26.786  45.212  1.00 43.01           H  
ATOM   4055  O   GLU A 278     -30.071  29.080  47.051  1.00 43.01           O  
ATOM   4056  CG  GLU A 278     -26.519  27.843  43.735  1.00 43.01           C  
ATOM   4057  HG2 GLU A 278     -25.964  28.772  43.606  1.00 43.01           H  
ATOM   4058  HG3 GLU A 278     -27.311  27.797  42.987  1.00 43.01           H  
ATOM   4059  CD  GLU A 278     -25.590  26.623  43.608  1.00 43.01           C  
ATOM   4060  OE1 GLU A 278     -26.084  25.561  43.164  1.00 43.01           O  
ATOM   4061  OE2 GLU A 278     -24.419  26.738  44.035  1.00 43.01           O  
ATOM   4062  N   PRO A 279     -29.085  27.100  47.318  1.00 53.93           N  
ATOM   4063  CA  PRO A 279     -30.164  26.084  47.291  1.00 53.93           C  
ATOM   4064  HA  PRO A 279     -31.000  26.427  46.682  1.00 53.93           H  
ATOM   4065  C   PRO A 279     -30.707  25.667  48.693  1.00 53.93           C  
ATOM   4066  CB  PRO A 279     -29.466  24.912  46.592  1.00 53.93           C  
ATOM   4067  HB2 PRO A 279     -29.405  25.118  45.523  1.00 53.93           H  
ATOM   4068  HB3 PRO A 279     -29.964  23.956  46.752  1.00 53.93           H  
ATOM   4069  O   PRO A 279     -30.342  26.290  49.692  1.00 53.93           O  
ATOM   4070  CG  PRO A 279     -28.054  24.936  47.193  1.00 53.93           C  
ATOM   4071  HG2 PRO A 279     -27.309  24.725  46.426  1.00 53.93           H  
ATOM   4072  HG3 PRO A 279     -27.973  24.215  48.007  1.00 53.93           H  
ATOM   4073  CD  PRO A 279     -27.896  26.360  47.745  1.00 53.93           C  
ATOM   4074  HD2 PRO A 279     -27.888  26.318  48.834  1.00 53.93           H  
ATOM   4075  HD3 PRO A 279     -26.952  26.807  47.436  1.00 53.93           H  
ATOM   4076  N   PRO A 280     -31.576  24.624  48.818  1.00 49.81           N  
ATOM   4077  CA  PRO A 280     -31.084  23.338  49.386  1.00 49.81           C  
ATOM   4078  HA  PRO A 280     -30.028  23.208  49.149  1.00 49.81           H  
ATOM   4079  C   PRO A 280     -31.839  22.021  48.997  1.00 49.81           C  
ATOM   4080  CB  PRO A 280     -31.230  23.550  50.897  1.00 49.81           C  
ATOM   4081  HB2 PRO A 280     -30.432  24.197  51.260  1.00 49.81           H  
ATOM   4082  HB3 PRO A 280     -31.228  22.619  51.466  1.00 49.81           H  
ATOM   4083  O   PRO A 280     -32.937  22.035  48.446  1.00 49.81           O  
ATOM   4084  CG  PRO A 280     -32.572  24.275  50.998  1.00 49.81           C  
ATOM   4085  HG2 PRO A 280     -32.539  25.035  51.778  1.00 49.81           H  
ATOM   4086  HG3 PRO A 280     -33.373  23.562  51.194  1.00 49.81           H  
ATOM   4087  CD  PRO A 280     -32.773  24.909  49.614  1.00 49.81           C  
ATOM   4088  HD2 PRO A 280     -33.645  24.469  49.130  1.00 49.81           H  
ATOM   4089  HD3 PRO A 280     -32.933  25.982  49.717  1.00 49.81           H  
ATOM   4090  N   GLN A 281     -31.251  20.864  49.362  1.00 45.60           N  
ATOM   4091  H   GLN A 281     -30.364  20.969  49.833  1.00 45.60           H  
ATOM   4092  CA  GLN A 281     -31.873  19.512  49.511  1.00 45.60           C  
ATOM   4093  HA  GLN A 281     -32.758  19.424  48.882  1.00 45.60           H  
ATOM   4094  C   GLN A 281     -32.279  19.264  51.003  1.00 45.60           C  
ATOM   4095  CB  GLN A 281     -30.813  18.470  49.092  1.00 45.60           C  
ATOM   4096  HB2 GLN A 281     -29.961  18.557  49.767  1.00 45.60           H  
ATOM   4097  HB3 GLN A 281     -31.231  17.471  49.215  1.00 45.60           H  
ATOM   4098  O   GLN A 281     -32.139  20.218  51.773  1.00 45.60           O  
ATOM   4099  CG  GLN A 281     -30.301  18.529  47.646  1.00 45.60           C  
ATOM   4100  HG2 GLN A 281     -31.152  18.470  46.967  1.00 45.60           H  
ATOM   4101  HG3 GLN A 281     -29.777  19.468  47.470  1.00 45.60           H  
ATOM   4102  CD  GLN A 281     -29.341  17.368  47.366  1.00 45.60           C  
ATOM   4103  NE2 GLN A 281     -29.358  16.791  46.186  1.00 45.60           N  
ATOM   4104 HE21 GLN A 281     -29.961  17.132  45.451  1.00 45.60           H  
ATOM   4105 HE22 GLN A 281     -28.688  16.047  46.058  1.00 45.60           H  
ATOM   4106  OE1 GLN A 281     -28.565  16.939  48.203  1.00 45.60           O  
ATOM   4107  N   PRO A 282     -32.632  18.048  51.522  1.00 48.28           N  
ATOM   4108  CA  PRO A 282     -33.096  16.745  50.966  1.00 48.28           C  
ATOM   4109  HA  PRO A 282     -33.148  16.787  49.878  1.00 48.28           H  
ATOM   4110  C   PRO A 282     -34.553  16.406  51.470  1.00 48.28           C  
ATOM   4111  CB  PRO A 282     -31.965  15.780  51.379  1.00 48.28           C  
ATOM   4112  HB2 PRO A 282     -31.269  15.642  50.551  1.00 48.28           H  
ATOM   4113  HB3 PRO A 282     -32.322  14.798  51.689  1.00 48.28           H  
ATOM   4114  O   PRO A 282     -35.299  17.357  51.672  1.00 48.28           O  
ATOM   4115  CG  PRO A 282     -31.234  16.470  52.538  1.00 48.28           C  
ATOM   4116  HG2 PRO A 282     -30.247  16.792  52.206  1.00 48.28           H  
ATOM   4117  HG3 PRO A 282     -31.146  15.824  53.411  1.00 48.28           H  
ATOM   4118  CD  PRO A 282     -32.100  17.690  52.828  1.00 48.28           C  
ATOM   4119  HD2 PRO A 282     -32.917  17.430  53.501  1.00 48.28           H  
ATOM   4120  HD3 PRO A 282     -31.493  18.474  53.279  1.00 48.28           H  
ATOM   4121  N   SER A 283     -35.149  15.196  51.614  1.00 51.03           N  
ATOM   4122  H   SER A 283     -36.154  15.296  51.630  1.00 51.03           H  
ATOM   4123  CA  SER A 283     -34.745  13.875  52.181  1.00 51.03           C  
ATOM   4124  HA  SER A 283     -33.830  13.489  51.732  1.00 51.03           H  
ATOM   4125  C   SER A 283     -35.843  12.780  52.029  1.00 51.03           C  
ATOM   4126  CB  SER A 283     -34.599  14.028  53.708  1.00 51.03           C  
ATOM   4127  HB2 SER A 283     -35.540  14.395  54.119  1.00 51.03           H  
ATOM   4128  HB3 SER A 283     -34.384  13.061  54.162  1.00 51.03           H  
ATOM   4129  O   SER A 283     -36.974  13.119  51.691  1.00 51.03           O  
ATOM   4130  OG  SER A 283     -33.563  14.917  54.062  1.00 51.03           O  
ATOM   4131  HG  SER A 283     -33.658  15.117  54.997  1.00 51.03           H  
ATOM   4132  N   SER A 284     -35.521  11.525  52.421  1.00 60.21           N  
ATOM   4133  H   SER A 284     -34.557  11.382  52.686  1.00 60.21           H  
ATOM   4134  CA  SER A 284     -36.434  10.402  52.811  1.00 60.21           C  
ATOM   4135  HA  SER A 284     -35.793   9.618  53.215  1.00 60.21           H  
ATOM   4136  C   SER A 284     -37.269   9.713  51.699  1.00 60.21           C  
ATOM   4137  CB  SER A 284     -37.323  10.883  53.972  1.00 60.21           C  
ATOM   4138  HB2 SER A 284     -38.040  10.108  54.243  1.00 60.21           H  
ATOM   4139  HB3 SER A 284     -37.888  11.763  53.665  1.00 60.21           H  
ATOM   4140  O   SER A 284     -37.616  10.362  50.721  1.00 60.21           O  
ATOM   4141  OG  SER A 284     -36.529  11.195  55.104  1.00 60.21           O  
ATOM   4142  HG  SER A 284     -36.758  10.543  55.771  1.00 60.21           H  
ATOM   4143  N   GLU A 285     -37.677   8.424  51.718  1.00 54.29           N  
ATOM   4144  H   GLU A 285     -38.235   8.226  50.900  1.00 54.29           H  
ATOM   4145  CA  GLU A 285     -37.437   7.167  52.503  1.00 54.29           C  
ATOM   4146  HA  GLU A 285     -36.368   6.979  52.601  1.00 54.29           H  
ATOM   4147  C   GLU A 285     -38.047   5.970  51.671  1.00 54.29           C  
ATOM   4148  CB  GLU A 285     -38.070   7.302  53.899  1.00 54.29           C  
ATOM   4149  HB2 GLU A 285     -38.650   6.412  54.143  1.00 54.29           H  
ATOM   4150  HB3 GLU A 285     -38.769   8.139  53.913  1.00 54.29           H  
ATOM   4151  O   GLU A 285     -38.469   6.227  50.544  1.00 54.29           O  
ATOM   4152  CG  GLU A 285     -37.014   7.460  55.000  1.00 54.29           C  
ATOM   4153  HG2 GLU A 285     -36.212   8.112  54.655  1.00 54.29           H  
ATOM   4154  HG3 GLU A 285     -36.575   6.486  55.213  1.00 54.29           H  
ATOM   4155  CD  GLU A 285     -37.641   8.044  56.268  1.00 54.29           C  
ATOM   4156  OE1 GLU A 285     -38.514   7.361  56.845  1.00 54.29           O  
ATOM   4157  OE2 GLU A 285     -37.271   9.193  56.608  1.00 54.29           O  
ATOM   4158  N   THR A 286     -38.142   4.663  52.009  1.00 58.98           N  
ATOM   4159  H   THR A 286     -38.486   4.127  51.225  1.00 58.98           H  
ATOM   4160  CA  THR A 286     -37.943   3.810  53.221  1.00 58.98           C  
ATOM   4161  HA  THR A 286     -37.180   4.257  53.858  1.00 58.98           H  
ATOM   4162  C   THR A 286     -37.453   2.370  52.821  1.00 58.98           C  
ATOM   4163  CB  THR A 286     -39.263   3.655  54.034  1.00 58.98           C  
ATOM   4164  HB  THR A 286     -39.729   2.702  53.782  1.00 58.98           H  
ATOM   4165  O   THR A 286     -36.942   2.191  51.717  1.00 58.98           O  
ATOM   4166  CG2 THR A 286     -39.001   3.691  55.541  1.00 58.98           C  
ATOM   4167 HG21 THR A 286     -38.293   2.914  55.827  1.00 58.98           H  
ATOM   4168 HG22 THR A 286     -38.591   4.658  55.832  1.00 58.98           H  
ATOM   4169 HG23 THR A 286     -39.935   3.527  56.078  1.00 58.98           H  
ATOM   4170  OG1 THR A 286     -40.245   4.636  53.792  1.00 58.98           O  
ATOM   4171  HG1 THR A 286     -40.024   5.395  54.337  1.00 58.98           H  
ATOM   4172  N   ASP A 287     -37.601   1.342  53.684  1.00 53.18           N  
ATOM   4173  H   ASP A 287     -38.065   1.542  54.558  1.00 53.18           H  
ATOM   4174  CA  ASP A 287     -37.006  -0.024  53.606  1.00 53.18           C  
ATOM   4175  HA  ASP A 287     -36.153   0.031  52.930  1.00 53.18           H  
ATOM   4176  C   ASP A 287     -37.919  -1.189  53.078  1.00 53.18           C  
ATOM   4177  CB  ASP A 287     -36.474  -0.363  55.017  1.00 53.18           C  
ATOM   4178  HB2 ASP A 287     -37.023   0.202  55.770  1.00 53.18           H  
ATOM   4179  HB3 ASP A 287     -36.647  -1.415  55.245  1.00 53.18           H  
ATOM   4180  O   ASP A 287     -39.127  -0.998  52.913  1.00 53.18           O  
ATOM   4181  CG  ASP A 287     -34.974  -0.093  55.151  1.00 53.18           C  
ATOM   4182  OD1 ASP A 287     -34.203  -0.774  54.436  1.00 53.18           O  
ATOM   4183  OD2 ASP A 287     -34.616   0.772  55.978  1.00 53.18           O  
ATOM   4184  N   PRO A 288     -37.375  -2.413  52.811  1.00 51.30           N  
ATOM   4185  CA  PRO A 288     -38.066  -3.555  52.173  1.00 51.30           C  
ATOM   4186  HA  PRO A 288     -38.939  -3.205  51.623  1.00 51.30           H  
ATOM   4187  C   PRO A 288     -38.517  -4.701  53.126  1.00 51.30           C  
ATOM   4188  CB  PRO A 288     -37.016  -4.067  51.179  1.00 51.30           C  
ATOM   4189  HB2 PRO A 288     -36.954  -3.386  50.331  1.00 51.30           H  
ATOM   4190  HB3 PRO A 288     -37.205  -5.083  50.834  1.00 51.30           H  
ATOM   4191  O   PRO A 288     -38.315  -4.650  54.336  1.00 51.30           O  
ATOM   4192  CG  PRO A 288     -35.734  -3.977  52.004  1.00 51.30           C  
ATOM   4193  HG2 PRO A 288     -34.850  -3.907  51.370  1.00 51.30           H  
ATOM   4194  HG3 PRO A 288     -35.660  -4.834  52.674  1.00 51.30           H  
ATOM   4195  CD  PRO A 288     -35.941  -2.701  52.821  1.00 51.30           C  
ATOM   4196  HD2 PRO A 288     -35.581  -2.857  53.838  1.00 51.30           H  
ATOM   4197  HD3 PRO A 288     -35.390  -1.889  52.349  1.00 51.30           H  
ATOM   4198  N   VAL A 289     -39.097  -5.784  52.568  1.00 50.83           N  
ATOM   4199  H   VAL A 289     -39.182  -5.800  51.561  1.00 50.83           H  
ATOM   4200  CA  VAL A 289     -39.554  -7.004  53.289  1.00 50.83           C  
ATOM   4201  HA  VAL A 289     -39.116  -6.986  54.287  1.00 50.83           H  
ATOM   4202  C   VAL A 289     -39.050  -8.306  52.620  1.00 50.83           C  
ATOM   4203  CB  VAL A 289     -41.093  -6.989  53.471  1.00 50.83           C  
ATOM   4204  HB  VAL A 289     -41.563  -6.920  52.490  1.00 50.83           H  
ATOM   4205  O   VAL A 289     -38.760  -8.333  51.425  1.00 50.83           O  
ATOM   4206  CG1 VAL A 289     -41.656  -8.231  54.183  1.00 50.83           C  
ATOM   4207 HG11 VAL A 289     -41.531  -9.116  53.559  1.00 50.83           H  
ATOM   4208 HG12 VAL A 289     -41.157  -8.375  55.141  1.00 50.83           H  
ATOM   4209 HG13 VAL A 289     -42.725  -8.106  54.355  1.00 50.83           H  
ATOM   4210  CG2 VAL A 289     -41.538  -5.781  54.310  1.00 50.83           C  
ATOM   4211 HG21 VAL A 289     -42.618  -5.795  54.455  1.00 50.83           H  
ATOM   4212 HG22 VAL A 289     -41.283  -4.852  53.799  1.00 50.83           H  
ATOM   4213 HG23 VAL A 289     -41.040  -5.793  55.280  1.00 50.83           H  
ATOM   4214  N   THR A 290     -38.910  -9.375  53.415  1.00 48.01           N  
ATOM   4215  H   THR A 290     -39.194  -9.240  54.375  1.00 48.01           H  
ATOM   4216  CA  THR A 290     -38.059 -10.570  53.192  1.00 48.01           C  
ATOM   4217  HA  THR A 290     -37.434 -10.387  52.318  1.00 48.01           H  
ATOM   4218  C   THR A 290     -38.838 -11.890  52.956  1.00 48.01           C  
ATOM   4219  CB  THR A 290     -37.145 -10.759  54.436  1.00 48.01           C  
ATOM   4220  HB  THR A 290     -37.581 -11.516  55.088  1.00 48.01           H  
ATOM   4221  O   THR A 290     -40.061 -11.903  53.050  1.00 48.01           O  
ATOM   4222  CG2 THR A 290     -35.715 -11.176  54.088  1.00 48.01           C  
ATOM   4223 HG21 THR A 290     -35.263 -10.425  53.440  1.00 48.01           H  
ATOM   4224 HG22 THR A 290     -35.123 -11.261  54.999  1.00 48.01           H  
ATOM   4225 HG23 THR A 290     -35.703 -12.141  53.581  1.00 48.01           H  
ATOM   4226  OG1 THR A 290     -37.014  -9.581  55.205  1.00 48.01           O  
ATOM   4227  HG1 THR A 290     -36.315  -9.702  55.852  1.00 48.01           H  
ATOM   4228  N   ALA A 291     -38.091 -13.007  52.799  1.00 49.37           N  
ATOM   4229  H   ALA A 291     -37.108 -12.840  52.634  1.00 49.37           H  
ATOM   4230  CA  ALA A 291     -38.473 -14.442  52.884  1.00 49.37           C  
ATOM   4231  HA  ALA A 291     -37.566 -14.947  53.217  1.00 49.37           H  
ATOM   4232  C   ALA A 291     -38.874 -15.162  51.565  1.00 49.37           C  
ATOM   4233  CB  ALA A 291     -39.506 -14.650  54.012  1.00 49.37           C  
ATOM   4234  HB1 ALA A 291     -40.470 -14.238  53.713  1.00 49.37           H  
ATOM   4235  HB2 ALA A 291     -39.172 -14.161  54.927  1.00 49.37           H  
ATOM   4236  HB3 ALA A 291     -39.670 -15.709  54.210  1.00 49.37           H  
ATOM   4237  O   ALA A 291     -39.472 -14.546  50.692  1.00 49.37           O  
ATOM   4238  N   ALA A 292     -38.609 -16.468  51.360  1.00 52.60           N  
ATOM   4239  H   ALA A 292     -39.036 -16.834  50.520  1.00 52.60           H  
ATOM   4240  CA  ALA A 292     -37.656 -17.416  51.986  1.00 52.60           C  
ATOM   4241  HA  ALA A 292     -36.667 -16.958  52.029  1.00 52.60           H  
ATOM   4242  C   ALA A 292     -37.525 -18.726  51.147  1.00 52.60           C  
ATOM   4243  CB  ALA A 292     -38.106 -17.782  53.414  1.00 52.60           C  
ATOM   4244  HB1 ALA A 292     -39.171 -18.017  53.419  1.00 52.60           H  
ATOM   4245  HB2 ALA A 292     -37.893 -16.967  54.105  1.00 52.60           H  
ATOM   4246  HB3 ALA A 292     -37.567 -18.655  53.783  1.00 52.60           H  
ATOM   4247  O   ALA A 292     -38.289 -18.926  50.209  1.00 52.60           O  
ATOM   4248  N   ASP A 293     -36.604 -19.616  51.565  1.00 48.92           N  
ATOM   4249  H   ASP A 293     -36.065 -19.332  52.371  1.00 48.92           H  
ATOM   4250  CA  ASP A 293     -36.421 -21.034  51.163  1.00 48.92           C  
ATOM   4251  HA  ASP A 293     -35.573 -21.381  51.752  1.00 48.92           H  
ATOM   4252  C   ASP A 293     -36.012 -21.359  49.696  1.00 48.92           C  
ATOM   4253  CB  ASP A 293     -37.640 -21.867  51.631  1.00 48.92           C  
ATOM   4254  HB2 ASP A 293     -38.559 -21.367  51.326  1.00 48.92           H  
ATOM   4255  HB3 ASP A 293     -37.637 -22.834  51.128  1.00 48.92           H  
ATOM   4256  O   ASP A 293     -36.211 -20.566  48.784  1.00 48.92           O  
ATOM   4257  CG  ASP A 293     -37.675 -22.125  53.151  1.00 48.92           C  
ATOM   4258  OD1 ASP A 293     -36.593 -22.284  53.787  1.00 48.92           O  
ATOM   4259  OD2 ASP A 293     -38.792 -22.197  53.699  1.00 48.92           O  
ATOM   4260  N   LYS A 294     -35.457 -22.546  49.375  1.00 55.40           N  
ATOM   4261  H   LYS A 294     -35.628 -22.780  48.407  1.00 55.40           H  
ATOM   4262  CA  LYS A 294     -34.335 -23.319  49.982  1.00 55.40           C  
ATOM   4263  HA  LYS A 294     -33.456 -22.675  50.021  1.00 55.40           H  
ATOM   4264  C   LYS A 294     -33.990 -24.551  49.116  1.00 55.40           C  
ATOM   4265  CB  LYS A 294     -34.650 -23.883  51.387  1.00 55.40           C  
ATOM   4266  HB2 LYS A 294     -35.684 -23.674  51.662  1.00 55.40           H  
ATOM   4267  HB3 LYS A 294     -34.572 -24.970  51.381  1.00 55.40           H  
ATOM   4268  O   LYS A 294     -34.896 -25.158  48.564  1.00 55.40           O  
ATOM   4269  CG  LYS A 294     -33.702 -23.356  52.475  1.00 55.40           C  
ATOM   4270  HG2 LYS A 294     -33.845 -22.281  52.589  1.00 55.40           H  
ATOM   4271  HG3 LYS A 294     -32.666 -23.543  52.192  1.00 55.40           H  
ATOM   4272  CD  LYS A 294     -34.005 -24.078  53.794  1.00 55.40           C  
ATOM   4273  HD2 LYS A 294     -33.457 -25.020  53.834  1.00 55.40           H  
ATOM   4274  HD3 LYS A 294     -35.067 -24.319  53.820  1.00 55.40           H  
ATOM   4275  CE  LYS A 294     -33.650 -23.209  55.003  1.00 55.40           C  
ATOM   4276  HE2 LYS A 294     -32.714 -23.549  55.446  1.00 55.40           H  
ATOM   4277  HE3 LYS A 294     -33.524 -22.181  54.662  1.00 55.40           H  
ATOM   4278  NZ  LYS A 294     -34.771 -23.246  55.966  1.00 55.40           N  
ATOM   4279  HZ1 LYS A 294     -34.955 -24.187  56.284  1.00 55.40           H  
ATOM   4280  HZ2 LYS A 294     -34.620 -22.629  56.751  1.00 55.40           H  
ATOM   4281  HZ3 LYS A 294     -35.595 -22.930  55.475  1.00 55.40           H  
ATOM   4282  N   ALA A 295     -32.726 -24.992  49.203  1.00 50.87           N  
ATOM   4283  H   ALA A 295     -32.071 -24.363  49.646  1.00 50.87           H  
ATOM   4284  CA  ALA A 295     -32.230 -26.369  48.983  1.00 50.87           C  
ATOM   4285  HA  ALA A 295     -31.165 -26.311  49.208  1.00 50.87           H  
ATOM   4286  C   ALA A 295     -32.308 -26.999  47.564  1.00 50.87           C  
ATOM   4287  CB  ALA A 295     -32.897 -27.263  50.050  1.00 50.87           C  
ATOM   4288  HB1 ALA A 295     -32.665 -26.892  51.049  1.00 50.87           H  
ATOM   4289  HB2 ALA A 295     -32.550 -28.292  49.963  1.00 50.87           H  
ATOM   4290  HB3 ALA A 295     -33.978 -27.270  49.906  1.00 50.87           H  
ATOM   4291  O   ALA A 295     -33.152 -26.619  46.764  1.00 50.87           O  
ATOM   4292  N   THR A 296     -31.508 -28.014  47.179  1.00 47.15           N  
ATOM   4293  H   THR A 296     -31.847 -28.453  46.335  1.00 47.15           H  
ATOM   4294  CA  THR A 296     -30.143 -28.503  47.557  1.00 47.15           C  
ATOM   4295  HA  THR A 296     -29.426 -27.684  47.499  1.00 47.15           H  
ATOM   4296  C   THR A 296     -29.732 -29.590  46.528  1.00 47.15           C  
ATOM   4297  CB  THR A 296     -30.082 -29.131  48.974  1.00 47.15           C  
ATOM   4298  HB  THR A 296     -31.003 -29.681  49.169  1.00 47.15           H  
ATOM   4299  O   THR A 296     -30.624 -30.244  46.002  1.00 47.15           O  
ATOM   4300  CG2 THR A 296     -28.903 -30.052  49.301  1.00 47.15           C  
ATOM   4301 HG21 THR A 296     -27.957 -29.573  49.050  1.00 47.15           H  
ATOM   4302 HG22 THR A 296     -29.006 -30.986  48.749  1.00 47.15           H  
ATOM   4303 HG23 THR A 296     -28.903 -30.310  50.359  1.00 47.15           H  
ATOM   4304  OG1 THR A 296     -29.910 -28.125  49.941  1.00 47.15           O  
ATOM   4305  HG1 THR A 296     -29.698 -28.572  50.764  1.00 47.15           H  
ATOM   4306  N   ALA A 297     -28.421 -29.834  46.324  1.00 49.26           N  
ATOM   4307  H   ALA A 297     -27.765 -29.237  46.806  1.00 49.26           H  
ATOM   4308  CA  ALA A 297     -27.806 -30.979  45.604  1.00 49.26           C  
ATOM   4309  HA  ALA A 297     -26.730 -30.829  45.690  1.00 49.26           H  
ATOM   4310  C   ALA A 297     -28.091 -31.076  44.080  1.00 49.26           C  
ATOM   4311  CB  ALA A 297     -28.100 -32.281  46.366  1.00 49.26           C  
ATOM   4312  HB1 ALA A 297     -27.620 -32.258  47.345  1.00 49.26           H  
ATOM   4313  HB2 ALA A 297     -29.176 -32.416  46.481  1.00 49.26           H  
ATOM   4314  HB3 ALA A 297     -27.718 -33.136  45.810  1.00 49.26           H  
ATOM   4315  O   ALA A 297     -29.226 -31.032  43.628  1.00 49.26           O  
ATOM   4316  N   GLU A 298     -27.091 -31.035  43.193  1.00 51.61           N  
ATOM   4317  H   GLU A 298     -27.458 -30.666  42.327  1.00 51.61           H  
ATOM   4318  CA  GLU A 298     -25.999 -32.004  42.938  1.00 51.61           C  
ATOM   4319  HA  GLU A 298     -25.310 -31.481  42.274  1.00 51.61           H  
ATOM   4320  C   GLU A 298     -26.397 -33.273  42.165  1.00 51.61           C  
ATOM   4321  CB  GLU A 298     -25.122 -32.407  44.135  1.00 51.61           C  
ATOM   4322  HB2 GLU A 298     -24.521 -33.262  43.825  1.00 51.61           H  
ATOM   4323  HB3 GLU A 298     -25.737 -32.743  44.969  1.00 51.61           H  
ATOM   4324  O   GLU A 298     -26.992 -34.208  42.694  1.00 51.61           O  
ATOM   4325  CG  GLU A 298     -24.139 -31.335  44.597  1.00 51.61           C  
ATOM   4326  HG2 GLU A 298     -23.527 -31.022  43.751  1.00 51.61           H  
ATOM   4327  HG3 GLU A 298     -24.682 -30.462  44.960  1.00 51.61           H  
ATOM   4328  CD  GLU A 298     -23.258 -31.918  45.706  1.00 51.61           C  
ATOM   4329  OE1 GLU A 298     -22.112 -32.305  45.387  1.00 51.61           O  
ATOM   4330  OE2 GLU A 298     -23.757 -31.976  46.852  1.00 51.61           O  
ATOM   4331  N   SER A 299     -25.906 -33.349  40.927  1.00 52.38           N  
ATOM   4332  H   SER A 299     -25.630 -32.483  40.485  1.00 52.38           H  
ATOM   4333  CA  SER A 299     -25.242 -34.527  40.353  1.00 52.38           C  
ATOM   4334  HA  SER A 299     -24.562 -34.953  41.092  1.00 52.38           H  
ATOM   4335  C   SER A 299     -24.418 -34.070  39.145  1.00 52.38           C  
ATOM   4336  CB  SER A 299     -26.242 -35.614  39.955  1.00 52.38           C  
ATOM   4337  HB2 SER A 299     -27.149 -35.157  39.560  1.00 52.38           H  
ATOM   4338  HB3 SER A 299     -25.811 -36.267  39.195  1.00 52.38           H  
ATOM   4339  O   SER A 299     -24.876 -33.230  38.371  1.00 52.38           O  
ATOM   4340  OG  SER A 299     -26.531 -36.372  41.112  1.00 52.38           O  
ATOM   4341  HG  SER A 299     -26.778 -35.753  41.803  1.00 52.38           H  
ATOM   4342  N   ALA A 300     -23.188 -34.566  39.017  1.00 46.19           N  
ATOM   4343  H   ALA A 300     -22.910 -35.309  39.642  1.00 46.19           H  
ATOM   4344  CA  ALA A 300     -22.298 -34.301  37.883  1.00 46.19           C  
ATOM   4345  HA  ALA A 300     -22.724 -33.518  37.256  1.00 46.19           H  
ATOM   4346  C   ALA A 300     -22.156 -35.565  37.009  1.00 46.19           C  
ATOM   4347  CB  ALA A 300     -20.956 -33.795  38.440  1.00 46.19           C  
ATOM   4348  HB1 ALA A 300     -21.127 -32.966  39.128  1.00 46.19           H  
ATOM   4349  HB2 ALA A 300     -20.446 -34.601  38.968  1.00 46.19           H  
ATOM   4350  HB3 ALA A 300     -20.320 -33.446  37.626  1.00 46.19           H  
ATOM   4351  O   ALA A 300     -22.831 -36.556  37.282  1.00 46.19           O  
ATOM   4352  N   SER A 301     -21.229 -35.533  36.036  1.00 55.56           N  
ATOM   4353  H   SER A 301     -20.695 -34.682  35.935  1.00 55.56           H  
ATOM   4354  CA  SER A 301     -20.794 -36.692  35.221  1.00 55.56           C  
ATOM   4355  HA  SER A 301     -19.875 -36.400  34.712  1.00 55.56           H  
ATOM   4356  C   SER A 301     -21.815 -37.099  34.123  1.00 55.56           C  
ATOM   4357  CB  SER A 301     -20.411 -37.844  36.180  1.00 55.56           C  
ATOM   4358  HB2 SER A 301     -21.313 -38.324  36.559  1.00 55.56           H  
ATOM   4359  HB3 SER A 301     -19.824 -38.606  35.668  1.00 55.56           H  
ATOM   4360  O   SER A 301     -23.016 -37.046  34.356  1.00 55.56           O  
ATOM   4361  OG  SER A 301     -19.625 -37.383  37.272  1.00 55.56           O  
ATOM   4362  HG  SER A 301     -19.435 -38.147  37.822  1.00 55.56           H  
ATOM   4363  N   GLU A 302     -21.468 -37.452  32.876  1.00 55.52           N  
ATOM   4364  H   GLU A 302     -22.272 -37.629  32.290  1.00 55.52           H  
ATOM   4365  CA  GLU A 302     -20.180 -37.592  32.154  1.00 55.52           C  
ATOM   4366  HA  GLU A 302     -19.395 -37.044  32.675  1.00 55.52           H  
ATOM   4367  C   GLU A 302     -20.278 -37.021  30.709  1.00 55.52           C  
ATOM   4368  CB  GLU A 302     -19.781 -39.084  32.079  1.00 55.52           C  
ATOM   4369  HB2 GLU A 302     -18.956 -39.213  31.378  1.00 55.52           H  
ATOM   4370  HB3 GLU A 302     -20.620 -39.678  31.719  1.00 55.52           H  
ATOM   4371  O   GLU A 302     -21.386 -36.752  30.238  1.00 55.52           O  
ATOM   4372  CG  GLU A 302     -19.330 -39.596  33.443  1.00 55.52           C  
ATOM   4373  HG2 GLU A 302     -20.221 -39.787  34.040  1.00 55.52           H  
ATOM   4374  HG3 GLU A 302     -18.732 -38.816  33.916  1.00 55.52           H  
ATOM   4375  CD  GLU A 302     -18.485 -40.867  33.378  1.00 55.52           C  
ATOM   4376  OE1 GLU A 302     -17.243 -40.719  33.415  1.00 55.52           O  
ATOM   4377  OE2 GLU A 302     -19.089 -41.962  33.356  1.00 55.52           O  
ATOM   4378  N   PRO A 303     -19.154 -36.792  29.992  1.00 43.92           N  
ATOM   4379  CA  PRO A 303     -19.147 -36.306  28.604  1.00 43.92           C  
ATOM   4380  HA  PRO A 303     -20.022 -35.689  28.401  1.00 43.92           H  
ATOM   4381  C   PRO A 303     -19.070 -37.438  27.555  1.00 43.92           C  
ATOM   4382  CB  PRO A 303     -17.878 -35.449  28.543  1.00 43.92           C  
ATOM   4383  HB2 PRO A 303     -18.071 -34.481  29.006  1.00 43.92           H  
ATOM   4384  HB3 PRO A 303     -17.509 -35.315  27.526  1.00 43.92           H  
ATOM   4385  O   PRO A 303     -18.528 -38.492  27.857  1.00 43.92           O  
ATOM   4386  CG  PRO A 303     -16.894 -36.243  29.406  1.00 43.92           C  
ATOM   4387  HG2 PRO A 303     -16.448 -37.046  28.819  1.00 43.92           H  
ATOM   4388  HG3 PRO A 303     -16.116 -35.603  29.823  1.00 43.92           H  
ATOM   4389  CD  PRO A 303     -17.783 -36.836  30.502  1.00 43.92           C  
ATOM   4390  HD2 PRO A 303     -17.705 -36.225  31.402  1.00 43.92           H  
ATOM   4391  HD3 PRO A 303     -17.464 -37.857  30.711  1.00 43.92           H  
ATOM   4392  N   ASP A 304     -19.469 -37.175  26.297  1.00 43.65           N  
ATOM   4393  H   ASP A 304     -20.246 -36.539  26.188  1.00 43.65           H  
ATOM   4394  CA  ASP A 304     -18.513 -37.114  25.165  1.00 43.65           C  
ATOM   4395  HA  ASP A 304     -17.715 -36.447  25.490  1.00 43.65           H  
ATOM   4396  C   ASP A 304     -19.109 -36.491  23.867  1.00 43.65           C  
ATOM   4397  CB  ASP A 304     -17.840 -38.469  24.819  1.00 43.65           C  
ATOM   4398  HB2 ASP A 304     -17.935 -39.184  25.637  1.00 43.65           H  
ATOM   4399  HB3 ASP A 304     -18.339 -38.915  23.959  1.00 43.65           H  
ATOM   4400  O   ASP A 304     -20.319 -36.438  23.668  1.00 43.65           O  
ATOM   4401  CG  ASP A 304     -16.341 -38.295  24.500  1.00 43.65           C  
ATOM   4402  OD1 ASP A 304     -15.981 -37.239  23.918  1.00 43.65           O  
ATOM   4403  OD2 ASP A 304     -15.545 -39.203  24.804  1.00 43.65           O  
ATOM   4404  N   SER A 305     -18.206 -36.000  23.011  1.00 50.17           N  
ATOM   4405  H   SER A 305     -17.268 -36.084  23.377  1.00 50.17           H  
ATOM   4406  CA  SER A 305     -18.203 -35.944  21.536  1.00 50.17           C  
ATOM   4407  HA  SER A 305     -17.555 -35.108  21.274  1.00 50.17           H  
ATOM   4408  C   SER A 305     -19.492 -35.741  20.717  1.00 50.17           C  
ATOM   4409  CB  SER A 305     -17.488 -37.197  21.013  1.00 50.17           C  
ATOM   4410  HB2 SER A 305     -17.606 -37.256  19.931  1.00 50.17           H  
ATOM   4411  HB3 SER A 305     -17.919 -38.093  21.461  1.00 50.17           H  
ATOM   4412  O   SER A 305     -20.203 -36.688  20.404  1.00 50.17           O  
ATOM   4413  OG  SER A 305     -16.105 -37.112  21.303  1.00 50.17           O  
ATOM   4414  HG  SER A 305     -15.983 -37.249  22.245  1.00 50.17           H  
ATOM   4415  N   GLU A 306     -19.597 -34.552  20.103  1.00 47.57           N  
ATOM   4416  H   GLU A 306     -19.046 -33.793  20.478  1.00 47.57           H  
ATOM   4417  CA  GLU A 306     -19.955 -34.400  18.676  1.00 47.57           C  
ATOM   4418  HA  GLU A 306     -19.530 -35.261  18.160  1.00 47.57           H  
ATOM   4419  C   GLU A 306     -19.241 -33.164  18.053  1.00 47.57           C  
ATOM   4420  CB  GLU A 306     -21.486 -34.423  18.447  1.00 47.57           C  
ATOM   4421  HB2 GLU A 306     -21.752 -33.617  17.763  1.00 47.57           H  
ATOM   4422  HB3 GLU A 306     -22.014 -34.229  19.381  1.00 47.57           H  
ATOM   4423  O   GLU A 306     -18.658 -32.354  18.788  1.00 47.57           O  
ATOM   4424  CG  GLU A 306     -21.957 -35.773  17.854  1.00 47.57           C  
ATOM   4425  HG2 GLU A 306     -22.239 -36.442  18.667  1.00 47.57           H  
ATOM   4426  HG3 GLU A 306     -21.139 -36.244  17.310  1.00 47.57           H  
ATOM   4427  CD  GLU A 306     -23.140 -35.613  16.891  1.00 47.57           C  
ATOM   4428  OE1 GLU A 306     -23.000 -36.072  15.734  1.00 47.57           O  
ATOM   4429  OE2 GLU A 306     -24.140 -34.974  17.287  1.00 47.57           O  
ATOM   4430  N   PRO A 307     -19.133 -33.040  16.710  1.00 44.10           N  
ATOM   4431  CA  PRO A 307     -17.980 -32.376  16.087  1.00 44.10           C  
ATOM   4432  HA  PRO A 307     -17.092 -32.695  16.633  1.00 44.10           H  
ATOM   4433  C   PRO A 307     -17.975 -30.833  16.076  1.00 44.10           C  
ATOM   4434  CB  PRO A 307     -17.877 -32.961  14.674  1.00 44.10           C  
ATOM   4435  HB2 PRO A 307     -17.249 -33.851  14.694  1.00 44.10           H  
ATOM   4436  HB3 PRO A 307     -17.492 -32.242  13.951  1.00 44.10           H  
ATOM   4437  O   PRO A 307     -18.959 -30.149  15.792  1.00 44.10           O  
ATOM   4438  CG  PRO A 307     -19.314 -33.364  14.355  1.00 44.10           C  
ATOM   4439  HG2 PRO A 307     -19.879 -32.491  14.029  1.00 44.10           H  
ATOM   4440  HG3 PRO A 307     -19.361 -34.155  13.607  1.00 44.10           H  
ATOM   4441  CD  PRO A 307     -19.839 -33.835  15.709  1.00 44.10           C  
ATOM   4442  HD2 PRO A 307     -20.917 -33.681  15.753  1.00 44.10           H  
ATOM   4443  HD3 PRO A 307     -19.610 -34.892  15.842  1.00 44.10           H  
ATOM   4444  N   ARG A 308     -16.775 -30.262  16.272  1.00 34.00           N  
ATOM   4445  H   ARG A 308     -16.013 -30.892  16.476  1.00 34.00           H  
ATOM   4446  CA  ARG A 308     -16.490 -28.816  16.180  1.00 34.00           C  
ATOM   4447  HA  ARG A 308     -17.189 -28.282  16.824  1.00 34.00           H  
ATOM   4448  C   ARG A 308     -16.668 -28.260  14.758  1.00 34.00           C  
ATOM   4449  CB  ARG A 308     -15.047 -28.527  16.639  1.00 34.00           C  
ATOM   4450  HB2 ARG A 308     -14.383 -29.280  16.213  1.00 34.00           H  
ATOM   4451  HB3 ARG A 308     -14.752 -27.561  16.228  1.00 34.00           H  
ATOM   4452  O   ARG A 308     -15.717 -28.230  13.976  1.00 34.00           O  
ATOM   4453  CG  ARG A 308     -14.817 -28.436  18.151  1.00 34.00           C  
ATOM   4454  HG2 ARG A 308     -15.108 -29.365  18.640  1.00 34.00           H  
ATOM   4455  HG3 ARG A 308     -15.406 -27.611  18.551  1.00 34.00           H  
ATOM   4456  CD  ARG A 308     -13.317 -28.172  18.367  1.00 34.00           C  
ATOM   4457  HD2 ARG A 308     -12.778 -29.103  18.192  1.00 34.00           H  
ATOM   4458  HD3 ARG A 308     -12.980 -27.437  17.636  1.00 34.00           H  
ATOM   4459  NE  ARG A 308     -13.005 -27.657  19.713  1.00 34.00           N  
ATOM   4460  HE  ARG A 308     -13.768 -27.619  20.373  1.00 34.00           H  
ATOM   4461  NH1 ARG A 308     -10.737 -27.432  19.399  1.00 34.00           N  
ATOM   4462 HH11 ARG A 308     -10.824 -27.909  18.513  1.00 34.00           H  
ATOM   4463 HH12 ARG A 308      -9.820 -27.220  19.768  1.00 34.00           H  
ATOM   4464  NH2 ARG A 308     -11.642 -26.813  21.337  1.00 34.00           N  
ATOM   4465 HH21 ARG A 308     -12.416 -26.812  21.985  1.00 34.00           H  
ATOM   4466 HH22 ARG A 308     -10.710 -26.632  21.682  1.00 34.00           H  
ATOM   4467  CZ  ARG A 308     -11.803 -27.301  20.140  1.00 34.00           C  
ATOM   4468  N   SER A 309     -17.817 -27.650  14.475  1.00 42.73           N  
ATOM   4469  H   SER A 309     -18.604 -27.814  15.086  1.00 42.73           H  
ATOM   4470  CA  SER A 309     -17.905 -26.650  13.400  1.00 42.73           C  
ATOM   4471  HA  SER A 309     -17.472 -27.082  12.498  1.00 42.73           H  
ATOM   4472  C   SER A 309     -17.096 -25.395  13.775  1.00 42.73           C  
ATOM   4473  CB  SER A 309     -19.363 -26.318  13.081  1.00 42.73           C  
ATOM   4474  HB2 SER A 309     -19.841 -25.861  13.947  1.00 42.73           H  
ATOM   4475  HB3 SER A 309     -19.891 -27.236  12.821  1.00 42.73           H  
ATOM   4476  O   SER A 309     -17.299 -24.805  14.843  1.00 42.73           O  
ATOM   4477  OG  SER A 309     -19.400 -25.428  11.984  1.00 42.73           O  
ATOM   4478  HG  SER A 309     -20.151 -25.656  11.431  1.00 42.73           H  
ATOM   4479  N   LYS A 310     -16.141 -24.989  12.923  1.00 41.62           N  
ATOM   4480  H   LYS A 310     -16.052 -25.502  12.058  1.00 41.62           H  
ATOM   4481  CA  LYS A 310     -15.200 -23.878  13.178  1.00 41.62           C  
ATOM   4482  HA  LYS A 310     -14.824 -23.968  14.197  1.00 41.62           H  
ATOM   4483  C   LYS A 310     -15.886 -22.503  13.090  1.00 41.62           C  
ATOM   4484  CB  LYS A 310     -13.991 -23.939  12.217  1.00 41.62           C  
ATOM   4485  HB2 LYS A 310     -13.451 -22.996  12.301  1.00 41.62           H  
ATOM   4486  HB3 LYS A 310     -14.359 -24.014  11.193  1.00 41.62           H  
ATOM   4487  O   LYS A 310     -15.688 -21.757  12.135  1.00 41.62           O  
ATOM   4488  CG  LYS A 310     -12.968 -25.061  12.470  1.00 41.62           C  
ATOM   4489  HG2 LYS A 310     -13.444 -26.032  12.335  1.00 41.62           H  
ATOM   4490  HG3 LYS A 310     -12.586 -24.983  13.488  1.00 41.62           H  
ATOM   4491  CD  LYS A 310     -11.807 -24.904  11.467  1.00 41.62           C  
ATOM   4492  HD2 LYS A 310     -12.213 -24.972  10.458  1.00 41.62           H  
ATOM   4493  HD3 LYS A 310     -11.364 -23.915  11.590  1.00 41.62           H  
ATOM   4494  CE  LYS A 310     -10.709 -25.964  11.635  1.00 41.62           C  
ATOM   4495  HE2 LYS A 310     -11.167 -26.950  11.563  1.00 41.62           H  
ATOM   4496  HE3 LYS A 310     -10.274 -25.866  12.630  1.00 41.62           H  
ATOM   4497  NZ  LYS A 310      -9.654 -25.819  10.594  1.00 41.62           N  
ATOM   4498  HZ1 LYS A 310      -9.219 -24.908  10.637  1.00 41.62           H  
ATOM   4499  HZ2 LYS A 310     -10.048 -25.923   9.670  1.00 41.62           H  
ATOM   4500  HZ3 LYS A 310      -8.935 -26.520  10.700  1.00 41.62           H  
ATOM   4501  N   ARG A 311     -16.647 -22.111  14.116  1.00 38.59           N  
ATOM   4502  H   ARG A 311     -16.857 -22.799  14.825  1.00 38.59           H  
ATOM   4503  CA  ARG A 311     -17.078 -20.710  14.278  1.00 38.59           C  
ATOM   4504  HA  ARG A 311     -17.505 -20.370  13.334  1.00 38.59           H  
ATOM   4505  C   ARG A 311     -15.863 -19.814  14.552  1.00 38.59           C  
ATOM   4506  CB  ARG A 311     -18.153 -20.570  15.370  1.00 38.59           C  
ATOM   4507  HB2 ARG A 311     -17.890 -21.176  16.237  1.00 38.59           H  
ATOM   4508  HB3 ARG A 311     -18.193 -19.525  15.681  1.00 38.59           H  
ATOM   4509  O   ARG A 311     -15.315 -19.840  15.656  1.00 38.59           O  
ATOM   4510  CG  ARG A 311     -19.542 -20.964  14.844  1.00 38.59           C  
ATOM   4511  HG2 ARG A 311     -19.553 -22.023  14.586  1.00 38.59           H  
ATOM   4512  HG3 ARG A 311     -19.752 -20.383  13.946  1.00 38.59           H  
ATOM   4513  CD  ARG A 311     -20.637 -20.676  15.882  1.00 38.59           C  
ATOM   4514  HD2 ARG A 311     -20.539 -21.384  16.705  1.00 38.59           H  
ATOM   4515  HD3 ARG A 311     -20.496 -19.666  16.265  1.00 38.59           H  
ATOM   4516  NE  ARG A 311     -21.983 -20.777  15.284  1.00 38.59           N  
ATOM   4517  HE  ARG A 311     -22.029 -21.074  14.320  1.00 38.59           H  
ATOM   4518  NH1 ARG A 311     -23.213 -20.123  17.115  1.00 38.59           N  
ATOM   4519 HH11 ARG A 311     -24.111 -19.923  17.531  1.00 38.59           H  
ATOM   4520 HH12 ARG A 311     -22.366 -20.079  17.663  1.00 38.59           H  
ATOM   4521  NH2 ARG A 311     -24.249 -20.548  15.189  1.00 38.59           N  
ATOM   4522 HH21 ARG A 311     -25.133 -20.331  15.628  1.00 38.59           H  
ATOM   4523 HH22 ARG A 311     -24.246 -20.826  14.218  1.00 38.59           H  
ATOM   4524  CZ  ARG A 311     -23.136 -20.484  15.864  1.00 38.59           C  
ATOM   4525  N   ARG A 312     -15.462 -19.026  13.545  1.00 43.72           N  
ATOM   4526  H   ARG A 312     -15.911 -19.158  12.650  1.00 43.72           H  
ATOM   4527  CA  ARG A 312     -14.437 -17.973  13.651  1.00 43.72           C  
ATOM   4528  HA  ARG A 312     -13.459 -18.431  13.794  1.00 43.72           H  
ATOM   4529  C   ARG A 312     -14.731 -17.068  14.853  1.00 43.72           C  
ATOM   4530  CB  ARG A 312     -14.406 -17.126  12.365  1.00 43.72           C  
ATOM   4531  HB2 ARG A 312     -13.784 -16.249  12.548  1.00 43.72           H  
ATOM   4532  HB3 ARG A 312     -15.414 -16.776  12.146  1.00 43.72           H  
ATOM   4533  O   ARG A 312     -15.862 -16.614  15.027  1.00 43.72           O  
ATOM   4534  CG  ARG A 312     -13.840 -17.853  11.133  1.00 43.72           C  
ATOM   4535  HG2 ARG A 312     -12.805 -18.133  11.328  1.00 43.72           H  
ATOM   4536  HG3 ARG A 312     -14.422 -18.750  10.918  1.00 43.72           H  
ATOM   4537  CD  ARG A 312     -13.906 -16.900   9.933  1.00 43.72           C  
ATOM   4538  HD2 ARG A 312     -14.952 -16.698   9.705  1.00 43.72           H  
ATOM   4539  HD3 ARG A 312     -13.420 -15.963  10.207  1.00 43.72           H  
ATOM   4540  NE  ARG A 312     -13.233 -17.422   8.732  1.00 43.72           N  
ATOM   4541  HE  ARG A 312     -12.495 -18.096   8.878  1.00 43.72           H  
ATOM   4542  NH1 ARG A 312     -13.875 -15.701   7.376  1.00 43.72           N  
ATOM   4543 HH11 ARG A 312     -14.394 -15.357   8.171  1.00 43.72           H  
ATOM   4544 HH12 ARG A 312     -13.441 -14.941   6.873  1.00 43.72           H  
ATOM   4545  NH2 ARG A 312     -12.403 -17.175   6.617  1.00 43.72           N  
ATOM   4546 HH21 ARG A 312     -12.221 -16.554   5.841  1.00 43.72           H  
ATOM   4547 HH22 ARG A 312     -11.731 -17.900   6.827  1.00 43.72           H  
ATOM   4548  CZ  ARG A 312     -13.175 -16.777   7.579  1.00 43.72           C  
ATOM   4549  N   ARG A 313     -13.719 -16.809  15.687  1.00 44.84           N  
ATOM   4550  H   ARG A 313     -12.804 -17.155  15.436  1.00 44.84           H  
ATOM   4551  CA  ARG A 313     -13.820 -15.881  16.822  1.00 44.84           C  
ATOM   4552  HA  ARG A 313     -14.865 -15.774  17.112  1.00 44.84           H  
ATOM   4553  C   ARG A 313     -13.327 -14.507  16.393  1.00 44.84           C  
ATOM   4554  CB  ARG A 313     -13.032 -16.389  18.037  1.00 44.84           C  
ATOM   4555  HB2 ARG A 313     -12.970 -15.581  18.766  1.00 44.84           H  
ATOM   4556  HB3 ARG A 313     -12.017 -16.648  17.735  1.00 44.84           H  
ATOM   4557  O   ARG A 313     -12.174 -14.361  16.005  1.00 44.84           O  
ATOM   4558  CG  ARG A 313     -13.704 -17.597  18.703  1.00 44.84           C  
ATOM   4559  HG2 ARG A 313     -13.716 -18.442  18.014  1.00 44.84           H  
ATOM   4560  HG3 ARG A 313     -14.728 -17.336  18.969  1.00 44.84           H  
ATOM   4561  CD  ARG A 313     -12.931 -17.976  19.972  1.00 44.84           C  
ATOM   4562  HD2 ARG A 313     -12.857 -17.093  20.606  1.00 44.84           H  
ATOM   4563  HD3 ARG A 313     -11.925 -18.287  19.690  1.00 44.84           H  
ATOM   4564  NE  ARG A 313     -13.599 -19.061  20.718  1.00 44.84           N  
ATOM   4565  HE  ARG A 313     -14.378 -19.510  20.260  1.00 44.84           H  
ATOM   4566  NH1 ARG A 313     -12.275 -18.974  22.595  1.00 44.84           N  
ATOM   4567 HH11 ARG A 313     -11.722 -18.248  22.163  1.00 44.84           H  
ATOM   4568 HH12 ARG A 313     -12.038 -19.299  23.522  1.00 44.84           H  
ATOM   4569  NH2 ARG A 313     -13.972 -20.417  22.514  1.00 44.84           N  
ATOM   4570 HH21 ARG A 313     -13.738 -20.703  23.454  1.00 44.84           H  
ATOM   4571 HH22 ARG A 313     -14.770 -20.825  22.049  1.00 44.84           H  
ATOM   4572  CZ  ARG A 313     -13.280 -19.478  21.933  1.00 44.84           C  
ATOM   4573  N   LEU A 314     -14.206 -13.519  16.489  1.00 41.25           N  
ATOM   4574  H   LEU A 314     -15.128 -13.728  16.845  1.00 41.25           H  
ATOM   4575  CA  LEU A 314     -13.907 -12.119  16.215  1.00 41.25           C  
ATOM   4576  HA  LEU A 314     -12.977 -12.043  15.652  1.00 41.25           H  
ATOM   4577  C   LEU A 314     -13.707 -11.406  17.561  1.00 41.25           C  
ATOM   4578  CB  LEU A 314     -15.038 -11.531  15.354  1.00 41.25           C  
ATOM   4579  HB2 LEU A 314     -15.968 -11.599  15.917  1.00 41.25           H  
ATOM   4580  HB3 LEU A 314     -14.815 -10.477  15.186  1.00 41.25           H  
ATOM   4581  O   LEU A 314     -14.443 -11.671  18.514  1.00 41.25           O  
ATOM   4582  CG  LEU A 314     -15.214 -12.235  13.986  1.00 41.25           C  
ATOM   4583  HG  LEU A 314     -15.075 -13.310  14.102  1.00 41.25           H  
ATOM   4584  CD1 LEU A 314     -16.613 -12.048  13.398  1.00 41.25           C  
ATOM   4585 HD11 LEU A 314     -17.369 -12.332  14.131  1.00 41.25           H  
ATOM   4586 HD12 LEU A 314     -16.722 -12.681  12.518  1.00 41.25           H  
ATOM   4587 HD13 LEU A 314     -16.768 -11.013  13.092  1.00 41.25           H  
ATOM   4588  CD2 LEU A 314     -14.195 -11.731  12.968  1.00 41.25           C  
ATOM   4589 HD21 LEU A 314     -14.298 -10.657  12.819  1.00 41.25           H  
ATOM   4590 HD22 LEU A 314     -14.339 -12.233  12.012  1.00 41.25           H  
ATOM   4591 HD23 LEU A 314     -13.184 -11.945  13.316  1.00 41.25           H  
ATOM   4592  N   HIS A 315     -12.683 -10.559  17.659  1.00 42.74           N  
ATOM   4593  H   HIS A 315     -12.166 -10.318  16.826  1.00 42.74           H  
ATOM   4594  CA  HIS A 315     -12.242  -9.952  18.919  1.00 42.74           C  
ATOM   4595  HA  HIS A 315     -12.733 -10.461  19.748  1.00 42.74           H  
ATOM   4596  C   HIS A 315     -12.606  -8.455  18.963  1.00 42.74           C  
ATOM   4597  CB  HIS A 315     -10.729 -10.172  19.090  1.00 42.74           C  
ATOM   4598  HB2 HIS A 315     -10.376  -9.512  19.882  1.00 42.74           H  
ATOM   4599  HB3 HIS A 315     -10.212  -9.883  18.175  1.00 42.74           H  
ATOM   4600  O   HIS A 315     -12.333  -7.755  17.989  1.00 42.74           O  
ATOM   4601  CG  HIS A 315     -10.345 -11.589  19.456  1.00 42.74           C  
ATOM   4602  CD2 HIS A 315     -10.429 -12.711  18.672  1.00 42.74           C  
ATOM   4603  HD2 HIS A 315     -10.792 -12.749  17.655  1.00 42.74           H  
ATOM   4604  ND1 HIS A 315      -9.811 -11.984  20.661  1.00 42.74           N  
ATOM   4605  HD1 HIS A 315      -9.561 -11.370  21.423  1.00 42.74           H  
ATOM   4606  CE1 HIS A 315      -9.580 -13.305  20.606  1.00 42.74           C  
ATOM   4607  HE1 HIS A 315      -9.133 -13.887  21.398  1.00 42.74           H  
ATOM   4608  NE2 HIS A 315      -9.959 -13.802  19.418  1.00 42.74           N  
ATOM   4609  N   PRO A 316     -13.203  -7.942  20.058  1.00 42.98           N  
ATOM   4610  CA  PRO A 316     -13.489  -6.518  20.213  1.00 42.98           C  
ATOM   4611  HA  PRO A 316     -13.866  -6.105  19.277  1.00 42.98           H  
ATOM   4612  C   PRO A 316     -12.241  -5.728  20.639  1.00 42.98           C  
ATOM   4613  CB  PRO A 316     -14.588  -6.454  21.277  1.00 42.98           C  
ATOM   4614  HB2 PRO A 316     -14.588  -5.507  21.817  1.00 42.98           H  
ATOM   4615  HB3 PRO A 316     -15.557  -6.627  20.808  1.00 42.98           H  
ATOM   4616  O   PRO A 316     -11.410  -6.232  21.396  1.00 42.98           O  
ATOM   4617  CG  PRO A 316     -14.247  -7.633  22.188  1.00 42.98           C  
ATOM   4618  HG2 PRO A 316     -15.125  -8.002  22.718  1.00 42.98           H  
ATOM   4619  HG3 PRO A 316     -13.471  -7.339  22.895  1.00 42.98           H  
ATOM   4620  CD  PRO A 316     -13.690  -8.679  21.218  1.00 42.98           C  
ATOM   4621  HD2 PRO A 316     -12.884  -9.237  21.695  1.00 42.98           H  
ATOM   4622  HD3 PRO A 316     -14.488  -9.354  20.909  1.00 42.98           H  
ATOM   4623  N   VAL A 317     -12.147  -4.469  20.205  1.00 47.77           N  
ATOM   4624  H   VAL A 317     -12.868  -4.114  19.593  1.00 47.77           H  
ATOM   4625  CA  VAL A 317     -11.106  -3.519  20.637  1.00 47.77           C  
ATOM   4626  HA  VAL A 317     -10.171  -4.067  20.757  1.00 47.77           H  
ATOM   4627  C   VAL A 317     -11.513  -2.872  21.975  1.00 47.77           C  
ATOM   4628  CB  VAL A 317     -10.861  -2.437  19.563  1.00 47.77           C  
ATOM   4629  HB  VAL A 317     -11.781  -1.873  19.407  1.00 47.77           H  
ATOM   4630  O   VAL A 317     -12.634  -2.364  22.059  1.00 47.77           O  
ATOM   4631  CG1 VAL A 317      -9.753  -1.462  19.978  1.00 47.77           C  
ATOM   4632 HG11 VAL A 317      -8.825  -2.000  20.169  1.00 47.77           H  
ATOM   4633 HG12 VAL A 317      -9.581  -0.736  19.183  1.00 47.77           H  
ATOM   4634 HG13 VAL A 317     -10.039  -0.912  20.874  1.00 47.77           H  
ATOM   4635  CG2 VAL A 317     -10.451  -3.067  18.223  1.00 47.77           C  
ATOM   4636 HG21 VAL A 317      -9.547  -3.663  18.351  1.00 47.77           H  
ATOM   4637 HG22 VAL A 317     -10.255  -2.283  17.492  1.00 47.77           H  
ATOM   4638 HG23 VAL A 317     -11.247  -3.701  17.834  1.00 47.77           H  
ATOM   4639  N   PRO A 318     -10.657  -2.878  23.016  1.00 42.31           N  
ATOM   4640  CA  PRO A 318     -10.974  -2.290  24.317  1.00 42.31           C  
ATOM   4641  HA  PRO A 318     -12.047  -2.335  24.506  1.00 42.31           H  
ATOM   4642  C   PRO A 318     -10.510  -0.827  24.439  1.00 42.31           C  
ATOM   4643  CB  PRO A 318     -10.262  -3.199  25.324  1.00 42.31           C  
ATOM   4644  HB2 PRO A 318     -10.029  -2.682  26.254  1.00 42.31           H  
ATOM   4645  HB3 PRO A 318     -10.881  -4.074  25.521  1.00 42.31           H  
ATOM   4646  O   PRO A 318      -9.318  -0.546  24.444  1.00 42.31           O  
ATOM   4647  CG  PRO A 318      -8.996  -3.630  24.579  1.00 42.31           C  
ATOM   4648  HG2 PRO A 318      -8.209  -2.888  24.718  1.00 42.31           H  
ATOM   4649  HG3 PRO A 318      -8.650  -4.608  24.912  1.00 42.31           H  
ATOM   4650  CD  PRO A 318      -9.426  -3.656  23.110  1.00 42.31           C  
ATOM   4651  HD2 PRO A 318      -9.620  -4.688  22.815  1.00 42.31           H  
ATOM   4652  HD3 PRO A 318      -8.645  -3.225  22.483  1.00 42.31           H  
ATOM   4653  N   GLU A 319     -11.449   0.099  24.627  1.00 52.57           N  
ATOM   4654  H   GLU A 319     -12.421  -0.171  24.565  1.00 52.57           H  
ATOM   4655  CA  GLU A 319     -11.198   1.446  25.169  1.00 52.57           C  
ATOM   4656  HA  GLU A 319     -10.400   1.383  25.908  1.00 52.57           H  
ATOM   4657  C   GLU A 319     -12.474   1.925  25.885  1.00 52.57           C  
ATOM   4658  CB  GLU A 319     -10.765   2.424  24.056  1.00 52.57           C  
ATOM   4659  HB2 GLU A 319     -11.588   3.098  23.819  1.00 52.57           H  
ATOM   4660  HB3 GLU A 319     -10.524   1.868  23.150  1.00 52.57           H  
ATOM   4661  O   GLU A 319     -13.573   1.483  25.528  1.00 52.57           O  
ATOM   4662  CG  GLU A 319      -9.531   3.251  24.460  1.00 52.57           C  
ATOM   4663  HG2 GLU A 319      -8.685   2.583  24.623  1.00 52.57           H  
ATOM   4664  HG3 GLU A 319      -9.747   3.771  25.393  1.00 52.57           H  
ATOM   4665  CD  GLU A 319      -9.177   4.274  23.374  1.00 52.57           C  
ATOM   4666  OE1 GLU A 319      -8.909   3.850  22.227  1.00 52.57           O  
ATOM   4667  OE2 GLU A 319      -9.405   5.503  23.547  1.00 52.57           O  
ATOM   4668  N   THR A 320     -12.372   2.778  26.911  1.00 51.14           N  
ATOM   4669  H   THR A 320     -11.484   3.188  27.162  1.00 51.14           H  
ATOM   4670  CA  THR A 320     -13.557   3.154  27.703  1.00 51.14           C  
ATOM   4671  HA  THR A 320     -14.229   2.296  27.704  1.00 51.14           H  
ATOM   4672  C   THR A 320     -14.336   4.313  27.074  1.00 51.14           C  
ATOM   4673  CB  THR A 320     -13.248   3.423  29.182  1.00 51.14           C  
ATOM   4674  HB  THR A 320     -14.201   3.471  29.709  1.00 51.14           H  
ATOM   4675  O   THR A 320     -13.784   5.185  26.405  1.00 51.14           O  
ATOM   4676  CG2 THR A 320     -12.408   2.332  29.845  1.00 51.14           C  
ATOM   4677 HG21 THR A 320     -12.312   2.551  30.908  1.00 51.14           H  
ATOM   4678 HG22 THR A 320     -12.890   1.362  29.719  1.00 51.14           H  
ATOM   4679 HG23 THR A 320     -11.411   2.303  29.405  1.00 51.14           H  
ATOM   4680  OG1 THR A 320     -12.618   4.658  29.349  1.00 51.14           O  
ATOM   4681  HG1 THR A 320     -11.731   4.576  28.989  1.00 51.14           H  
ATOM   4682  N   VAL A 321     -15.657   4.340  27.293  1.00 40.10           N  
ATOM   4683  H   VAL A 321     -16.060   3.598  27.847  1.00 40.10           H  
ATOM   4684  CA  VAL A 321     -16.573   5.321  26.671  1.00 40.10           C  
ATOM   4685  HA  VAL A 321     -16.495   5.227  25.587  1.00 40.10           H  
ATOM   4686  C   VAL A 321     -16.203   6.772  27.013  1.00 40.10           C  
ATOM   4687  CB  VAL A 321     -18.033   5.020  27.079  1.00 40.10           C  
ATOM   4688  HB  VAL A 321     -18.118   5.088  28.163  1.00 40.10           H  
ATOM   4689  O   VAL A 321     -16.389   7.662  26.187  1.00 40.10           O  
ATOM   4690  CG1 VAL A 321     -19.047   5.986  26.453  1.00 40.10           C  
ATOM   4691 HG11 VAL A 321     -20.062   5.693  26.720  1.00 40.10           H  
ATOM   4692 HG12 VAL A 321     -18.943   5.991  25.368  1.00 40.10           H  
ATOM   4693 HG13 VAL A 321     -18.886   6.997  26.827  1.00 40.10           H  
ATOM   4694  CG2 VAL A 321     -18.444   3.601  26.651  1.00 40.10           C  
ATOM   4695 HG21 VAL A 321     -18.333   3.493  25.572  1.00 40.10           H  
ATOM   4696 HG22 VAL A 321     -19.483   3.419  26.924  1.00 40.10           H  
ATOM   4697 HG23 VAL A 321     -17.828   2.853  27.151  1.00 40.10           H  
ATOM   4698  N   TRP A 322     -15.636   7.006  28.197  1.00 44.87           N  
ATOM   4699  H   TRP A 322     -15.428   6.221  28.797  1.00 44.87           H  
ATOM   4700  CA  TRP A 322     -15.276   8.342  28.677  1.00 44.87           C  
ATOM   4701  HA  TRP A 322     -16.094   9.024  28.446  1.00 44.87           H  
ATOM   4702  C   TRP A 322     -14.028   8.891  27.966  1.00 44.87           C  
ATOM   4703  CB  TRP A 322     -15.120   8.259  30.203  1.00 44.87           C  
ATOM   4704  HB2 TRP A 322     -14.109   7.930  30.442  1.00 44.87           H  
ATOM   4705  HB3 TRP A 322     -15.801   7.500  30.588  1.00 44.87           H  
ATOM   4706  O   TRP A 322     -14.034  10.023  27.484  1.00 44.87           O  
ATOM   4707  CG  TRP A 322     -15.426   9.505  30.970  1.00 44.87           C  
ATOM   4708  CD1 TRP A 322     -16.538  10.264  30.828  1.00 44.87           C  
ATOM   4709  HD1 TRP A 322     -17.331  10.087  30.117  1.00 44.87           H  
ATOM   4710  CD2 TRP A 322     -14.645  10.134  32.035  1.00 44.87           C  
ATOM   4711  CE2 TRP A 322     -15.362  11.276  32.503  1.00 44.87           C  
ATOM   4712  CE3 TRP A 322     -13.404   9.858  32.651  1.00 44.87           C  
ATOM   4713  HE3 TRP A 322     -12.819   9.017  32.311  1.00 44.87           H  
ATOM   4714  NE1 TRP A 322     -16.502  11.309  31.729  1.00 44.87           N  
ATOM   4715  HE1 TRP A 322     -17.216  12.021  31.779  1.00 44.87           H  
ATOM   4716  CH2 TRP A 322     -13.638  11.801  34.117  1.00 44.87           C  
ATOM   4717  HH2 TRP A 322     -13.237  12.438  34.891  1.00 44.87           H  
ATOM   4718  CZ2 TRP A 322     -14.879  12.100  33.529  1.00 44.87           C  
ATOM   4719  HZ2 TRP A 322     -15.442  12.965  33.848  1.00 44.87           H  
ATOM   4720  CZ3 TRP A 322     -12.906  10.684  33.678  1.00 44.87           C  
ATOM   4721  HZ3 TRP A 322     -11.943  10.471  34.119  1.00 44.87           H  
ATOM   4722  N   GLU A 323     -13.011   8.044  27.768  1.00 52.47           N  
ATOM   4723  H   GLU A 323     -13.064   7.118  28.167  1.00 52.47           H  
ATOM   4724  CA  GLU A 323     -11.818   8.370  26.972  1.00 52.47           C  
ATOM   4725  HA  GLU A 323     -11.339   9.260  27.380  1.00 52.47           H  
ATOM   4726  C   GLU A 323     -12.153   8.640  25.497  1.00 52.47           C  
ATOM   4727  CB  GLU A 323     -10.832   7.196  27.008  1.00 52.47           C  
ATOM   4728  HB2 GLU A 323     -11.338   6.317  26.609  1.00 52.47           H  
ATOM   4729  HB3 GLU A 323      -9.994   7.419  26.348  1.00 52.47           H  
ATOM   4730  O   GLU A 323     -11.458   9.413  24.839  1.00 52.47           O  
ATOM   4731  CG  GLU A 323     -10.271   6.869  28.394  1.00 52.47           C  
ATOM   4732  HG2 GLU A 323      -9.585   7.660  28.698  1.00 52.47           H  
ATOM   4733  HG3 GLU A 323     -11.076   6.815  29.127  1.00 52.47           H  
ATOM   4734  CD  GLU A 323      -9.552   5.520  28.319  1.00 52.47           C  
ATOM   4735  OE1 GLU A 323      -8.305   5.534  28.259  1.00 52.47           O  
ATOM   4736  OE2 GLU A 323     -10.270   4.489  28.236  1.00 52.47           O  
ATOM   4737  N   LEU A 324     -13.212   8.017  24.958  1.00 42.80           N  
ATOM   4738  H   LEU A 324     -13.714   7.356  25.534  1.00 42.80           H  
ATOM   4739  CA  LEU A 324     -13.739   8.370  23.638  1.00 42.80           C  
ATOM   4740  HA  LEU A 324     -12.913   8.400  22.927  1.00 42.80           H  
ATOM   4741  C   LEU A 324     -14.361   9.771  23.637  1.00 42.80           C  
ATOM   4742  CB  LEU A 324     -14.794   7.354  23.147  1.00 42.80           C  
ATOM   4743  HB2 LEU A 324     -15.397   6.998  23.982  1.00 42.80           H  
ATOM   4744  HB3 LEU A 324     -15.468   7.891  22.479  1.00 42.80           H  
ATOM   4745  O   LEU A 324     -14.106  10.537  22.713  1.00 42.80           O  
ATOM   4746  CG  LEU A 324     -14.244   6.157  22.359  1.00 42.80           C  
ATOM   4747  HG  LEU A 324     -13.447   6.498  21.698  1.00 42.80           H  
ATOM   4748  CD1 LEU A 324     -13.699   5.052  23.257  1.00 42.80           C  
ATOM   4749 HD11 LEU A 324     -12.861   5.425  23.846  1.00 42.80           H  
ATOM   4750 HD12 LEU A 324     -13.382   4.190  22.669  1.00 42.80           H  
ATOM   4751 HD13 LEU A 324     -14.477   4.721  23.944  1.00 42.80           H  
ATOM   4752  CD2 LEU A 324     -15.353   5.548  21.497  1.00 42.80           C  
ATOM   4753 HD21 LEU A 324     -14.968   4.699  20.932  1.00 42.80           H  
ATOM   4754 HD22 LEU A 324     -16.175   5.214  22.131  1.00 42.80           H  
ATOM   4755 HD23 LEU A 324     -15.725   6.292  20.792  1.00 42.80           H  
ATOM   4756  N   GLU A 325     -15.213  10.089  24.611  1.00 44.12           N  
ATOM   4757  H   GLU A 325     -15.363   9.431  25.362  1.00 44.12           H  
ATOM   4758  CA  GLU A 325     -16.036  11.303  24.586  1.00 44.12           C  
ATOM   4759  HA  GLU A 325     -16.556  11.340  23.629  1.00 44.12           H  
ATOM   4760  C   GLU A 325     -15.202  12.589  24.678  1.00 44.12           C  
ATOM   4761  CB  GLU A 325     -17.102  11.212  25.689  1.00 44.12           C  
ATOM   4762  HB2 GLU A 325     -16.623  11.200  26.668  1.00 44.12           H  
ATOM   4763  HB3 GLU A 325     -17.651  10.280  25.554  1.00 44.12           H  
ATOM   4764  O   GLU A 325     -15.454  13.542  23.938  1.00 44.12           O  
ATOM   4765  CG  GLU A 325     -18.094  12.382  25.609  1.00 44.12           C  
ATOM   4766  HG2 GLU A 325     -18.375  12.525  24.566  1.00 44.12           H  
ATOM   4767  HG3 GLU A 325     -17.604  13.294  25.951  1.00 44.12           H  
ATOM   4768  CD  GLU A 325     -19.363  12.146  26.440  1.00 44.12           C  
ATOM   4769  OE1 GLU A 325     -20.430  12.602  25.968  1.00 44.12           O  
ATOM   4770  OE2 GLU A 325     -19.260  11.540  27.529  1.00 44.12           O  
ATOM   4771  N   GLU A 326     -14.161  12.600  25.512  1.00 52.91           N  
ATOM   4772  H   GLU A 326     -14.015  11.799  26.110  1.00 52.91           H  
ATOM   4773  CA  GLU A 326     -13.257  13.745  25.641  1.00 52.91           C  
ATOM   4774  HA  GLU A 326     -13.861  14.644  25.768  1.00 52.91           H  
ATOM   4775  C   GLU A 326     -12.405  13.955  24.378  1.00 52.91           C  
ATOM   4776  CB  GLU A 326     -12.424  13.562  26.913  1.00 52.91           C  
ATOM   4777  HB2 GLU A 326     -13.105  13.337  27.733  1.00 52.91           H  
ATOM   4778  HB3 GLU A 326     -11.739  12.723  26.789  1.00 52.91           H  
ATOM   4779  O   GLU A 326     -12.422  15.044  23.794  1.00 52.91           O  
ATOM   4780  CG  GLU A 326     -11.643  14.830  27.265  1.00 52.91           C  
ATOM   4781  HG2 GLU A 326     -12.297  15.693  27.139  1.00 52.91           H  
ATOM   4782  HG3 GLU A 326     -10.801  14.938  26.582  1.00 52.91           H  
ATOM   4783  CD  GLU A 326     -11.150  14.761  28.713  1.00 52.91           C  
ATOM   4784  OE1 GLU A 326     -11.547  15.666  29.481  1.00 52.91           O  
ATOM   4785  OE2 GLU A 326     -10.427  13.790  29.023  1.00 52.91           O  
ATOM   4786  N   LYS A 327     -11.786  12.884  23.853  1.00 46.85           N  
ATOM   4787  H   LYS A 327     -11.853  12.017  24.365  1.00 46.85           H  
ATOM   4788  CA  LYS A 327     -11.030  12.887  22.579  1.00 46.85           C  
ATOM   4789  HA  LYS A 327     -10.276  13.672  22.626  1.00 46.85           H  
ATOM   4790  C   LYS A 327     -11.898  13.207  21.348  1.00 46.85           C  
ATOM   4791  CB  LYS A 327     -10.324  11.529  22.382  1.00 46.85           C  
ATOM   4792  HB2 LYS A 327     -11.087  10.750  22.380  1.00 46.85           H  
ATOM   4793  HB3 LYS A 327      -9.836  11.522  21.407  1.00 46.85           H  
ATOM   4794  O   LYS A 327     -11.373  13.371  20.251  1.00 46.85           O  
ATOM   4795  CG  LYS A 327      -9.259  11.190  23.444  1.00 46.85           C  
ATOM   4796  HG2 LYS A 327      -8.433  11.899  23.379  1.00 46.85           H  
ATOM   4797  HG3 LYS A 327      -9.703  11.277  24.436  1.00 46.85           H  
ATOM   4798  CD  LYS A 327      -8.723   9.753  23.254  1.00 46.85           C  
ATOM   4799  HD2 LYS A 327      -9.555   9.100  22.990  1.00 46.85           H  
ATOM   4800  HD3 LYS A 327      -7.995   9.738  22.443  1.00 46.85           H  
ATOM   4801  CE  LYS A 327      -8.090   9.213  24.548  1.00 46.85           C  
ATOM   4802  HE2 LYS A 327      -7.179   9.770  24.765  1.00 46.85           H  
ATOM   4803  HE3 LYS A 327      -8.793   9.406  25.358  1.00 46.85           H  
ATOM   4804  NZ  LYS A 327      -7.815   7.745  24.495  1.00 46.85           N  
ATOM   4805  HZ1 LYS A 327      -7.080   7.516  23.842  1.00 46.85           H  
ATOM   4806  HZ2 LYS A 327      -7.551   7.396  25.405  1.00 46.85           H  
ATOM   4807  HZ3 LYS A 327      -8.623   7.200  24.229  1.00 46.85           H  
ATOM   4808  N   LEU A 328     -13.223  13.277  21.495  1.00 44.09           N  
ATOM   4809  H   LEU A 328     -13.590  13.072  22.413  1.00 44.09           H  
ATOM   4810  CA  LEU A 328     -14.170  13.631  20.433  1.00 44.09           C  
ATOM   4811  HA  LEU A 328     -13.651  13.587  19.475  1.00 44.09           H  
ATOM   4812  C   LEU A 328     -14.693  15.072  20.513  1.00 44.09           C  
ATOM   4813  CB  LEU A 328     -15.305  12.597  20.420  1.00 44.09           C  
ATOM   4814  HB2 LEU A 328     -16.150  12.991  19.856  1.00 44.09           H  
ATOM   4815  HB3 LEU A 328     -15.642  12.436  21.444  1.00 44.09           H  
ATOM   4816  O   LEU A 328     -15.401  15.490  19.593  1.00 44.09           O  
ATOM   4817  CG  LEU A 328     -14.876  11.257  19.797  1.00 44.09           C  
ATOM   4818  HG  LEU A 328     -13.960  10.887  20.256  1.00 44.09           H  
ATOM   4819  CD1 LEU A 328     -15.983  10.232  20.038  1.00 44.09           C  
ATOM   4820 HD11 LEU A 328     -16.089  10.074  21.111  1.00 44.09           H  
ATOM   4821 HD12 LEU A 328     -15.704   9.278  19.589  1.00 44.09           H  
ATOM   4822 HD13 LEU A 328     -16.938  10.593  19.656  1.00 44.09           H  
ATOM   4823  CD2 LEU A 328     -14.614  11.388  18.291  1.00 44.09           C  
ATOM   4824 HD21 LEU A 328     -13.615  11.799  18.150  1.00 44.09           H  
ATOM   4825 HD22 LEU A 328     -15.325  12.070  17.826  1.00 44.09           H  
ATOM   4826 HD23 LEU A 328     -14.642  10.411  17.809  1.00 44.09           H  
ATOM   4827  N   LYS A 329     -14.327  15.838  21.550  1.00 49.37           N  
ATOM   4828  H   LYS A 329     -13.782  15.412  22.286  1.00 49.37           H  
ATOM   4829  CA  LYS A 329     -14.554  17.294  21.612  1.00 49.37           C  
ATOM   4830  HA  LYS A 329     -15.516  17.530  21.157  1.00 49.37           H  
ATOM   4831  C   LYS A 329     -13.513  18.084  20.808  1.00 49.37           C  
ATOM   4832  CB  LYS A 329     -14.582  17.760  23.078  1.00 49.37           C  
ATOM   4833  HB2 LYS A 329     -14.578  18.849  23.103  1.00 49.37           H  
ATOM   4834  HB3 LYS A 329     -13.682  17.409  23.582  1.00 49.37           H  
ATOM   4835  O   LYS A 329     -13.828  19.170  20.337  1.00 49.37           O  
ATOM   4836  CG  LYS A 329     -15.828  17.265  23.832  1.00 49.37           C  
ATOM   4837  HG2 LYS A 329     -16.718  17.715  23.393  1.00 49.37           H  
ATOM   4838  HG3 LYS A 329     -15.902  16.181  23.744  1.00 49.37           H  
ATOM   4839  CD  LYS A 329     -15.745  17.634  25.319  1.00 49.37           C  
ATOM   4840  HD2 LYS A 329     -14.839  17.192  25.733  1.00 49.37           H  
ATOM   4841  HD3 LYS A 329     -15.688  18.717  25.425  1.00 49.37           H  
ATOM   4842  CE  LYS A 329     -16.963  17.098  26.082  1.00 49.37           C  
ATOM   4843  HE2 LYS A 329     -17.083  16.043  25.834  1.00 49.37           H  
ATOM   4844  HE3 LYS A 329     -17.856  17.624  25.745  1.00 49.37           H  
ATOM   4845  NZ  LYS A 329     -16.791  17.245  27.550  1.00 49.37           N  
ATOM   4846  HZ1 LYS A 329     -16.678  18.213  27.814  1.00 49.37           H  
ATOM   4847  HZ2 LYS A 329     -15.968  16.745  27.855  1.00 49.37           H  
ATOM   4848  HZ3 LYS A 329     -17.580  16.853  28.045  1.00 49.37           H  
ATOM   4849  N   SER A 330     -12.313  17.531  20.615  1.00 49.10           N  
ATOM   4850  H   SER A 330     -12.111  16.650  21.064  1.00 49.10           H  
ATOM   4851  CA  SER A 330     -11.197  18.152  19.880  1.00 49.10           C  
ATOM   4852  HA  SER A 330     -11.238  19.232  20.027  1.00 49.10           H  
ATOM   4853  C   SER A 330     -11.208  17.919  18.361  1.00 49.10           C  
ATOM   4854  CB  SER A 330      -9.873  17.656  20.471  1.00 49.10           C  
ATOM   4855  HB2 SER A 330      -9.758  18.054  21.479  1.00 49.10           H  
ATOM   4856  HB3 SER A 330      -9.041  18.005  19.859  1.00 49.10           H  
ATOM   4857  O   SER A 330     -10.434  18.548  17.644  1.00 49.10           O  
ATOM   4858  OG  SER A 330      -9.875  16.241  20.529  1.00 49.10           O  
ATOM   4859  HG  SER A 330      -8.985  15.943  20.731  1.00 49.10           H  
ATOM   4860  N   VAL A 331     -12.076  17.045  17.839  1.00 47.64           N  
ATOM   4861  H   VAL A 331     -12.700  16.563  18.470  1.00 47.64           H  
ATOM   4862  CA  VAL A 331     -12.183  16.790  16.391  1.00 47.64           C  
ATOM   4863  HA  VAL A 331     -11.182  16.805  15.961  1.00 47.64           H  
ATOM   4864  C   VAL A 331     -12.998  17.903  15.724  1.00 47.64           C  
ATOM   4865  CB  VAL A 331     -12.785  15.395  16.109  1.00 47.64           C  
ATOM   4866  HB  VAL A 331     -13.784  15.338  16.540  1.00 47.64           H  
ATOM   4867  O   VAL A 331     -14.225  17.935  15.868  1.00 47.64           O  
ATOM   4868  CG1 VAL A 331     -12.886  15.108  14.603  1.00 47.64           C  
ATOM   4869 HG11 VAL A 331     -11.902  15.184  14.141  1.00 47.64           H  
ATOM   4870 HG12 VAL A 331     -13.555  15.822  14.123  1.00 47.64           H  
ATOM   4871 HG13 VAL A 331     -13.279  14.105  14.437  1.00 47.64           H  
ATOM   4872  CG2 VAL A 331     -11.935  14.278  16.730  1.00 47.64           C  
ATOM   4873 HG21 VAL A 331     -10.919  14.322  16.337  1.00 47.64           H  
ATOM   4874 HG22 VAL A 331     -11.892  14.390  17.813  1.00 47.64           H  
ATOM   4875 HG23 VAL A 331     -12.365  13.303  16.499  1.00 47.64           H  
ATOM   4876  N   ASP A 332     -12.345  18.794  14.963  1.00 44.29           N  
ATOM   4877  H   ASP A 332     -11.336  18.773  14.940  1.00 44.29           H  
ATOM   4878  CA  ASP A 332     -13.056  19.803  14.161  1.00 44.29           C  
ATOM   4879  HA  ASP A 332     -13.713  20.347  14.840  1.00 44.29           H  
ATOM   4880  C   ASP A 332     -13.930  19.107  13.109  1.00 44.29           C  
ATOM   4881  CB  ASP A 332     -12.128  20.859  13.516  1.00 44.29           C  
ATOM   4882  HB2 ASP A 332     -11.504  20.383  12.759  1.00 44.29           H  
ATOM   4883  HB3 ASP A 332     -11.474  21.265  14.289  1.00 44.29           H  
ATOM   4884  O   ASP A 332     -13.449  18.484  12.159  1.00 44.29           O  
ATOM   4885  CG  ASP A 332     -12.911  22.032  12.870  1.00 44.29           C  
ATOM   4886  OD1 ASP A 332     -14.148  21.933  12.698  1.00 44.29           O  
ATOM   4887  OD2 ASP A 332     -12.319  23.085  12.547  1.00 44.29           O  
ATOM   4888  N   LYS A 333     -15.248  19.253  13.272  1.00 51.04           N  
ATOM   4889  H   LYS A 333     -15.537  19.814  14.061  1.00 51.04           H  
ATOM   4890  CA  LYS A 333     -16.273  18.691  12.386  1.00 51.04           C  
ATOM   4891  HA  LYS A 333     -16.150  17.609  12.346  1.00 51.04           H  
ATOM   4892  C   LYS A 333     -16.141  19.181  10.940  1.00 51.04           C  
ATOM   4893  CB  LYS A 333     -17.667  19.033  12.933  1.00 51.04           C  
ATOM   4894  HB2 LYS A 333     -18.417  18.643  12.246  1.00 51.04           H  
ATOM   4895  HB3 LYS A 333     -17.769  20.117  12.968  1.00 51.04           H  
ATOM   4896  O   LYS A 333     -16.677  18.531  10.054  1.00 51.04           O  
ATOM   4897  CG  LYS A 333     -17.928  18.448  14.331  1.00 51.04           C  
ATOM   4898  HG2 LYS A 333     -17.156  18.784  15.023  1.00 51.04           H  
ATOM   4899  HG3 LYS A 333     -17.909  17.359  14.281  1.00 51.04           H  
ATOM   4900  CD  LYS A 333     -19.290  18.922  14.852  1.00 51.04           C  
ATOM   4901  HD2 LYS A 333     -19.314  20.011  14.817  1.00 51.04           H  
ATOM   4902  HD3 LYS A 333     -20.081  18.528  14.214  1.00 51.04           H  
ATOM   4903  CE  LYS A 333     -19.494  18.457  16.297  1.00 51.04           C  
ATOM   4904  HE2 LYS A 333     -19.580  17.370  16.309  1.00 51.04           H  
ATOM   4905  HE3 LYS A 333     -18.607  18.727  16.869  1.00 51.04           H  
ATOM   4906  NZ  LYS A 333     -20.693  19.090  16.901  1.00 51.04           N  
ATOM   4907  HZ1 LYS A 333     -20.807  18.799  17.861  1.00 51.04           H  
ATOM   4908  HZ2 LYS A 333     -21.526  18.860  16.379  1.00 51.04           H  
ATOM   4909  HZ3 LYS A 333     -20.587  20.095  16.897  1.00 51.04           H  
ATOM   4910  N   ARG A 334     -15.432  20.290  10.692  1.00 48.42           N  
ATOM   4911  H   ARG A 334     -15.025  20.771  11.482  1.00 48.42           H  
ATOM   4912  CA  ARG A 334     -15.158  20.829   9.349  1.00 48.42           C  
ATOM   4913  HA  ARG A 334     -16.039  20.696   8.720  1.00 48.42           H  
ATOM   4914  C   ARG A 334     -14.034  20.099   8.606  1.00 48.42           C  
ATOM   4915  CB  ARG A 334     -14.850  22.330   9.449  1.00 48.42           C  
ATOM   4916  HB2 ARG A 334     -14.581  22.708   8.463  1.00 48.42           H  
ATOM   4917  HB3 ARG A 334     -13.992  22.473  10.107  1.00 48.42           H  
ATOM   4918  O   ARG A 334     -13.899  20.305   7.408  1.00 48.42           O  
ATOM   4919  CG  ARG A 334     -16.061  23.130   9.958  1.00 48.42           C  
ATOM   4920  HG2 ARG A 334     -16.854  23.077   9.212  1.00 48.42           H  
ATOM   4921  HG3 ARG A 334     -16.436  22.705  10.890  1.00 48.42           H  
ATOM   4922  CD  ARG A 334     -15.709  24.597  10.206  1.00 48.42           C  
ATOM   4923  HD2 ARG A 334     -16.630  25.140  10.419  1.00 48.42           H  
ATOM   4924  HD3 ARG A 334     -15.254  25.014   9.307  1.00 48.42           H  
ATOM   4925  NE  ARG A 334     -14.787  24.726  11.344  1.00 48.42           N  
ATOM   4926  HE  ARG A 334     -14.364  23.879  11.698  1.00 48.42           H  
ATOM   4927  NH1 ARG A 334     -14.849  27.014  11.589  1.00 48.42           N  
ATOM   4928 HH11 ARG A 334     -14.486  27.845  12.034  1.00 48.42           H  
ATOM   4929 HH12 ARG A 334     -15.492  27.080  10.813  1.00 48.42           H  
ATOM   4930  NH2 ARG A 334     -13.500  25.745  12.866  1.00 48.42           N  
ATOM   4931 HH21 ARG A 334     -13.045  24.848  12.963  1.00 48.42           H  
ATOM   4932 HH22 ARG A 334     -13.100  26.560  13.308  1.00 48.42           H  
ATOM   4933  CZ  ARG A 334     -14.393  25.837  11.928  1.00 48.42           C  
ATOM   4934  N   ARG A 335     -13.243  19.255   9.285  1.00 47.99           N  
ATOM   4935  H   ARG A 335     -13.404  19.150  10.276  1.00 47.99           H  
ATOM   4936  CA  ARG A 335     -12.172  18.441   8.671  1.00 47.99           C  
ATOM   4937  HA  ARG A 335     -11.977  18.813   7.666  1.00 47.99           H  
ATOM   4938  C   ARG A 335     -12.553  16.971   8.444  1.00 47.99           C
[truncated: 69,345 more chars]
