# Supplementary material for: Widespread Horizontal Gene Transfer Among Animal Viruses
Source: bioRxiv. 2024 Mar 26:2024.03.25.586562. Preprint. [Version 2] doi: 10.1101/2024.03.25.586562 (PMC11071296; doi:10.1101/2024.03.25.586562)
Supplement: Supplement 7 [file media-7.zip › File7_PDB/Mald4864_Cahoid.pdb]

ATOM      1  N   MET A   1     -39.030  -3.928  27.082  1.00 58.91           N  
ATOM      2  H   MET A   1     -39.250  -4.184  28.033  1.00 58.91           H  
ATOM      3  H2  MET A   1     -39.862  -3.578  26.629  1.00 58.91           H  
ATOM      4  H3  MET A   1     -38.330  -3.200  27.114  1.00 58.91           H  
ATOM      5  CA  MET A   1     -38.477  -5.093  26.351  1.00 58.91           C  
ATOM      6  HA  MET A   1     -39.167  -5.934  26.413  1.00 58.91           H  
ATOM      7  C   MET A   1     -37.176  -5.493  27.024  1.00 58.91           C  
ATOM      8  CB  MET A   1     -38.212  -4.772  24.870  1.00 58.91           C  
ATOM      9  HB2 MET A   1     -37.605  -5.572  24.445  1.00 58.91           H  
ATOM     10  HB3 MET A   1     -37.654  -3.840  24.786  1.00 58.91           H  
ATOM     11  O   MET A   1     -36.401  -4.596  27.328  1.00 58.91           O  
ATOM     12  CG  MET A   1     -39.504  -4.678  24.052  1.00 58.91           C  
ATOM     13  HG2 MET A   1     -40.113  -3.847  24.409  1.00 58.91           H  
ATOM     14  HG3 MET A   1     -40.068  -5.599  24.196  1.00 58.91           H  
ATOM     15  SD  MET A   1     -39.228  -4.483  22.271  1.00 58.91           S  
ATOM     16  CE  MET A   1     -38.971  -2.691  22.145  1.00 58.91           C  
ATOM     17  HE1 MET A   1     -38.807  -2.425  21.101  1.00 58.91           H  
ATOM     18  HE2 MET A   1     -39.854  -2.166  22.508  1.00 58.91           H  
ATOM     19  HE3 MET A   1     -38.102  -2.395  22.732  1.00 58.91           H  
ATOM     20  N   ALA A   2     -36.951  -6.781  27.292  1.00 78.69           N  
ATOM     21  H   ALA A   2     -37.603  -7.496  27.004  1.00 78.69           H  
ATOM     22  CA  ALA A   2     -35.688  -7.242  27.871  1.00 78.69           C  
ATOM     23  HA  ALA A   2     -35.513  -6.708  28.805  1.00 78.69           H  
ATOM     24  C   ALA A   2     -34.518  -6.940  26.917  1.00 78.69           C  
ATOM     25  CB  ALA A   2     -35.798  -8.738  28.192  1.00 78.69           C  
ATOM     26  HB1 ALA A   2     -35.975  -9.308  27.280  1.00 78.69           H  
ATOM     27  HB2 ALA A   2     -34.867  -9.084  28.641  1.00 78.69           H  
ATOM     28  HB3 ALA A   2     -36.611  -8.915  28.896  1.00 78.69           H  
ATOM     29  O   ALA A   2     -34.619  -7.162  25.707  1.00 78.69           O  
ATOM     30  N   THR A   3     -33.420  -6.410  27.455  1.00 84.31           N  
ATOM     31  H   THR A   3     -33.407  -6.192  28.441  1.00 84.31           H  
ATOM     32  CA  THR A   3     -32.165  -6.253  26.715  1.00 84.31           C  
ATOM     33  HA  THR A   3     -32.355  -5.675  25.811  1.00 84.31           H  
ATOM     34  C   THR A   3     -31.652  -7.638  26.338  1.00 84.31           C  
ATOM     35  CB  THR A   3     -31.121  -5.506  27.560  1.00 84.31           C  
ATOM     36  HB  THR A   3     -30.885  -6.087  28.452  1.00 84.31           H  
ATOM     37  O   THR A   3     -31.548  -8.506  27.202  1.00 84.31           O  
ATOM     38  CG2 THR A   3     -29.834  -5.200  26.794  1.00 84.31           C  
ATOM     39 HG21 THR A   3     -30.060  -4.635  25.890  1.00 84.31           H  
ATOM     40 HG22 THR A   3     -29.163  -4.617  27.425  1.00 84.31           H  
ATOM     41 HG23 THR A   3     -29.328  -6.129  26.529  1.00 84.31           H  
ATOM     42  OG1 THR A   3     -31.660  -4.264  27.946  1.00 84.31           O  
ATOM     43  HG1 THR A   3     -31.048  -3.854  28.561  1.00 84.31           H  
ATOM     44  N   ARG A   4     -31.336  -7.850  25.054  1.00 85.74           N  
ATOM     45  H   ARG A   4     -31.445  -7.083  24.406  1.00 85.74           H  
ATOM     46  CA  ARG A   4     -30.744  -9.111  24.584  1.00 85.74           C  
ATOM     47  HA  ARG A   4     -31.433  -9.931  24.788  1.00 85.74           H  
ATOM     48  C   ARG A   4     -29.465  -9.405  25.360  1.00 85.74           C  
ATOM     49  CB  ARG A   4     -30.419  -9.070  23.085  1.00 85.74           C  
ATOM     50  HB2 ARG A   4     -29.858  -9.968  22.826  1.00 85.74           H  
ATOM     51  HB3 ARG A   4     -29.789  -8.206  22.877  1.00 85.74           H  
ATOM     52  O   ARG A   4     -28.643  -8.514  25.569  1.00 85.74           O  
ATOM     53  CG  ARG A   4     -31.677  -9.017  22.216  1.00 85.74           C  
ATOM     54  HG2 ARG A   4     -32.302  -9.884  22.432  1.00 85.74           H  
ATOM     55  HG3 ARG A   4     -32.238  -8.111  22.446  1.00 85.74           H  
ATOM     56  CD  ARG A   4     -31.292  -9.020  20.732  1.00 85.74           C  
ATOM     57  HD2 ARG A   4     -30.815  -9.974  20.505  1.00 85.74           H  
ATOM     58  HD3 ARG A   4     -30.565  -8.231  20.542  1.00 85.74           H  
ATOM     59  NE  ARG A   4     -32.484  -8.855  19.877  1.00 85.74           N  
ATOM     60  HE  ARG A   4     -33.027  -9.694  19.728  1.00 85.74           H  
ATOM     61  NH1 ARG A   4     -32.441  -6.562  19.672  1.00 85.74           N  
ATOM     62 HH11 ARG A   4     -31.631  -6.537  20.275  1.00 85.74           H  
ATOM     63 HH12 ARG A   4     -32.904  -5.701  19.419  1.00 85.74           H  
ATOM     64  NH2 ARG A   4     -34.121  -7.723  18.772  1.00 85.74           N  
ATOM     65 HH21 ARG A   4     -34.574  -6.850  18.540  1.00 85.74           H  
ATOM     66 HH22 ARG A   4     -34.652  -8.578  18.695  1.00 85.74           H  
ATOM     67  CZ  ARG A   4     -33.004  -7.718  19.445  1.00 85.74           C  
ATOM     68  N   THR A   5     -29.269 -10.664  25.704  1.00 93.22           N  
ATOM     69  H   THR A   5     -30.002 -11.327  25.493  1.00 93.22           H  
ATOM     70  CA  THR A   5     -27.989 -11.168  26.188  1.00 93.22           C  
ATOM     71  HA  THR A   5     -27.678 -10.559  27.037  1.00 93.22           H  
ATOM     72  C   THR A   5     -26.920 -11.055  25.095  1.00 93.22           C  
ATOM     73  CB  THR A   5     -28.108 -12.623  26.658  1.00 93.22           C  
ATOM     74  HB  THR A   5     -27.144 -12.939  27.057  1.00 93.22           H  
ATOM     75  O   THR A   5     -27.212 -11.007  23.894  1.00 93.22           O  
ATOM     76  CG2 THR A   5     -29.168 -12.826  27.739  1.00 93.22           C  
ATOM     77 HG21 THR A   5     -29.160 -13.866  28.064  1.00 93.22           H  
ATOM     78 HG22 THR A   5     -30.162 -12.587  27.361  1.00 93.22           H  
ATOM     79 HG23 THR A   5     -28.950 -12.188  28.596  1.00 93.22           H  
ATOM     80  OG1 THR A   5     -28.430 -13.445  25.566  1.00 93.22           O  
ATOM     81  HG1 THR A   5     -29.359 -13.282  25.387  1.00 93.22           H  
ATOM     82  N   ALA A   6     -25.647 -11.064  25.500  1.00 92.79           N  
ATOM     83  H   ALA A   6     -25.444 -11.052  26.489  1.00 92.79           H  
ATOM     84  CA  ALA A   6     -24.527 -11.086  24.559  1.00 92.79           C  
ATOM     85  HA  ALA A   6     -24.564 -10.186  23.945  1.00 92.79           H  
ATOM     86  C   ALA A   6     -24.590 -12.301  23.613  1.00 92.79           C  
ATOM     87  CB  ALA A   6     -23.225 -11.078  25.366  1.00 92.79           C  
ATOM     88  HB1 ALA A   6     -23.189 -10.198  26.008  1.00 92.79           H  
ATOM     89  HB2 ALA A   6     -23.151 -11.976  25.980  1.00 92.79           H  
ATOM     90  HB3 ALA A   6     -22.375 -11.047  24.684  1.00 92.79           H  
ATOM     91  O   ALA A   6     -24.281 -12.178  22.427  1.00 92.79           O  
ATOM     92  N   LYS A   7     -25.056 -13.453  24.117  1.00 93.67           N  
ATOM     93  H   LYS A   7     -25.335 -13.471  25.088  1.00 93.67           H  
ATOM     94  CA  LYS A   7     -25.245 -14.667  23.319  1.00 93.67           C  
ATOM     95  HA  LYS A   7     -24.319 -14.881  22.787  1.00 93.67           H  
ATOM     96  C   LYS A   7     -26.307 -14.476  22.236  1.00 93.67           C  
ATOM     97  CB  LYS A   7     -25.552 -15.856  24.243  1.00 93.67           C  
ATOM     98  HB2 LYS A   7     -24.691 -16.035  24.886  1.00 93.67           H  
ATOM     99  HB3 LYS A   7     -26.422 -15.641  24.864  1.00 93.67           H  
ATOM    100  O   LYS A   7     -26.033 -14.740  21.071  1.00 93.67           O  
ATOM    101  CG  LYS A   7     -25.828 -17.104  23.396  1.00 93.67           C  
ATOM    102  HG2 LYS A   7     -25.074 -17.157  22.611  1.00 93.67           H  
ATOM    103  HG3 LYS A   7     -26.810 -17.007  22.933  1.00 93.67           H  
ATOM    104  CD  LYS A   7     -25.794 -18.411  24.196  1.00 93.67           C  
ATOM    105  HD2 LYS A   7     -24.777 -18.584  24.549  1.00 93.67           H  
ATOM    106  HD3 LYS A   7     -26.452 -18.329  25.061  1.00 93.67           H  
ATOM    107  CE  LYS A   7     -26.249 -19.608  23.341  1.00 93.67           C  
ATOM    108  HE2 LYS A   7     -27.338 -19.599  23.290  1.00 93.67           H  
ATOM    109  HE3 LYS A   7     -25.949 -20.526  23.847  1.00 93.67           H  
ATOM    110  NZ  LYS A   7     -25.711 -19.588  21.949  1.00 93.67           N  
ATOM    111  HZ1 LYS A   7     -26.164 -18.878  21.392  1.00 93.67           H  
ATOM    112  HZ2 LYS A   7     -24.722 -19.388  21.897  1.00 93.67           H  
ATOM    113  HZ3 LYS A   7     -25.903 -20.446  21.452  1.00 93.67           H  
ATOM    114  N   GLU A   8     -27.480 -13.947  22.579  1.00 94.84           N  
ATOM    115  H   GLU A   8     -27.666 -13.752  23.552  1.00 94.84           H  
ATOM    116  CA  GLU A   8     -28.538 -13.688  21.590  1.00 94.84           C  
ATOM    117  HA  GLU A   8     -28.807 -14.619  21.092  1.00 94.84           H  
ATOM    118  C   GLU A   8     -28.093 -12.690  20.508  1.00 94.84           C  
ATOM    119  CB  GLU A   8     -29.770 -13.122  22.297  1.00 94.84           C  
ATOM    120  HB2 GLU A   8     -29.443 -12.284  22.912  1.00 94.84           H  
ATOM    121  HB3 GLU A   8     -30.468 -12.738  21.553  1.00 94.84           H  
ATOM    122  O   GLU A   8     -28.480 -12.812  19.341  1.00 94.84           O  
ATOM    123  CG  GLU A   8     -30.508 -14.160  23.154  1.00 94.84           C  
ATOM    124  HG2 GLU A   8     -29.798 -14.727  23.756  1.00 94.84           H  
ATOM    125  HG3 GLU A   8     -31.017 -14.860  22.491  1.00 94.84           H  
ATOM    126  CD  GLU A   8     -31.508 -13.457  24.074  1.00 94.84           C  
ATOM    127  OE1 GLU A   8     -32.703 -13.801  24.028  1.00 94.84           O  
ATOM    128  OE2 GLU A   8     -31.055 -12.528  24.782  1.00 94.84           O  
ATOM    129  N   ALA A   9     -27.264 -11.704  20.871  1.00 94.17           N  
ATOM    130  H   ALA A   9     -27.007 -11.630  21.845  1.00 94.17           H  
ATOM    131  CA  ALA A   9     -26.676 -10.770  19.915  1.00 94.17           C  
ATOM    132  HA  ALA A   9     -27.476 -10.369  19.293  1.00 94.17           H  
ATOM    133  C   ALA A   9     -25.669 -11.456  18.970  1.00 94.17           C  
ATOM    134  CB  ALA A   9     -26.046  -9.605  20.688  1.00 94.17           C  
ATOM    135  HB1 ALA A   9     -25.655  -8.867  19.987  1.00 94.17           H  
ATOM    136  HB2 ALA A   9     -25.228  -9.968  21.311  1.00 94.17           H  
ATOM    137  HB3 ALA A   9     -26.793  -9.135  21.327  1.00 94.17           H  
ATOM    138  O   ALA A   9     -25.704 -11.199  17.762  1.00 94.17           O  
ATOM    139  N   ALA A  10     -24.814 -12.343  19.491  1.00 94.56           N  
ATOM    140  H   ALA A  10     -24.841 -12.514  20.486  1.00 94.56           H  
ATOM    141  CA  ALA A  10     -23.848 -13.110  18.705  1.00 94.56           C  
ATOM    142  HA  ALA A  10     -23.261 -12.416  18.103  1.00 94.56           H  
ATOM    143  C   ALA A  10     -24.536 -14.088  17.738  1.00 94.56           C  
ATOM    144  CB  ALA A  10     -22.894 -13.833  19.663  1.00 94.56           C  
ATOM    145  HB1 ALA A  10     -22.400 -13.113  20.315  1.00 94.56           H  
ATOM    146  HB2 ALA A  10     -22.142 -14.375  19.090  1.00 94.56           H  
ATOM    147  HB3 ALA A  10     -23.447 -14.547  20.274  1.00 94.56           H  
ATOM    148  O   ALA A  10     -24.244 -14.064  16.542  1.00 94.56           O  
ATOM    149  N   ASP A  11     -25.523 -14.846  18.221  1.00 93.66           N  
ATOM    150  H   ASP A  11     -25.650 -14.881  19.222  1.00 93.66           H  
ATOM    151  CA  ASP A  11     -26.276 -15.811  17.411  1.00 93.66           C  
ATOM    152  HA  ASP A  11     -25.582 -16.523  16.964  1.00 93.66           H  
ATOM    153  C   ASP A  11     -27.035 -15.094  16.272  1.00 93.66           C  
ATOM    154  CB  ASP A  11     -27.263 -16.586  18.313  1.00 93.66           C  
ATOM    155  HB2 ASP A  11     -27.934 -15.871  18.790  1.00 93.66           H  
ATOM    156  HB3 ASP A  11     -27.871 -17.225  17.673  1.00 93.66           H  
ATOM    157  O   ASP A  11     -27.092 -15.561  15.132  1.00 93.66           O  
ATOM    158  CG  ASP A  11     -26.641 -17.484  19.407  1.00 93.66           C  
ATOM    159  OD1 ASP A  11     -25.415 -17.701  19.450  1.00 93.66           O  
ATOM    160  OD2 ASP A  11     -27.400 -17.989  20.266  1.00 93.66           O  
ATOM    161  N   ARG A  12     -27.598 -13.902  16.538  1.00 92.80           N  
ATOM    162  H   ARG A  12     -27.549 -13.565  17.488  1.00 92.80           H  
ATOM    163  CA  ARG A  12     -28.230 -13.078  15.490  1.00 92.80           C  
ATOM    164  HA  ARG A  12     -28.923 -13.711  14.937  1.00 92.80           H  
ATOM    165  C   ARG A  12     -27.217 -12.575  14.462  1.00 92.80           C  
ATOM    166  CB  ARG A  12     -28.996 -11.910  16.130  1.00 92.80           C  
ATOM    167  HB2 ARG A  12     -28.302 -11.294  16.701  1.00 92.80           H  
ATOM    168  HB3 ARG A  12     -29.738 -12.317  16.817  1.00 92.80           H  
ATOM    169  O   ARG A  12     -27.555 -12.493  13.282  1.00 92.80           O  
ATOM    170  CG  ARG A  12     -29.709 -11.035  15.081  1.00 92.80           C  
ATOM    171  HG2 ARG A  12     -30.374 -11.658  14.483  1.00 92.80           H  
ATOM    172  HG3 ARG A  12     -28.976 -10.565  14.426  1.00 92.80           H  
ATOM    173  CD  ARG A  12     -30.521  -9.931  15.764  1.00 92.80           C  
ATOM    174  HD2 ARG A  12     -29.854  -9.332  16.384  1.00 92.80           H  
ATOM    175  HD3 ARG A  12     -31.247 -10.401  16.428  1.00 92.80           H  
ATOM    176  NE  ARG A  12     -31.249  -9.087  14.788  1.00 92.80           N  
ATOM    177  HE  ARG A  12     -32.064  -9.511  14.367  1.00 92.80           H  
ATOM    178  NH1 ARG A  12     -29.970  -7.175  14.936  1.00 92.80           N  
ATOM    179 HH11 ARG A  12     -29.307  -7.663  15.521  1.00 92.80           H  
ATOM    180 HH12 ARG A  12     -29.814  -6.203  14.715  1.00 92.80           H  
ATOM    181  NH2 ARG A  12     -31.829  -7.167  13.704  1.00 92.80           N  
ATOM    182 HH21 ARG A  12     -31.714  -6.171  13.581  1.00 92.80           H  
ATOM    183 HH22 ARG A  12     -32.705  -7.585  13.426  1.00 92.80           H  
ATOM    184  CZ  ARG A  12     -31.012  -7.820  14.487  1.00 92.80           C  
ATOM    185  N   ARG A  13     -26.017 -12.186  14.897  1.00 93.69           N  
ATOM    186  H   ARG A  13     -25.810 -12.307  15.878  1.00 93.69           H  
ATOM    187  CA  ARG A  13     -24.951 -11.715  14.004  1.00 93.69           C  
ATOM    188  HA  ARG A  13     -25.331 -10.901  13.386  1.00 93.69           H  
ATOM    189  C   ARG A  13     -24.529 -12.816  13.033  1.00 93.69           C  
ATOM    190  CB  ARG A  13     -23.773 -11.197  14.844  1.00 93.69           C  
ATOM    191  HB2 ARG A  13     -23.423 -11.987  15.508  1.00 93.69           H  
ATOM    192  HB3 ARG A  13     -24.110 -10.362  15.459  1.00 93.69           H  
ATOM    193  O   ARG A  13     -24.430 -12.538  11.844  1.00 93.69           O  
ATOM    194  CG  ARG A  13     -22.592 -10.742  13.979  1.00 93.69           C  
ATOM    195  HG2 ARG A  13     -22.284 -11.555  13.322  1.00 93.69           H  
ATOM    196  HG3 ARG A  13     -22.891  -9.890  13.368  1.00 93.69           H  
ATOM    197  CD  ARG A  13     -21.398 -10.355  14.860  1.00 93.69           C  
ATOM    198  HD2 ARG A  13     -21.164 -11.174  15.539  1.00 93.69           H  
ATOM    199  HD3 ARG A  13     -21.671  -9.488  15.461  1.00 93.69           H  
ATOM    200  NE  ARG A  13     -20.218 -10.029  14.038  1.00 93.69           N  
ATOM    201  HE  ARG A  13     -20.047  -9.049  13.860  1.00 93.69           H  
ATOM    202  NH1 ARG A  13     -19.522 -12.183  13.604  1.00 93.69           N  
ATOM    203 HH11 ARG A  13     -20.267 -12.547  14.181  1.00 93.69           H  
ATOM    204 HH12 ARG A  13     -18.946 -12.831  13.086  1.00 93.69           H  
ATOM    205  NH2 ARG A  13     -18.472 -10.461  12.648  1.00 93.69           N  
ATOM    206 HH21 ARG A  13     -18.394  -9.476  12.439  1.00 93.69           H  
ATOM    207 HH22 ARG A  13     -17.935 -11.124  12.108  1.00 93.69           H  
ATOM    208  CZ  ARG A  13     -19.409 -10.892  13.445  1.00 93.69           C  
ATOM    209  N   GLU A  14     -24.310 -14.033  13.523  1.00 92.68           N  
ATOM    210  H   GLU A  14     -24.408 -14.187  14.516  1.00 92.68           H  
ATOM    211  CA  GLU A  14     -23.926 -15.181  12.693  1.00 92.68           C  
ATOM    212  HA  GLU A  14     -22.984 -14.970  12.187  1.00 92.68           H  
ATOM    213  C   GLU A  14     -24.965 -15.470  11.605  1.00 92.68           C  
ATOM    214  CB  GLU A  14     -23.714 -16.385  13.614  1.00 92.68           C  
ATOM    215  HB2 GLU A  14     -24.651 -16.616  14.121  1.00 92.68           H  
ATOM    216  HB3 GLU A  14     -22.970 -16.110  14.361  1.00 92.68           H  
ATOM    217  O   GLU A  14     -24.626 -15.477  10.422  1.00 92.68           O  
ATOM    218  CG  GLU A  14     -23.221 -17.624  12.855  1.00 92.68           C  
ATOM    219  HG2 GLU A  14     -23.991 -17.944  12.153  1.00 92.68           H  
ATOM    220  HG3 GLU A  14     -22.332 -17.348  12.288  1.00 92.68           H  
ATOM    221  CD  GLU A  14     -22.885 -18.785  13.800  1.00 92.68           C  
ATOM    222  OE1 GLU A  14     -22.254 -19.744  13.314  1.00 92.68           O  
ATOM    223  OE2 GLU A  14     -23.233 -18.683  14.999  1.00 92.68           O  
ATOM    224  N   ARG A  15     -26.249 -15.566  11.985  1.00 92.55           N  
ATOM    225  H   ARG A  15     -26.444 -15.594  12.976  1.00 92.55           H  
ATOM    226  CA  ARG A  15     -27.349 -15.766  11.026  1.00 92.55           C  
ATOM    227  HA  ARG A  15     -27.179 -16.697  10.485  1.00 92.55           H  
ATOM    228  C   ARG A  15     -27.409 -14.683   9.951  1.00 92.55           C  
ATOM    229  CB  ARG A  15     -28.699 -15.835  11.755  1.00 92.55           C  
ATOM    230  HB2 ARG A  15     -28.805 -14.975  12.417  1.00 92.55           H  
ATOM    231  HB3 ARG A  15     -29.490 -15.795  11.007  1.00 92.55           H  
ATOM    232  O   ARG A  15     -27.702 -14.986   8.802  1.00 92.55           O  
ATOM    233  CG  ARG A  15     -28.864 -17.135  12.554  1.00 92.55           C  
ATOM    234  HG2 ARG A  15     -28.181 -17.148  13.403  1.00 92.55           H  
ATOM    235  HG3 ARG A  15     -28.616 -17.977  11.907  1.00 92.55           H  
ATOM    236  CD  ARG A  15     -30.309 -17.320  13.036  1.00 92.55           C  
ATOM    237  HD2 ARG A  15     -30.970 -17.291  12.169  1.00 92.55           H  
ATOM    238  HD3 ARG A  15     -30.406 -18.315  13.471  1.00 92.55           H  
ATOM    239  NE  ARG A  15     -30.739 -16.291  14.010  1.00 92.55           N  
ATOM    240  HE  ARG A  15     -31.224 -15.494  13.624  1.00 92.55           H  
ATOM    241  NH1 ARG A  15     -30.041 -17.369  15.916  1.00 92.55           N  
ATOM    242 HH11 ARG A  15     -29.943 -17.426  16.920  1.00 92.55           H  
ATOM    243 HH12 ARG A  15     -29.570 -18.057  15.346  1.00 92.55           H  
ATOM    244  NH2 ARG A  15     -31.150 -15.449  16.091  1.00 92.55           N  
ATOM    245 HH21 ARG A  15     -31.079 -15.567  17.091  1.00 92.55           H  
ATOM    246 HH22 ARG A  15     -31.761 -14.751  15.691  1.00 92.55           H  
ATOM    247  CZ  ARG A  15     -30.635 -16.373  15.326  1.00 92.55           C  
ATOM    248  N   LYS A  16     -27.150 -13.423  10.317  1.00 93.55           N  
ATOM    249  H   LYS A  16     -26.892 -13.257  11.279  1.00 93.55           H  
ATOM    250  CA  LYS A  16     -27.178 -12.307   9.363  1.00 93.55           C  
ATOM    251  HA  LYS A  16     -28.070 -12.397   8.741  1.00 93.55           H  
ATOM    252  C   LYS A  16     -26.027 -12.354   8.368  1.00 93.55           C  
ATOM    253  CB  LYS A  16     -27.204 -10.961  10.091  1.00 93.55           C  
ATOM    254  HB2 LYS A  16     -26.871 -10.191   9.395  1.00 93.55           H  
ATOM    255  HB3 LYS A  16     -26.524 -10.975  10.943  1.00 93.55           H  
ATOM    256  O   LYS A  16     -26.267 -12.114   7.197  1.00 93.55           O  
ATOM    257  CG  LYS A  16     -28.627 -10.622  10.542  1.00 93.55           C  
ATOM    258  HG2 LYS A  16     -28.967 -11.334  11.294  1.00 93.55           H  
ATOM    259  HG3 LYS A  16     -29.286 -10.684   9.676  1.00 93.55           H  
ATOM    260  CD  LYS A  16     -28.681  -9.200  11.108  1.00 93.55           C  
ATOM    261  HD2 LYS A  16     -28.235  -9.196  12.103  1.00 93.55           H  
ATOM    262  HD3 LYS A  16     -28.103  -8.534  10.468  1.00 93.55           H  
ATOM    263  CE  LYS A  16     -30.139  -8.737  11.179  1.00 93.55           C  
ATOM    264  HE2 LYS A  16     -30.777  -9.571  10.887  1.00 93.55           H  
ATOM    265  HE3 LYS A  16     -30.372  -8.471  12.210  1.00 93.55           H  
ATOM    266  NZ  LYS A  16     -30.385  -7.588  10.269  1.00 93.55           N  
ATOM    267  HZ1 LYS A  16     -29.807  -6.788  10.485  1.00 93.55           H  
ATOM    268  HZ2 LYS A  16     -31.357  -7.316  10.234  1.00 93.55           H  
ATOM    269  HZ3 LYS A  16     -30.149  -7.853   9.323  1.00 93.55           H  
ATOM    270  N   ILE A  17     -24.812 -12.668   8.814  1.00 92.75           N  
ATOM    271  H   ILE A  17     -24.698 -12.906   9.789  1.00 92.75           H  
ATOM    272  CA  ILE A  17     -23.638 -12.709   7.927  1.00 92.75           C  
ATOM    273  HA  ILE A  17     -23.552 -11.753   7.411  1.00 92.75           H  
ATOM    274  C   ILE A  17     -23.806 -13.766   6.835  1.00 92.75           C  
ATOM    275  CB  ILE A  17     -22.353 -12.929   8.751  1.00 92.75           C  
ATOM    276  HB  ILE A  17     -22.525 -13.743   9.456  1.00 92.75           H  
ATOM    277  O   ILE A  17     -23.446 -13.511   5.692  1.00 92.75           O  
ATOM    278  CG1 ILE A  17     -22.051 -11.633   9.532  1.00 92.75           C  
ATOM    279 HG12 ILE A  17     -22.950 -11.297  10.048  1.00 92.75           H  
ATOM    280 HG13 ILE A  17     -21.761 -10.849   8.833  1.00 92.75           H  
ATOM    281  CG2 ILE A  17     -21.147 -13.307   7.867  1.00 92.75           C  
ATOM    282 HG21 ILE A  17     -21.323 -14.260   7.369  1.00 92.75           H  
ATOM    283 HG22 ILE A  17     -20.987 -12.545   7.104  1.00 92.75           H  
ATOM    284 HG23 ILE A  17     -20.242 -13.425   8.462  1.00 92.75           H  
ATOM    285  CD1 ILE A  17     -20.955 -11.789  10.586  1.00 92.75           C  
ATOM    286 HD11 ILE A  17     -20.905 -10.863  11.159  1.00 92.75           H  
ATOM    287 HD12 ILE A  17     -19.986 -11.961  10.116  1.00 92.75           H  
ATOM    288 HD13 ILE A  17     -21.198 -12.617  11.252  1.00 92.75           H  
ATOM    289  N   ALA A  18     -24.375 -14.925   7.176  1.00 86.86           N  
ATOM    290  H   ALA A  18     -24.629 -15.085   8.140  1.00 86.86           H  
ATOM    291  CA  ALA A  18     -24.561 -16.022   6.230  1.00 86.86           C  
ATOM    292  HA  ALA A  18     -23.589 -16.313   5.831  1.00 86.86           H  
ATOM    293  C   ALA A  18     -25.447 -15.653   5.029  1.00 86.86           C  
ATOM    294  CB  ALA A  18     -25.150 -17.207   7.001  1.00 86.86           C  
ATOM    295  HB1 ALA A  18     -25.257 -18.058   6.329  1.00 86.86           H  
ATOM    296  HB2 ALA A  18     -26.131 -16.946   7.398  1.00 86.86           H  
ATOM    297  HB3 ALA A  18     -24.488 -17.486   7.821  1.00 86.86           H  
ATOM    298  O   ALA A  18     -25.258 -16.198   3.948  1.00 86.86           O  
ATOM    299  N   ILE A  19     -26.394 -14.730   5.214  1.00 91.41           N  
ATOM    300  H   ILE A  19     -26.494 -14.316   6.130  1.00 91.41           H  
ATOM    301  CA  ILE A  19     -27.308 -14.292   4.152  1.00 91.41           C  
ATOM    302  HA  ILE A  19     -27.255 -15.002   3.326  1.00 91.41           H  
ATOM    303  C   ILE A  19     -26.910 -12.948   3.540  1.00 91.41           C  
ATOM    304  CB  ILE A  19     -28.772 -14.304   4.643  1.00 91.41           C  
ATOM    305  HB  ILE A  19     -29.402 -14.026   3.798  1.00 91.41           H  
ATOM    306  O   ILE A  19     -27.338 -12.660   2.434  1.00 91.41           O  
ATOM    307  CG1 ILE A  19     -29.014 -13.287   5.781  1.00 91.41           C  
ATOM    308 HG12 ILE A  19     -28.416 -13.565   6.649  1.00 91.41           H  
ATOM    309 HG13 ILE A  19     -28.697 -12.298   5.449  1.00 91.41           H  
ATOM    310  CG2 ILE A  19     -29.162 -15.734   5.070  1.00 91.41           C  
ATOM    311 HG21 ILE A  19     -28.670 -16.005   6.004  1.00 91.41           H  
ATOM    312 HG22 ILE A  19     -30.243 -15.805   5.194  1.00 91.41           H  
ATOM    313 HG23 ILE A  19     -28.867 -16.439   4.293  1.00 91.41           H  
ATOM    314  CD1 ILE A  19     -30.477 -13.176   6.221  1.00 91.41           C  
ATOM    315 HD11 ILE A  19     -30.808 -14.106   6.682  1.00 91.41           H  
ATOM    316 HD12 ILE A  19     -31.106 -12.950   5.359  1.00 91.41           H  
ATOM    317 HD13 ILE A  19     -30.572 -12.371   6.950  1.00 91.41           H  
ATOM    318  N   SER A  20     -26.070 -12.151   4.217  1.00 94.74           N  
ATOM    319  H   SER A  20     -25.715 -12.465   5.109  1.00 94.74           H  
ATOM    320  CA  SER A  20     -25.835 -10.750   3.849  1.00 94.74           C  
ATOM    321  HA  SER A  20     -26.794 -10.380   3.488  1.00 94.74           H  
ATOM    322  C   SER A  20     -24.808 -10.518   2.736  1.00 94.74           C  
ATOM    323  CB  SER A  20     -25.534  -9.877   5.067  1.00 94.74           C  
ATOM    324  HB2 SER A  20     -26.308 -10.025   5.820  1.00 94.74           H  
ATOM    325  HB3 SER A  20     -25.560  -8.831   4.762  1.00 94.74           H  
ATOM    326  O   SER A  20     -24.373  -9.383   2.538  1.00 94.74           O  
ATOM    327  OG  SER A  20     -24.261 -10.164   5.617  1.00 94.74           O  
ATOM    328  HG  SER A  20     -23.645 -10.141   4.881  1.00 94.74           H  
ATOM    329  N   ALA A  21     -24.301 -11.575   2.096  1.00 92.27           N  
ATOM    330  H   ALA A  21     -24.719 -12.479   2.263  1.00 92.27           H  
ATOM    331  CA  ALA A  21     -23.234 -11.451   1.102  1.00 92.27           C  
ATOM    332  HA  ALA A  21     -22.408 -10.888   1.537  1.00 92.27           H  
ATOM    333  C   ALA A  21     -23.709 -10.675  -0.135  1.00 92.27           C  
ATOM    334  CB  ALA A  21     -22.722 -12.850   0.743  1.00 92.27           C  
ATOM    335  HB1 ALA A  21     -21.922 -12.766   0.008  1.00 92.27           H  
ATOM    336  HB2 ALA A  21     -22.338 -13.347   1.634  1.00 92.27           H  
ATOM    337  HB3 ALA A  21     -23.529 -13.447   0.317  1.00 92.27           H  
ATOM    338  O   ALA A  21     -23.002  -9.788  -0.610  1.00 92.27           O  
ATOM    339  N   THR A  22     -24.931 -10.953  -0.593  1.00 92.45           N  
ATOM    340  H   THR A  22     -25.474 -11.681  -0.151  1.00 92.45           H  
ATOM    341  CA  THR A  22     -25.547 -10.249  -1.721  1.00 92.45           C  
ATOM    342  HA  THR A  22     -24.853 -10.258  -2.561  1.00 92.45           H  
ATOM    343  C   THR A  22     -25.814  -8.786  -1.381  1.00 92.45           C  
ATOM    344  CB  THR A  22     -26.833 -10.963  -2.155  1.00 92.45           C  
ATOM    345  HB  THR A  22     -27.556 -10.942  -1.339  1.00 92.45           H  
ATOM    346  O   THR A  22     -25.391  -7.918  -2.139  1.00 92.45           O  
ATOM    347  CG2 THR A  22     -27.460 -10.348  -3.403  1.00 92.45           C  
ATOM    348 HG21 THR A  22     -27.823  -9.344  -3.183  1.00 92.45           H  
ATOM    349 HG22 THR A  22     -28.310 -10.951  -3.724  1.00 92.45           H  
ATOM    350 HG23 THR A  22     -26.729 -10.288  -4.209  1.00 92.45           H  
ATOM    351  OG1 THR A  22     -26.528 -12.306  -2.466  1.00 92.45           O  
ATOM    352  HG1 THR A  22     -26.071 -12.296  -3.310  1.00 92.45           H  
ATOM    353  N   GLU A  23     -26.401  -8.471  -0.217  1.00 93.33           N  
ATOM    354  H   GLU A  23     -26.794  -9.189   0.375  1.00 93.33           H  
ATOM    355  CA  GLU A  23     -26.620  -7.066   0.165  1.00 93.33           C  
ATOM    356  HA  GLU A  23     -27.171  -6.571  -0.636  1.00 93.33           H  
ATOM    357  C   GLU A  23     -25.301  -6.300   0.355  1.00 93.33           C  
ATOM    358  CB  GLU A  23     -27.438  -6.940   1.463  1.00 93.33           C  
ATOM    359  HB2 GLU A  23     -27.535  -5.876   1.678  1.00 93.33           H  
ATOM    360  HB3 GLU A  23     -26.886  -7.375   2.296  1.00 93.33           H  
ATOM    361  O   GLU A  23     -25.232  -5.095   0.101  1.00 93.33           O  
ATOM    362  CG  GLU A  23     -28.865  -7.518   1.408  1.00 93.33           C  
ATOM    363  HG2 GLU A  23     -29.526  -6.826   1.930  1.00 93.33           H  
ATOM    364  HG3 GLU A  23     -29.204  -7.582   0.374  1.00 93.33           H  
ATOM    365  CD  GLU A  23     -28.955  -8.887   2.083  1.00 93.33           C  
ATOM    366  OE1 GLU A  23     -29.887  -9.102   2.896  1.00 93.33           O  
ATOM    367  OE2 GLU A  23     -28.023  -9.681   1.851  1.00 93.33           O  
ATOM    368  N   TYR A  24     -24.239  -6.979   0.804  1.00 95.03           N  
ATOM    369  H   TYR A  24     -24.352  -7.962   1.009  1.00 95.03           H  
ATOM    370  CA  TYR A  24     -22.909  -6.382   0.898  1.00 95.03           C  
ATOM    371  HA  TYR A  24     -22.984  -5.458   1.471  1.00 95.03           H  
ATOM    372  C   TYR A  24     -22.368  -6.003  -0.486  1.00 95.03           C  
ATOM    373  CB  TYR A  24     -21.958  -7.333   1.637  1.00 95.03           C  
ATOM    374  HB2 TYR A  24     -21.945  -8.299   1.134  1.00 95.03           H  
ATOM    375  HB3 TYR A  24     -22.338  -7.495   2.646  1.00 95.03           H  
ATOM    376  O   TYR A  24     -21.926  -4.870  -0.678  1.00 95.03           O  
ATOM    377  CG  TYR A  24     -20.537  -6.812   1.731  1.00 95.03           C  
ATOM    378  CD1 TYR A  24     -19.547  -7.291   0.850  1.00 95.03           C  
ATOM    379  HD1 TYR A  24     -19.799  -8.036   0.110  1.00 95.03           H  
ATOM    380  CD2 TYR A  24     -20.222  -5.810   2.667  1.00 95.03           C  
ATOM    381  HD2 TYR A  24     -20.997  -5.425   3.314  1.00 95.03           H  
ATOM    382  CE1 TYR A  24     -18.239  -6.775   0.913  1.00 95.03           C  
ATOM    383  HE1 TYR A  24     -17.479  -7.123   0.229  1.00 95.03           H  
ATOM    384  CE2 TYR A  24     -18.918  -5.282   2.726  1.00 95.03           C  
ATOM    385  HE2 TYR A  24     -18.684  -4.493   3.426  1.00 95.03           H  
ATOM    386  OH  TYR A  24     -16.667  -5.256   1.898  1.00 95.03           O  
ATOM    387  HH  TYR A  24     -16.615  -4.479   2.458  1.00 95.03           H  
ATOM    388  CZ  TYR A  24     -17.925  -5.766   1.847  1.00 95.03           C  
ATOM    389  N   GLU A  25     -22.439  -6.917  -1.454  1.00 94.90           N  
ATOM    390  H   GLU A  25     -22.845  -7.818  -1.245  1.00 94.90           H  
ATOM    391  CA  GLU A  25     -22.010  -6.668  -2.832  1.00 94.90           C  
ATOM    392  HA  GLU A  25     -20.966  -6.355  -2.825  1.00 94.90           H  
ATOM    393  C   GLU A  25     -22.823  -5.544  -3.497  1.00 94.90           C  
ATOM    394  CB  GLU A  25     -22.123  -7.981  -3.620  1.00 94.90           C  
ATOM    395  HB2 GLU A  25     -21.578  -8.756  -3.081  1.00 94.90           H  
ATOM    396  HB3 GLU A  25     -23.170  -8.274  -3.691  1.00 94.90           H  
ATOM    397  O   GLU A  25     -22.250  -4.641  -4.111  1.00 94.90           O  
ATOM    398  CG  GLU A  25     -21.535  -7.854  -5.030  1.00 94.90           C  
ATOM    399  HG2 GLU A  25     -20.479  -7.598  -4.952  1.00 94.90           H  
ATOM    400  HG3 GLU A  25     -22.037  -7.041  -5.556  1.00 94.90           H  
ATOM    401  CD  GLU A  25     -21.686  -9.133  -5.863  1.00 94.90           C  
ATOM    402  OE1 GLU A  25     -21.611  -8.988  -7.107  1.00 94.90           O  
ATOM    403  OE2 GLU A  25     -21.872 -10.225  -5.291  1.00 94.90           O  
ATOM    404  N   GLU A  26     -24.146  -5.549  -3.330  1.00 95.10           N  
ATOM    405  H   GLU A  26     -24.567  -6.328  -2.845  1.00 95.10           H  
ATOM    406  CA  GLU A  26     -25.032  -4.499  -3.842  1.00 95.10           C  
ATOM    407  HA  GLU A  26     -24.930  -4.433  -4.925  1.00 95.10           H  
ATOM    408  C   GLU A  26     -24.691  -3.124  -3.261  1.00 95.10           C  
ATOM    409  CB  GLU A  26     -26.488  -4.827  -3.500  1.00 95.10           C  
ATOM    410  HB2 GLU A  26     -26.551  -5.089  -2.444  1.00 95.10           H  
ATOM    411  HB3 GLU A  26     -27.094  -3.938  -3.672  1.00 95.10           H  
ATOM    412  O   GLU A  26     -24.660  -2.136  -3.998  1.00 95.10           O  
ATOM    413  CG  GLU A  26     -27.057  -5.964  -4.358  1.00 95.10           C  
ATOM    414  HG2 GLU A  26     -27.023  -5.652  -5.402  1.00 95.10           H  
ATOM    415  HG3 GLU A  26     -26.432  -6.851  -4.258  1.00 95.10           H  
ATOM    416  CD  GLU A  26     -28.505  -6.317  -3.980  1.00 95.10           C  
ATOM    417  OE1 GLU A  26     -29.115  -7.094  -4.746  1.00 95.10           O  
ATOM    418  OE2 GLU A  26     -29.002  -5.802  -2.949  1.00 95.10           O  
ATOM    419  N   GLY A  27     -24.396  -3.054  -1.960  1.00 94.91           N  
ATOM    420  H   GLY A  27     -24.474  -3.896  -1.409  1.00 94.91           H  
ATOM    421  CA  GLY A  27     -23.997  -1.814  -1.295  1.00 94.91           C  
ATOM    422  HA2 GLY A  27     -24.755  -1.051  -1.472  1.00 94.91           H  
ATOM    423  HA3 GLY A  27     -23.925  -2.005  -0.225  1.00 94.91           H  
ATOM    424  C   GLY A  27     -22.647  -1.274  -1.775  1.00 94.91           C  
ATOM    425  O   GLY A  27     -22.480  -0.059  -1.863  1.00 94.91           O  
ATOM    426  N   VAL A  28     -21.700  -2.155  -2.118  1.00 96.56           N  
ATOM    427  H   VAL A  28     -21.900  -3.138  -1.999  1.00 96.56           H  
ATOM    428  CA  VAL A  28     -20.412  -1.766  -2.722  1.00 96.56           C  
ATOM    429  HA  VAL A  28     -19.986  -0.943  -2.148  1.00 96.56           H  
ATOM    430  C   VAL A  28     -20.610  -1.245  -4.146  1.00 96.56           C  
ATOM    431  CB  VAL A  28     -19.410  -2.940  -2.696  1.00 96.56           C  
ATOM    432  HB  VAL A  28     -19.883  -3.828  -3.116  1.00 96.56           H  
ATOM    433  O   VAL A  28     -19.999  -0.247  -4.518  1.00 96.56           O  
ATOM    434  CG1 VAL A  28     -18.130  -2.653  -3.496  1.00 96.56           C  
ATOM    435 HG11 VAL A  28     -18.357  -2.572  -4.559  1.00 96.56           H  
ATOM    436 HG12 VAL A  28     -17.421  -3.471  -3.369  1.00 96.56           H  
ATOM    437 HG13 VAL A  28     -17.675  -1.723  -3.158  1.00 96.56           H  
ATOM    438  CG2 VAL A  28     -18.976  -3.248  -1.256  1.00 96.56           C  
ATOM    439 HG21 VAL A  28     -19.846  -3.452  -0.632  1.00 96.56           H  
ATOM    440 HG22 VAL A  28     -18.336  -4.131  -1.246  1.00 96.56           H  
ATOM    441 HG23 VAL A  28     -18.433  -2.400  -0.841  1.00 96.56           H  
ATOM    442  N   LYS A  29     -21.475  -1.891  -4.936  1.00 96.54           N  
ATOM    443  H   LYS A  29     -21.916  -2.722  -4.569  1.00 96.54           H  
ATOM    444  CA  LYS A  29     -21.758  -1.498  -6.326  1.00 96.54           C  
ATOM    445  HA  LYS A  29     -20.819  -1.271  -6.831  1.00 96.54           H  
ATOM    446  C   LYS A  29     -22.594  -0.222  -6.445  1.00 96.54           C  
ATOM    447  CB  LYS A  29     -22.446  -2.664  -7.050  1.00 96.54           C  
ATOM    448  HB2 LYS A  29     -23.259  -3.047  -6.433  1.00 96.54           H  
ATOM    449  HB3 LYS A  29     -22.869  -2.301  -7.986  1.00 96.54           H  
ATOM    450  O   LYS A  29     -22.500   0.460  -7.459  1.00 96.54           O  
ATOM    451  CG  LYS A  29     -21.454  -3.791  -7.371  1.00 96.54           C  
ATOM    452  HG2 LYS A  29     -20.954  -4.123  -6.462  1.00 96.54           H  
ATOM    453  HG3 LYS A  29     -20.704  -3.408  -8.063  1.00 96.54           H  
ATOM    454  CD  LYS A  29     -22.174  -4.985  -8.009  1.00 96.54           C  
ATOM    455  HD2 LYS A  29     -22.824  -5.445  -7.265  1.00 96.54           H  
ATOM    456  HD3 LYS A  29     -22.777  -4.642  -8.849  1.00 96.54           H  
ATOM    457  CE  LYS A  29     -21.140  -6.001  -8.501  1.00 96.54           C  
ATOM    458  HE2 LYS A  29     -20.486  -6.265  -7.670  1.00 96.54           H  
ATOM    459  HE3 LYS A  29     -20.534  -5.533  -9.277  1.00 96.54           H  
ATOM    460  NZ  LYS A  29     -21.780  -7.231  -9.021  1.00 96.54           N  
ATOM    461  HZ1 LYS A  29     -21.104  -7.837  -9.464  1.00 96.54           H  
ATOM    462  HZ2 LYS A  29     -22.078  -7.801  -8.243  1.00 96.54           H  
ATOM    463  HZ3 LYS A  29     -22.568  -7.052  -9.626  1.00 96.54           H  
ATOM    464  N   ASN A  30     -23.394   0.103  -5.429  1.00 96.16           N  
ATOM    465  H   ASN A  30     -23.446  -0.542  -4.653  1.00 96.16           H  
ATOM    466  CA  ASN A  30     -24.313   1.244  -5.435  1.00 96.16           C  
ATOM    467  HA  ASN A  30     -24.143   1.842  -6.330  1.00 96.16           H  
ATOM    468  C   ASN A  30     -24.065   2.168  -4.229  1.00 96.16           C  
ATOM    469  CB  ASN A  30     -25.759   0.729  -5.502  1.00 96.16           C  
ATOM    470  HB2 ASN A  30     -26.437   1.578  -5.582  1.00 96.16           H  
ATOM    471  HB3 ASN A  30     -25.999   0.190  -4.585  1.00 96.16           H  
ATOM    472  O   ASN A  30     -24.934   2.301  -3.356  1.00 96.16           O  
ATOM    473  CG  ASN A  30     -26.007  -0.176  -6.690  1.00 96.16           C  
ATOM    474  ND2 ASN A  30     -26.016  -1.470  -6.477  1.00 96.16           N  
ATOM    475 HD21 ASN A  30     -26.216  -2.064  -7.269  1.00 96.16           H  
ATOM    476 HD22 ASN A  30     -25.760  -1.816  -5.563  1.00 96.16           H  
ATOM    477  OD1 ASN A  30     -26.191   0.262  -7.810  1.00 96.16           O  
ATOM    478  N   PRO A  31     -22.882   2.801  -4.130  1.00 96.08           N  
ATOM    479  CA  PRO A  31     -22.590   3.687  -3.017  1.00 96.08           C  
ATOM    480  HA  PRO A  31     -22.780   3.169  -2.077  1.00 96.08           H  
ATOM    481  C   PRO A  31     -23.465   4.950  -3.090  1.00 96.08           C  
ATOM    482  CB  PRO A  31     -21.095   3.980  -3.138  1.00 96.08           C  
ATOM    483  HB2 PRO A  31     -20.528   3.174  -2.672  1.00 96.08           H  
ATOM    484  HB3 PRO A  31     -20.829   4.937  -2.690  1.00 96.08           H  
ATOM    485  O   PRO A  31     -23.786   5.449  -4.165  1.00 96.08           O  
ATOM    486  CG  PRO A  31     -20.859   3.958  -4.647  1.00 96.08           C  
ATOM    487  HG2 PRO A  31     -21.169   4.906  -5.087  1.00 96.08           H  
ATOM    488  HG3 PRO A  31     -19.819   3.742  -4.893  1.00 96.08           H  
ATOM    489  CD  PRO A  31     -21.795   2.838  -5.107  1.00 96.08           C  
ATOM    490  HD2 PRO A  31     -21.257   1.890  -5.091  1.00 96.08           H  
ATOM    491  HD3 PRO A  31     -22.163   3.044  -6.111  1.00 96.08           H  
ATOM    492  N   ARG A  32     -23.843   5.500  -1.928  1.00 95.42           N  
ATOM    493  H   ARG A  32     -23.552   5.040  -1.078  1.00 95.42           H  
ATOM    494  CA  ARG A  32     -24.612   6.764  -1.859  1.00 95.42           C  
ATOM    495  HA  ARG A  32     -25.452   6.711  -2.550  1.00 95.42           H  
ATOM    496  C   ARG A  32     -23.800   7.981  -2.299  1.00 95.42           C  
ATOM    497  CB  ARG A  32     -25.113   7.016  -0.433  1.00 95.42           C  
ATOM    498  HB2 ARG A  32     -25.551   8.013  -0.395  1.00 95.42           H  
ATOM    499  HB3 ARG A  32     -24.268   6.990   0.255  1.00 95.42           H  
ATOM    500  O   ARG A  32     -24.368   8.959  -2.768  1.00 95.42           O  
ATOM    501  CG  ARG A  32     -26.173   6.007   0.012  1.00 95.42           C  
ATOM    502  HG2 ARG A  32     -25.751   5.002   0.017  1.00 95.42           H  
ATOM    503  HG3 ARG A  32     -27.020   6.042  -0.673  1.00 95.42           H  
ATOM    504  CD  ARG A  32     -26.632   6.380   1.423  1.00 95.42           C  
ATOM    505  HD2 ARG A  32     -25.772   6.349   2.091  1.00 95.42           H  
ATOM    506  HD3 ARG A  32     -27.026   7.396   1.399  1.00 95.42           H  
ATOM    507  NE  ARG A  32     -27.671   5.459   1.909  1.00 95.42           N  
ATOM    508  HE  ARG A  32     -27.915   4.697   1.291  1.00 95.42           H  
ATOM    509  NH1 ARG A  32     -28.087   6.529   3.893  1.00 95.42           N  
ATOM    510 HH11 ARG A  32     -28.627   6.631   4.740  1.00 95.42           H  
ATOM    511 HH12 ARG A  32     -27.384   7.210   3.642  1.00 95.42           H  
ATOM    512  NH2 ARG A  32     -29.257   4.701   3.350  1.00 95.42           N  
ATOM    513 HH21 ARG A  32     -29.474   3.961   2.698  1.00 95.42           H  
ATOM    514 HH22 ARG A  32     -29.793   4.801   4.201  1.00 95.42           H  
ATOM    515  CZ  ARG A  32     -28.331   5.566   3.046  1.00 95.42           C  
ATOM    516  N   GLU A  33     -22.495   7.928  -2.071  1.00 95.68           N  
ATOM    517  H   GLU A  33     -22.103   7.048  -1.768  1.00 95.68           H  
ATOM    518  CA  GLU A  33     -21.517   8.956  -2.414  1.00 95.68           C  
ATOM    519  HA  GLU A  33     -21.912   9.611  -3.191  1.00 95.68           H  
ATOM    520  C   GLU A  33     -20.272   8.240  -2.947  1.00 95.68           C  
ATOM    521  CB  GLU A  33     -21.143   9.793  -1.174  1.00 95.68           C  
ATOM    522  HB2 GLU A  33     -20.687   9.135  -0.434  1.00 95.68           H  
ATOM    523  HB3 GLU A  33     -20.396  10.527  -1.478  1.00 95.68           H  
ATOM    524  O   GLU A  33     -19.928   7.173  -2.432  1.00 95.68           O  
ATOM    525  CG  GLU A  33     -22.309  10.541  -0.504  1.00 95.68           C  
ATOM    526  HG2 GLU A  33     -22.773  11.204  -1.233  1.00 95.68           H  
ATOM    527  HG3 GLU A  33     -23.059   9.823  -0.171  1.00 95.68           H  
ATOM    528  CD  GLU A  33     -21.828  11.352   0.714  1.00 95.68           C  
ATOM    529  OE1 GLU A  33     -21.704  12.590   0.615  1.00 95.68           O  
ATOM    530  OE2 GLU A  33     -21.505  10.749   1.772  1.00 95.68           O  
ATOM    531  N   ASP A  34     -19.594   8.812  -3.943  1.00 95.80           N  
ATOM    532  H   ASP A  34     -19.892   9.698  -4.327  1.00 95.80           H  
ATOM    533  CA  ASP A  34     -18.356   8.234  -4.470  1.00 95.80           C  
ATOM    534  HA  ASP A  34     -18.574   7.224  -4.819  1.00 95.80           H  
ATOM    535  C   ASP A  34     -17.278   8.135  -3.380  1.00 95.80           C  
ATOM    536  CB  ASP A  34     -17.839   9.026  -5.677  1.00 95.80           C  
ATOM    537  HB2 ASP A  34     -17.675  10.066  -5.394  1.00 95.80           H  
ATOM    538  HB3 ASP A  34     -18.576   8.993  -6.479  1.00 95.80           H  
ATOM    539  O   ASP A  34     -17.048   9.064  -2.601  1.00 95.80           O  
ATOM    540  CG  ASP A  34     -16.528   8.394  -6.148  1.00 95.80           C  
ATOM    541  OD1 ASP A  34     -15.459   8.850  -5.680  1.00 95.80           O  
ATOM    542  OD2 ASP A  34     -16.611   7.324  -6.786  1.00 95.80           O  
ATOM    543  N   TRP A  35     -16.608   6.988  -3.308  1.00 96.02           N  
ATOM    544  H   TRP A  35     -16.754   6.305  -4.037  1.00 96.02           H  
ATOM    545  CA  TRP A  35     -15.637   6.725  -2.252  1.00 96.02           C  
ATOM    546  HA  TRP A  35     -16.116   6.903  -1.289  1.00 96.02           H  
ATOM    547  C   TRP A  35     -14.422   7.664  -2.315  1.00 96.02           C  
ATOM    548  CB  TRP A  35     -15.225   5.252  -2.320  1.00 96.02           C  
ATOM    549  HB2 TRP A  35     -15.002   4.997  -3.356  1.00 96.02           H  
ATOM    550  HB3 TRP A  35     -16.065   4.633  -2.003  1.00 96.02           H  
ATOM    551  O   TRP A  35     -14.008   8.189  -1.276  1.00 96.02           O  
ATOM    552  CG  TRP A  35     -14.025   4.910  -1.499  1.00 96.02           C  
ATOM    553  CD1 TRP A  35     -13.996   4.744  -0.158  1.00 96.02           C  
ATOM    554  HD1 TRP A  35     -14.861   4.819   0.484  1.00 96.02           H  
ATOM    555  CD2 TRP A  35     -12.648   4.762  -1.955  1.00 96.02           C  
ATOM    556  CE2 TRP A  35     -11.826   4.493  -0.821  1.00 96.02           C  
ATOM    557  CE3 TRP A  35     -12.011   4.840  -3.211  1.00 96.02           C  
ATOM    558  HE3 TRP A  35     -12.601   5.052  -4.091  1.00 96.02           H  
ATOM    559  NE1 TRP A  35     -12.699   4.490   0.247  1.00 96.02           N  
ATOM    560  HE1 TRP A  35     -12.433   4.337   1.209  1.00 96.02           H  
ATOM    561  CH2 TRP A  35      -9.839   4.374  -2.195  1.00 96.02           C  
ATOM    562  HH2 TRP A  35      -8.775   4.223  -2.303  1.00 96.02           H  
ATOM    563  CZ2 TRP A  35     -10.441   4.300  -0.926  1.00 96.02           C  
ATOM    564  HZ2 TRP A  35      -9.846   4.094  -0.049  1.00 96.02           H  
ATOM    565  CZ3 TRP A  35     -10.622   4.646  -3.331  1.00 96.02           C  
ATOM    566  HZ3 TRP A  35     -10.157   4.704  -4.303  1.00 96.02           H  
ATOM    567  N   ALA A  36     -13.861   7.905  -3.504  1.00 96.17           N  
ATOM    568  H   ALA A  36     -14.381   7.683  -4.341  1.00 96.17           H  
ATOM    569  CA  ALA A  36     -12.649   8.704  -3.667  1.00 96.17           C  
ATOM    570  HA  ALA A  36     -11.901   8.353  -2.957  1.00 96.17           H  
ATOM    571  C   ALA A  36     -12.916  10.187  -3.369  1.00 96.17           C  
ATOM    572  CB  ALA A  36     -12.104   8.492  -5.084  1.00 96.17           C  
ATOM    573  HB1 ALA A  36     -12.828   8.839  -5.821  1.00 96.17           H  
ATOM    574  HB2 ALA A  36     -11.177   9.052  -5.209  1.00 96.17           H  
ATOM    575  HB3 ALA A  36     -11.907   7.433  -5.252  1.00 96.17           H  
ATOM    576  O   ALA A  36     -12.138  10.830  -2.652  1.00 96.17           O  
ATOM    577  N   ASP A  37     -14.058  10.707  -3.818  1.00 96.96           N  
ATOM    578  H   ASP A  37     -14.615  10.155  -4.454  1.00 96.96           H  
ATOM    579  CA  ASP A  37     -14.485  12.074  -3.515  1.00 96.96           C  
ATOM    580  HA  ASP A  37     -13.718  12.771  -3.855  1.00 96.96           H  
ATOM    581  C   ASP A  37     -14.664  12.294  -2.006  1.00 96.96           C  
ATOM    582  CB  ASP A  37     -15.794  12.382  -4.254  1.00 96.96           C  
ATOM    583  HB2 ASP A  37     -16.505  11.574  -4.083  1.00 96.96           H  
ATOM    584  HB3 ASP A  37     -16.221  13.292  -3.832  1.00 96.96           H  
ATOM    585  O   ASP A  37     -14.258  13.327  -1.457  1.00 96.96           O  
ATOM    586  CG  ASP A  37     -15.610  12.615  -5.758  1.00 96.96           C  
ATOM    587  OD1 ASP A  37     -14.470  12.951  -6.163  1.00 96.96           O  
ATOM    588  OD2 ASP A  37     -16.643  12.586  -6.460  1.00 96.96           O  
ATOM    589  N   ARG A  38     -15.208  11.303  -1.288  1.00 95.91           N  
ATOM    590  H   ARG A  38     -15.535  10.490  -1.789  1.00 95.91           H  
ATOM    591  CA  ARG A  38     -15.373  11.384   0.173  1.00 95.91           C  
ATOM    592  HA  ARG A  38     -15.757  12.377   0.404  1.00 95.91           H  
ATOM    593  C   ARG A  38     -14.050  11.309   0.922  1.00 95.91           C  
ATOM    594  CB  ARG A  38     -16.362  10.315   0.660  1.00 95.91           C  
ATOM    595  HB2 ARG A  38     -16.017   9.333   0.334  1.00 95.91           H  
ATOM    596  HB3 ARG A  38     -16.393  10.319   1.750  1.00 95.91           H  
ATOM    597  O   ARG A  38     -13.890  12.028   1.913  1.00 95.91           O  
ATOM    598  CG  ARG A  38     -17.785  10.540   0.126  1.00 95.91           C  
ATOM    599  HG2 ARG A  38     -18.415   9.698   0.413  1.00 95.91           H  
ATOM    600  HG3 ARG A  38     -17.763  10.586  -0.963  1.00 95.91           H  
ATOM    601  CD  ARG A  38     -18.435  11.845   0.582  1.00 95.91           C  
ATOM    602  HD2 ARG A  38     -17.767  12.692   0.425  1.00 95.91           H  
ATOM    603  HD3 ARG A  38     -19.294  12.023  -0.065  1.00 95.91           H  
ATOM    604  NE  ARG A  38     -18.924  11.756   1.961  1.00 95.91           N  
ATOM    605  HE  ARG A  38     -19.799  11.257   2.038  1.00 95.91           H  
ATOM    606  NH1 ARG A  38     -17.651  13.404   2.917  1.00 95.91           N  
ATOM    607 HH11 ARG A  38     -17.188  13.501   2.025  1.00 95.91           H  
ATOM    608 HH12 ARG A  38     -17.415  13.993   3.703  1.00 95.91           H  
ATOM    609  NH2 ARG A  38     -19.266  12.370   4.090  1.00 95.91           N  
ATOM    610 HH21 ARG A  38     -20.086  11.786   4.006  1.00 95.91           H  
ATOM    611 HH22 ARG A  38     -19.161  13.027   4.850  1.00 95.91           H  
ATOM    612  CZ  ARG A  38     -18.600  12.510   2.982  1.00 95.91           C  
ATOM    613  N   VAL A  39     -13.094  10.507   0.456  1.00 95.81           N  
ATOM    614  H   VAL A  39     -13.304   9.932  -0.348  1.00 95.81           H  
ATOM    615  CA  VAL A  39     -11.730  10.500   1.009  1.00 95.81           C  
ATOM    616  HA  VAL A  39     -11.783  10.291   2.078  1.00 95.81           H  
ATOM    617  C   VAL A  39     -11.099  11.884   0.860  1.00 95.81           C  
ATOM    618  CB  VAL A  39     -10.864   9.404   0.358  1.00 95.81           C  
ATOM    619  HB  VAL A  39     -10.954   9.460  -0.727  1.00 95.81           H  
ATOM    620  O   VAL A  39     -10.659  12.461   1.855  1.00 95.81           O  
ATOM    621  CG1 VAL A  39      -9.380   9.536   0.730  1.00 95.81           C  
ATOM    622 HG11 VAL A  39      -8.825   8.692   0.321  1.00 95.81           H  
ATOM    623 HG12 VAL A  39      -8.962  10.446   0.299  1.00 95.81           H  
ATOM    624 HG13 VAL A  39      -9.263   9.560   1.813  1.00 95.81           H  
ATOM    625  CG2 VAL A  39     -11.326   8.017   0.824  1.00 95.81           C  
ATOM    626 HG21 VAL A  39     -11.173   7.906   1.897  1.00 95.81           H  
ATOM    627 HG22 VAL A  39     -12.383   7.872   0.600  1.00 95.81           H  
ATOM    628 HG23 VAL A  39     -10.764   7.248   0.293  1.00 95.81           H  
ATOM    629  N   LYS A  40     -11.146  12.468  -0.341  1.00 95.98           N  
ATOM    630  H   LYS A  40     -11.539  11.948  -1.113  1.00 95.98           H  
ATOM    631  CA  LYS A  40     -10.600  13.807  -0.603  1.00 95.98           C  
ATOM    632  HA  LYS A  40      -9.537  13.809  -0.361  1.00 95.98           H  
ATOM    633  C   LYS A  40     -11.255  14.886   0.265  1.00 95.98           C  
ATOM    634  CB  LYS A  40     -10.761  14.096  -2.098  1.00 95.98           C  
ATOM    635  HB2 LYS A  40     -11.820  14.144  -2.350  1.00 95.98           H  
ATOM    636  HB3 LYS A  40     -10.313  13.279  -2.663  1.00 95.98           H  
ATOM    637  O   LYS A  40     -10.574  15.693   0.889  1.00 95.98           O  
ATOM    638  CG  LYS A  40     -10.077  15.408  -2.498  1.00 95.98           C  
ATOM    639  HG2 LYS A  40      -9.018  15.358  -2.245  1.00 95.98           H  
ATOM    640  HG3 LYS A  40     -10.534  16.243  -1.969  1.00 95.98           H  
ATOM    641  CD  LYS A  40     -10.235  15.623  -4.003  1.00 95.98           C  
ATOM    642  HD2 LYS A  40     -11.296  15.646  -4.252  1.00 95.98           H  
ATOM    643  HD3 LYS A  40      -9.767  14.793  -4.533  1.00 95.98           H  
ATOM    644  CE  LYS A  40      -9.575  16.939  -4.417  1.00 95.98           C  
ATOM    645  HE2 LYS A  40      -8.522  16.902  -4.140  1.00 95.98           H  
ATOM    646  HE3 LYS A  40     -10.042  17.752  -3.860  1.00 95.98           H  
ATOM    647  NZ  LYS A  40      -9.726  17.154  -5.876  1.00 95.98           N  
ATOM    648  HZ1 LYS A  40     -10.704  17.159  -6.128  1.00 95.98           H  
ATOM    649  HZ2 LYS A  40      -9.286  16.399  -6.382  1.00 95.98           H  
ATOM    650  HZ3 LYS A  40      -9.304  18.027  -6.159  1.00 95.98           H  
ATOM    651  N   ALA A  41     -12.581  14.873   0.387  1.00 95.59           N  
ATOM    652  H   ALA A  41     -13.103  14.222  -0.182  1.00 95.59           H  
ATOM    653  CA  ALA A  41     -13.314  15.849   1.198  1.00 95.59           C  
ATOM    654  HA  ALA A  41     -13.025  16.849   0.874  1.00 95.59           H  
ATOM    655  C   ALA A  41     -13.019  15.759   2.712  1.00 95.59           C  
ATOM    656  CB  ALA A  41     -14.809  15.662   0.917  1.00 95.59           C  
ATOM    657  HB1 ALA A  41     -15.121  14.664   1.226  1.00 95.59           H  
ATOM    658  HB2 ALA A  41     -15.000  15.779  -0.149  1.00 95.59           H  
ATOM    659  HB3 ALA A  41     -15.383  16.411   1.461  1.00 95.59           H  
ATOM    660  O   ALA A  41     -13.387  16.660   3.470  1.00 95.59           O  
ATOM    661  N   THR A  42     -12.402  14.670   3.182  1.00 95.70           N  
ATOM    662  H   THR A  42     -12.083  13.976   2.521  1.00 95.70           H  
ATOM    663  CA  THR A  42     -12.159  14.420   4.611  1.00 95.70           C  
ATOM    664  HA  THR A  42     -12.652  15.204   5.185  1.00 95.70           H  
ATOM    665  C   THR A  42     -10.694  14.525   5.027  1.00 95.70           C  
ATOM    666  CB  THR A  42     -12.787  13.099   5.083  1.00 95.70           C  
ATOM    667  HB  THR A  42     -12.523  12.936   6.128  1.00 95.70           H  
ATOM    668  O   THR A  42     -10.412  14.345   6.211  1.00 95.70           O  
ATOM    669  CG2 THR A  42     -14.314  13.132   4.995  1.00 95.70           C  
ATOM    670 HG21 THR A  42     -14.634  13.342   3.974  1.00 95.70           H  
ATOM    671 HG22 THR A  42     -14.713  12.165   5.302  1.00 95.70           H  
ATOM    672 HG23 THR A  42     -14.698  13.908   5.657  1.00 95.70           H  
ATOM    673  OG1 THR A  42     -12.340  11.997   4.341  1.00 95.70           O  
ATOM    674  HG1 THR A  42     -12.702  12.065   3.455  1.00 95.70           H  
ATOM    675  N   GLU A  43      -9.778  14.899   4.126  1.00 96.97           N  
ATOM    676  H   GLU A  43     -10.066  15.019   3.165  1.00 96.97           H  
ATOM    677  CA  GLU A  43      -8.332  14.982   4.401  1.00 96.97           C  
ATOM    678  HA  GLU A  43      -7.941  13.977   4.560  1.00 96.97           H  
ATOM    679  C   GLU A  43      -8.003  15.786   5.664  1.00 96.97           C  
ATOM    680  CB  GLU A  43      -7.602  15.597   3.198  1.00 96.97           C  
ATOM    681  HB2 GLU A  43      -8.110  16.512   2.895  1.00 96.97           H  
ATOM    682  HB3 GLU A  43      -6.583  15.843   3.497  1.00 96.97           H  
ATOM    683  O   GLU A  43      -7.348  15.273   6.569  1.00 96.97           O  
ATOM    684  CG  GLU A  43      -7.531  14.612   2.027  1.00 96.97           C  
ATOM    685  HG2 GLU A  43      -7.058  13.697   2.384  1.00 96.97           H  
ATOM    686  HG3 GLU A  43      -8.539  14.353   1.703  1.00 96.97           H  
ATOM    687  CD  GLU A  43      -6.731  15.163   0.841  1.00 96.97           C  
ATOM    688  OE1 GLU A  43      -6.078  14.323   0.183  1.00 96.97           O  
ATOM    689  OE2 GLU A  43      -6.758  16.393   0.614  1.00 96.97           O  
ATOM    690  N   ALA A  44      -8.551  16.998   5.802  1.00 96.98           N  
ATOM    691  H   ALA A  44      -9.043  17.389   5.011  1.00 96.98           H  
ATOM    692  CA  ALA A  44      -8.299  17.836   6.976  1.00 96.98           C  
ATOM    693  HA  ALA A  44      -7.224  17.989   7.064  1.00 96.98           H  
ATOM    694  C   ALA A  44      -8.781  17.187   8.290  1.00 96.98           C  
ATOM    695  CB  ALA A  44      -8.970  19.195   6.746  1.00 96.98           C  
ATOM    696  HB1 ALA A  44      -8.764  19.850   7.592  1.00 96.98           H  
ATOM    697  HB2 ALA A  44     -10.048  19.074   6.639  1.00 96.98           H  
ATOM    698  HB3 ALA A  44      -8.568  19.655   5.843  1.00 96.98           H  
ATOM    699  O   ALA A  44      -8.116  17.282   9.323  1.00 96.98           O  
ATOM    700  N   LYS A  45      -9.926  16.490   8.260  1.00 97.27           N  
ATOM    701  H   LYS A  45     -10.336  16.325   7.351  1.00 97.27           H  
ATOM    702  CA  LYS A  45     -10.479  15.792   9.434  1.00 97.27           C  
ATOM    703  HA  LYS A  45     -10.403  16.444  10.304  1.00 97.27           H  
ATOM    704  C   LYS A  45      -9.668  14.544   9.777  1.00 97.27           C  
ATOM    705  CB  LYS A  45     -11.952  15.421   9.210  1.00 97.27           C  
ATOM    706  HB2 LYS A  45     -12.049  14.841   8.292  1.00 97.27           H  
ATOM    707  HB3 LYS A  45     -12.278  14.796  10.042  1.00 97.27           H  
ATOM    708  O   LYS A  45      -9.417  14.293  10.954  1.00 97.27           O  
ATOM    709  CG  LYS A  45     -12.865  16.652   9.142  1.00 97.27           C  
ATOM    710  HG2 LYS A  45     -12.577  17.274   8.295  1.00 97.27           H  
ATOM    711  HG3 LYS A  45     -12.757  17.229  10.059  1.00 97.27           H  
ATOM    712  CD  LYS A  45     -14.330  16.226   8.979  1.00 97.27           C  
ATOM    713  HD2 LYS A  45     -14.618  15.601   9.824  1.00 97.27           H  
ATOM    714  HD3 LYS A  45     -14.434  15.656   8.056  1.00 97.27           H  
ATOM    715  CE  LYS A  45     -15.219  17.473   8.925  1.00 97.27           C  
ATOM    716  HE2 LYS A  45     -15.087  18.033   9.851  1.00 97.27           H  
ATOM    717  HE3 LYS A  45     -14.876  18.106   8.107  1.00 97.27           H  
ATOM    718  NZ  LYS A  45     -16.649  17.126   8.734  1.00 97.27           N  
ATOM    719  HZ1 LYS A  45     -16.777  16.636   7.860  1.00 97.27           H  
ATOM    720  HZ2 LYS A  45     -17.208  17.967   8.708  1.00 97.27           H  
ATOM    721  HZ3 LYS A  45     -16.978  16.548   9.494  1.00 97.27           H  
ATOM    722  N   ARG A  46      -9.244  13.784   8.762  1.00 96.86           N  
ATOM    723  H   ARG A  46      -9.488  14.076   7.827  1.00 96.86           H  
ATOM    724  CA  ARG A  46      -8.336  12.640   8.911  1.00 96.86           C  
ATOM    725  HA  ARG A  46      -8.794  11.883   9.548  1.00 96.86           H  
ATOM    726  C   ARG A  46      -7.048  13.082   9.600  1.00 96.86           C  
ATOM    727  CB  ARG A  46      -8.051  12.043   7.521  1.00 96.86           C  
ATOM    728  HB2 ARG A  46      -7.657  12.832   6.881  1.00 96.86           H  
ATOM    729  HB3 ARG A  46      -8.985  11.699   7.075  1.00 96.86           H  
ATOM    730  O   ARG A  46      -6.652  12.473  10.588  1.00 96.86           O  
ATOM    731  CG  ARG A  46      -7.049  10.872   7.545  1.00 96.86           C  
ATOM    732  HG2 ARG A  46      -6.248  11.051   8.261  1.00 96.86           H  
ATOM    733  HG3 ARG A  46      -7.575   9.965   7.843  1.00 96.86           H  
ATOM    734  CD  ARG A  46      -6.399  10.659   6.171  1.00 96.86           C  
ATOM    735  HD2 ARG A  46      -7.187  10.564   5.423  1.00 96.86           H  
ATOM    736  HD3 ARG A  46      -5.830   9.730   6.197  1.00 96.86           H  
ATOM    737  NE  ARG A  46      -5.488  11.768   5.812  1.00 96.86           N  
ATOM    738  HE  ARG A  46      -5.171  12.401   6.532  1.00 96.86           H  
ATOM    739  NH1 ARG A  46      -5.372  11.437   3.535  1.00 96.86           N  
ATOM    740 HH11 ARG A  46      -5.123  11.815   2.632  1.00 96.86           H  
ATOM    741 HH12 ARG A  46      -5.980  10.634   3.603  1.00 96.86           H  
ATOM    742  NH2 ARG A  46      -4.345  13.180   4.472  1.00 96.86           N  
ATOM    743 HH21 ARG A  46      -4.097  13.554   3.568  1.00 96.86           H  
ATOM    744 HH22 ARG A  46      -4.154  13.725   5.301  1.00 96.86           H  
ATOM    745  CZ  ARG A  46      -5.069  12.113   4.609  1.00 96.86           C  
ATOM    746  N   ASP A  47      -6.428  14.152   9.111  1.00 97.49           N  
ATOM    747  H   ASP A  47      -6.777  14.560   8.255  1.00 97.49           H  
ATOM    748  CA  ASP A  47      -5.134  14.619   9.611  1.00 97.49           C  
ATOM    749  HA  ASP A  47      -4.430  13.787   9.603  1.00 97.49           H  
ATOM    750  C   ASP A  47      -5.222  15.120  11.051  1.00 97.49           C  
ATOM    751  CB  ASP A  47      -4.589  15.716   8.687  1.00 97.49           C  
ATOM    752  HB2 ASP A  47      -5.333  16.506   8.581  1.00 97.49           H  
ATOM    753  HB3 ASP A  47      -3.700  16.147   9.146  1.00 97.49           H  
ATOM    754  O   ASP A  47      -4.365  14.796  11.874  1.00 97.49           O  
ATOM    755  CG  ASP A  47      -4.204  15.185   7.303  1.00 97.49           C  
ATOM    756  OD1 ASP A  47      -4.243  13.948   7.090  1.00 97.49           O  
ATOM    757  OD2 ASP A  47      -3.844  16.013   6.447  1.00 97.49           O  
ATOM    758  N   GLN A  48      -6.285  15.854  11.386  1.00 97.80           N  
ATOM    759  H   GLN A  48      -6.940  16.125  10.666  1.00 97.80           H  
ATOM    760  CA  GLN A  48      -6.538  16.272  12.762  1.00 97.80           C  
ATOM    761  HA  GLN A  48      -5.653  16.794  13.123  1.00 97.80           H  
ATOM    762  C   GLN A  48      -6.755  15.066  13.691  1.00 97.80           C  
ATOM    763  CB  GLN A  48      -7.725  17.248  12.772  1.00 97.80           C  
ATOM    764  HB2 GLN A  48      -8.606  16.751  12.366  1.00 97.80           H  
ATOM    765  HB3 GLN A  48      -7.491  18.099  12.132  1.00 97.80           H  
ATOM    766  O   GLN A  48      -6.118  14.975  14.740  1.00 97.80           O  
ATOM    767  CG  GLN A  48      -8.059  17.762  14.179  1.00 97.80           C  
ATOM    768  HG2 GLN A  48      -8.411  16.928  14.786  1.00 97.80           H  
ATOM    769  HG3 GLN A  48      -8.876  18.479  14.111  1.00 97.80           H  
ATOM    770  CD  GLN A  48      -6.888  18.440  14.886  1.00 97.80           C  
ATOM    771  NE2 GLN A  48      -6.871  18.393  16.197  1.00 97.80           N  
ATOM    772 HE21 GLN A  48      -7.582  17.860  16.676  1.00 97.80           H  
ATOM    773 HE22 GLN A  48      -6.110  18.834  16.693  1.00 97.80           H  
ATOM    774  OE1 GLN A  48      -5.983  19.007  14.281  1.00 97.80           O  
ATOM    775  N   GLY A  49      -7.578  14.095  13.281  1.00 97.53           N  
ATOM    776  H   GLY A  49      -8.074  14.211  12.410  1.00 97.53           H  
ATOM    777  CA  GLY A  49      -7.824  12.887  14.072  1.00 97.53           C  
ATOM    778  HA2 GLY A  49      -8.212  13.172  15.049  1.00 97.53           H  
ATOM    779  HA3 GLY A  49      -8.571  12.282  13.559  1.00 97.53           H  
ATOM    780  C   GLY A  49      -6.570  12.028  14.279  1.00 97.53           C  
ATOM    781  O   GLY A  49      -6.389  11.451  15.352  1.00 97.53           O  
ATOM    782  N   LEU A  50      -5.669  11.969  13.291  1.00 97.44           N  
ATOM    783  H   LEU A  50      -5.887  12.426  12.417  1.00 97.44           H  
ATOM    784  CA  LEU A  50      -4.375  11.292  13.429  1.00 97.44           C  
ATOM    785  HA  LEU A  50      -4.544  10.298  13.842  1.00 97.44           H  
ATOM    786  C   LEU A  50      -3.459  12.011  14.427  1.00 97.44           C  
ATOM    787  CB  LEU A  50      -3.694  11.160  12.054  1.00 97.44           C  
ATOM    788  HB2 LEU A  50      -2.644  10.912  12.208  1.00 97.44           H  
ATOM    789  HB3 LEU A  50      -3.731  12.127  11.553  1.00 97.44           H  
ATOM    790  O   LEU A  50      -2.849  11.345  15.264  1.00 97.44           O  
ATOM    791  CG  LEU A  50      -4.307  10.091  11.132  1.00 97.44           C  
ATOM    792  HG  LEU A  50      -5.378  10.260  11.023  1.00 97.44           H  
ATOM    793  CD1 LEU A  50      -3.657  10.179   9.750  1.00 97.44           C  
ATOM    794 HD11 LEU A  50      -3.825  11.171   9.330  1.00 97.44           H  
ATOM    795 HD12 LEU A  50      -2.584  10.002   9.825  1.00 97.44           H  
ATOM    796 HD13 LEU A  50      -4.099   9.441   9.082  1.00 97.44           H  
ATOM    797  CD2 LEU A  50      -4.093   8.669  11.664  1.00 97.44           C  
ATOM    798 HD21 LEU A  50      -4.470   7.948  10.939  1.00 97.44           H  
ATOM    799 HD22 LEU A  50      -3.031   8.489  11.830  1.00 97.44           H  
ATOM    800 HD23 LEU A  50      -4.638   8.530  12.598  1.00 97.44           H  
ATOM    801  N   LYS A  51      -3.397  13.350  14.394  1.00 97.77           N  
ATOM    802  H   LYS A  51      -3.929  13.835  13.686  1.00 97.77           H  
ATOM    803  CA  LYS A  51      -2.632  14.140  15.378  1.00 97.77           C  
ATOM    804  HA  LYS A  51      -1.586  13.833  15.354  1.00 97.77           H  
ATOM    805  C   LYS A  51      -3.119  13.885  16.801  1.00 97.77           C  
ATOM    806  CB  LYS A  51      -2.728  15.638  15.061  1.00 97.77           C  
ATOM    807  HB2 LYS A  51      -2.346  16.205  15.910  1.00 97.77           H  
ATOM    808  HB3 LYS A  51      -3.773  15.912  14.921  1.00 97.77           H  
ATOM    809  O   LYS A  51      -2.306  13.630  17.685  1.00 97.77           O  
ATOM    810  CG  LYS A  51      -1.919  16.034  13.821  1.00 97.77           C  
ATOM    811  HG2 LYS A  51      -0.854  15.939  14.037  1.00 97.77           H  
ATOM    812  HG3 LYS A  51      -2.163  15.377  12.986  1.00 97.77           H  
ATOM    813  CD  LYS A  51      -2.245  17.482  13.441  1.00 97.77           C  
ATOM    814  HD2 LYS A  51      -1.941  18.147  14.250  1.00 97.77           H  
ATOM    815  HD3 LYS A  51      -3.321  17.573  13.295  1.00 97.77           H  
ATOM    816  CE  LYS A  51      -1.527  17.864  12.146  1.00 97.77           C  
ATOM    817  HE2 LYS A  51      -1.785  17.127  11.385  1.00 97.77           H  
ATOM    818  HE3 LYS A  51      -0.450  17.820  12.308  1.00 97.77           H  
ATOM    819  NZ  LYS A  51      -1.936  19.216  11.695  1.00 97.77           N  
ATOM    820  HZ1 LYS A  51      -1.500  19.446  10.813  1.00 97.77           H  
ATOM    821  HZ2 LYS A  51      -2.938  19.244  11.568  1.00 97.77           H  
ATOM    822  HZ3 LYS A  51      -1.688  19.913  12.382  1.00 97.77           H  
ATOM    823  N   GLU A  52      -4.431  13.889  17.010  1.00 97.91           N  
ATOM    824  H   GLU A  52      -5.037  14.154  16.246  1.00 97.91           H  
ATOM    825  CA  GLU A  52      -5.039  13.579  18.308  1.00 97.91           C  
ATOM    826  HA  GLU A  52      -4.642  14.245  19.074  1.00 97.91           H  
ATOM    827  C   GLU A  52      -4.738  12.143  18.748  1.00 97.91           C  
ATOM    828  CB  GLU A  52      -6.554  13.778  18.217  1.00 97.91           C  
ATOM    829  HB2 GLU A  52      -7.022  13.365  19.111  1.00 97.91           H  
ATOM    830  HB3 GLU A  52      -6.927  13.235  17.349  1.00 97.91           H  
ATOM    831  O   GLU A  52      -4.344  11.909  19.887  1.00 97.91           O  
ATOM    832  CG  GLU A  52      -6.935  15.259  18.105  1.00 97.91           C  
ATOM    833  HG2 GLU A  52      -6.320  15.734  17.341  1.00 97.91           H  
ATOM    834  HG3 GLU A  52      -6.718  15.748  19.055  1.00 97.91           H  
ATOM    835  CD  GLU A  52      -8.412  15.464  17.746  1.00 97.91           C  
ATOM    836  OE1 GLU A  52      -8.734  16.617  17.374  1.00 97.91           O  
ATOM    837  OE2 GLU A  52      -9.195  14.485  17.815  1.00 97.91           O  
ATOM    838  N   ALA A  53      -4.858  11.164  17.845  1.00 97.82           N  
ATOM    839  H   ALA A  53      -5.201  11.394  16.924  1.00 97.82           H  
ATOM    840  CA  ALA A  53      -4.562   9.770  18.165  1.00 97.82           C  
ATOM    841  HA  ALA A  53      -5.174   9.489  19.022  1.00 97.82           H  
ATOM    842  C   ALA A  53      -3.097   9.547  18.571  1.00 97.82           C  
ATOM    843  CB  ALA A  53      -4.944   8.897  16.964  1.00 97.82           C  
ATOM    844  HB1 ALA A  53      -4.347   9.178  16.097  1.00 97.82           H  
ATOM    845  HB2 ALA A  53      -5.999   9.037  16.726  1.00 97.82           H  
ATOM    846  HB3 ALA A  53      -4.762   7.847  17.195  1.00 97.82           H  
ATOM    847  O   ALA A  53      -2.828   8.721  19.450  1.00 97.82           O  
ATOM    848  N   ILE A  54      -2.169  10.278  17.948  1.00 97.99           N  
ATOM    849  H   ILE A  54      -2.473  10.900  17.213  1.00 97.99           H  
ATOM    850  CA  ILE A  54      -0.749  10.281  18.310  1.00 97.99           C  
ATOM    851  HA  ILE A  54      -0.405   9.251  18.402  1.00 97.99           H  
ATOM    852  C   ILE A  54      -0.557  10.934  19.682  1.00 97.99           C  
ATOM    853  CB  ILE A  54       0.087  10.969  17.206  1.00 97.99           C  
ATOM    854  HB  ILE A  54      -0.372  11.929  16.969  1.00 97.99           H  
ATOM    855  O   ILE A  54       0.046  10.309  20.553  1.00 97.99           O  
ATOM    856  CG1 ILE A  54       0.103  10.093  15.932  1.00 97.99           C  
ATOM    857 HG12 ILE A  54      -0.899   9.715  15.727  1.00 97.99           H  
ATOM    858 HG13 ILE A  54       0.748   9.229  16.091  1.00 97.99           H  
ATOM    859  CG2 ILE A  54       1.531  11.229  17.677  1.00 97.99           C  
ATOM    860 HG21 ILE A  54       2.001  10.297  17.992  1.00 97.99           H  
ATOM    861 HG22 ILE A  54       2.122  11.674  16.876  1.00 97.99           H  
ATOM    862 HG23 ILE A  54       1.544  11.933  18.510  1.00 97.99           H  
ATOM    863  CD1 ILE A  54       0.570  10.846  14.679  1.00 97.99           C  
ATOM    864 HD11 ILE A  54      -0.038  11.739  14.534  1.00 97.99           H  
ATOM    865 HD12 ILE A  54       1.619  11.129  14.766  1.00 97.99           H  
ATOM    866 HD13 ILE A  54       0.457  10.199  13.809  1.00 97.99           H  
ATOM    867  N   ALA A  55      -1.101  12.138  19.892  1.00 97.85           N  
ATOM    868  H   ALA A  55      -1.606  12.583  19.140  1.00 97.85           H  
ATOM    869  CA  ALA A  55      -0.987  12.871  21.155  1.00 97.85           C  
ATOM    870  HA  ALA A  55       0.066  13.077  21.351  1.00 97.85           H  
ATOM    871  C   ALA A  55      -1.528  12.063  22.349  1.00 97.85           C  
ATOM    872  CB  ALA A  55      -1.727  14.206  21.002  1.00 97.85           C  
ATOM    873  HB1 ALA A  55      -1.312  14.770  20.166  1.00 97.85           H  
ATOM    874  HB2 ALA A  55      -1.616  14.790  21.916  1.00 97.85           H  
ATOM    875  HB3 ALA A  55      -2.788  14.028  20.826  1.00 97.85           H  
ATOM    876  O   ALA A  55      -0.912  12.015  23.410  1.00 97.85           O  
ATOM    877  N   ASP A  56      -2.626  11.340  22.142  1.00 98.20           N  
ATOM    878  H   ASP A  56      -3.138  11.517  21.290  1.00 98.20           H  
ATOM    879  CA  ASP A  56      -3.264  10.501  23.157  1.00 98.20           C  
ATOM    880  HA  ASP A  56      -3.213  11.011  24.120  1.00 98.20           H  
ATOM    881  C   ASP A  56      -2.607   9.116  23.330  1.00 98.20           C  
ATOM    882  CB  ASP A  56      -4.733  10.328  22.767  1.00 98.20           C  
ATOM    883  HB2 ASP A  56      -4.786  10.076  21.708  1.00 98.20           H  
ATOM    884  HB3 ASP A  56      -5.159   9.497  23.330  1.00 98.20           H  
ATOM    885  O   ASP A  56      -3.060   8.303  24.153  1.00 98.20           O  
ATOM    886  CG  ASP A  56      -5.623  11.537  23.017  1.00 98.20           C  
ATOM    887  OD1 ASP A  56      -5.159  12.550  23.572  1.00 98.20           O  
ATOM    888  OD2 ASP A  56      -6.825  11.349  22.714  1.00 98.20           O  
ATOM    889  N   GLY A  57      -1.588   8.788  22.527  1.00 97.86           N  
ATOM    890  H   GLY A  57      -1.227   9.506  21.916  1.00 97.86           H  
ATOM    891  CA  GLY A  57      -0.908   7.491  22.544  1.00 97.86           C  
ATOM    892  HA2 GLY A  57      -0.510   7.308  23.542  1.00 97.86           H  
ATOM    893  HA3 GLY A  57      -0.074   7.536  21.843  1.00 97.86           H  
ATOM    894  C   GLY A  57      -1.805   6.311  22.147  1.00 97.86           C  
ATOM    895  O   GLY A  57      -1.587   5.183  22.599  1.00 97.86           O  
ATOM    896  N   ARG A  58      -2.846   6.542  21.333  1.00 98.14           N  
ATOM    897  H   ARG A  58      -2.931   7.471  20.948  1.00 98.14           H  
ATOM    898  CA  ARG A  58      -3.865   5.524  21.000  1.00 98.14           C  
ATOM    899  HA  ARG A  58      -4.232   5.087  21.928  1.00 98.14           H  
ATOM    900  C   ARG A  58      -3.295   4.356  20.195  1.00 98.14           C  
ATOM    901  CB  ARG A  58      -5.062   6.156  20.266  1.00 98.14           C  
ATOM    902  HB2 ARG A  58      -4.711   6.631  19.350  1.00 98.14           H  
ATOM    903  HB3 ARG A  58      -5.762   5.365  19.995  1.00 98.14           H  
ATOM    904  O   ARG A  58      -3.765   3.233  20.360  1.00 98.14           O  
ATOM    905  CG  ARG A  58      -5.807   7.190  21.126  1.00 98.14           C  
ATOM    906  HG2 ARG A  58      -6.130   6.732  22.060  1.00 98.14           H  
ATOM    907  HG3 ARG A  58      -5.113   7.999  21.351  1.00 98.14           H  
ATOM    908  CD  ARG A  58      -7.029   7.764  20.393  1.00 98.14           C  
ATOM    909  HD2 ARG A  58      -6.727   8.065  19.390  1.00 98.14           H  
ATOM    910  HD3 ARG A  58      -7.782   6.981  20.302  1.00 98.14           H  
ATOM    911  NE  ARG A  58      -7.619   8.929  21.090  1.00 98.14           N  
ATOM    912  HE  ARG A  58      -7.183   9.276  21.932  1.00 98.14           H  
ATOM    913  NH1 ARG A  58      -9.067   9.614  19.434  1.00 98.14           N  
ATOM    914 HH11 ARG A  58      -9.668  10.349  19.090  1.00 98.14           H  
ATOM    915 HH12 ARG A  58      -8.661   8.945  18.795  1.00 98.14           H  
ATOM    916  NH2 ARG A  58      -9.013  10.706  21.359  1.00 98.14           N  
ATOM    917 HH21 ARG A  58      -8.386  11.019  22.086  1.00 98.14           H  
ATOM    918 HH22 ARG A  58      -9.611  11.417  20.964  1.00 98.14           H  
ATOM    919  CZ  ARG A  58      -8.565   9.732  20.631  1.00 98.14           C  
ATOM    920  N   ILE A  59      -2.261   4.597  19.386  1.00 94.94           N  
ATOM    921  H   ILE A  59      -1.945   5.553  19.306  1.00 94.94           H  
ATOM    922  CA  ILE A  59      -1.573   3.550  18.612  1.00 94.94           C  
ATOM    923  HA  ILE A  59      -2.313   3.016  18.016  1.00 94.94           H  
ATOM    924  C   ILE A  59      -0.940   2.523  19.563  1.00 94.94           C  
ATOM    925  CB  ILE A  59      -0.537   4.171  17.643  1.00 94.94           C  
ATOM    926  HB  ILE A  59       0.189   4.738  18.226  1.00 94.94           H  
ATOM    927  O   ILE A  59      -1.245   1.333  19.487  1.00 94.94           O  
ATOM    928  CG1 ILE A  59      -1.232   5.137  16.652  1.00 94.94           C  
ATOM    929 HG12 ILE A  59      -1.943   4.582  16.041  1.00 94.94           H  
ATOM    930 HG13 ILE A  59      -1.787   5.892  17.209  1.00 94.94           H  
ATOM    931  CG2 ILE A  59       0.217   3.060  16.887  1.00 94.94           C  
ATOM    932 HG21 ILE A  59       0.744   2.403  17.579  1.00 94.94           H  
ATOM    933 HG22 ILE A  59       0.971   3.491  16.228  1.00 94.94           H  
ATOM    934 HG23 ILE A  59      -0.478   2.467  16.292  1.00 94.94           H  
ATOM    935  CD1 ILE A  59      -0.271   5.894  15.727  1.00 94.94           C  
ATOM    936 HD11 ILE A  59       0.506   6.383  16.316  1.00 94.94           H  
ATOM    937 HD12 ILE A  59       0.186   5.215  15.008  1.00 94.94           H  
ATOM    938 HD13 ILE A  59      -0.826   6.654  15.177  1.00 94.94           H  
ATOM    939  N   THR A  60      -0.125   2.986  20.515  1.00 97.04           N  
ATOM    940  H   THR A  60       0.136   3.962  20.507  1.00 97.04           H  
ATOM    941  CA  THR A  60       0.544   2.122  21.499  1.00 97.04           C  
ATOM    942  HA  THR A  60       1.111   1.359  20.965  1.00 97.04           H  
ATOM    943  C   THR A  60      -0.459   1.410  22.401  1.00 97.04           C  
ATOM    944  CB  THR A  60       1.528   2.935  22.352  1.00 97.04           C  
ATOM    945  HB  THR A  60       0.980   3.654  22.960  1.00 97.04           H  
ATOM    946  O   THR A  60      -0.345   0.203  22.605  1.00 97.04           O  
ATOM    947  CG2 THR A  60       2.385   2.057  23.260  1.00 97.04           C  
ATOM    948 HG21 THR A  60       1.757   1.558  23.999  1.00 97.04           H  
ATOM    949 HG22 THR A  60       2.910   1.307  22.669  1.00 97.04           H  
ATOM    950 HG23 THR A  60       3.112   2.672  23.790  1.00 97.04           H  
ATOM    951  OG1 THR A  60       2.396   3.634  21.492  1.00 97.04           O  
ATOM    952  HG1 THR A  60       3.103   4.012  22.021  1.00 97.04           H  
ATOM    953  N   LYS A  61      -1.492   2.120  22.876  1.00 98.22           N  
ATOM    954  H   LYS A  61      -1.518   3.111  22.681  1.00 98.22           H  
ATOM    955  CA  LYS A  61      -2.576   1.524  23.675  1.00 98.22           C  
ATOM    956  HA  LYS A  61      -2.155   1.073  24.573  1.00 98.22           H  
ATOM    957  C   LYS A  61      -3.286   0.396  22.918  1.00 98.22           C  
ATOM    958  CB  LYS A  61      -3.580   2.615  24.080  1.00 98.22           C  
ATOM    959  HB2 LYS A  61      -4.480   2.140  24.471  1.00 98.22           H  
ATOM    960  HB3 LYS A  61      -3.858   3.186  23.194  1.00 98.22           H  
ATOM    961  O   LYS A  61      -3.550  -0.656  23.492  1.00 98.22           O  
ATOM    962  CG  LYS A  61      -3.030   3.561  25.159  1.00 98.22           C  
ATOM    963  HG2 LYS A  61      -2.946   3.019  26.101  1.00 98.22           H  
ATOM    964  HG3 LYS A  61      -2.038   3.912  24.876  1.00 98.22           H  
ATOM    965  CD  LYS A  61      -3.953   4.775  25.344  1.00 98.22           C  
ATOM    966  HD2 LYS A  61      -4.959   4.440  25.597  1.00 98.22           H  
ATOM    967  HD3 LYS A  61      -3.985   5.328  24.405  1.00 98.22           H  
ATOM    968  CE  LYS A  61      -3.420   5.694  26.450  1.00 98.22           C  
ATOM    969  HE2 LYS A  61      -3.562   5.207  27.415  1.00 98.22           H  
ATOM    970  HE3 LYS A  61      -2.349   5.827  26.296  1.00 98.22           H  
ATOM    971  NZ  LYS A  61      -4.078   7.025  26.432  1.00 98.22           N  
ATOM    972  HZ1 LYS A  61      -5.084   6.959  26.497  1.00 98.22           H  
ATOM    973  HZ2 LYS A  61      -3.735   7.611  27.180  1.00 98.22           H  
ATOM    974  HZ3 LYS A  61      -3.839   7.509  25.578  1.00 98.22           H  
ATOM    975  N   GLY A  62      -3.561   0.583  21.624  1.00 97.25           N  
ATOM    976  H   GLY A  62      -3.338   1.476  21.208  1.00 97.25           H  
ATOM    977  CA  GLY A  62      -4.172  -0.442  20.776  1.00 97.25           C  
ATOM    978  HA2 GLY A  62      -4.364  -0.011  19.794  1.00 97.25           H  
ATOM    979  HA3 GLY A  62      -5.118  -0.761  21.213  1.00 97.25           H  
ATOM    980  C   GLY A  62      -3.282  -1.674  20.588  1.00 97.25           C  
ATOM    981  O   GLY A  62      -3.766  -2.803  20.680  1.00 97.25           O  
ATOM    982  N   ALA A  63      -1.977  -1.472  20.384  1.00 97.42           N  
ATOM    983  H   ALA A  63      -1.639  -0.525  20.291  1.00 97.42           H  
ATOM    984  CA  ALA A  63      -1.010  -2.565  20.284  1.00 97.42           C  
ATOM    985  HA  ALA A  63      -1.340  -3.254  19.507  1.00 97.42           H  
ATOM    986  C   ALA A  63      -0.913  -3.365  21.594  1.00 97.42           C  
ATOM    987  CB  ALA A  63       0.346  -1.986  19.865  1.00 97.42           C  
ATOM    988  HB1 ALA A  63       0.250  -1.469  18.910  1.00 97.42           H  
ATOM    989  HB2 ALA A  63       1.071  -2.793  19.758  1.00 97.42           H  
ATOM    990  HB3 ALA A  63       0.707  -1.282  20.614  1.00 97.42           H  
ATOM    991  O   ALA A  63      -0.984  -4.594  21.570  1.00 97.42           O  
ATOM    992  N   GLN A  64      -0.838  -2.678  22.737  1.00 98.01           N  
ATOM    993  H   GLN A  64      -0.777  -1.671  22.687  1.00 98.01           H  
ATOM    994  CA  GLN A  64      -0.820  -3.301  24.064  1.00 98.01           C  
ATOM    995  HA  GLN A  64       0.006  -4.010  24.120  1.00 98.01           H  
ATOM    996  C   GLN A  64      -2.106  -4.083  24.352  1.00 98.01           C  
ATOM    997  CB  GLN A  64      -0.618  -2.215  25.128  1.00 98.01           C  
ATOM    998  HB2 GLN A  64      -0.822  -2.635  26.113  1.00 98.01           H  
ATOM    999  HB3 GLN A  64      -1.326  -1.406  24.948  1.00 98.01           H  
ATOM   1000  O   GLN A  64      -2.041  -5.203  24.849  1.00 98.01           O  
ATOM   1001  CG  GLN A  64       0.817  -1.667  25.132  1.00 98.01           C  
ATOM   1002  HG2 GLN A  64       1.491  -2.460  25.455  1.00 98.01           H  
ATOM   1003  HG3 GLN A  64       1.111  -1.364  24.127  1.00 98.01           H  
ATOM   1004  CD  GLN A  64       0.981  -0.464  26.055  1.00 98.01           C  
ATOM   1005  NE2 GLN A  64       2.176  -0.208  26.540  1.00 98.01           N  
ATOM   1006 HE21 GLN A  64       2.959  -0.815  26.343  1.00 98.01           H  
ATOM   1007 HE22 GLN A  64       2.241   0.577  27.173  1.00 98.01           H  
ATOM   1008  OE1 GLN A  64       0.060   0.284  26.342  1.00 98.01           O  
ATOM   1009  N   ALA A  65      -3.269  -3.538  23.983  1.00 97.91           N  
ATOM   1010  H   ALA A  65      -3.273  -2.589  23.639  1.00 97.91           H  
ATOM   1011  CA  ALA A  65      -4.550  -4.225  24.133  1.00 97.91           C  
ATOM   1012  HA  ALA A  65      -4.648  -4.561  25.166  1.00 97.91           H  
ATOM   1013  C   ALA A  65      -4.673  -5.467  23.234  1.00 97.91           C  
ATOM   1014  CB  ALA A  65      -5.668  -3.221  23.833  1.00 97.91           C  
ATOM   1015  HB1 ALA A  65      -5.589  -2.869  22.804  1.00 97.91           H  
ATOM   1016  HB2 ALA A  65      -6.635  -3.702  23.975  1.00 97.91           H  
ATOM   1017  HB3 ALA A  65      -5.591  -2.371  24.510  1.00 97.91           H  
ATOM   1018  O   ALA A  65      -5.359  -6.424  23.590  1.00 97.91           O  
ATOM   1019  N   CYS A  66      -4.031  -5.466  22.060  1.00 97.31           N  
ATOM   1020  H   CYS A  66      -3.517  -4.639  21.794  1.00 97.31           H  
ATOM   1021  CA  CYS A  66      -3.957  -6.655  21.219  1.00 97.31           C  
ATOM   1022  HA  CYS A  66      -4.954  -7.093  21.156  1.00 97.31           H  
ATOM   1023  C   CYS A  66      -3.045  -7.716  21.845  1.00 97.31           C  
ATOM   1024  CB  CYS A  66      -3.503  -6.259  19.806  1.00 97.31           C  
ATOM   1025  HB2 CYS A  66      -2.512  -5.806  19.853  1.00 97.31           H  
ATOM   1026  HB3 CYS A  66      -4.193  -5.520  19.398  1.00 97.31           H  
ATOM   1027  O   CYS A  66      -3.460  -8.867  21.961  1.00 97.31           O  
ATOM   1028  SG  CYS A  66      -3.441  -7.732  18.736  1.00 97.31           S  
ATOM   1029  HG  CYS A  66      -2.380  -8.290  19.326  1.00 97.31           H  
ATOM   1030  N   GLY A  67      -1.826  -7.330  22.227  1.00 98.12           N  
ATOM   1031  H   GLY A  67      -1.580  -6.355  22.134  1.00 98.12           H  
ATOM   1032  CA  GLY A  67      -0.790  -8.247  22.694  1.00 98.12           C  
ATOM   1033  HA2 GLY A  67       0.006  -7.663  23.157  1.00 98.12           H  
ATOM   1034  HA3 GLY A  67      -1.204  -8.908  23.455  1.00 98.12           H  
ATOM   1035  C   GLY A  67      -0.186  -9.110  21.577  1.00 98.12           C  
ATOM   1036  O   GLY A  67      -0.802  -9.347  20.529  1.00 98.12           O  
ATOM   1037  N   THR A  68       1.035  -9.594  21.815  1.00 98.18           N  
ATOM   1038  H   THR A  68       1.513  -9.315  22.659  1.00 98.18           H  
ATOM   1039  CA  THR A  68       1.812 -10.401  20.859  1.00 98.18           C  
ATOM   1040  HA  THR A  68       1.898  -9.852  19.922  1.00 98.18           H  
ATOM   1041  C   THR A  68       1.135 -11.735  20.547  1.00 98.18           C  
ATOM   1042  CB  THR A  68       3.233 -10.633  21.394  1.00 98.18           C  
ATOM   1043  HB  THR A  68       3.188 -11.212  22.317  1.00 98.18           H  
ATOM   1044  O   THR A  68       0.977 -12.078  19.380  1.00 98.18           O  
ATOM   1045  CG2 THR A  68       4.138 -11.352  20.398  1.00 98.18           C  
ATOM   1046 HG21 THR A  68       4.138 -10.828  19.442  1.00 98.18           H  
ATOM   1047 HG22 THR A  68       3.778 -12.370  20.251  1.00 98.18           H  
ATOM   1048 HG23 THR A  68       5.154 -11.405  20.787  1.00 98.18           H  
ATOM   1049  OG1 THR A  68       3.824  -9.383  21.669  1.00 98.18           O  
ATOM   1050  HG1 THR A  68       4.739  -9.551  21.906  1.00 98.18           H  
ATOM   1051  N   ASP A  69       0.632 -12.451  21.554  1.00 98.32           N  
ATOM   1052  H   ASP A  69       0.903 -12.216  22.498  1.00 98.32           H  
ATOM   1053  CA  ASP A  69       0.028 -13.778  21.356  1.00 98.32           C  
ATOM   1054  HA  ASP A  69       0.767 -14.446  20.912  1.00 98.32           H  
ATOM   1055  C   ASP A  69      -1.191 -13.734  20.429  1.00 98.32           C  
ATOM   1056  CB  ASP A  69      -0.401 -14.359  22.711  1.00 98.32           C  
ATOM   1057  HB2 ASP A  69      -0.913 -15.305  22.536  1.00 98.32           H  
ATOM   1058  HB3 ASP A  69      -1.108 -13.676  23.182  1.00 98.32           H  
ATOM   1059  O   ASP A  69      -1.349 -14.562  19.527  1.00 98.32           O  
ATOM   1060  CG  ASP A  69       0.762 -14.616  23.667  1.00 98.32           C  
ATOM   1061  OD1 ASP A  69       1.922 -14.550  23.206  1.00 98.32           O  
ATOM   1062  OD2 ASP A  69       0.456 -14.825  24.857  1.00 98.32           O  
ATOM   1063  N   ARG A  70      -2.054 -12.724  20.600  1.00 97.88           N  
ATOM   1064  H   ARG A  70      -1.849 -12.057  21.331  1.00 97.88           H  
ATOM   1065  CA  ARG A  70      -3.211 -12.518  19.722  1.00 97.88           C  
ATOM   1066  HA  ARG A  70      -3.769 -13.453  19.667  1.00 97.88           H  
ATOM   1067  C   ARG A  70      -2.772 -12.161  18.308  1.00 97.88           C  
ATOM   1068  CB  ARG A  70      -4.091 -11.412  20.300  1.00 97.88           C  
ATOM   1069  HB2 ARG A  70      -3.523 -10.484  20.232  1.00 97.88           H  
ATOM   1070  HB3 ARG A  70      -4.305 -11.627  21.347  1.00 97.88           H  
ATOM   1071  O   ARG A  70      -3.398 -12.631  17.357  1.00 97.88           O  
ATOM   1072  CG  ARG A  70      -5.409 -11.225  19.539  1.00 97.88           C  
ATOM   1073  HG2 ARG A  70      -5.976 -12.156  19.557  1.00 97.88           H  
ATOM   1074  HG3 ARG A  70      -5.204 -10.946  18.506  1.00 97.88           H  
ATOM   1075  CD  ARG A  70      -6.226 -10.111  20.202  1.00 97.88           C  
ATOM   1076  HD2 ARG A  70      -6.477 -10.418  21.217  1.00 97.88           H  
ATOM   1077  HD3 ARG A  70      -5.610  -9.216  20.286  1.00 97.88           H  
ATOM   1078  NE  ARG A  70      -7.467  -9.819  19.454  1.00 97.88           N  
ATOM   1079  HE  ARG A  70      -8.301 -10.276  19.795  1.00 97.88           H  
ATOM   1080  NH1 ARG A  70      -6.614  -8.185  18.075  1.00 97.88           N  
ATOM   1081 HH11 ARG A  70      -6.729  -7.464  17.377  1.00 97.88           H  
ATOM   1082 HH12 ARG A  70      -5.705  -8.295  18.502  1.00 97.88           H  
ATOM   1083  NH2 ARG A  70      -8.776  -8.704  17.958  1.00 97.88           N  
ATOM   1084 HH21 ARG A  70      -8.868  -7.950  17.293  1.00 97.88           H  
ATOM   1085 HH22 ARG A  70      -9.600  -9.107  18.380  1.00 97.88           H  
ATOM   1086  CZ  ARG A  70      -7.608  -8.910  18.503  1.00 97.88           C  
ATOM   1087  N   GLN A  71      -1.739 -11.328  18.166  1.00 98.30           N  
ATOM   1088  H   GLN A  71      -1.251 -11.018  18.994  1.00 98.30           H  
ATOM   1089  CA  GLN A  71      -1.186 -10.964  16.865  1.00 98.30           C  
ATOM   1090  HA  GLN A  71      -1.994 -10.570  16.248  1.00 98.30           H  
ATOM   1091  C   GLN A  71      -0.644 -12.203  16.141  1.00 98.30           C  
ATOM   1092  CB  GLN A  71      -0.147  -9.841  17.033  1.00 98.30           C  
ATOM   1093  HB2 GLN A  71      -0.666  -8.964  17.419  1.00 98.30           H  
ATOM   1094  HB3 GLN A  71       0.606 -10.121  17.771  1.00 98.30           H  
ATOM   1095  O   GLN A  71      -1.039 -12.435  14.996  1.00 98.30           O  
ATOM   1096  CG  GLN A  71       0.543  -9.444  15.714  1.00 98.30           C  
ATOM   1097  HG2 GLN A  71       0.959  -8.442  15.828  1.00 98.30           H  
ATOM   1098  HG3 GLN A  71      -0.195  -9.407  14.912  1.00 98.30           H  
ATOM   1099  CD  GLN A  71       1.697 -10.366  15.316  1.00 98.30           C  
ATOM   1100  NE2 GLN A  71       1.928 -10.602  14.046  1.00 98.30           N  
ATOM   1101 HE21 GLN A  71       1.326 -10.260  13.311  1.00 98.30           H  
ATOM   1102 HE22 GLN A  71       2.721 -11.197  13.853  1.00 98.30           H  
ATOM   1103  OE1 GLN A  71       2.405 -10.910  16.141  1.00 98.30           O  
ATOM   1104  N   ILE A  72       0.166 -13.030  16.808  1.00 98.40           N  
ATOM   1105  H   ILE A  72       0.495 -12.745  17.719  1.00 98.40           H  
ATOM   1106  CA  ILE A  72       0.704 -14.279  16.250  1.00 98.40           C  
ATOM   1107  HA  ILE A  72       1.275 -14.045  15.351  1.00 98.40           H  
ATOM   1108  C   ILE A  72      -0.443 -15.194  15.834  1.00 98.40           C  
ATOM   1109  CB  ILE A  72       1.655 -14.971  17.256  1.00 98.40           C  
ATOM   1110  HB  ILE A  72       1.160 -15.028  18.225  1.00 98.40           H  
ATOM   1111  O   ILE A  72      -0.537 -15.572  14.666  1.00 98.40           O  
ATOM   1112  CG1 ILE A  72       2.944 -14.134  17.407  1.00 98.40           C  
ATOM   1113 HG12 ILE A  72       2.682 -13.108  17.666  1.00 98.40           H  
ATOM   1114 HG13 ILE A  72       3.476 -14.109  16.455  1.00 98.40           H  
ATOM   1115  CG2 ILE A  72       1.994 -16.406  16.803  1.00 98.40           C  
ATOM   1116 HG21 ILE A  72       1.101 -17.030  16.765  1.00 98.40           H  
ATOM   1117 HG22 ILE A  72       2.669 -16.881  17.515  1.00 98.40           H  
ATOM   1118 HG23 ILE A  72       2.469 -16.390  15.822  1.00 98.40           H  
ATOM   1119  CD1 ILE A  72       3.899 -14.642  18.493  1.00 98.40           C  
ATOM   1120 HD11 ILE A  72       3.368 -14.742  19.440  1.00 98.40           H  
ATOM   1121 HD12 ILE A  72       4.714 -13.929  18.615  1.00 98.40           H  
ATOM   1122 HD13 ILE A  72       4.332 -15.602  18.211  1.00 98.40           H  
ATOM   1123  N   LYS A  73      -1.376 -15.478  16.751  1.00 98.24           N  
ATOM   1124  H   LYS A  73      -1.228 -15.141  17.692  1.00 98.24           H  
ATOM   1125  CA  LYS A  73      -2.523 -16.352  16.485  1.00 98.24           C  
ATOM   1126  HA  LYS A  73      -2.151 -17.353  16.266  1.00 98.24           H  
ATOM   1127  C   LYS A  73      -3.312 -15.905  15.254  1.00 98.24           C  
ATOM   1128  CB  LYS A  73      -3.399 -16.417  17.745  1.00 98.24           C  
ATOM   1129  HB2 LYS A  73      -3.747 -15.417  18.005  1.00 98.24           H  
ATOM   1130  HB3 LYS A  73      -2.799 -16.802  18.569  1.00 98.24           H  
ATOM   1131  O   LYS A  73      -3.565 -16.704  14.360  1.00 98.24           O  
ATOM   1132  CG  LYS A  73      -4.605 -17.337  17.531  1.00 98.24           C  
ATOM   1133  HG2 LYS A  73      -4.247 -18.317  17.214  1.00 98.24           H  
ATOM   1134  HG3 LYS A  73      -5.243 -16.924  16.750  1.00 98.24           H  
ATOM   1135  CD  LYS A  73      -5.440 -17.495  18.803  1.00 98.24           C  
ATOM   1136  HD2 LYS A  73      -5.856 -16.533  19.101  1.00 98.24           H  
ATOM   1137  HD3 LYS A  73      -4.808 -17.889  19.599  1.00 98.24           H  
ATOM   1138  CE  LYS A  73      -6.554 -18.492  18.480  1.00 98.24           C  
ATOM   1139  HE2 LYS A  73      -7.172 -18.106  17.670  1.00 98.24           H  
ATOM   1140  HE3 LYS A  73      -6.081 -19.389  18.081  1.00 98.24           H  
ATOM   1141  NZ  LYS A  73      -7.364 -18.869  19.658  1.00 98.24           N  
ATOM   1142  HZ1 LYS A  73      -8.036 -19.565  19.371  1.00 98.24           H  
ATOM   1143  HZ2 LYS A  73      -7.831 -18.073  20.069  1.00 98.24           H  
ATOM   1144  HZ3 LYS A  73      -6.764 -19.304  20.345  1.00 98.24           H  
ATOM   1145  N   LYS A  74      -3.682 -14.621  15.167  1.00 97.70           N  
ATOM   1146  H   LYS A  74      -3.386 -13.995  15.902  1.00 97.70           H  
ATOM   1147  CA  LYS A  74      -4.454 -14.100  14.023  1.00 97.70           C  
ATOM   1148  HA  LYS A  74      -5.275 -14.788  13.822  1.00 97.70           H  
ATOM   1149  C   LYS A  74      -3.662 -14.108  12.720  1.00 97.70           C  
ATOM   1150  CB  LYS A  74      -4.979 -12.686  14.329  1.00 97.70           C  
ATOM   1151  HB2 LYS A  74      -5.393 -12.257  13.416  1.00 97.70           H  
ATOM   1152  HB3 LYS A  74      -4.144 -12.057  14.637  1.00 97.70           H  
ATOM   1153  O   LYS A  74      -4.253 -14.338  11.666  1.00 97.70           O  
ATOM   1154  CG  LYS A  74      -6.062 -12.644  15.418  1.00 97.70           C  
ATOM   1155  HG2 LYS A  74      -6.328 -11.604  15.609  1.00 97.70           H  
ATOM   1156  HG3 LYS A  74      -5.672 -13.075  16.340  1.00 97.70           H  
ATOM   1157  CD  LYS A  74      -7.321 -13.418  15.010  1.00 97.70           C  
ATOM   1158  HD2 LYS A  74      -7.749 -12.984  14.106  1.00 97.70           H  
ATOM   1159  HD3 LYS A  74      -7.048 -14.455  14.811  1.00 97.70           H  
ATOM   1160  CE  LYS A  74      -8.343 -13.410  16.144  1.00 97.70           C  
ATOM   1161  HE2 LYS A  74      -7.799 -13.512  17.083  1.00 97.70           H  
ATOM   1162  HE3 LYS A  74      -8.871 -12.456  16.154  1.00 97.70           H  
ATOM   1163  NZ  LYS A  74      -9.275 -14.556  15.994  1.00 97.70           N  
ATOM   1164  HZ1 LYS A  74      -9.822 -14.488  15.148  1.00 97.70           H  
ATOM   1165  HZ2 LYS A  74      -9.887 -14.647  16.792  1.00 97.70           H  
ATOM   1166  HZ3 LYS A  74      -8.743 -15.412  15.926  1.00 97.70           H  
ATOM   1167  N   THR A  75      -2.356 -13.878  12.787  1.00 98.03           N  
ATOM   1168  H   THR A  75      -1.936 -13.702  13.689  1.00 98.03           H  
ATOM   1169  CA  THR A  75      -1.484 -13.925  11.611  1.00 98.03           C  
ATOM   1170  HA  THR A  75      -1.914 -13.303  10.826  1.00 98.03           H  
ATOM   1171  C   THR A  75      -1.389 -15.346  11.069  1.00 98.03           C  
ATOM   1172  CB  THR A  75      -0.094 -13.366  11.932  1.00 98.03           C  
ATOM   1173  HB  THR A  75       0.395 -13.985  12.684  1.00 98.03           H  
ATOM   1174  O   THR A  75      -1.596 -15.542   9.877  1.00 98.03           O  
ATOM   1175  CG2 THR A  75       0.792 -13.287  10.693  1.00 98.03           C  
ATOM   1176 HG21 THR A  75       1.020 -14.287  10.326  1.00 98.03           H  
ATOM   1177 HG22 THR A  75       0.292 -12.717   9.909  1.00 98.03           H  
ATOM   1178 HG23 THR A  75       1.730 -12.792  10.949  1.00 98.03           H  
ATOM   1179  OG1 THR A  75      -0.235 -12.055  12.433  1.00 98.03           O  
ATOM   1180  HG1 THR A  75      -0.449 -12.143  13.365  1.00 98.03           H  
ATOM   1181  N   LEU A  76      -1.173 -16.342  11.931  1.00 98.10           N  
ATOM   1182  H   LEU A  76      -1.012 -16.124  12.904  1.00 98.10           H  
ATOM   1183  CA  LEU A  76      -1.080 -17.742  11.515  1.00 98.10           C  
ATOM   1184  HA  LEU A  76      -0.402 -17.818  10.665  1.00 98.10           H  
ATOM   1185  C   LEU A  76      -2.426 -18.298  11.027  1.00 98.10           C  
ATOM   1186  CB  LEU A  76      -0.522 -18.583  12.676  1.00 98.10           C  
ATOM   1187  HB2 LEU A  76      -0.555 -19.632  12.381  1.00 98.10           H  
ATOM   1188  HB3 LEU A  76      -1.175 -18.462  13.540  1.00 98.10           H  
ATOM   1189  O   LEU A  76      -2.483 -18.925   9.977  1.00 98.10           O  
ATOM   1190  CG  LEU A  76       0.923 -18.245  13.094  1.00 98.10           C  
ATOM   1191  HG  LEU A  76       0.983 -17.205  13.412  1.00 98.10           H  
ATOM   1192  CD1 LEU A  76       1.324 -19.131  14.274  1.00 98.10           C  
ATOM   1193 HD11 LEU A  76       1.310 -20.180  13.978  1.00 98.10           H  
ATOM   1194 HD12 LEU A  76       2.328 -18.869  14.607  1.00 98.10           H  
ATOM   1195 HD13 LEU A  76       0.630 -18.982  15.102  1.00 98.10           H  
ATOM   1196  CD2 LEU A  76       1.930 -18.455  11.963  1.00 98.10           C  
ATOM   1197 HD21 LEU A  76       2.941 -18.289  12.334  1.00 98.10           H  
ATOM   1198 HD22 LEU A  76       1.856 -19.473  11.578  1.00 98.10           H  
ATOM   1199 HD23 LEU A  76       1.746 -17.748  11.154  1.00 98.10           H  
ATOM   1200  N   GLU A  77      -3.520 -18.035  11.749  1.00 97.65           N  
ATOM   1201  H   GLU A  77      -3.406 -17.570  12.638  1.00 97.65           H  
ATOM   1202  CA  GLU A  77      -4.841 -18.594  11.419  1.00 97.65           C  
ATOM   1203  HA  GLU A  77      -4.745 -19.659  11.208  1.00 97.65           H  
ATOM   1204  C   GLU A  77      -5.495 -17.951  10.189  1.00 97.65           C  
ATOM   1205  CB  GLU A  77      -5.800 -18.402  12.606  1.00 97.65           C  
ATOM   1206  HB2 GLU A  77      -5.778 -17.353  12.900  1.00 97.65           H  
ATOM   1207  HB3 GLU A  77      -6.815 -18.631  12.279  1.00 97.65           H  
ATOM   1208  O   GLU A  77      -6.309 -18.587   9.525  1.00 97.65           O  
ATOM   1209  CG  GLU A  77      -5.496 -19.289  13.820  1.00 97.65           C  
ATOM   1210  HG2 GLU A  77      -5.611 -20.331  13.522  1.00 97.65           H  
ATOM   1211  HG3 GLU A  77      -4.461 -19.143  14.131  1.00 97.65           H  
ATOM   1212  CD  GLU A  77      -6.424 -18.996  15.018  1.00 97.65           C  
ATOM   1213  OE1 GLU A  77      -6.419 -19.804  15.972  1.00 97.65           O  
ATOM   1214  OE2 GLU A  77      -7.120 -17.939  15.063  1.00 97.65           O  
ATOM   1215  N   LYS A  78      -5.218 -16.670   9.920  1.00 96.65           N  
ATOM   1216  H   LYS A  78      -4.529 -16.213  10.501  1.00 96.65           H  
ATOM   1217  CA  LYS A  78      -5.908 -15.906   8.864  1.00 96.65           C  
ATOM   1218  HA  LYS A  78      -6.500 -16.584   8.249  1.00 96.65           H  
ATOM   1219  C   LYS A  78      -4.954 -15.228   7.901  1.00 96.65           C  
ATOM   1220  CB  LYS A  78      -6.842 -14.852   9.471  1.00 96.65           C  
ATOM   1221  HB2 LYS A  78      -6.264 -14.129  10.047  1.00 96.65           H  
ATOM   1222  HB3 LYS A  78      -7.318 -14.323   8.646  1.00 96.65           H  
ATOM   1223  O   LYS A  78      -5.166 -15.288   6.697  1.00 96.65           O  
ATOM   1224  CG  LYS A  78      -7.928 -15.457  10.365  1.00 96.65           C  
ATOM   1225  HG2 LYS A  78      -8.429 -16.257   9.820  1.00 96.65           H  
ATOM   1226  HG3 LYS A  78      -7.485 -15.864  11.273  1.00 96.65           H  
ATOM   1227  CD  LYS A  78      -8.947 -14.375  10.729  1.00 96.65           C  
ATOM   1228  HD2 LYS A  78      -9.306 -13.920   9.806  1.00 96.65           H  
ATOM   1229  HD3 LYS A  78      -8.473 -13.612  11.347  1.00 96.65           H  
ATOM   1230  CE  LYS A  78     -10.118 -15.022  11.466  1.00 96.65           C  
ATOM   1231  HE2 LYS A  78      -9.807 -15.278  12.479  1.00 96.65           H  
ATOM   1232  HE3 LYS A  78     -10.356 -15.955  10.957  1.00 96.65           H  
ATOM   1233  NZ  LYS A  78     -11.306 -14.136  11.449  1.00 96.65           N  
ATOM   1234  HZ1 LYS A  78     -11.108 -13.231  11.852  1.00 96.65           H  
ATOM   1235  HZ2 LYS A  78     -12.089 -14.582  11.904  1.00 96.65           H  
ATOM   1236  HZ3 LYS A  78     -11.576 -13.991  10.487  1.00 96.65           H  
ATOM   1237  N   GLY A  79      -3.936 -14.560   8.435  1.00 97.11           N  
ATOM   1238  H   GLY A  79      -3.792 -14.625   9.433  1.00 97.11           H  
ATOM   1239  CA  GLY A  79      -2.994 -13.771   7.646  1.00 97.11           C  
ATOM   1240  HA2 GLY A  79      -3.526 -12.973   7.129  1.00 97.11           H  
ATOM   1241  HA3 GLY A  79      -2.250 -13.329   8.308  1.00 97.11           H  
ATOM   1242  C   GLY A  79      -2.261 -14.613   6.609  1.00 97.11           C  
ATOM   1243  O   GLY A  79      -2.309 -14.274   5.435  1.00 97.11           O  
ATOM   1244  N   VAL A  80      -1.642 -15.722   7.023  1.00 97.52           N  
ATOM   1245  H   VAL A  80      -1.647 -15.930   8.011  1.00 97.52           H  
ATOM   1246  CA  VAL A  80      -0.843 -16.579   6.133  1.00 97.52           C  
ATOM   1247  HA  VAL A  80      -0.131 -15.937   5.615  1.00 97.52           H  
ATOM   1248  C   VAL A  80      -1.690 -17.215   5.018  1.00 97.52           C  
ATOM   1249  CB  VAL A  80      -0.004 -17.604   6.931  1.00 97.52           C  
ATOM   1250  HB  VAL A  80      -0.632 -18.163   7.625  1.00 97.52           H  
ATOM   1251  O   VAL A  80      -1.334 -17.017   3.855  1.00 97.52           O  
ATOM   1252  CG1 VAL A  80       0.707 -18.606   6.014  1.00 97.52           C  
ATOM   1253 HG11 VAL A  80      -0.018 -19.229   5.492  1.00 97.52           H  
ATOM   1254 HG12 VAL A  80       1.317 -18.079   5.281  1.00 97.52           H  
ATOM   1255 HG13 VAL A  80       1.347 -19.262   6.604  1.00 97.52           H  
ATOM   1256  CG2 VAL A  80       1.055 -16.889   7.780  1.00 97.52           C  
ATOM   1257 HG21 VAL A  80       1.629 -17.624   8.345  1.00 97.52           H  
ATOM   1258 HG22 VAL A  80       1.732 -16.328   7.136  1.00 97.52           H  
ATOM   1259 HG23 VAL A  80       0.580 -16.207   8.484  1.00 97.52           H  
ATOM   1260  N   PRO A  81      -2.830 -17.888   5.296  1.00 97.01           N  
ATOM   1261  CA  PRO A  81      -3.659 -18.456   4.228  1.00 97.01           C  
ATOM   1262  HA  PRO A  81      -3.058 -19.166   3.661  1.00 97.01           H  
ATOM   1263  C   PRO A  81      -4.215 -17.403   3.259  1.00 97.01           C  
ATOM   1264  CB  PRO A  81      -4.791 -19.208   4.936  1.00 97.01           C  
ATOM   1265  HB2 PRO A  81      -5.078 -20.106   4.389  1.00 97.01           H  
ATOM   1266  HB3 PRO A  81      -5.656 -18.558   5.073  1.00 97.01           H  
ATOM   1267  O   PRO A  81      -4.194 -17.602   2.042  1.00 97.01           O  
ATOM   1268  CG  PRO A  81      -4.202 -19.545   6.302  1.00 97.01           C  
ATOM   1269  HG2 PRO A  81      -4.975 -19.680   7.059  1.00 97.01           H  
ATOM   1270  HG3 PRO A  81      -3.576 -20.435   6.225  1.00 97.01           H  
ATOM   1271  CD  PRO A  81      -3.332 -18.330   6.595  1.00 97.01           C  
ATOM   1272  HD2 PRO A  81      -2.544 -18.630   7.284  1.00 97.01           H  
ATOM   1273  HD3 PRO A  81      -3.941 -17.544   7.044  1.00 97.01           H  
ATOM   1274  N   ASN A  82      -4.680 -16.260   3.784  1.00 97.33           N  
ATOM   1275  H   ASN A  82      -4.697 -16.149   4.788  1.00 97.33           H  
ATOM   1276  CA  ASN A  82      -5.195 -15.176   2.950  1.00 97.33           C  
ATOM   1277  HA  ASN A  82      -5.935 -15.581   2.259  1.00 97.33           H  
ATOM   1278  C   ASN A  82      -4.082 -14.554   2.106  1.00 97.33           C  
ATOM   1279  CB  ASN A  82      -5.858 -14.094   3.815  1.00 97.33           C  
ATOM   1280  HB2 ASN A  82      -5.166 -13.773   4.594  1.00 97.33           H  
ATOM   1281  HB3 ASN A  82      -6.072 -13.234   3.182  1.00 97.33           H  
ATOM   1282  O   ASN A  82      -4.290 -14.312   0.924  1.00 97.33           O  
ATOM   1283  CG  ASN A  82      -7.170 -14.518   4.448  1.00 97.33           C  
ATOM   1284  ND2 ASN A  82      -7.762 -13.656   5.241  1.00 97.33           N  
ATOM   1285 HD21 ASN A  82      -8.697 -13.923   5.513  1.00 97.33           H  
ATOM   1286 HD22 ASN A  82      -7.365 -12.733   5.347  1.00 97.33           H  
ATOM   1287  OD1 ASN A  82      -7.723 -15.578   4.225  1.00 97.33           O  
ATOM   1288  N   TRP A  83      -2.907 -14.313   2.693  1.00 97.40           N  
ATOM   1289  H   TRP A  83      -2.787 -14.542   3.670  1.00 97.40           H  
ATOM   1290  CA  TRP A  83      -1.760 -13.766   1.976  1.00 97.40           C  
ATOM   1291  HA  TRP A  83      -2.029 -12.799   1.551  1.00 97.40           H  
ATOM   1292  C   TRP A  83      -1.374 -14.662   0.810  1.00 97.40           C  
ATOM   1293  CB  TRP A  83      -0.566 -13.571   2.916  1.00 97.40           C  
ATOM   1294  HB2 TRP A  83      -0.430 -14.472   3.515  1.00 97.40           H  
ATOM   1295  HB3 TRP A  83      -0.777 -12.746   3.596  1.00 97.40           H  
ATOM   1296  O   TRP A  83      -1.305 -14.166  -0.305  1.00 97.40           O  
ATOM   1297  CG  TRP A  83       0.721 -13.302   2.201  1.00 97.40           C  
ATOM   1298  CD1 TRP A  83       1.051 -12.152   1.571  1.00 97.40           C  
ATOM   1299  HD1 TRP A  83       0.428 -11.271   1.523  1.00 97.40           H  
ATOM   1300  CD2 TRP A  83       1.812 -14.236   1.929  1.00 97.40           C  
ATOM   1301  CE2 TRP A  83       2.793 -13.562   1.141  1.00 97.40           C  
ATOM   1302  CE3 TRP A  83       2.057 -15.591   2.245  1.00 97.40           C  
ATOM   1303  HE3 TRP A  83       1.324 -16.144   2.813  1.00 97.40           H  
ATOM   1304  NE1 TRP A  83       2.277 -12.298   0.952  1.00 97.40           N  
ATOM   1305  HE1 TRP A  83       2.694 -11.592   0.363  1.00 97.40           H  
ATOM   1306  CH2 TRP A  83       4.188 -15.535   1.046  1.00 97.40           C  
ATOM   1307  HH2 TRP A  83       5.079 -16.041   0.705  1.00 97.40           H  
ATOM   1308  CZ2 TRP A  83       3.968 -14.190   0.706  1.00 97.40           C  
ATOM   1309  HZ2 TRP A  83       4.682 -13.654   0.098  1.00 97.40           H  
ATOM   1310  CZ3 TRP A  83       3.233 -16.233   1.809  1.00 97.40           C  
ATOM   1311  HZ3 TRP A  83       3.396 -17.273   2.047  1.00 97.40           H  
ATOM   1312  N   GLN A  84      -1.197 -15.965   1.041  1.00 95.99           N  
ATOM   1313  H   GLN A  84      -1.282 -16.318   1.984  1.00 95.99           H  
ATOM   1314  CA  GLN A  84      -0.819 -16.886  -0.026  1.00 95.99           C  
ATOM   1315  HA  GLN A  84       0.130 -16.555  -0.448  1.00 95.99           H  
ATOM   1316  C   GLN A  84      -1.854 -16.868  -1.156  1.00 95.99           C  
ATOM   1317  CB  GLN A  84      -0.627 -18.287   0.566  1.00 95.99           C  
ATOM   1318  HB2 GLN A  84       0.120 -18.228   1.357  1.00 95.99           H  
ATOM   1319  HB3 GLN A  84      -1.564 -18.638   0.998  1.00 95.99           H  
ATOM   1320  O   GLN A  84      -1.488 -16.681  -2.309  1.00 95.99           O  
ATOM   1321  CG  GLN A  84      -0.152 -19.288  -0.497  1.00 95.99           C  
ATOM   1322  HG2 GLN A  84      -0.914 -19.387  -1.270  1.00 95.99           H  
ATOM   1323  HG3 GLN A  84       0.761 -18.919  -0.965  1.00 95.99           H  
ATOM   1324  CD  GLN A  84       0.130 -20.671   0.079  1.00 95.99           C  
ATOM   1325  NE2 GLN A  84       0.114 -21.697  -0.742  1.00 95.99           N  
ATOM   1326 HE21 GLN A  84       0.310 -22.600  -0.334  1.00 95.99           H  
ATOM   1327 HE22 GLN A  84      -0.076 -21.562  -1.725  1.00 95.99           H  
ATOM   1328  OE1 GLN A  84       0.371 -20.863   1.259  1.00 95.99           O  
ATOM   1329  N   THR A  85      -3.142 -16.976  -0.818  1.00 97.24           N  
ATOM   1330  H   THR A  85      -3.368 -17.105   0.158  1.00 97.24           H  
ATOM   1331  CA  THR A  85      -4.231 -16.983  -1.807  1.00 97.24           C  
ATOM   1332  HA  THR A  85      -4.074 -17.808  -2.503  1.00 97.24           H  
ATOM   1333  C   THR A  85      -4.276 -15.694  -2.633  1.00 97.24           C  
ATOM   1334  CB  THR A  85      -5.586 -17.181  -1.110  1.00 97.24           C  
ATOM   1335  HB  THR A  85      -5.785 -16.329  -0.460  1.00 97.24           H  
ATOM   1336  O   THR A  85      -4.445 -15.741  -3.846  1.00 97.24           O  
ATOM   1337  CG2 THR A  85      -6.746 -17.320  -2.098  1.00 97.24           C  
ATOM   1338 HG21 THR A  85      -6.536 -18.129  -2.798  1.00 97.24           H  
ATOM   1339 HG22 THR A  85      -6.887 -16.394  -2.655  1.00 97.24           H  
ATOM   1340 HG23 THR A  85      -7.663 -17.548  -1.555  1.00 97.24           H  
ATOM   1341  OG1 THR A  85      -5.576 -18.347  -0.316  1.00 97.24           O  
ATOM   1342  HG1 THR A  85      -5.065 -18.168   0.477  1.00 97.24           H  
ATOM   1343  N   GLN A  86      -4.142 -14.534  -1.986  1.00 96.69           N  
ATOM   1344  H   GLN A  86      -3.969 -14.544  -0.991  1.00 96.69           H  
ATOM   1345  CA  GLN A  86      -4.274 -13.241  -2.660  1.00 96.69           C  
ATOM   1346  HA  GLN A  86      -5.061 -13.309  -3.411  1.00 96.69           H  
ATOM   1347  C   GLN A  86      -2.996 -12.848  -3.413  1.00 96.69           C  
ATOM   1348  CB  GLN A  86      -4.683 -12.168  -1.637  1.00 96.69           C  
ATOM   1349  HB2 GLN A  86      -4.724 -11.202  -2.141  1.00 96.69           H  
ATOM   1350  HB3 GLN A  86      -3.922 -12.107  -0.859  1.00 96.69           H  
ATOM   1351  O   GLN A  86      -3.082 -12.324  -4.521  1.00 96.69           O  
ATOM   1352  CG  GLN A  86      -6.050 -12.436  -0.978  1.00 96.69           C  
ATOM   1353  HG2 GLN A  86      -6.256 -11.645  -0.257  1.00 96.69           H  
ATOM   1354  HG3 GLN A  86      -6.034 -13.383  -0.439  1.00 96.69           H  
ATOM   1355  CD  GLN A  86      -7.201 -12.482  -1.972  1.00 96.69           C  
ATOM   1356  NE2 GLN A  86      -8.065 -13.472  -1.909  1.00 96.69           N  
ATOM   1357 HE21 GLN A  86      -7.933 -14.249  -1.277  1.00 96.69           H  
ATOM   1358 HE22 GLN A  86      -8.762 -13.460  -2.640  1.00 96.69           H  
ATOM   1359  OE1 GLN A  86      -7.359 -11.624  -2.813  1.00 96.69           O  
ATOM   1360  N   ALA A  87      -1.817 -13.135  -2.854  1.00 96.83           N  
ATOM   1361  H   ALA A  87      -1.802 -13.615  -1.966  1.00 96.83           H  
ATOM   1362  CA  ALA A  87      -0.526 -12.787  -3.448  1.00 96.83           C  
ATOM   1363  HA  ALA A  87      -0.552 -11.739  -3.745  1.00 96.83           H  
ATOM   1364  C   ALA A  87      -0.207 -13.595  -4.711  1.00 96.83           C  
ATOM   1365  CB  ALA A  87       0.578 -12.965  -2.398  1.00 96.83           C  
ATOM   1366  HB1 ALA A  87       0.655 -14.013  -2.108  1.00 96.83           H  
ATOM   1367  HB2 ALA A  87       0.357 -12.359  -1.520  1.00 96.83           H  
ATOM   1368  HB3 ALA A  87       1.531 -12.646  -2.821  1.00 96.83           H  
ATOM   1369  O   ALA A  87       0.512 -13.095  -5.567  1.00 96.83           O  
ATOM   1370  N   THR A  88      -0.740 -14.814  -4.844  1.00 96.21           N  
ATOM   1371  H   THR A  88      -1.255 -15.216  -4.073  1.00 96.21           H  
ATOM   1372  CA  THR A  88      -0.570 -15.645  -6.047  1.00 96.21           C  
ATOM   1373  HA  THR A  88       0.257 -15.248  -6.635  1.00 96.21           H  
ATOM   1374  C   THR A  88      -1.785 -15.612  -6.974  1.00 96.21           C  
ATOM   1375  CB  THR A  88      -0.210 -17.096  -5.697  1.00 96.21           C  
ATOM   1376  HB  THR A  88       0.031 -17.627  -6.618  1.00 96.21           H  
ATOM   1377  O   THR A  88      -1.891 -16.464  -7.853  1.00 96.21           O  
ATOM   1378  CG2 THR A  88       1.003 -17.200  -4.771  1.00 96.21           C  
ATOM   1379 HG21 THR A  88       1.850 -16.683  -5.221  1.00 96.21           H  
ATOM   1380 HG22 THR A  88       1.258 -18.251  -4.632  1.00 96.21           H  
ATOM   1381 HG23 THR A  88       0.781 -16.757  -3.800  1.00 96.21           H  
ATOM   1382  OG1 THR A  88      -1.296 -17.749  -5.080  1.00 96.21           O  
ATOM   1383  HG1 THR A  88      -2.006 -17.769  -5.725  1.00 96.21           H  
ATOM   1384  N   SER A  89      -2.732 -14.697  -6.756  1.00 97.59           N  
ATOM   1385  H   SER A  89      -2.582 -14.001  -6.040  1.00 97.59           H  
ATOM   1386  CA  SER A  89      -3.872 -14.530  -7.660  1.00 97.59           C  
ATOM   1387  HA  SER A  89      -4.336 -15.505  -7.810  1.00 97.59           H  
ATOM   1388  C   SER A  89      -3.417 -14.016  -9.031  1.00 97.59           C  
ATOM   1389  CB  SER A  89      -4.926 -13.599  -7.049  1.00 97.59           C  
ATOM   1390  HB2 SER A  89      -5.219 -13.973  -6.067  1.00 97.59           H  
ATOM   1391  HB3 SER A  89      -5.805 -13.593  -7.693  1.00 97.59           H  
ATOM   1392  O   SER A  89      -2.408 -13.317  -9.138  1.00 97.59           O  
ATOM   1393  OG  SER A  89      -4.445 -12.275  -6.927  1.00 97.59           O  
ATOM   1394  HG  SER A  89      -3.965 -12.196  -6.099  1.00 97.59           H  
ATOM   1395  N   ASP A  90      -4.180 -14.320 -10.083  1.00 97.75           N  
ATOM   1396  H   ASP A  90      -4.910 -15.011  -9.984  1.00 97.75           H  
ATOM   1397  CA  ASP A  90      -3.888 -13.839 -11.442  1.00 97.75           C  
ATOM   1398  HA  ASP A  90      -2.915 -14.216 -11.758  1.00 97.75           H  
ATOM   1399  C   ASP A  90      -3.845 -12.307 -11.512  1.00 97.75           C  
ATOM   1400  CB  ASP A  90      -4.955 -14.358 -12.419  1.00 97.75           C  
ATOM   1401  HB2 ASP A  90      -4.781 -13.905 -13.395  1.00 97.75           H  
ATOM   1402  HB3 ASP A  90      -5.938 -14.039 -12.074  1.00 97.75           H  
ATOM   1403  O   ASP A  90      -3.003 -11.734 -12.200  1.00 97.75           O  
ATOM   1404  CG  ASP A  90      -4.950 -15.878 -12.597  1.00 97.75           C  
ATOM   1405  OD1 ASP A  90      -3.917 -16.509 -12.282  1.00 97.75           O  
ATOM   1406  OD2 ASP A  90      -6.003 -16.394 -13.031  1.00 97.75           O  
ATOM   1407  N   GLU A  91      -4.718 -11.633 -10.756  1.00 97.18           N  
ATOM   1408  H   GLU A  91      -5.362 -12.164 -10.188  1.00 97.18           H  
ATOM   1409  CA  GLU A  91      -4.719 -10.175 -10.629  1.00 97.18           C  
ATOM   1410  HA  GLU A  91      -4.817  -9.733 -11.620  1.00 97.18           H  
ATOM   1411  C   GLU A  91      -3.404  -9.663 -10.028  1.00 97.18           C  
ATOM   1412  CB  GLU A  91      -5.924  -9.742  -9.778  1.00 97.18           C  
ATOM   1413  HB2 GLU A  91      -6.830 -10.141 -10.235  1.00 97.18           H  
ATOM   1414  HB3 GLU A  91      -5.824 -10.162  -8.777  1.00 97.18           H  
ATOM   1415  O   GLU A  91      -2.785  -8.756 -10.589  1.00 97.18           O  
ATOM   1416  CG  GLU A  91      -6.044  -8.211  -9.684  1.00 97.18           C  
ATOM   1417  HG2 GLU A  91      -5.129  -7.806  -9.253  1.00 97.18           H  
ATOM   1418  HG3 GLU A  91      -6.145  -7.812 -10.693  1.00 97.18           H  
ATOM   1419  CD  GLU A  91      -7.231  -7.734  -8.831  1.00 97.18           C  
ATOM   1420  OE1 GLU A  91      -7.327  -6.500  -8.640  1.00 97.18           O  
ATOM   1421  OE2 GLU A  91      -8.036  -8.583  -8.386  1.00 97.18           O  
ATOM   1422  N   ALA A  92      -2.946 -10.265  -8.924  1.00 97.54           N  
ATOM   1423  H   ALA A  92      -3.473 -11.032  -8.531  1.00 97.54           H  
ATOM   1424  CA  ALA A  92      -1.694  -9.882  -8.278  1.00 97.54           C  
ATOM   1425  HA  ALA A  92      -1.728  -8.812  -8.071  1.00 97.54           H  
ATOM   1426  C   ALA A  92      -0.478 -10.133  -9.183  1.00 97.54           C  
ATOM   1427  CB  ALA A  92      -1.567 -10.627  -6.945  1.00 97.54           C  
ATOM   1428  HB1 ALA A  92      -1.555 -11.704  -7.115  1.00 97.54           H  
ATOM   1429  HB2 ALA A  92      -2.407 -10.370  -6.299  1.00 97.54           H  
ATOM   1430  HB3 ALA A  92      -0.638 -10.340  -6.453  1.00 97.54           H  
ATOM   1431  O   ALA A  92       0.382  -9.258  -9.302  1.00 97.54           O  
ATOM   1432  N   ASN A  93      -0.424 -11.283  -9.863  1.00 97.73           N  
ATOM   1433  H   ASN A  93      -1.154 -11.964  -9.708  1.00 97.73           H  
ATOM   1434  CA  ASN A  93       0.650 -11.603 -10.806  1.00 97.73           C  
ATOM   1435  HA  ASN A  93       1.610 -11.511 -10.297  1.00 97.73           H  
ATOM   1436  C   ASN A  93       0.677 -10.613 -11.977  1.00 97.73           C  
ATOM   1437  CB  ASN A  93       0.488 -13.050 -11.295  1.00 97.73           C  
ATOM   1438  HB2 ASN A  93      -0.537 -13.211 -11.630  1.00 97.73           H  
ATOM   1439  HB3 ASN A  93       1.149 -13.218 -12.146  1.00 97.73           H  
ATOM   1440  O   ASN A  93       1.729 -10.059 -12.287  1.00 97.73           O  
ATOM   1441  CG  ASN A  93       0.849 -14.078 -10.237  1.00 97.73           C  
ATOM   1442  ND2 ASN A  93       0.178 -15.206 -10.231  1.00 97.73           N  
ATOM   1443 HD21 ASN A  93      -0.605 -15.333 -10.857  1.00 97.73           H  
ATOM   1444 HD22 ASN A  93       0.362 -15.853  -9.478  1.00 97.73           H  
ATOM   1445  OD1 ASN A  93       1.737 -13.897  -9.418  1.00 97.73           O  
ATOM   1446  N   LYS A  94      -0.483 -10.296 -12.560  1.00 97.92           N  
ATOM   1447  H   LYS A  94      -1.315 -10.789 -12.271  1.00 97.92           H  
ATOM   1448  CA  LYS A  94      -0.588  -9.319 -13.650  1.00 97.92           C  
ATOM   1449  HA  LYS A  94       0.100  -9.614 -14.443  1.00 97.92           H  
ATOM   1450  C   LYS A  94      -0.190  -7.905 -13.214  1.00 97.92           C  
ATOM   1451  CB  LYS A  94      -2.020  -9.369 -14.185  1.00 97.92           C  
ATOM   1452  HB2 LYS A  94      -2.255 -10.403 -14.439  1.00 97.92           H  
ATOM   1453  HB3 LYS A  94      -2.713  -9.034 -13.413  1.00 97.92           H  
ATOM   1454  O   LYS A  94       0.451  -7.177 -13.971  1.00 97.92           O  
ATOM   1455  CG  LYS A  94      -2.181  -8.508 -15.439  1.00 97.92           C  
ATOM   1456  HG2 LYS A  94      -2.015  -7.458 -15.197  1.00 97.92           H  
ATOM   1457  HG3 LYS A  94      -1.454  -8.824 -16.187  1.00 97.92           H  
ATOM   1458  CD  LYS A  94      -3.592  -8.677 -15.996  1.00 97.92           C  
ATOM   1459  HD2 LYS A  94      -3.771  -9.734 -16.192  1.00 97.92           H  
ATOM   1460  HD3 LYS A  94      -4.315  -8.316 -15.264  1.00 97.92           H  
ATOM   1461  CE  LYS A  94      -3.710  -7.883 -17.295  1.00 97.92           C  
ATOM   1462  HE2 LYS A  94      -2.928  -8.223 -17.974  1.00 97.92           H  
ATOM   1463  HE3 LYS A  94      -3.530  -6.830 -17.079  1.00 97.92           H  
ATOM   1464  NZ  LYS A  94      -5.045  -8.078 -17.905  1.00 97.92           N  
ATOM   1465  HZ1 LYS A  94      -5.111  -7.572 -18.776  1.00 97.92           H  
ATOM   1466  HZ2 LYS A  94      -5.190  -9.062 -18.083  1.00 97.92           H  
ATOM   1467  HZ3 LYS A  94      -5.763  -7.758 -17.271  1.00 97.92           H  
ATOM   1468  N   ALA A  95      -0.552  -7.501 -11.995  1.00 96.66           N  
ATOM   1469  H   ALA A  95      -1.127  -8.114 -11.434  1.00 96.66           H  
ATOM   1470  CA  ALA A  95      -0.130  -6.219 -11.436  1.00 96.66           C  
ATOM   1471  HA  ALA A  95      -0.389  -5.428 -12.139  1.00 96.66           H  
ATOM   1472  C   ALA A  95       1.394  -6.165 -11.227  1.00 96.66           C  
ATOM   1473  CB  ALA A  95      -0.892  -5.975 -10.129  1.00 96.66           C  
ATOM   1474  HB1 ALA A  95      -1.965  -5.988 -10.319  1.00 96.66           H  
ATOM   1475  HB2 ALA A  95      -0.615  -5.003  -9.720  1.00 96.66           H  
ATOM   1476  HB3 ALA A  95      -0.652  -6.752  -9.403  1.00 96.66           H  
ATOM   1477  O   ALA A  95       2.019  -5.142 -11.515  1.00 96.66           O  
ATOM   1478  N   TYR A  96       1.998  -7.265 -10.763  1.00 97.27           N  
ATOM   1479  H   TYR A  96       1.432  -8.068 -10.532  1.00 97.27           H  
ATOM   1480  CA  TYR A  96       3.449  -7.384 -10.626  1.00 97.27           C  
ATOM   1481  HA  TYR A  96       3.811  -6.546 -10.030  1.00 97.27           H  
ATOM   1482  C   TYR A  96       4.160  -7.311 -11.982  1.00 97.27           C  
ATOM   1483  CB  TYR A  96       3.797  -8.681  -9.885  1.00 97.27           C  
ATOM   1484  HB2 TYR A  96       3.394  -9.535 -10.430  1.00 97.27           H  
ATOM   1485  HB3 TYR A  96       3.322  -8.668  -8.904  1.00 97.27           H  
ATOM   1486  O   TYR A  96       5.112  -6.544 -12.118  1.00 97.27           O  
ATOM   1487  CG  TYR A  96       5.289  -8.878  -9.707  1.00 97.27           C  
ATOM   1488  CD1 TYR A  96       6.016  -9.646 -10.637  1.00 97.27           C  
ATOM   1489  HD1 TYR A  96       5.505 -10.112 -11.467  1.00 97.27           H  
ATOM   1490  CD2 TYR A  96       5.953  -8.256  -8.634  1.00 97.27           C  
ATOM   1491  HD2 TYR A  96       5.388  -7.660  -7.932  1.00 97.27           H  
ATOM   1492  CE1 TYR A  96       7.407  -9.800 -10.489  1.00 97.27           C  
ATOM   1493  HE1 TYR A  96       7.970 -10.386 -11.201  1.00 97.27           H  
ATOM   1494  CE2 TYR A  96       7.346  -8.401  -8.486  1.00 97.27           C  
ATOM   1495  HE2 TYR A  96       7.855  -7.916  -7.666  1.00 97.27           H  
ATOM   1496  OH  TYR A  96       9.419  -9.310  -9.279  1.00 97.27           O  
ATOM   1497  HH  TYR A  96       9.749  -8.773  -8.555  1.00 97.27           H  
ATOM   1498  CZ  TYR A  96       8.074  -9.175  -9.416  1.00 97.27           C  
ATOM   1499  N   GLU A  97       3.677  -8.044 -12.988  1.00 97.24           N  
ATOM   1500  H   GLU A  97       2.917  -8.683 -12.801  1.00 97.24           H  
ATOM   1501  CA  GLU A  97       4.196  -7.998 -14.361  1.00 97.24           C  
ATOM   1502  HA  GLU A  97       5.232  -8.337 -14.375  1.00 97.24           H  
ATOM   1503  C   GLU A  97       4.186  -6.567 -14.909  1.00 97.24           C  
ATOM   1504  CB  GLU A  97       3.369  -8.923 -15.267  1.00 97.24           C  
ATOM   1505  HB2 GLU A  97       3.594  -8.689 -16.308  1.00 97.24           H  
ATOM   1506  HB3 GLU A  97       2.310  -8.733 -15.091  1.00 97.24           H  
ATOM   1507  O   GLU A  97       5.234  -6.052 -15.294  1.00 97.24           O  
ATOM   1508  CG  GLU A  97       3.678 -10.410 -15.031  1.00 97.24           C  
ATOM   1509  HG2 GLU A  97       4.708 -10.596 -15.335  1.00 97.24           H  
ATOM   1510  HG3 GLU A  97       3.611 -10.632 -13.966  1.00 97.24           H  
ATOM   1511  CD  GLU A  97       2.741 -11.357 -15.802  1.00 97.24           C  
ATOM   1512  OE1 GLU A  97       2.938 -12.585 -15.657  1.00 97.24           O  
ATOM   1513  OE2 GLU A  97       1.831 -10.871 -16.516  1.00 97.24           O  
ATOM   1514  N   GLY A  98       3.050  -5.866 -14.827  1.00 95.30           N  
ATOM   1515  H   GLY A  98       2.217  -6.339 -14.506  1.00 95.30           H  
ATOM   1516  CA  GLY A  98       2.952  -4.484 -15.305  1.00 95.30           C  
ATOM   1517  HA2 GLY A  98       1.923  -4.144 -15.186  1.00 95.30           H  
ATOM   1518  HA3 GLY A  98       3.210  -4.457 -16.364  1.00 95.30           H  
ATOM   1519  C   GLY A  98       3.873  -3.505 -14.562  1.00 95.30           C  
ATOM   1520  O   GLY A  98       4.435  -2.589 -15.166  1.00 95.30           O  
ATOM   1521  N   ALA A  99       4.080  -3.693 -13.255  1.00 94.85           N  
ATOM   1522  H   ALA A  99       3.607  -4.457 -12.793  1.00 94.85           H  
ATOM   1523  CA  ALA A  99       5.044  -2.894 -12.500  1.00 94.85           C  
ATOM   1524  HA  ALA A  99       4.854  -1.839 -12.702  1.00 94.85           H  
ATOM   1525  C   ALA A  99       6.495  -3.189 -12.924  1.00 94.85           C  
ATOM   1526  CB  ALA A  99       4.829  -3.146 -11.003  1.00 94.85           C  
ATOM   1527  HB1 ALA A  99       3.801  -2.899 -10.735  1.00 94.85           H  
ATOM   1528  HB2 ALA A  99       5.013  -4.195 -10.773  1.00 94.85           H  
ATOM   1529  HB3 ALA A  99       5.513  -2.526 -10.425  1.00 94.85           H  
ATOM   1530  O   ALA A  99       7.311  -2.268 -13.031  1.00 94.85           O  
ATOM   1531  N   MET A 100       6.818  -4.460 -13.179  1.00 97.03           N  
ATOM   1532  H   MET A 100       6.100  -5.166 -13.101  1.00 97.03           H  
ATOM   1533  CA  MET A 100       8.137  -4.877 -13.651  1.00 97.03           C  
ATOM   1534  HA  MET A 100       8.891  -4.410 -13.017  1.00 97.03           H  
ATOM   1535  C   MET A 100       8.424  -4.395 -15.068  1.00 97.03           C  
ATOM   1536  CB  MET A 100       8.288  -6.401 -13.557  1.00 97.03           C  
ATOM   1537  HB2 MET A 100       9.144  -6.713 -14.157  1.00 97.03           H  
ATOM   1538  HB3 MET A 100       7.405  -6.890 -13.967  1.00 97.03           H  
ATOM   1539  O   MET A 100       9.551  -3.975 -15.316  1.00 97.03           O  
ATOM   1540  CG  MET A 100       8.505  -6.868 -12.113  1.00 97.03           C  
ATOM   1541  HG2 MET A 100       8.625  -7.951 -12.128  1.00 97.03           H  
ATOM   1542  HG3 MET A 100       7.607  -6.646 -11.536  1.00 97.03           H  
ATOM   1543  SD  MET A 100       9.932  -6.149 -11.232  1.00 97.03           S  
ATOM   1544  CE  MET A 100      11.278  -6.623 -12.349  1.00 97.03           C  
ATOM   1545  HE1 MET A 100      12.234  -6.379 -11.886  1.00 97.03           H  
ATOM   1546  HE2 MET A 100      11.186  -6.081 -13.290  1.00 97.03           H  
ATOM   1547  HE3 MET A 100      11.232  -7.695 -12.540  1.00 97.03           H  
ATOM   1548  N   ASP A 101       7.434  -4.351 -15.958  1.00 96.87           N  
ATOM   1549  H   ASP A 101       6.567  -4.824 -15.744  1.00 96.87           H  
ATOM   1550  CA  ASP A 101       7.579  -3.762 -17.294  1.00 96.87           C  
ATOM   1551  HA  ASP A 101       8.332  -4.316 -17.854  1.00 96.87           H  
ATOM   1552  C   ASP A 101       8.037  -2.300 -17.213  1.00 96.87           C  
ATOM   1553  CB  ASP A 101       6.243  -3.836 -18.049  1.00 96.87           C  
ATOM   1554  HB2 ASP A 101       5.443  -3.452 -17.416  1.00 96.87           H  
ATOM   1555  HB3 ASP A 101       6.309  -3.189 -18.924  1.00 96.87           H  
ATOM   1556  O   ASP A 101       8.954  -1.881 -17.927  1.00 96.87           O  
ATOM   1557  CG  ASP A 101       5.878  -5.237 -18.545  1.00 96.87           C  
ATOM   1558  OD1 ASP A 101       6.799  -6.078 -18.657  1.00 96.87           O  
ATOM   1559  OD2 ASP A 101       4.687  -5.410 -18.885  1.00 96.87           O  
ATOM   1560  N   GLY A 102       7.465  -1.531 -16.279  1.00 94.20           N  
ATOM   1561  H   GLY A 102       6.709  -1.933 -15.743  1.00 94.20           H  
ATOM   1562  CA  GLY A 102       7.905  -0.166 -15.987  1.00 94.20           C  
ATOM   1563  HA2 GLY A 102       7.774   0.453 -16.875  1.00 94.20           H  
ATOM   1564  HA3 GLY A 102       7.295   0.240 -15.181  1.00 94.20           H  
ATOM   1565  C   GLY A 102       9.374  -0.115 -15.557  1.00 94.20           C  
ATOM   1566  O   GLY A 102      10.175   0.628 -16.133  1.00 94.20           O  
ATOM   1567  N   VAL A 103       9.767  -0.957 -14.598  1.00 97.58           N  
ATOM   1568  H   VAL A 103       9.075  -1.579 -14.206  1.00 97.58           H  
ATOM   1569  CA  VAL A 103      11.159  -1.031 -14.127  1.00 97.58           C  
ATOM   1570  HA  VAL A 103      11.460  -0.036 -13.797  1.00 97.58           H  
ATOM   1571  C   VAL A 103      12.111  -1.432 -15.256  1.00 97.58           C  
ATOM   1572  CB  VAL A 103      11.289  -1.996 -12.934  1.00 97.58           C  
ATOM   1573  HB  VAL A 103      10.896  -2.975 -13.210  1.00 97.58           H  
ATOM   1574  O   VAL A 103      13.138  -0.780 -15.437  1.00 97.58           O  
ATOM   1575  CG1 VAL A 103      12.747  -2.172 -12.484  1.00 97.58           C  
ATOM   1576 HG11 VAL A 103      13.326  -2.663 -13.267  1.00 97.58           H  
ATOM   1577 HG12 VAL A 103      12.784  -2.803 -11.596  1.00 97.58           H  
ATOM   1578 HG13 VAL A 103      13.191  -1.202 -12.261  1.00 97.58           H  
ATOM   1579  CG2 VAL A 103      10.505  -1.474 -11.722  1.00 97.58           C  
ATOM   1580 HG21 VAL A 103      10.566  -2.196 -10.907  1.00 97.58           H  
ATOM   1581 HG22 VAL A 103       9.454  -1.344 -11.981  1.00 97.58           H  
ATOM   1582 HG23 VAL A 103      10.912  -0.516 -11.399  1.00 97.58           H  
ATOM   1583  N   ILE A 104      11.777  -2.463 -16.032  1.00 98.24           N  
ATOM   1584  H   ILE A 104      10.894  -2.920 -15.853  1.00 98.24           H  
ATOM   1585  CA  ILE A 104      12.588  -2.973 -17.145  1.00 98.24           C  
ATOM   1586  HA  ILE A 104      13.582  -3.222 -16.772  1.00 98.24           H  
ATOM   1587  C   ILE A 104      12.773  -1.888 -18.209  1.00 98.24           C  
ATOM   1588  CB  ILE A 104      11.950  -4.263 -17.713  1.00 98.24           C  
ATOM   1589  HB  ILE A 104      10.888  -4.082 -17.875  1.00 98.24           H  
ATOM   1590  O   ILE A 104      13.901  -1.633 -18.631  1.00 98.24           O  
ATOM   1591  CG1 ILE A 104      12.116  -5.417 -16.694  1.00 98.24           C  
ATOM   1592 HG12 ILE A 104      11.843  -5.071 -15.698  1.00 98.24           H  
ATOM   1593 HG13 ILE A 104      13.162  -5.723 -16.657  1.00 98.24           H  
ATOM   1594  CG2 ILE A 104      12.578  -4.660 -19.063  1.00 98.24           C  
ATOM   1595 HG21 ILE A 104      12.383  -3.899 -19.819  1.00 98.24           H  
ATOM   1596 HG22 ILE A 104      13.656  -4.788 -18.964  1.00 98.24           H  
ATOM   1597 HG23 ILE A 104      12.135  -5.585 -19.430  1.00 98.24           H  
ATOM   1598  CD1 ILE A 104      11.246  -6.644 -17.001  1.00 98.24           C  
ATOM   1599 HD11 ILE A 104      11.298  -7.339 -16.162  1.00 98.24           H  
ATOM   1600 HD12 ILE A 104      10.209  -6.341 -17.140  1.00 98.24           H  
ATOM   1601 HD13 ILE A 104      11.600  -7.153 -17.897  1.00 98.24           H  
ATOM   1602  N   SER A 105      11.707  -1.164 -18.560  1.00 98.02           N  
ATOM   1603  H   SER A 105      10.803  -1.433 -18.199  1.00 98.02           H  
ATOM   1604  CA  SER A 105      11.785  -0.025 -19.479  1.00 98.02           C  
ATOM   1605  HA  SER A 105      12.134  -0.387 -20.446  1.00 98.02           H  
ATOM   1606  C   SER A 105      12.774   1.045 -18.992  1.00 98.02           C  
ATOM   1607  CB  SER A 105      10.385   0.572 -19.651  1.00 98.02           C  
ATOM   1608  HB2 SER A 105       9.708  -0.197 -20.024  1.00 98.02           H  
ATOM   1609  HB3 SER A 105      10.014   0.925 -18.688  1.00 98.02           H  
ATOM   1610  O   SER A 105      13.589   1.550 -19.769  1.00 98.02           O  
ATOM   1611  OG  SER A 105      10.416   1.652 -20.563  1.00 98.02           O  
ATOM   1612  HG  SER A 105      10.589   1.287 -21.435  1.00 98.02           H  
ATOM   1613  N   CYS A 106      12.774   1.350 -17.690  1.00 98.23           N  
ATOM   1614  H   CYS A 106      12.090   0.911 -17.090  1.00 98.23           H  
ATOM   1615  CA  CYS A 106      13.739   2.280 -17.111  1.00 98.23           C  
ATOM   1616  HA  CYS A 106      13.773   3.172 -17.736  1.00 98.23           H  
ATOM   1617  C   CYS A 106      15.170   1.732 -17.069  1.00 98.23           C  
ATOM   1618  CB  CYS A 106      13.296   2.678 -15.706  1.00 98.23           C  
ATOM   1619  HB2 CYS A 106      14.160   3.110 -15.200  1.00 98.23           H  
ATOM   1620  HB3 CYS A 106      12.978   1.786 -15.168  1.00 98.23           H  
ATOM   1621  O   CYS A 106      16.111   2.499 -17.276  1.00 98.23           O  
ATOM   1622  SG  CYS A 106      11.975   3.895 -15.605  1.00 98.23           S  
ATOM   1623  N   VAL A 107      15.352   0.429 -16.837  1.00 98.49           N  
ATOM   1624  H   VAL A 107      14.536  -0.140 -16.660  1.00 98.49           H  
ATOM   1625  CA  VAL A 107      16.666  -0.225 -16.901  1.00 98.49           C  
ATOM   1626  HA  VAL A 107      17.344   0.279 -16.213  1.00 98.49           H  
ATOM   1627  C   VAL A 107      17.256  -0.083 -18.303  1.00 98.49           C  
ATOM   1628  CB  VAL A 107      16.570  -1.709 -16.487  1.00 98.49           C  
ATOM   1629  HB  VAL A 107      15.742  -2.186 -17.010  1.00 98.49           H  
ATOM   1630  O   VAL A 107      18.409   0.334 -18.440  1.00 98.49           O  
ATOM   1631  CG1 VAL A 107      17.844  -2.500 -16.819  1.00 98.49           C  
ATOM   1632 HG11 VAL A 107      18.717  -1.989 -16.414  1.00 98.49           H  
ATOM   1633 HG12 VAL A 107      17.773  -3.501 -16.392  1.00 98.49           H  
ATOM   1634 HG13 VAL A 107      17.936  -2.604 -17.900  1.00 98.49           H  
ATOM   1635  CG2 VAL A 107      16.322  -1.840 -14.979  1.00 98.49           C  
ATOM   1636 HG21 VAL A 107      15.435  -1.276 -14.690  1.00 98.49           H  
ATOM   1637 HG22 VAL A 107      16.163  -2.886 -14.720  1.00 98.49           H  
ATOM   1638 HG23 VAL A 107      17.172  -1.446 -14.421  1.00 98.49           H  
ATOM   1639  N   ASP A 108      16.477  -0.376 -19.343  1.00 98.41           N  
ATOM   1640  H   ASP A 108      15.553  -0.745 -19.171  1.00 98.41           H  
ATOM   1641  CA  ASP A 108      16.927  -0.262 -20.731  1.00 98.41           C  
ATOM   1642  HA  ASP A 108      17.855  -0.820 -20.851  1.00 98.41           H  
ATOM   1643  C   ASP A 108      17.243   1.185 -21.109  1.00 98.41           C  
ATOM   1644  CB  ASP A 108      15.872  -0.862 -21.670  1.00 98.41           C  
ATOM   1645  HB2 ASP A 108      16.097  -0.551 -22.690  1.00 98.41           H  
ATOM   1646  HB3 ASP A 108      14.886  -0.478 -21.408  1.00 98.41           H  
ATOM   1647  O   ASP A 108      18.301   1.465 -21.686  1.00 98.41           O  
ATOM   1648  CG  ASP A 108      15.865  -2.394 -21.640  1.00 98.41           C  
ATOM   1649  OD1 ASP A 108      16.916  -2.985 -21.268  1.00 98.41           O  
ATOM   1650  OD2 ASP A 108      14.835  -2.956 -22.063  1.00 98.41           O  
ATOM   1651  N   TRP A 109      16.388   2.125 -20.701  1.00 98.24           N  
ATOM   1652  H   TRP A 109      15.529   1.833 -20.257  1.00 98.24           H  
ATOM   1653  CA  TRP A 109      16.641   3.548 -20.890  1.00 98.24           C  
ATOM   1654  HA  TRP A 109      16.767   3.736 -21.956  1.00 98.24           H  
ATOM   1655  C   TRP A 109      17.932   3.998 -20.194  1.00 98.24           C  
ATOM   1656  CB  TRP A 109      15.438   4.355 -20.397  1.00 98.24           C  
ATOM   1657  HB2 TRP A 109      15.274   4.154 -19.339  1.00 98.24           H  
ATOM   1658  HB3 TRP A 109      14.548   4.030 -20.936  1.00 98.24           H  
ATOM   1659  O   TRP A 109      18.796   4.604 -20.831  1.00 98.24           O  
ATOM   1660  CG  TRP A 109      15.606   5.828 -20.584  1.00 98.24           C  
ATOM   1661  CD1 TRP A 109      15.311   6.509 -21.713  1.00 98.24           C  
ATOM   1662  HD1 TRP A 109      14.889   6.062 -22.601  1.00 98.24           H  
ATOM   1663  CD2 TRP A 109      16.142   6.811 -19.648  1.00 98.24           C  
ATOM   1664  CE2 TRP A 109      16.134   8.087 -20.290  1.00 98.24           C  
ATOM   1665  CE3 TRP A 109      16.625   6.765 -18.323  1.00 98.24           C  
ATOM   1666  HE3 TRP A 109      16.628   5.827 -17.788  1.00 98.24           H  
ATOM   1667  NE1 TRP A 109      15.624   7.842 -21.545  1.00 98.24           N  
ATOM   1668  HE1 TRP A 109      15.458   8.547 -22.250  1.00 98.24           H  
ATOM   1669  CH2 TRP A 109      17.006   9.186 -18.331  1.00 98.24           C  
ATOM   1670  HH2 TRP A 109      17.291  10.082 -17.798  1.00 98.24           H  
ATOM   1671  CZ2 TRP A 109      16.563   9.260 -19.657  1.00 98.24           C  
ATOM   1672  HZ2 TRP A 109      16.525  10.209 -20.170  1.00 98.24           H  
ATOM   1673  CZ3 TRP A 109      17.046   7.945 -17.683  1.00 98.24           C  
ATOM   1674  HZ3 TRP A 109      17.375   7.928 -16.654  1.00 98.24           H  
ATOM   1675  N   ALA A 110      18.109   3.667 -18.912  1.00 98.53           N  
ATOM   1676  H   ALA A 110      17.380   3.146 -18.446  1.00 98.53           H  
ATOM   1677  CA  ALA A 110      19.281   4.059 -18.134  1.00 98.53           C  
ATOM   1678  HA  ALA A 110      19.379   5.143 -18.183  1.00 98.53           H  
ATOM   1679  C   ALA A 110      20.570   3.454 -18.709  1.00 98.53           C  
ATOM   1680  CB  ALA A 110      19.064   3.655 -16.670  1.00 98.53           C  
ATOM   1681  HB1 ALA A 110      18.898   2.580 -16.596  1.00 98.53           H  
ATOM   1682  HB2 ALA A 110      19.934   3.926 -16.072  1.00 98.53           H  
ATOM   1683  HB3 ALA A 110      18.188   4.169 -16.273  1.00 98.53           H  
ATOM   1684  O   ALA A 110      21.573   4.160 -18.844  1.00 98.53           O  
ATOM   1685  N   LYS A 111      20.540   2.179 -19.124  1.00 98.34           N  
ATOM   1686  H   LYS A 111      19.683   1.662 -18.993  1.00 98.34           H  
ATOM   1687  CA  LYS A 111      21.660   1.528 -19.824  1.00 98.34           C  
ATOM   1688  HA  LYS A 111      22.548   1.569 -19.193  1.00 98.34           H  
ATOM   1689  C   LYS A 111      22.017   2.259 -21.116  1.00 98.34           C  
ATOM   1690  CB  LYS A 111      21.320   0.060 -20.122  1.00 98.34           C  
ATOM   1691  HB2 LYS A 111      20.310   0.001 -20.529  1.00 98.34           H  
ATOM   1692  HB3 LYS A 111      22.012  -0.319 -20.873  1.00 98.34           H  
ATOM   1693  O   LYS A 111      23.203   2.467 -21.370  1.00 98.34           O  
ATOM   1694  CG  LYS A 111      21.432  -0.818 -18.867  1.00 98.34           C  
ATOM   1695  HG2 LYS A 111      20.898  -0.342 -18.045  1.00 98.34           H  
ATOM   1696  HG3 LYS A 111      22.479  -0.914 -18.579  1.00 98.34           H  
ATOM   1697  CD  LYS A 111      20.825  -2.209 -19.078  1.00 98.34           C  
ATOM   1698  HD2 LYS A 111      20.792  -2.720 -18.116  1.00 98.34           H  
ATOM   1699  HD3 LYS A 111      19.799  -2.083 -19.425  1.00 98.34           H  
ATOM   1700  CE  LYS A 111      21.607  -3.064 -20.080  1.00 98.34           C  
ATOM   1701  HE2 LYS A 111      21.745  -2.487 -20.994  1.00 98.34           H  
ATOM   1702  HE3 LYS A 111      22.587  -3.301 -19.665  1.00 98.34           H  
ATOM   1703  NZ  LYS A 111      20.847  -4.301 -20.387  1.00 98.34           N  
ATOM   1704  HZ1 LYS A 111      20.693  -4.855 -19.556  1.00 98.34           H  
ATOM   1705  HZ2 LYS A 111      19.930  -4.059 -20.735  1.00 98.34           H  
ATOM   1706  HZ3 LYS A 111      21.301  -4.863 -21.092  1.00 98.34           H  
ATOM   1707  N   ALA A 112      21.031   2.696 -21.899  1.00 98.49           N  
ATOM   1708  H   ALA A 112      20.077   2.469 -21.657  1.00 98.49           H  
ATOM   1709  CA  ALA A 112      21.276   3.469 -23.114  1.00 98.49           C  
ATOM   1710  HA  ALA A 112      21.958   2.901 -23.747  1.00 98.49           H  
ATOM   1711  C   ALA A 112      21.950   4.826 -22.822  1.00 98.49           C  
ATOM   1712  CB  ALA A 112      19.956   3.630 -23.877  1.00 98.49           C  
ATOM   1713  HB1 ALA A 112      20.145   4.114 -24.835  1.00 98.49           H  
ATOM   1714  HB2 ALA A 112      19.256   4.239 -23.306  1.00 98.49           H  
ATOM   1715  HB3 ALA A 112      19.509   2.652 -24.056  1.00 98.49           H  
ATOM   1716  O   ALA A 112      22.868   5.213 -23.546  1.00 98.49           O  
ATOM   1717  N   GLN A 113      21.566   5.514 -21.736  1.00 98.10           N  
ATOM   1718  H   GLN A 113      20.797   5.150 -21.192  1.00 98.10           H  
ATOM   1719  CA  GLN A 113      22.163   6.802 -21.342  1.00 98.10           C  
ATOM   1720  HA  GLN A 113      22.106   7.490 -22.185  1.00 98.10           H  
ATOM   1721  C   GLN A 113      23.647   6.689 -20.963  1.00 98.10           C  
ATOM   1722  CB  GLN A 113      21.402   7.412 -20.150  1.00 98.10           C  
ATOM   1723  HB2 GLN A 113      21.920   8.323 -19.851  1.00 98.10           H  
ATOM   1724  HB3 GLN A 113      21.441   6.718 -19.311  1.00 98.10           H  
ATOM   1725  O   GLN A 113      24.423   7.609 -21.217  1.00 98.10           O  
ATOM   1726  CG  GLN A 113      19.934   7.778 -20.407  1.00 98.10           C  
ATOM   1727  HG2 GLN A 113      19.550   8.327 -19.548  1.00 98.10           H  
ATOM   1728  HG3 GLN A 113      19.334   6.872 -20.497  1.00 98.10           H  
ATOM   1729  CD  GLN A 113      19.743   8.635 -21.647  1.00 98.10           C  
ATOM   1730  NE2 GLN A 113      18.938   8.202 -22.593  1.00 98.10           N  
ATOM   1731 HE21 GLN A 113      18.426   7.343 -22.457  1.00 98.10           H  
ATOM   1732 HE22 GLN A 113      18.845   8.790 -23.410  1.00 98.10           H  
ATOM   1733  OE1 GLN A 113      20.332   9.692 -21.796  1.00 98.10           O  
ATOM   1734  N   ILE A 114      24.057   5.566 -20.367  1.00 97.98           N  
ATOM   1735  H   ILE A 114      23.359   4.876 -20.132  1.00 97.98           H  
ATOM   1736  CA  ILE A 114      25.438   5.363 -19.900  1.00 97.98           C  
ATOM   1737  HA  ILE A 114      25.934   6.333 -19.867  1.00 97.98           H  
ATOM   1738  C   ILE A 114      26.296   4.503 -20.836  1.00 97.98           C  
ATOM   1739  CB  ILE A 114      25.463   4.827 -18.459  1.00 97.98           C  
ATOM   1740  HB  ILE A 114      26.510   4.769 -18.163  1.00 97.98           H  
ATOM   1741  O   ILE A 114      27.474   4.277 -20.554  1.00 97.98           O  
ATOM   1742  CG1 ILE A 114      24.835   3.423 -18.327  1.00 97.98           C  
ATOM   1743 HG12 ILE A 114      23.803   3.511 -17.987  1.00 97.98           H  
ATOM   1744 HG13 ILE A 114      24.830   2.903 -19.285  1.00 97.98           H  
ATOM   1745  CG2 ILE A 114      24.774   5.812 -17.500  1.00 97.98           C  
ATOM   1746 HG21 ILE A 114      23.700   5.851 -17.686  1.00 97.98           H  
ATOM   1747 HG22 ILE A 114      24.944   5.487 -16.474  1.00 97.98           H  
ATOM   1748 HG23 ILE A 114      25.192   6.811 -17.626  1.00 97.98           H  
ATOM   1749  CD1 ILE A 114      25.592   2.552 -17.328  1.00 97.98           C  
ATOM   1750 HD11 ILE A 114      24.967   1.714 -17.021  1.00 97.98           H  
ATOM   1751 HD12 ILE A 114      26.492   2.164 -17.804  1.00 97.98           H  
ATOM   1752 HD13 ILE A 114      25.888   3.141 -16.459  1.00 97.98           H  
ATOM   1753  N   ALA A 115      25.741   4.017 -21.949  1.00 97.93           N  
ATOM   1754  H   ALA A 115      24.757   4.191 -22.099  1.00 97.93           H  
ATOM   1755  CA  ALA A 115      26.394   3.039 -22.822  1.00 97.93           C  
ATOM   1756  HA  ALA A 115      26.546   2.118 -22.259  1.00 97.93           H  
ATOM   1757  C   ALA A 115      27.769   3.501 -23.334  1.00 97.93           C  
ATOM   1758  CB  ALA A 115      25.451   2.737 -23.993  1.00 97.93           C  
ATOM   1759  HB1 ALA A 115      25.233   3.649 -24.549  1.00 97.93           H  
ATOM   1760  HB2 ALA A 115      24.517   2.317 -23.620  1.00 97.93           H  
ATOM   1761  HB3 ALA A 115      25.916   2.011 -24.659  1.00 97.93           H  
ATOM   1762  O   ALA A 115      28.693   2.698 -23.432  1.00 97.93           O  
ATOM   1763  N   LYS A 116      27.919   4.802 -23.612  1.00 97.68           N  
ATOM   1764  H   LYS A 116      27.115   5.394 -23.459  1.00 97.68           H  
ATOM   1765  CA  LYS A 116      29.145   5.406 -24.166  1.00 97.68           C  
ATOM   1766  HA  LYS A 116      29.704   4.632 -24.692  1.00 97.68           H  
ATOM   1767  C   LYS A 116      30.117   5.933 -23.103  1.00 97.68           C  
ATOM   1768  CB  LYS A 116      28.771   6.496 -25.185  1.00 97.68           C  
ATOM   1769  HB2 LYS A 116      29.685   6.948 -25.570  1.00 97.68           H  
ATOM   1770  HB3 LYS A 116      28.192   7.271 -24.683  1.00 97.68           H  
ATOM   1771  O   LYS A 116      31.119   6.551 -23.453  1.00 97.68           O  
ATOM   1772  CG  LYS A 116      27.970   5.942 -26.374  1.00 97.68           C  
ATOM   1773  HG2 LYS A 116      28.552   5.165 -26.870  1.00 97.68           H  
ATOM   1774  HG3 LYS A 116      27.034   5.511 -26.021  1.00 97.68           H  
ATOM   1775  CD  LYS A 116      27.652   7.057 -27.377  1.00 97.68           C  
ATOM   1776  HD2 LYS A 116      28.584   7.480 -27.753  1.00 97.68           H  
ATOM   1777  HD3 LYS A 116      27.084   7.838 -26.871  1.00 97.68           H  
ATOM   1778  CE  LYS A 116      26.830   6.493 -28.541  1.00 97.68           C  
ATOM   1779  HE2 LYS A 116      27.417   5.723 -29.041  1.00 97.68           H  
ATOM   1780  HE3 LYS A 116      25.937   6.018 -28.135  1.00 97.68           H  
ATOM   1781  NZ  LYS A 116      26.446   7.554 -29.507  1.00 97.68           N  
ATOM   1782  HZ1 LYS A 116      27.267   7.995 -29.897  1.00 97.68           H  
ATOM   1783  HZ2 LYS A 116      25.885   8.261 -29.054  1.00 97.68           H  
ATOM   1784  HZ3 LYS A 116      25.906   7.163 -30.265  1.00 97.68           H  
ATOM   1785  N   MET A 117      29.829   5.736 -21.814  1.00 97.80           N  
ATOM   1786  H   MET A 117      29.022   5.179 -21.571  1.00 97.80           H  
ATOM   1787  CA  MET A 117      30.728   6.177 -20.748  1.00 97.80           C  
ATOM   1788  HA  MET A 117      31.010   7.208 -20.964  1.00 97.80           H  
ATOM   1789  C   MET A 117      31.997   5.317 -20.703  1.00 97.80           C  
ATOM   1790  CB  MET A 117      30.040   6.147 -19.382  1.00 97.80           C  
ATOM   1791  HB2 MET A 117      29.590   5.168 -19.218  1.00 97.80           H  
ATOM   1792  HB3 MET A 117      30.791   6.309 -18.608  1.00 97.80           H  
ATOM   1793  O   MET A 117      31.907   4.094 -20.859  1.00 97.80           O  
ATOM   1794  CG  MET A 117      28.972   7.233 -19.266  1.00 97.80           C  
ATOM   1795  HG2 MET A 117      29.417   8.205 -19.479  1.00 97.80           H  
ATOM   1796  HG3 MET A 117      28.196   7.044 -20.008  1.00 97.80           H  
ATOM   1797  SD  MET A 117      28.190   7.299 -17.637  1.00 97.80           S  
ATOM   1798  CE  MET A 117      29.542   7.959 -16.623  1.00 97.80           C  
ATOM   1799  HE1 MET A 117      29.879   8.909 -17.036  1.00 97.80           H  
ATOM   1800  HE2 MET A 117      30.373   7.254 -16.597  1.00 97.80           H  
ATOM   1801  HE3 MET A 117      29.186   8.121 -15.605  1.00 97.80           H  
ATOM   1802  N   PRO A 118      33.168   5.926 -20.436  1.00 97.63           N  
ATOM   1803  CA  PRO A 118      34.413   5.186 -20.316  1.00 97.63           C  
ATOM   1804  HA  PRO A 118      34.586   4.607 -21.223  1.00 97.63           H  
ATOM   1805  C   PRO A 118      34.365   4.229 -19.117  1.00 97.63           C  
ATOM   1806  CB  PRO A 118      35.494   6.259 -20.181  1.00 97.63           C  
ATOM   1807  HB2 PRO A 118      35.813   6.577 -21.174  1.00 97.63           H  
ATOM   1808  HB3 PRO A 118      36.351   5.900 -19.611  1.00 97.63           H  
ATOM   1809  O   PRO A 118      33.715   4.510 -18.110  1.00 97.63           O  
ATOM   1810  CG  PRO A 118      34.767   7.411 -19.488  1.00 97.63           C  
ATOM   1811  HG2 PRO A 118      34.698   7.217 -18.417  1.00 97.63           H  
ATOM   1812  HG3 PRO A 118      35.247   8.371 -19.680  1.00 97.63           H  
ATOM   1813  CD  PRO A 118      33.377   7.335 -20.113  1.00 97.63           C  
ATOM   1814  HD2 PRO A 118      33.350   7.923 -21.031  1.00 97.63           H  
ATOM   1815  HD3 PRO A 118      32.634   7.702 -19.406  1.00 97.63           H  
ATOM   1816  N   GLU A 119      35.072   3.102 -19.215  1.00 97.14           N  
ATOM   1817  H   GLU A 119      35.479   2.881 -20.112  1.00 97.14           H  
ATOM   1818  CA  GLU A 119      35.086   2.053 -18.181  1.00 97.14           C  
ATOM   1819  HA  GLU A 119      34.906   2.524 -17.215  1.00 97.14           H  
ATOM   1820  C   GLU A 119      36.434   1.321 -18.042  1.00 97.14           C  
ATOM   1821  CB  GLU A 119      33.918   1.088 -18.422  1.00 97.14           C  
ATOM   1822  HB2 GLU A 119      33.825   0.424 -17.562  1.00 97.14           H  
ATOM   1823  HB3 GLU A 119      33.006   1.681 -18.482  1.00 97.14           H  
ATOM   1824  O   GLU A 119      36.523   0.281 -17.383  1.00 97.14           O  
ATOM   1825  CG  GLU A 119      34.040   0.224 -19.687  1.00 97.14           C  
ATOM   1826  HG2 GLU A 119      34.845  -0.499 -19.555  1.00 97.14           H  
ATOM   1827  HG3 GLU A 119      34.290   0.865 -20.533  1.00 97.14           H  
ATOM   1828  CD  GLU A 119      32.725  -0.511 -19.983  1.00 97.14           C  
ATOM   1829  OE1 GLU A 119      32.529  -0.915 -21.142  1.00 97.14           O  
ATOM   1830  OE2 GLU A 119      31.836  -0.550 -19.096  1.00 97.14           O  
ATOM   1831  N   ALA A 120      37.501   1.868 -18.632  1.00 98.04           N  
ATOM   1832  H   ALA A 120      37.403   2.782 -19.051  1.00 98.04           H  
ATOM   1833  CA  ALA A 120      38.833   1.265 -18.629  1.00 98.04           C  
ATOM   1834  HA  ALA A 120      38.749   0.231 -18.965  1.00 98.04           H  
ATOM   1835  C   ALA A 120      39.449   1.247 -17.219  1.00 98.04           C  
ATOM   1836  CB  ALA A 120      39.715   2.026 -19.628  1.00 98.04           C  
ATOM   1837  HB1 ALA A 120      39.254   2.010 -20.616  1.00 98.04           H  
ATOM   1838  HB2 ALA A 120      39.853   3.060 -19.311  1.00 98.04           H  
ATOM   1839  HB3 ALA A 120      40.690   1.543 -19.692  1.00 98.04           H  
ATOM   1840  O   ALA A 120      40.020   0.243 -16.786  1.00 98.04           O  
ATOM   1841  N   THR A 121      39.278   2.328 -16.455  1.00 98.45           N  
ATOM   1842  H   THR A 121      38.788   3.113 -16.858  1.00 98.45           H  
ATOM   1843  CA  THR A 121      39.805   2.440 -15.088  1.00 98.45           C  
ATOM   1844  HA  THR A 121      40.597   1.700 -14.972  1.00 98.45           H  
ATOM   1845  C   THR A 121      38.749   2.129 -14.028  1.00 98.45           C  
ATOM   1846  CB  THR A 121      40.470   3.800 -14.825  1.00 98.45           C  
ATOM   1847  HB  THR A 121      41.067   3.713 -13.916  1.00 98.45           H  
ATOM   1848  O   THR A 121      37.540   2.213 -14.256  1.00 98.45           O  
ATOM   1849  CG2 THR A 121      41.396   4.257 -15.951  1.00 98.45           C  
ATOM   1850 HG21 THR A 121      40.825   4.495 -16.848  1.00 98.45           H  
ATOM   1851 HG22 THR A 121      41.951   5.140 -15.637  1.00 98.45           H  
ATOM   1852 HG23 THR A 121      42.108   3.466 -16.184  1.00 98.45           H  
ATOM   1853  OG1 THR A 121      39.513   4.809 -14.613  1.00 98.45           O  
ATOM   1854  HG1 THR A 121      39.922   5.626 -14.904  1.00 98.45           H  
ATOM   1855  N   ARG A 122      39.198   1.809 -12.807  1.00 98.07           N  
ATOM   1856  H   ARG A 122      40.195   1.725 -12.669  1.00 98.07           H  
ATOM   1857  CA  ARG A 122      38.296   1.628 -11.657  1.00 98.07           C  
ATOM   1858  HA  ARG A 122      37.573   0.851 -11.905  1.00 98.07           H  
ATOM   1859  C   ARG A 122      37.472   2.889 -11.371  1.00 98.07           C  
ATOM   1860  CB  ARG A 122      39.112   1.184 -10.432  1.00 98.07           C  
ATOM   1861  HB2 ARG A 122      39.817   1.970 -10.161  1.00 98.07           H  
ATOM   1862  HB3 ARG A 122      39.676   0.289 -10.693  1.00 98.07           H  
ATOM   1863  O   ARG A 122      36.277   2.776 -11.121  1.00 98.07           O  
ATOM   1864  CG  ARG A 122      38.220   0.867  -9.220  1.00 98.07           C  
ATOM   1865  HG2 ARG A 122      37.695   1.768  -8.902  1.00 98.07           H  
ATOM   1866  HG3 ARG A 122      37.487   0.110  -9.499  1.00 98.07           H  
ATOM   1867  CD  ARG A 122      39.063   0.349  -8.049  1.00 98.07           C  
ATOM   1868  HD2 ARG A 122      39.599  -0.546  -8.365  1.00 98.07           H  
ATOM   1869  HD3 ARG A 122      39.801   1.108  -7.789  1.00 98.07           H  
ATOM   1870  NE  ARG A 122      38.216   0.010  -6.887  1.00 98.07           N  
ATOM   1871  HE  ARG A 122      37.474  -0.656  -7.047  1.00 98.07           H  
ATOM   1872  NH1 ARG A 122      39.261   1.293  -5.277  1.00 98.07           N  
ATOM   1873 HH11 ARG A 122      39.328   1.593  -4.315  1.00 98.07           H  
ATOM   1874 HH12 ARG A 122      39.945   1.610  -5.948  1.00 98.07           H  
ATOM   1875  NH2 ARG A 122      37.513   0.033  -4.722  1.00 98.07           N  
ATOM   1876 HH21 ARG A 122      36.786  -0.634  -4.935  1.00 98.07           H  
ATOM   1877 HH22 ARG A 122      37.612   0.358  -3.771  1.00 98.07           H  
ATOM   1878  CZ  ARG A 122      38.336   0.448  -5.643  1.00 98.07           C  
ATOM   1879  N   ALA A 123      38.092   4.069 -11.447  1.00 98.48           N  
ATOM   1880  H   ALA A 123      39.070   4.091 -11.699  1.00 98.48           H  
ATOM   1881  CA  ALA A 123      37.405   5.347 -11.249  1.00 98.48           C  
ATOM   1882  HA  ALA A 123      36.934   5.351 -10.266  1.00 98.48           H  
ATOM   1883  C   ALA A 123      36.295   5.565 -12.292  1.00 98.48           C  
ATOM   1884  CB  ALA A 123      38.451   6.467 -11.291  1.00 98.48           C  
ATOM   1885  HB1 ALA A 123      39.195   6.316 -10.509  1.00 98.48           H  
ATOM   1886  HB2 ALA A 123      37.961   7.426 -11.121  1.00 98.48           H  
ATOM   1887  HB3 ALA A 123      38.946   6.493 -12.262  1.00 98.48           H  
ATOM   1888  O   ALA A 123      35.188   5.965 -11.945  1.00 98.48           O  
ATOM   1889  N   GLN A 124      36.556   5.214 -13.552  1.00 98.59           N  
ATOM   1890  H   GLN A 124      37.482   4.882 -13.784  1.00 98.59           H  
ATOM   1891  CA  GLN A 124      35.574   5.287 -14.634  1.00 98.59           C  
ATOM   1892  HA  GLN A 124      35.163   6.295 -14.686  1.00 98.59           H  
ATOM   1893  C   GLN A 124      34.388   4.330 -14.422  1.00 98.59           C  
ATOM   1894  CB  GLN A 124      36.305   4.984 -15.942  1.00 98.59           C  
ATOM   1895  HB2 GLN A 124      36.933   4.104 -15.808  1.00 98.59           H  
ATOM   1896  HB3 GLN A 124      35.572   4.748 -16.713  1.00 98.59           H  
ATOM   1897  O   GLN A 124      33.241   4.745 -14.564  1.00 98.59           O  
ATOM   1898  CG  GLN A 124      37.149   6.160 -16.452  1.00 98.59           C  
ATOM   1899  HG2 GLN A 124      37.788   6.541 -15.655  1.00 98.59           H  
ATOM   1900  HG3 GLN A 124      36.483   6.966 -16.762  1.00 98.59           H  
ATOM   1901  CD  GLN A 124      38.030   5.760 -17.630  1.00 98.59           C  
ATOM   1902  NE2 GLN A 124      38.641   6.703 -18.310  1.00 98.59           N  
ATOM   1903 HE21 GLN A 124      38.513   7.680 -18.087  1.00 98.59           H  
ATOM   1904 HE22 GLN A 124      39.206   6.407 -19.093  1.00 98.59           H  
ATOM   1905  OE1 GLN A 124      38.197   4.598 -17.961  1.00 98.59           O  
ATOM   1906  N   ARG A 125      34.627   3.080 -13.995  1.00 98.36           N  
ATOM   1907  H   ARG A 125      35.589   2.779 -13.928  1.00 98.36           H  
ATOM   1908  CA  ARG A 125      33.544   2.127 -13.667  1.00 98.36           C  
ATOM   1909  HA  ARG A 125      32.867   2.061 -14.519  1.00 98.36           H  
ATOM   1910  C   ARG A 125      32.669   2.595 -12.502  1.00 98.36           C  
ATOM   1911  CB  ARG A 125      34.117   0.730 -13.380  1.00 98.36           C  
ATOM   1912  HB2 ARG A 125      33.323   0.105 -12.971  1.00 98.36           H  
ATOM   1913  HB3 ARG A 125      34.922   0.797 -12.649  1.00 98.36           H  
ATOM   1914  O   ARG A 125      31.452   2.433 -12.551  1.00 98.36           O  
ATOM   1915  CG  ARG A 125      34.627   0.080 -14.671  1.00 98.36           C  
ATOM   1916  HG2 ARG A 125      35.476   0.646 -15.056  1.00 98.36           H  
ATOM   1917  HG3 ARG A 125      33.821   0.120 -15.402  1.00 98.36           H  
ATOM   1918  CD  ARG A 125      35.016  -1.394 -14.504  1.00 98.36           C  
ATOM   1919  HD2 ARG A 125      35.159  -1.822 -15.496  1.00 98.36           H  
ATOM   1920  HD3 ARG A 125      34.183  -1.928 -14.046  1.00 98.36           H  
ATOM   1921  NE  ARG A 125      36.237  -1.594 -13.696  1.00 98.36           N  
ATOM   1922  HE  ARG A 125      36.095  -1.888 -12.740  1.00 98.36           H  
ATOM   1923  NH1 ARG A 125      37.781  -1.258 -15.380  1.00 98.36           N  
ATOM   1924 HH11 ARG A 125      38.730  -1.190 -15.721  1.00 98.36           H  
ATOM   1925 HH12 ARG A 125      37.070  -0.908 -16.006  1.00 98.36           H  
ATOM   1926  NH2 ARG A 125      38.464  -1.952 -13.383  1.00 98.36           N  
ATOM   1927 HH21 ARG A 125      39.373  -2.057 -13.812  1.00 98.36           H  
ATOM   1928 HH22 ARG A 125      38.271  -2.396 -12.497  1.00 98.36           H  
ATOM   1929  CZ  ARG A 125      37.478  -1.595 -14.159  1.00 98.36           C  
ATOM   1930  N   ILE A 126      33.273   3.208 -11.481  1.00 98.52           N  
ATOM   1931  H   ILE A 126      34.280   3.289 -11.502  1.00 98.52           H  
ATOM   1932  CA  ILE A 126      32.533   3.832 -10.373  1.00 98.52           C  
ATOM   1933  HA  ILE A 126      31.852   3.096  -9.947  1.00 98.52           H  
ATOM   1934  C   ILE A 126      31.660   4.977 -10.902  1.00 98.52           C  
ATOM   1935  CB  ILE A 126      33.502   4.291  -9.258  1.00 98.52           C  
ATOM   1936  HB  ILE A 126      34.304   4.874  -9.711  1.00 98.52           H  
ATOM   1937  O   ILE A 126      30.469   5.010 -10.604  1.00 98.52           O  
ATOM   1938  CG1 ILE A 126      34.117   3.057  -8.556  1.00 98.52           C  
ATOM   1939 HG12 ILE A 126      33.354   2.568  -7.950  1.00 98.52           H  
ATOM   1940 HG13 ILE A 126      34.450   2.336  -9.303  1.00 98.52           H  
ATOM   1941  CG2 ILE A 126      32.787   5.183  -8.225  1.00 98.52           C  
ATOM   1942 HG21 ILE A 126      31.937   4.656  -7.791  1.00 98.52           H  
ATOM   1943 HG22 ILE A 126      32.432   6.103  -8.688  1.00 98.52           H  
ATOM   1944 HG23 ILE A 126      33.469   5.476  -7.427  1.00 98.52           H  
ATOM   1945  CD1 ILE A 126      35.325   3.385  -7.669  1.00 98.52           C  
ATOM   1946 HD11 ILE A 126      36.080   3.915  -8.251  1.00 98.52           H  
ATOM   1947 HD12 ILE A 126      35.755   2.458  -7.291  1.00 98.52           H  
ATOM   1948 HD13 ILE A 126      35.025   3.997  -6.818  1.00 98.52           H  
ATOM   1949  N   ALA A 127      32.214   5.860 -11.740  1.00 98.47           N  
ATOM   1950  H   ALA A 127      33.204   5.801 -11.935  1.00 98.47           H  
ATOM   1951  CA  ALA A 127      31.461   6.957 -12.346  1.00 98.47           C  
ATOM   1952  HA  ALA A 127      31.019   7.555 -11.549  1.00 98.47           H  
ATOM   1953  C   ALA A 127      30.302   6.458 -13.232  1.00 98.47           C  
ATOM   1954  CB  ALA A 127      32.434   7.849 -13.127  1.00 98.47           C  
ATOM   1955  HB1 ALA A 127      31.895   8.707 -13.528  1.00 98.47           H  
ATOM   1956  HB2 ALA A 127      32.881   7.294 -13.952  1.00 98.47           H  
ATOM   1957  HB3 ALA A 127      33.222   8.207 -12.465  1.00 98.47           H  
ATOM   1958  O   ALA A 127      29.200   6.994 -13.155  1.00 98.47           O  
ATOM   1959  N   LYS A 128      30.514   5.397 -14.023  1.00 98.50           N  
ATOM   1960  H   LYS A 128      31.458   5.044 -14.087  1.00 98.50           H  
ATOM   1961  CA  LYS A 128      29.475   4.766 -14.857  1.00 98.50           C  
ATOM   1962  HA  LYS A 128      29.003   5.535 -15.467  1.00 98.50           H  
ATOM   1963  C   LYS A 128      28.347   4.159 -14.017  1.00 98.50           C  
ATOM   1964  CB  LYS A 128      30.147   3.747 -15.795  1.00 98.50           C  
ATOM   1965  HB2 LYS A 128      30.954   4.255 -16.322  1.00 98.50           H  
ATOM   1966  HB3 LYS A 128      30.582   2.939 -15.207  1.00 98.50           H  
ATOM   1967  O   LYS A 128      27.179   4.359 -14.332  1.00 98.50           O  
ATOM   1968  CG  LYS A 128      29.190   3.148 -16.841  1.00 98.50           C  
ATOM   1969  HG2 LYS A 128      28.659   3.956 -17.346  1.00 98.50           H  
ATOM   1970  HG3 LYS A 128      28.467   2.502 -16.344  1.00 98.50           H  
ATOM   1971  CD  LYS A 128      29.974   2.332 -17.884  1.00 98.50           C  
ATOM   1972  HD2 LYS A 128      30.723   2.979 -18.342  1.00 98.50           H  
ATOM   1973  HD3 LYS A 128      30.489   1.511 -17.387  1.00 98.50           H  
ATOM   1974  CE  LYS A 128      29.077   1.763 -18.992  1.00 98.50           C  
ATOM   1975  HE2 LYS A 128      28.382   1.048 -18.551  1.00 98.50           H  
ATOM   1976  HE3 LYS A 128      28.500   2.578 -19.430  1.00 98.50           H  
ATOM   1977  NZ  LYS A 128      29.889   1.101 -20.046  1.00 98.50           N  
ATOM   1978  HZ1 LYS A 128      30.522   1.753 -20.487  1.00 98.50           H  
ATOM   1979  HZ2 LYS A 128      29.330   0.679 -20.774  1.00 98.50           H  
ATOM   1980  HZ3 LYS A 128      30.477   0.373 -19.664  1.00 98.50           H  
ATOM   1981  N   SER A 129      28.680   3.478 -12.918  1.00 98.29           N  
ATOM   1982  H   SER A 129      29.661   3.339 -12.723  1.00 98.29           H  
ATOM   1983  CA  SER A 129      27.684   2.949 -11.974  1.00 98.29           C  
ATOM   1984  HA  SER A 129      26.971   2.333 -12.522  1.00 98.29           H  
ATOM   1985  C   SER A 129      26.891   4.061 -11.281  1.00 98.29           C  
ATOM   1986  CB  SER A 129      28.372   2.064 -10.933  1.00 98.29           C  
ATOM   1987  HB2 SER A 129      28.868   1.237 -11.441  1.00 98.29           H  
ATOM   1988  HB3 SER A 129      29.117   2.645 -10.389  1.00 98.29           H  
ATOM   1989  O   SER A 129      25.667   3.975 -11.193  1.00 98.29           O  
ATOM   1990  OG  SER A 129      27.417   1.553 -10.021  1.00 98.29           O  
ATOM   1991  HG  SER A 129      27.806   0.824  -9.532  1.00 98.29           H  
ATOM   1992  N   ALA A 130      27.558   5.132 -10.839  1.00 98.57           N  
ATOM   1993  H   ALA A 130      28.565   5.153 -10.909  1.00 98.57           H  
ATOM   1994  CA  ALA A 130      26.886   6.288 -10.246  1.00 98.57           C  
ATOM   1995  HA  ALA A 130      26.296   5.953  -9.393  1.00 98.57           H  
ATOM   1996  C   ALA A 130      25.917   6.946 -11.243  1.00 98.57           C  
ATOM   1997  CB  ALA A 130      27.950   7.270  -9.743  1.00 98.57           C  
ATOM   1998  HB1 ALA A 130      27.460   8.122  -9.271  1.00 98.57           H  
ATOM   1999  HB2 ALA A 130      28.590   6.780  -9.009  1.00 98.57           H  
ATOM   2000  HB3 ALA A 130      28.561   7.626 -10.573  1.00 98.57           H  
ATOM   2001  O   ALA A 130      24.764   7.199 -10.904  1.00 98.57           O  
ATOM   2002  N   ALA A 131      26.340   7.133 -12.497  1.00 98.61           N  
ATOM   2003  H   ALA A 131      27.305   6.936 -12.724  1.00 98.61           H  
ATOM   2004  CA  ALA A 131      25.477   7.665 -13.547  1.00 98.61           C  
ATOM   2005  HA  ALA A 131      25.086   8.628 -13.219  1.00 98.61           H  
ATOM   2006  C   ALA A 131      24.269   6.756 -13.831  1.00 98.61           C  
ATOM   2007  CB  ALA A 131      26.321   7.884 -14.802  1.00 98.61           C  
ATOM   2008  HB1 ALA A 131      26.739   6.935 -15.137  1.00 98.61           H  
ATOM   2009  HB2 ALA A 131      25.699   8.303 -15.593  1.00 98.61           H  
ATOM   2010  HB3 ALA A 131      27.129   8.582 -14.582  1.00 98.61           H  
ATOM   2011  O   ALA A 131      23.159   7.259 -13.986  1.00 98.61           O  
ATOM   2012  N   TYR A 132      24.449   5.430 -13.845  1.00 98.69           N  
ATOM   2013  H   TYR A 132      25.385   5.063 -13.749  1.00 98.69           H  
ATOM   2014  CA  TYR A 132      23.332   4.491 -13.985  1.00 98.69           C  
ATOM   2015  HA  TYR A 132      22.817   4.689 -14.925  1.00 98.69           H  
ATOM   2016  C   TYR A 132      22.308   4.656 -12.859  1.00 98.69           C  
ATOM   2017  CB  TYR A 132      23.848   3.049 -14.007  1.00 98.69           C  
ATOM   2018  HB2 TYR A 132      24.479   2.871 -13.137  1.00 98.69           H  
ATOM   2019  HB3 TYR A 132      24.469   2.907 -14.892  1.00 98.69           H  
ATOM   2020  O   TYR A 132      21.114   4.721 -13.134  1.00 98.69           O  
ATOM   2021  CG  TYR A 132      22.742   2.015 -14.026  1.00 98.69           C  
ATOM   2022  CD1 TYR A 132      22.385   1.353 -12.834  1.00 98.69           C  
ATOM   2023  HD1 TYR A 132      22.913   1.570 -11.917  1.00 98.69           H  
ATOM   2024  CD2 TYR A 132      22.036   1.756 -15.218  1.00 98.69           C  
ATOM   2025  HD2 TYR A 132      22.286   2.287 -16.125  1.00 98.69           H  
ATOM   2026  CE1 TYR A 132      21.330   0.423 -12.832  1.00 98.69           C  
ATOM   2027  HE1 TYR A 132      21.052  -0.083 -11.919  1.00 98.69           H  
ATOM   2028  CE2 TYR A 132      20.980   0.826 -15.217  1.00 98.69           C  
ATOM   2029  HE2 TYR A 132      20.404   0.636 -16.110  1.00 98.69           H  
ATOM   2030  OH  TYR A 132      19.626  -0.753 -14.045  1.00 98.69           O  
ATOM   2031  HH  TYR A 132      19.414  -1.092 -13.172  1.00 98.69           H  
ATOM   2032  CZ  TYR A 132      20.631   0.155 -14.028  1.00 98.69           C  
ATOM   2033  N   GLN A 133      22.762   4.772 -11.607  1.00 98.52           N  
ATOM   2034  H   GLN A 133      23.760   4.734 -11.451  1.00 98.52           H  
ATOM   2035  CA  GLN A 133      21.881   4.977 -10.453  1.00 98.52           C  
ATOM   2036  HA  GLN A 133      21.158   4.162 -10.407  1.00 98.52           H  
ATOM   2037  C   GLN A 133      21.084   6.280 -10.576  1.00 98.52           C  
ATOM   2038  CB  GLN A 133      22.705   4.978  -9.158  1.00 98.52           C  
ATOM   2039  HB2 GLN A 133      23.516   5.700  -9.244  1.00 98.52           H  
ATOM   2040  HB3 GLN A 133      22.066   5.285  -8.330  1.00 98.52           H  
ATOM   2041  O   GLN A 133      19.874   6.273 -10.352  1.00 98.52           O  
ATOM   2042  CG  GLN A 133      23.287   3.597  -8.829  1.00 98.52           C  
ATOM   2043  HG2 GLN A 133      23.750   3.162  -9.715  1.00 98.52           H  
ATOM   2044  HG3 GLN A 133      22.484   2.932  -8.511  1.00 98.52           H  
ATOM   2045  CD  GLN A 133      24.324   3.684  -7.717  1.00 98.52           C  
ATOM   2046  NE2 GLN A 133      25.513   3.158  -7.914  1.00 98.52           N  
ATOM   2047 HE21 GLN A 133      26.164   3.261  -7.148  1.00 98.52           H  
ATOM   2048 HE22 GLN A 133      25.758   2.762  -8.810  1.00 98.52           H  
ATOM   2049  OE1 GLN A 133      24.097   4.230  -6.652  1.00 98.52           O  
ATOM   2050  N   THR A 134      21.728   7.373 -11.002  1.00 98.60           N  
ATOM   2051  H   THR A 134      22.732   7.340 -11.105  1.00 98.60           H  
ATOM   2052  CA  THR A 134      21.047   8.647 -11.275  1.00 98.60           C  
ATOM   2053  HA  THR A 134      20.531   8.971 -10.371  1.00 98.60           H  
ATOM   2054  C   THR A 134      19.987   8.491 -12.365  1.00 98.60           C  
ATOM   2055  CB  THR A 134      22.055   9.734 -11.675  1.00 98.60           C  
ATOM   2056  HB  THR A 134      22.568   9.436 -12.590  1.00 98.60           H  
ATOM   2057  O   THR A 134      18.844   8.883 -12.156  1.00 98.60           O  
ATOM   2058  CG2 THR A 134      21.407  11.097 -11.891  1.00 98.60           C  
ATOM   2059 HG21 THR A 134      20.820  11.384 -11.018  1.00 98.60           H  
ATOM   2060 HG22 THR A 134      22.175  11.848 -12.076  1.00 98.60           H  
ATOM   2061 HG23 THR A 134      20.749  11.061 -12.759  1.00 98.60           H  
ATOM   2062  OG1 THR A 134      23.013   9.905 -10.658  1.00 98.60           O  
ATOM   2063  HG1 THR A 134      22.569  10.303  -9.906  1.00 98.60           H  
ATOM   2064  N   LYS A 135      20.323   7.867 -13.500  1.00 98.51           N  
ATOM   2065  H   LYS A 135      21.272   7.537 -13.601  1.00 98.51           H  
ATOM   2066  CA  LYS A 135      19.383   7.669 -14.616  1.00 98.51           C  
ATOM   2067  HA  LYS A 135      18.865   8.608 -14.808  1.00 98.51           H  
ATOM   2068  C   LYS A 135      18.228   6.739 -14.256  1.00 98.51           C  
ATOM   2069  CB  LYS A 135      20.163   7.214 -15.871  1.00 98.51           C  
ATOM   2070  HB2 LYS A 135      19.453   6.954 -16.656  1.00 98.51           H  
ATOM   2071  HB3 LYS A 135      20.733   6.316 -15.633  1.00 98.51           H  
ATOM   2072  O   LYS A 135      17.078   7.029 -14.573  1.00 98.51           O  
ATOM   2073  CG  LYS A 135      21.132   8.280 -16.432  1.00 98.51           C  
ATOM   2074  HG2 LYS A 135      21.937   8.466 -15.721  1.00 98.51           H  
ATOM   2075  HG3 LYS A 135      21.574   7.918 -17.360  1.00 98.51           H  
ATOM   2076  CD  LYS A 135      20.409   9.604 -16.680  1.00 98.51           C  
ATOM   2077  HD2 LYS A 135      20.023   9.946 -15.720  1.00 98.51           H  
ATOM   2078  HD3 LYS A 135      19.571   9.439 -17.358  1.00 98.51           H  
ATOM   2079  CE  LYS A 135      21.250  10.762 -17.199  1.00 98.51           C  
ATOM   2080  HE2 LYS A 135      22.196  10.792 -16.657  1.00 98.51           H  
ATOM   2081  HE3 LYS A 135      21.444  10.623 -18.262  1.00 98.51           H  
ATOM   2082  NZ  LYS A 135      20.482  12.008 -16.944  1.00 98.51           N  
ATOM   2083  HZ1 LYS A 135      19.503  11.884 -17.158  1.00 98.51           H  
ATOM   2084  HZ2 LYS A 135      20.370  12.179 -15.955  1.00 98.51           H  
ATOM   2085  HZ3 LYS A 135      20.852  12.837 -17.387  1.00 98.51           H  
ATOM   2086  N   MET A 136      18.497   5.669 -13.522  1.00 98.29           N  
ATOM   2087  H   MET A 136      19.457   5.461 -13.288  1.00 98.29           H  
ATOM   2088  CA  MET A 136      17.437   4.806 -13.021  1.00 98.29           C  
ATOM   2089  HA  MET A 136      16.848   4.471 -13.874  1.00 98.29           H  
ATOM   2090  C   MET A 136      16.490   5.574 -12.083  1.00 98.29           C  
ATOM   2091  CB  MET A 136      18.066   3.586 -12.339  1.00 98.29           C  
ATOM   2092  HB2 MET A 136      18.822   3.149 -12.992  1.00 98.29           H  
ATOM   2093  HB3 MET A 136      18.540   3.885 -11.404  1.00 98.29           H  
ATOM   2094  O   MET A 136      15.275   5.457 -12.221  1.00 98.29           O  
ATOM   2095  CG  MET A 136      17.001   2.530 -12.058  1.00 98.29           C  
ATOM   2096  HG2 MET A 136      17.450   1.720 -11.483  1.00 98.29           H  
ATOM   2097  HG3 MET A 136      16.213   2.976 -11.452  1.00 98.29           H  
ATOM   2098  SD  MET A 136      16.277   1.827 -13.560  1.00 98.29           S  
ATOM   2099  CE  MET A 136      14.586   1.598 -12.980  1.00 98.29           C  
ATOM   2100  HE1 MET A 136      14.579   1.282 -11.936  1.00 98.29           H  
ATOM   2101  HE2 MET A 136      14.100   0.830 -13.582  1.00 98.29           H  
ATOM   2102  HE3 MET A 136      14.049   2.539 -13.097  1.00 98.29           H  
ATOM   2103  N   GLY A 137      17.035   6.399 -11.180  1.00 98.00           N  
ATOM   2104  H   GLY A 137      18.042   6.450 -11.117  1.00 98.00           H  
ATOM   2105  CA  GLY A 137      16.259   7.289 -10.313  1.00 98.00           C  
ATOM   2106  HA2 GLY A 137      15.627   6.697  -9.651  1.00 98.00           H  
ATOM   2107  HA3 GLY A 137      16.945   7.883  -9.709  1.00 98.00           H  
ATOM   2108  C   GLY A 137      15.367   8.250 -11.100  1.00 98.00           C  
ATOM   2109  O   GLY A 137      14.155   8.211 -10.929  1.00 98.00           O  
ATOM   2110  N   GLU A 138      15.946   9.021 -12.028  1.00 97.96           N  
ATOM   2111  H   GLU A 138      16.953   8.992 -12.107  1.00 97.96           H  
ATOM   2112  CA  GLU A 138      15.219   9.963 -12.899  1.00 97.96           C  
ATOM   2113  HA  GLU A 138      14.825  10.787 -12.303  1.00 97.96           H  
ATOM   2114  C   GLU A 138      14.030   9.297 -13.614  1.00 97.96           C  
ATOM   2115  CB  GLU A 138      16.169  10.519 -13.984  1.00 97.96           C  
ATOM   2116  HB2 GLU A 138      16.674   9.678 -14.459  1.00 97.96           H  
ATOM   2117  HB3 GLU A 138      15.562  11.008 -14.747  1.00 97.96           H  
ATOM   2118  O   GLU A 138      12.926   9.844 -13.664  1.00 97.96           O  
ATOM   2119  CG  GLU A 138      17.231  11.537 -13.524  1.00 97.96           C  
ATOM   2120  HG2 GLU A 138      16.724  12.449 -13.208  1.00 97.96           H  
ATOM   2121  HG3 GLU A 138      17.767  11.140 -12.662  1.00 97.96           H  
ATOM   2122  CD  GLU A 138      18.245  11.877 -14.643  1.00 97.96           C  
ATOM   2123  OE1 GLU A 138      19.335  12.439 -14.379  1.00 97.96           O  
ATOM   2124  OE2 GLU A 138      18.032  11.543 -15.834  1.00 97.96           O  
ATOM   2125  N   CYS A 139      14.239   8.099 -14.167  1.00 98.37           N  
ATOM   2126  H   CYS A 139      15.160   7.690 -14.107  1.00 98.37           H  
ATOM   2127  CA  CYS A 139      13.186   7.389 -14.883  1.00 98.37           C  
ATOM   2128  HA  CYS A 139      12.718   8.087 -15.578  1.00 98.37           H  
ATOM   2129  C   CYS A 139      12.077   6.887 -13.943  1.00 98.37           C  
ATOM   2130  CB  CYS A 139      13.822   6.272 -15.708  1.00 98.37           C  
ATOM   2131  HB2 CYS A 139      14.589   6.716 -16.342  1.00 98.37           H  
ATOM   2132  HB3 CYS A 139      14.304   5.554 -15.046  1.00 98.37           H  
ATOM   2133  O   CYS A 139      10.894   7.063 -14.244  1.00 98.37           O  
ATOM   2134  SG  CYS A 139      12.647   5.410 -16.776  1.00 98.37           S  
ATOM   2135  N   MET A 140      12.434   6.316 -12.785  1.00 96.92           N  
ATOM   2136  H   MET A 140      13.417   6.235 -12.565  1.00 96.92           H  
ATOM   2137  CA  MET A 140      11.445   5.864 -11.798  1.00 96.92           C  
ATOM   2138  HA  MET A 140      10.722   5.221 -12.299  1.00 96.92           H  
ATOM   2139  C   MET A 140      10.658   7.018 -11.178  1.00 96.92           C  
ATOM   2140  CB  MET A 140      12.115   5.082 -10.660  1.00 96.92           C  
ATOM   2141  HB2 MET A 140      11.382   4.909  -9.873  1.00 96.92           H  
ATOM   2142  HB3 MET A 140      12.925   5.677 -10.238  1.00 96.92           H  
ATOM   2143  O   MET A 140       9.487   6.839 -10.844  1.00 96.92           O  
ATOM   2144  CG  MET A 140      12.668   3.728 -11.098  1.00 96.92           C  
ATOM   2145  HG2 MET A 140      13.513   3.925 -11.758  1.00 96.92           H  
ATOM   2146  HG3 MET A 140      13.053   3.211 -10.219  1.00 96.92           H  
ATOM   2147  SD  MET A 140      11.532   2.610 -11.972  1.00 96.92           S  
ATOM   2148  CE  MET A 140      10.203   2.393 -10.766  1.00 96.92           C  
ATOM   2149  HE1 MET A 140       9.467   1.704 -11.179  1.00 96.92           H  
ATOM   2150  HE2 MET A 140       9.719   3.352 -10.580  1.00 96.92           H  
ATOM   2151  HE3 MET A 140      10.608   1.984  -9.841  1.00 96.92           H  
ATOM   2152  N   ASP A 141      11.286   8.179 -11.007  1.00 97.51           N  
ATOM   2153  H   ASP A 141      12.273   8.234 -11.218  1.00 97.51           H  
ATOM   2154  CA  ASP A 141      10.644   9.396 -10.510  1.00 97.51           C  
ATOM   2155  HA  ASP A 141      10.155   9.172  -9.563  1.00 97.51           H  
ATOM   2156  C   ASP A 141       9.539   9.827 -11.474  1.00 97.51           C  
ATOM   2157  CB  ASP A 141      11.712  10.487 -10.272  1.00 97.51           C  
ATOM   2158  HB2 ASP A 141      11.217  11.439 -10.076  1.00 97.51           H  
ATOM   2159  HB3 ASP A 141      12.319  10.606 -11.170  1.00 97.51           H  
ATOM   2160  O   ASP A 141       8.361   9.862 -11.103  1.00 97.51           O  
ATOM   2161  CG  ASP A 141      12.629  10.181  -9.080  1.00 97.51           C  
ATOM   2162  OD1 ASP A 141      12.427   9.120  -8.441  1.00 97.51           O  
ATOM   2163  OD2 ASP A 141      13.516  10.989  -8.749  1.00 97.51           O  
ATOM   2164  N   LYS A 142       9.887   9.933 -12.762  1.00 96.09           N  
ATOM   2165  H   LYS A 142      10.871   9.869 -12.983  1.00 96.09           H  
ATOM   2166  CA  LYS A 142       8.933  10.225 -13.832  1.00 96.09           C  
ATOM   2167  HA  LYS A 142       8.481  11.191 -13.609  1.00 96.09           H  
ATOM   2168  C   LYS A 142       7.790   9.208 -13.908  1.00 96.09           C  
ATOM   2169  CB  LYS A 142       9.703  10.318 -15.152  1.00 96.09           C  
ATOM   2170  HB2 LYS A 142      10.130   9.345 -15.395  1.00 96.09           H  
ATOM   2171  HB3 LYS A 142      10.518  11.032 -15.035  1.00 96.09           H  
ATOM   2172  O   LYS A 142       6.639   9.614 -14.047  1.00 96.09           O  
ATOM   2173  CG  LYS A 142       8.789  10.784 -16.291  1.00 96.09           C  
ATOM   2174  HG2 LYS A 142       7.966  10.081 -16.422  1.00 96.09           H  
ATOM   2175  HG3 LYS A 142       8.382  11.765 -16.047  1.00 96.09           H  
ATOM   2176  CD  LYS A 142       9.572  10.867 -17.600  1.00 96.09           C  
ATOM   2177  HD2 LYS A 142      10.387  11.583 -17.487  1.00 96.09           H  
ATOM   2178  HD3 LYS A 142       9.984   9.886 -17.835  1.00 96.09           H  
ATOM   2179  CE  LYS A 142       8.620  11.316 -18.710  1.00 96.09           C  
ATOM   2180  HE2 LYS A 142       7.785  10.617 -18.751  1.00 96.09           H  
ATOM   2181  HE3 LYS A 142       8.219  12.295 -18.446  1.00 96.09           H  
ATOM   2182  NZ  LYS A 142       9.312  11.371 -20.018  1.00 96.09           N  
ATOM   2183  HZ1 LYS A 142       8.676  11.681 -20.738  1.00 96.09           H  
ATOM   2184  HZ2 LYS A 142       9.654  10.453 -20.263  1.00 96.09           H  
ATOM   2185  HZ3 LYS A 142      10.093  12.009 -19.968  1.00 96.09           H  
ATOM   2186  N   GLN A 143       8.073   7.904 -13.809  1.00 93.25           N  
ATOM   2187  H   GLN A 143       9.041   7.629 -13.723  1.00 93.25           H  
ATOM   2188  CA  GLN A 143       7.025   6.870 -13.823  1.00 93.25           C  
ATOM   2189  HA  GLN A 143       6.423   6.985 -14.724  1.00 93.25           H  
ATOM   2190  C   GLN A 143       6.054   6.980 -12.641  1.00 93.25           C  
ATOM   2191  CB  GLN A 143       7.641   5.465 -13.815  1.00 93.25           C  
ATOM   2192  HB2 GLN A 143       8.422   5.400 -13.057  1.00 93.25           H  
ATOM   2193  HB3 GLN A 143       6.857   4.754 -13.556  1.00 93.25           H  
ATOM   2194  O   GLN A 143       4.897   6.585 -12.760  1.00 93.25           O  
ATOM   2195  CG  GLN A 143       8.201   5.064 -15.184  1.00 93.25           C  
ATOM   2196  HG2 GLN A 143       9.086   5.657 -15.414  1.00 93.25           H  
ATOM   2197  HG3 GLN A 143       7.449   5.261 -15.949  1.00 93.25           H  
ATOM   2198  CD  GLN A 143       8.563   3.586 -15.260  1.00 93.25           C  
ATOM   2199  NE2 GLN A 143       9.041   3.146 -16.399  1.00 93.25           N  
ATOM   2200 HE21 GLN A 143       9.406   2.204 -16.385  1.00 93.25           H  
ATOM   2201 HE22 GLN A 143       9.220   3.767 -17.175  1.00 93.25           H  
ATOM   2202  OE1 GLN A 143       8.416   2.813 -14.324  1.00 93.25           O  
ATOM   2203  N   ARG A 144       6.512   7.514 -11.505  1.00 92.36           N  
ATOM   2204  H   ARG A 144       7.470   7.833 -11.487  1.00 92.36           H  
ATOM   2205  CA  ARG A 144       5.718   7.672 -10.278  1.00 92.36           C  
ATOM   2206  HA  ARG A 144       4.873   6.984 -10.306  1.00 92.36           H  
ATOM   2207  C   ARG A 144       5.085   9.056 -10.129  1.00 92.36           C  
ATOM   2208  CB  ARG A 144       6.599   7.322  -9.074  1.00 92.36           C  
ATOM   2209  HB2 ARG A 144       7.525   7.895  -9.131  1.00 92.36           H  
ATOM   2210  HB3 ARG A 144       6.084   7.591  -8.152  1.00 92.36           H  
ATOM   2211  O   ARG A 144       4.394   9.281  -9.141  1.00 92.36           O  
ATOM   2212  CG  ARG A 144       6.909   5.822  -9.035  1.00 92.36           C  
ATOM   2213  HG2 ARG A 144       7.339   5.493  -9.981  1.00 92.36           H  
ATOM   2214  HG3 ARG A 144       5.985   5.273  -8.857  1.00 92.36           H  
ATOM   2215  CD  ARG A 144       7.903   5.542  -7.911  1.00 92.36           C  
ATOM   2216  HD2 ARG A 144       7.511   5.950  -6.980  1.00 92.36           H  
ATOM   2217  HD3 ARG A 144       8.836   6.049  -8.158  1.00 92.36           H  
ATOM   2218  NE  ARG A 144       8.125   4.094  -7.756  1.00 92.36           N  
ATOM   2219  HE  ARG A 144       7.395   3.494  -8.111  1.00 92.36           H  
ATOM   2220  NH1 ARG A 144      10.207   4.210  -6.801  1.00 92.36           N  
ATOM   2221 HH11 ARG A 144      11.037   3.745  -6.462  1.00 92.36           H  
ATOM   2222 HH12 ARG A 144      10.200   5.206  -6.967  1.00 92.36           H  
ATOM   2223  NH2 ARG A 144       9.249   2.217  -7.138  1.00 92.36           N  
ATOM   2224 HH21 ARG A 144      10.062   1.762  -6.749  1.00 92.36           H  
ATOM   2225 HH22 ARG A 144       8.487   1.657  -7.491  1.00 92.36           H  
ATOM   2226  CZ  ARG A 144       9.188   3.516  -7.231  1.00 92.36           C  
ATOM   2227  N   GLY A 145       5.314   9.968 -11.075  1.00 94.24           N  
ATOM   2228  H   GLY A 145       5.923   9.720 -11.841  1.00 94.24           H  
ATOM   2229  CA  GLY A 145       4.792  11.335 -11.019  1.00 94.24           C  
ATOM   2230  HA2 GLY A 145       3.713  11.306 -10.872  1.00 94.24           H  
ATOM   2231  HA3 GLY A 145       5.003  11.827 -11.968  1.00 94.24           H  
ATOM   2232  C   GLY A 145       5.405  12.191  -9.905  1.00 94.24           C  
ATOM   2233  O   GLY A 145       4.720  13.067  -9.381  1.00 94.24           O  
ATOM   2234  N   ARG A 146       6.661  11.919  -9.531  1.00 91.62           N  
ATOM   2235  H   ARG A 146       7.188  11.280 -10.109  1.00 91.62           H  
ATOM   2236  CA  ARG A 146       7.474  12.749  -8.627  1.00 91.62           C  
ATOM   2237  HA  ARG A 146       6.878  13.589  -8.270  1.00 91.62           H  
ATOM   2238  C   ARG A 146       8.623  13.390  -9.395  1.00 91.62           C  
ATOM   2239  CB  ARG A 146       7.944  11.936  -7.408  1.00 91.62           C  
ATOM   2240  HB2 ARG A 146       8.444  12.615  -6.717  1.00 91.62           H  
ATOM   2241  HB3 ARG A 146       7.068  11.521  -6.909  1.00 91.62           H  
ATOM   2242  O   ARG A 146       9.031  14.494  -8.984  1.00 91.62           O  
ATOM   2243  CG  ARG A 146       8.909  10.800  -7.775  1.00 91.62           C  
ATOM   2244  HG2 ARG A 146       9.810  11.225  -8.218  1.00 91.62           H  
ATOM   2245  HG3 ARG A 146       8.425  10.135  -8.490  1.00 91.62           H  
ATOM   2246  CD  ARG A 146       9.310   9.983  -6.543  1.00 91.62           C  
ATOM   2247  HD2 ARG A 146       8.417   9.524  -6.120  1.00 91.62           H  
ATOM   2248  HD3 ARG A 146       9.747  10.660  -5.808  1.00 91.62           H  
ATOM   2249  NE  ARG A 146      10.291   8.943  -6.888  1.00 91.62           N  
ATOM   2250  HE  ARG A 146      10.760   9.062  -7.774  1.00 91.62           H  
ATOM   2251  NH1 ARG A 146      10.677   8.087  -4.811  1.00 91.62           N  
ATOM   2252 HH11 ARG A 146      11.252   7.545  -4.181  1.00 91.62           H  
ATOM   2253 HH12 ARG A 146       9.992   8.744  -4.467  1.00 91.62           H  
ATOM   2254  NH2 ARG A 146      11.902   7.391  -6.538  1.00 91.62           N  
ATOM   2255 HH21 ARG A 146      12.236   7.760  -7.416  1.00 91.62           H  
ATOM   2256 HH22 ARG A 146      12.618   7.067  -5.903  1.00 91.62           H  
ATOM   2257  CZ  ARG A 146      10.948   8.145  -6.080  1.00 91.62           C  
ATOM   2258  OXT ARG A 146       9.061  12.740 -10.367  1.00 91.62           O  
TER    2259      ARG A 146                                                       
END   
