# Supplementary material for: Widespread Horizontal Gene Transfer Among Animal Viruses
Source: bioRxiv. 2024 Mar 26:2024.03.25.586562. Preprint. [Version 2] doi: 10.1101/2024.03.25.586562 (PMC11071296; doi:10.1101/2024.03.25.586562)
Supplement: Supplement 7 [file media-7.zip › File7_PDB/Adinto23690_Integrase.pdb]

ATOM      1  N   MET A   1      25.220  22.495 -32.857  1.00 62.48           N  
ATOM      2  H   MET A   1      25.805  23.281 -32.611  1.00 62.48           H  
ATOM      3  H2  MET A   1      24.259  22.709 -32.635  1.00 62.48           H  
ATOM      4  H3  MET A   1      25.288  22.327 -33.850  1.00 62.48           H  
ATOM      5  CA  MET A   1      25.632  21.288 -32.104  1.00 62.48           C  
ATOM      6  HA  MET A   1      26.635  20.986 -32.404  1.00 62.48           H  
ATOM      7  C   MET A   1      24.691  20.149 -32.438  1.00 62.48           C  
ATOM      8  CB  MET A   1      25.629  21.544 -30.591  1.00 62.48           C  
ATOM      9  HB2 MET A   1      25.133  20.722 -30.074  1.00 62.48           H  
ATOM     10  HB3 MET A   1      25.094  22.464 -30.358  1.00 62.48           H  
ATOM     11  O   MET A   1      23.489  20.380 -32.518  1.00 62.48           O  
ATOM     12  CG  MET A   1      27.060  21.627 -30.069  1.00 62.48           C  
ATOM     13  HG2 MET A   1      27.608  22.404 -30.602  1.00 62.48           H  
ATOM     14  HG3 MET A   1      27.552  20.672 -30.255  1.00 62.48           H  
ATOM     15  SD  MET A   1      27.137  21.962 -28.299  1.00 62.48           S  
ATOM     16  CE  MET A   1      26.949  23.767 -28.266  1.00 62.48           C  
ATOM     17  HE1 MET A   1      27.744  24.232 -28.849  1.00 62.48           H  
ATOM     18  HE2 MET A   1      25.977  24.052 -28.668  1.00 62.48           H  
ATOM     19  HE3 MET A   1      27.020  24.114 -27.235  1.00 62.48           H  
ATOM     20  N   SER A   2      25.207  18.942 -32.661  1.00 73.45           N  
ATOM     21  H   SER A   2      26.187  18.771 -32.489  1.00 73.45           H  
ATOM     22  CA  SER A   2      24.357  17.767 -32.847  1.00 73.45           C  
ATOM     23  HA  SER A   2      23.580  18.024 -33.566  1.00 73.45           H  
ATOM     24  C   SER A   2      23.677  17.389 -31.523  1.00 73.45           C  
ATOM     25  CB  SER A   2      25.167  16.601 -33.435  1.00 73.45           C  
ATOM     26  HB2 SER A   2      25.886  16.974 -34.164  1.00 73.45           H  
ATOM     27  HB3 SER A   2      24.478  15.931 -33.949  1.00 73.45           H  
ATOM     28  O   SER A   2      24.169  17.696 -30.437  1.00 73.45           O  
ATOM     29  OG  SER A   2      25.833  15.860 -32.432  1.00 73.45           O  
ATOM     30  HG  SER A   2      26.702  16.242 -32.295  1.00 73.45           H  
ATOM     31  N   GLN A   3      22.553  16.668 -31.579  1.00 68.32           N  
ATOM     32  H   GLN A   3      22.136  16.481 -32.480  1.00 68.32           H  
ATOM     33  CA  GLN A   3      21.905  16.175 -30.355  1.00 68.32           C  
ATOM     34  HA  GLN A   3      21.670  17.025 -29.715  1.00 68.32           H  
ATOM     35  C   GLN A   3      22.811  15.239 -29.540  1.00 68.32           C  
ATOM     36  CB  GLN A   3      20.607  15.434 -30.697  1.00 68.32           C  
ATOM     37  HB2 GLN A   3      20.809  14.678 -31.456  1.00 68.32           H  
ATOM     38  HB3 GLN A   3      20.253  14.932 -29.797  1.00 68.32           H  
ATOM     39  O   GLN A   3      22.630  15.134 -28.330  1.00 68.32           O  
ATOM     40  CG  GLN A   3      19.493  16.372 -31.183  1.00 68.32           C  
ATOM     41  HG2 GLN A   3      19.319  17.144 -30.434  1.00 68.32           H  
ATOM     42  HG3 GLN A   3      19.798  16.859 -32.109  1.00 68.32           H  
ATOM     43  CD  GLN A   3      18.182  15.634 -31.431  1.00 68.32           C  
ATOM     44  NE2 GLN A   3      17.125  16.327 -31.780  1.00 68.32           N  
ATOM     45 HE21 GLN A   3      17.193  17.328 -31.893  1.00 68.32           H  
ATOM     46 HE22 GLN A   3      16.275  15.834 -32.013  1.00 68.32           H  
ATOM     47  OE1 GLN A   3      18.077  14.422 -31.291  1.00 68.32           O  
ATOM     48  N   LYS A   4      23.765  14.545 -30.182  1.00 69.06           N  
ATOM     49  H   LYS A   4      23.959  14.786 -31.143  1.00 69.06           H  
ATOM     50  CA  LYS A   4      24.732  13.686 -29.481  1.00 69.06           C  
ATOM     51  HA  LYS A   4      24.209  13.055 -28.762  1.00 69.06           H  
ATOM     52  C   LYS A   4      25.707  14.524 -28.656  1.00 69.06           C  
ATOM     53  CB  LYS A   4      25.493  12.795 -30.475  1.00 69.06           C  
ATOM     54  HB2 LYS A   4      25.916  13.410 -31.269  1.00 69.06           H  
ATOM     55  HB3 LYS A   4      26.320  12.325 -29.943  1.00 69.06           H  
ATOM     56  O   LYS A   4      25.966  14.172 -27.507  1.00 69.06           O  
ATOM     57  CG  LYS A   4      24.615  11.688 -31.079  1.00 69.06           C  
ATOM     58  HG2 LYS A   4      23.802  12.136 -31.650  1.00 69.06           H  
ATOM     59  HG3 LYS A   4      24.195  11.082 -30.276  1.00 69.06           H  
ATOM     60  CD  LYS A   4      25.454  10.796 -32.004  1.00 69.06           C  
ATOM     61  HD2 LYS A   4      25.862  11.414 -32.804  1.00 69.06           H  
ATOM     62  HD3 LYS A   4      26.283  10.373 -31.437  1.00 69.06           H  
ATOM     63  CE  LYS A   4      24.612   9.664 -32.605  1.00 69.06           C  
ATOM     64  HE2 LYS A   4      23.747  10.104 -33.101  1.00 69.06           H  
ATOM     65  HE3 LYS A   4      24.252   9.027 -31.798  1.00 69.06           H  
ATOM     66  NZ  LYS A   4      25.398   8.867 -33.583  1.00 69.06           N  
ATOM     67  HZ1 LYS A   4      25.720   9.458 -34.336  1.00 69.06           H  
ATOM     68  HZ2 LYS A   4      26.213   8.460 -33.147  1.00 69.06           H  
ATOM     69  HZ3 LYS A   4      24.839   8.131 -33.990  1.00 69.06           H  
ATOM     70  N   ASP A   5      26.150  15.653 -29.203  1.00 77.97           N  
ATOM     71  H   ASP A   5      25.960  15.829 -30.179  1.00 77.97           H  
ATOM     72  CA  ASP A   5      27.059  16.578 -28.521  1.00 77.97           C  
ATOM     73  HA  ASP A   5      27.960  16.038 -28.229  1.00 77.97           H  
ATOM     74  C   ASP A   5      26.386  17.120 -27.255  1.00 77.97           C  
ATOM     75  CB  ASP A   5      27.481  17.733 -29.450  1.00 77.97           C  
ATOM     76  HB2 ASP A   5      28.280  18.296 -28.967  1.00 77.97           H  
ATOM     77  HB3 ASP A   5      26.634  18.407 -29.580  1.00 77.97           H  
ATOM     78  O   ASP A   5      26.948  17.048 -26.165  1.00 77.97           O  
ATOM     79  CG  ASP A   5      27.960  17.283 -30.833  1.00 77.97           C  
ATOM     80  OD1 ASP A   5      28.380  16.117 -30.981  1.00 77.97           O  
ATOM     81  OD2 ASP A   5      27.693  18.030 -31.803  1.00 77.97           O  
ATOM     82  N   LEU A   6      25.117  17.524 -27.359  1.00 81.22           N  
ATOM     83  H   LEU A   6      24.712  17.563 -28.283  1.00 81.22           H  
ATOM     84  CA  LEU A   6      24.363  18.051 -26.219  1.00 81.22           C  
ATOM     85  HA  LEU A   6      24.950  18.849 -25.763  1.00 81.22           H  
ATOM     86  C   LEU A   6      24.135  17.009 -25.108  1.00 81.22           C  
ATOM     87  CB  LEU A   6      23.032  18.644 -26.711  1.00 81.22           C  
ATOM     88  HB2 LEU A   6      22.466  18.962 -25.836  1.00 81.22           H  
ATOM     89  HB3 LEU A   6      22.468  17.863 -27.221  1.00 81.22           H  
ATOM     90  O   LEU A   6      24.163  17.362 -23.931  1.00 81.22           O  
ATOM     91  CG  LEU A   6      23.181  19.858 -27.650  1.00 81.22           C  
ATOM     92  HG  LEU A   6      23.844  19.596 -28.475  1.00 81.22           H  
ATOM     93  CD1 LEU A   6      21.840  20.270 -28.250  1.00 81.22           C  
ATOM     94 HD11 LEU A   6      21.218  20.753 -27.496  1.00 81.22           H  
ATOM     95 HD12 LEU A   6      21.327  19.407 -28.675  1.00 81.22           H  
ATOM     96 HD13 LEU A   6      22.006  20.992 -29.048  1.00 81.22           H  
ATOM     97  CD2 LEU A   6      23.744  21.079 -26.925  1.00 81.22           C  
ATOM     98 HD21 LEU A   6      24.788  20.904 -26.666  1.00 81.22           H  
ATOM     99 HD22 LEU A   6      23.711  21.951 -27.578  1.00 81.22           H  
ATOM    100 HD23 LEU A   6      23.172  21.294 -26.022  1.00 81.22           H  
ATOM    101  N   VAL A   7      23.948  15.723 -25.438  1.00 81.00           N  
ATOM    102  H   VAL A   7      23.955  15.471 -26.416  1.00 81.00           H  
ATOM    103  CA  VAL A   7      23.880  14.664 -24.408  1.00 81.00           C  
ATOM    104  HA  VAL A   7      23.161  14.968 -23.647  1.00 81.00           H  
ATOM    105  C   VAL A   7      25.225  14.520 -23.692  1.00 81.00           C  
ATOM    106  CB  VAL A   7      23.415  13.308 -24.980  1.00 81.00           C  
ATOM    107  HB  VAL A   7      24.047  13.033 -25.825  1.00 81.00           H  
ATOM    108  O   VAL A   7      25.245  14.429 -22.466  1.00 81.00           O  
ATOM    109  CG1 VAL A   7      23.471  12.180 -23.939  1.00 81.00           C  
ATOM    110 HG11 VAL A   7      24.502  11.981 -23.649  1.00 81.00           H  
ATOM    111 HG12 VAL A   7      23.057  11.260 -24.352  1.00 81.00           H  
ATOM    112 HG13 VAL A   7      22.908  12.463 -23.049  1.00 81.00           H  
ATOM    113  CG2 VAL A   7      21.957  13.372 -25.456  1.00 81.00           C  
ATOM    114 HG21 VAL A   7      21.661  12.410 -25.874  1.00 81.00           H  
ATOM    115 HG22 VAL A   7      21.305  13.620 -24.619  1.00 81.00           H  
ATOM    116 HG23 VAL A   7      21.853  14.133 -26.230  1.00 81.00           H  
ATOM    117  N   SER A   8      26.343  14.548 -24.428  1.00 84.76           N  
ATOM    118  H   SER A   8      26.275  14.649 -25.430  1.00 84.76           H  
ATOM    119  CA  SER A   8      27.675  14.435 -23.817  1.00 84.76           C  
ATOM    120  HA  SER A   8      27.683  13.529 -23.210  1.00 84.76           H  
ATOM    121  C   SER A   8      27.994  15.598 -22.872  1.00 84.76           C  
ATOM    122  CB  SER A   8      28.765  14.269 -24.877  1.00 84.76           C  
ATOM    123  HB2 SER A   8      28.508  13.434 -25.530  1.00 84.76           H  
ATOM    124  HB3 SER A   8      29.699  14.024 -24.372  1.00 84.76           H  
ATOM    125  O   SER A   8      28.556  15.370 -21.798  1.00 84.76           O  
ATOM    126  OG  SER A   8      28.978  15.426 -25.656  1.00 84.76           O  
ATOM    127  HG  SER A   8      28.167  15.919 -25.805  1.00 84.76           H  
ATOM    128  N   LEU A   9      27.539  16.813 -23.205  1.00 88.68           N  
ATOM    129  H   LEU A   9      27.124  16.936 -24.117  1.00 88.68           H  
ATOM    130  CA  LEU A   9      27.661  17.988 -22.342  1.00 88.68           C  
ATOM    131  HA  LEU A   9      28.710  18.139 -22.089  1.00 88.68           H  
ATOM    132  C   LEU A   9      26.924  17.808 -21.013  1.00 88.68           C  
ATOM    133  CB  LEU A   9      27.129  19.227 -23.082  1.00 88.68           C  
ATOM    134  HB2 LEU A   9      26.130  19.011 -23.462  1.00 88.68           H  
ATOM    135  HB3 LEU A   9      27.028  20.046 -22.370  1.00 88.68           H  
ATOM    136  O   LEU A   9      27.450  18.179 -19.970  1.00 88.68           O  
ATOM    137  CG  LEU A   9      28.009  19.708 -24.248  1.00 88.68           C  
ATOM    138  HG  LEU A   9      28.085  18.926 -25.003  1.00 88.68           H  
ATOM    139  CD1 LEU A   9      27.363  20.931 -24.878  1.00 88.68           C  
ATOM    140 HD11 LEU A   9      26.330  20.717 -25.153  1.00 88.68           H  
ATOM    141 HD12 LEU A   9      27.930  21.218 -25.765  1.00 88.68           H  
ATOM    142 HD13 LEU A   9      27.387  21.765 -24.177  1.00 88.68           H  
ATOM    143  CD2 LEU A   9      29.422  20.110 -23.830  1.00 88.68           C  
ATOM    144 HD21 LEU A   9      29.384  20.881 -23.061  1.00 88.68           H  
ATOM    145 HD22 LEU A   9      29.975  19.243 -23.466  1.00 88.68           H  
ATOM    146 HD23 LEU A   9      29.958  20.507 -24.692  1.00 88.68           H  
ATOM    147  N   TYR A  10      25.738  17.189 -21.011  1.00 89.54           N  
ATOM    148  H   TYR A  10      25.340  16.887 -21.889  1.00 89.54           H  
ATOM    149  CA  TYR A  10      25.019  16.942 -19.758  1.00 89.54           C  
ATOM    150  HA  TYR A  10      24.930  17.889 -19.227  1.00 89.54           H  
ATOM    151  C   TYR A  10      25.755  15.971 -18.827  1.00 89.54           C  
ATOM    152  CB  TYR A  10      23.613  16.411 -20.038  1.00 89.54           C  
ATOM    153  HB2 TYR A  10      23.071  17.132 -20.651  1.00 89.54           H  
ATOM    154  HB3 TYR A  10      23.678  15.477 -20.596  1.00 89.54           H  
ATOM    155  O   TYR A  10      25.681  16.113 -17.606  1.00 89.54           O  
ATOM    156  CG  TYR A  10      22.851  16.174 -18.749  1.00 89.54           C  
ATOM    157  CD1 TYR A  10      22.710  14.873 -18.229  1.00 89.54           C  
ATOM    158  HD1 TYR A  10      23.120  14.025 -18.757  1.00 89.54           H  
ATOM    159  CD2 TYR A  10      22.359  17.277 -18.025  1.00 89.54           C  
ATOM    160  HD2 TYR A  10      22.500  18.275 -18.413  1.00 89.54           H  
ATOM    161  CE1 TYR A  10      22.089  14.683 -16.981  1.00 89.54           C  
ATOM    162  HE1 TYR A  10      22.034  13.690 -16.558  1.00 89.54           H  
ATOM    163  CE2 TYR A  10      21.697  17.086 -16.801  1.00 89.54           C  
ATOM    164  HE2 TYR A  10      21.331  17.940 -16.251  1.00 89.54           H  
ATOM    165  OH  TYR A  10      21.003  15.617 -15.051  1.00 89.54           O  
ATOM    166  HH  TYR A  10      20.733  16.458 -14.674  1.00 89.54           H  
ATOM    167  CZ  TYR A  10      21.574  15.786 -16.272  1.00 89.54           C  
ATOM    168  N   THR A  11      26.443  14.979 -19.395  1.00 87.46           N  
ATOM    169  H   THR A  11      26.422  14.900 -20.402  1.00 87.46           H  
ATOM    170  CA  THR A  11      27.172  13.957 -18.630  1.00 87.46           C  
ATOM    171  HA  THR A  11      26.621  13.752 -17.712  1.00 87.46           H  
ATOM    172  C   THR A  11      28.570  14.388 -18.192  1.00 87.46           C  
ATOM    173  CB  THR A  11      27.264  12.641 -19.413  1.00 87.46           C  
ATOM    174  HB  THR A  11      27.881  11.937 -18.855  1.00 87.46           H  
ATOM    175  O   THR A  11      29.174  13.709 -17.365  1.00 87.46           O  
ATOM    176  CG2 THR A  11      25.882  12.015 -19.610  1.00 87.46           C  
ATOM    177 HG21 THR A  11      25.988  11.054 -20.112  1.00 87.46           H  
ATOM    178 HG22 THR A  11      25.254  12.662 -20.223  1.00 87.46           H  
ATOM    179 HG23 THR A  11      25.401  11.857 -18.645  1.00 87.46           H  
ATOM    180  OG1 THR A  11      27.823  12.822 -20.698  1.00 87.46           O  
ATOM    181  HG1 THR A  11      28.244  13.683 -20.754  1.00 87.46           H  
ATOM    182  N   ASN A  12      29.093  15.491 -18.734  1.00 89.31           N  
ATOM    183  H   ASN A  12      28.536  16.037 -19.375  1.00 89.31           H  
ATOM    184  CA  ASN A  12      30.412  16.006 -18.392  1.00 89.31           C  
ATOM    185  HA  ASN A  12      31.068  15.165 -18.169  1.00 89.31           H  
ATOM    186  C   ASN A  12      30.315  16.935 -17.166  1.00 89.31           C  
ATOM    187  CB  ASN A  12      30.997  16.718 -19.623  1.00 89.31           C  
ATOM    188  HB2 ASN A  12      30.351  17.548 -19.905  1.00 89.31           H  
ATOM    189  HB3 ASN A  12      31.040  16.017 -20.457  1.00 89.31           H  
ATOM    190  O   ASN A  12      29.791  18.037 -17.309  1.00 89.31           O  
ATOM    191  CG  ASN A  12      32.399  17.256 -19.377  1.00 89.31           C  
ATOM    192  ND2 ASN A  12      33.046  17.764 -20.397  1.00 89.31           N  
ATOM    193 HD21 ASN A  12      32.611  17.837 -21.306  1.00 89.31           H  
ATOM    194 HD22 ASN A  12      33.968  18.136 -20.219  1.00 89.31           H  
ATOM    195  OD1 ASN A  12      32.935  17.219 -18.280  1.00 89.31           O  
ATOM    196  N   PRO A  13      30.843  16.547 -15.987  1.00 89.86           N  
ATOM    197  CA  PRO A  13      30.731  17.346 -14.763  1.00 89.86           C  
ATOM    198  HA  PRO A  13      29.681  17.520 -14.531  1.00 89.86           H  
ATOM    199  C   PRO A  13      31.423  18.715 -14.850  1.00 89.86           C  
ATOM    200  CB  PRO A  13      31.357  16.482 -13.663  1.00 89.86           C  
ATOM    201  HB2 PRO A  13      30.591  15.842 -13.225  1.00 89.86           H  
ATOM    202  HB3 PRO A  13      31.838  17.079 -12.889  1.00 89.86           H  
ATOM    203  O   PRO A  13      31.122  19.589 -14.044  1.00 89.86           O  
ATOM    204  CG  PRO A  13      32.365  15.620 -14.420  1.00 89.86           C  
ATOM    205  HG2 PRO A  13      33.277  16.191 -14.597  1.00 89.86           H  
ATOM    206  HG3 PRO A  13      32.587  14.693 -13.891  1.00 89.86           H  
ATOM    207  CD  PRO A  13      31.655  15.363 -15.744  1.00 89.86           C  
ATOM    208  HD2 PRO A  13      32.397  15.211 -16.527  1.00 89.86           H  
ATOM    209  HD3 PRO A  13      31.009  14.489 -15.654  1.00 89.86           H  
ATOM    210  N   ASN A  14      32.316  18.913 -15.825  1.00 89.91           N  
ATOM    211  H   ASN A  14      32.515  18.156 -16.464  1.00 89.91           H  
ATOM    212  CA  ASN A  14      33.019  20.178 -16.042  1.00 89.91           C  
ATOM    213  HA  ASN A  14      33.219  20.642 -15.075  1.00 89.91           H  
ATOM    214  C   ASN A  14      32.196  21.192 -16.853  1.00 89.91           C  
ATOM    215  CB  ASN A  14      34.366  19.881 -16.721  1.00 89.91           C  
ATOM    216  HB2 ASN A  14      34.909  20.816 -16.860  1.00 89.91           H  
ATOM    217  HB3 ASN A  14      34.187  19.447 -17.704  1.00 89.91           H  
ATOM    218  O   ASN A  14      32.655  22.305 -17.083  1.00 89.91           O  
ATOM    219  CG  ASN A  14      35.254  18.955 -15.909  1.00 89.91           C  
ATOM    220  ND2 ASN A  14      36.045  18.134 -16.557  1.00 89.91           N  
ATOM    221 HD21 ASN A  14      36.678  17.593 -15.985  1.00 89.91           H  
ATOM    222 HD22 ASN A  14      36.093  18.161 -17.566  1.00 89.91           H  
ATOM    223  OD1 ASN A  14      35.253  18.937 -14.691  1.00 89.91           O  
ATOM    224  N   VAL A  15      31.005  20.813 -17.331  1.00 89.35           N  
ATOM    225  H   VAL A  15      30.666  19.890 -17.102  1.00 89.35           H  
ATOM    226  CA  VAL A  15      30.131  21.692 -18.116  1.00 89.35           C  
ATOM    227  HA  VAL A  15      30.729  22.495 -18.547  1.00 89.35           H  
ATOM    228  C   VAL A  15      29.081  22.332 -17.216  1.00 89.35           C  
ATOM    229  CB  VAL A  15      29.484  20.927 -19.283  1.00 89.35           C  
ATOM    230  HB  VAL A  15      28.953  20.060 -18.890  1.00 89.35           H  
ATOM    231  O   VAL A  15      28.418  21.654 -16.427  1.00 89.35           O  
ATOM    232  CG1 VAL A  15      28.491  21.796 -20.061  1.00 89.35           C  
ATOM    233 HG11 VAL A  15      28.144  21.260 -20.944  1.00 89.35           H  
ATOM    234 HG12 VAL A  15      27.624  22.017 -19.438  1.00 89.35           H  
ATOM    235 HG13 VAL A  15      28.969  22.724 -20.373  1.00 89.35           H  
ATOM    236  CG2 VAL A  15      30.548  20.437 -20.271  1.00 89.35           C  
ATOM    237 HG21 VAL A  15      31.028  21.286 -20.757  1.00 89.35           H  
ATOM    238 HG22 VAL A  15      31.309  19.860 -19.744  1.00 89.35           H  
ATOM    239 HG23 VAL A  15      30.082  19.797 -21.020  1.00 89.35           H  
ATOM    240  N   ASP A  16      28.856  23.632 -17.386  1.00 88.77           N  
ATOM    241  H   ASP A  16      29.487  24.171 -17.962  1.00 88.77           H  
ATOM    242  CA  ASP A  16      27.829  24.349 -16.640  1.00 88.77           C  
ATOM    243  HA  ASP A  16      28.061  24.238 -15.581  1.00 88.77           H  
ATOM    244  C   ASP A  16      26.430  23.763 -16.862  1.00 88.77           C  
ATOM    245  CB  ASP A  16      27.849  25.845 -16.978  1.00 88.77           C  
ATOM    246  HB2 ASP A  16      26.910  26.287 -16.643  1.00 88.77           H  
ATOM    247  HB3 ASP A  16      27.913  25.973 -18.058  1.00 88.77           H  
ATOM    248  O   ASP A  16      25.969  23.494 -17.976  1.00 88.77           O  
ATOM    249  CG  ASP A  16      28.982  26.607 -16.288  1.00 88.77           C  
ATOM    250  OD1 ASP A  16      29.501  26.082 -15.279  1.00 88.77           O  
ATOM    251  OD2 ASP A  16      29.228  27.745 -16.729  1.00 88.77           O  
ATOM    252  N   GLY A  17      25.720  23.553 -15.754  1.00 86.86           N  
ATOM    253  H   GLY A  17      26.186  23.744 -14.878  1.00 86.86           H  
ATOM    254  CA  GLY A  17      24.384  22.959 -15.753  1.00 86.86           C  
ATOM    255  HA2 GLY A  17      23.775  23.465 -16.502  1.00 86.86           H  
ATOM    256  HA3 GLY A  17      23.947  23.117 -14.767  1.00 86.86           H  
ATOM    257  C   GLY A  17      24.335  21.453 -16.035  1.00 86.86           C  
ATOM    258  O   GLY A  17      23.231  20.894 -15.998  1.00 86.86           O  
ATOM    259  N   SER A  18      25.481  20.797 -16.256  1.00 90.87           N  
ATOM    260  H   SER A  18      26.345  21.320 -16.277  1.00 90.87           H  
ATOM    261  CA  SER A  18      25.602  19.335 -16.312  1.00 90.87           C  
ATOM    262  HA  SER A  18      25.011  18.968 -17.151  1.00 90.87           H  
ATOM    263  C   SER A  18      25.090  18.680 -15.030  1.00 90.87           C  
ATOM    264  CB  SER A  18      27.055  18.913 -16.542  1.00 90.87           C  
ATOM    265  HB2 SER A  18      27.446  19.407 -17.431  1.00 90.87           H  
ATOM    266  HB3 SER A  18      27.110  17.835 -16.693  1.00 90.87           H  
ATOM    267  O   SER A  18      25.055  19.298 -13.962  1.00 90.87           O  
ATOM    268  OG  SER A  18      27.835  19.241 -15.413  1.00 90.87           O  
ATOM    269  HG  SER A  18      28.294  20.060 -15.616  1.00 90.87           H  
ATOM    270  N   LEU A  19      24.605  17.439 -15.148  1.00 88.09           N  
ATOM    271  H   LEU A  19      24.751  16.979 -16.036  1.00 88.09           H  
ATOM    272  CA  LEU A  19      24.103  16.613 -14.036  1.00 88.09           C  
ATOM    273  HA  LEU A  19      23.603  15.754 -14.483  1.00 88.09           H  
ATOM    274  C   LEU A  19      23.022  17.279 -13.146  1.00 88.09           C  
ATOM    275  CB  LEU A  19      25.305  16.061 -13.245  1.00 88.09           C  
ATOM    276  HB2 LEU A  19      24.937  15.395 -12.465  1.00 88.09           H  
ATOM    277  HB3 LEU A  19      25.811  16.896 -12.759  1.00 88.09           H  
ATOM    278  O   LEU A  19      22.643  16.761 -12.095  1.00 88.09           O  
ATOM    279  CG  LEU A  19      26.334  15.296 -14.104  1.00 88.09           C  
ATOM    280  HG  LEU A  19      26.727  15.942 -14.889  1.00 88.09           H  
ATOM    281  CD1 LEU A  19      27.510  14.868 -13.229  1.00 88.09           C  
ATOM    282 HD11 LEU A  19      28.259  14.369 -13.844  1.00 88.09           H  
ATOM    283 HD12 LEU A  19      27.175  14.196 -12.439  1.00 88.09           H  
ATOM    284 HD13 LEU A  19      27.969  15.752 -12.786  1.00 88.09           H  
ATOM    285  CD2 LEU A  19      25.731  14.042 -14.749  1.00 88.09           C  
ATOM    286 HD21 LEU A  19      25.272  13.410 -13.989  1.00 88.09           H  
ATOM    287 HD22 LEU A  19      26.520  13.487 -15.257  1.00 88.09           H  
ATOM    288 HD23 LEU A  19      24.991  14.329 -15.496  1.00 88.09           H  
ATOM    289  N   GLY A  20      22.481  18.421 -13.579  1.00 87.97           N  
ATOM    290  H   GLY A  20      22.937  18.840 -14.377  1.00 87.97           H  
ATOM    291  CA  GLY A  20      21.464  19.201 -12.891  1.00 87.97           C  
ATOM    292  HA2 GLY A  20      21.479  18.972 -11.825  1.00 87.97           H  
ATOM    293  HA3 GLY A  20      21.710  20.256 -13.017  1.00 87.97           H  
ATOM    294  C   GLY A  20      20.054  18.958 -13.429  1.00 87.97           C  
ATOM    295  O   GLY A  20      19.765  17.985 -14.128  1.00 87.97           O  
ATOM    296  N   GLY A  21      19.138  19.870 -13.098  1.00 89.15           N  
ATOM    297  H   GLY A  21      19.445  20.662 -12.550  1.00 89.15           H  
ATOM    298  CA  GLY A  21      17.777  19.869 -13.639  1.00 89.15           C  
ATOM    299  HA2 GLY A  21      17.410  18.844 -13.667  1.00 89.15           H  
ATOM    300  HA3 GLY A  21      17.128  20.448 -12.982  1.00 89.15           H  
ATOM    301  C   GLY A  21      17.691  20.461 -15.052  1.00 89.15           C  
ATOM    302  O   GLY A  21      18.510  21.292 -15.435  1.00 89.15           O  
ATOM    303  N   VAL A  22      16.626  20.112 -15.788  1.00 91.44           N  
ATOM    304  H   VAL A  22      16.017  19.400 -15.411  1.00 91.44           H  
ATOM    305  CA  VAL A  22      16.392  20.537 -17.191  1.00 91.44           C  
ATOM    306  HA  VAL A  22      17.153  20.088 -17.829  1.00 91.44           H  
ATOM    307  C   VAL A  22      16.497  22.047 -17.366  1.00 91.44           C  
ATOM    308  CB  VAL A  22      14.996  20.102 -17.693  1.00 91.44           C  
ATOM    309  HB  VAL A  22      14.249  20.540 -17.031  1.00 91.44           H  
ATOM    310  O   VAL A  22      17.129  22.499 -18.306  1.00 91.44           O  
ATOM    311  CG1 VAL A  22      14.687  20.538 -19.129  1.00 91.44           C  
ATOM    312 HG11 VAL A  22      13.687  20.213 -19.416  1.00 91.44           H  
ATOM    313 HG12 VAL A  22      14.732  21.623 -19.230  1.00 91.44           H  
ATOM    314 HG13 VAL A  22      15.414  20.106 -19.815  1.00 91.44           H  
ATOM    315  CG2 VAL A  22      14.816  18.586 -17.658  1.00 91.44           C  
ATOM    316 HG21 VAL A  22      15.202  18.126 -18.568  1.00 91.44           H  
ATOM    317 HG22 VAL A  22      13.755  18.345 -17.582  1.00 91.44           H  
ATOM    318 HG23 VAL A  22      15.366  18.172 -16.813  1.00 91.44           H  
ATOM    319  N   ALA A  23      15.901  22.834 -16.465  1.00 92.62           N  
ATOM    320  H   ALA A  23      15.392  22.410 -15.703  1.00 92.62           H  
ATOM    321  CA  ALA A  23      15.917  24.292 -16.574  1.00 92.62           C  
ATOM    322  HA  ALA A  23      15.565  24.578 -17.565  1.00 92.62           H  
ATOM    323  C   ALA A  23      17.328  24.881 -16.409  1.00 92.62           C  
ATOM    324  CB  ALA A  23      14.950  24.863 -15.530  1.00 92.62           C  
ATOM    325  HB1 ALA A  23      14.928  25.949 -15.620  1.00 92.62           H  
ATOM    326  HB2 ALA A  23      15.276  24.599 -14.524  1.00 92.62           H  
ATOM    327  HB3 ALA A  23      13.944  24.481 -15.705  1.00 92.62           H  
ATOM    328  O   ALA A  23      17.668  25.847 -17.083  1.00 92.62           O  
ATOM    329  N   ARG A  24      18.156  24.284 -15.540  1.00 92.50           N  
ATOM    330  H   ARG A  24      17.865  23.408 -15.131  1.00 92.50           H  
ATOM    331  CA  ARG A  24      19.544  24.713 -15.336  1.00 92.50           C  
ATOM    332  HA  ARG A  24      19.572  25.799 -15.243  1.00 92.50           H  
ATOM    333  C   ARG A  24      20.390  24.381 -16.562  1.00 92.50           C  
ATOM    334  CB  ARG A  24      20.110  24.083 -14.052  1.00 92.50           C  
ATOM    335  HB2 ARG A  24      19.440  24.304 -13.221  1.00 92.50           H  
ATOM    336  HB3 ARG A  24      20.171  23.001 -14.173  1.00 92.50           H  
ATOM    337  O   ARG A  24      21.106  25.251 -17.036  1.00 92.50           O  
ATOM    338  CG  ARG A  24      21.508  24.633 -13.727  1.00 92.50           C  
ATOM    339  HG2 ARG A  24      21.457  25.711 -13.574  1.00 92.50           H  
ATOM    340  HG3 ARG A  24      22.170  24.448 -14.573  1.00 92.50           H  
ATOM    341  CD  ARG A  24      22.127  23.967 -12.491  1.00 92.50           C  
ATOM    342  HD2 ARG A  24      22.041  22.884 -12.588  1.00 92.50           H  
ATOM    343  HD3 ARG A  24      23.186  24.220 -12.473  1.00 92.50           H  
ATOM    344  NE  ARG A  24      21.508  24.432 -11.232  1.00 92.50           N  
ATOM    345  HE  ARG A  24      20.960  25.279 -11.283  1.00 92.50           H  
ATOM    346  NH1 ARG A  24      22.567  22.949  -9.832  1.00 92.50           N  
ATOM    347 HH11 ARG A  24      22.859  22.683  -8.902  1.00 92.50           H  
ATOM    348 HH12 ARG A  24      23.089  22.580 -10.614  1.00 92.50           H  
ATOM    349  NH2 ARG A  24      21.270  24.546  -8.967  1.00 92.50           N  
ATOM    350 HH21 ARG A  24      20.774  25.421  -9.054  1.00 92.50           H  
ATOM    351 HH22 ARG A  24      21.575  24.249  -8.051  1.00 92.50           H  
ATOM    352  CZ  ARG A  24      21.781  23.972 -10.022  1.00 92.50           C  
ATOM    353  N   PHE A  25      20.244  23.165 -17.089  1.00 93.24           N  
ATOM    354  H   PHE A  25      19.658  22.494 -16.613  1.00 93.24           H  
ATOM    355  CA  PHE A  25      20.920  22.745 -18.313  1.00 93.24           C  
ATOM    356  HA  PHE A  25      21.996  22.871 -18.187  1.00 93.24           H  
ATOM    357  C   PHE A  25      20.501  23.606 -19.514  1.00 93.24           C  
ATOM    358  CB  PHE A  25      20.633  21.259 -18.554  1.00 93.24           C  
ATOM    359  HB2 PHE A  25      19.561  21.111 -18.681  1.00 93.24           H  
ATOM    360  HB3 PHE A  25      20.946  20.691 -17.678  1.00 93.24           H  
ATOM    361  O   PHE A  25      21.352  24.140 -20.210  1.00 93.24           O  
ATOM    362  CG  PHE A  25      21.365  20.709 -19.759  1.00 93.24           C  
ATOM    363  CD1 PHE A  25      20.666  20.399 -20.941  1.00 93.24           C  
ATOM    364  HD1 PHE A  25      19.597  20.541 -20.996  1.00 93.24           H  
ATOM    365  CD2 PHE A  25      22.763  20.550 -19.708  1.00 93.24           C  
ATOM    366  HD2 PHE A  25      23.314  20.807 -18.816  1.00 93.24           H  
ATOM    367  CE1 PHE A  25      21.361  19.922 -22.066  1.00 93.24           C  
ATOM    368  HE1 PHE A  25      20.836  19.701 -22.983  1.00 93.24           H  
ATOM    369  CE2 PHE A  25      23.456  20.068 -20.830  1.00 93.24           C  
ATOM    370  HE2 PHE A  25      24.530  19.965 -20.800  1.00 93.24           H  
ATOM    371  CZ  PHE A  25      22.755  19.756 -22.007  1.00 93.24           C  
ATOM    372  HZ  PHE A  25      23.298  19.417 -22.877  1.00 93.24           H  
ATOM    373  N   ALA A  26      19.197  23.833 -19.697  1.00 93.73           N  
ATOM    374  H   ALA A  26      18.536  23.356 -19.101  1.00 93.73           H  
ATOM    375  CA  ALA A  26      18.664  24.689 -20.757  1.00 93.73           C  
ATOM    376  HA  ALA A  26      18.925  24.259 -21.724  1.00 93.73           H  
ATOM    377  C   ALA A  26      19.251  26.107 -20.710  1.00 93.73           C  
ATOM    378  CB  ALA A  26      17.136  24.725 -20.619  1.00 93.73           C  
ATOM    379  HB1 ALA A  26      16.857  25.175 -19.666  1.00 93.73           H  
ATOM    380  HB2 ALA A  26      16.733  23.714 -20.672  1.00 93.73           H  
ATOM    381  HB3 ALA A  26      16.709  25.320 -21.426  1.00 93.73           H  
ATOM    382  O   ALA A  26      19.712  26.616 -21.726  1.00 93.73           O  
ATOM    383  N   LYS A  27      19.286  26.713 -19.513  1.00 94.28           N  
ATOM    384  H   LYS A  27      18.888  26.231 -18.720  1.00 94.28           H  
ATOM    385  CA  LYS A  27      19.858  28.047 -19.306  1.00 94.28           C  
ATOM    386  HA  LYS A  27      19.395  28.734 -20.014  1.00 94.28           H  
ATOM    387  C   LYS A  27      21.356  28.082 -19.620  1.00 94.28           C  
ATOM    388  CB  LYS A  27      19.559  28.524 -17.873  1.00 94.28           C  
ATOM    389  HB2 LYS A  27      20.051  27.864 -17.159  1.00 94.28           H  
ATOM    390  HB3 LYS A  27      18.483  28.484 -17.705  1.00 94.28           H  
ATOM    391  O   LYS A  27      21.789  28.992 -20.310  1.00 94.28           O  
ATOM    392  CG  LYS A  27      20.042  29.967 -17.653  1.00 94.28           C  
ATOM    393  HG2 LYS A  27      21.118  30.016 -17.819  1.00 94.28           H  
ATOM    394  HG3 LYS A  27      19.552  30.616 -18.378  1.00 94.28           H  
ATOM    395  CD  LYS A  27      19.756  30.488 -16.239  1.00 94.28           C  
ATOM    396  HD2 LYS A  27      20.255  29.847 -15.512  1.00 94.28           H  
ATOM    397  HD3 LYS A  27      18.681  30.490 -16.059  1.00 94.28           H  
ATOM    398  CE  LYS A  27      20.312  31.917 -16.148  1.00 94.28           C  
ATOM    399  HE2 LYS A  27      21.367  31.891 -16.422  1.00 94.28           H  
ATOM    400  HE3 LYS A  27      19.810  32.533 -16.894  1.00 94.28           H  
ATOM    401  NZ  LYS A  27      20.163  32.526 -14.802  1.00 94.28           N  
ATOM    402  HZ1 LYS A  27      20.679  32.000 -14.111  1.00 94.28           H  
ATOM    403  HZ2 LYS A  27      20.552  33.458 -14.815  1.00 94.28           H  
ATOM    404  HZ3 LYS A  27      19.191  32.602 -14.537  1.00 94.28           H  
ATOM    405  N   ALA A  28      22.124  27.112 -19.124  1.00 93.00           N  
ATOM    406  H   ALA A  28      21.700  26.380 -18.571  1.00 93.00           H  
ATOM    407  CA  ALA A  28      23.573  27.072 -19.317  1.00 93.00           C  
ATOM    408  HA  ALA A  28      24.004  28.028 -19.018  1.00 93.00           H  
ATOM    409  C   ALA A  28      23.971  26.840 -20.783  1.00 93.00           C  
ATOM    410  CB  ALA A  28      24.142  25.981 -18.411  1.00 93.00           C  
ATOM    411  HB1 ALA A  28      23.912  26.197 -17.367  1.00 93.00           H  
ATOM    412  HB2 ALA A  28      23.734  25.008 -18.687  1.00 93.00           H  
ATOM    413  HB3 ALA A  28      25.225  25.959 -18.533  1.00 93.00           H  
ATOM    414  O   ALA A  28      24.952  27.404 -21.246  1.00 93.00           O  
ATOM    415  N   GLN A  29      23.186  26.050 -21.519  1.00 91.54           N  
ATOM    416  H   GLN A  29      22.417  25.577 -21.066  1.00 91.54           H  
ATOM    417  CA  GLN A  29      23.454  25.726 -22.923  1.00 91.54           C  
ATOM    418  HA  GLN A  29      24.520  25.848 -23.113  1.00 91.54           H  
ATOM    419  C   GLN A  29      22.760  26.671 -23.917  1.00 91.54           C  
ATOM    420  CB  GLN A  29      23.100  24.249 -23.177  1.00 91.54           C  
ATOM    421  HB2 GLN A  29      22.026  24.108 -23.052  1.00 91.54           H  
ATOM    422  HB3 GLN A  29      23.358  23.998 -24.206  1.00 91.54           H  
ATOM    423  O   GLN A  29      22.851  26.461 -25.122  1.00 91.54           O  
ATOM    424  CG  GLN A  29      23.831  23.269 -22.241  1.00 91.54           C  
ATOM    425  HG2 GLN A  29      23.653  22.255 -22.598  1.00 91.54           H  
ATOM    426  HG3 GLN A  29      23.442  23.344 -21.226  1.00 91.54           H  
ATOM    427  CD  GLN A  29      25.333  23.501 -22.208  1.00 91.54           C  
ATOM    428  NE2 GLN A  29      25.952  23.668 -21.059  1.00 91.54           N  
ATOM    429 HE21 GLN A  29      25.499  23.642 -20.157  1.00 91.54           H  
ATOM    430 HE22 GLN A  29      26.936  23.885 -21.127  1.00 91.54           H  
ATOM    431  OE1 GLN A  29      25.979  23.539 -23.236  1.00 91.54           O  
ATOM    432  N   GLY A  30      22.032  27.687 -23.434  1.00 92.36           N  
ATOM    433  H   GLY A  30      22.029  27.844 -22.437  1.00 92.36           H  
ATOM    434  CA  GLY A  30      21.335  28.650 -24.291  1.00 92.36           C  
ATOM    435  HA2 GLY A  30      20.884  29.417 -23.661  1.00 92.36           H  
ATOM    436  HA3 GLY A  30      22.059  29.129 -24.950  1.00 92.36           H  
ATOM    437  C   GLY A  30      20.230  28.041 -25.164  1.00 92.36           C  
ATOM    438  O   GLY A  30      19.918  28.589 -26.217  1.00 92.36           O  
ATOM    439  N   ILE A  31      19.632  26.918 -24.749  1.00 92.91           N  
ATOM    440  H   ILE A  31      19.884  26.572 -23.834  1.00 92.91           H  
ATOM    441  CA  ILE A  31      18.608  26.199 -25.526  1.00 92.91           C  
ATOM    442  HA  ILE A  31      18.542  26.684 -26.500  1.00 92.91           H  
ATOM    443  C   ILE A  31      17.219  26.287 -24.876  1.00 92.91           C  
ATOM    444  CB  ILE A  31      19.002  24.732 -25.812  1.00 92.91           C  
ATOM    445  HB  ILE A  31      18.192  24.280 -26.385  1.00 92.91           H  
ATOM    446  O   ILE A  31      17.100  26.379 -23.649  1.00 92.91           O  
ATOM    447  CG1 ILE A  31      19.163  23.918 -24.511  1.00 92.91           C  
ATOM    448 HG12 ILE A  31      18.227  23.960 -23.953  1.00 92.91           H  
ATOM    449 HG13 ILE A  31      19.946  24.364 -23.898  1.00 92.91           H  
ATOM    450  CG2 ILE A  31      20.253  24.672 -26.702  1.00 92.91           C  
ATOM    451 HG21 ILE A  31      20.374  23.672 -27.120  1.00 92.91           H  
ATOM    452 HG22 ILE A  31      21.144  24.934 -26.131  1.00 92.91           H  
ATOM    453 HG23 ILE A  31      20.152  25.368 -27.535  1.00 92.91           H  
ATOM    454  CD1 ILE A  31      19.498  22.441 -24.737  1.00 92.91           C  
ATOM    455 HD11 ILE A  31      18.743  21.992 -25.384  1.00 92.91           H  
ATOM    456 HD12 ILE A  31      20.481  22.340 -25.196  1.00 92.91           H  
ATOM    457 HD13 ILE A  31      19.512  21.921 -23.780  1.00 92.91           H  
ATOM    458  N   PRO A  32      16.126  26.184 -25.655  1.00 94.61           N  
ATOM    459  CA  PRO A  32      14.780  26.086 -25.108  1.00 94.61           C  
ATOM    460  HA  PRO A  32      14.561  27.020 -24.589  1.00 94.61           H  
ATOM    461  C   PRO A  32      14.620  24.903 -24.141  1.00 94.61           C  
ATOM    462  CB  PRO A  32      13.851  25.953 -26.322  1.00 94.61           C  
ATOM    463  HB2 PRO A  32      13.691  24.901 -26.561  1.00 94.61           H  
ATOM    464  HB3 PRO A  32      12.899  26.457 -26.159  1.00 94.61           H  
ATOM    465  O   PRO A  32      15.063  23.785 -24.401  1.00 94.61           O  
ATOM    466  CG  PRO A  32      14.643  26.601 -27.457  1.00 94.61           C  
ATOM    467  HG2 PRO A  32      14.356  26.208 -28.432  1.00 94.61           H  
ATOM    468  HG3 PRO A  32      14.519  27.683 -27.424  1.00 94.61           H  
ATOM    469  CD  PRO A  32      16.083  26.241 -27.110  1.00 94.61           C  
ATOM    470  HD2 PRO A  32      16.329  25.260 -27.516  1.00 94.61           H  
ATOM    471  HD3 PRO A  32      16.755  26.997 -27.515  1.00 94.61           H  
ATOM    472  N   VAL A  33      13.865  25.098 -23.053  1.00 93.00           N  
ATOM    473  H   VAL A  33      13.592  26.049 -22.851  1.00 93.00           H  
ATOM    474  CA  VAL A  33      13.591  24.047 -22.045  1.00 93.00           C  
ATOM    475  HA  VAL A  33      14.534  23.761 -21.578  1.00 93.00           H  
ATOM    476  C   VAL A  33      12.995  22.778 -22.669  1.00 93.00           C  
ATOM    477  CB  VAL A  33      12.643  24.592 -20.955  1.00 93.00           C  
ATOM    478  HB  VAL A  33      11.751  24.992 -21.436  1.00 93.00           H  
ATOM    479  O   VAL A  33      13.291  21.667 -22.232  1.00 93.00           O  
ATOM    480  CG1 VAL A  33      12.196  23.534 -19.934  1.00 93.00           C  
ATOM    481 HG11 VAL A  33      11.559  24.000 -19.182  1.00 93.00           H  
ATOM    482 HG12 VAL A  33      11.621  22.746 -20.420  1.00 93.00           H  
ATOM    483 HG13 VAL A  33      13.069  23.103 -19.445  1.00 93.00           H  
ATOM    484  CG2 VAL A  33      13.318  25.720 -20.165  1.00 93.00           C  
ATOM    485 HG21 VAL A  33      12.632  26.119 -19.418  1.00 93.00           H  
ATOM    486 HG22 VAL A  33      14.215  25.349 -19.670  1.00 93.00           H  
ATOM    487 HG23 VAL A  33      13.601  26.538 -20.829  1.00 93.00           H  
ATOM    488  N   LYS A  34      12.166  22.932 -23.707  1.00 91.65           N  
ATOM    489  H   LYS A  34      12.021  23.874 -24.044  1.00 91.65           H  
ATOM    490  CA  LYS A  34      11.563  21.813 -24.443  1.00 91.65           C  
ATOM    491  HA  LYS A  34      11.075  21.147 -23.732  1.00 91.65           H  
ATOM    492  C   LYS A  34      12.617  20.977 -25.174  1.00 91.65           C  
ATOM    493  CB  LYS A  34      10.516  22.375 -25.416  1.00 91.65           C  
ATOM    494  HB2 LYS A  34       9.835  23.022 -24.864  1.00 91.65           H  
ATOM    495  HB3 LYS A  34      11.022  22.977 -26.172  1.00 91.65           H  
ATOM    496  O   LYS A  34      12.520  19.752 -25.169  1.00 91.65           O  
ATOM    497  CG  LYS A  34       9.691  21.278 -26.109  1.00 91.65           C  
ATOM    498  HG2 LYS A  34      10.353  20.608 -26.658  1.00 91.65           H  
ATOM    499  HG3 LYS A  34       9.144  20.705 -25.361  1.00 91.65           H  
ATOM    500  CD  LYS A  34       8.706  21.913 -27.099  1.00 91.65           C  
ATOM    501  HD2 LYS A  34       9.275  22.496 -27.824  1.00 91.65           H  
ATOM    502  HD3 LYS A  34       8.033  22.583 -26.563  1.00 91.65           H  
ATOM    503  CE  LYS A  34       7.893  20.845 -27.840  1.00 91.65           C  
ATOM    504  HE2 LYS A  34       7.261  20.320 -27.123  1.00 91.65           H  
ATOM    505  HE3 LYS A  34       8.589  20.126 -28.271  1.00 91.65           H  
ATOM    506  NZ  LYS A  34       7.070  21.452 -28.920  1.00 91.65           N  
ATOM    507  HZ1 LYS A  34       6.430  22.144 -28.558  1.00 91.65           H  
ATOM    508  HZ2 LYS A  34       6.545  20.753 -29.427  1.00 91.65           H  
ATOM    509  HZ3 LYS A  34       7.665  21.918 -29.590  1.00 91.65           H  
ATOM    510  N   GLU A  35      13.614  21.629 -25.763  1.00 91.71           N  
ATOM    511  H   GLU A  35      13.700  22.626 -25.631  1.00 91.71           H  
ATOM    512  CA  GLU A  35      14.728  20.972 -26.446  1.00 91.71           C  
ATOM    513  HA  GLU A  35      14.344  20.223 -27.139  1.00 91.71           H  
ATOM    514  C   GLU A  35      15.630  20.256 -25.436  1.00 91.71           C  
ATOM    515  CB  GLU A  35      15.490  22.023 -27.257  1.00 91.71           C  
ATOM    516  HB2 GLU A  35      14.778  22.539 -27.902  1.00 91.71           H  
ATOM    517  HB3 GLU A  35      15.952  22.748 -26.587  1.00 91.71           H  
ATOM    518  O   GLU A  35      15.872  19.056 -25.567  1.00 91.71           O  
ATOM    519  CG  GLU A  35      16.573  21.370 -28.119  1.00 91.71           C  
ATOM    520  HG2 GLU A  35      17.281  20.865 -27.461  1.00 91.71           H  
ATOM    521  HG3 GLU A  35      16.108  20.619 -28.758  1.00 91.71           H  
ATOM    522  CD  GLU A  35      17.331  22.376 -28.987  1.00 91.71           C  
ATOM    523  OE1 GLU A  35      18.354  21.945 -29.558  1.00 91.71           O  
ATOM    524  OE2 GLU A  35      16.867  23.534 -29.074  1.00 91.71           O  
ATOM    525  N   ALA A  36      15.997  20.934 -24.342  1.00 92.35           N  
ATOM    526  H   ALA A  36      15.811  21.927 -24.313  1.00 92.35           H  
ATOM    527  CA  ALA A  36      16.717  20.320 -23.228  1.00 92.35           C  
ATOM    528  HA  ALA A  36      17.704  20.012 -23.572  1.00 92.35           H  
ATOM    529  C   ALA A  36      15.990  19.074 -22.694  1.00 92.35           C  
ATOM    530  CB  ALA A  36      16.886  21.367 -22.124  1.00 92.35           C  
ATOM    531  HB1 ALA A  36      17.477  22.203 -22.497  1.00 92.35           H  
ATOM    532  HB2 ALA A  36      15.912  21.736 -21.804  1.00 92.35           H  
ATOM    533  HB3 ALA A  36      17.397  20.925 -21.268  1.00 92.35           H  
ATOM    534  O   ALA A  36      16.606  18.040 -22.459  1.00 92.35           O  
ATOM    535  N   GLN A  37      14.663  19.121 -22.547  1.00 91.17           N  
ATOM    536  H   GLN A  37      14.193  19.997 -22.727  1.00 91.17           H  
ATOM    537  CA  GLN A  37      13.882  17.966 -22.103  1.00 91.17           C  
ATOM    538  HA  GLN A  37      14.297  17.625 -21.155  1.00 91.17           H  
ATOM    539  C   GLN A  37      13.962  16.785 -23.085  1.00 91.17           C  
ATOM    540  CB  GLN A  37      12.430  18.407 -21.870  1.00 91.17           C  
ATOM    541  HB2 GLN A  37      12.427  19.259 -21.191  1.00 91.17           H  
ATOM    542  HB3 GLN A  37      11.981  18.716 -22.815  1.00 91.17           H  
ATOM    543  O   GLN A  37      14.033  15.636 -22.645  1.00 91.17           O  
ATOM    544  CG  GLN A  37      11.586  17.283 -21.255  1.00 91.17           C  
ATOM    545  HG2 GLN A  37      11.520  16.454 -21.960  1.00 91.17           H  
ATOM    546  HG3 GLN A  37      12.073  16.923 -20.348  1.00 91.17           H  
ATOM    547  CD  GLN A  37      10.167  17.713 -20.902  1.00 91.17           C  
ATOM    548  NE2 GLN A  37       9.323  16.785 -20.510  1.00 91.17           N  
ATOM    549 HE21 GLN A  37       9.591  15.813 -20.568  1.00 91.17           H  
ATOM    550 HE22 GLN A  37       8.370  17.101 -20.395  1.00 91.17           H  
ATOM    551  OE1 GLN A  37       9.771  18.864 -20.953  1.00 91.17           O  
ATOM    552  N   GLN A  38      13.953  17.043 -24.395  1.00 89.99           N  
ATOM    553  H   GLN A  38      13.947  18.006 -24.700  1.00 89.99           H  
ATOM    554  CA  GLN A  38      14.104  16.001 -25.415  1.00 89.99           C  
ATOM    555  HA  GLN A  38      13.389  15.201 -25.222  1.00 89.99           H  
ATOM    556  C   GLN A  38      15.502  15.379 -25.377  1.00 89.99           C  
ATOM    557  CB  GLN A  38      13.827  16.581 -26.807  1.00 89.99           C  
ATOM    558  HB2 GLN A  38      14.145  15.859 -27.559  1.00 89.99           H  
ATOM    559  HB3 GLN A  38      14.414  17.489 -26.943  1.00 89.99           H  
ATOM    560  O   GLN A  38      15.617  14.153 -25.402  1.00 89.99           O  
ATOM    561  CG  GLN A  38      12.342  16.888 -27.041  1.00 89.99           C  
ATOM    562  HG2 GLN A  38      11.957  17.522 -26.241  1.00 89.99           H  
ATOM    563  HG3 GLN A  38      11.781  15.953 -27.033  1.00 89.99           H  
ATOM    564  CD  GLN A  38      12.102  17.596 -28.371  1.00 89.99           C  
ATOM    565  NE2 GLN A  38      10.867  17.768 -28.786  1.00 89.99           N  
ATOM    566 HE21 GLN A  38      10.817  18.142 -29.723  1.00 89.99           H  
ATOM    567 HE22 GLN A  38      10.097  17.324 -28.305  1.00 89.99           H  
ATOM    568  OE1 GLN A  38      13.000  17.988 -29.087  1.00 89.99           O  
ATOM    569  N   ILE A  39      16.546  16.198 -25.248  1.00 89.66           N  
ATOM    570  H   ILE A  39      16.374  17.193 -25.265  1.00 89.66           H  
ATOM    571  CA  ILE A  39      17.940  15.748 -25.132  1.00 89.66           C  
ATOM    572  HA  ILE A  39      18.197  15.132 -25.993  1.00 89.66           H  
ATOM    573  C   ILE A  39      18.111  14.882 -23.883  1.00 89.66           C  
ATOM    574  CB  ILE A  39      18.873  16.978 -25.115  1.00 89.66           C  
ATOM    575  HB  ILE A  39      18.504  17.672 -24.360  1.00 89.66           H  
ATOM    576  O   ILE A  39      18.508  13.723 -23.978  1.00 89.66           O  
ATOM    577  CG1 ILE A  39      18.841  17.673 -26.494  1.00 89.66           C  
ATOM    578 HG12 ILE A  39      19.498  17.153 -27.190  1.00 89.66           H  
ATOM    579 HG13 ILE A  39      17.835  17.657 -26.914  1.00 89.66           H  
ATOM    580  CG2 ILE A  39      20.325  16.617 -24.754  1.00 89.66           C  
ATOM    581 HG21 ILE A  39      20.756  15.975 -25.523  1.00 89.66           H  
ATOM    582 HG22 ILE A  39      20.389  16.119 -23.786  1.00 89.66           H  
ATOM    583 HG23 ILE A  39      20.931  17.520 -24.681  1.00 89.66           H  
ATOM    584  CD1 ILE A  39      19.258  19.138 -26.400  1.00 89.66           C  
ATOM    585 HD11 ILE A  39      20.265  19.233 -25.994  1.00 89.66           H  
ATOM    586 HD12 ILE A  39      19.217  19.581 -27.395  1.00 89.66           H  
ATOM    587 HD13 ILE A  39      18.566  19.673 -25.750  1.00 89.66           H  
ATOM    588  N   LEU A  40      17.712  15.398 -22.719  1.00 91.05           N  
ATOM    589  H   LEU A  40      17.392  16.356 -22.707  1.00 91.05           H  
ATOM    590  CA  LEU A  40      17.872  14.702 -21.443  1.00 91.05           C  
ATOM    591  HA  LEU A  40      18.900  14.348 -21.368  1.00 91.05           H  
ATOM    592  C   LEU A  40      17.006  13.440 -21.337  1.00 91.05           C  
ATOM    593  CB  LEU A  40      17.605  15.686 -20.291  1.00 91.05           C  
ATOM    594  HB2 LEU A  40      16.587  16.067 -20.371  1.00 91.05           H  
ATOM    595  HB3 LEU A  40      17.691  15.131 -19.356  1.00 91.05           H  
ATOM    596  O   LEU A  40      17.350  12.523 -20.600  1.00 91.05           O  
ATOM    597  CG  LEU A  40      18.585  16.874 -20.210  1.00 91.05           C  
ATOM    598  HG  LEU A  40      18.485  17.517 -21.085  1.00 91.05           H  
ATOM    599  CD1 LEU A  40      18.284  17.709 -18.966  1.00 91.05           C  
ATOM    600 HD11 LEU A  40      19.025  18.503 -18.879  1.00 91.05           H  
ATOM    601 HD12 LEU A  40      18.329  17.082 -18.075  1.00 91.05           H  
ATOM    602 HD13 LEU A  40      17.298  18.160 -19.082  1.00 91.05           H  
ATOM    603  CD2 LEU A  40      20.033  16.433 -20.156  1.00 91.05           C  
ATOM    604 HD21 LEU A  40      20.193  15.768 -19.308  1.00 91.05           H  
ATOM    605 HD22 LEU A  40      20.666  17.316 -20.067  1.00 91.05           H  
ATOM    606 HD23 LEU A  40      20.327  15.930 -21.078  1.00 91.05           H  
ATOM    607  N   SER A  41      15.923  13.322 -22.115  1.00 90.00           N  
ATOM    608  H   SER A  41      15.658  14.112 -22.686  1.00 90.00           H  
ATOM    609  CA  SER A  41      15.144  12.075 -22.194  1.00 90.00           C  
ATOM    610  HA  SER A  41      14.878  11.791 -21.176  1.00 90.00           H  
ATOM    611  C   SER A  41      15.918  10.886 -22.785  1.00 90.00           C  
ATOM    612  CB  SER A  41      13.837  12.286 -22.964  1.00 90.00           C  
ATOM    613  HB2 SER A  41      13.359  13.209 -22.635  1.00 90.00           H  
ATOM    614  HB3 SER A  41      13.164  11.461 -22.730  1.00 90.00           H  
ATOM    615  O   SER A  41      15.454   9.751 -22.657  1.00 90.00           O  
ATOM    616  OG  SER A  41      14.026  12.313 -24.366  1.00 90.00           O  
ATOM    617  HG  SER A  41      14.660  12.994 -24.605  1.00 90.00           H  
ATOM    618  N   LYS A  42      17.070  11.140 -23.424  1.00 89.30           N  
ATOM    619  H   LYS A  42      17.365  12.102 -23.502  1.00 89.30           H  
ATOM    620  CA  LYS A  42      17.989  10.127 -23.966  1.00 89.30           C  
ATOM    621  HA  LYS A  42      17.439   9.218 -24.209  1.00 89.30           H  
ATOM    622  C   LYS A  42      19.076   9.716 -22.972  1.00 89.30           C  
ATOM    623  CB  LYS A  42      18.655  10.661 -25.244  1.00 89.30           C  
ATOM    624  HB2 LYS A  42      19.256  11.537 -25.002  1.00 89.30           H  
ATOM    625  HB3 LYS A  42      19.327   9.896 -25.633  1.00 89.30           H  
ATOM    626  O   LYS A  42      19.684   8.665 -23.153  1.00 89.30           O  
ATOM    627  CG  LYS A  42      17.639  11.016 -26.335  1.00 89.30           C  
ATOM    628  HG2 LYS A  42      17.126  10.102 -26.634  1.00 89.30           H  
ATOM    629  HG3 LYS A  42      16.910  11.732 -25.955  1.00 89.30           H  
ATOM    630  CD  LYS A  42      18.325  11.622 -27.559  1.00 89.30           C  
ATOM    631  HD2 LYS A  42      18.819  12.553 -27.284  1.00 89.30           H  
ATOM    632  HD3 LYS A  42      19.063  10.915 -27.938  1.00 89.30           H  
ATOM    633  CE  LYS A  42      17.252  11.886 -28.616  1.00 89.30           C  
ATOM    634  HE2 LYS A  42      16.609  12.697 -28.276  1.00 89.30           H  
ATOM    635  HE3 LYS A  42      16.642  10.988 -28.712  1.00 89.30           H  
ATOM    636  NZ  LYS A  42      17.851  12.211 -29.927  1.00 89.30           N  
ATOM    637  HZ1 LYS A  42      17.149  12.283 -30.650  1.00 89.30           H  
ATOM    638  HZ2 LYS A  42      18.540  11.531 -30.214  1.00 89.30           H  
ATOM    639  HZ3 LYS A  42      18.277  13.127 -29.937  1.00 89.30           H  
ATOM    640  N   ASP A  43      19.328  10.527 -21.944  1.00 88.86           N  
ATOM    641  H   ASP A  43      18.758  11.348 -21.804  1.00 88.86           H  
ATOM    642  CA  ASP A  43      20.379  10.252 -20.969  1.00 88.86           C  
ATOM    643  HA  ASP A  43      21.200   9.763 -21.494  1.00 88.86           H  
ATOM    644  C   ASP A  43      19.900   9.286 -19.874  1.00 88.86           C  
ATOM    645  CB  ASP A  43      20.965  11.546 -20.392  1.00 88.86           C  
ATOM    646  HB2 ASP A  43      20.174  12.135 -19.928  1.00 88.86           H  
ATOM    647  HB3 ASP A  43      21.414  12.136 -21.191  1.00 88.86           H  
ATOM    648  O   ASP A  43      18.859   9.467 -19.229  1.00 88.86           O  
ATOM    649  CG  ASP A  43      22.032  11.180 -19.360  1.00 88.86           C  
ATOM    650  OD1 ASP A  43      22.904  10.356 -19.700  1.00 88.86           O  
ATOM    651  OD2 ASP A  43      21.860  11.546 -18.182  1.00 88.86           O  
ATOM    652  N   LEU A  44      20.678   8.229 -19.645  1.00 87.45           N  
ATOM    653  H   LEU A  44      21.570   8.197 -20.117  1.00 87.45           H  
ATOM    654  CA  LEU A  44      20.339   7.201 -18.667  1.00 87.45           C  
ATOM    655  HA  LEU A  44      19.302   6.909 -18.832  1.00 87.45           H  
ATOM    656  C   LEU A  44      20.452   7.737 -17.235  1.00 87.45           C  
ATOM    657  CB  LEU A  44      21.241   5.977 -18.893  1.00 87.45           C  
ATOM    658  HB2 LEU A  44      22.275   6.272 -18.717  1.00 87.45           H  
ATOM    659  HB3 LEU A  44      21.154   5.660 -19.932  1.00 87.45           H  
ATOM    660  O   LEU A  44      19.581   7.452 -16.412  1.00 87.45           O  
ATOM    661  CG  LEU A  44      20.901   4.787 -17.977  1.00 87.45           C  
ATOM    662  HG  LEU A  44      20.947   5.099 -16.934  1.00 87.45           H  
ATOM    663  CD1 LEU A  44      19.515   4.213 -18.273  1.00 87.45           C  
ATOM    664 HD11 LEU A  44      19.352   3.309 -17.685  1.00 87.45           H  
ATOM    665 HD12 LEU A  44      18.756   4.944 -17.996  1.00 87.45           H  
ATOM    666 HD13 LEU A  44      19.435   3.972 -19.334  1.00 87.45           H  
ATOM    667  CD2 LEU A  44      21.924   3.672 -18.170  1.00 87.45           C  
ATOM    668 HD21 LEU A  44      21.660   2.833 -17.526  1.00 87.45           H  
ATOM    669 HD22 LEU A  44      22.917   4.039 -17.909  1.00 87.45           H  
ATOM    670 HD23 LEU A  44      21.923   3.344 -19.209  1.00 87.45           H  
ATOM    671  N   GLY A  45      21.497   8.518 -16.946  1.00 86.49           N  
ATOM    672  H   GLY A  45      22.091   8.833 -17.700  1.00 86.49           H  
ATOM    673  CA  GLY A  45      21.731   9.086 -15.619  1.00 86.49           C  
ATOM    674  HA2 GLY A  45      22.650   9.671 -15.640  1.00 86.49           H  
ATOM    675  HA3 GLY A  45      21.828   8.289 -14.882  1.00 86.49           H  
ATOM    676  C   GLY A  45      20.586  10.007 -15.211  1.00 86.49           C  
ATOM    677  O   GLY A  45      19.924   9.785 -14.196  1.00 86.49           O  
ATOM    678  N   TYR A  46      20.263  10.969 -16.067  1.00 89.94           N  
ATOM    679  H   TYR A  46      20.869  11.121 -16.861  1.00 89.94           H  
ATOM    680  CA  TYR A  46      19.135  11.869 -15.900  1.00 89.94           C  
ATOM    681  HA  TYR A  46      19.301  12.485 -15.016  1.00 89.94           H  
ATOM    682  C   TYR A  46      17.829  11.101 -15.722  1.00 89.94           C  
ATOM    683  CB  TYR A  46      19.001  12.777 -17.127  1.00 89.94           C  
ATOM    684  HB2 TYR A  46      18.870  12.167 -18.021  1.00 89.94           H  
ATOM    685  HB3 TYR A  46      19.909  13.364 -17.262  1.00 89.94           H  
ATOM    686  O   TYR A  46      17.071  11.365 -14.786  1.00 89.94           O  
ATOM    687  CG  TYR A  46      17.828  13.720 -16.988  1.00 89.94           C  
ATOM    688  CD1 TYR A  46      16.612  13.444 -17.636  1.00 89.94           C  
ATOM    689  HD1 TYR A  46      16.547  12.594 -18.300  1.00 89.94           H  
ATOM    690  CD2 TYR A  46      17.920  14.816 -16.118  1.00 89.94           C  
ATOM    691  HD2 TYR A  46      18.848  14.996 -15.596  1.00 89.94           H  
ATOM    692  CE1 TYR A  46      15.489  14.257 -17.403  1.00 89.94           C  
ATOM    693  HE1 TYR A  46      14.551  14.040 -17.892  1.00 89.94           H  
ATOM    694  CE2 TYR A  46      16.811  15.636 -15.874  1.00 89.94           C  
ATOM    695  HE2 TYR A  46      16.910  16.454 -15.176  1.00 89.94           H  
ATOM    696  OH  TYR A  46      14.468  16.023 -16.147  1.00 89.94           O  
ATOM    697  HH  TYR A  46      14.739  16.729 -15.557  1.00 89.94           H  
ATOM    698  CZ  TYR A  46      15.584  15.331 -16.498  1.00 89.94           C  
ATOM    699  N   THR A  47      17.537  10.148 -16.618  1.00 90.26           N  
ATOM    700  H   THR A  47      18.186   9.969 -17.371  1.00 90.26           H  
ATOM    701  CA  THR A  47      16.225   9.497 -16.606  1.00 90.26           C  
ATOM    702  HA  THR A  47      15.513  10.318 -16.523  1.00 90.26           H  
ATOM    703  C   THR A  47      16.003   8.623 -15.380  1.00 90.26           C  
ATOM    704  CB  THR A  47      15.881   8.729 -17.888  1.00 90.26           C  
ATOM    705  HB  THR A  47      14.938   8.206 -17.728  1.00 90.26           H  
ATOM    706  O   THR A  47      14.899   8.605 -14.846  1.00 90.26           O  
ATOM    707  CG2 THR A  47      15.697   9.652 -19.092  1.00 90.26           C  
ATOM    708 HG21 THR A  47      15.652   9.060 -20.006  1.00 90.26           H  
ATOM    709 HG22 THR A  47      16.527  10.353 -19.176  1.00 90.26           H  
ATOM    710 HG23 THR A  47      14.769  10.216 -18.992  1.00 90.26           H  
ATOM    711  OG1 THR A  47      16.854   7.770 -18.210  1.00 90.26           O  
ATOM    712  HG1 THR A  47      17.593   8.262 -18.574  1.00 90.26           H  
ATOM    713  N   LEU A  48      17.044   7.959 -14.884  1.00 88.23           N  
ATOM    714  H   LEU A  48      17.922   8.007 -15.380  1.00 88.23           H  
ATOM    715  CA  LEU A  48      16.971   7.126 -13.688  1.00 88.23           C  
ATOM    716  HA  LEU A  48      16.046   6.550 -13.704  1.00 88.23           H  
ATOM    717  C   LEU A  48      16.954   7.928 -12.378  1.00 88.23           C  
ATOM    718  CB  LEU A  48      18.164   6.168 -13.725  1.00 88.23           C  
ATOM    719  HB2 LEU A  48      19.073   6.739 -13.913  1.00 88.23           H  
ATOM    720  HB3 LEU A  48      18.269   5.724 -12.735  1.00 88.23           H  
ATOM    721  O   LEU A  48      16.332   7.504 -11.400  1.00 88.23           O  
ATOM    722  CG  LEU A  48      18.062   5.019 -14.740  1.00 88.23           C  
ATOM    723  HG  LEU A  48      18.012   5.418 -15.753  1.00 88.23           H  
ATOM    724  CD1 LEU A  48      19.316   4.161 -14.593  1.00 88.23           C  
ATOM    725 HD11 LEU A  48      19.340   3.708 -13.602  1.00 88.23           H  
ATOM    726 HD12 LEU A  48      20.200   4.782 -14.739  1.00 88.23           H  
ATOM    727 HD13 LEU A  48      19.307   3.372 -15.346  1.00 88.23           H  
ATOM    728  CD2 LEU A  48      16.851   4.112 -14.510  1.00 88.23           C  
ATOM    729 HD21 LEU A  48      16.836   3.744 -13.484  1.00 88.23           H  
ATOM    730 HD22 LEU A  48      15.926   4.651 -14.712  1.00 88.23           H  
ATOM    731 HD23 LEU A  48      16.907   3.261 -15.188  1.00 88.23           H  
ATOM    732  N   HIS A  49      17.610   9.091 -12.350  1.00 87.03           N  
ATOM    733  H   HIS A  49      18.149   9.353 -13.163  1.00 87.03           H  
ATOM    734  CA  HIS A  49      17.765   9.911 -11.143  1.00 87.03           C  
ATOM    735  HA  HIS A  49      17.501   9.305 -10.277  1.00 87.03           H  
ATOM    736  C   HIS A  49      16.826  11.121 -11.085  1.00 87.03           C  
ATOM    737  CB  HIS A  49      19.241  10.286 -10.968  1.00 87.03           C  
ATOM    738  HB2 HIS A  49      19.617  10.771 -11.868  1.00 87.03           H  
ATOM    739  HB3 HIS A  49      19.338  10.998 -10.149  1.00 87.03           H  
ATOM    740  O   HIS A  49      16.861  11.888 -10.120  1.00 87.03           O  
ATOM    741  CG  HIS A  49      20.087   9.081 -10.635  1.00 87.03           C  
ATOM    742  CD2 HIS A  49      20.680   8.206 -11.508  1.00 87.03           C  
ATOM    743  HD2 HIS A  49      20.657   8.257 -12.587  1.00 87.03           H  
ATOM    744  ND1 HIS A  49      20.353   8.618  -9.367  1.00 87.03           N  
ATOM    745  HD1 HIS A  49      20.126   9.084  -8.500  1.00 87.03           H  
ATOM    746  CE1 HIS A  49      21.091   7.502  -9.473  1.00 87.03           C  
ATOM    747  HE1 HIS A  49      21.477   6.937  -8.638  1.00 87.03           H  
ATOM    748  NE2 HIS A  49      21.298   7.197 -10.763  1.00 87.03           N  
ATOM    749  N   ARG A  50      15.939  11.292 -12.074  1.00 85.96           N  
ATOM    750  H   ARG A  50      16.021  10.696 -12.885  1.00 85.96           H  
ATOM    751  CA  ARG A  50      15.002  12.418 -12.111  1.00 85.96           C  
ATOM    752  HA  ARG A  50      15.618  13.312 -12.219  1.00 85.96           H  
ATOM    753  C   ARG A  50      14.171  12.496 -10.819  1.00 85.96           C  
ATOM    754  CB  ARG A  50      14.111  12.314 -13.349  1.00 85.96           C  
ATOM    755  HB2 ARG A  50      14.743  12.210 -14.231  1.00 85.96           H  
ATOM    756  HB3 ARG A  50      13.483  11.428 -13.266  1.00 85.96           H  
ATOM    757  O   ARG A  50      13.537  11.507 -10.436  1.00 85.96           O  
ATOM    758  CG  ARG A  50      13.234  13.560 -13.522  1.00 85.96           C  
ATOM    759  HG2 ARG A  50      12.518  13.634 -12.704  1.00 85.96           H  
ATOM    760  HG3 ARG A  50      13.865  14.448 -13.538  1.00 85.96           H  
ATOM    761  CD  ARG A  50      12.481  13.456 -14.845  1.00 85.96           C  
ATOM    762  HD2 ARG A  50      13.214  13.366 -15.648  1.00 85.96           H  
ATOM    763  HD3 ARG A  50      11.879  12.547 -14.834  1.00 85.96           H  
ATOM    764  NE  ARG A  50      11.652  14.643 -15.109  1.00 85.96           N  
ATOM    765  HE  ARG A  50      12.164  15.456 -15.421  1.00 85.96           H  
ATOM    766  NH1 ARG A  50       9.595  13.646 -14.851  1.00 85.96           N  
ATOM    767 HH11 ARG A  50      10.060  12.788 -14.590  1.00 85.96           H  
ATOM    768 HH12 ARG A  50       8.588  13.651 -14.937  1.00 85.96           H  
ATOM    769  NH2 ARG A  50       9.725  15.793 -15.466  1.00 85.96           N  
ATOM    770 HH21 ARG A  50       8.719  15.803 -15.553  1.00 85.96           H  
ATOM    771 HH22 ARG A  50      10.274  16.592 -15.750  1.00 85.96           H  
ATOM    772  CZ  ARG A  50      10.332  14.687 -15.134  1.00 85.96           C  
ATOM    773  N   PRO A  51      14.086  13.670 -10.166  1.00 85.33           N  
ATOM    774  CA  PRO A  51      13.303  13.824  -8.946  1.00 85.33           C  
ATOM    775  HA  PRO A  51      13.760  13.196  -8.181  1.00 85.33           H  
ATOM    776  C   PRO A  51      11.833  13.428  -9.126  1.00 85.33           C  
ATOM    777  CB  PRO A  51      13.456  15.289  -8.534  1.00 85.33           C  
ATOM    778  HB2 PRO A  51      12.685  15.898  -9.006  1.00 85.33           H  
ATOM    779  HB3 PRO A  51      13.429  15.410  -7.451  1.00 85.33           H  
ATOM    780  O   PRO A  51      11.169  13.808 -10.093  1.00 85.33           O  
ATOM    781  CG  PRO A  51      14.818  15.668  -9.111  1.00 85.33           C  
ATOM    782  HG2 PRO A  51      14.900  16.739  -9.292  1.00 85.33           H  
ATOM    783  HG3 PRO A  51      15.607  15.332  -8.437  1.00 85.33           H  
ATOM    784  CD  PRO A  51      14.880  14.867 -10.408  1.00 85.33           C  
ATOM    785  HD2 PRO A  51      14.441  15.441 -11.223  1.00 85.33           H  
ATOM    786  HD3 PRO A  51      15.920  14.625 -10.627  1.00 85.33           H  
ATOM    787  N   ARG A  52      11.307  12.681  -8.151  1.00 81.81           N  
ATOM    788  H   ARG A  52      11.916  12.434  -7.384  1.00 81.81           H  
ATOM    789  CA  ARG A  52       9.929  12.175  -8.146  1.00 81.81           C  
ATOM    790  HA  ARG A  52       9.594  12.059  -9.176  1.00 81.81           H  
ATOM    791  C   ARG A  52       8.992  13.149  -7.445  1.00 81.81           C  
ATOM    792  CB  ARG A  52       9.878  10.802  -7.465  1.00 81.81           C  
ATOM    793  HB2 ARG A  52      10.289  10.885  -6.458  1.00 81.81           H  
ATOM    794  HB3 ARG A  52       8.837  10.489  -7.386  1.00 81.81           H  
ATOM    795  O   ARG A  52       9.241  13.549  -6.306  1.00 81.81           O  
ATOM    796  CG  ARG A  52      10.651   9.730  -8.243  1.00 81.81           C  
ATOM    797  HG2 ARG A  52      11.684  10.031  -8.420  1.00 81.81           H  
ATOM    798  HG3 ARG A  52      10.166   9.587  -9.209  1.00 81.81           H  
ATOM    799  CD  ARG A  52      10.624   8.400  -7.483  1.00 81.81           C  
ATOM    800  HD2 ARG A  52      10.647   7.614  -8.237  1.00 81.81           H  
ATOM    801  HD3 ARG A  52       9.685   8.307  -6.938  1.00 81.81           H  
ATOM    802  NE  ARG A  52      11.758   8.213  -6.548  1.00 81.81           N  
ATOM    803  HE  ARG A  52      12.424   8.967  -6.461  1.00 81.81           H  
ATOM    804  NH1 ARG A  52      11.401   5.966  -6.191  1.00 81.81           N  
ATOM    805 HH11 ARG A  52      11.839   5.072  -6.016  1.00 81.81           H  
ATOM    806 HH12 ARG A  52      10.649   5.986  -6.865  1.00 81.81           H  
ATOM    807  NH2 ARG A  52      13.228   6.911  -5.359  1.00 81.81           N  
ATOM    808 HH21 ARG A  52      13.925   7.642  -5.350  1.00 81.81           H  
ATOM    809 HH22 ARG A  52      13.564   5.975  -5.182  1.00 81.81           H  
ATOM    810  CZ  ARG A  52      12.112   7.045  -6.024  1.00 81.81           C  
ATOM    811  N   ARG A  53       7.853  13.456  -8.065  1.00 83.91           N  
ATOM    812  H   ARG A  53       7.676  13.048  -8.972  1.00 83.91           H  
ATOM    813  CA  ARG A  53       6.771  14.184  -7.390  1.00 83.91           C  
ATOM    814  HA  ARG A  53       7.205  14.919  -6.712  1.00 83.91           H  
ATOM    815  C   ARG A  53       5.953  13.208  -6.544  1.00 83.91           C  
ATOM    816  CB  ARG A  53       5.910  14.941  -8.410  1.00 83.91           C  
ATOM    817  HB2 ARG A  53       5.605  14.266  -9.209  1.00 83.91           H  
ATOM    818  HB3 ARG A  53       5.015  15.309  -7.908  1.00 83.91           H  
ATOM    819  O   ARG A  53       5.309  12.314  -7.074  1.00 83.91           O  
ATOM    820  CG  ARG A  53       6.674  16.137  -8.999  1.00 83.91           C  
ATOM    821  HG2 ARG A  53       7.040  16.764  -8.186  1.00 83.91           H  
ATOM    822  HG3 ARG A  53       7.522  15.782  -9.584  1.00 83.91           H  
ATOM    823  CD  ARG A  53       5.755  16.974  -9.894  1.00 83.91           C  
ATOM    824  HD2 ARG A  53       5.435  16.365 -10.739  1.00 83.91           H  
ATOM    825  HD3 ARG A  53       4.873  17.261  -9.320  1.00 83.91           H  
ATOM    826  NE  ARG A  53       6.437  18.190 -10.380  1.00 83.91           N  
ATOM    827  HE  ARG A  53       7.402  18.318 -10.109  1.00 83.91           H  
ATOM    828  NH1 ARG A  53       4.646  19.082 -11.506  1.00 83.91           N  
ATOM    829 HH11 ARG A  53       4.239  19.821 -12.061  1.00 83.91           H  
ATOM    830 HH12 ARG A  53       4.093  18.268 -11.277  1.00 83.91           H  
ATOM    831  NH2 ARG A  53       6.580  20.198 -11.450  1.00 83.91           N  
ATOM    832 HH21 ARG A  53       7.530  20.318 -11.129  1.00 83.91           H  
ATOM    833 HH22 ARG A  53       6.148  20.940 -11.982  1.00 83.91           H  
ATOM    834  CZ  ARG A  53       5.886  19.148 -11.107  1.00 83.91           C  
ATOM    835  N   LYS A  54       5.990  13.370  -5.216  1.00 76.72           N  
ATOM    836  H   LYS A  54       6.630  14.063  -4.855  1.00 76.72           H  
ATOM    837  CA  LYS A  54       5.237  12.516  -4.272  1.00 76.72           C  
ATOM    838  HA  LYS A  54       5.203  11.498  -4.660  1.00 76.72           H  
ATOM    839  C   LYS A  54       3.777  12.946  -4.118  1.00 76.72           C  
ATOM    840  CB  LYS A  54       5.924  12.491  -2.895  1.00 76.72           C  
ATOM    841  HB2 LYS A  54       5.999  13.509  -2.512  1.00 76.72           H  
ATOM    842  HB3 LYS A  54       5.297  11.918  -2.212  1.00 76.72           H  
ATOM    843  O   LYS A  54       2.901  12.103  -3.957  1.00 76.72           O  
ATOM    844  CG  LYS A  54       7.322  11.851  -2.916  1.00 76.72           C  
ATOM    845  HG2 LYS A  54       7.980  12.433  -3.560  1.00 76.72           H  
ATOM    846  HG3 LYS A  54       7.249  10.837  -3.310  1.00 76.72           H  
ATOM    847  CD  LYS A  54       7.917  11.805  -1.498  1.00 76.72           C  
ATOM    848  HD2 LYS A  54       7.274  11.199  -0.859  1.00 76.72           H  
ATOM    849  HD3 LYS A  54       7.956  12.818  -1.100  1.00 76.72           H  
ATOM    850  CE  LYS A  54       9.333  11.211  -1.513  1.00 76.72           C  
ATOM    851  HE2 LYS A  54       9.280  10.186  -1.880  1.00 76.72           H  
ATOM    852  HE3 LYS A  54       9.939  11.783  -2.215  1.00 76.72           H  
ATOM    853  NZ  LYS A  54       9.969  11.241  -0.166  1.00 76.72           N  
ATOM    854  HZ1 LYS A  54      10.045  12.188   0.176  1.00 76.72           H  
ATOM    855  HZ2 LYS A  54      10.907  10.869  -0.202  1.00 76.72           H  
ATOM    856  HZ3 LYS A  54       9.443  10.705   0.508  1.00 76.72           H  
ATOM    857  N   ARG A  55       3.527  14.258  -4.143  1.00 82.78           N  
ATOM    858  H   ARG A  55       4.296  14.877  -4.355  1.00 82.78           H  
ATOM    859  CA  ARG A  55       2.196  14.859  -3.999  1.00 82.78           C  
ATOM    860  HA  ARG A  55       1.475  14.093  -3.715  1.00 82.78           H  
ATOM    861  C   ARG A  55       1.763  15.429  -5.339  1.00 82.78           C  
ATOM    862  CB  ARG A  55       2.198  15.946  -2.913  1.00 82.78           C  
ATOM    863  HB2 ARG A  55       2.943  16.702  -3.160  1.00 82.78           H  
ATOM    864  HB3 ARG A  55       1.219  16.425  -2.903  1.00 82.78           H  
ATOM    865  O   ARG A  55       2.449  16.282  -5.894  1.00 82.78           O  
ATOM    866  CG  ARG A  55       2.484  15.386  -1.513  1.00 82.78           C  
ATOM    867  HG2 ARG A  55       1.745  14.623  -1.271  1.00 82.78           H  
ATOM    868  HG3 ARG A  55       3.478  14.941  -1.489  1.00 82.78           H  
ATOM    869  CD  ARG A  55       2.413  16.511  -0.473  1.00 82.78           C  
ATOM    870  HD2 ARG A  55       3.137  17.281  -0.740  1.00 82.78           H  
ATOM    871  HD3 ARG A  55       1.415  16.947  -0.494  1.00 82.78           H  
ATOM    872  NE  ARG A  55       2.704  16.018   0.888  1.00 82.78           N  
ATOM    873  HE  ARG A  55       2.834  15.023   1.003  1.00 82.78           H  
ATOM    874  NH1 ARG A  55       2.564  18.044   1.973  1.00 82.78           N  
ATOM    875 HH11 ARG A  55       2.654  18.590   2.818  1.00 82.78           H  
ATOM    876 HH12 ARG A  55       2.354  18.510   1.102  1.00 82.78           H  
ATOM    877  NH2 ARG A  55       3.070  16.210   3.131  1.00 82.78           N  
ATOM    878 HH21 ARG A  55       3.146  16.786   3.957  1.00 82.78           H  
ATOM    879 HH22 ARG A  55       3.239  15.217   3.210  1.00 82.78           H  
ATOM    880  CZ  ARG A  55       2.776  16.757   1.985  1.00 82.78           C  
ATOM    881  N   PHE A  56       0.640  14.943  -5.836  1.00 86.39           N  
ATOM    882  H   PHE A  56       0.149  14.217  -5.334  1.00 86.39           H  
ATOM    883  CA  PHE A  56       0.028  15.375  -7.082  1.00 86.39           C  
ATOM    884  HA  PHE A  56       0.162  16.452  -7.184  1.00 86.39           H  
ATOM    885  C   PHE A  56      -1.474  15.069  -7.029  1.00 86.39           C  
ATOM    886  CB  PHE A  56       0.718  14.688  -8.271  1.00 86.39           C  
ATOM    887  HB2 PHE A  56       0.185  14.924  -9.192  1.00 86.39           H  
ATOM    888  HB3 PHE A  56       1.717  15.112  -8.373  1.00 86.39           H  
ATOM    889  O   PHE A  56      -1.894  14.201  -6.256  1.00 86.39           O  
ATOM    890  CG  PHE A  56       0.842  13.183  -8.171  1.00 86.39           C  
ATOM    891  CD1 PHE A  56       1.995  12.606  -7.607  1.00 86.39           C  
ATOM    892  HD1 PHE A  56       2.790  13.238  -7.239  1.00 86.39           H  
ATOM    893  CD2 PHE A  56      -0.165  12.357  -8.698  1.00 86.39           C  
ATOM    894  HD2 PHE A  56      -1.030  12.791  -9.178  1.00 86.39           H  
ATOM    895  CE1 PHE A  56       2.151  11.210  -7.587  1.00 86.39           C  
ATOM    896  HE1 PHE A  56       3.068  10.778  -7.214  1.00 86.39           H  
ATOM    897  CE2 PHE A  56      -0.009  10.963  -8.676  1.00 86.39           C  
ATOM    898  HE2 PHE A  56      -0.765  10.335  -9.124  1.00 86.39           H  
ATOM    899  CZ  PHE A  56       1.152  10.388  -8.136  1.00 86.39           C  
ATOM    900  HZ  PHE A  56       1.294   9.319  -8.201  1.00 86.39           H  
ATOM    901  N   PRO A  57      -2.300  15.805  -7.787  1.00 85.30           N  
ATOM    902  CA  PRO A  57      -3.730  15.539  -7.869  1.00 85.30           C  
ATOM    903  HA  PRO A  57      -4.176  15.607  -6.877  1.00 85.30           H  
ATOM    904  C   PRO A  57      -3.987  14.142  -8.442  1.00 85.30           C  
ATOM    905  CB  PRO A  57      -4.300  16.645  -8.761  1.00 85.30           C  
ATOM    906  HB2 PRO A  57      -4.609  17.488  -8.142  1.00 85.30           H  
ATOM    907  HB3 PRO A  57      -5.131  16.298  -9.376  1.00 85.30           H  
ATOM    908  O   PRO A  57      -3.414  13.762  -9.457  1.00 85.30           O  
ATOM    909  CG  PRO A  57      -3.096  17.049  -9.610  1.00 85.30           C  
ATOM    910  HG2 PRO A  57      -2.971  16.339 -10.427  1.00 85.30           H  
ATOM    911  HG3 PRO A  57      -3.174  18.076  -9.969  1.00 85.30           H  
ATOM    912  CD  PRO A  57      -1.920  16.894  -8.670  1.00 85.30           C  
ATOM    913  HD2 PRO A  57      -1.021  16.680  -9.248  1.00 85.30           H  
ATOM    914  HD3 PRO A  57      -1.787  17.806  -8.088  1.00 85.30           H  
ATOM    915  N   LYS A  58      -4.877  13.392  -7.793  1.00 84.18           N  
ATOM    916  H   LYS A  58      -5.322  13.786  -6.976  1.00 84.18           H  
ATOM    917  CA  LYS A  58      -5.295  12.042  -8.191  1.00 84.18           C  
ATOM    918  HA  LYS A  58      -4.783  11.760  -9.111  1.00 84.18           H  
ATOM    919  C   LYS A  58      -6.787  12.026  -8.488  1.00 84.18           C  
ATOM    920  CB  LYS A  58      -4.888  11.035  -7.107  1.00 84.18           C  
ATOM    921  HB2 LYS A  58      -5.187  11.412  -6.128  1.00 84.18           H  
ATOM    922  HB3 LYS A  58      -5.385  10.079  -7.274  1.00 84.18           H  
ATOM    923  O   LYS A  58      -7.521  12.922  -8.061  1.00 84.18           O  
ATOM    924  CG  LYS A  58      -3.369  10.818  -7.155  1.00 84.18           C  
ATOM    925  HG2 LYS A  58      -3.109  10.270  -8.061  1.00 84.18           H  
ATOM    926  HG3 LYS A  58      -2.859  11.781  -7.181  1.00 84.18           H  
ATOM    927  CD  LYS A  58      -2.868  10.054  -5.937  1.00 84.18           C  
ATOM    928  HD2 LYS A  58      -3.311   9.058  -5.894  1.00 84.18           H  
ATOM    929  HD3 LYS A  58      -3.153  10.637  -5.062  1.00 84.18           H  
ATOM    930  CE  LYS A  58      -1.342   9.957  -6.019  1.00 84.18           C  
ATOM    931  HE2 LYS A  58      -1.074   9.314  -6.858  1.00 84.18           H  
ATOM    932  HE3 LYS A  58      -0.963  10.957  -6.231  1.00 84.18           H  
ATOM    933  NZ  LYS A  58      -0.729   9.462  -4.770  1.00 84.18           N  
ATOM    934  HZ1 LYS A  58       0.259   9.645  -4.672  1.00 84.18           H  
ATOM    935  HZ2 LYS A  58      -0.927   8.490  -4.580  1.00 84.18           H  
ATOM    936  HZ3 LYS A  58      -1.230   9.848  -3.982  1.00 84.18           H  
ATOM    937  N   ALA A  59      -7.237  11.020  -9.232  1.00 81.69           N  
ATOM    938  H   ALA A  59      -6.608  10.265  -9.463  1.00 81.69           H  
ATOM    939  CA  ALA A  59      -8.658  10.827  -9.472  1.00 81.69           C  
ATOM    940  HA  ALA A  59      -9.063  11.728  -9.932  1.00 81.69           H  
ATOM    941  C   ALA A  59      -9.372  10.599  -8.131  1.00 81.69           C  
ATOM    942  CB  ALA A  59      -8.857   9.669 -10.453  1.00 81.69           C  
ATOM    943  HB1 ALA A  59      -8.329   9.874 -11.384  1.00 81.69           H  
ATOM    944  HB2 ALA A  59      -8.477   8.743 -10.020  1.00 81.69           H  
ATOM    945  HB3 ALA A  59      -9.920   9.546 -10.665  1.00 81.69           H  
ATOM    946  O   ALA A  59      -8.913   9.814  -7.300  1.00 81.69           O  
ATOM    947  N   ARG A  60     -10.485  11.304  -7.906  1.00 78.93           N  
ATOM    948  H   ARG A  60     -10.830  11.917  -8.630  1.00 78.93           H  
ATOM    949  CA  ARG A  60     -11.299  11.105  -6.703  1.00 78.93           C  
ATOM    950  HA  ARG A  60     -10.639  11.044  -5.837  1.00 78.93           H  
ATOM    951  C   ARG A  60     -12.041   9.776  -6.800  1.00 78.93           C  
ATOM    952  CB  ARG A  60     -12.280  12.268  -6.508  1.00 78.93           C  
ATOM    953  HB2 ARG A  60     -12.795  12.471  -7.447  1.00 78.93           H  
ATOM    954  HB3 ARG A  60     -13.027  11.979  -5.769  1.00 78.93           H  
ATOM    955  O   ARG A  60     -12.661   9.492  -7.821  1.00 78.93           O  
ATOM    956  CG  ARG A  60     -11.570  13.535  -6.010  1.00 78.93           C  
ATOM    957  HG2 ARG A  60     -11.131  13.339  -5.032  1.00 78.93           H  
ATOM    958  HG3 ARG A  60     -10.774  13.816  -6.699  1.00 78.93           H  
ATOM    959  CD  ARG A  60     -12.588  14.671  -5.889  1.00 78.93           C  
ATOM    960  HD2 ARG A  60     -13.058  14.820  -6.861  1.00 78.93           H  
ATOM    961  HD3 ARG A  60     -13.357  14.379  -5.173  1.00 78.93           H  
ATOM    962  NE  ARG A  60     -11.963  15.931  -5.447  1.00 78.93           N  
ATOM    963  HE  ARG A  60     -10.983  15.899  -5.204  1.00 78.93           H  
ATOM    964  NH1 ARG A  60     -13.846  17.219  -5.666  1.00 78.93           N  
ATOM    965 HH11 ARG A  60     -14.390  16.387  -5.844  1.00 78.93           H  
ATOM    966 HH12 ARG A  60     -14.250  18.089  -5.983  1.00 78.93           H  
ATOM    967  NH2 ARG A  60     -11.907  18.191  -5.145  1.00 78.93           N  
ATOM    968 HH21 ARG A  60     -10.919  18.154  -4.940  1.00 78.93           H  
ATOM    969 HH22 ARG A  60     -12.409  19.068  -5.165  1.00 78.93           H  
ATOM    970  CZ  ARG A  60     -12.574  17.103  -5.409  1.00 78.93           C  
ATOM    971  N   VAL A  61     -12.022   9.006  -5.715  1.00 76.88           N  
ATOM    972  H   VAL A  61     -11.468   9.295  -4.921  1.00 76.88           H  
ATOM    973  CA  VAL A  61     -12.958   7.893  -5.526  1.00 76.88           C  
ATOM    974  HA  VAL A  61     -13.092   7.369  -6.472  1.00 76.88           H  
ATOM    975  C   VAL A  61     -14.294   8.501  -5.112  1.00 76.88           C  
ATOM    976  CB  VAL A  61     -12.445   6.871  -4.495  1.00 76.88           C  
ATOM    977  HB  VAL A  61     -12.326   7.359  -3.527  1.00 76.88           H  
ATOM    978  O   VAL A  61     -14.394   9.136  -4.059  1.00 76.88           O  
ATOM    979  CG1 VAL A  61     -13.424   5.702  -4.347  1.00 76.88           C  
ATOM    980 HG11 VAL A  61     -14.384   6.050  -3.968  1.00 76.88           H  
ATOM    981 HG12 VAL A  61     -13.582   5.205  -5.304  1.00 76.88           H  
ATOM    982 HG13 VAL A  61     -13.031   4.976  -3.634  1.00 76.88           H  
ATOM    983  CG2 VAL A  61     -11.084   6.301  -4.923  1.00 76.88           C  
ATOM    984 HG21 VAL A  61     -11.167   5.839  -5.906  1.00 76.88           H  
ATOM    985 HG22 VAL A  61     -10.763   5.550  -4.200  1.00 76.88           H  
ATOM    986 HG23 VAL A  61     -10.331   7.089  -4.952  1.00 76.88           H  
ATOM    987  N   MET A  62     -15.288   8.367  -5.983  1.00 84.08           N  
ATOM    988  H   MET A  62     -15.147   7.791  -6.801  1.00 84.08           H  
ATOM    989  CA  MET A  62     -16.642   8.860  -5.754  1.00 84.08           C  
ATOM    990  HA  MET A  62     -16.650   9.543  -4.905  1.00 84.08           H  
ATOM    991  C   MET A  62     -17.547   7.685  -5.419  1.00 84.08           C  
ATOM    992  CB  MET A  62     -17.168   9.625  -6.975  1.00 84.08           C  
ATOM    993  HB2 MET A  62     -17.180   8.959  -7.838  1.00 84.08           H  
ATOM    994  HB3 MET A  62     -18.187   9.954  -6.774  1.00 84.08           H  
ATOM    995  O   MET A  62     -17.445   6.627  -6.034  1.00 84.08           O  
ATOM    996  CG  MET A  62     -16.308  10.857  -7.284  1.00 84.08           C  
ATOM    997  HG2 MET A  62     -16.238  11.459  -6.378  1.00 84.08           H  
ATOM    998  HG3 MET A  62     -15.303  10.531  -7.552  1.00 84.08           H  
ATOM    999  SD  MET A  62     -16.932  11.924  -8.611  1.00 84.08           S  
ATOM   1000  CE  MET A  62     -16.867  10.782 -10.020  1.00 84.08           C  
ATOM   1001  HE1 MET A  62     -17.121  11.321 -10.933  1.00 84.08           H  
ATOM   1002  HE2 MET A  62     -15.865  10.363 -10.112  1.00 84.08           H  
ATOM   1003  HE3 MET A  62     -17.587   9.977  -9.878  1.00 84.08           H  
ATOM   1004  N   VAL A  63     -18.437   7.894  -4.458  1.00 90.91           N  
ATOM   1005  H   VAL A  63     -18.492   8.807  -4.029  1.00 90.91           H  
ATOM   1006  CA  VAL A  63     -19.497   6.947  -4.108  1.00 90.91           C  
ATOM   1007  HA  VAL A  63     -19.469   6.107  -4.802  1.00 90.91           H  
ATOM   1008  C   VAL A  63     -20.835   7.643  -4.303  1.00 90.91           C  
ATOM   1009  CB  VAL A  63     -19.312   6.380  -2.690  1.00 90.91           C  
ATOM   1010  HB  VAL A  63     -20.080   5.624  -2.523  1.00 90.91           H  
ATOM   1011  O   VAL A  63     -20.906   8.864  -4.156  1.00 90.91           O  
ATOM   1012  CG1 VAL A  63     -17.943   5.702  -2.580  1.00 90.91           C  
ATOM   1013 HG11 VAL A  63     -17.839   4.938  -3.351  1.00 90.91           H  
ATOM   1014 HG12 VAL A  63     -17.844   5.227  -1.604  1.00 90.91           H  
ATOM   1015 HG13 VAL A  63     -17.137   6.428  -2.687  1.00 90.91           H  
ATOM   1016  CG2 VAL A  63     -19.436   7.434  -1.587  1.00 90.91           C  
ATOM   1017 HG21 VAL A  63     -18.669   8.200  -1.699  1.00 90.91           H  
ATOM   1018 HG22 VAL A  63     -20.422   7.896  -1.631  1.00 90.91           H  
ATOM   1019 HG23 VAL A  63     -19.325   6.951  -0.616  1.00 90.91           H  
ATOM   1020  N   TYR A  64     -21.870   6.902  -4.690  1.00 90.62           N  
ATOM   1021  H   TYR A  64     -21.751   5.910  -4.839  1.00 90.62           H  
ATOM   1022  CA  TYR A  64     -23.122   7.508  -5.155  1.00 90.62           C  
ATOM   1023  HA  TYR A  64     -22.896   8.451  -5.652  1.00 90.62           H  
ATOM   1024  C   TYR A  64     -24.104   7.856  -4.036  1.00 90.62           C  
ATOM   1025  CB  TYR A  64     -23.758   6.592  -6.204  1.00 90.62           C  
ATOM   1026  HB2 TYR A  64     -23.890   5.593  -5.789  1.00 90.62           H  
ATOM   1027  HB3 TYR A  64     -24.746   6.977  -6.455  1.00 90.62           H  
ATOM   1028  O   TYR A  64     -24.818   8.845  -4.155  1.00 90.62           O  
ATOM   1029  CG  TYR A  64     -22.941   6.523  -7.479  1.00 90.62           C  
ATOM   1030  CD1 TYR A  64     -22.932   7.623  -8.359  1.00 90.62           C  
ATOM   1031  HD1 TYR A  64     -23.537   8.490  -8.137  1.00 90.62           H  
ATOM   1032  CD2 TYR A  64     -22.187   5.375  -7.784  1.00 90.62           C  
ATOM   1033  HD2 TYR A  64     -22.240   4.509  -7.141  1.00 90.62           H  
ATOM   1034  CE1 TYR A  64     -22.175   7.574  -9.544  1.00 90.62           C  
ATOM   1035  HE1 TYR A  64     -22.198   8.406 -10.232  1.00 90.62           H  
ATOM   1036  CE2 TYR A  64     -21.409   5.330  -8.956  1.00 90.62           C  
ATOM   1037  HE2 TYR A  64     -20.847   4.442  -9.207  1.00 90.62           H  
ATOM   1038  OH  TYR A  64     -20.688   6.372 -10.992  1.00 90.62           O  
ATOM   1039  HH  TYR A  64     -20.917   7.093 -11.582  1.00 90.62           H  
ATOM   1040  CZ  TYR A  64     -21.410   6.426  -9.842  1.00 90.62           C  
ATOM   1041  N   GLY A  65     -24.096   7.102  -2.941  1.00 94.21           N  
ATOM   1042  H   GLY A  65     -23.455   6.323  -2.878  1.00 94.21           H  
ATOM   1043  CA  GLY A  65     -25.064   7.244  -1.858  1.00 94.21           C  
ATOM   1044  HA2 GLY A  65     -25.999   6.758  -2.137  1.00 94.21           H  
ATOM   1045  HA3 GLY A  65     -25.291   8.295  -1.676  1.00 94.21           H  
ATOM   1046  C   GLY A  65     -24.567   6.613  -0.565  1.00 94.21           C  
ATOM   1047  O   GLY A  65     -23.458   6.062  -0.514  1.00 94.21           O  
ATOM   1048  N   ILE A  66     -25.386   6.722   0.478  1.00 95.41           N  
ATOM   1049  H   ILE A  66     -26.283   7.164   0.335  1.00 95.41           H  
ATOM   1050  CA  ILE A  66     -25.162   6.017   1.742  1.00 95.41           C  
ATOM   1051  HA  ILE A  66     -24.195   6.311   2.151  1.00 95.41           H  
ATOM   1052  C   ILE A  66     -25.122   4.512   1.464  1.00 95.41           C  
ATOM   1053  CB  ILE A  66     -26.266   6.386   2.757  1.00 95.41           C  
ATOM   1054  HB  ILE A  66     -27.237   6.168   2.312  1.00 95.41           H  
ATOM   1055  O   ILE A  66     -25.920   4.004   0.681  1.00 95.41           O  
ATOM   1056  CG1 ILE A  66     -26.188   7.893   3.084  1.00 95.41           C  
ATOM   1057 HG12 ILE A  66     -25.227   8.128   3.540  1.00 95.41           H  
ATOM   1058 HG13 ILE A  66     -26.277   8.461   2.158  1.00 95.41           H  
ATOM   1059  CG2 ILE A  66     -26.129   5.574   4.052  1.00 95.41           C  
ATOM   1060 HG21 ILE A  66     -25.174   5.813   4.521  1.00 95.41           H  
ATOM   1061 HG22 ILE A  66     -26.947   5.803   4.736  1.00 95.41           H  
ATOM   1062 HG23 ILE A  66     -26.200   4.507   3.844  1.00 95.41           H  
ATOM   1063  CD1 ILE A  66     -27.312   8.376   4.000  1.00 95.41           C  
ATOM   1064 HD11 ILE A  66     -28.271   8.023   3.620  1.00 95.41           H  
ATOM   1065 HD12 ILE A  66     -27.166   8.022   5.020  1.00 95.41           H  
ATOM   1066 HD13 ILE A  66     -27.314   9.466   4.003  1.00 95.41           H  
ATOM   1067  N   ASP A  67     -24.169   3.802   2.072  1.00 96.31           N  
ATOM   1068  H   ASP A  67     -23.474   4.278   2.629  1.00 96.31           H  
ATOM   1069  CA  ASP A  67     -24.017   2.348   1.936  1.00 96.31           C  
ATOM   1070  HA  ASP A  67     -23.106   2.089   2.477  1.00 96.31           H  
ATOM   1071  C   ASP A  67     -23.747   1.861   0.500  1.00 96.31           C  
ATOM   1072  CB  ASP A  67     -25.172   1.607   2.642  1.00 96.31           C  
ATOM   1073  HB2 ASP A  67     -25.000   0.536   2.542  1.00 96.31           H  
ATOM   1074  HB3 ASP A  67     -26.123   1.847   2.168  1.00 96.31           H  
ATOM   1075  O   ASP A  67     -23.734   0.665   0.219  1.00 96.31           O  
ATOM   1076  CG  ASP A  67     -25.239   1.920   4.136  1.00 96.31           C  
ATOM   1077  OD1 ASP A  67     -24.170   2.151   4.744  1.00 96.31           O  
ATOM   1078  OD2 ASP A  67     -26.325   1.956   4.747  1.00 96.31           O  
ATOM   1079  N   HIS A  68     -23.416   2.760  -0.430  1.00 95.62           N  
ATOM   1080  H   HIS A  68     -23.533   3.741  -0.218  1.00 95.62           H  
ATOM   1081  CA  HIS A  68     -22.927   2.337  -1.739  1.00 95.62           C  
ATOM   1082  HA  HIS A  68     -23.656   1.661  -2.185  1.00 95.62           H  
ATOM   1083  C   HIS A  68     -21.603   1.569  -1.605  1.00 95.62           C  
ATOM   1084  CB  HIS A  68     -22.774   3.561  -2.645  1.00 95.62           C  
ATOM   1085  HB2 HIS A  68     -22.146   4.301  -2.149  1.00 95.62           H  
ATOM   1086  HB3 HIS A  68     -23.757   4.002  -2.811  1.00 95.62           H  
ATOM   1087  O   HIS A  68     -21.414   0.521  -2.221  1.00 95.62           O  
ATOM   1088  CG  HIS A  68     -22.162   3.215  -3.978  1.00 95.62           C  
ATOM   1089  CD2 HIS A  68     -22.661   2.333  -4.897  1.00 95.62           C  
ATOM   1090  HD2 HIS A  68     -23.595   1.795  -4.824  1.00 95.62           H  
ATOM   1091  ND1 HIS A  68     -20.930   3.625  -4.436  1.00 95.62           N  
ATOM   1092  HD1 HIS A  68     -20.207   4.051  -3.873  1.00 95.62           H  
ATOM   1093  CE1 HIS A  68     -20.697   3.004  -5.604  1.00 95.62           C  
ATOM   1094  HE1 HIS A  68     -19.772   3.051  -6.160  1.00 95.62           H  
ATOM   1095  NE2 HIS A  68     -21.731   2.222  -5.934  1.00 95.62           N  
ATOM   1096  N   GLN A  69     -20.688   2.076  -0.776  1.00 95.50           N  
ATOM   1097  H   GLN A  69     -20.941   2.874  -0.212  1.00 95.50           H  
ATOM   1098  CA  GLN A  69     -19.384   1.465  -0.569  1.00 95.50           C  
ATOM   1099  HA  GLN A  69     -19.462   0.399  -0.781  1.00 95.50           H  
ATOM   1100  C   GLN A  69     -18.923   1.643   0.874  1.00 95.50           C  
ATOM   1101  CB  GLN A  69     -18.383   2.066  -1.560  1.00 95.50           C  
ATOM   1102  HB2 GLN A  69     -18.314   3.136  -1.367  1.00 95.50           H  
ATOM   1103  HB3 GLN A  69     -18.760   1.920  -2.573  1.00 95.50           H  
ATOM   1104  O   GLN A  69     -18.798   2.766   1.369  1.00 95.50           O  
ATOM   1105  CG  GLN A  69     -16.979   1.455  -1.463  1.00 95.50           C  
ATOM   1106  HG2 GLN A  69     -17.014   0.397  -1.722  1.00 95.50           H  
ATOM   1107  HG3 GLN A  69     -16.607   1.547  -0.442  1.00 95.50           H  
ATOM   1108  CD  GLN A  69     -16.009   2.165  -2.398  1.00 95.50           C  
ATOM   1109  NE2 GLN A  69     -14.814   2.470  -1.956  1.00 95.50           N  
ATOM   1110 HE21 GLN A  69     -14.166   2.838  -2.638  1.00 95.50           H  
ATOM   1111 HE22 GLN A  69     -14.461   2.094  -1.088  1.00 95.50           H  
ATOM   1112  OE1 GLN A  69     -16.294   2.495  -3.536  1.00 95.50           O  
ATOM   1113  N   TRP A  70     -18.594   0.533   1.521  1.00 96.27           N  
ATOM   1114  H   TRP A  70     -18.715  -0.350   1.046  1.00 96.27           H  
ATOM   1115  CA  TRP A  70     -17.854   0.528   2.777  1.00 96.27           C  
ATOM   1116  HA  TRP A  70     -17.932   1.505   3.253  1.00 96.27           H  
ATOM   1117  C   TRP A  70     -16.375   0.269   2.518  1.00 96.27           C  
ATOM   1118  CB  TRP A  70     -18.453  -0.497   3.738  1.00 96.27           C  
ATOM   1119  HB2 TRP A  70     -18.488  -1.467   3.242  1.00 96.27           H  
ATOM   1120  HB3 TRP A  70     -17.787  -0.591   4.596  1.00 96.27           H  
ATOM   1121  O   TRP A  70     -16.008  -0.395   1.550  1.00 96.27           O  
ATOM   1122  CG  TRP A  70     -19.819  -0.183   4.270  1.00 96.27           C  
ATOM   1123  CD1 TRP A  70     -20.596   0.886   3.961  1.00 96.27           C  
ATOM   1124  HD1 TRP A  70     -20.349   1.681   3.272  1.00 96.27           H  
ATOM   1125  CD2 TRP A  70     -20.608  -0.983   5.201  1.00 96.27           C  
ATOM   1126  CE2 TRP A  70     -21.851  -0.327   5.417  1.00 96.27           C  
ATOM   1127  CE3 TRP A  70     -20.410  -2.214   5.864  1.00 96.27           C  
ATOM   1128  HE3 TRP A  70     -19.499  -2.765   5.683  1.00 96.27           H  
ATOM   1129  NE1 TRP A  70     -21.790   0.799   4.639  1.00 96.27           N  
ATOM   1130  HE1 TRP A  70     -22.548   1.460   4.553  1.00 96.27           H  
ATOM   1131  CH2 TRP A  70     -22.595  -2.045   6.946  1.00 96.27           C  
ATOM   1132  HH2 TRP A  70     -23.339  -2.446   7.619  1.00 96.27           H  
ATOM   1133  CZ2 TRP A  70     -22.835  -0.840   6.266  1.00 96.27           C  
ATOM   1134  HZ2 TRP A  70     -23.757  -0.294   6.397  1.00 96.27           H  
ATOM   1135  CZ3 TRP A  70     -21.387  -2.735   6.736  1.00 96.27           C  
ATOM   1136  HZ3 TRP A  70     -21.218  -3.679   7.232  1.00 96.27           H  
ATOM   1137  N   VAL A  71     -15.523   0.786   3.395  1.00 94.96           N  
ATOM   1138  H   VAL A  71     -15.900   1.332   4.156  1.00 94.96           H  
ATOM   1139  CA  VAL A  71     -14.089   0.487   3.419  1.00 94.96           C  
ATOM   1140  HA  VAL A  71     -13.849  -0.199   2.607  1.00 94.96           H  
ATOM   1141  C   VAL A  71     -13.783  -0.205   4.737  1.00 94.96           C  
ATOM   1142  CB  VAL A  71     -13.231   1.752   3.236  1.00 94.96           C  
ATOM   1143  HB  VAL A  71     -13.308   2.379   4.125  1.00 94.96           H  
ATOM   1144  O   VAL A  71     -14.163   0.316   5.787  1.00 94.96           O  
ATOM   1145  CG1 VAL A  71     -11.759   1.378   3.029  1.00 94.96           C  
ATOM   1146 HG11 VAL A  71     -11.406   0.762   3.856  1.00 94.96           H  
ATOM   1147 HG12 VAL A  71     -11.647   0.807   2.108  1.00 94.96           H  
ATOM   1148 HG13 VAL A  71     -11.147   2.278   2.971  1.00 94.96           H  
ATOM   1149  CG2 VAL A  71     -13.672   2.587   2.025  1.00 94.96           C  
ATOM   1150 HG21 VAL A  71     -13.694   1.961   1.133  1.00 94.96           H  
ATOM   1151 HG22 VAL A  71     -12.979   3.413   1.866  1.00 94.96           H  
ATOM   1152 HG23 VAL A  71     -14.668   2.993   2.200  1.00 94.96           H  
ATOM   1153  N   ALA A  72     -13.118  -1.356   4.691  1.00 95.32           N  
ATOM   1154  H   ALA A  72     -12.816  -1.720   3.798  1.00 95.32           H  
ATOM   1155  CA  ALA A  72     -12.713  -2.089   5.880  1.00 95.32           C  
ATOM   1156  HA  ALA A  72     -12.964  -1.470   6.742  1.00 95.32           H  
ATOM   1157  C   ALA A  72     -11.200  -2.308   5.942  1.00 95.32           C  
ATOM   1158  CB  ALA A  72     -13.515  -3.386   6.006  1.00 95.32           C  
ATOM   1159  HB1 ALA A  72     -13.236  -3.892   6.931  1.00 95.32           H  
ATOM   1160  HB2 ALA A  72     -13.310  -4.049   5.166  1.00 95.32           H  
ATOM   1161  HB3 ALA A  72     -14.580  -3.154   6.030  1.00 95.32           H  
ATOM   1162  O   ALA A  72     -10.545  -2.482   4.915  1.00 95.32           O  
ATOM   1163  N   ASP A  73     -10.665  -2.274   7.159  1.00 94.33           N  
ATOM   1164  H   ASP A  73     -11.272  -2.124   7.952  1.00 94.33           H  
ATOM   1165  CA  ASP A  73      -9.246  -2.472   7.447  1.00 94.33           C  
ATOM   1166  HA  ASP A  73      -8.842  -3.206   6.749  1.00 94.33           H  
ATOM   1167  C   ASP A  73      -9.058  -3.018   8.873  1.00 94.33           C  
ATOM   1168  CB  ASP A  73      -8.510  -1.136   7.226  1.00 94.33           C  
ATOM   1169  HB2 ASP A  73      -8.812  -0.737   6.258  1.00 94.33           H  
ATOM   1170  HB3 ASP A  73      -8.822  -0.429   7.995  1.00 94.33           H  
ATOM   1171  O   ASP A  73      -9.978  -2.997   9.698  1.00 94.33           O  
ATOM   1172  CG  ASP A  73      -6.981  -1.244   7.211  1.00 94.33           C  
ATOM   1173  OD1 ASP A  73      -6.473  -2.373   7.071  1.00 94.33           O  
ATOM   1174  OD2 ASP A  73      -6.337  -0.183   7.395  1.00 94.33           O  
ATOM   1175  N   LEU A  74      -7.862  -3.519   9.175  1.00 94.66           N  
ATOM   1176  H   LEU A  74      -7.138  -3.433   8.475  1.00 94.66           H  
ATOM   1177  CA  LEU A  74      -7.503  -4.031  10.491  1.00 94.66           C  
ATOM   1178  HA  LEU A  74      -8.388  -4.005  11.127  1.00 94.66           H  
ATOM   1179  C   LEU A  74      -6.463  -3.153  11.171  1.00 94.66           C  
ATOM   1180  CB  LEU A  74      -7.021  -5.485  10.398  1.00 94.66           C  
ATOM   1181  HB2 LEU A  74      -6.252  -5.537   9.627  1.00 94.66           H  
ATOM   1182  HB3 LEU A  74      -6.568  -5.771  11.348  1.00 94.66           H  
ATOM   1183  O   LEU A  74      -5.389  -2.867  10.649  1.00 94.66           O  
ATOM   1184  CG  LEU A  74      -8.139  -6.486  10.070  1.00 94.66           C  
ATOM   1185  HG  LEU A  74      -8.677  -6.170   9.177  1.00 94.66           H  
ATOM   1186  CD1 LEU A  74      -7.517  -7.849   9.827  1.00 94.66           C  
ATOM   1187 HD11 LEU A  74      -6.784  -7.735   9.029  1.00 94.66           H  
ATOM   1188 HD12 LEU A  74      -8.288  -8.540   9.484  1.00 94.66           H  
ATOM   1189 HD13 LEU A  74      -7.044  -8.230  10.732  1.00 94.66           H  
ATOM   1190  CD2 LEU A  74      -9.117  -6.683  11.224  1.00 94.66           C  
ATOM   1191 HD21 LEU A  74      -9.500  -5.716  11.549  1.00 94.66           H  
ATOM   1192 HD22 LEU A  74      -8.622  -7.161  12.070  1.00 94.66           H  
ATOM   1193 HD23 LEU A  74      -9.954  -7.291  10.883  1.00 94.66           H  
ATOM   1194  N   ILE A  75      -6.741  -2.815  12.424  1.00 95.36           N  
ATOM   1195  H   ILE A  75      -7.650  -3.062  12.789  1.00 95.36           H  
ATOM   1196  CA  ILE A  75      -5.754  -2.222  13.314  1.00 95.36           C  
ATOM   1197  HA  ILE A  75      -4.966  -1.763  12.717  1.00 95.36           H  
ATOM   1198  C   ILE A  75      -5.122  -3.317  14.166  1.00 95.36           C  
ATOM   1199  CB  ILE A  75      -6.389  -1.118  14.172  1.00 95.36           C  
ATOM   1200  HB  ILE A  75      -7.215  -1.550  14.737  1.00 95.36           H  
ATOM   1201  O   ILE A  75      -5.826  -4.026  14.881  1.00 95.36           O  
ATOM   1202  CG1 ILE A  75      -6.940   0.017  13.284  1.00 95.36           C  
ATOM   1203 HG12 ILE A  75      -7.651  -0.398  12.570  1.00 95.36           H  
ATOM   1204 HG13 ILE A  75      -6.127   0.484  12.729  1.00 95.36           H  
ATOM   1205  CG2 ILE A  75      -5.340  -0.613  15.169  1.00 95.36           C  
ATOM   1206 HG21 ILE A  75      -4.392  -0.486  14.646  1.00 95.36           H  
ATOM   1207 HG22 ILE A  75      -5.661   0.298  15.675  1.00 95.36           H  
ATOM   1208 HG23 ILE A  75      -5.173  -1.371  15.935  1.00 95.36           H  
ATOM   1209  CD1 ILE A  75      -7.684   1.078  14.096  1.00 95.36           C  
ATOM   1210 HD11 ILE A  75      -8.332   1.652  13.434  1.00 95.36           H  
ATOM   1211 HD12 ILE A  75      -6.979   1.758  14.574  1.00 95.36           H  
ATOM   1212 HD13 ILE A  75      -8.300   0.592  14.852  1.00 95.36           H  
ATOM   1213  N   ASP A  76      -3.793  -3.399  14.150  1.00 95.55           N  
ATOM   1214  H   ASP A  76      -3.277  -2.861  13.468  1.00 95.55           H  
ATOM   1215  CA  ASP A  76      -3.030  -4.202  15.105  1.00 95.55           C  
ATOM   1216  HA  ASP A  76      -3.516  -5.171  15.216  1.00 95.55           H  
ATOM   1217  C   ASP A  76      -2.994  -3.521  16.483  1.00 95.55           C  
ATOM   1218  CB  ASP A  76      -1.620  -4.457  14.560  1.00 95.55           C  
ATOM   1219  HB2 ASP A  76      -1.037  -3.537  14.605  1.00 95.55           H  
ATOM   1220  HB3 ASP A  76      -1.701  -4.752  13.514  1.00 95.55           H  
ATOM   1221  O   ASP A  76      -2.577  -2.364  16.617  1.00 95.55           O  
ATOM   1222  CG  ASP A  76      -0.888  -5.564  15.327  1.00 95.55           C  
ATOM   1223  OD1 ASP A  76      -0.974  -5.582  16.579  1.00 95.55           O  
ATOM   1224  OD2 ASP A  76      -0.252  -6.390  14.645  1.00 95.55           O  
ATOM   1225  N   VAL A  77      -3.452  -4.254  17.497  1.00 96.39           N  
ATOM   1226  H   VAL A  77      -3.757  -5.192  17.279  1.00 96.39           H  
ATOM   1227  CA  VAL A  77      -3.418  -3.889  18.919  1.00 96.39           C  
ATOM   1228  HA  VAL A  77      -2.716  -3.065  19.043  1.00 96.39           H  
ATOM   1229  C   VAL A  77      -2.872  -5.041  19.768  1.00 96.39           C  
ATOM   1230  CB  VAL A  77      -4.795  -3.414  19.429  1.00 96.39           C  
ATOM   1231  HB  VAL A  77      -4.729  -3.213  20.499  1.00 96.39           H  
ATOM   1232  O   VAL A  77      -3.134  -5.112  20.969  1.00 96.39           O  
ATOM   1233  CG1 VAL A  77      -5.236  -2.109  18.767  1.00 96.39           C  
ATOM   1234 HG11 VAL A  77      -6.069  -1.679  19.324  1.00 96.39           H  
ATOM   1235 HG12 VAL A  77      -4.411  -1.397  18.746  1.00 96.39           H  
ATOM   1236 HG13 VAL A  77      -5.570  -2.326  17.752  1.00 96.39           H  
ATOM   1237  CG2 VAL A  77      -5.890  -4.460  19.189  1.00 96.39           C  
ATOM   1238 HG21 VAL A  77      -6.852  -4.062  19.512  1.00 96.39           H  
ATOM   1239 HG22 VAL A  77      -5.971  -4.689  18.127  1.00 96.39           H  
ATOM   1240 HG23 VAL A  77      -5.669  -5.372  19.743  1.00 96.39           H  
ATOM   1241  N   GLN A  78      -2.093  -5.953  19.178  1.00 96.03           N  
ATOM   1242  H   GLN A  78      -1.866  -5.837  18.201  1.00 96.03           H  
ATOM   1243  CA  GLN A  78      -1.638  -7.181  19.833  1.00 96.03           C  
ATOM   1244  HA  GLN A  78      -2.515  -7.775  20.091  1.00 96.03           H  
ATOM   1245  C   GLN A  78      -0.876  -6.909  21.136  1.00 96.03           C  
ATOM   1246  CB  GLN A  78      -0.795  -7.984  18.832  1.00 96.03           C  
ATOM   1247  HB2 GLN A  78       0.057  -7.389  18.505  1.00 96.03           H  
ATOM   1248  HB3 GLN A  78      -1.417  -8.203  17.964  1.00 96.03           H  
ATOM   1249  O   GLN A  78      -1.018  -7.666  22.099  1.00 96.03           O  
ATOM   1250  CG  GLN A  78      -0.285  -9.303  19.434  1.00 96.03           C  
ATOM   1251  HG2 GLN A  78       0.451  -9.084  20.207  1.00 96.03           H  
ATOM   1252  HG3 GLN A  78      -1.114  -9.841  19.893  1.00 96.03           H  
ATOM   1253  CD  GLN A  78       0.356 -10.220  18.399  1.00 96.03           C  
ATOM   1254  NE2 GLN A  78       1.391 -10.947  18.758  1.00 96.03           N  
ATOM   1255 HE21 GLN A  78       1.820 -11.480  18.015  1.00 96.03           H  
ATOM   1256 HE22 GLN A  78       1.838 -10.816  19.654  1.00 96.03           H  
ATOM   1257  OE1 GLN A  78      -0.096 -10.368  17.281  1.00 96.03           O  
ATOM   1258  N   ARG A  79      -0.134  -5.797  21.211  1.00 95.73           N  
ATOM   1259  H   ARG A  79      -0.093  -5.225  20.380  1.00 95.73           H  
ATOM   1260  CA  ARG A  79       0.591  -5.369  22.423  1.00 95.73           C  
ATOM   1261  HA  ARG A  79       1.264  -6.165  22.739  1.00 95.73           H  
ATOM   1262  C   ARG A  79      -0.322  -5.116  23.628  1.00 95.73           C  
ATOM   1263  CB  ARG A  79       1.418  -4.110  22.122  1.00 95.73           C  
ATOM   1264  HB2 ARG A  79       1.854  -3.753  23.056  1.00 95.73           H  
ATOM   1265  HB3 ARG A  79       0.766  -3.329  21.730  1.00 95.73           H  
ATOM   1266  O   ARG A  79       0.113  -5.286  24.757  1.00 95.73           O  
ATOM   1267  CG  ARG A  79       2.556  -4.382  21.130  1.00 95.73           C  
ATOM   1268  HG2 ARG A  79       3.179  -5.191  21.512  1.00 95.73           H  
ATOM   1269  HG3 ARG A  79       2.146  -4.675  20.163  1.00 95.73           H  
ATOM   1270  CD  ARG A  79       3.416  -3.127  20.953  1.00 95.73           C  
ATOM   1271  HD2 ARG A  79       2.792  -2.325  20.558  1.00 95.73           H  
ATOM   1272  HD3 ARG A  79       3.800  -2.826  21.928  1.00 95.73           H  
ATOM   1273  NE  ARG A  79       4.547  -3.371  20.039  1.00 95.73           N  
ATOM   1274  HE  ARG A  79       4.631  -4.300  19.652  1.00 95.73           H  
ATOM   1275  NH1 ARG A  79       5.487  -1.276  20.157  1.00 95.73           N  
ATOM   1276 HH11 ARG A  79       6.255  -0.654  19.951  1.00 95.73           H  
ATOM   1277 HH12 ARG A  79       4.784  -0.999  20.828  1.00 95.73           H  
ATOM   1278  NH2 ARG A  79       6.463  -2.855  18.920  1.00 95.73           N  
ATOM   1279 HH21 ARG A  79       6.529  -3.804  18.581  1.00 95.73           H  
ATOM   1280 HH22 ARG A  79       7.210  -2.207  18.716  1.00 95.73           H  
ATOM   1281  CZ  ARG A  79       5.488  -2.502  19.709  1.00 95.73           C  
ATOM   1282  N   LEU A  80      -1.583  -4.755  23.395  1.00 95.96           N  
ATOM   1283  H   LEU A  80      -1.892  -4.698  22.436  1.00 95.96           H  
ATOM   1284  CA  LEU A  80      -2.576  -4.486  24.439  1.00 95.96           C  
ATOM   1285  HA  LEU A  80      -2.066  -4.222  25.366  1.00 95.96           H  
ATOM   1286  C   LEU A  80      -3.439  -5.720  24.761  1.00 95.96           C  
ATOM   1287  CB  LEU A  80      -3.435  -3.286  23.997  1.00 95.96           C  
ATOM   1288  HB2 LEU A  80      -3.947  -3.557  23.074  1.00 95.96           H  
ATOM   1289  HB3 LEU A  80      -4.191  -3.097  24.759  1.00 95.96           H  
ATOM   1290  O   LEU A  80      -4.259  -5.676  25.677  1.00 95.96           O  
ATOM   1291  CG  LEU A  80      -2.662  -1.972  23.766  1.00 95.96           C  
ATOM   1292  HG  LEU A  80      -1.866  -2.134  23.038  1.00 95.96           H  
ATOM   1293  CD1 LEU A  80      -3.610  -0.916  23.197  1.00 95.96           C  
ATOM   1294 HD11 LEU A  80      -3.063   0.008  23.010  1.00 95.96           H  
ATOM   1295 HD12 LEU A  80      -4.407  -0.714  23.912  1.00 95.96           H  
ATOM   1296 HD13 LEU A  80      -4.041  -1.266  22.260  1.00 95.96           H  
ATOM   1297  CD2 LEU A  80      -2.051  -1.431  25.058  1.00 95.96           C  
ATOM   1298 HD21 LEU A  80      -2.826  -1.301  25.814  1.00 95.96           H  
ATOM   1299 HD22 LEU A  80      -1.292  -2.114  25.439  1.00 95.96           H  
ATOM   1300 HD23 LEU A  80      -1.580  -0.465  24.874  1.00 95.96           H  
ATOM   1301  N   SER A  81      -3.278  -6.827  24.029  1.00 96.47           N  
ATOM   1302  H   SER A  81      -2.579  -6.810  23.299  1.00 96.47           H  
ATOM   1303  CA  SER A  81      -4.191  -7.981  24.081  1.00 96.47           C  
ATOM   1304  HA  SER A  81      -5.181  -7.638  23.781  1.00 96.47           H  
ATOM   1305  C   SER A  81      -4.345  -8.599  25.474  1.00 96.47           C  
ATOM   1306  CB  SER A  81      -3.751  -9.055  23.082  1.00 96.47           C  
ATOM   1307  HB2 SER A  81      -4.461  -9.882  23.114  1.00 96.47           H  
ATOM   1308  HB3 SER A  81      -3.757  -8.636  22.076  1.00 96.47           H  
ATOM   1309  O   SER A  81      -5.459  -8.978  25.844  1.00 96.47           O  
ATOM   1310  OG  SER A  81      -2.454  -9.539  23.380  1.00 96.47           O  
ATOM   1311  HG  SER A  81      -1.822  -8.924  22.999  1.00 96.47           H  
ATOM   1312  N   ARG A  82      -3.266  -8.631  26.272  1.00 96.99           N  
ATOM   1313  H   ARG A  82      -2.398  -8.297  25.879  1.00 96.99           H  
ATOM   1314  CA  ARG A  82      -3.257  -9.166  27.648  1.00 96.99           C  
ATOM   1315  HA  ARG A  82      -3.543 -10.218  27.631  1.00 96.99           H  
ATOM   1316  C   ARG A  82      -4.288  -8.485  28.557  1.00 96.99           C  
ATOM   1317  CB  ARG A  82      -1.847  -9.049  28.259  1.00 96.99           C  
ATOM   1318  HB2 ARG A  82      -1.494  -8.021  28.170  1.00 96.99           H  
ATOM   1319  HB3 ARG A  82      -1.913  -9.288  29.321  1.00 96.99           H  
ATOM   1320  O   ARG A  82      -4.944  -9.164  29.332  1.00 96.99           O  
ATOM   1321  CG  ARG A  82      -0.827 -10.005  27.618  1.00 96.99           C  
ATOM   1322  HG2 ARG A  82      -1.188 -11.029  27.714  1.00 96.99           H  
ATOM   1323  HG3 ARG A  82      -0.711  -9.766  26.560  1.00 96.99           H  
ATOM   1324  CD  ARG A  82       0.537  -9.886  28.316  1.00 96.99           C  
ATOM   1325  HD2 ARG A  82       0.402 -10.079  29.380  1.00 96.99           H  
ATOM   1326  HD3 ARG A  82       0.902  -8.866  28.194  1.00 96.99           H  
ATOM   1327  NE  ARG A  82       1.529 -10.840  27.775  1.00 96.99           N  
ATOM   1328  HE  ARG A  82       1.182 -11.578  27.178  1.00 96.99           H  
ATOM   1329  NH1 ARG A  82       3.365 -10.023  28.898  1.00 96.99           N  
ATOM   1330 HH11 ARG A  82       2.785  -9.339  29.364  1.00 96.99           H  
ATOM   1331 HH12 ARG A  82       4.334 -10.106  29.168  1.00 96.99           H  
ATOM   1332  NH2 ARG A  82       3.593 -11.799  27.576  1.00 96.99           N  
ATOM   1333 HH21 ARG A  82       3.213 -12.553  27.021  1.00 96.99           H  
ATOM   1334 HH22 ARG A  82       4.559 -11.848  27.870  1.00 96.99           H  
ATOM   1335  CZ  ARG A  82       2.818 -10.881  28.082  1.00 96.99           C  
ATOM   1336  N   HIS A  83      -4.496  -7.178  28.399  1.00 96.93           N  
ATOM   1337  H   HIS A  83      -3.944  -6.687  27.710  1.00 96.93           H  
ATOM   1338  CA  HIS A  83      -5.442  -6.393  29.208  1.00 96.93           C  
ATOM   1339  HA  HIS A  83      -5.567  -6.881  30.175  1.00 96.93           H  
ATOM   1340  C   HIS A  83      -6.842  -6.289  28.579  1.00 96.93           C  
ATOM   1341  CB  HIS A  83      -4.843  -5.003  29.468  1.00 96.93           C  
ATOM   1342  HB2 HIS A  83      -4.761  -4.462  28.525  1.00 96.93           H  
ATOM   1343  HB3 HIS A  83      -5.510  -4.440  30.121  1.00 96.93           H  
ATOM   1344  O   HIS A  83      -7.757  -5.723  29.172  1.00 96.93           O  
ATOM   1345  CG  HIS A  83      -3.484  -5.070  30.113  1.00 96.93           C  
ATOM   1346  CD2 HIS A  83      -2.279  -5.043  29.464  1.00 96.93           C  
ATOM   1347  HD2 HIS A  83      -2.131  -4.932  28.400  1.00 96.93           H  
ATOM   1348  ND1 HIS A  83      -3.216  -5.232  31.455  1.00 96.93           N  
ATOM   1349  HD1 HIS A  83      -3.884  -5.254  32.212  1.00 96.93           H  
ATOM   1350  CE1 HIS A  83      -1.883  -5.303  31.607  1.00 96.93           C  
ATOM   1351  HE1 HIS A  83      -1.369  -5.411  32.551  1.00 96.93           H  
ATOM   1352  NE2 HIS A  83      -1.274  -5.219  30.413  1.00 96.93           N  
ATOM   1353  N   ASN A  84      -7.025  -6.816  27.363  1.00 97.25           N  
ATOM   1354  H   ASN A  84      -6.251  -7.317  26.950  1.00 97.25           H  
ATOM   1355  CA  ASN A  84      -8.217  -6.605  26.538  1.00 97.25           C  
ATOM   1356  HA  ASN A  84      -8.992  -6.132  27.141  1.00 97.25           H  
ATOM   1357  C   ASN A  84      -8.819  -7.933  26.066  1.00 97.25           C  
ATOM   1358  CB  ASN A  84      -7.879  -5.639  25.389  1.00 97.25           C  
ATOM   1359  HB2 ASN A  84      -7.020  -6.005  24.827  1.00 97.25           H  
ATOM   1360  HB3 ASN A  84      -8.727  -5.563  24.708  1.00 97.25           H  
ATOM   1361  O   ASN A  84      -9.091  -8.108  24.881  1.00 97.25           O  
ATOM   1362  CG  ASN A  84      -7.608  -4.252  25.921  1.00 97.25           C  
ATOM   1363  ND2 ASN A  84      -6.363  -3.897  26.105  1.00 97.25           N  
ATOM   1364 HD21 ASN A  84      -5.618  -4.562  25.950  1.00 97.25           H  
ATOM   1365 HD22 ASN A  84      -6.164  -3.028  26.580  1.00 97.25           H  
ATOM   1366  OD1 ASN A  84      -8.524  -3.504  26.213  1.00 97.25           O  
ATOM   1367  N   LYS A  85      -9.001  -8.891  26.986  1.00 96.38           N  
ATOM   1368  H   LYS A  85      -8.706  -8.683  27.929  1.00 96.38           H  
ATOM   1369  CA  LYS A  85      -9.657 -10.195  26.732  1.00 96.38           C  
ATOM   1370  HA  LYS A  85      -9.508 -10.815  27.616  1.00 96.38           H  
ATOM   1371  C   LYS A  85      -9.039 -11.004  25.573  1.00 96.38           C  
ATOM   1372  CB  LYS A  85     -11.179 -10.000  26.557  1.00 96.38           C  
ATOM   1373  HB2 LYS A  85     -11.639 -10.976  26.401  1.00 96.38           H  
ATOM   1374  HB3 LYS A  85     -11.360  -9.402  25.664  1.00 96.38           H  
ATOM   1375  O   LYS A  85      -9.722 -11.796  24.920  1.00 96.38           O  
ATOM   1376  CG  LYS A  85     -11.881  -9.341  27.756  1.00 96.38           C  
ATOM   1377  HG2 LYS A  85     -11.464  -8.349  27.933  1.00 96.38           H  
ATOM   1378  HG3 LYS A  85     -11.735  -9.955  28.645  1.00 96.38           H  
ATOM   1379  CD  LYS A  85     -13.383  -9.203  27.466  1.00 96.38           C  
ATOM   1380  HD2 LYS A  85     -13.507  -8.582  26.579  1.00 96.38           H  
ATOM   1381  HD3 LYS A  85     -13.809 -10.186  27.267  1.00 96.38           H  
ATOM   1382  CE  LYS A  85     -14.126  -8.559  28.642  1.00 96.38           C  
ATOM   1383  HE2 LYS A  85     -13.565  -7.678  28.956  1.00 96.38           H  
ATOM   1384  HE3 LYS A  85     -14.161  -9.263  29.474  1.00 96.38           H  
ATOM   1385  NZ  LYS A  85     -15.494  -8.138  28.246  1.00 96.38           N  
ATOM   1386  HZ1 LYS A  85     -15.429  -7.426  27.533  1.00 96.38           H  
ATOM   1387  HZ2 LYS A  85     -16.038  -8.902  27.872  1.00 96.38           H  
ATOM   1388  HZ3 LYS A  85     -15.994  -7.715  29.014  1.00 96.38           H  
ATOM   1389  N   GLY A  86      -7.750 -10.799  25.294  1.00 96.57           N  
ATOM   1390  H   GLY A  86      -7.237 -10.132  25.853  1.00 96.57           H  
ATOM   1391  CA  GLY A  86      -7.035 -11.462  24.204  1.00 96.57           C  
ATOM   1392  HA2 GLY A  86      -7.291 -12.522  24.196  1.00 96.57           H  
ATOM   1393  HA3 GLY A  86      -5.965 -11.373  24.392  1.00 96.57           H  
ATOM   1394  C   GLY A  86      -7.312 -10.894  22.808  1.00 96.57           C  
ATOM   1395  O   GLY A  86      -6.906 -11.512  21.825  1.00 96.57           O  
ATOM   1396  N   TYR A  87      -7.980  -9.742  22.684  1.00 97.83           N  
ATOM   1397  H   TYR A  87      -8.323  -9.272  23.510  1.00 97.83           H  
ATOM   1398  CA  TYR A  87      -8.184  -9.087  21.391  1.00 97.83           C  
ATOM   1399  HA  TYR A  87      -8.558  -9.834  20.690  1.00 97.83           H  
ATOM   1400  C   TYR A  87      -6.862  -8.556  20.832  1.00 97.83           C  
ATOM   1401  CB  TYR A  87      -9.233  -7.976  21.502  1.00 97.83           C  
ATOM   1402  HB2 TYR A  87      -8.911  -7.257  22.255  1.00 97.83           H  
ATOM   1403  HB3 TYR A  87      -9.280  -7.450  20.548  1.00 97.83           H  
ATOM   1404  O   TYR A  87      -6.176  -7.753  21.467  1.00 97.83           O  
ATOM   1405  CG  TYR A  87     -10.632  -8.469  21.825  1.00 97.83           C  
ATOM   1406  CD1 TYR A  87     -11.237  -9.445  21.009  1.00 97.83           C  
ATOM   1407  HD1 TYR A  87     -10.699  -9.862  20.171  1.00 97.83           H  
ATOM   1408  CD2 TYR A  87     -11.366  -7.897  22.882  1.00 97.83           C  
ATOM   1409  HD2 TYR A  87     -10.921  -7.124  23.491  1.00 97.83           H  
ATOM   1410  CE1 TYR A  87     -12.556  -9.865  21.257  1.00 97.83           C  
ATOM   1411  HE1 TYR A  87     -13.032 -10.594  20.618  1.00 97.83           H  
ATOM   1412  CE2 TYR A  87     -12.685  -8.319  23.138  1.00 97.83           C  
ATOM   1413  HE2 TYR A  87     -13.255  -7.879  23.943  1.00 97.83           H  
ATOM   1414  OH  TYR A  87     -14.555  -9.703  22.564  1.00 97.83           O  
ATOM   1415  HH  TYR A  87     -14.960  -9.209  23.281  1.00 97.83           H  
ATOM   1416  CZ  TYR A  87     -13.279  -9.305  22.327  1.00 97.83           C  
ATOM   1417  N   LYS A  88      -6.504  -9.020  19.633  1.00 97.68           N  
ATOM   1418  H   LYS A  88      -7.159  -9.623  19.157  1.00 97.68           H  
ATOM   1419  CA  LYS A  88      -5.244  -8.687  18.951  1.00 97.68           C  
ATOM   1420  HA  LYS A  88      -4.573  -8.192  19.653  1.00 97.68           H  
ATOM   1421  C   LYS A  88      -5.442  -7.698  17.809  1.00 97.68           C  
ATOM   1422  CB  LYS A  88      -4.562  -9.966  18.440  1.00 97.68           C  
ATOM   1423  HB2 LYS A  88      -3.658  -9.686  17.899  1.00 97.68           H  
ATOM   1424  HB3 LYS A  88      -5.232 -10.475  17.747  1.00 97.68           H  
ATOM   1425  O   LYS A  88      -4.508  -6.979  17.469  1.00 97.68           O  
ATOM   1426  CG  LYS A  88      -4.181 -10.934  19.569  1.00 97.68           C  
ATOM   1427  HG2 LYS A  88      -3.544 -10.421  20.289  1.00 97.68           H  
ATOM   1428  HG3 LYS A  88      -5.088 -11.270  20.072  1.00 97.68           H  
ATOM   1429  CD  LYS A  88      -3.446 -12.162  19.018  1.00 97.68           C  
ATOM   1430  HD2 LYS A  88      -2.495 -11.850  18.588  1.00 97.68           H  
ATOM   1431  HD3 LYS A  88      -4.053 -12.621  18.237  1.00 97.68           H  
ATOM   1432  CE  LYS A  88      -3.211 -13.174  20.145  1.00 97.68           C  
ATOM   1433  HE2 LYS A  88      -2.585 -12.710  20.907  1.00 97.68           H  
ATOM   1434  HE3 LYS A  88      -4.173 -13.407  20.602  1.00 97.68           H  
ATOM   1435  NZ  LYS A  88      -2.574 -14.418  19.641  1.00 97.68           N  
ATOM   1436  HZ1 LYS A  88      -2.412 -15.069  20.396  1.00 97.68           H  
ATOM   1437  HZ2 LYS A  88      -1.687 -14.213  19.203  1.00 97.68           H  
ATOM   1438  HZ3 LYS A  88      -3.171 -14.867  18.961  1.00 97.68           H  
ATOM   1439  N   PHE A  89      -6.648  -7.635  17.248  1.00 97.69           N  
ATOM   1440  H   PHE A  89      -7.387  -8.222  17.607  1.00 97.69           H  
ATOM   1441  CA  PHE A  89      -6.969  -6.769  16.119  1.00 97.69           C  
ATOM   1442  HA  PHE A  89      -6.186  -6.016  16.030  1.00 97.69           H  
ATOM   1443  C   PHE A  89      -8.292  -6.042  16.341  1.00 97.69           C  
ATOM   1444  CB  PHE A  89      -6.992  -7.581  14.814  1.00 97.69           C  
ATOM   1445  HB2 PHE A  89      -7.872  -8.224  14.805  1.00 97.69           H  
ATOM   1446  HB3 PHE A  89      -7.084  -6.890  13.975  1.00 97.69           H  
ATOM   1447  O   PHE A  89      -9.166  -6.535  17.053  1.00 97.69           O  
ATOM   1448  CG  PHE A  89      -5.760  -8.438  14.605  1.00 97.69           C  
ATOM   1449  CD1 PHE A  89      -4.574  -7.850  14.131  1.00 97.69           C  
ATOM   1450  HD1 PHE A  89      -4.555  -6.799  13.880  1.00 97.69           H  
ATOM   1451  CD2 PHE A  89      -5.771  -9.797  14.977  1.00 97.69           C  
ATOM   1452  HD2 PHE A  89      -6.679 -10.243  15.357  1.00 97.69           H  
ATOM   1453  CE1 PHE A  89      -3.395  -8.611  14.048  1.00 97.69           C  
ATOM   1454  HE1 PHE A  89      -2.469  -8.144  13.748  1.00 97.69           H  
ATOM   1455  CE2 PHE A  89      -4.593 -10.559  14.887  1.00 97.69           C  
ATOM   1456  HE2 PHE A  89      -4.589 -11.595  15.194  1.00 97.69           H  
ATOM   1457  CZ  PHE A  89      -3.406  -9.966  14.420  1.00 97.69           C  
ATOM   1458  HZ  PHE A  89      -2.489 -10.536  14.384  1.00 97.69           H  
ATOM   1459  N   LEU A  90      -8.458  -4.889  15.700  1.00 97.70           N  
ATOM   1460  H   LEU A  90      -7.678  -4.527  15.171  1.00 97.70           H  
ATOM   1461  CA  LEU A  90      -9.743  -4.202  15.582  1.00 97.70           C  
ATOM   1462  HA  LEU A  90     -10.522  -4.772  16.088  1.00 97.70           H  
ATOM   1463  C   LEU A  90     -10.112  -4.118  14.104  1.00 97.70           C  
ATOM   1464  CB  LEU A  90      -9.682  -2.798  16.214  1.00 97.70           C  
ATOM   1465  HB2 LEU A  90     -10.687  -2.377  16.192  1.00 97.70           H  
ATOM   1466  HB3 LEU A  90      -9.059  -2.159  15.588  1.00 97.70           H  
ATOM   1467  O   LEU A  90      -9.387  -3.485  13.338  1.00 97.70           O  
ATOM   1468  CG  LEU A  90      -9.149  -2.728  17.652  1.00 97.70           C  
ATOM   1469  HG  LEU A  90      -8.141  -3.141  17.693  1.00 97.70           H  
ATOM   1470  CD1 LEU A  90      -9.083  -1.272  18.114  1.00 97.70           C  
ATOM   1471 HD11 LEU A  90     -10.078  -0.826  18.093  1.00 97.70           H  
ATOM   1472 HD12 LEU A  90      -8.691  -1.230  19.130  1.00 97.70           H  
ATOM   1473 HD13 LEU A  90      -8.418  -0.711  17.458  1.00 97.70           H  
ATOM   1474  CD2 LEU A  90     -10.050  -3.494  18.615  1.00 97.70           C  
ATOM   1475 HD21 LEU A  90     -10.018  -4.558  18.381  1.00 97.70           H  
ATOM   1476 HD22 LEU A  90     -11.075  -3.129  18.551  1.00 97.70           H  
ATOM   1477 HD23 LEU A  90      -9.670  -3.374  19.630  1.00 97.70           H  
ATOM   1478  N   LEU A  91     -11.233  -4.722  13.716  1.00 97.62           N  
ATOM   1479  H   LEU A  91     -11.788  -5.211  14.404  1.00 97.62           H  
ATOM   1480  CA  LEU A  91     -11.835  -4.502  12.405  1.00 97.62           C  
ATOM   1481  HA  LEU A  91     -11.068  -4.468  11.632  1.00 97.62           H  
ATOM   1482  C   LEU A  91     -12.519  -3.151  12.409  1.00 97.62           C  
ATOM   1483  CB  LEU A  91     -12.812  -5.644  12.088  1.00 97.62           C  
ATOM   1484  HB2 LEU A  91     -13.541  -5.718  12.895  1.00 97.62           H  
ATOM   1485  HB3 LEU A  91     -12.240  -6.571  12.050  1.00 97.62           H  
ATOM   1486  O   LEU A  91     -13.465  -2.950  13.169  1.00 97.62           O  
ATOM   1487  CG  LEU A  91     -13.562  -5.486  10.753  1.00 97.62           C  
ATOM   1488  HG  LEU A  91     -14.058  -4.515  10.729  1.00 97.62           H  
ATOM   1489  CD1 LEU A  91     -12.627  -5.592   9.549  1.00 97.62           C  
ATOM   1490 HD11 LEU A  91     -13.212  -5.551   8.630  1.00 97.62           H  
ATOM   1491 HD12 LEU A  91     -12.078  -6.533   9.577  1.00 97.62           H  
ATOM   1492 HD13 LEU A  91     -11.923  -4.760   9.539  1.00 97.62           H  
ATOM   1493  CD2 LEU A  91     -14.636  -6.565  10.634  1.00 97.62           C  
ATOM   1494 HD21 LEU A  91     -15.354  -6.465  11.448  1.00 97.62           H  
ATOM   1495 HD22 LEU A  91     -14.179  -7.554  10.665  1.00 97.62           H  
ATOM   1496 HD23 LEU A  91     -15.170  -6.452   9.690  1.00 97.62           H  
ATOM   1497  N   THR A  92     -12.049  -2.243  11.565  1.00 97.28           N  
ATOM   1498  H   THR A  92     -11.277  -2.485  10.960  1.00 97.28           H  
ATOM   1499  CA  THR A  92     -12.711  -0.973  11.294  1.00 97.28           C  
ATOM   1500  HA  THR A  92     -13.444  -0.774  12.076  1.00 97.28           H  
ATOM   1501  C   THR A  92     -13.463  -1.090   9.982  1.00 97.28           C  
ATOM   1502  CB  THR A  92     -11.725   0.203  11.290  1.00 97.28           C  
ATOM   1503  HB  THR A  92     -12.281   1.122  11.107  1.00 97.28           H  
ATOM   1504  O   THR A  92     -12.933  -1.586   8.995  1.00 97.28           O  
ATOM   1505  CG2 THR A  92     -11.012   0.321  12.637  1.00 97.28           C  
ATOM   1506 HG21 THR A  92     -10.277  -0.477  12.742  1.00 97.28           H  
ATOM   1507 HG22 THR A  92     -10.514   1.289  12.694  1.00 97.28           H  
ATOM   1508 HG23 THR A  92     -11.734   0.248  13.451  1.00 97.28           H  
ATOM   1509  OG1 THR A  92     -10.733   0.071  10.306  1.00 97.28           O  
ATOM   1510  HG1 THR A  92     -10.055   0.729  10.471  1.00 97.28           H  
ATOM   1511  N   VAL A  93     -14.719  -0.655   9.972  1.00 97.07           N  
ATOM   1512  H   VAL A  93     -15.125  -0.330  10.838  1.00 97.07           H  
ATOM   1513  CA  VAL A  93     -15.553  -0.593   8.769  1.00 97.07           C  
ATOM   1514  HA  VAL A  93     -14.927  -0.718   7.886  1.00 97.07           H  
ATOM   1515  C   VAL A  93     -16.185   0.781   8.730  1.00 97.07           C  
ATOM   1516  CB  VAL A  93     -16.629  -1.692   8.746  1.00 97.07           C  
ATOM   1517  HB  VAL A  93     -17.341  -1.516   9.552  1.00 97.07           H  
ATOM   1518  O   VAL A  93     -16.830   1.189   9.691  1.00 97.07           O  
ATOM   1519  CG1 VAL A  93     -17.395  -1.683   7.422  1.00 97.07           C  
ATOM   1520 HG11 VAL A  93     -16.711  -1.837   6.588  1.00 97.07           H  
ATOM   1521 HG12 VAL A  93     -18.131  -2.487   7.440  1.00 97.07           H  
ATOM   1522 HG13 VAL A  93     -17.927  -0.740   7.292  1.00 97.07           H  
ATOM   1523  CG2 VAL A  93     -16.022  -3.085   8.941  1.00 97.07           C  
ATOM   1524 HG21 VAL A  93     -15.693  -3.192   9.975  1.00 97.07           H  
ATOM   1525 HG22 VAL A  93     -16.759  -3.860   8.731  1.00 97.07           H  
ATOM   1526 HG23 VAL A  93     -15.165  -3.223   8.281  1.00 97.07           H  
ATOM   1527  N   ILE A  94     -15.979   1.518   7.648  1.00 96.70           N  
ATOM   1528  H   ILE A  94     -15.422   1.130   6.901  1.00 96.70           H  
ATOM   1529  CA  ILE A  94     -16.476   2.883   7.508  1.00 96.70           C  
ATOM   1530  HA  ILE A  94     -17.177   3.072   8.321  1.00 96.70           H  
ATOM   1531  C   ILE A  94     -17.270   3.036   6.218  1.00 96.70           C  
ATOM   1532  CB  ILE A  94     -15.330   3.907   7.669  1.00 96.70           C  
ATOM   1533  HB  ILE A  94     -14.907   3.751   8.661  1.00 96.70           H  
ATOM   1534  O   ILE A  94     -16.805   2.657   5.144  1.00 96.70           O  
ATOM   1535  CG1 ILE A  94     -15.882   5.348   7.618  1.00 96.70           C  
ATOM   1536 HG12 ILE A  94     -16.735   5.420   8.293  1.00 96.70           H  
ATOM   1537 HG13 ILE A  94     -16.226   5.570   6.607  1.00 96.70           H  
ATOM   1538  CG2 ILE A  94     -14.196   3.706   6.649  1.00 96.70           C  
ATOM   1539 HG21 ILE A  94     -14.542   3.935   5.641  1.00 96.70           H  
ATOM   1540 HG22 ILE A  94     -13.840   2.676   6.678  1.00 96.70           H  
ATOM   1541 HG23 ILE A  94     -13.346   4.337   6.911  1.00 96.70           H  
ATOM   1542  CD1 ILE A  94     -14.875   6.426   8.032  1.00 96.70           C  
ATOM   1543 HD11 ILE A  94     -14.512   6.219   9.040  1.00 96.70           H  
ATOM   1544 HD12 ILE A  94     -14.036   6.460   7.337  1.00 96.70           H  
ATOM   1545 HD13 ILE A  94     -15.366   7.399   8.033  1.00 96.70           H  
ATOM   1546  N   ASP A  95     -18.450   3.643   6.314  1.00 96.42           N  
ATOM   1547  H   ASP A  95     -18.803   3.887   7.228  1.00 96.42           H  
ATOM   1548  CA  ASP A  95     -19.204   4.037   5.129  1.00 96.42           C  
ATOM   1549  HA  ASP A  95     -19.210   3.200   4.431  1.00 96.42           H  
ATOM   1550  C   ASP A  95     -18.522   5.222   4.433  1.00 96.42           C  
ATOM   1551  CB  ASP A  95     -20.661   4.335   5.478  1.00 96.42           C  
ATOM   1552  HB2 ASP A  95     -21.152   3.426   5.824  1.00 96.42           H  
ATOM   1553  HB3 ASP A  95     -20.686   5.068   6.285  1.00 96.42           H  
ATOM   1554  O   ASP A  95     -18.291   6.287   5.023  1.00 96.42           O  
ATOM   1555  CG  ASP A  95     -21.394   4.872   4.248  1.00 96.42           C  
ATOM   1556  OD1 ASP A  95     -21.393   4.202   3.202  1.00 96.42           O  
ATOM   1557  OD2 ASP A  95     -21.882   6.022   4.325  1.00 96.42           O  
ATOM   1558  N   ALA A  96     -18.193   5.044   3.154  1.00 94.54           N  
ATOM   1559  H   ALA A  96     -18.473   4.189   2.696  1.00 94.54           H  
ATOM   1560  CA  ALA A  96     -17.380   5.990   2.409  1.00 94.54           C  
ATOM   1561  HA  ALA A  96     -16.477   6.189   2.986  1.00 94.54           H  
ATOM   1562  C   ALA A  96     -18.084   7.332   2.177  1.00 94.54           C  
ATOM   1563  CB  ALA A  96     -16.963   5.344   1.089  1.00 94.54           C  
ATOM   1564  HB1 ALA A  96     -17.862   5.073   0.535  1.00 94.54           H  
ATOM   1565  HB2 ALA A  96     -16.362   6.036   0.499  1.00 94.54           H  
ATOM   1566  HB3 ALA A  96     -16.388   4.439   1.281  1.00 94.54           H  
ATOM   1567  O   ALA A  96     -17.380   8.325   1.988  1.00 94.54           O  
ATOM   1568  N   LEU A  97     -19.422   7.409   2.233  1.00 95.21           N  
ATOM   1569  H   LEU A  97     -19.947   6.562   2.391  1.00 95.21           H  
ATOM   1570  CA  LEU A  97     -20.156   8.674   2.130  1.00 95.21           C  
ATOM   1571  HA  LEU A  97     -19.551   9.361   1.539  1.00 95.21           H  
ATOM   1572  C   LEU A  97     -20.343   9.320   3.509  1.00 95.21           C  
ATOM   1573  CB  LEU A  97     -21.492   8.480   1.383  1.00 95.21           C  
ATOM   1574  HB2 LEU A  97     -21.338   7.904   0.471  1.00 95.21           H  
ATOM   1575  HB3 LEU A  97     -22.172   7.903   2.009  1.00 95.21           H  
ATOM   1576  O   LEU A  97     -19.704  10.341   3.791  1.00 95.21           O  
ATOM   1577  CG  LEU A  97     -22.150   9.828   1.023  1.00 95.21           C  
ATOM   1578  HG  LEU A  97     -22.126  10.484   1.893  1.00 95.21           H  
ATOM   1579  CD1 LEU A  97     -21.445  10.525  -0.145  1.00 95.21           C  
ATOM   1580 HD11 LEU A  97     -20.382  10.651   0.060  1.00 95.21           H  
ATOM   1581 HD12 LEU A  97     -21.560   9.928  -1.050  1.00 95.21           H  
ATOM   1582 HD13 LEU A  97     -21.905  11.500  -0.307  1.00 95.21           H  
ATOM   1583  CD2 LEU A  97     -23.602   9.660   0.611  1.00 95.21           C  
ATOM   1584 HD21 LEU A  97     -24.070  10.634   0.469  1.00 95.21           H  
ATOM   1585 HD22 LEU A  97     -23.657   9.107  -0.327  1.00 95.21           H  
ATOM   1586 HD23 LEU A  97     -24.151   9.123   1.384  1.00 95.21           H  
ATOM   1587  N   SER A  98     -21.161   8.701   4.368  1.00 96.48           N  
ATOM   1588  H   SER A  98     -21.565   7.821   4.080  1.00 96.48           H  
ATOM   1589  CA  SER A  98     -21.572   9.224   5.681  1.00 96.48           C  
ATOM   1590  HA  SER A  98     -21.946  10.237   5.537  1.00 96.48           H  
ATOM   1591  C   SER A  98     -20.436   9.312   6.692  1.00 96.48           C  
ATOM   1592  CB  SER A  98     -22.699   8.378   6.297  1.00 96.48           C  
ATOM   1593  HB2 SER A  98     -23.016   8.844   7.230  1.00 96.48           H  
ATOM   1594  HB3 SER A  98     -23.549   8.338   5.616  1.00 96.48           H  
ATOM   1595  O   SER A  98     -20.554  10.027   7.683  1.00 96.48           O  
ATOM   1596  OG  SER A  98     -22.261   7.065   6.582  1.00 96.48           O  
ATOM   1597  HG  SER A  98     -22.117   6.654   5.727  1.00 96.48           H  
ATOM   1598  N   LYS A  99     -19.319   8.612   6.444  1.00 96.41           N  
ATOM   1599  H   LYS A  99     -19.333   8.000   5.641  1.00 96.41           H  
ATOM   1600  CA  LYS A  99     -18.205   8.451   7.389  1.00 96.41           C  
ATOM   1601  HA  LYS A  99     -17.494   7.762   6.931  1.00 96.41           H  
ATOM   1602  C   LYS A  99     -18.619   7.748   8.681  1.00 96.41           C  
ATOM   1603  CB  LYS A  99     -17.491   9.794   7.655  1.00 96.41           C  
ATOM   1604  HB2 LYS A  99     -16.598   9.605   8.251  1.00 96.41           H  
ATOM   1605  HB3 LYS A  99     -18.143  10.434   8.249  1.00 96.41           H  
ATOM   1606  O   LYS A  99     -17.911   7.871   9.677  1.00 96.41           O  
ATOM   1607  CG  LYS A  99     -17.080  10.570   6.398  1.00 96.41           C  
ATOM   1608  HG2 LYS A  99     -16.626  11.509   6.714  1.00 96.41           H  
ATOM   1609  HG3 LYS A  99     -17.958  10.807   5.797  1.00 96.41           H  
ATOM   1610  CD  LYS A  99     -16.063   9.782   5.564  1.00 96.41           C  
ATOM   1611  HD2 LYS A  99     -15.209   9.536   6.194  1.00 96.41           H  
ATOM   1612  HD3 LYS A  99     -16.501   8.851   5.206  1.00 96.41           H  
ATOM   1613  CE  LYS A  99     -15.582  10.622   4.381  1.00 96.41           C  
ATOM   1614  HE2 LYS A  99     -15.572  11.672   4.675  1.00 96.41           H  
ATOM   1615  HE3 LYS A  99     -14.566  10.318   4.132  1.00 96.41           H  
ATOM   1616  NZ  LYS A  99     -16.454  10.436   3.205  1.00 96.41           N  
ATOM   1617  HZ1 LYS A  99     -17.426  10.615   3.413  1.00 96.41           H  
ATOM   1618  HZ2 LYS A  99     -16.182  10.987   2.403  1.00 96.41           H  
ATOM   1619  HZ3 LYS A  99     -16.457   9.474   2.899  1.00 96.41           H  
ATOM   1620  N   PHE A 100     -19.748   7.041   8.682  1.00 97.44           N  
ATOM   1621  H   PHE A 100     -20.297   6.983   7.836  1.00 97.44           H  
ATOM   1622  CA  PHE A 100     -20.196   6.284   9.842  1.00 97.44           C  
ATOM   1623  HA  PHE A 100     -20.128   6.921  10.724  1.00 97.44           H  
ATOM   1624  C   PHE A 100     -19.275   5.085  10.049  1.00 97.44           C  
ATOM   1625  CB  PHE A 100     -21.659   5.876   9.668  1.00 97.44           C  
ATOM   1626  HB2 PHE A 100     -22.220   6.734   9.297  1.00 97.44           H  
ATOM   1627  HB3 PHE A 100     -21.728   5.082   8.924  1.00 97.44           H  
ATOM   1628  O   PHE A 100     -19.022   4.330   9.114  1.00 97.44           O  
ATOM   1629  CG  PHE A 100     -22.296   5.418  10.961  1.00 97.44           C  
ATOM   1630  CD1 PHE A 100     -22.081   4.112  11.436  1.00 97.44           C  
ATOM   1631  HD1 PHE A 100     -21.468   3.426  10.871  1.00 97.44           H  
ATOM   1632  CD2 PHE A 100     -23.097   6.306  11.702  1.00 97.44           C  
ATOM   1633  HD2 PHE A 100     -23.280   7.304  11.330  1.00 97.44           H  
ATOM   1634  CE1 PHE A 100     -22.669   3.697  12.643  1.00 97.44           C  
ATOM   1635  HE1 PHE A 100     -22.500   2.691  12.999  1.00 97.44           H  
ATOM   1636  CE2 PHE A 100     -23.693   5.888  12.904  1.00 97.44           C  
ATOM   1637  HE2 PHE A 100     -24.341   6.560  13.447  1.00 97.44           H  
ATOM   1638  CZ  PHE A 100     -23.483   4.580  13.372  1.00 97.44           C  
ATOM   1639  HZ  PHE A 100     -23.965   4.247  14.280  1.00 97.44           H  
ATOM   1640  N   LEU A 101     -18.749   4.949  11.263  1.00 97.90           N  
ATOM   1641  H   LEU A 101     -19.017   5.619  11.970  1.00 97.90           H  
ATOM   1642  CA  LEU A 101     -17.746   3.956  11.627  1.00 97.90           C  
ATOM   1643  HA  LEU A 101     -17.358   3.489  10.722  1.00 97.90           H  
ATOM   1644  C   LEU A 101     -18.353   2.863  12.506  1.00 97.90           C  
ATOM   1645  CB  LEU A 101     -16.584   4.681  12.329  1.00 97.90           C  
ATOM   1646  HB2 LEU A 101     -16.141   5.387  11.627  1.00 97.90           H  
ATOM   1647  HB3 LEU A 101     -17.001   5.246  13.163  1.00 97.90           H  
ATOM   1648  O   LEU A 101     -19.002   3.141  13.519  1.00 97.90           O  
ATOM   1649  CG  LEU A 101     -15.474   3.769  12.884  1.00 97.90           C  
ATOM   1650  HG  LEU A 101     -15.914   3.023  13.546  1.00 97.90           H  
ATOM   1651  CD1 LEU A 101     -14.699   3.043  11.785  1.00 97.90           C  
ATOM   1652 HD11 LEU A 101     -13.831   2.538  12.209  1.00 97.90           H  
ATOM   1653 HD12 LEU A 101     -15.336   2.281  11.334  1.00 97.90           H  
ATOM   1654 HD13 LEU A 101     -14.382   3.734  11.004  1.00 97.90           H  
ATOM   1655  CD2 LEU A 101     -14.511   4.604  13.730  1.00 97.90           C  
ATOM   1656 HD21 LEU A 101     -13.681   3.984  14.070  1.00 97.90           H  
ATOM   1657 HD22 LEU A 101     -14.133   5.444  13.148  1.00 97.90           H  
ATOM   1658 HD23 LEU A 101     -15.041   4.993  14.599  1.00 97.90           H  
ATOM   1659  N   TRP A 102     -18.027   1.623  12.173  1.00 98.07           N  
ATOM   1660  H   TRP A 102     -17.531   1.488  11.303  1.00 98.07           H  
ATOM   1661  CA  TRP A 102     -18.179   0.447  13.013  1.00 98.07           C  
ATOM   1662  HA  TRP A 102     -18.695   0.722  13.933  1.00 98.07           H  
ATOM   1663  C   TRP A 102     -16.810  -0.111  13.371  1.00 98.07           C  
ATOM   1664  CB  TRP A 102     -19.016  -0.603  12.292  1.00 98.07           C  
ATOM   1665  HB2 TRP A 102     -18.510  -0.895  11.372  1.00 98.07           H  
ATOM   1666  HB3 TRP A 102     -19.088  -1.488  12.925  1.00 98.07           H  
ATOM   1667  O   TRP A 102     -15.883  -0.088  12.561  1.00 98.07           O  
ATOM   1668  CG  TRP A 102     -20.393  -0.147  11.950  1.00 98.07           C  
ATOM   1669  CD1 TRP A 102     -21.484  -0.325  12.719  1.00 98.07           C  
ATOM   1670  HD1 TRP A 102     -21.460  -0.857  13.658  1.00 98.07           H  
ATOM   1671  CD2 TRP A 102     -20.856   0.512  10.735  1.00 98.07           C  
ATOM   1672  CE2 TRP A 102     -22.264   0.696  10.843  1.00 98.07           C  
ATOM   1673  CE3 TRP A 102     -20.243   0.928   9.537  1.00 98.07           C  
ATOM   1674  HE3 TRP A 102     -19.185   0.765   9.397  1.00 98.07           H  
ATOM   1675  NE1 TRP A 102     -22.600   0.167  12.070  1.00 98.07           N  
ATOM   1676  HE1 TRP A 102     -23.554   0.022  12.368  1.00 98.07           H  
ATOM   1677  CH2 TRP A 102     -22.383   1.667   8.632  1.00 98.07           C  
ATOM   1678  HH2 TRP A 102     -22.954   2.049   7.799  1.00 98.07           H  
ATOM   1679  CZ2 TRP A 102     -23.024   1.263   9.816  1.00 98.07           C  
ATOM   1680  HZ2 TRP A 102     -24.097   1.332   9.918  1.00 98.07           H  
ATOM   1681  CZ3 TRP A 102     -20.995   1.503   8.498  1.00 98.07           C  
ATOM   1682  HZ3 TRP A 102     -20.513   1.776   7.571  1.00 98.07           H  
ATOM   1683  N   VAL A 103     -16.688  -0.621  14.596  1.00 98.02           N  
ATOM   1684  H   VAL A 103     -17.495  -0.652  15.203  1.00 98.02           H  
ATOM   1685  CA  VAL A 103     -15.473  -1.297  15.049  1.00 98.02           C  
ATOM   1686  HA  VAL A 103     -14.906  -1.577  14.162  1.00 98.02           H  
ATOM   1687  C   VAL A 103     -15.845  -2.559  15.804  1.00 98.02           C  
ATOM   1688  CB  VAL A 103     -14.563  -0.404  15.908  1.00 98.02           C  
ATOM   1689  HB  VAL A 103     -15.046  -0.229  16.869  1.00 98.02           H  
ATOM   1690  O   VAL A 103     -16.679  -2.502  16.714  1.00 98.02           O  
ATOM   1691  CG1 VAL A 103     -13.213  -1.078  16.178  1.00 98.02           C  
ATOM   1692 HG11 VAL A 103     -12.584  -0.426  16.783  1.00 98.02           H  
ATOM   1693 HG12 VAL A 103     -13.351  -2.014  16.718  1.00 98.02           H  
ATOM   1694 HG13 VAL A 103     -12.708  -1.286  15.234  1.00 98.02           H  
ATOM   1695  CG2 VAL A 103     -14.286   0.947  15.238  1.00 98.02           C  
ATOM   1696 HG21 VAL A 103     -13.818   0.795  14.265  1.00 98.02           H  
ATOM   1697 HG22 VAL A 103     -15.218   1.495  15.102  1.00 98.02           H  
ATOM   1698 HG23 VAL A 103     -13.636   1.543  15.879  1.00 98.02           H  
ATOM   1699  N   VAL A 104     -15.211  -3.674  15.451  1.00 97.76           N  
ATOM   1700  H   VAL A 104     -14.553  -3.627  14.685  1.00 97.76           H  
ATOM   1701  CA  VAL A 104     -15.377  -4.964  16.129  1.00 97.76           C  
ATOM   1702  HA  VAL A 104     -15.996  -4.811  17.013  1.00 97.76           H  
ATOM   1703  C   VAL A 104     -14.004  -5.493  16.556  1.00 97.76           C  
ATOM   1704  CB  VAL A 104     -16.122  -5.982  15.246  1.00 97.76           C  
ATOM   1705  HB  VAL A 104     -15.543  -6.177  14.344  1.00 97.76           H  
ATOM   1706  O   VAL A 104     -13.110  -5.596  15.715  1.00 97.76           O  
ATOM   1707  CG1 VAL A 104     -16.337  -7.299  16.005  1.00 97.76           C  
ATOM   1708 HG11 VAL A 104     -16.869  -7.119  16.939  1.00 97.76           H  
ATOM   1709 HG12 VAL A 104     -15.380  -7.777  16.212  1.00 97.76           H  
ATOM   1710 HG13 VAL A 104     -16.926  -7.983  15.394  1.00 97.76           H  
ATOM   1711  CG2 VAL A 104     -17.506  -5.455  14.842  1.00 97.76           C  
ATOM   1712 HG21 VAL A 104     -17.403  -4.563  14.224  1.00 97.76           H  
ATOM   1713 HG22 VAL A 104     -18.026  -6.214  14.257  1.00 97.76           H  
ATOM   1714 HG23 VAL A 104     -18.096  -5.219  15.727  1.00 97.76           H  
ATOM   1715  N   PRO A 105     -13.797  -5.810  17.846  1.00 98.02           N  
ATOM   1716  CA  PRO A 105     -12.545  -6.391  18.311  1.00 98.02           C  
ATOM   1717  HA  PRO A 105     -11.700  -5.876  17.853  1.00 98.02           H  
ATOM   1718  C   PRO A 105     -12.460  -7.882  17.955  1.00 98.02           C  
ATOM   1719  CB  PRO A 105     -12.540  -6.129  19.814  1.00 98.02           C  
ATOM   1720  HB2 PRO A 105     -12.176  -5.120  20.010  1.00 98.02           H  
ATOM   1721  HB3 PRO A 105     -11.932  -6.858  20.351  1.00 98.02           H  
ATOM   1722  O   PRO A 105     -13.446  -8.615  18.067  1.00 98.02           O  
ATOM   1723  CG  PRO A 105     -14.017  -6.219  20.191  1.00 98.02           C  
ATOM   1724  HG2 PRO A 105     -14.237  -5.656  21.098  1.00 98.02           H  
ATOM   1725  HG3 PRO A 105     -14.306  -7.263  20.309  1.00 98.02           H  
ATOM   1726  CD  PRO A 105     -14.712  -5.623  18.967  1.00 98.02           C  
ATOM   1727  HD2 PRO A 105     -14.883  -4.557  19.122  1.00 98.02           H  
ATOM   1728  HD3 PRO A 105     -15.658  -6.137  18.796  1.00 98.02           H  
ATOM   1729  N   LEU A 106     -11.272  -8.324  17.537  1.00 98.00           N  
ATOM   1730  H   LEU A 106     -10.514  -7.659  17.480  1.00 98.00           H  
ATOM   1731  CA  LEU A 106     -11.003  -9.672  17.033  1.00 98.00           C  
ATOM   1732  HA  LEU A 106     -11.874 -10.305  17.203  1.00 98.00           H  
ATOM   1733  C   LEU A 106      -9.809 -10.305  17.743  1.00 98.00           C  
ATOM   1734  CB  LEU A 106     -10.717  -9.644  15.525  1.00 98.00           C  
ATOM   1735  HB2 LEU A 106     -10.676 -10.675  15.174  1.00 98.00           H  
ATOM   1736  HB3 LEU A 106      -9.731  -9.203  15.375  1.00 98.00           H  
ATOM   1737  O   LEU A 106      -8.793  -9.654  18.010  1.00 98.00           O  
ATOM   1738  CG  LEU A 106     -11.713  -8.866  14.658  1.00 98.00           C  
ATOM   1739  HG  LEU A 106     -11.713  -7.815  14.945  1.00 98.00           H  
ATOM   1740  CD1 LEU A 106     -11.254  -8.980  13.217  1.00 98.00           C  
ATOM   1741 HD11 LEU A 106     -12.022  -8.606  12.539  1.00 98.00           H  
ATOM   1742 HD12 LEU A 106     -11.101 -10.034  12.987  1.00 98.00           H  
ATOM   1743 HD13 LEU A 106     -10.325  -8.427  13.082  1.00 98.00           H  
ATOM   1744  CD2 LEU A 106     -13.134  -9.406  14.722  1.00 98.00           C  
ATOM   1745 HD21 LEU A 106     -13.788  -8.659  14.273  1.00 98.00           H  
ATOM   1746 HD22 LEU A 106     -13.453  -9.571  15.751  1.00 98.00           H  
ATOM   1747 HD23 LEU A 106     -13.215 -10.345  14.173  1.00 98.00           H  
ATOM   1748  N   LYS A 107      -9.909 -11.605  18.029  1.00 96.80           N  
ATOM   1749  H   LYS A 107     -10.772 -12.073  17.792  1.00 96.80           H  
ATOM   1750  CA  LYS A 107      -8.804 -12.370  18.636  1.00 96.80           C  
ATOM   1751  HA  LYS A 107      -8.246 -11.735  19.325  1.00 96.80           H  
ATOM   1752  C   LYS A 107      -7.785 -12.855  17.602  1.00 96.80           C  
ATOM   1753  CB  LYS A 107      -9.368 -13.547  19.441  1.00 96.80           C  
ATOM   1754  HB2 LYS A 107      -8.537 -14.175  19.763  1.00 96.80           H  
ATOM   1755  HB3 LYS A 107     -10.025 -14.143  18.807  1.00 96.80           H  
ATOM   1756  O   LYS A 107      -6.605 -12.997  17.916  1.00 96.80           O  
ATOM   1757  CG  LYS A 107     -10.134 -13.081  20.690  1.00 96.80           C  
ATOM   1758  HG2 LYS A 107     -11.004 -12.495  20.392  1.00 96.80           H  
ATOM   1759  HG3 LYS A 107      -9.482 -12.460  21.304  1.00 96.80           H  
ATOM   1760  CD  LYS A 107     -10.602 -14.289  21.512  1.00 96.80           C  
ATOM   1761  HD2 LYS A 107      -9.739 -14.904  21.768  1.00 96.80           H  
ATOM   1762  HD3 LYS A 107     -11.294 -14.880  20.912  1.00 96.80           H  
ATOM   1763  CE  LYS A 107     -11.297 -13.832  22.800  1.00 96.80           C  
ATOM   1764  HE2 LYS A 107     -12.135 -13.188  22.537  1.00 96.80           H  
ATOM   1765  HE3 LYS A 107     -10.594 -13.235  23.382  1.00 96.80           H  
ATOM   1766  NZ  LYS A 107     -11.772 -14.987  23.607  1.00 96.80           N  
ATOM   1767  HZ1 LYS A 107     -12.449 -15.535  23.096  1.00 96.80           H  
ATOM   1768  HZ2 LYS A 107     -11.003 -15.589  23.865  1.00 96.80           H  
ATOM   1769  HZ3 LYS A 107     -12.207 -14.666  24.460  1.00 96.80           H  
ATOM   1770  N   ASN A 108      -8.230 -13.112  16.375  1.00 96.44           N  
ATOM   1771  H   ASN A 108      -9.201 -12.924  16.169  1.00 96.44           H  
ATOM   1772  CA  ASN A 108      -7.404 -13.591  15.270  1.00 96.44           C  
ATOM   1773  HA  ASN A 108      -6.394 -13.198  15.389  1.00 96.44           H  
ATOM   1774  C   ASN A 108      -7.928 -13.056  13.924  1.00 96.44           C  
ATOM   1775  CB  ASN A 108      -7.330 -15.133  15.345  1.00 96.44           C  
ATOM   1776  HB2 ASN A 108      -6.651 -15.514  14.583  1.00 96.44           H  
ATOM   1777  HB3 ASN A 108      -6.926 -15.421  16.316  1.00 96.44           H  
ATOM   1778  O   ASN A 108      -8.913 -12.323  13.882  1.00 96.44           O  
ATOM   1779  CG  ASN A 108      -8.676 -15.807  15.145  1.00 96.44           C  
ATOM   1780  ND2 ASN A 108      -9.126 -16.624  16.066  1.00 96.44           N  
ATOM   1781 HD21 ASN A 108      -8.581 -16.867  16.881  1.00 96.44           H  
ATOM   1782 HD22 ASN A 108     -10.020 -17.057  15.883  1.00 96.44           H  
ATOM   1783  OD1 ASN A 108      -9.325 -15.614  14.133  1.00 96.44           O  
ATOM   1784  N   LYS A 109      -7.237 -13.405  12.835  1.00 95.59           N  
ATOM   1785  H   LYS A 109      -6.441 -14.016  12.952  1.00 95.59           H  
ATOM   1786  CA  LYS A 109      -7.551 -12.968  11.468  1.00 95.59           C  
ATOM   1787  HA  LYS A 109      -8.304 -12.181  11.517  1.00 95.59           H  
ATOM   1788  C   LYS A 109      -8.179 -14.065  10.594  1.00 95.59           C  
ATOM   1789  CB  LYS A 109      -6.299 -12.373  10.814  1.00 95.59           C  
ATOM   1790  HB2 LYS A 109      -5.514 -13.128  10.776  1.00 95.59           H  
ATOM   1791  HB3 LYS A 109      -6.558 -12.114   9.787  1.00 95.59           H  
ATOM   1792  O   LYS A 109      -8.074 -14.022   9.372  1.00 95.59           O  
ATOM   1793  CG  LYS A 109      -5.761 -11.102  11.482  1.00 95.59           C  
ATOM   1794  HG2 LYS A 109      -5.318 -11.348  12.447  1.00 95.59           H  
ATOM   1795  HG3 LYS A 109      -6.572 -10.386  11.616  1.00 95.59           H  
ATOM   1796  CD  LYS A 109      -4.693 -10.518  10.549  1.00 95.59           C  
ATOM   1797  HD2 LYS A 109      -5.118 -10.486   9.546  1.00 95.59           H  
ATOM   1798  HD3 LYS A 109      -3.826 -11.177  10.520  1.00 95.59           H  
ATOM   1799  CE  LYS A 109      -4.249  -9.102  10.912  1.00 95.59           C  
ATOM   1800  HE2 LYS A 109      -3.457  -9.143  11.659  1.00 95.59           H  
ATOM   1801  HE3 LYS A 109      -5.100  -8.568  11.336  1.00 95.59           H  
ATOM   1802  NZ  LYS A 109      -3.796  -8.407   9.681  1.00 95.59           N  
ATOM   1803  HZ1 LYS A 109      -4.486  -8.508   8.950  1.00 95.59           H  
ATOM   1804  HZ2 LYS A 109      -2.961  -8.819   9.287  1.00 95.59           H  
ATOM   1805  HZ3 LYS A 109      -3.665  -7.414   9.812  1.00 95.59           H  
ATOM   1806  N   THR A 110      -8.754 -15.100  11.206  1.00 95.71           N  
ATOM   1807  H   THR A 110      -8.915 -15.054  12.202  1.00 95.71           H  
ATOM   1808  CA  THR A 110      -9.348 -16.211  10.447  1.00 95.71           C  
ATOM   1809  HA  THR A 110      -8.626 -16.538   9.698  1.00 95.71           H  
ATOM   1810  C   THR A 110     -10.602 -15.757   9.700  1.00 95.71           C  
ATOM   1811  CB  THR A 110      -9.679 -17.423  11.331  1.00 95.71           C  
ATOM   1812  HB  THR A 110     -10.093 -18.203  10.693  1.00 95.71           H  
ATOM   1813  O   THR A 110     -11.300 -14.849  10.150  1.00 95.71           O  
ATOM   1814  CG2 THR A 110      -8.442 -17.992  12.029  1.00 95.71           C  
ATOM   1815 HG21 THR A 110      -7.952 -17.236  12.643  1.00 95.71           H  
ATOM   1816 HG22 THR A 110      -7.738 -18.353  11.279  1.00 95.71           H  
ATOM   1817 HG23 THR A 110      -8.736 -18.832  12.659  1.00 95.71           H  
ATOM   1818  OG1 THR A 110     -10.649 -17.100  12.297  1.00 95.71           O  
ATOM   1819  HG1 THR A 110     -10.241 -16.550  12.970  1.00 95.71           H  
ATOM   1820  N   GLY A 111     -10.918 -16.414   8.580  1.00 94.15           N  
ATOM   1821  H   GLY A 111     -10.296 -17.128   8.228  1.00 94.15           H  
ATOM   1822  CA  GLY A 111     -12.132 -16.117   7.810  1.00 94.15           C  
ATOM   1823  HA2 GLY A 111     -12.211 -16.819   6.980  1.00 94.15           H  
ATOM   1824  HA3 GLY A 111     -12.070 -15.106   7.409  1.00 94.15           H  
ATOM   1825  C   GLY A 111     -13.409 -16.229   8.649  1.00 94.15           C  
ATOM   1826  O   GLY A 111     -14.273 -15.365   8.562  1.00 94.15           O  
ATOM   1827  N   THR A 112     -13.495 -17.228   9.533  1.00 96.47           N  
ATOM   1828  H   THR A 112     -12.789 -17.950   9.530  1.00 96.47           H  
ATOM   1829  CA  THR A 112     -14.632 -17.417  10.451  1.00 96.47           C  
ATOM   1830  HA  THR A 112     -15.547 -17.508   9.866  1.00 96.47           H  
ATOM   1831  C   THR A 112     -14.806 -16.240  11.412  1.00 96.47           C  
ATOM   1832  CB  THR A 112     -14.445 -18.708  11.264  1.00 96.47           C  
ATOM   1833  HB  THR A 112     -13.629 -18.576  11.975  1.00 96.47           H  
ATOM   1834  O   THR A 112     -15.920 -15.752  11.601  1.00 96.47           O  
ATOM   1835  CG2 THR A 112     -15.705 -19.116  12.023  1.00 96.47           C  
ATOM   1836 HG21 THR A 112     -16.535 -19.242  11.329  1.00 96.47           H  
ATOM   1837 HG22 THR A 112     -15.967 -18.351  12.755  1.00 96.47           H  
ATOM   1838 HG23 THR A 112     -15.533 -20.053  12.553  1.00 96.47           H  
ATOM   1839  OG1 THR A 112     -14.111 -19.767  10.396  1.00 96.47           O  
ATOM   1840  HG1 THR A 112     -14.309 -20.588  10.853  1.00 96.47           H  
ATOM   1841  N   GLU A 113     -13.709 -15.741  11.988  1.00 96.87           N  
ATOM   1842  H   GLU A 113     -12.810 -16.150  11.773  1.00 96.87           H  
ATOM   1843  CA  GLU A 113     -13.744 -14.594  12.901  1.00 96.87           C  
ATOM   1844  HA  GLU A 113     -14.516 -14.775  13.649  1.00 96.87           H  
ATOM   1845  C   GLU A 113     -14.126 -13.298  12.167  1.00 96.87           C  
ATOM   1846  CB  GLU A 113     -12.380 -14.497  13.611  1.00 96.87           C  
ATOM   1847  HB2 GLU A 113     -11.614 -14.309  12.859  1.00 96.87           H  
ATOM   1848  HB3 GLU A 113     -12.159 -15.458  14.075  1.00 96.87           H  
ATOM   1849  O   GLU A 113     -14.873 -12.480  12.708  1.00 96.87           O  
ATOM   1850  CG  GLU A 113     -12.253 -13.411  14.690  1.00 96.87           C  
ATOM   1851  HG2 GLU A 113     -11.211 -13.384  15.009  1.00 96.87           H  
ATOM   1852  HG3 GLU A 113     -12.473 -12.442  14.243  1.00 96.87           H  
ATOM   1853  CD  GLU A 113     -13.119 -13.610  15.944  1.00 96.87           C  
ATOM   1854  OE1 GLU A 113     -12.938 -12.813  16.899  1.00 96.87           O  
ATOM   1855  OE2 GLU A 113     -13.999 -14.493  15.990  1.00 96.87           O  
ATOM   1856  N   MET A 114     -13.690 -13.135  10.911  1.00 96.87           N  
ATOM   1857  H   MET A 114     -13.079 -13.838  10.520  1.00 96.87           H  
ATOM   1858  CA  MET A 114     -14.115 -12.020  10.057  1.00 96.87           C  
ATOM   1859  HA  MET A 114     -13.954 -11.089  10.601  1.00 96.87           H  
ATOM   1860  C   MET A 114     -15.611 -12.086   9.744  1.00 96.87           C  
ATOM   1861  CB  MET A 114     -13.298 -11.970   8.756  1.00 96.87           C  
ATOM   1862  HB2 MET A 114     -13.359 -12.930   8.243  1.00 96.87           H  
ATOM   1863  HB3 MET A 114     -13.712 -11.201   8.105  1.00 96.87           H  
ATOM   1864  O   MET A 114     -16.307 -11.088   9.927  1.00 96.87           O  
ATOM   1865  CG  MET A 114     -11.830 -11.635   9.006  1.00 96.87           C  
ATOM   1866  HG2 MET A 114     -11.409 -12.397   9.661  1.00 96.87           H  
ATOM   1867  HG3 MET A 114     -11.295 -11.679   8.058  1.00 96.87           H  
ATOM   1868  SD  MET A 114     -11.542 -10.004   9.743  1.00 96.87           S  
ATOM   1869  CE  MET A 114     -10.015 -10.424  10.607  1.00 96.87           C  
ATOM   1870  HE1 MET A 114      -9.270 -10.773   9.891  1.00 96.87           H  
ATOM   1871  HE2 MET A 114     -10.222 -11.215  11.327  1.00 96.87           H  
ATOM   1872  HE3 MET A 114      -9.624  -9.548  11.125  1.00 96.87           H  
ATOM   1873  N   VAL A 115     -16.136 -13.252   9.350  1.00 97.34           N  
ATOM   1874  H   VAL A 115     -15.514 -14.031   9.190  1.00 97.34           H  
ATOM   1875  CA  VAL A 115     -17.576 -13.434   9.095  1.00 97.34           C  
ATOM   1876  HA  VAL A 115     -17.881 -12.728   8.322  1.00 97.34           H  
ATOM   1877  C   VAL A 115     -18.397 -13.095  10.336  1.00 97.34           C  
ATOM   1878  CB  VAL A 115     -17.890 -14.855   8.584  1.00 97.34           C  
ATOM   1879  HB  VAL A 115     -17.396 -15.594   9.216  1.00 97.34           H  
ATOM   1880  O   VAL A 115     -19.328 -12.294  10.238  1.00 97.34           O  
ATOM   1881  CG1 VAL A 115     -19.395 -15.151   8.581  1.00 97.34           C  
ATOM   1882 HG11 VAL A 115     -19.929 -14.356   8.061  1.00 97.34           H  
ATOM   1883 HG12 VAL A 115     -19.591 -16.101   8.083  1.00 97.34           H  
ATOM   1884 HG13 VAL A 115     -19.770 -15.230   9.601  1.00 97.34           H  
ATOM   1885  CG2 VAL A 115     -17.387 -15.011   7.145  1.00 97.34           C  
ATOM   1886 HG21 VAL A 115     -16.298 -14.970   7.115  1.00 97.34           H  
ATOM   1887 HG22 VAL A 115     -17.789 -14.212   6.521  1.00 97.34           H  
ATOM   1888 HG23 VAL A 115     -17.717 -15.964   6.732  1.00 97.34           H  
ATOM   1889  N   ARG A 116     -18.015 -13.605  11.517  1.00 97.54           N  
ATOM   1890  H   ARG A 116     -17.249 -14.264  11.522  1.00 97.54           H  
ATOM   1891  CA  ARG A 116     -18.668 -13.265  12.794  1.00 97.54           C  
ATOM   1892  HA  ARG A 116     -19.700 -13.612  12.766  1.00 97.54           H  
ATOM   1893  C   ARG A 116     -18.697 -11.753  13.019  1.00 97.54           C  
ATOM   1894  CB  ARG A 116     -17.923 -13.969  13.942  1.00 97.54           C  
ATOM   1895  HB2 ARG A 116     -17.866 -15.037  13.731  1.00 97.54           H  
ATOM   1896  HB3 ARG A 116     -16.905 -13.582  13.994  1.00 97.54           H  
ATOM   1897  O   ARG A 116     -19.717 -11.193  13.420  1.00 97.54           O  
ATOM   1898  CG  ARG A 116     -18.618 -13.774  15.301  1.00 97.54           C  
ATOM   1899  HG2 ARG A 116     -19.553 -14.336  15.296  1.00 97.54           H  
ATOM   1900  HG3 ARG A 116     -18.856 -12.723  15.463  1.00 97.54           H  
ATOM   1901  CD  ARG A 116     -17.746 -14.265  16.467  1.00 97.54           C  
ATOM   1902  HD2 ARG A 116     -17.422 -15.284  16.255  1.00 97.54           H  
ATOM   1903  HD3 ARG A 116     -18.351 -14.297  17.373  1.00 97.54           H  
ATOM   1904  NE  ARG A 116     -16.554 -13.419  16.694  1.00 97.54           N  
ATOM   1905  HE  ARG A 116     -15.668 -13.811  16.408  1.00 97.54           H  
ATOM   1906  NH1 ARG A 116     -17.579 -11.667  17.766  1.00 97.54           N  
ATOM   1907 HH11 ARG A 116     -17.510 -10.789  18.261  1.00 97.54           H  
ATOM   1908 HH12 ARG A 116     -18.459 -12.148  17.650  1.00 97.54           H  
ATOM   1909  NH2 ARG A 116     -15.370 -11.622  17.442  1.00 97.54           N  
ATOM   1910 HH21 ARG A 116     -15.292 -10.692  17.828  1.00 97.54           H  
ATOM   1911 HH22 ARG A 116     -14.526 -12.105  17.172  1.00 97.54           H  
ATOM   1912  CZ  ARG A 116     -16.506 -12.242  17.293  1.00 97.54           C  
ATOM   1913  N   ALA A 117     -17.584 -11.074  12.757  1.00 97.59           N  
ATOM   1914  H   ALA A 117     -16.772 -11.581  12.437  1.00 97.59           H  
ATOM   1915  CA  ALA A 117     -17.488  -9.633  12.936  1.00 97.59           C  
ATOM   1916  HA  ALA A 117     -17.816  -9.398  13.948  1.00 97.59           H  
ATOM   1917  C   ALA A 117     -18.394  -8.857  11.971  1.00 97.59           C  
ATOM   1918  CB  ALA A 117     -16.024  -9.234  12.789  1.00 97.59           C  
ATOM   1919  HB1 ALA A 117     -15.890  -8.197  13.098  1.00 97.59           H  
ATOM   1920  HB2 ALA A 117     -15.697  -9.345  11.756  1.00 97.59           H  
ATOM   1921  HB3 ALA A 117     -15.425  -9.891  13.419  1.00 97.59           H  
ATOM   1922  O   ALA A 117     -19.103  -7.946  12.400  1.00 97.59           O  
ATOM   1923  N   PHE A 118     -18.428  -9.237  10.692  1.00 97.49           N  
ATOM   1924  H   PHE A 118     -17.821  -9.985  10.390  1.00 97.49           H  
ATOM   1925  CA  PHE A 118     -19.330  -8.621   9.721  1.00 97.49           C  
ATOM   1926  HA  PHE A 118     -19.215  -7.539   9.784  1.00 97.49           H  
ATOM   1927  C   PHE A 118     -20.800  -8.912  10.032  1.00 97.49           C  
ATOM   1928  CB  PHE A 118     -18.965  -9.044   8.294  1.00 97.49           C  
ATOM   1929  HB2 PHE A 118     -19.844  -8.899   7.666  1.00 97.49           H  
ATOM   1930  HB3 PHE A 118     -18.713 -10.104   8.271  1.00 97.49           H  
ATOM   1931  O   PHE A 118     -21.614  -8.001   9.918  1.00 97.49           O  
ATOM   1932  CG  PHE A 118     -17.845  -8.220   7.690  1.00 97.49           C  
ATOM   1933  CD1 PHE A 118     -18.121  -6.935   7.184  1.00 97.49           C  
ATOM   1934  HD1 PHE A 118     -19.128  -6.546   7.216  1.00 97.49           H  
ATOM   1935  CD2 PHE A 118     -16.533  -8.720   7.631  1.00 97.49           C  
ATOM   1936  HD2 PHE A 118     -16.314  -9.718   7.981  1.00 97.49           H  
ATOM   1937  CE1 PHE A 118     -17.088  -6.155   6.634  1.00 97.49           C  
ATOM   1938  HE1 PHE A 118     -17.301  -5.171   6.243  1.00 97.49           H  
ATOM   1939  CE2 PHE A 118     -15.497  -7.938   7.093  1.00 97.49           C  
ATOM   1940  HE2 PHE A 118     -14.491  -8.330   7.055  1.00 97.49           H  
ATOM   1941  CZ  PHE A 118     -15.774  -6.653   6.597  1.00 97.49           C  
ATOM   1942  HZ  PHE A 118     -14.977  -6.055   6.179  1.00 97.49           H  
ATOM   1943  N   GLN A 119     -21.153 -10.113  10.500  1.00 97.27           N  
ATOM   1944  H   GLN A 119     -20.454 -10.840  10.549  1.00 97.27           H  
ATOM   1945  CA  GLN A 119     -22.511 -10.417  10.969  1.00 97.27           C  
ATOM   1946  HA  GLN A 119     -23.209 -10.305  10.139  1.00 97.27           H  
ATOM   1947  C   GLN A 119     -22.957  -9.440  12.068  1.00 97.27           C  
ATOM   1948  CB  GLN A 119     -22.581 -11.863  11.482  1.00 97.27           C  
ATOM   1949  HB2 GLN A 119     -23.493 -11.989  12.066  1.00 97.27           H  
ATOM   1950  HB3 GLN A 119     -21.734 -12.045  12.142  1.00 97.27           H  
ATOM   1951  O   GLN A 119     -24.033  -8.857  11.959  1.00 97.27           O  
ATOM   1952  CG  GLN A 119     -22.593 -12.906  10.354  1.00 97.27           C  
ATOM   1953  HG2 GLN A 119     -23.524 -12.806   9.796  1.00 97.27           H  
ATOM   1954  HG3 GLN A 119     -21.764 -12.731   9.668  1.00 97.27           H  
ATOM   1955  CD  GLN A 119     -22.478 -14.334  10.883  1.00 97.27           C  
ATOM   1956  NE2 GLN A 119     -22.969 -15.320  10.165  1.00 97.27           N  
ATOM   1957 HE21 GLN A 119     -22.877 -16.242  10.568  1.00 97.27           H  
ATOM   1958 HE22 GLN A 119     -23.381 -15.176   9.254  1.00 97.27           H  
ATOM   1959  OE1 GLN A 119     -21.940 -14.596  11.945  1.00 97.27           O  
ATOM   1960  N   VAL A 120     -22.102  -9.178  13.065  1.00 96.52           N  
ATOM   1961  H   VAL A 120     -21.242  -9.708  13.095  1.00 96.52           H  
ATOM   1962  CA  VAL A 120     -22.366  -8.200  14.141  1.00 96.52           C  
ATOM   1963  HA  VAL A 120     -23.301  -8.466  14.634  1.00 96.52           H  
ATOM   1964  C   VAL A 120     -22.541  -6.769  13.615  1.00 96.52           C  
ATOM   1965  CB  VAL A 120     -21.227  -8.242  15.184  1.00 96.52           C  
ATOM   1966  HB  VAL A 120     -20.267  -8.160  14.674  1.00 96.52           H  
ATOM   1967  O   VAL A 120     -23.254  -5.967  14.216  1.00 96.52           O  
ATOM   1968  CG1 VAL A 120     -21.295  -7.114  16.227  1.00 96.52           C  
ATOM   1969 HG11 VAL A 120     -20.541  -7.276  16.997  1.00 96.52           H  
ATOM   1970 HG12 VAL A 120     -21.092  -6.154  15.752  1.00 96.52           H  
ATOM   1971 HG13 VAL A 120     -22.283  -7.097  16.686  1.00 96.52           H  
ATOM   1972  CG2 VAL A 120     -21.243  -9.563  15.961  1.00 96.52           C  
ATOM   1973 HG21 VAL A 120     -22.152  -9.634  16.558  1.00 96.52           H  
ATOM   1974 HG22 VAL A 120     -20.373  -9.625  16.614  1.00 96.52           H  
ATOM   1975 HG23 VAL A 120     -21.220 -10.411  15.276  1.00 96.52           H  
ATOM   1976  N   ILE A 121     -21.873  -6.406  12.520  1.00 97.36           N  
ATOM   1977  H   ILE A 121     -21.286  -7.090  12.065  1.00 97.36           H  
ATOM   1978  CA  ILE A 121     -22.044  -5.084  11.903  1.00 97.36           C  
ATOM   1979  HA  ILE A 121     -22.107  -4.333  12.692  1.00 97.36           H  
ATOM   1980  C   ILE A 121     -23.372  -5.022  11.146  1.00 97.36           C  
ATOM   1981  CB  ILE A 121     -20.831  -4.728  11.017  1.00 97.36           C  
ATOM   1982  HB  ILE A 121     -20.658  -5.538  10.308  1.00 97.36           H  
ATOM   1983  O   ILE A 121     -24.119  -4.060  11.314  1.00 97.36           O  
ATOM   1984  CG1 ILE A 121     -19.585  -4.566  11.915  1.00 97.36           C  
ATOM   1985 HG12 ILE A 121     -19.468  -5.454  12.536  1.00 97.36           H  
ATOM   1986 HG13 ILE A 121     -19.726  -3.717  12.583  1.00 97.36           H  
ATOM   1987  CG2 ILE A 121     -21.090  -3.436  10.220  1.00 97.36           C  
ATOM   1988 HG21 ILE A 121     -20.238  -3.192   9.586  1.00 97.36           H  
ATOM   1989 HG22 ILE A 121     -21.285  -2.605  10.897  1.00 97.36           H  
ATOM   1990 HG23 ILE A 121     -21.951  -3.555   9.561  1.00 97.36           H  
ATOM   1991  CD1 ILE A 121     -18.279  -4.382  11.139  1.00 97.36           C  
ATOM   1992 HD11 ILE A 121     -18.163  -5.183  10.410  1.00 97.36           H  
ATOM   1993 HD12 ILE A 121     -17.436  -4.407  11.829  1.00 97.36           H  
ATOM   1994 HD13 ILE A 121     -18.281  -3.416  10.634  1.00 97.36           H  
ATOM   1995  N   LEU A 122     -23.684  -6.051  10.356  1.00 96.54           N  
ATOM   1996  H   LEU A 122     -23.034  -6.823  10.299  1.00 96.54           H  
ATOM   1997  CA  LEU A 122     -24.896  -6.111   9.538  1.00 96.54           C  
ATOM   1998  HA  LEU A 122     -24.972  -5.194   8.952  1.00 96.54           H  
ATOM   1999  C   LEU A 122     -26.179  -6.175  10.379  1.00 96.54           C  
ATOM   2000  CB  LEU A 122     -24.810  -7.312   8.581  1.00 96.54           C  
ATOM   2001  HB2 LEU A 122     -25.777  -7.419   8.089  1.00 96.54           H  
ATOM   2002  HB3 LEU A 122     -24.638  -8.213   9.170  1.00 96.54           H  
ATOM   2003  O   LEU A 122     -27.204  -5.647   9.952  1.00 96.54           O  
ATOM   2004  CG  LEU A 122     -23.727  -7.214   7.487  1.00 96.54           C  
ATOM   2005  HG  LEU A 122     -22.736  -7.161   7.936  1.00 96.54           H  
ATOM   2006  CD1 LEU A 122     -23.794  -8.465   6.611  1.00 96.54           C  
ATOM   2007 HD11 LEU A 122     -22.944  -8.483   5.928  1.00 96.54           H  
ATOM   2008 HD12 LEU A 122     -24.721  -8.469   6.037  1.00 96.54           H  
ATOM   2009 HD13 LEU A 122     -23.764  -9.351   7.244  1.00 96.54           H  
ATOM   2010  CD2 LEU A 122     -23.894  -5.991   6.588  1.00 96.54           C  
ATOM   2011 HD21 LEU A 122     -23.680  -5.084   7.153  1.00 96.54           H  
ATOM   2012 HD22 LEU A 122     -24.919  -5.939   6.221  1.00 96.54           H  
ATOM   2013 HD23 LEU A 122     -23.199  -6.044   5.750  1.00 96.54           H  
ATOM   2014  N   THR A 123     -26.135  -6.731  11.595  1.00 95.24           N  
ATOM   2015  H   THR A 123     -25.293  -7.201  11.895  1.00 95.24           H  
ATOM   2016  CA  THR A 123     -27.291  -6.718  12.515  1.00 95.24           C  
ATOM   2017  HA  THR A 123     -28.154  -7.123  11.987  1.00 95.24           H  
ATOM   2018  C   THR A 123     -27.688  -5.311  12.970  1.00 95.24           C  
ATOM   2019  CB  THR A 123     -27.063  -7.587  13.759  1.00 95.24           C  
ATOM   2020  HB  THR A 123     -27.955  -7.530  14.383  1.00 95.24           H  
ATOM   2021  O   THR A 123     -28.788  -5.119  13.476  1.00 95.24           O  
ATOM   2022  CG2 THR A 123     -26.806  -9.063  13.439  1.00 95.24           C  
ATOM   2023 HG21 THR A 123     -26.870  -9.246  12.367  1.00 95.24           H  
ATOM   2024 HG22 THR A 123     -27.566  -9.671  13.932  1.00 95.24           H  
ATOM   2025 HG23 THR A 123     -25.825  -9.379  13.794  1.00 95.24           H  
ATOM   2026  OG1 THR A 123     -25.976  -7.099  14.509  1.00 95.24           O  
ATOM   2027  HG1 THR A 123     -25.948  -7.620  15.315  1.00 95.24           H  
ATOM   2028  N   ARG A 124     -26.842  -4.294  12.749  1.00 92.56           N  
ATOM   2029  H   ARG A 124     -25.960  -4.513  12.308  1.00 92.56           H  
ATOM   2030  CA  ARG A 124     -27.139  -2.885  13.066  1.00 92.56           C  
ATOM   2031  HA  ARG A 124     -27.760  -2.870  13.961  1.00 92.56           H  
ATOM   2032  C   ARG A 124     -27.991  -2.181  11.997  1.00 92.56           C  
ATOM   2033  CB  ARG A 124     -25.841  -2.123  13.370  1.00 92.56           C  
ATOM   2034  HB2 ARG A 124     -25.231  -2.087  12.468  1.00 92.56           H  
ATOM   2035  HB3 ARG A 124     -26.092  -1.099  13.647  1.00 92.56           H  
ATOM   2036  O   ARG A 124     -28.098  -0.958  12.030  1.00 92.56           O  
ATOM   2037  CG  ARG A 124     -25.034  -2.746  14.522  1.00 92.56           C  
ATOM   2038  HG2 ARG A 124     -24.793  -3.785  14.296  1.00 92.56           H  
ATOM   2039  HG3 ARG A 124     -25.617  -2.703  15.441  1.00 92.56           H  
ATOM   2040  CD  ARG A 124     -23.732  -1.963  14.691  1.00 92.56           C  
ATOM   2041  HD2 ARG A 124     -23.975  -0.914  14.858  1.00 92.56           H  
ATOM   2042  HD3 ARG A 124     -23.183  -2.072  13.756  1.00 92.56           H  
ATOM   2043  NE  ARG A 124     -22.901  -2.484  15.794  1.00 92.56           N  
ATOM   2044  HE  ARG A 124     -23.059  -3.456  16.021  1.00 92.56           H  
ATOM   2045  NH1 ARG A 124     -21.627  -0.603  16.214  1.00 92.56           N  
ATOM   2046 HH11 ARG A 124     -20.920  -0.167  16.789  1.00 92.56           H  
ATOM   2047 HH12 ARG A 124     -22.162  -0.083  15.533  1.00 92.56           H  
ATOM   2048  NH2 ARG A 124     -21.283  -2.423  17.412  1.00 92.56           N  
ATOM   2049 HH21 ARG A 124     -20.599  -1.902  17.942  1.00 92.56           H  
ATOM   2050 HH22 ARG A 124     -21.488  -3.383  17.650  1.00 92.56           H  
ATOM   2051  CZ  ARG A 124     -21.952  -1.842  16.459  1.00 92.56           C  
ATOM   2052  N   GLY A 125     -28.561  -2.926  11.046  1.00 91.07           N  
ATOM   2053  H   GLY A 125     -28.395  -3.922  11.070  1.00 91.07           H  
ATOM   2054  CA  GLY A 125     -29.577  -2.434  10.106  1.00 91.07           C  
ATOM   2055  HA2 GLY A 125     -30.176  -3.281   9.772  1.00 91.07           H  
ATOM   2056  HA3 GLY A 125     -30.241  -1.742  10.625  1.00 91.07           H  
ATOM   2057  C   GLY A 125     -29.047  -1.725   8.857  1.00 91.07           C  
ATOM   2058  O   GLY A 125     -29.832  -1.141   8.118  1.00 91.07           O  
ATOM   2059  N   ARG A 126     -27.735  -1.765   8.594  1.00 94.75           N  
ATOM   2060  H   ARG A 126     -27.155  -2.331   9.197  1.00 94.75           H  
ATOM   2061  CA  ARG A 126     -27.124  -1.207   7.374  1.00 94.75           C  
ATOM   2062  HA  ARG A 126     -27.914  -0.900   6.689  1.00 94.75           H  
ATOM   2063  C   ARG A 126     -26.322  -2.275   6.640  1.00 94.75           C  
ATOM   2064  CB  ARG A 126     -26.285   0.041   7.695  1.00 94.75           C  
ATOM   2065  HB2 ARG A 126     -25.556  -0.190   8.473  1.00 94.75           H  
ATOM   2066  HB3 ARG A 126     -25.758   0.338   6.788  1.00 94.75           H  
ATOM   2067  O   ARG A 126     -25.748  -3.160   7.274  1.00 94.75           O  
ATOM   2068  CG  ARG A 126     -27.171   1.221   8.127  1.00 94.75           C  
ATOM   2069  HG2 ARG A 126     -27.738   0.942   9.015  1.00 94.75           H  
ATOM   2070  HG3 ARG A 126     -27.880   1.435   7.327  1.00 94.75           H  
ATOM   2071  CD  ARG A 126     -26.400   2.510   8.444  1.00 94.75           C  
ATOM   2072  HD2 ARG A 126     -25.775   2.347   9.322  1.00 94.75           H  
ATOM   2073  HD3 ARG A 126     -27.133   3.276   8.696  1.00 94.75           H  
ATOM   2074  NE  ARG A 126     -25.585   2.990   7.313  1.00 94.75           N  
ATOM   2075  HE  ARG A 126     -25.729   2.545   6.418  1.00 94.75           H  
ATOM   2076  NH1 ARG A 126     -24.564   4.762   8.366  1.00 94.75           N  
ATOM   2077 HH11 ARG A 126     -25.133   4.586   9.182  1.00 94.75           H  
ATOM   2078 HH12 ARG A 126     -23.977   5.580   8.291  1.00 94.75           H  
ATOM   2079  NH2 ARG A 126     -24.079   4.334   6.264  1.00 94.75           N  
ATOM   2080 HH21 ARG A 126     -23.490   5.153   6.218  1.00 94.75           H  
ATOM   2081 HH22 ARG A 126     -24.135   3.677   5.499  1.00 94.75           H  
ATOM   2082  CZ  ARG A 126     -24.759   4.019   7.316  1.00 94.75           C  
ATOM   2083  N   LYS A 127     -26.284  -2.193   5.307  1.00 96.48           N  
ATOM   2084  H   LYS A 127     -26.750  -1.417   4.861  1.00 96.48           H  
ATOM   2085  CA  LYS A 127     -25.593  -3.164   4.449  1.00 96.48           C  
ATOM   2086  HA  LYS A 127     -24.775  -3.604   5.019  1.00 96.48           H  
ATOM   2087  C   LYS A 127     -25.034  -2.486   3.197  1.00 96.48           C  
ATOM   2088  CB  LYS A 127     -26.573  -4.280   4.052  1.00 96.48           C  
ATOM   2089  HB2 LYS A 127     -27.381  -3.859   3.453  1.00 96.48           H  
ATOM   2090  HB3 LYS A 127     -27.000  -4.718   4.954  1.00 96.48           H  
ATOM   2091  O   LYS A 127     -25.808  -1.821   2.512  1.00 96.48           O  
ATOM   2092  CG  LYS A 127     -25.851  -5.379   3.258  1.00 96.48           C  
ATOM   2093  HG2 LYS A 127     -25.053  -5.786   3.878  1.00 96.48           H  
ATOM   2094  HG3 LYS A 127     -25.400  -4.965   2.356  1.00 96.48           H  
ATOM   2095  CD  LYS A 127     -26.766  -6.531   2.847  1.00 96.48           C  
ATOM   2096  HD2 LYS A 127     -27.334  -6.884   3.708  1.00 96.48           H  
ATOM   2097  HD3 LYS A 127     -26.124  -7.340   2.498  1.00 96.48           H  
ATOM   2098  CE  LYS A 127     -27.709  -6.114   1.715  1.00 96.48           C  
ATOM   2099  HE2 LYS A 127     -28.475  -5.445   2.105  1.00 96.48           H  
ATOM   2100  HE3 LYS A 127     -27.127  -5.566   0.974  1.00 96.48           H  
ATOM   2101  NZ  LYS A 127     -28.310  -7.310   1.083  1.00 96.48           N  
ATOM   2102  HZ1 LYS A 127     -28.857  -7.044   0.276  1.00 96.48           H  
ATOM   2103  HZ2 LYS A 127     -28.893  -7.811   1.738  1.00 96.48           H  
ATOM   2104  HZ3 LYS A 127     -27.569  -7.925   0.778  1.00 96.48           H  
ATOM   2105  N   PRO A 128     -23.750  -2.692   2.855  1.00 97.24           N  
ATOM   2106  CA  PRO A 128     -23.169  -2.083   1.677  1.00 97.24           C  
ATOM   2107  HA  PRO A 128     -23.513  -1.050   1.625  1.00 97.24           H  
ATOM   2108  C   PRO A 128     -23.530  -2.829   0.393  1.00 97.24           C  
ATOM   2109  CB  PRO A 128     -21.664  -2.099   1.907  1.00 97.24           C  
ATOM   2110  HB2 PRO A 128     -21.109  -2.128   0.970  1.00 97.24           H  
ATOM   2111  HB3 PRO A 128     -21.387  -1.218   2.487  1.00 97.24           H  
ATOM   2112  O   PRO A 128     -23.769  -4.036   0.417  1.00 97.24           O  
ATOM   2113  CG  PRO A 128     -21.462  -3.371   2.727  1.00 97.24           C  
ATOM   2114  HG2 PRO A 128     -21.405  -4.227   2.055  1.00 97.24           H  
ATOM   2115  HG3 PRO A 128     -20.567  -3.320   3.346  1.00 97.24           H  
ATOM   2116  CD  PRO A 128     -22.743  -3.471   3.558  1.00 97.24           C  
ATOM   2117  HD2 PRO A 128     -23.046  -4.513   3.656  1.00 97.24           H  
ATOM   2118  HD3 PRO A 128     -22.585  -3.031   4.543  1.00 97.24           H  
ATOM   2119  N   ILE A 129     -23.453  -2.138  -0.745  1.00 96.81           N  
ATOM   2120  H   ILE A 129     -23.369  -1.133  -0.681  1.00 96.81           H  
ATOM   2121  CA  ILE A 129     -23.392  -2.792  -2.063  1.00 96.81           C  
ATOM   2122  HA  ILE A 129     -24.045  -3.664  -2.058  1.00 96.81           H  
ATOM   2123  C   ILE A 129     -21.967  -3.298  -2.320  1.00 96.81           C  
ATOM   2124  CB  ILE A 129     -23.881  -1.840  -3.179  1.00 96.81           C  
ATOM   2125  HB  ILE A 129     -23.252  -0.949  -3.182  1.00 96.81           H  
ATOM   2126  O   ILE A 129     -21.769  -4.441  -2.732  1.00 96.81           O  
ATOM   2127  CG1 ILE A 129     -25.340  -1.405  -2.908  1.00 96.81           C  
ATOM   2128 HG12 ILE A 129     -25.991  -2.278  -2.951  1.00 96.81           H  
ATOM   2129 HG13 ILE A 129     -25.415  -0.981  -1.906  1.00 96.81           H  
ATOM   2130  CG2 ILE A 129     -23.760  -2.515  -4.560  1.00 96.81           C  
ATOM   2131 HG21 ILE A 129     -24.396  -3.399  -4.599  1.00 96.81           H  
ATOM   2132 HG22 ILE A 129     -24.057  -1.825  -5.350  1.00 96.81           H  
ATOM   2133 HG23 ILE A 129     -22.731  -2.813  -4.763  1.00 96.81           H  
ATOM   2134  CD1 ILE A 129     -25.873  -0.341  -3.874  1.00 96.81           C  
ATOM   2135 HD11 ILE A 129     -25.957  -0.740  -4.884  1.00 96.81           H  
ATOM   2136 HD12 ILE A 129     -26.864  -0.027  -3.546  1.00 96.81           H  
ATOM   2137 HD13 ILE A 129     -25.213   0.527  -3.870  1.00 96.81           H  
ATOM   2138  N   GLN A 130     -20.967  -2.456  -2.048  1.00 95.16           N  
ATOM   2139  H   GLN A 130     -21.198  -1.517  -1.756  1.00 95.16           H  
ATOM   2140  CA  GLN A 130     -19.558  -2.773  -2.267  1.00 95.16           C  
ATOM   2141  HA  GLN A 130     -19.479  -3.796  -2.635  1.00 95.16           H  
ATOM   2142  C   GLN A 130     -18.748  -2.691  -0.971  1.00 95.16           C  
ATOM   2143  CB  GLN A 130     -18.952  -1.864  -3.342  1.00 95.16           C  
ATOM   2144  HB2 GLN A 130     -17.991  -2.299  -3.617  1.00 95.16           H  
ATOM   2145  HB3 GLN A 130     -18.796  -0.866  -2.931  1.00 95.16           H  
ATOM   2146  O   GLN A 130     -18.912  -1.770  -0.170  1.00 95.16           O  
ATOM   2147  CG  GLN A 130     -19.779  -1.742  -4.628  1.00 95.16           C  
ATOM   2148  HG2 GLN A 130     -20.737  -1.274  -4.401  1.00 95.16           H  
ATOM   2149  HG3 GLN A 130     -19.964  -2.734  -5.038  1.00 95.16           H  
ATOM   2150  CD  GLN A 130     -19.092  -0.892  -5.693  1.00 95.16           C  
ATOM   2151  NE2 GLN A 130     -19.765  -0.616  -6.786  1.00 95.16           N  
ATOM   2152 HE21 GLN A 130     -20.737  -0.878  -6.869  1.00 95.16           H  
ATOM   2153 HE22 GLN A 130     -19.294  -0.035  -7.465  1.00 95.16           H  
ATOM   2154  OE1 GLN A 130     -17.957  -0.455  -5.580  1.00 95.16           O  
ATOM   2155  N   LEU A 131     -17.825  -3.627  -0.786  1.00 95.63           N  
ATOM   2156  H   LEU A 131     -17.722  -4.341  -1.493  1.00 95.63           H  
ATOM   2157  CA  LEU A 131     -16.875  -3.643   0.317  1.00 95.63           C  
ATOM   2158  HA  LEU A 131     -17.051  -2.781   0.960  1.00 95.63           H  
ATOM   2159  C   LEU A 131     -15.459  -3.538  -0.248  1.00 95.63           C  
ATOM   2160  CB  LEU A 131     -17.100  -4.917   1.145  1.00 95.63           C  
ATOM   2161  HB2 LEU A 131     -16.960  -5.781   0.495  1.00 95.63           H  
ATOM   2162  HB3 LEU A 131     -18.129  -4.927   1.504  1.00 95.63           H  
ATOM   2163  O   LEU A 131     -15.009  -4.415  -0.980  1.00 95.63           O  
ATOM   2164  CG  LEU A 131     -16.153  -5.048   2.349  1.00 95.63           C  
ATOM   2165  HG  LEU A 131     -15.119  -5.020   2.004  1.00 95.63           H  
ATOM   2166  CD1 LEU A 131     -16.365  -3.931   3.376  1.00 95.63           C  
ATOM   2167 HD11 LEU A 131     -15.765  -4.141   4.261  1.00 95.63           H  
ATOM   2168 HD12 LEU A 131     -16.042  -2.976   2.963  1.00 95.63           H  
ATOM   2169 HD13 LEU A 131     -17.417  -3.876   3.657  1.00 95.63           H  
ATOM   2170  CD2 LEU A 131     -16.390  -6.390   3.038  1.00 95.63           C  
ATOM   2171 HD21 LEU A 131     -16.308  -7.199   2.311  1.00 95.63           H  
ATOM   2172 HD22 LEU A 131     -17.381  -6.419   3.491  1.00 95.63           H  
ATOM   2173 HD23 LEU A 131     -15.630  -6.546   3.805  1.00 95.63           H  
ATOM   2174  N   GLN A 132     -14.763  -2.462   0.102  1.00 93.92           N  
ATOM   2175  H   GLN A 132     -15.206  -1.775   0.695  1.00 93.92           H  
ATOM   2176  CA  GLN A 132     -13.370  -2.247  -0.262  1.00 93.92           C  
ATOM   2177  HA  GLN A 132     -13.145  -2.840  -1.148  1.00 93.92           H  
ATOM   2178  C   GLN A 132     -12.452  -2.678   0.887  1.00 93.92           C  
ATOM   2179  CB  GLN A 132     -13.156  -0.773  -0.626  1.00 93.92           C  
ATOM   2180  HB2 GLN A 132     -13.910  -0.460  -1.347  1.00 93.92           H  
ATOM   2181  HB3 GLN A 132     -13.272  -0.170   0.275  1.00 93.92           H  
ATOM   2182  O   GLN A 132     -12.579  -2.157   1.995  1.00 93.92           O  
ATOM   2183  CG  GLN A 132     -11.759  -0.538  -1.223  1.00 93.92           C  
ATOM   2184  HG2 GLN A 132     -11.706  -0.992  -2.213  1.00 93.92           H  
ATOM   2185  HG3 GLN A 132     -11.007  -1.014  -0.595  1.00 93.92           H  
ATOM   2186  CD  GLN A 132     -11.396   0.939  -1.328  1.00 93.92           C  
ATOM   2187  NE2 GLN A 132     -10.135   1.257  -1.505  1.00 93.92           N  
ATOM   2188 HE21 GLN A 132      -9.439   0.530  -1.597  1.00 93.92           H  
ATOM   2189 HE22 GLN A 132      -9.886   2.217  -1.312  1.00 93.92           H  
ATOM   2190  OE1 GLN A 132     -12.209   1.843  -1.231  1.00 93.92           O  
ATOM   2191  N   THR A 133     -11.483  -3.549   0.611  1.00 92.36           N  
ATOM   2192  H   THR A 133     -11.478  -3.993  -0.296  1.00 92.36           H  
ATOM   2193  CA  THR A 133     -10.427  -3.944   1.566  1.00 92.36           C  
ATOM   2194  HA  THR A 133     -10.405  -3.242   2.400  1.00 92.36           H  
ATOM   2195  C   THR A 133      -9.049  -3.900   0.911  1.00 92.36           C  
ATOM   2196  CB  THR A 133     -10.684  -5.341   2.162  1.00 92.36           C  
ATOM   2197  HB  THR A 133      -9.965  -5.519   2.961  1.00 92.36           H  
ATOM   2198  O   THR A 133      -8.927  -3.676  -0.301  1.00 92.36           O  
ATOM   2199  CG2 THR A 133     -12.090  -5.451   2.745  1.00 92.36           C  
ATOM   2200 HG21 THR A 133     -12.186  -6.387   3.295  1.00 92.36           H  
ATOM   2201 HG22 THR A 133     -12.832  -5.432   1.947  1.00 92.36           H  
ATOM   2202 HG23 THR A 133     -12.253  -4.610   3.420  1.00 92.36           H  
ATOM   2203  OG1 THR A 133     -10.536  -6.342   1.183  1.00 92.36           O  
ATOM   2204  HG1 THR A 133      -9.609  -6.587   1.147  1.00 92.36           H  
ATOM   2205  N   ASP A 134      -7.990  -4.136   1.683  1.00 87.43           N  
ATOM   2206  H   ASP A 134      -8.132  -4.361   2.657  1.00 87.43           H  
ATOM   2207  CA  ASP A 134      -6.707  -4.552   1.117  1.00 87.43           C  
ATOM   2208  HA  ASP A 134      -6.500  -3.931   0.245  1.00 87.43           H  
ATOM   2209  C   ASP A 134      -6.765  -6.014   0.629  1.00 87.43           C  
ATOM   2210  CB  ASP A 134      -5.574  -4.286   2.124  1.00 87.43           C  
ATOM   2211  HB2 ASP A 134      -5.676  -3.273   2.513  1.00 87.43           H  
ATOM   2212  HB3 ASP A 134      -4.629  -4.331   1.582  1.00 87.43           H  
ATOM   2213  O   ASP A 134      -7.772  -6.700   0.803  1.00 87.43           O  
ATOM   2214  CG  ASP A 134      -5.490  -5.268   3.301  1.00 87.43           C  
ATOM   2215  OD1 ASP A 134      -6.369  -6.150   3.408  1.00 87.43           O  
ATOM   2216  OD2 ASP A 134      -4.486  -5.169   4.032  1.00 87.43           O  
ATOM   2217  N   GLN A 135      -5.685  -6.491   0.003  1.00 84.41           N  
ATOM   2218  H   GLN A 135      -4.864  -5.905  -0.027  1.00 84.41           H  
ATOM   2219  CA  GLN A 135      -5.561  -7.870  -0.497  1.00 84.41           C  
ATOM   2220  HA  GLN A 135      -6.530  -8.186  -0.884  1.00 84.41           H  
ATOM   2221  C   GLN A 135      -5.210  -8.880   0.621  1.00 84.41           C  
ATOM   2222  CB  GLN A 135      -4.553  -7.903  -1.663  1.00 84.41           C  
ATOM   2223  HB2 GLN A 135      -3.608  -7.488  -1.312  1.00 84.41           H  
ATOM   2224  HB3 GLN A 135      -4.366  -8.934  -1.963  1.00 84.41           H  
ATOM   2225  O   GLN A 135      -4.575  -9.905   0.364  1.00 84.41           O  
ATOM   2226  CG  GLN A 135      -5.002  -7.119  -2.908  1.00 84.41           C  
ATOM   2227  HG2 GLN A 135      -4.139  -7.000  -3.563  1.00 84.41           H  
ATOM   2228  HG3 GLN A 135      -5.340  -6.122  -2.624  1.00 84.41           H  
ATOM   2229  CD  GLN A 135      -6.101  -7.806  -3.719  1.00 84.41           C  
ATOM   2230  NE2 GLN A 135      -6.531  -7.217  -4.812  1.00 84.41           N  
ATOM   2231 HE21 GLN A 135      -7.243  -7.738  -5.304  1.00 84.41           H  
ATOM   2232 HE22 GLN A 135      -6.092  -6.382  -5.171  1.00 84.41           H  
ATOM   2233  OE1 GLN A 135      -6.562  -8.894  -3.443  1.00 84.41           O  
ATOM   2234  N   GLY A 136      -5.559  -8.580   1.878  1.00 86.76           N  
ATOM   2235  H   GLY A 136      -6.073  -7.730   2.063  1.00 86.76           H  
ATOM   2236  CA  GLY A 136      -5.302  -9.442   3.026  1.00 86.76           C  
ATOM   2237  HA2 GLY A 136      -5.650  -8.943   3.930  1.00 86.76           H  
ATOM   2238  HA3 GLY A 136      -4.227  -9.599   3.121  1.00 86.76           H  
ATOM   2239  C   GLY A 136      -6.008 -10.797   2.910  1.00 86.76           C  
ATOM   2240  O   GLY A 136      -7.161 -10.891   2.477  1.00 86.76           O  
ATOM   2241  N   LYS A 137      -5.332 -11.872   3.334  1.00 91.57           N  
ATOM   2242  H   LYS A 137      -4.467 -11.692   3.823  1.00 91.57           H  
ATOM   2243  CA  LYS A 137      -5.882 -13.246   3.317  1.00 91.57           C  
ATOM   2244  HA  LYS A 137      -6.245 -13.471   2.314  1.00 91.57           H  
ATOM   2245  C   LYS A 137      -7.097 -13.397   4.244  1.00 91.57           C  
ATOM   2246  CB  LYS A 137      -4.792 -14.260   3.702  1.00 91.57           C  
ATOM   2247  HB2 LYS A 137      -4.400 -14.006   4.687  1.00 91.57           H  
ATOM   2248  HB3 LYS A 137      -5.255 -15.245   3.764  1.00 91.57           H  
ATOM   2249  O   LYS A 137      -7.941 -14.269   4.044  1.00 91.57           O  
ATOM   2250  CG  LYS A 137      -3.636 -14.331   2.690  1.00 91.57           C  
ATOM   2251  HG2 LYS A 137      -4.040 -14.529   1.697  1.00 91.57           H  
ATOM   2252  HG3 LYS A 137      -3.105 -13.380   2.673  1.00 91.57           H  
ATOM   2253  CD  LYS A 137      -2.658 -15.452   3.074  1.00 91.57           C  
ATOM   2254  HD2 LYS A 137      -2.256 -15.248   4.066  1.00 91.57           H  
ATOM   2255  HD3 LYS A 137      -3.198 -16.398   3.097  1.00 91.57           H  
ATOM   2256  CE  LYS A 137      -1.512 -15.541   2.060  1.00 91.57           C  
ATOM   2257  HE2 LYS A 137      -1.939 -15.708   1.071  1.00 91.57           H  
ATOM   2258  HE3 LYS A 137      -0.994 -14.582   2.038  1.00 91.57           H  
ATOM   2259  NZ  LYS A 137      -0.562 -16.633   2.399  1.00 91.57           N  
ATOM   2260  HZ1 LYS A 137       0.196 -16.665   1.732  1.00 91.57           H  
ATOM   2261  HZ2 LYS A 137      -1.032 -17.527   2.383  1.00 91.57           H  
ATOM   2262  HZ3 LYS A 137      -0.172 -16.494   3.321  1.00 91.57           H  
ATOM   2263  N   GLU A 138      -7.200 -12.532   5.246  1.00 91.92           N  
ATOM   2264  H   GLU A 138      -6.448 -11.869   5.365  1.00 91.92           H  
ATOM   2265  CA  GLU A 138      -8.356 -12.390   6.131  1.00 91.92           C  
ATOM   2266  HA  GLU A 138      -8.537 -13.337   6.640  1.00 91.92           H  
ATOM   2267  C   GLU A 138      -9.650 -12.024   5.393  1.00 91.92           C  
ATOM   2268  CB  GLU A 138      -8.051 -11.332   7.204  1.00 91.92           C  
ATOM   2269  HB2 GLU A 138      -8.956 -11.194   7.796  1.00 91.92           H  
ATOM   2270  HB3 GLU A 138      -7.283 -11.736   7.863  1.00 91.92           H  
ATOM   2271  O   GLU A 138     -10.721 -12.481   5.789  1.00 91.92           O  
ATOM   2272  CG  GLU A 138      -7.583  -9.949   6.703  1.00 91.92           C  
ATOM   2273  HG2 GLU A 138      -8.035  -9.181   7.330  1.00 91.92           H  
ATOM   2274  HG3 GLU A 138      -7.930  -9.780   5.683  1.00 91.92           H  
ATOM   2275  CD  GLU A 138      -6.051  -9.809   6.738  1.00 91.92           C  
ATOM   2276  OE1 GLU A 138      -5.514  -8.996   7.531  1.00 91.92           O  
ATOM   2277  OE2 GLU A 138      -5.378 -10.612   6.051  1.00 91.92           O  
ATOM   2278  N   PHE A 139      -9.558 -11.256   4.305  1.00 92.31           N  
ATOM   2279  H   PHE A 139      -8.647 -10.914   4.034  1.00 92.31           H  
ATOM   2280  CA  PHE A 139     -10.699 -10.851   3.484  1.00 92.31           C  
ATOM   2281  HA  PHE A 139     -11.615 -10.930   4.070  1.00 92.31           H  
ATOM   2282  C   PHE A 139     -10.861 -11.773   2.272  1.00 92.31           C  
ATOM   2283  CB  PHE A 139     -10.527  -9.382   3.070  1.00 92.31           C  
ATOM   2284  HB2 PHE A 139     -11.404  -9.076   2.498  1.00 92.31           H  
ATOM   2285  HB3 PHE A 139      -9.665  -9.297   2.409  1.00 92.31           H  
ATOM   2286  O   PHE A 139     -11.978 -12.155   1.930  1.00 92.31           O  
ATOM   2287  CG  PHE A 139     -10.358  -8.420   4.235  1.00 92.31           C  
ATOM   2288  CD1 PHE A 139     -11.407  -8.233   5.157  1.00 92.31           C  
ATOM   2289  HD1 PHE A 139     -12.330  -8.780   5.040  1.00 92.31           H  
ATOM   2290  CD2 PHE A 139      -9.156  -7.706   4.398  1.00 92.31           C  
ATOM   2291  HD2 PHE A 139      -8.343  -7.833   3.698  1.00 92.31           H  
ATOM   2292  CE1 PHE A 139     -11.259  -7.328   6.224  1.00 92.31           C  
ATOM   2293  HE1 PHE A 139     -12.065  -7.185   6.928  1.00 92.31           H  
ATOM   2294  CE2 PHE A 139      -9.005  -6.807   5.468  1.00 92.31           C  
ATOM   2295  HE2 PHE A 139      -8.080  -6.261   5.573  1.00 92.31           H  
ATOM   2296  CZ  PHE A 139     -10.059  -6.611   6.377  1.00 92.31           C  
ATOM   2297  HZ  PHE A 139      -9.947  -5.906   7.187  1.00 92.31           H  
ATOM   2298  N   TYR A 140      -9.745 -12.198   1.671  1.00 93.52           N  
ATOM   2299  H   TYR A 140      -8.866 -11.814   1.987  1.00 93.52           H  
ATOM   2300  CA  TYR A 140      -9.716 -13.089   0.509  1.00 93.52           C  
ATOM   2301  HA  TYR A 140     -10.676 -13.025  -0.002  1.00 93.52           H  
ATOM   2302  C   TYR A 140      -9.535 -14.553   0.916  1.00 93.52           C  
ATOM   2303  CB  TYR A 140      -8.657 -12.614  -0.489  1.00 93.52           C  
ATOM   2304  HB2 TYR A 140      -7.705 -12.470   0.022  1.00 93.52           H  
ATOM   2305  HB3 TYR A 140      -8.512 -13.381  -1.250  1.00 93.52           H  
ATOM   2306  O   TYR A 140      -8.468 -15.149   0.759  1.00 93.52           O  
ATOM   2307  CG  TYR A 140      -9.066 -11.337  -1.180  1.00 93.52           C  
ATOM   2308  CD1 TYR A 140      -9.813 -11.390  -2.374  1.00 93.52           C  
ATOM   2309  HD1 TYR A 140     -10.069 -12.344  -2.810  1.00 93.52           H  
ATOM   2310  CD2 TYR A 140      -8.761 -10.100  -0.589  1.00 93.52           C  
ATOM   2311  HD2 TYR A 140      -8.212 -10.052   0.339  1.00 93.52           H  
ATOM   2312  CE1 TYR A 140     -10.233 -10.200  -2.997  1.00 93.52           C  
ATOM   2313  HE1 TYR A 140     -10.807 -10.226  -3.911  1.00 93.52           H  
ATOM   2314  CE2 TYR A 140      -9.203  -8.919  -1.198  1.00 93.52           C  
ATOM   2315  HE2 TYR A 140      -9.012  -7.970  -0.720  1.00 93.52           H  
ATOM   2316  OH  TYR A 140     -10.309  -7.810  -3.001  1.00 93.52           O  
ATOM   2317  HH  TYR A 140      -9.953  -7.081  -2.488  1.00 93.52           H  
ATOM   2318  CZ  TYR A 140      -9.917  -8.962  -2.410  1.00 93.52           C  
ATOM   2319  N   ASN A 141     -10.610 -15.148   1.427  1.00 94.68           N  
ATOM   2320  H   ASN A 141     -11.450 -14.595   1.523  1.00 94.68           H  
ATOM   2321  CA  ASN A 141     -10.708 -16.582   1.700  1.00 94.68           C  
ATOM   2322  HA  ASN A 141      -9.996 -17.104   1.062  1.00 94.68           H  
ATOM   2323  C   ASN A 141     -12.104 -17.112   1.349  1.00 94.68           C  
ATOM   2324  CB  ASN A 141     -10.336 -16.866   3.165  1.00 94.68           C  
ATOM   2325  HB2 ASN A 141      -9.311 -16.538   3.341  1.00 94.68           H  
ATOM   2326  HB3 ASN A 141     -10.385 -17.936   3.365  1.00 94.68           H  
ATOM   2327  O   ASN A 141     -13.059 -16.347   1.232  1.00 94.68           O  
ATOM   2328  CG  ASN A 141     -11.262 -16.162   4.133  1.00 94.68           C  
ATOM   2329  ND2 ASN A 141     -10.813 -15.054   4.663  1.00 94.68           N  
ATOM   2330 HD21 ASN A 141      -9.900 -14.716   4.392  1.00 94.68           H  
ATOM   2331 HD22 ASN A 141     -11.409 -14.461   5.223  1.00 94.68           H  
ATOM   2332  OD1 ASN A 141     -12.371 -16.603   4.389  1.00 94.68           O  
ATOM   2333  N   LYS A 142     -12.223 -18.438   1.205  1.00 96.16           N  
ATOM   2334  H   LYS A 142     -11.397 -19.005   1.329  1.00 96.16           H  
ATOM   2335  CA  LYS A 142     -13.475 -19.103   0.799  1.00 96.16           C  
ATOM   2336  HA  LYS A 142     -13.777 -18.727  -0.179  1.00 96.16           H  
ATOM   2337  C   LYS A 142     -14.650 -18.800   1.737  1.00 96.16           C  
ATOM   2338  CB  LYS A 142     -13.266 -20.625   0.705  1.00 96.16           C  
ATOM   2339  HB2 LYS A 142     -14.237 -21.084   0.518  1.00 96.16           H  
ATOM   2340  HB3 LYS A 142     -12.898 -21.001   1.660  1.00 96.16           H  
ATOM   2341  O   LYS A 142     -15.773 -18.635   1.268  1.00 96.16           O  
ATOM   2342  CG  LYS A 142     -12.308 -21.056  -0.420  1.00 96.16           C  
ATOM   2343  HG2 LYS A 142     -12.657 -20.638  -1.365  1.00 96.16           H  
ATOM   2344  HG3 LYS A 142     -11.306 -20.681  -0.215  1.00 96.16           H  
ATOM   2345  CD  LYS A 142     -12.267 -22.590  -0.531  1.00 96.16           C  
ATOM   2346  HD2 LYS A 142     -13.278 -22.954  -0.712  1.00 96.16           H  
ATOM   2347  HD3 LYS A 142     -11.911 -23.005   0.411  1.00 96.16           H  
ATOM   2348  CE  LYS A 142     -11.355 -23.058  -1.675  1.00 96.16           C  
ATOM   2349  HE2 LYS A 142     -10.340 -22.713  -1.481  1.00 96.16           H  
ATOM   2350  HE3 LYS A 142     -11.695 -22.593  -2.600  1.00 96.16           H  
ATOM   2351  NZ  LYS A 142     -11.375 -24.539  -1.819  1.00 96.16           N  
ATOM   2352  HZ1 LYS A 142     -12.311 -24.865  -2.016  1.00 96.16           H  
ATOM   2353  HZ2 LYS A 142     -10.784 -24.841  -2.580  1.00 96.16           H  
ATOM   2354  HZ3 LYS A 142     -11.062 -24.996  -0.975  1.00 96.16           H  
ATOM   2355  N   THR A 143     -14.396 -18.710   3.043  1.00 96.56           N  
ATOM   2356  H   THR A 143     -13.452 -18.853   3.373  1.00 96.56           H  
ATOM   2357  CA  THR A 143     -15.426 -18.454   4.062  1.00 96.56           C  
ATOM   2358  HA  THR A 143     -16.234 -19.174   3.938  1.00 96.56           H  
ATOM   2359  C   THR A 143     -16.023 -17.055   3.902  1.00 96.56           C  
ATOM   2360  CB  THR A 143     -14.835 -18.618   5.474  1.00 96.56           C  
ATOM   2361  HB  THR A 143     -14.173 -17.781   5.693  1.00 96.56           H  
ATOM   2362  O   THR A 143     -17.243 -16.908   3.854  1.00 96.56           O  
ATOM   2363  CG2 THR A 143     -15.898 -18.694   6.562  1.00 96.56           C  
ATOM   2364 HG21 THR A 143     -16.581 -19.521   6.368  1.00 96.56           H  
ATOM   2365 HG22 THR A 143     -15.425 -18.831   7.535  1.00 96.56           H  
ATOM   2366 HG23 THR A 143     -16.468 -17.765   6.584  1.00 96.56           H  
ATOM   2367  OG1 THR A 143     -14.089 -19.811   5.560  1.00 96.56           O  
ATOM   2368  HG1 THR A 143     -14.555 -20.390   6.169  1.00 96.56           H  
ATOM   2369  N   MET A 144     -15.169 -16.039   3.747  1.00 96.09           N  
ATOM   2370  H   MET A 144     -14.179 -16.233   3.790  1.00 96.09           H  
ATOM   2371  CA  MET A 144     -15.587 -14.660   3.478  1.00 96.09           C  
ATOM   2372  HA  MET A 144     -16.314 -14.356   4.231  1.00 96.09           H  
ATOM   2373  C   MET A 144     -16.283 -14.521   2.122  1.00 96.09           C  
ATOM   2374  CB  MET A 144     -14.369 -13.726   3.541  1.00 96.09           C  
ATOM   2375  HB2 MET A 144     -14.585 -12.809   2.993  1.00 96.09           H  
ATOM   2376  HB3 MET A 144     -13.518 -14.201   3.054  1.00 96.09           H  
ATOM   2377  O   MET A 144     -17.334 -13.893   2.051  1.00 96.09           O  
ATOM   2378  CG  MET A 144     -13.990 -13.361   4.980  1.00 96.09           C  
ATOM   2379  HG2 MET A 144     -13.088 -12.751   4.947  1.00 96.09           H  
ATOM   2380  HG3 MET A 144     -13.757 -14.277   5.522  1.00 96.09           H  
ATOM   2381  SD  MET A 144     -15.252 -12.447   5.918  1.00 96.09           S  
ATOM   2382  CE  MET A 144     -15.358 -10.922   4.949  1.00 96.09           C  
ATOM   2383  HE1 MET A 144     -16.073 -10.243   5.413  1.00 96.09           H  
ATOM   2384  HE2 MET A 144     -15.703 -11.156   3.941  1.00 96.09           H  
ATOM   2385  HE3 MET A 144     -14.378 -10.446   4.900  1.00 96.09           H  
ATOM   2386  N   ASP A 145     -15.738 -15.130   1.065  1.00 96.04           N  
ATOM   2387  H   ASP A 145     -14.855 -15.606   1.179  1.00 96.04           H  
ATOM   2388  CA  ASP A 145     -16.333 -15.090  -0.278  1.00 96.04           C  
ATOM   2389  HA  ASP A 145     -16.398 -14.054  -0.611  1.00 96.04           H  
ATOM   2390  C   ASP A 145     -17.761 -15.661  -0.283  1.00 96.04           C  
ATOM   2391  CB  ASP A 145     -15.417 -15.848  -1.252  1.00 96.04           C  
ATOM   2392  HB2 ASP A 145     -14.439 -15.368  -1.265  1.00 96.04           H  
ATOM   2393  HB3 ASP A 145     -15.284 -16.870  -0.897  1.00 96.04           H  
ATOM   2394  O   ASP A 145     -18.686 -15.021  -0.783  1.00 96.04           O  
ATOM   2395  CG  ASP A 145     -15.972 -15.875  -2.679  1.00 96.04           C  
ATOM   2396  OD1 ASP A 145     -16.163 -14.800  -3.284  1.00 96.04           O  
ATOM   2397  OD2 ASP A 145     -16.216 -16.985  -3.205  1.00 96.04           O  
ATOM   2398  N   THR A 146     -17.964 -16.817   0.358  1.00 97.46           N  
ATOM   2399  H   THR A 146     -17.160 -17.288   0.748  1.00 97.46           H  
ATOM   2400  CA  THR A 146     -19.287 -17.452   0.484  1.00 97.46           C  
ATOM   2401  HA  THR A 146     -19.688 -17.626  -0.514  1.00 97.46           H  
ATOM   2402  C   THR A 146     -20.272 -16.548   1.223  1.00 97.46           C  
ATOM   2403  CB  THR A 146     -19.180 -18.807   1.202  1.00 97.46           C  
ATOM   2404  HB  THR A 146     -18.823 -18.655   2.220  1.00 97.46           H  
ATOM   2405  O   THR A 146     -21.364 -16.278   0.722  1.00 97.46           O  
ATOM   2406  CG2 THR A 146     -20.513 -19.553   1.249  1.00 97.46           C  
ATOM   2407 HG21 THR A 146     -20.359 -20.551   1.659  1.00 97.46           H  
ATOM   2408 HG22 THR A 146     -20.927 -19.643   0.244  1.00 97.46           H  
ATOM   2409 HG23 THR A 146     -21.226 -19.025   1.883  1.00 97.46           H  
ATOM   2410  OG1 THR A 146     -18.257 -19.632   0.524  1.00 97.46           O  
ATOM   2411  HG1 THR A 146     -17.379 -19.286   0.696  1.00 97.46           H  
ATOM   2412  N   PHE A 147     -19.869 -16.016   2.380  1.00 97.43           N  
ATOM   2413  H   PHE A 147     -18.952 -16.253   2.731  1.00 97.43           H  
ATOM   2414  CA  PHE A 147     -20.710 -15.133   3.187  1.00 97.43           C  
ATOM   2415  HA  PHE A 147     -21.637 -15.651   3.432  1.00 97.43           H  
ATOM   2416  C   PHE A 147     -21.091 -13.839   2.452  1.00 97.43           C  
ATOM   2417  CB  PHE A 147     -19.960 -14.817   4.486  1.00 97.43           C  
ATOM   2418  HB2 PHE A 147     -18.939 -14.519   4.246  1.00 97.43           H  
ATOM   2419  HB3 PHE A 147     -19.903 -15.724   5.088  1.00 97.43           H  
ATOM   2420  O   PHE A 147     -22.253 -13.430   2.459  1.00 97.43           O  
ATOM   2421  CG  PHE A 147     -20.604 -13.719   5.307  1.00 97.43           C  
ATOM   2422  CD1 PHE A 147     -20.046 -12.428   5.312  1.00 97.43           C  
ATOM   2423  HD1 PHE A 147     -19.158 -12.221   4.733  1.00 97.43           H  
ATOM   2424  CD2 PHE A 147     -21.780 -13.980   6.033  1.00 97.43           C  
ATOM   2425  HD2 PHE A 147     -22.223 -14.964   6.001  1.00 97.43           H  
ATOM   2426  CE1 PHE A 147     -20.645 -11.407   6.067  1.00 97.43           C  
ATOM   2427  HE1 PHE A 147     -20.212 -10.417   6.058  1.00 97.43           H  
ATOM   2428  CE2 PHE A 147     -22.368 -12.962   6.804  1.00 97.43           C  
ATOM   2429  HE2 PHE A 147     -23.257 -13.173   7.380  1.00 97.43           H  
ATOM   2430  CZ  PHE A 147     -21.792 -11.680   6.833  1.00 97.43           C  
ATOM   2431  HZ  PHE A 147     -22.225 -10.906   7.449  1.00 97.43           H  
ATOM   2432  N   LEU A 148     -20.132 -13.178   1.798  1.00 97.09           N  
ATOM   2433  H   LEU A 148     -19.196 -13.558   1.794  1.00 97.09           H  
ATOM   2434  CA  LEU A 148     -20.393 -11.923   1.094  1.00 97.09           C  
ATOM   2435  HA  LEU A 148     -20.949 -11.261   1.758  1.00 97.09           H  
ATOM   2436  C   LEU A 148     -21.296 -12.138  -0.127  1.00 97.09           C  
ATOM   2437  CB  LEU A 148     -19.065 -11.248   0.720  1.00 97.09           C  
ATOM   2438  HB2 LEU A 148     -18.461 -11.958   0.155  1.00 97.09           H  
ATOM   2439  HB3 LEU A 148     -19.278 -10.402   0.067  1.00 97.09           H  
ATOM   2440  O   LEU A 148     -22.204 -11.334  -0.348  1.00 97.09           O  
ATOM   2441  CG  LEU A 148     -18.247 -10.733   1.920  1.00 97.09           C  
ATOM   2442  HG  LEU A 148     -18.008 -11.552   2.600  1.00 97.09           H  
ATOM   2443  CD1 LEU A 148     -16.949 -10.123   1.409  1.00 97.09           C  
ATOM   2444 HD11 LEU A 148     -16.315  -9.826   2.244  1.00 97.09           H  
ATOM   2445 HD12 LEU A 148     -16.414 -10.854   0.802  1.00 97.09           H  
ATOM   2446 HD13 LEU A 148     -17.190  -9.240   0.817  1.00 97.09           H  
ATOM   2447  CD2 LEU A 148     -18.961  -9.641   2.722  1.00 97.09           C  
ATOM   2448 HD21 LEU A 148     -18.304  -9.279   3.513  1.00 97.09           H  
ATOM   2449 HD22 LEU A 148     -19.861 -10.045   3.187  1.00 97.09           H  
ATOM   2450 HD23 LEU A 148     -19.226  -8.811   2.067  1.00 97.09           H  
ATOM   2451  N   LYS A 149     -21.126 -13.248  -0.860  1.00 96.86           N  
ATOM   2452  H   LYS A 149     -20.357 -13.861  -0.630  1.00 96.86           H  
ATOM   2453  CA  LYS A 149     -22.038 -13.648  -1.943  1.00 96.86           C  
ATOM   2454  HA  LYS A 149     -22.098 -12.842  -2.675  1.00 96.86           H  
ATOM   2455  C   LYS A 149     -23.461 -13.868  -1.437  1.00 96.86           C  
ATOM   2456  CB  LYS A 149     -21.513 -14.913  -2.635  1.00 96.86           C  
ATOM   2457  HB2 LYS A 149     -22.317 -15.365  -3.215  1.00 96.86           H  
ATOM   2458  HB3 LYS A 149     -21.192 -15.633  -1.882  1.00 96.86           H  
ATOM   2459  O   LYS A 149     -24.390 -13.307  -2.015  1.00 96.86           O  
ATOM   2460  CG  LYS A 149     -20.355 -14.596  -3.588  1.00 96.86           C  
ATOM   2461  HG2 LYS A 149     -19.594 -14.009  -3.073  1.00 96.86           H  
ATOM   2462  HG3 LYS A 149     -20.734 -14.016  -4.430  1.00 96.86           H  
ATOM   2463  CD  LYS A 149     -19.724 -15.893  -4.098  1.00 96.86           C  
ATOM   2464  HD2 LYS A 149     -20.483 -16.525  -4.559  1.00 96.86           H  
ATOM   2465  HD3 LYS A 149     -19.284 -16.418  -3.249  1.00 96.86           H  
ATOM   2466  CE  LYS A 149     -18.630 -15.564  -5.113  1.00 96.86           C  
ATOM   2467  HE2 LYS A 149     -19.088 -15.189  -6.028  1.00 96.86           H  
ATOM   2468  HE3 LYS A 149     -18.001 -14.781  -4.691  1.00 96.86           H  
ATOM   2469  NZ  LYS A 149     -17.788 -16.748  -5.383  1.00 96.86           N  
ATOM   2470  HZ1 LYS A 149     -17.071 -16.538  -6.062  1.00 96.86           H  
ATOM   2471  HZ2 LYS A 149     -18.329 -17.560  -5.643  1.00 96.86           H  
ATOM   2472  HZ3 LYS A 149     -17.281 -16.957  -4.535  1.00 96.86           H  
ATOM   2473  N   GLU A 150     -23.632 -14.591  -0.329  1.00 97.25           N  
ATOM   2474  H   GLU A 150     -22.827 -15.044   0.079  1.00 97.25           H  
ATOM   2475  CA  GLU A 150     -24.941 -14.803   0.308  1.00 97.25           C  
ATOM   2476  HA  GLU A 150     -25.599 -15.326  -0.385  1.00 97.25           H  
ATOM   2477  C   GLU A 150     -25.607 -13.468   0.685  1.00 97.25           C  
ATOM   2478  CB  GLU A 150     -24.748 -15.676   1.559  1.00 97.25           C  
ATOM   2479  HB2 GLU A 150     -24.219 -15.086   2.308  1.00 97.25           H  
ATOM   2480  HB3 GLU A 150     -24.129 -16.538   1.309  1.00 97.25           H  
ATOM   2481  O   GLU A 150     -26.792 -13.248   0.429  1.00 97.25           O  
ATOM   2482  CG  GLU A 150     -26.067 -16.185   2.161  1.00 97.25           C  
ATOM   2483  HG2 GLU A 150     -26.853 -15.447   2.002  1.00 97.25           H  
ATOM   2484  HG3 GLU A 150     -26.364 -17.102   1.652  1.00 97.25           H  
ATOM   2485  CD  GLU A 150     -25.923 -16.435   3.667  1.00 97.25           C  
ATOM   2486  OE1 GLU A 150     -26.769 -15.889   4.423  1.00 97.25           O  
ATOM   2487  OE2 GLU A 150     -24.897 -17.007   4.089  1.00 97.25           O  
ATOM   2488  N   LYS A 151     -24.837 -12.516   1.231  1.00 96.84           N  
ATOM   2489  H   LYS A 151     -23.881 -12.758   1.448  1.00 96.84           H  
ATOM   2490  CA  LYS A 151     -25.346 -11.179   1.587  1.00 96.84           C  
ATOM   2491  HA  LYS A 151     -26.375 -11.304   1.924  1.00 96.84           H  
ATOM   2492  C   LYS A 151     -25.486 -10.221   0.397  1.00 96.84           C  
ATOM   2493  CB  LYS A 151     -24.529 -10.591   2.753  1.00 96.84           C  
ATOM   2494  HB2 LYS A 151     -23.492 -10.472   2.439  1.00 96.84           H  
ATOM   2495  HB3 LYS A 151     -24.921  -9.602   2.989  1.00 96.84           H  
ATOM   2496  O   LYS A 151     -26.022  -9.118   0.584  1.00 96.84           O  
ATOM   2497  CG  LYS A 151     -24.558 -11.430   4.048  1.00 96.84           C  
ATOM   2498  HG2 LYS A 151     -23.939 -12.317   3.914  1.00 96.84           H  
ATOM   2499  HG3 LYS A 151     -24.116 -10.840   4.850  1.00 96.84           H  
ATOM   2500  CD  LYS A 151     -25.962 -11.893   4.476  1.00 96.84           C  
ATOM   2501  HD2 LYS A 151     -26.624 -11.037   4.597  1.00 96.84           H  
ATOM   2502  HD3 LYS A 151     -26.359 -12.551   3.702  1.00 96.84           H  
ATOM   2503  CE  LYS A 151     -25.897 -12.696   5.779  1.00 96.84           C  
ATOM   2504  HE2 LYS A 151     -25.846 -12.010   6.624  1.00 96.84           H  
ATOM   2505  HE3 LYS A 151     -24.984 -13.291   5.761  1.00 96.84           H  
ATOM   2506  NZ  LYS A 151     -27.050 -13.625   5.911  1.00 96.84           N  
ATOM   2507  HZ1 LYS A 151     -27.951 -13.186   5.786  1.00 96.84           H  
ATOM   2508  HZ2 LYS A 151     -26.980 -14.363   5.225  1.00 96.84           H  
ATOM   2509  HZ3 LYS A 151     -27.032 -14.144   6.778  1.00 96.84           H  
ATOM   2510  N   LYS A 152     -25.094 -10.644  -0.813  1.00 96.87           N  
ATOM   2511  H   LYS A 152     -24.736 -11.587  -0.864  1.00 96.87           H  
ATOM   2512  CA  LYS A 152     -25.046  -9.844  -2.051  1.00 96.87           C  
ATOM   2513  HA  LYS A 152     -24.557 -10.461  -2.805  1.00 96.87           H  
ATOM   2514  C   LYS A 152     -24.159  -8.600  -1.912  1.00 96.87           C  
ATOM   2515  CB  LYS A 152     -26.464  -9.526  -2.570  1.00 96.87           C  
ATOM   2516  HB2 LYS A 152     -26.371  -9.003  -3.522  1.00 96.87           H  
ATOM   2517  HB3 LYS A 152     -26.961  -8.857  -1.868  1.00 96.87           H  
ATOM   2518  O   LYS A 152     -24.541  -7.511  -2.331  1.00 96.87           O  
ATOM   2519  CG  LYS A 152     -27.340 -10.769  -2.788  1.00 96.87           C  
ATOM   2520  HG2 LYS A 152     -26.859 -11.424  -3.514  1.00 96.87           H  
ATOM   2521  HG3 LYS A 152     -27.456 -11.309  -1.848  1.00 96.87           H  
ATOM   2522  CD  LYS A 152     -28.732 -10.368  -3.300  1.00 96.87           C  
ATOM   2523  HD2 LYS A 152     -29.210  -9.715  -2.570  1.00 96.87           H  
ATOM   2524  HD3 LYS A 152     -28.626  -9.834  -4.245  1.00 96.87           H  
ATOM   2525  CE  LYS A 152     -29.592 -11.621  -3.510  1.00 96.87           C  
ATOM   2526  HE2 LYS A 152     -29.650 -12.167  -2.568  1.00 96.87           H  
ATOM   2527  HE3 LYS A 152     -29.085 -12.269  -4.225  1.00 96.87           H  
ATOM   2528  NZ  LYS A 152     -30.960 -11.301  -4.001  1.00 96.87           N  
ATOM   2529  HZ1 LYS A 152     -31.470 -10.738  -3.336  1.00 96.87           H  
ATOM   2530  HZ2 LYS A 152     -30.924 -10.817  -4.886  1.00 96.87           H  
ATOM   2531  HZ3 LYS A 152     -31.484 -12.153  -4.145  1.00 96.87           H  
ATOM   2532  N   ILE A 153     -22.998  -8.764  -1.282  1.00 97.30           N  
ATOM   2533  H   ILE A 153     -22.752  -9.700  -0.995  1.00 97.30           H  
ATOM   2534  CA  ILE A 153     -21.992  -7.717  -1.078  1.00 97.30           C  
ATOM   2535  HA  ILE A 153     -22.413  -6.748  -1.349  1.00 97.30           H  
ATOM   2536  C   ILE A 153     -20.805  -8.001  -2.000  1.00 97.30           C  
ATOM   2537  CB  ILE A 153     -21.560  -7.649   0.404  1.00 97.30           C  
ATOM   2538  HB  ILE A 153     -21.144  -8.618   0.681  1.00 97.30           H  
ATOM   2539  O   ILE A 153     -20.211  -9.076  -1.943  1.00 97.30           O  
ATOM   2540  CG1 ILE A 153     -22.767  -7.364   1.329  1.00 97.30           C  
ATOM   2541 HG12 ILE A 153     -23.552  -8.094   1.132  1.00 97.30           H  
ATOM   2542 HG13 ILE A 153     -23.172  -6.376   1.110  1.00 97.30           H  
ATOM   2543  CG2 ILE A 153     -20.464  -6.578   0.576  1.00 97.30           C  
ATOM   2544 HG21 ILE A 153     -20.165  -6.497   1.621  1.00 97.30           H  
ATOM   2545 HG22 ILE A 153     -19.574  -6.847   0.008  1.00 97.30           H  
ATOM   2546 HG23 ILE A 153     -20.831  -5.612   0.228  1.00 97.30           H  
ATOM   2547  CD1 ILE A 153     -22.452  -7.453   2.828  1.00 97.30           C  
ATOM   2548 HD11 ILE A 153     -21.809  -6.629   3.137  1.00 97.30           H  
ATOM   2549 HD12 ILE A 153     -21.961  -8.402   3.048  1.00 97.30           H  
ATOM   2550 HD13 ILE A 153     -23.381  -7.401   3.395  1.00 97.30           H  
ATOM   2551  N   HIS A 154     -20.432  -7.034  -2.836  1.00 95.94           N  
ATOM   2552  H   HIS A 154     -20.948  -6.166  -2.840  1.00 95.94           H  
ATOM   2553  CA  HIS A 154     -19.297  -7.178  -3.745  1.00 95.94           C  
ATOM   2554  HA  HIS A 154     -19.215  -8.224  -4.041  1.00 95.94           H  
ATOM   2555  C   HIS A 154     -17.980  -6.778  -3.066  1.00 95.94           C  
ATOM   2556  CB  HIS A 154     -19.561  -6.369  -5.019  1.00 95.94           C  
ATOM   2557  HB2 HIS A 154     -20.490  -6.711  -5.475  1.00 95.94           H  
ATOM   2558  HB3 HIS A 154     -19.678  -5.316  -4.762  1.00 95.94           H  
ATOM   2559  O   HIS A 154     -17.752  -5.596  -2.804  1.00 95.94           O  
ATOM   2560  CG  HIS A 154     -18.449  -6.513  -6.025  1.00 95.94           C  
ATOM   2561  CD2 HIS A 154     -17.571  -5.539  -6.418  1.00 95.94           C  
ATOM   2562  HD2 HIS A 154     -17.559  -4.517  -6.069  1.00 95.94           H  
ATOM   2563  ND1 HIS A 154     -18.092  -7.669  -6.681  1.00 95.94           N  
ATOM   2564  HD1 HIS A 154     -18.537  -8.572  -6.594  1.00 95.94           H  
ATOM   2565  CE1 HIS A 154     -17.026  -7.396  -7.451  1.00 95.94           C  
ATOM   2566  HE1 HIS A 154     -16.513  -8.112  -8.076  1.00 95.94           H  
ATOM   2567  NE2 HIS A 154     -16.682  -6.104  -7.337  1.00 95.94           N  
ATOM   2568  N   LEU A 155     -17.108  -7.755  -2.796  1.00 94.96           N  
ATOM   2569  H   LEU A 155     -17.363  -8.706  -3.020  1.00 94.96           H  
ATOM   2570  CA  LEU A 155     -15.750  -7.514  -2.302  1.00 94.96           C  
ATOM   2571  HA  LEU A 155     -15.788  -6.707  -1.571  1.00 94.96           H  
ATOM   2572  C   LEU A 155     -14.824  -7.105  -3.444  1.00 94.96           C  
ATOM   2573  CB  LEU A 155     -15.199  -8.775  -1.616  1.00 94.96           C  
ATOM   2574  HB2 LEU A 155     -15.149  -9.575  -2.354  1.00 94.96           H  
ATOM   2575  HB3 LEU A 155     -15.903  -9.088  -0.844  1.00 94.96           H  
ATOM   2576  O   LEU A 155     -14.749  -7.790  -4.464  1.00 94.96           O  
ATOM   2577  CG  LEU A 155     -13.799  -8.613  -0.983  1.00 94.96           C  
ATOM   2578  HG  LEU A 155     -13.082  -8.323  -1.751  1.00 94.96           H  
ATOM   2579  CD1 LEU A 155     -13.774  -7.572   0.137  1.00 94.96           C  
ATOM   2580 HD11 LEU A 155     -12.793  -7.582   0.612  1.00 94.96           H  
ATOM   2581 HD12 LEU A 155     -14.534  -7.802   0.883  1.00 94.96           H  
ATOM   2582 HD13 LEU A 155     -13.935  -6.574  -0.271  1.00 94.96           H  
ATOM   2583  CD2 LEU A 155     -13.339  -9.942  -0.386  1.00 94.96           C  
ATOM   2584 HD21 LEU A 155     -12.315  -9.847  -0.026  1.00 94.96           H  
ATOM   2585 HD22 LEU A 155     -13.359 -10.718  -1.152  1.00 94.96           H  
ATOM   2586 HD23 LEU A 155     -13.984 -10.237   0.442  1.00 94.96           H  
ATOM   2587  N   PHE A 156     -14.061  -6.039  -3.238  1.00 92.01           N  
ATOM   2588  H   PHE A 156     -14.179  -5.504  -2.389  1.00 92.01           H  
ATOM   2589  CA  PHE A 156     -12.990  -5.666  -4.145  1.00 92.01           C  
ATOM   2590  HA  PHE A 156     -12.601  -6.576  -4.601  1.00 92.01           H  
ATOM   2591  C   PHE A 156     -11.831  -5.003  -3.404  1.00 92.01           C  
ATOM   2592  CB  PHE A 156     -13.539  -4.772  -5.268  1.00 92.01           C  
ATOM   2593  HB2 PHE A 156     -14.443  -5.223  -5.679  1.00 92.01           H  
ATOM   2594  HB3 PHE A 156     -12.807  -4.749  -6.076  1.00 92.01           H  
ATOM   2595  O   PHE A 156     -11.962  -4.453  -2.311  1.00 92.01           O  
ATOM   2596  CG  PHE A 156     -13.849  -3.347  -4.850  1.00 92.01           C  
ATOM   2597  CD1 PHE A 156     -15.004  -3.059  -4.099  1.00 92.01           C  
ATOM   2598  HD1 PHE A 156     -15.676  -3.853  -3.809  1.00 92.01           H  
ATOM   2599  CD2 PHE A 156     -12.963  -2.309  -5.196  1.00 92.01           C  
ATOM   2600  HD2 PHE A 156     -12.072  -2.532  -5.764  1.00 92.01           H  
ATOM   2601  CE1 PHE A 156     -15.267  -1.737  -3.702  1.00 92.01           C  
ATOM   2602  HE1 PHE A 156     -16.130  -1.507  -3.095  1.00 92.01           H  
ATOM   2603  CE2 PHE A 156     -13.250  -0.984  -4.825  1.00 92.01           C  
ATOM   2604  HE2 PHE A 156     -12.595  -0.176  -5.116  1.00 92.01           H  
ATOM   2605  CZ  PHE A 156     -14.406  -0.699  -4.086  1.00 92.01           C  
ATOM   2606  HZ  PHE A 156     -14.637   0.319  -3.810  1.00 92.01           H  
ATOM   2607  N   SER A 157     -10.675  -5.005  -4.051  1.00 86.62           N  
ATOM   2608  H   SER A 157     -10.621  -5.499  -4.930  1.00 86.62           H  
ATOM   2609  CA  SER A 157      -9.485  -4.313  -3.578  1.00 86.62           C  
ATOM   2610  HA  SER A 157      -9.745  -3.637  -2.763  1.00 86.62           H  
ATOM   2611  C   SER A 157      -8.900  -3.492  -4.693  1.00 86.62           C  
ATOM   2612  CB  SER A 157      -8.446  -5.295  -3.073  1.00 86.62           C  
ATOM   2613  HB2 SER A 157      -8.365  -6.099  -3.804  1.00 86.62           H  
ATOM   2614  HB3 SER A 157      -7.482  -4.805  -2.930  1.00 86.62           H  
ATOM   2615  O   SER A 157      -9.059  -3.775  -5.881  1.00 86.62           O  
ATOM   2616  OG  SER A 157      -8.879  -5.835  -1.861  1.00 86.62           O  
ATOM   2617  HG  SER A 157      -8.962  -5.136  -1.208  1.00 86.62           H  
ATOM   2618  N   THR A 158      -8.201  -2.442  -4.302  1.00 74.22           N  
ATOM   2619  H   THR A 158      -8.092  -2.264  -3.313  1.00 74.22           H  
ATOM   2620  CA  THR A 158      -7.660  -1.498  -5.257  1.00 74.22           C  
ATOM   2621  HA  THR A 158      -7.886  -1.818  -6.275  1.00 74.22           H  
ATOM   2622  C   THR A 158      -6.157  -1.412  -5.132  1.00 74.22           C  
ATOM   2623  CB  THR A 158      -8.298  -0.137  -5.073  1.00 74.22           C  
ATOM   2624  HB  THR A 158      -7.835   0.498  -5.828  1.00 74.22           H  
ATOM   2625  O   THR A 158      -5.640  -1.051  -4.080  1.00 74.22           O  
ATOM   2626  CG2 THR A 158      -9.808  -0.125  -5.309  1.00 74.22           C  
ATOM   2627 HG21 THR A 158     -10.294  -0.764  -4.572  1.00 74.22           H  
ATOM   2628 HG22 THR A 158     -10.036  -0.507  -6.304  1.00 74.22           H  
ATOM   2629 HG23 THR A 158     -10.211   0.881  -5.195  1.00 74.22           H  
ATOM   2630  OG1 THR A 158      -8.050   0.358  -3.780  1.00 74.22           O  
ATOM   2631  HG1 THR A 158      -7.180   0.048  -3.516  1.00 74.22           H  
ATOM   2632  N   GLU A 159      -5.465  -1.676  -6.233  1.00 63.28           N  
ATOM   2633  H   GLU A 159      -5.934  -2.080  -7.031  1.00 63.28           H  
ATOM   2634  CA  GLU A 159      -4.023  -1.486  -6.333  1.00 63.28           C  
ATOM   2635  HA  GLU A 159      -3.541  -1.912  -5.453  1.00 63.28           H  
ATOM   2636  C   GLU A 159      -3.719   0.026  -6.372  1.00 63.28           C  
ATOM   2637  CB  GLU A 159      -3.501  -2.243  -7.569  1.00 63.28           C  
ATOM   2638  HB2 GLU A 159      -4.005  -1.852  -8.453  1.00 63.28           H  
ATOM   2639  HB3 GLU A 159      -2.432  -2.055  -7.666  1.00 63.28           H  
ATOM   2640  O   GLU A 159      -4.103   0.728  -7.315  1.00 63.28           O  
ATOM   2641  CG  GLU A 159      -3.737  -3.769  -7.477  1.00 63.28           C  
ATOM   2642  HG2 GLU A 159      -4.800  -3.960  -7.335  1.00 63.28           H  
ATOM   2643  HG3 GLU A 159      -3.207  -4.148  -6.603  1.00 63.28           H  
ATOM   2644  CD  GLU A 159      -3.276  -4.540  -8.730  1.00 63.28           C  
ATOM   2645  OE1 GLU A 159      -3.274  -5.791  -8.684  1.00 63.28           O  
ATOM   2646  OE2 GLU A 159      -2.984  -3.880  -9.754  1.00 63.28           O  
ATOM   2647  N   GLY A 160      -3.105   0.547  -5.305  1.00 59.05           N  
ATOM   2648  H   GLY A 160      -2.953  -0.056  -4.509  1.00 59.05           H  
ATOM   2649  CA  GLY A 160      -2.633   1.931  -5.191  1.00 59.05           C  
ATOM   2650  HA2 GLY A 160      -1.591   1.967  -5.510  1.00 59.05           H  
ATOM   2651  HA3 GLY A 160      -3.209   2.577  -5.853  1.00 59.05           H  
ATOM   2652  C   GLY A 160      -2.742   2.500  -3.772  1.00 59.05           C  
ATOM   2653  O   GLY A 160      -3.834   2.507  -3.205  1.00 59.05           O  
ATOM   2654  N   ASP A 161      -1.627   3.032  -3.251  1.00 51.08           N  
ATOM   2655  H   ASP A 161      -0.753   2.845  -3.721  1.00 51.08           H  
ATOM   2656  CA  ASP A 161      -1.478   3.562  -1.879  1.00 51.08           C  
ATOM   2657  HA  ASP A 161      -1.431   2.729  -1.177  1.00 51.08           H  
ATOM   2658  C   ASP A 161      -2.639   4.473  -1.440  1.00 51.08           C  
ATOM   2659  CB  ASP A 161      -0.160   4.366  -1.775  1.00 51.08           C  
ATOM   2660  HB2 ASP A 161      -0.172   5.156  -2.527  1.00 51.08           H  
ATOM   2661  HB3 ASP A 161      -0.124   4.843  -0.796  1.00 51.08           H  
ATOM   2662  O   ASP A 161      -3.143   4.389  -0.326  1.00 51.08           O  
ATOM   2663  CG  ASP A 161       1.126   3.546  -1.940  1.00 51.08           C  
ATOM   2664  OD1 ASP A 161       1.050   2.306  -1.828  1.00 51.08           O  
ATOM   2665  OD2 ASP A 161       2.171   4.175  -2.245  1.00 51.08           O  
ATOM   2666  N   ASP A 162      -3.117   5.333  -2.336  1.00 55.78           N  
ATOM   2667  H   ASP A 162      -2.574   5.445  -3.181  1.00 55.78           H  
ATOM   2668  CA  ASP A 162      -4.057   6.398  -1.979  1.00 55.78           C  
ATOM   2669  HA  ASP A 162      -3.738   6.849  -1.039  1.00 55.78           H  
ATOM   2670  C   ASP A 162      -5.496   5.939  -1.783  1.00 55.78           C  
ATOM   2671  CB  ASP A 162      -4.026   7.462  -3.068  1.00 55.78           C  
ATOM   2672  HB2 ASP A 162      -4.176   7.007  -4.047  1.00 55.78           H  
ATOM   2673  HB3 ASP A 162      -4.831   8.177  -2.901  1.00 55.78           H  
ATOM   2674  O   ASP A 162      -6.309   6.675  -1.225  1.00 55.78           O  
ATOM   2675  CG  ASP A 162      -2.705   8.201  -3.042  1.00 55.78           C  
ATOM   2676  OD1 ASP A 162      -1.635   7.579  -3.196  1.00 55.78           O  
ATOM   2677  OD2 ASP A 162      -2.715   9.445  -3.073  1.00 55.78           O  
ATOM   2678  N   LYS A 163      -5.851   4.744  -2.253  1.00 57.11           N  
ATOM   2679  H   LYS A 163      -5.131   4.130  -2.608  1.00 57.11           H  
ATOM   2680  CA  LYS A 163      -7.238   4.283  -2.165  1.00 57.11           C  
ATOM   2681  HA  LYS A 163      -7.904   5.138  -2.284  1.00 57.11           H  
ATOM   2682  C   LYS A 163      -7.582   3.724  -0.784  1.00 57.11           C  
ATOM   2683  CB  LYS A 163      -7.524   3.323  -3.309  1.00 57.11           C  
ATOM   2684  HB2 LYS A 163      -8.505   2.877  -3.146  1.00 57.11           H  
ATOM   2685  HB3 LYS A 163      -6.764   2.541  -3.306  1.00 57.11           H  
ATOM   2686  O   LYS A 163      -8.763   3.642  -0.456  1.00 57.11           O  
ATOM   2687  CG  LYS A 163      -7.532   4.047  -4.668  1.00 57.11           C  
ATOM   2688  HG2 LYS A 163      -6.568   4.519  -4.859  1.00 57.11           H  
ATOM   2689  HG3 LYS A 163      -8.318   4.803  -4.679  1.00 57.11           H  
ATOM   2690  CD  LYS A 163      -7.805   3.004  -5.742  1.00 57.11           C  
ATOM   2691  HD2 LYS A 163      -8.724   2.492  -5.459  1.00 57.11           H  
ATOM   2692  HD3 LYS A 163      -6.954   2.324  -5.730  1.00 57.11           H  
ATOM   2693  CE  LYS A 163      -7.984   3.520  -7.164  1.00 57.11           C  
ATOM   2694  HE2 LYS A 163      -7.072   4.035  -7.467  1.00 57.11           H  
ATOM   2695  HE3 LYS A 163      -8.808   4.233  -7.174  1.00 57.11           H  
ATOM   2696  NZ  LYS A 163      -8.268   2.381  -8.075  1.00 57.11           N  
ATOM   2697  HZ1 LYS A 163      -7.486   1.742  -8.078  1.00 57.11           H  
ATOM   2698  HZ2 LYS A 163      -9.085   1.877  -7.760  1.00 57.11           H  
ATOM   2699  HZ3 LYS A 163      -8.428   2.699  -9.020  1.00 57.11           H  
ATOM   2700  N   ALA A 164      -6.574   3.458   0.048  1.00 67.44           N  
ATOM   2701  H   ALA A 164      -5.629   3.538  -0.301  1.00 67.44           H  
ATOM   2702  CA  ALA A 164      -6.728   3.166   1.471  1.00 67.44           C  
ATOM   2703  HA  ALA A 164      -7.641   2.589   1.614  1.00 67.44           H  
ATOM   2704  C   ALA A 164      -6.854   4.435   2.343  1.00 67.44           C  
ATOM   2705  CB  ALA A 164      -5.553   2.283   1.904  1.00 67.44           C  
ATOM   2706  HB1 ALA A 164      -4.614   2.828   1.797  1.00 67.44           H  
ATOM   2707  HB2 ALA A 164      -5.515   1.380   1.295  1.00 67.44           H  
ATOM   2708  HB3 ALA A 164      -5.673   1.992   2.948  1.00 67.44           H  
ATOM   2709  O   ALA A 164      -7.026   4.327   3.554  1.00 67.44           O  
ATOM   2710  N   ALA A 165      -6.826   5.646   1.763  1.00 79.82           N  
ATOM   2711  H   ALA A 165      -6.641   5.702   0.772  1.00 79.82           H  
ATOM   2712  CA  ALA A 165      -6.768   6.895   2.533  1.00 79.82           C  
ATOM   2713  HA  ALA A 165      -5.851   6.885   3.122  1.00 79.82           H  
ATOM   2714  C   ALA A 165      -7.937   7.092   3.518  1.00 79.82           C  
ATOM   2715  CB  ALA A 165      -6.698   8.071   1.552  1.00 79.82           C  
ATOM   2716  HB1 ALA A 165      -6.672   9.008   2.109  1.00 79.82           H  
ATOM   2717  HB2 ALA A 165      -7.563   8.064   0.889  1.00 79.82           H  
ATOM   2718  HB3 ALA A 165      -5.785   7.997   0.962  1.00 79.82           H  
ATOM   2719  O   ALA A 165      -7.758   7.714   4.567  1.00 79.82           O  
ATOM   2720  N   ILE A 166      -9.138   6.579   3.206  1.00 87.14           N  
ATOM   2721  H   ILE A 166      -9.214   6.042   2.355  1.00 87.14           H  
ATOM   2722  CA  ILE A 166     -10.286   6.646   4.128  1.00 87.14           C  
ATOM   2723  HA  ILE A 166     -10.372   7.670   4.492  1.00 87.14           H  
ATOM   2724  C   ILE A 166     -10.026   5.767   5.360  1.00 87.14           C  
ATOM   2725  CB  ILE A 166     -11.618   6.283   3.422  1.00 87.14           C  
ATOM   2726  HB  ILE A 166     -11.530   5.278   3.008  1.00 87.14           H  
ATOM   2727  O   ILE A 166     -10.169   6.255   6.484  1.00 87.14           O  
ATOM   2728  CG1 ILE A 166     -11.913   7.271   2.268  1.00 87.14           C  
ATOM   2729 HG12 ILE A 166     -11.968   8.284   2.665  1.00 87.14           H  
ATOM   2730 HG13 ILE A 166     -11.091   7.233   1.553  1.00 87.14           H  
ATOM   2731  CG2 ILE A 166     -12.783   6.290   4.430  1.00 87.14           C  
ATOM   2732 HG21 ILE A 166     -12.578   5.595   5.244  1.00 87.14           H  
ATOM   2733 HG22 ILE A 166     -12.930   7.288   4.844  1.00 87.14           H  
ATOM   2734 HG23 ILE A 166     -13.702   5.943   3.958  1.00 87.14           H  
ATOM   2735  CD1 ILE A 166     -13.204   6.977   1.489  1.00 87.14           C  
ATOM   2736 HD11 ILE A 166     -13.250   7.623   0.612  1.00 87.14           H  
ATOM   2737 HD12 ILE A 166     -14.082   7.175   2.105  1.00 87.14           H  
ATOM   2738 HD13 ILE A 166     -13.214   5.938   1.162  1.00 87.14           H  
ATOM   2739  N   ALA A 167      -9.608   4.515   5.143  1.00 86.64           N  
ATOM   2740  H   ALA A 167      -9.417   4.221   4.196  1.00 86.64           H  
ATOM   2741  CA  ALA A 167      -9.275   3.560   6.198  1.00 86.64           C  
ATOM   2742  HA  ALA A 167     -10.138   3.419   6.848  1.00 86.64           H  
ATOM   2743  C   ALA A 167      -8.098   4.053   7.051  1.00 86.64           C  
ATOM   2744  CB  ALA A 167      -8.960   2.202   5.571  1.00 86.64           C  
ATOM   2745  HB1 ALA A 167      -8.626   1.525   6.358  1.00 86.64           H  
ATOM   2746  HB2 ALA A 167      -9.856   1.785   5.111  1.00 86.64           H  
ATOM   2747  HB3 ALA A 167      -8.166   2.284   4.830  1.00 86.64           H  
ATOM   2748  O   ALA A 167      -8.212   4.154   8.270  1.00 86.64           O  
ATOM   2749  N   GLU A 168      -7.004   4.480   6.416  1.00 88.05           N  
ATOM   2750  H   GLU A 168      -6.946   4.334   5.418  1.00 88.05           H  
ATOM   2751  CA  GLU A 168      -5.824   5.005   7.106  1.00 88.05           C  
ATOM   2752  HA  GLU A 168      -5.395   4.216   7.724  1.00 88.05           H  
ATOM   2753  C   GLU A 168      -6.190   6.192   8.012  1.00 88.05           C  
ATOM   2754  CB  GLU A 168      -4.785   5.436   6.060  1.00 88.05           C  
ATOM   2755  HB2 GLU A 168      -5.169   6.305   5.526  1.00 88.05           H  
ATOM   2756  HB3 GLU A 168      -4.634   4.627   5.346  1.00 88.05           H  
ATOM   2757  O   GLU A 168      -5.801   6.252   9.184  1.00 88.05           O  
ATOM   2758  CG  GLU A 168      -3.435   5.780   6.712  1.00 88.05           C  
ATOM   2759  HG2 GLU A 168      -2.989   4.864   7.101  1.00 88.05           H  
ATOM   2760  HG3 GLU A 168      -3.606   6.448   7.556  1.00 88.05           H  
ATOM   2761  CD  GLU A 168      -2.449   6.473   5.761  1.00 88.05           C  
ATOM   2762  OE1 GLU A 168      -1.444   7.004   6.290  1.00 88.05           O  
ATOM   2763  OE2 GLU A 168      -2.740   6.569   4.549  1.00 88.05           O  
ATOM   2764  N   ARG A 169      -7.001   7.127   7.496  1.00 91.64           N  
ATOM   2765  H   ARG A 169      -7.291   7.021   6.534  1.00 91.64           H  
ATOM   2766  CA  ARG A 169      -7.424   8.306   8.253  1.00 91.64           C  
ATOM   2767  HA  ARG A 169      -6.516   8.772   8.635  1.00 91.64           H  
ATOM   2768  C   ARG A 169      -8.261   7.930   9.469  1.00 91.64           C  
ATOM   2769  CB  ARG A 169      -8.171   9.283   7.330  1.00 91.64           C  
ATOM   2770  HB2 ARG A 169      -7.512   9.565   6.509  1.00 91.64           H  
ATOM   2771  HB3 ARG A 169      -9.039   8.779   6.904  1.00 91.64           H  
ATOM   2772  O   ARG A 169      -8.022   8.485  10.544  1.00 91.64           O  
ATOM   2773  CG  ARG A 169      -8.650  10.562   8.037  1.00 91.64           C  
ATOM   2774  HG2 ARG A 169      -9.163  11.188   7.307  1.00 91.64           H  
ATOM   2775  HG3 ARG A 169      -9.360  10.305   8.824  1.00 91.64           H  
ATOM   2776  CD  ARG A 169      -7.480  11.352   8.637  1.00 91.64           C  
ATOM   2777  HD2 ARG A 169      -6.787  11.613   7.836  1.00 91.64           H  
ATOM   2778  HD3 ARG A 169      -6.963  10.723   9.361  1.00 91.64           H  
ATOM   2779  NE  ARG A 169      -7.936  12.572   9.327  1.00 91.64           N  
ATOM   2780  HE  ARG A 169      -8.935  12.702   9.400  1.00 91.64           H  
ATOM   2781  NH1 ARG A 169      -5.865  13.271  10.026  1.00 91.64           N  
ATOM   2782 HH11 ARG A 169      -5.459  12.484   9.541  1.00 91.64           H  
ATOM   2783 HH12 ARG A 169      -5.294  13.870  10.605  1.00 91.64           H  
ATOM   2784  NH2 ARG A 169      -7.677  14.409  10.652  1.00 91.64           N  
ATOM   2785 HH21 ARG A 169      -7.078  14.995  11.216  1.00 91.64           H  
ATOM   2786 HH22 ARG A 169      -8.680  14.490  10.738  1.00 91.64           H  
ATOM   2787  CZ  ARG A 169      -7.162  13.411   9.992  1.00 91.64           C  
ATOM   2788  N   VAL A 170      -9.238   7.035   9.313  1.00 93.31           N  
ATOM   2789  H   VAL A 170      -9.355   6.583   8.417  1.00 93.31           H  
ATOM   2790  CA  VAL A 170     -10.084   6.629  10.442  1.00 93.31           C  
ATOM   2791  HA  VAL A 170     -10.380   7.540  10.962  1.00 93.31           H  
ATOM   2792  C   VAL A 170      -9.299   5.806  11.455  1.00 93.31           C  
ATOM   2793  CB  VAL A 170     -11.381   5.938   9.994  1.00 93.31           C  
ATOM   2794  HB  VAL A 170     -11.863   6.585   9.261  1.00 93.31           H  
ATOM   2795  O   VAL A 170      -9.430   6.051  12.653  1.00 93.31           O  
ATOM   2796  CG1 VAL A 170     -11.214   4.554   9.371  1.00 93.31           C  
ATOM   2797 HG11 VAL A 170     -10.697   3.866  10.039  1.00 93.31           H  
ATOM   2798 HG12 VAL A 170     -10.656   4.656   8.440  1.00 93.31           H  
ATOM   2799 HG13 VAL A 170     -12.191   4.132   9.135  1.00 93.31           H  
ATOM   2800  CG2 VAL A 170     -12.321   5.822  11.190  1.00 93.31           C  
ATOM   2801 HG21 VAL A 170     -13.326   5.595  10.833  1.00 93.31           H  
ATOM   2802 HG22 VAL A 170     -11.989   5.031  11.861  1.00 93.31           H  
ATOM   2803 HG23 VAL A 170     -12.364   6.764  11.737  1.00 93.31           H  
ATOM   2804  N   ASN A 171      -8.404   4.933  10.993  1.00 94.61           N  
ATOM   2805  H   ASN A 171      -8.378   4.745  10.001  1.00 94.61           H  
ATOM   2806  CA  ASN A 171      -7.556   4.118  11.853  1.00 94.61           C  
ATOM   2807  HA  ASN A 171      -8.199   3.571  12.543  1.00 94.61           H  
ATOM   2808  C   ASN A 171      -6.641   4.985  12.712  1.00 94.61           C  
ATOM   2809  CB  ASN A 171      -6.769   3.117  10.986  1.00 94.61           C  
ATOM   2810  HB2 ASN A 171      -6.307   3.624  10.139  1.00 94.61           H  
ATOM   2811  HB3 ASN A 171      -5.982   2.657  11.583  1.00 94.61           H  
ATOM   2812  O   ASN A 171      -6.525   4.760  13.916  1.00 94.61           O  
ATOM   2813  CG  ASN A 171      -7.656   1.998  10.468  1.00 94.61           C  
ATOM   2814  ND2 ASN A 171      -7.139   1.085   9.695  1.00 94.61           N  
ATOM   2815 HD21 ASN A 171      -7.753   0.370   9.330  1.00 94.61           H  
ATOM   2816 HD22 ASN A 171      -6.248   1.141   9.223  1.00 94.61           H  
ATOM   2817  OD1 ASN A 171      -8.823   1.901  10.808  1.00 94.61           O  
ATOM   2818  N   ARG A 172      -6.056   6.035  12.126  1.00 95.00           N  
ATOM   2819  H   ARG A 172      -6.147   6.130  11.125  1.00 95.00           H  
ATOM   2820  CA  ARG A 172      -5.295   7.036  12.877  1.00 95.00           C  
ATOM   2821  HA  ARG A 172      -4.493   6.533  13.416  1.00 95.00           H  
ATOM   2822  C   ARG A 172      -6.152   7.725  13.940  1.00 95.00           C  
ATOM   2823  CB  ARG A 172      -4.674   8.030  11.891  1.00 95.00           C  
ATOM   2824  HB2 ARG A 172      -5.457   8.494  11.291  1.00 95.00           H  
ATOM   2825  HB3 ARG A 172      -3.996   7.495  11.226  1.00 95.00           H  
ATOM   2826  O   ARG A 172      -5.752   7.765  15.098  1.00 95.00           O  
ATOM   2827  CG  ARG A 172      -3.901   9.114  12.644  1.00 95.00           C  
ATOM   2828  HG2 ARG A 172      -4.591   9.689  13.262  1.00 95.00           H  
ATOM   2829  HG3 ARG A 172      -3.148   8.657  13.285  1.00 95.00           H  
ATOM   2830  CD  ARG A 172      -3.225  10.072  11.674  1.00 95.00           C  
ATOM   2831  HD2 ARG A 172      -2.435   9.538  11.147  1.00 95.00           H  
ATOM   2832  HD3 ARG A 172      -3.960  10.434  10.955  1.00 95.00           H  
ATOM   2833  NE  ARG A 172      -2.675  11.201  12.428  1.00 95.00           N  
ATOM   2834  HE  ARG A 172      -2.951  11.267  13.397  1.00 95.00           H  
ATOM   2835  NH1 ARG A 172      -1.367  12.116  10.781  1.00 95.00           N  
ATOM   2836 HH11 ARG A 172      -0.612  12.742  10.538  1.00 95.00           H  
ATOM   2837 HH12 ARG A 172      -1.586  11.330  10.186  1.00 95.00           H  
ATOM   2838  NH2 ARG A 172      -1.379  12.981  12.858  1.00 95.00           N  
ATOM   2839 HH21 ARG A 172      -0.640  13.632  12.637  1.00 95.00           H  
ATOM   2840 HH22 ARG A 172      -1.710  12.896  13.809  1.00 95.00           H  
ATOM   2841  CZ  ARG A 172      -1.806  12.093  12.011  1.00 95.00           C  
ATOM   2842  N   THR A 173      -7.325   8.246  13.575  1.00 95.61           N  
ATOM   2843  H   THR A 173      -7.610   8.164  12.609  1.00 95.61           H  
ATOM   2844  CA  THR A 173      -8.207   8.941  14.530  1.00 95.61           C  
ATOM   2845  HA  THR A 173      -7.644   9.744  15.006  1.00 95.61           H  
ATOM   2846  C   THR A 173      -8.683   8.021  15.654  1.00 95.61           C  
ATOM   2847  CB  THR A 173      -9.416   9.549  13.803  1.00 95.61           C  
ATOM   2848  HB  THR A 173      -9.946   8.774  13.249  1.00 95.61           H  
ATOM   2849  O   THR A 173      -8.748   8.445  16.807  1.00 95.61           O  
ATOM   2850  CG2 THR A 173     -10.397  10.253  14.743  1.00 95.61           C  
ATOM   2851 HG21 THR A 173      -9.857  10.948  15.387  1.00 95.61           H  
ATOM   2852 HG22 THR A 173     -11.136  10.799  14.158  1.00 95.61           H  
ATOM   2853 HG23 THR A 173     -10.914   9.515  15.357  1.00 95.61           H  
ATOM   2854  OG1 THR A 173      -8.961  10.535  12.902  1.00 95.61           O  
ATOM   2855  HG1 THR A 173      -8.158  10.893  13.290  1.00 95.61           H  
ATOM   2856  N   LEU A 174      -9.001   6.764  15.344  1.00 96.64           N  
ATOM   2857  H   LEU A 174      -8.961   6.470  14.379  1.00 96.64           H  
ATOM   2858  CA  LEU A 174      -9.418   5.783  16.338  1.00 96.64           C  
ATOM   2859  HA  LEU A 174     -10.222   6.224  16.929  1.00 96.64           H  
ATOM   2860  C   LEU A 174      -8.274   5.451  17.302  1.00 96.64           C  
ATOM   2861  CB  LEU A 174      -9.960   4.541  15.615  1.00 96.64           C  
ATOM   2862  HB2 LEU A 174     -10.760   4.845  14.940  1.00 96.64           H  
ATOM   2863  HB3 LEU A 174      -9.161   4.108  15.014  1.00 96.64           H  
ATOM   2864  O   LEU A 174      -8.485   5.501  18.511  1.00 96.64           O  
ATOM   2865  CG  LEU A 174     -10.499   3.464  16.571  1.00 96.64           C  
ATOM   2866  HG  LEU A 174      -9.703   3.141  17.242  1.00 96.64           H  
ATOM   2867  CD1 LEU A 174     -11.690   3.952  17.401  1.00 96.64           C  
ATOM   2868 HD11 LEU A 174     -12.472   4.339  16.748  1.00 96.64           H  
ATOM   2869 HD12 LEU A 174     -11.366   4.725  18.097  1.00 96.64           H  
ATOM   2870 HD13 LEU A 174     -12.089   3.123  17.986  1.00 96.64           H  
ATOM   2871  CD2 LEU A 174     -10.946   2.259  15.755  1.00 96.64           C  
ATOM   2872 HD21 LEU A 174     -10.109   1.879  15.170  1.00 96.64           H  
ATOM   2873 HD22 LEU A 174     -11.745   2.542  15.070  1.00 96.64           H  
ATOM   2874 HD23 LEU A 174     -11.284   1.467  16.424  1.00 96.64           H  
ATOM   2875  N   LYS A 175      -7.059   5.199  16.788  1.00 96.71           N  
ATOM   2876  H   LYS A 175      -6.960   5.170  15.783  1.00 96.71           H  
ATOM   2877  CA  LYS A 175      -5.858   5.007  17.617  1.00 96.71           C  
ATOM   2878  HA  LYS A 175      -6.009   4.152  18.276  1.00 96.71           H  
ATOM   2879  C   LYS A 175      -5.620   6.205  18.531  1.00 96.71           C  
ATOM   2880  CB  LYS A 175      -4.615   4.761  16.747  1.00 96.71           C  
ATOM   2881  HB2 LYS A 175      -4.588   5.487  15.935  1.00 96.71           H  
ATOM   2882  HB3 LYS A 175      -3.726   4.908  17.361  1.00 96.71           H  
ATOM   2883  O   LYS A 175      -5.493   6.020  19.732  1.00 96.71           O  
ATOM   2884  CG  LYS A 175      -4.557   3.341  16.173  1.00 96.71           C  
ATOM   2885  HG2 LYS A 175      -5.455   3.143  15.586  1.00 96.71           H  
ATOM   2886  HG3 LYS A 175      -4.515   2.626  16.995  1.00 96.71           H  
ATOM   2887  CD  LYS A 175      -3.314   3.172  15.285  1.00 96.71           C  
ATOM   2888  HD2 LYS A 175      -3.364   3.875  14.454  1.00 96.71           H  
ATOM   2889  HD3 LYS A 175      -2.420   3.368  15.877  1.00 96.71           H  
ATOM   2890  CE  LYS A 175      -3.278   1.741  14.752  1.00 96.71           C  
ATOM   2891  HE2 LYS A 175      -4.178   1.576  14.159  1.00 96.71           H  
ATOM   2892  HE3 LYS A 175      -3.317   1.064  15.606  1.00 96.71           H  
ATOM   2893  NZ  LYS A 175      -2.075   1.432  13.940  1.00 96.71           N  
ATOM   2894  HZ1 LYS A 175      -2.034   2.007  13.111  1.00 96.71           H  
ATOM   2895  HZ2 LYS A 175      -1.235   1.565  14.484  1.00 96.71           H  
ATOM   2896  HZ3 LYS A 175      -2.094   0.464  13.649  1.00 96.71           H  
ATOM   2897  N   GLU A 176      -5.620   7.425  17.993  1.00 96.78           N  
ATOM   2898  H   GLU A 176      -5.720   7.510  16.992  1.00 96.78           H  
ATOM   2899  CA  GLU A 176      -5.423   8.646  18.787  1.00 96.78           C  
ATOM   2900  HA  GLU A 176      -4.435   8.623  19.246  1.00 96.78           H  
ATOM   2901  C   GLU A 176      -6.442   8.751  19.935  1.00 96.78           C  
ATOM   2902  CB  GLU A 176      -5.516   9.888  17.876  1.00 96.78           C  
ATOM   2903  HB2 GLU A 176      -6.404   9.790  17.252  1.00 96.78           H  
ATOM   2904  HB3 GLU A 176      -5.639  10.772  18.500  1.00 96.78           H  
ATOM   2905  O   GLU A 176      -6.062   9.065  21.060  1.00 96.78           O  
ATOM   2906  CG  GLU A 176      -4.275  10.107  16.982  1.00 96.78           C  
ATOM   2907  HG2 GLU A 176      -4.022   9.172  16.483  1.00 96.78           H  
ATOM   2908  HG3 GLU A 176      -3.434  10.372  17.623  1.00 96.78           H  
ATOM   2909  CD  GLU A 176      -4.459  11.207  15.908  1.00 96.78           C  
ATOM   2910  OE1 GLU A 176      -3.511  11.443  15.109  1.00 96.78           O  
ATOM   2911  OE2 GLU A 176      -5.560  11.799  15.820  1.00 96.78           O  
ATOM   2912  N   ARG A 177      -7.724   8.443  19.689  1.00 97.11           N  
ATOM   2913  H   ARG A 177      -7.975   8.174  18.749  1.00 97.11           H  
ATOM   2914  CA  ARG A 177      -8.759   8.445  20.738  1.00 97.11           C  
ATOM   2915  HA  ARG A 177      -8.699   9.379  21.297  1.00 97.11           H  
ATOM   2916  C   ARG A 177      -8.546   7.349  21.783  1.00 97.11           C  
ATOM   2917  CB  ARG A 177     -10.155   8.318  20.118  1.00 97.11           C  
ATOM   2918  HB2 ARG A 177     -10.171   7.475  19.427  1.00 97.11           H  
ATOM   2919  HB3 ARG A 177     -10.865   8.119  20.922  1.00 97.11           H  
ATOM   2920  O   ARG A 177      -8.682   7.633  22.967  1.00 97.11           O  
ATOM   2921  CG  ARG A 177     -10.603   9.595  19.395  1.00 97.11           C  
ATOM   2922  HG2 ARG A 177     -10.651  10.413  20.113  1.00 97.11           H  
ATOM   2923  HG3 ARG A 177      -9.890   9.854  18.612  1.00 97.11           H  
ATOM   2924  CD  ARG A 177     -11.990   9.380  18.777  1.00 97.11           C  
ATOM   2925  HD2 ARG A 177     -11.932   8.555  18.068  1.00 97.11           H  
ATOM   2926  HD3 ARG A 177     -12.675   9.093  19.575  1.00 97.11           H  
ATOM   2927  NE  ARG A 177     -12.472  10.591  18.076  1.00 97.11           N  
ATOM   2928  HE  ARG A 177     -11.804  11.048  17.471  1.00 97.11           H  
ATOM   2929  NH1 ARG A 177     -14.593  10.671  18.958  1.00 97.11           N  
ATOM   2930 HH11 ARG A 177     -15.477  11.156  19.025  1.00 97.11           H  
ATOM   2931 HH12 ARG A 177     -14.416   9.838  19.501  1.00 97.11           H  
ATOM   2932  NH2 ARG A 177     -13.991  12.209  17.495  1.00 97.11           N  
ATOM   2933 HH21 ARG A 177     -14.897  12.636  17.626  1.00 97.11           H  
ATOM   2934 HH22 ARG A 177     -13.325  12.655  16.880  1.00 97.11           H  
ATOM   2935  CZ  ARG A 177     -13.671  11.146  18.178  1.00 97.11           C  
ATOM   2936  N   ILE A 178      -8.208   6.129  21.355  1.00 97.16           N  
ATOM   2937  H   ILE A 178      -8.111   5.981  20.360  1.00 97.16           H  
ATOM   2938  CA  ILE A 178      -7.923   5.008  22.262  1.00 97.16           C  
ATOM   2939  HA  ILE A 178      -8.771   4.870  22.933  1.00 97.16           H  
ATOM   2940  C   ILE A 178      -6.732   5.356  23.155  1.00 97.16           C  
ATOM   2941  CB  ILE A 178      -7.712   3.689  21.478  1.00 97.16           C  
ATOM   2942  HB  ILE A 178      -7.003   3.872  20.671  1.00 97.16           H  
ATOM   2943  O   ILE A 178      -6.871   5.334  24.368  1.00 97.16           O  
ATOM   2944  CG1 ILE A 178      -9.053   3.215  20.871  1.00 97.16           C  
ATOM   2945 HG12 ILE A 178      -9.714   2.882  21.671  1.00 97.16           H  
ATOM   2946 HG13 ILE A 178      -9.543   4.048  20.368  1.00 97.16           H  
ATOM   2947  CG2 ILE A 178      -7.129   2.590  22.389  1.00 97.16           C  
ATOM   2948 HG21 ILE A 178      -7.046   1.641  21.859  1.00 97.16           H  
ATOM   2949 HG22 ILE A 178      -6.125   2.857  22.720  1.00 97.16           H  
ATOM   2950 HG23 ILE A 178      -7.762   2.456  23.265  1.00 97.16           H  
ATOM   2951  CD1 ILE A 178      -8.906   2.080  19.847  1.00 97.16           C  
ATOM   2952 HD11 ILE A 178      -9.874   1.891  19.383  1.00 97.16           H  
ATOM   2953 HD12 ILE A 178      -8.190   2.364  19.076  1.00 97.16           H  
ATOM   2954 HD13 ILE A 178      -8.577   1.162  20.333  1.00 97.16           H  
ATOM   2955  N   TYR A 179      -5.594   5.745  22.580  1.00 96.98           N  
ATOM   2956  H   TYR A 179      -5.542   5.791  21.572  1.00 96.98           H  
ATOM   2957  CA  TYR A 179      -4.385   6.030  23.356  1.00 96.98           C  
ATOM   2958  HA  TYR A 179      -4.177   5.174  23.997  1.00 96.98           H  
ATOM   2959  C   TYR A 179      -4.552   7.224  24.301  1.00 96.98           C  
ATOM   2960  CB  TYR A 179      -3.188   6.210  22.416  1.00 96.98           C  
ATOM   2961  HB2 TYR A 179      -3.489   6.766  21.528  1.00 96.98           H  
ATOM   2962  HB3 TYR A 179      -2.433   6.807  22.927  1.00 96.98           H  
ATOM   2963  O   TYR A 179      -4.083   7.154  25.429  1.00 96.98           O  
ATOM   2964  CG  TYR A 179      -2.544   4.895  22.020  1.00 96.98           C  
ATOM   2965  CD1 TYR A 179      -1.545   4.343  22.844  1.00 96.98           C  
ATOM   2966  HD1 TYR A 179      -1.246   4.857  23.745  1.00 96.98           H  
ATOM   2967  CD2 TYR A 179      -2.944   4.207  20.857  1.00 96.98           C  
ATOM   2968  HD2 TYR A 179      -3.716   4.617  20.223  1.00 96.98           H  
ATOM   2969  CE1 TYR A 179      -0.941   3.119  22.503  1.00 96.98           C  
ATOM   2970  HE1 TYR A 179      -0.179   2.705  23.147  1.00 96.98           H  
ATOM   2971  CE2 TYR A 179      -2.348   2.981  20.512  1.00 96.98           C  
ATOM   2972  HE2 TYR A 179      -2.657   2.441  19.629  1.00 96.98           H  
ATOM   2973  OH  TYR A 179      -0.763   1.256  21.000  1.00 96.98           O  
ATOM   2974  HH  TYR A 179      -0.128   0.997  21.672  1.00 96.98           H  
ATOM   2975  CZ  TYR A 179      -1.342   2.438  21.334  1.00 96.98           C  
ATOM   2976  N   ARG A 180      -5.282   8.277  23.904  1.00 97.42           N  
ATOM   2977  H   ARG A 180      -5.638   8.295  22.958  1.00 97.42           H  
ATOM   2978  CA  ARG A 180      -5.624   9.376  24.825  1.00 97.42           C  
ATOM   2979  HA  ARG A 180      -4.710   9.789  25.252  1.00 97.42           H  
ATOM   2980  C   ARG A 180      -6.438   8.896  26.023  1.00 97.42           C  
ATOM   2981  CB  ARG A 180      -6.402  10.473  24.097  1.00 97.42           C  
ATOM   2982  HB2 ARG A 180      -7.183  10.015  23.489  1.00 97.42           H  
ATOM   2983  HB3 ARG A 180      -6.879  11.118  24.835  1.00 97.42           H  
ATOM   2984  O   ARG A 180      -6.172   9.340  27.132  1.00 97.42           O  
ATOM   2985  CG  ARG A 180      -5.491  11.342  23.227  1.00 97.42           C  
ATOM   2986  HG2 ARG A 180      -4.801  11.897  23.862  1.00 97.42           H  
ATOM   2987  HG3 ARG A 180      -4.913  10.720  22.543  1.00 97.42           H  
ATOM   2988  CD  ARG A 180      -6.366  12.317  22.440  1.00 97.42           C  
ATOM   2989  HD2 ARG A 180      -7.136  11.749  21.918  1.00 97.42           H  
ATOM   2990  HD3 ARG A 180      -6.840  12.999  23.146  1.00 97.42           H  
ATOM   2991  NE  ARG A 180      -5.578  13.073  21.455  1.00 97.42           N  
ATOM   2992  HE  ARG A 180      -4.606  12.814  21.368  1.00 97.42           H  
ATOM   2993  NH1 ARG A 180      -7.245  14.506  20.806  1.00 97.42           N  
ATOM   2994 HH11 ARG A 180      -7.808  14.135  21.558  1.00 97.42           H  
ATOM   2995 HH12 ARG A 180      -7.522  15.355  20.334  1.00 97.42           H  
ATOM   2996  NH2 ARG A 180      -5.227  14.647  19.854  1.00 97.42           N  
ATOM   2997 HH21 ARG A 180      -5.541  15.448  19.324  1.00 97.42           H  
ATOM   2998 HH22 ARG A 180      -4.261  14.358  19.799  1.00 97.42           H  
ATOM   2999  CZ  ARG A 180      -6.020  14.066  20.708  1.00 97.42           C  
ATOM   3000  N   TYR A 181      -7.409   8.006  25.806  1.00 97.68           N  
ATOM   3001  H   TYR A 181      -7.567   7.667  24.868  1.00 97.68           H  
ATOM   3002  CA  TYR A 181      -8.170   7.411  26.904  1.00 97.68           C  
ATOM   3003  HA  TYR A 181      -8.577   8.208  27.525  1.00 97.68           H  
ATOM   3004  C   TYR A 181      -7.273   6.565  27.815  1.00 97.68           C  
ATOM   3005  CB  TYR A 181      -9.344   6.586  26.359  1.00 97.68           C  
ATOM   3006  HB2 TYR A 181      -8.992   5.905  25.584  1.00 97.68           H  
ATOM   3007  HB3 TYR A 181     -10.068   7.260  25.901  1.00 97.68           H  
ATOM   3008  O   TYR A 181      -7.330   6.742  29.025  1.00 97.68           O  
ATOM   3009  CG  TYR A 181     -10.029   5.772  27.437  1.00 97.68           C  
ATOM   3010  CD1 TYR A 181      -9.641   4.436  27.663  1.00 97.68           C  
ATOM   3011  HD1 TYR A 181      -8.878   3.977  27.051  1.00 97.68           H  
ATOM   3012  CD2 TYR A 181     -10.976   6.382  28.282  1.00 97.68           C  
ATOM   3013  HD2 TYR A 181     -11.233   7.422  28.148  1.00 97.68           H  
ATOM   3014  CE1 TYR A 181     -10.208   3.708  28.726  1.00 97.68           C  
ATOM   3015  HE1 TYR A 181      -9.898   2.694  28.933  1.00 97.68           H  
ATOM   3016  CE2 TYR A 181     -11.544   5.655  29.346  1.00 97.68           C  
ATOM   3017  HE2 TYR A 181     -12.247   6.131  30.014  1.00 97.68           H  
ATOM   3018  OH  TYR A 181     -11.711   3.606  30.589  1.00 97.68           O  
ATOM   3019  HH  TYR A 181     -12.165   4.175  31.215  1.00 97.68           H  
ATOM   3020  CZ  TYR A 181     -11.160   4.315  29.569  1.00 97.68           C  
ATOM   3021  N   LEU A 182      -6.427   5.699  27.243  1.00 97.02           N  
ATOM   3022  H   LEU A 182      -6.434   5.615  26.237  1.00 97.02           H  
ATOM   3023  CA  LEU A 182      -5.506   4.851  28.012  1.00 97.02           C  
ATOM   3024  HA  LEU A 182      -6.081   4.203  28.674  1.00 97.02           H  
ATOM   3025  C   LEU A 182      -4.596   5.687  28.925  1.00 97.02           C  
ATOM   3026  CB  LEU A 182      -4.663   3.983  27.056  1.00 97.02           C  
ATOM   3027  HB2 LEU A 182      -4.126   4.642  26.373  1.00 97.02           H  
ATOM   3028  HB3 LEU A 182      -3.911   3.460  27.647  1.00 97.02           H  
ATOM   3029  O   LEU A 182      -4.444   5.356  30.094  1.00 97.02           O  
ATOM   3030  CG  LEU A 182      -5.437   2.938  26.233  1.00 97.02           C  
ATOM   3031  HG  LEU A 182      -6.152   3.440  25.581  1.00 97.02           H  
ATOM   3032  CD1 LEU A 182      -4.468   2.160  25.339  1.00 97.02           C  
ATOM   3033 HD11 LEU A 182      -5.033   1.539  24.644  1.00 97.02           H  
ATOM   3034 HD12 LEU A 182      -3.827   1.529  25.956  1.00 97.02           H  
ATOM   3035 HD13 LEU A 182      -3.846   2.854  24.774  1.00 97.02           H  
ATOM   3036  CD2 LEU A 182      -6.230   1.933  27.064  1.00 97.02           C  
ATOM   3037 HD21 LEU A 182      -6.671   1.170  26.423  1.00 97.02           H  
ATOM   3038 HD22 LEU A 182      -7.017   2.438  27.623  1.00 97.02           H  
ATOM   3039 HD23 LEU A 182      -5.560   1.440  27.767  1.00 97.02           H  
ATOM   3040  N   THR A 183      -4.050   6.797  28.415  1.00 97.19           N  
ATOM   3041  H   THR A 183      -4.154   6.982  27.427  1.00 97.19           H  
ATOM   3042  CA  THR A 183      -3.242   7.732  29.212  1.00 97.19           C  
ATOM   3043  HA  THR A 183      -2.467   7.172  29.735  1.00 97.19           H  
ATOM   3044  C   THR A 183      -4.065   8.446  30.284  1.00 97.19           C  
ATOM   3045  CB  THR A 183      -2.571   8.776  28.304  1.00 97.19           C  
ATOM   3046  HB  THR A 183      -3.339   9.359  27.796  1.00 97.19           H  
ATOM   3047  O   THR A 183      -3.628   8.530  31.422  1.00 97.19           O  
ATOM   3048  CG2 THR A 183      -1.642   9.726  29.057  1.00 97.19           C  
ATOM   3049 HG21 THR A 183      -1.103  10.358  28.352  1.00 97.19           H  
ATOM   3050 HG22 THR A 183      -2.220  10.367  29.722  1.00 97.19           H  
ATOM   3051 HG23 THR A 183      -0.928   9.159  29.655  1.00 97.19           H  
ATOM   3052  OG1 THR A 183      -1.775   8.137  27.330  1.00 97.19           O  
ATOM   3053  HG1 THR A 183      -1.081   7.684  27.814  1.00 97.19           H  
ATOM   3054  N   ALA A 184      -5.246   8.970  29.942  1.00 97.48           N  
ATOM   3055  H   ALA A 184      -5.582   8.861  28.996  1.00 97.48           H  
ATOM   3056  CA  ALA A 184      -6.051   9.758  30.879  1.00 97.48           C  
ATOM   3057  HA  ALA A 184      -5.413  10.506  31.348  1.00 97.48           H  
ATOM   3058  C   ALA A 184      -6.664   8.922  32.015  1.00 97.48           C  
ATOM   3059  CB  ALA A 184      -7.145  10.478  30.083  1.00 97.48           C  
ATOM   3060  HB1 ALA A 184      -6.690  11.123  29.332  1.00 97.48           H  
ATOM   3061  HB2 ALA A 184      -7.740  11.089  30.762  1.00 97.48           H  
ATOM   3062  HB3 ALA A 184      -7.792   9.748  29.597  1.00 97.48           H  
ATOM   3063  O   ALA A 184      -6.855   9.435  33.110  1.00 97.48           O  
ATOM   3064  N   ALA A 185      -6.996   7.658  31.747  1.00 96.82           N  
ATOM   3065  H   ALA A 185      -6.828   7.301  30.817  1.00 96.82           H  
ATOM   3066  CA  ALA A 185      -7.580   6.738  32.721  1.00 96.82           C  
ATOM   3067  HA  ALA A 185      -8.031   7.315  33.528  1.00 96.82           H  
ATOM   3068  C   ALA A 185      -6.538   5.822  33.391  1.00 96.82           C  
ATOM   3069  CB  ALA A 185      -8.701   5.957  32.019  1.00 96.82           C  
ATOM   3070  HB1 ALA A 185      -9.447   6.654  31.635  1.00 96.82           H  
ATOM   3071  HB2 ALA A 185      -8.291   5.380  31.190  1.00 96.82           H  
ATOM   3072  HB3 ALA A 185      -9.178   5.281  32.728  1.00 96.82           H  
ATOM   3073  O   ALA A 185      -6.937   4.871  34.058  1.00 96.82           O  
ATOM   3074  N   ASP A 186      -5.244   6.071  33.148  1.00 96.37           N  
ATOM   3075  H   ASP A 186      -5.011   6.914  32.643  1.00 96.37           H  
ATOM   3076  CA  ASP A 186      -4.103   5.267  33.607  1.00 96.37           C  
ATOM   3077  HA  ASP A 186      -3.295   5.473  32.905  1.00 96.37           H  
ATOM   3078  C   ASP A 186      -4.356   3.752  33.515  1.00 96.37           C  
ATOM   3079  CB  ASP A 186      -3.616   5.741  34.981  1.00 96.37           C  
ATOM   3080  HB2 ASP A 186      -4.340   5.455  35.745  1.00 96.37           H  
ATOM   3081  HB3 ASP A 186      -3.536   6.828  34.974  1.00 96.37           H  
ATOM   3082  O   ASP A 186      -4.319   2.988  34.478  1.00 96.37           O  
ATOM   3083  CG  ASP A 186      -2.237   5.157  35.316  1.00 96.37           C  
ATOM   3084  OD1 ASP A 186      -1.463   4.907  34.357  1.00 96.37           O  
ATOM   3085  OD2 ASP A 186      -1.957   4.997  36.521  1.00 96.37           O  
ATOM   3086  N   THR A 187      -4.731   3.305  32.316  1.00 96.78           N  
ATOM   3087  H   THR A 187      -4.723   3.961  31.548  1.00 96.78           H  
ATOM   3088  CA  THR A 187      -5.110   1.915  32.078  1.00 96.78           C  
ATOM   3089  HA  THR A 187      -4.611   1.299  32.827  1.00 96.78           H  
ATOM   3090  C   THR A 187      -4.634   1.441  30.720  1.00 96.78           C  
ATOM   3091  CB  THR A 187      -6.624   1.712  32.250  1.00 96.78           C  
ATOM   3092  HB  THR A 187      -6.926   2.135  33.208  1.00 96.78           H  
ATOM   3093  O   THR A 187      -4.482   2.210  29.776  1.00 96.78           O  
ATOM   3094  CG2 THR A 187      -7.470   2.353  31.149  1.00 96.78           C  
ATOM   3095 HG21 THR A 187      -8.523   2.299  31.424  1.00 96.78           H  
ATOM   3096 HG22 THR A 187      -7.318   1.841  30.198  1.00 96.78           H  
ATOM   3097 HG23 THR A 187      -7.186   3.400  31.040  1.00 96.78           H  
ATOM   3098  OG1 THR A 187      -6.915   0.324  32.262  1.00 96.78           O  
ATOM   3099  HG1 THR A 187      -6.967   0.115  33.198  1.00 96.78           H  
ATOM   3100  N   LEU A 188      -4.457   0.128  30.588  1.00 96.61           N  
ATOM   3101  H   LEU A 188      -4.568  -0.432  31.421  1.00 96.61           H  
ATOM   3102  CA  LEU A 188      -4.204  -0.535  29.309  1.00 96.61           C  
ATOM   3103  HA  LEU A 188      -3.905   0.212  28.574  1.00 96.61           H  
ATOM   3104  C   LEU A 188      -5.470  -1.189  28.732  1.00 96.61           C  
ATOM   3105  CB  LEU A 188      -3.023  -1.504  29.477  1.00 96.61           C  
ATOM   3106  HB2 LEU A 188      -3.273  -2.222  30.259  1.00 96.61           H  
ATOM   3107  HB3 LEU A 188      -2.877  -2.052  28.546  1.00 96.61           H  
ATOM   3108  O   LEU A 188      -5.415  -1.796  27.659  1.00 96.61           O  
ATOM   3109  CG  LEU A 188      -1.699  -0.803  29.847  1.00 96.61           C  
ATOM   3110  HG  LEU A 188      -1.825  -0.227  30.764  1.00 96.61           H  
ATOM   3111  CD1 LEU A 188      -0.624  -1.856  30.099  1.00 96.61           C  
ATOM   3112 HD11 LEU A 188      -0.464  -2.473  29.215  1.00 96.61           H  
ATOM   3113 HD12 LEU A 188       0.308  -1.366  30.379  1.00 96.61           H  
ATOM   3114 HD13 LEU A 188      -0.925  -2.486  30.936  1.00 96.61           H  
ATOM   3115  CD2 LEU A 188      -1.207   0.131  28.738  1.00 96.61           C  
ATOM   3116 HD21 LEU A 188      -1.192  -0.388  27.780  1.00 96.61           H  
ATOM   3117 HD22 LEU A 188      -0.202   0.479  28.976  1.00 96.61           H  
ATOM   3118 HD23 LEU A 188      -1.851   1.010  28.682  1.00 96.61           H  
ATOM   3119  N   ARG A 189      -6.620  -1.072  29.412  1.00 97.15           N  
ATOM   3120  H   ARG A 189      -6.612  -0.513  30.254  1.00 97.15           H  
ATOM   3121  CA  ARG A 189      -7.899  -1.665  29.003  1.00 97.15           C  
ATOM   3122  HA  ARG A 189      -7.700  -2.513  28.348  1.00 97.15           H  
ATOM   3123  C   ARG A 189      -8.755  -0.654  28.232  1.00 97.15           C  
ATOM   3124  CB  ARG A 189      -8.603  -2.213  30.254  1.00 97.15           C  
ATOM   3125  HB2 ARG A 189      -7.915  -2.875  30.779  1.00 97.15           H  
ATOM   3126  HB3 ARG A 189      -8.862  -1.389  30.919  1.00 97.15           H  
ATOM   3127  O   ARG A 189      -9.281   0.285  28.809  1.00 97.15           O  
ATOM   3128  CG  ARG A 189      -9.869  -3.003  29.898  1.00 97.15           C  
ATOM   3129  HG2 ARG A 189     -10.602  -2.335  29.446  1.00 97.15           H  
ATOM   3130  HG3 ARG A 189      -9.618  -3.787  29.184  1.00 97.15           H  
ATOM   3131  CD  ARG A 189     -10.471  -3.634  31.155  1.00 97.15           C  
ATOM   3132  HD2 ARG A 189     -10.715  -2.840  31.861  1.00 97.15           H  
ATOM   3133  HD3 ARG A 189      -9.730  -4.293  31.608  1.00 97.15           H  
ATOM   3134  NE  ARG A 189     -11.685  -4.405  30.831  1.00 97.15           N  
ATOM   3135  HE  ARG A 189     -11.930  -4.483  29.854  1.00 97.15           H  
ATOM   3136  NH1 ARG A 189     -12.280  -4.965  32.982  1.00 97.15           N  
ATOM   3137 HH11 ARG A 189     -12.900  -5.420  33.637  1.00 97.15           H  
ATOM   3138 HH12 ARG A 189     -11.470  -4.477  33.337  1.00 97.15           H  
ATOM   3139  NH2 ARG A 189     -13.557  -5.599  31.248  1.00 97.15           N  
ATOM   3140 HH21 ARG A 189     -13.772  -5.547  30.263  1.00 97.15           H  
ATOM   3141 HH22 ARG A 189     -14.214  -5.981  31.913  1.00 97.15           H  
ATOM   3142  CZ  ARG A 189     -12.495  -4.988  31.694  1.00 97.15           C  
ATOM   3143  N   TYR A 190      -8.938  -0.876  26.931  1.00 96.69           N  
ATOM   3144  H   TYR A 190      -8.485  -1.686  26.532  1.00 96.69           H  
ATOM   3145  CA  TYR A 190      -9.850  -0.104  26.073  1.00 96.69           C  
ATOM   3146  HA  TYR A 190     -10.119   0.822  26.582  1.00 96.69           H  
ATOM   3147  C   TYR A 190     -11.159  -0.844  25.763  1.00 96.69           C  
ATOM   3148  CB  TYR A 190      -9.141   0.273  24.760  1.00 96.69           C  
ATOM   3149  HB2 TYR A 190      -9.784   0.958  24.209  1.00 96.69           H  
ATOM   3150  HB3 TYR A 190      -8.226   0.820  24.987  1.00 96.69           H  
ATOM   3151  O   TYR A 190     -12.113  -0.233  25.285  1.00 96.69           O  
ATOM   3152  CG  TYR A 190      -8.810  -0.903  23.855  1.00 96.69           C  
ATOM   3153  CD1 TYR A 190      -7.520  -1.467  23.853  1.00 96.69           C  
ATOM   3154  HD1 TYR A 190      -6.748  -1.045  24.480  1.00 96.69           H  
ATOM   3155  CD2 TYR A 190      -9.818  -1.460  23.046  1.00 96.69           C  
ATOM   3156  HD2 TYR A 190     -10.804  -1.020  23.042  1.00 96.69           H  
ATOM   3157  CE1 TYR A 190      -7.250  -2.609  23.071  1.00 96.69           C  
ATOM   3158  HE1 TYR A 190      -6.267  -3.057  23.092  1.00 96.69           H  
ATOM   3159  CE2 TYR A 190      -9.565  -2.621  22.298  1.00 96.69           C  
ATOM   3160  HE2 TYR A 190     -10.354  -3.095  21.734  1.00 96.69           H  
ATOM   3161  OH  TYR A 190      -8.069  -4.354  21.630  1.00 96.69           O  
ATOM   3162  HH  TYR A 190      -7.170  -4.680  21.723  1.00 96.69           H  
ATOM   3163  CZ  TYR A 190      -8.283  -3.203  22.315  1.00 96.69           C  
ATOM   3164  N   GLU A 191     -11.205  -2.166  25.951  1.00 96.18           N  
ATOM   3165  H   GLU A 191     -10.359  -2.615  26.270  1.00 96.18           H  
ATOM   3166  CA  GLU A 191     -12.300  -3.025  25.479  1.00 96.18           C  
ATOM   3167  HA  GLU A 191     -12.329  -2.989  24.390  1.00 96.18           H  
ATOM   3168  C   GLU A 191     -13.685  -2.579  25.973  1.00 96.18           C  
ATOM   3169  CB  GLU A 191     -11.969  -4.463  25.900  1.00 96.18           C  
ATOM   3170  HB2 GLU A 191     -11.041  -4.737  25.399  1.00 96.18           H  
ATOM   3171  HB3 GLU A 191     -11.773  -4.503  26.972  1.00 96.18           H  
ATOM   3172  O   GLU A 191     -14.627  -2.511  25.185  1.00 96.18           O  
ATOM   3173  CG  GLU A 191     -13.020  -5.513  25.514  1.00 96.18           C  
ATOM   3174  HG2 GLU A 191     -13.437  -5.271  24.537  1.00 96.18           H  
ATOM   3175  HG3 GLU A 191     -12.484  -6.457  25.420  1.00 96.18           H  
ATOM   3176  CD  GLU A 191     -14.141  -5.744  26.546  1.00 96.18           C  
ATOM   3177  OE1 GLU A 191     -15.170  -6.341  26.157  1.00 96.18           O  
ATOM   3178  OE2 GLU A 191     -13.925  -5.564  27.771  1.00 96.18           O  
ATOM   3179  N   ASN A 192     -13.782  -2.196  27.246  1.00 95.41           N  
ATOM   3180  H   ASN A 192     -12.928  -2.135  27.782  1.00 95.41           H  
ATOM   3181  CA  ASN A 192     -15.002  -1.716  27.898  1.00 95.41           C  
ATOM   3182  HA  ASN A 192     -15.796  -2.441  27.720  1.00 95.41           H  
ATOM   3183  C   ASN A 192     -15.499  -0.369  27.345  1.00 95.41           C  
ATOM   3184  CB  ASN A 192     -14.751  -1.629  29.421  1.00 95.41           C  
ATOM   3185  HB2 ASN A 192     -15.668  -1.290  29.902  1.00 95.41           H  
ATOM   3186  HB3 ASN A 192     -14.517  -2.620  29.808  1.00 95.41           H  
ATOM   3187  O   ASN A 192     -16.701  -0.110  27.345  1.00 95.41           O  
ATOM   3188  CG  ASN A 192     -13.616  -0.687  29.814  1.00 95.41           C  
ATOM   3189  ND2 ASN A 192     -13.686  -0.053  30.958  1.00 95.41           N  
ATOM   3190 HD21 ASN A 192     -12.923   0.575  31.167  1.00 95.41           H  
ATOM   3191 HD22 ASN A 192     -14.484  -0.137  31.572  1.00 95.41           H  
ATOM   3192  OD1 ASN A 192     -12.638  -0.536  29.102  1.00 95.41           O  
ATOM   3193  N   VAL A 193     -14.600   0.483  26.843  1.00 96.87           N  
ATOM   3194  H   VAL A 193     -13.625   0.225  26.898  1.00 96.87           H  
ATOM   3195  CA  VAL A 193     -14.943   1.813  26.315  1.00 96.87           C  
ATOM   3196  HA  VAL A 193     -15.972   2.042  26.595  1.00 96.87           H  
ATOM   3197  C   VAL A 193     -14.907   1.899  24.792  1.00 96.87           C  
ATOM   3198  CB  VAL A 193     -14.081   2.918  26.939  1.00 96.87           C  
ATOM   3199  HB  VAL A 193     -14.399   3.871  26.516  1.00 96.87           H  
ATOM   3200  O   VAL A 193     -15.300   2.922  24.233  1.00 96.87           O  
ATOM   3201  CG1 VAL A 193     -14.304   2.996  28.451  1.00 96.87           C  
ATOM   3202 HG11 VAL A 193     -15.370   3.026  28.677  1.00 96.87           H  
ATOM   3203 HG12 VAL A 193     -13.853   2.139  28.950  1.00 96.87           H  
ATOM   3204 HG13 VAL A 193     -13.844   3.906  28.836  1.00 96.87           H  
ATOM   3205  CG2 VAL A 193     -12.595   2.737  26.624  1.00 96.87           C  
ATOM   3206 HG21 VAL A 193     -12.435   2.535  25.566  1.00 96.87           H  
ATOM   3207 HG22 VAL A 193     -12.083   3.667  26.870  1.00 96.87           H  
ATOM   3208 HG23 VAL A 193     -12.175   1.927  27.220  1.00 96.87           H  
ATOM   3209  N   LEU A 194     -14.491   0.841  24.088  1.00 97.83           N  
ATOM   3210  H   LEU A 194     -14.110   0.064  24.608  1.00 97.83           H  
ATOM   3211  CA  LEU A 194     -14.305   0.861  22.635  1.00 97.83           C  
ATOM   3212  HA  LEU A 194     -13.495   1.557  22.415  1.00 97.83           H  
ATOM   3213  C   LEU A 194     -15.560   1.353  21.902  1.00 97.83           C  
ATOM   3214  CB  LEU A 194     -13.900  -0.547  22.163  1.00 97.83           C  
ATOM   3215  HB2 LEU A 194     -12.988  -0.841  22.682  1.00 97.83           H  
ATOM   3216  HB3 LEU A 194     -14.680  -1.252  22.453  1.00 97.83           H  
ATOM   3217  O   LEU A 194     -15.492   2.276  21.090  1.00 97.83           O  
ATOM   3218  CG  LEU A 194     -13.673  -0.659  20.642  1.00 97.83           C  
ATOM   3219  HG  LEU A 194     -14.588  -0.387  20.117  1.00 97.83           H  
ATOM   3220  CD1 LEU A 194     -12.537   0.243  20.153  1.00 97.83           C  
ATOM   3221 HD11 LEU A 194     -12.362   0.070  19.091  1.00 97.83           H  
ATOM   3222 HD12 LEU A 194     -11.622   0.024  20.703  1.00 97.83           H  
ATOM   3223 HD13 LEU A 194     -12.801   1.292  20.289  1.00 97.83           H  
ATOM   3224  CD2 LEU A 194     -13.343  -2.104  20.276  1.00 97.83           C  
ATOM   3225 HD21 LEU A 194     -13.268  -2.203  19.193  1.00 97.83           H  
ATOM   3226 HD22 LEU A 194     -14.128  -2.767  20.637  1.00 97.83           H  
ATOM   3227 HD23 LEU A 194     -12.396  -2.397  20.730  1.00 97.83           H  
ATOM   3228  N   GLN A 195     -16.730   0.794  22.223  1.00 97.43           N  
ATOM   3229  H   GLN A 195     -16.739   0.073  22.930  1.00 97.43           H  
ATOM   3230  CA  GLN A 195     -17.983   1.225  21.595  1.00 97.43           C  
ATOM   3231  HA  GLN A 195     -17.833   1.255  20.516  1.00 97.43           H  
ATOM   3232  C   GLN A 195     -18.385   2.649  22.018  1.00 97.43           C  
ATOM   3233  CB  GLN A 195     -19.117   0.228  21.887  1.00 97.43           C  
ATOM   3234  HB2 GLN A 195     -19.254   0.151  22.966  1.00 97.43           H  
ATOM   3235  HB3 GLN A 195     -20.041   0.616  21.459  1.00 97.43           H  
ATOM   3236  O   GLN A 195     -18.994   3.368  21.227  1.00 97.43           O  
ATOM   3237  CG  GLN A 195     -18.875  -1.180  21.317  1.00 97.43           C  
ATOM   3238  HG2 GLN A 195     -18.000  -1.612  21.802  1.00 97.43           H  
ATOM   3239  HG3 GLN A 195     -19.726  -1.812  21.573  1.00 97.43           H  
ATOM   3240  CD  GLN A 195     -18.693  -1.229  19.796  1.00 97.43           C  
ATOM   3241  NE2 GLN A 195     -17.675  -1.917  19.330  1.00 97.43           N  
ATOM   3242 HE21 GLN A 195     -17.528  -1.988  18.333  1.00 97.43           H  
ATOM   3243 HE22 GLN A 195     -17.062  -2.410  19.964  1.00 97.43           H  
ATOM   3244  OE1 GLN A 195     -19.468  -0.689  19.011  1.00 97.43           O  
ATOM   3245  N   ALA A 196     -18.021   3.107  23.221  1.00 97.93           N  
ATOM   3246  H   ALA A 196     -17.422   2.535  23.799  1.00 97.93           H  
ATOM   3247  CA  ALA A 196     -18.231   4.496  23.632  1.00 97.93           C  
ATOM   3248  HA  ALA A 196     -19.270   4.761  23.440  1.00 97.93           H  
ATOM   3249  C   ALA A 196     -17.365   5.465  22.807  1.00 97.93           C  
ATOM   3250  CB  ALA A 196     -17.993   4.632  25.141  1.00 97.93           C  
ATOM   3251  HB1 ALA A 196     -18.261   5.637  25.466  1.00 97.93           H  
ATOM   3252  HB2 ALA A 196     -16.943   4.468  25.383  1.00 97.93           H  
ATOM   3253  HB3 ALA A 196     -18.597   3.910  25.690  1.00 97.93           H  
ATOM   3254  O   ALA A 196     -17.886   6.464  22.310  1.00 97.93           O  
ATOM   3255  N   ILE A 197     -16.096   5.124  22.555  1.00 98.02           N  
ATOM   3256  H   ILE A 197     -15.730   4.304  23.017  1.00 98.02           H  
ATOM   3257  CA  ILE A 197     -15.190   5.890  21.685  1.00 98.02           C  
ATOM   3258  HA  ILE A 197     -15.123   6.908  22.069  1.00 98.02           H  
ATOM   3259  C   ILE A 197     -15.752   5.982  20.259  1.00 98.02           C  
ATOM   3260  CB  ILE A 197     -13.770   5.270  21.709  1.00 98.02           C  
ATOM   3261  HB  ILE A 197     -13.847   4.202  21.505  1.00 98.02           H  
ATOM   3262  O   ILE A 197     -15.781   7.071  19.676  1.00 98.02           O  
ATOM   3263  CG1 ILE A 197     -13.129   5.455  23.104  1.00 98.02           C  
ATOM   3264 HG12 ILE A 197     -12.931   6.513  23.280  1.00 98.02           H  
ATOM   3265 HG13 ILE A 197     -13.822   5.117  23.875  1.00 98.02           H  
ATOM   3266  CG2 ILE A 197     -12.883   5.896  20.614  1.00 98.02           C  
ATOM   3267 HG21 ILE A 197     -13.256   5.634  19.624  1.00 98.02           H  
ATOM   3268 HG22 ILE A 197     -12.874   6.980  20.729  1.00 98.02           H  
ATOM   3269 HG23 ILE A 197     -11.864   5.515  20.680  1.00 98.02           H  
ATOM   3270  CD1 ILE A 197     -11.825   4.670  23.297  1.00 98.02           C  
ATOM   3271 HD11 ILE A 197     -11.031   5.092  22.681  1.00 98.02           H  
ATOM   3272 HD12 ILE A 197     -11.518   4.735  24.341  1.00 98.02           H  
ATOM   3273 HD13 ILE A 197     -11.978   3.623  23.039  1.00 98.02           H  
ATOM   3274  N   VAL A 198     -16.247   4.867  19.709  1.00 97.99           N  
ATOM   3275  H   VAL A 198     -16.135   4.005  20.223  1.00 97.99           H  
ATOM   3276  CA  VAL A 198     -16.862   4.818  18.370  1.00 97.99           C  
ATOM   3277  HA  VAL A 198     -16.172   5.259  17.652  1.00 97.99           H  
ATOM   3278  C   VAL A 198     -18.153   5.639  18.313  1.00 97.99           C  
ATOM   3279  CB  VAL A 198     -17.121   3.363  17.941  1.00 97.99           C  
ATOM   3280  HB  VAL A 198     -17.729   2.867  18.698  1.00 97.99           H  
ATOM   3281  O   VAL A 198     -18.342   6.420  17.382  1.00 97.99           O  
ATOM   3282  CG1 VAL A 198     -17.841   3.266  16.590  1.00 97.99           C  
ATOM   3283 HG11 VAL A 198     -17.304   3.834  15.830  1.00 97.99           H  
ATOM   3284 HG12 VAL A 198     -18.857   3.652  16.668  1.00 97.99           H  
ATOM   3285 HG13 VAL A 198     -17.901   2.225  16.272  1.00 97.99           H  
ATOM   3286  CG2 VAL A 198     -15.799   2.610  17.794  1.00 97.99           C  
ATOM   3287 HG21 VAL A 198     -15.225   3.028  16.966  1.00 97.99           H  
ATOM   3288 HG22 VAL A 198     -16.016   1.558  17.609  1.00 97.99           H  
ATOM   3289 HG23 VAL A 198     -15.192   2.679  18.697  1.00 97.99           H  
ATOM   3290  N   ARG A 199     -19.020   5.554  19.331  1.00 98.02           N  
ATOM   3291  H   ARG A 199     -18.831   4.884  20.063  1.00 98.02           H  
ATOM   3292  CA  ARG A 199     -20.208   6.422  19.439  1.00 98.02           C  
ATOM   3293  HA  ARG A 199     -20.811   6.312  18.538  1.00 98.02           H  
ATOM   3294  C   ARG A 199     -19.818   7.897  19.499  1.00 98.02           C  
ATOM   3295  CB  ARG A 199     -21.059   6.046  20.665  1.00 98.02           C  
ATOM   3296  HB2 ARG A 199     -21.762   6.855  20.861  1.00 98.02           H  
ATOM   3297  HB3 ARG A 199     -20.416   5.937  21.538  1.00 98.02           H  
ATOM   3298  O   ARG A 199     -20.429   8.713  18.814  1.00 98.02           O  
ATOM   3299  CG  ARG A 199     -21.870   4.761  20.440  1.00 98.02           C  
ATOM   3300  HG2 ARG A 199     -22.470   4.882  19.539  1.00 98.02           H  
ATOM   3301  HG3 ARG A 199     -21.206   3.911  20.280  1.00 98.02           H  
ATOM   3302  CD  ARG A 199     -22.825   4.448  21.602  1.00 98.02           C  
ATOM   3303  HD2 ARG A 199     -23.523   5.277  21.721  1.00 98.02           H  
ATOM   3304  HD3 ARG A 199     -23.396   3.560  21.329  1.00 98.02           H  
ATOM   3305  NE  ARG A 199     -22.130   4.206  22.884  1.00 98.02           N  
ATOM   3306  HE  ARG A 199     -21.158   4.474  22.938  1.00 98.02           H  
ATOM   3307  NH1 ARG A 199     -23.865   3.153  23.981  1.00 98.02           N  
ATOM   3308 HH11 ARG A 199     -24.437   3.169  23.149  1.00 98.02           H  
ATOM   3309 HH12 ARG A 199     -24.239   2.738  24.822  1.00 98.02           H  
ATOM   3310  NH2 ARG A 199     -21.963   3.532  25.065  1.00 98.02           N  
ATOM   3311 HH21 ARG A 199     -22.382   3.102  25.876  1.00 98.02           H  
ATOM   3312 HH22 ARG A 199     -21.026   3.900  25.147  1.00 98.02           H  
ATOM   3313  CZ  ARG A 199     -22.652   3.636  23.963  1.00 98.02           C  
ATOM   3314  N   GLY A 200     -18.781   8.236  20.263  1.00 97.94           N  
ATOM   3315  H   GLY A 200     -18.354   7.521  20.835  1.00 97.94           H  
ATOM   3316  CA  GLY A 200     -18.228   9.586  20.318  1.00 97.94           C  
ATOM   3317  HA2 GLY A 200     -18.992  10.284  20.661  1.00 97.94           H  
ATOM   3318  HA3 GLY A 200     -17.401   9.596  21.028  1.00 97.94           H  
ATOM   3319  C   GLY A 200     -17.702  10.056  18.961  1.00 97.94           C  
ATOM   3320  O   GLY A 200     -17.862  11.223  18.615  1.00 97.94           O  
ATOM   3321  N   TYR A 201     -17.098   9.167  18.167  1.00 97.86           N  
ATOM   3322  H   TYR A 201     -16.962   8.229  18.515  1.00 97.86           H  
ATOM   3323  CA  TYR A 201     -16.660   9.468  16.799  1.00 97.86           C  
ATOM   3324  HA  TYR A 201     -16.049  10.371  16.797  1.00 97.86           H  
ATOM   3325  C   TYR A 201     -17.861   9.772  15.903  1.00 97.86           C  
ATOM   3326  CB  TYR A 201     -15.790   8.320  16.264  1.00 97.86           C  
ATOM   3327  HB2 TYR A 201     -14.893   8.241  16.877  1.00 97.86           H  
ATOM   3328  HB3 TYR A 201     -16.324   7.375  16.361  1.00 97.86           H  
ATOM   3329  O   TYR A 201     -17.936  10.861  15.343  1.00 97.86           O  
ATOM   3330  CG  TYR A 201     -15.386   8.474  14.813  1.00 97.86           C  
ATOM   3331  CD1 TYR A 201     -16.250   8.027  13.796  1.00 97.86           C  
ATOM   3332  HD1 TYR A 201     -17.197   7.572  14.043  1.00 97.86           H  
ATOM   3333  CD2 TYR A 201     -14.144   9.044  14.477  1.00 97.86           C  
ATOM   3334  HD2 TYR A 201     -13.479   9.381  15.258  1.00 97.86           H  
ATOM   3335  CE1 TYR A 201     -15.879   8.151  12.447  1.00 97.86           C  
ATOM   3336  HE1 TYR A 201     -16.538   7.797  11.668  1.00 97.86           H  
ATOM   3337  CE2 TYR A 201     -13.761   9.155  13.126  1.00 97.86           C  
ATOM   3338  HE2 TYR A 201     -12.803   9.581  12.865  1.00 97.86           H  
ATOM   3339  OH  TYR A 201     -14.258   8.812  10.805  1.00 97.86           O  
ATOM   3340  HH  TYR A 201     -13.349   9.109  10.726  1.00 97.86           H  
ATOM   3341  CZ  TYR A 201     -14.631   8.705  12.108  1.00 97.86           C  
ATOM   3342  N   ASN A 202     -18.852   8.878  15.869  1.00 98.18           N  
ATOM   3343  H   ASN A 202     -18.725   8.006  16.363  1.00 98.18           H  
ATOM   3344  CA  ASN A 202     -20.040   9.040  15.031  1.00 98.18           C  
ATOM   3345  HA  ASN A 202     -19.713   9.229  14.008  1.00 98.18           H  
ATOM   3346  C   ASN A 202     -20.902  10.251  15.425  1.00 98.18           C  
ATOM   3347  CB  ASN A 202     -20.849   7.730  15.052  1.00 98.18           C  
ATOM   3348  HB2 ASN A 202     -21.808   7.890  14.558  1.00 98.18           H  
ATOM   3349  HB3 ASN A 202     -21.037   7.430  16.083  1.00 98.18           H  
ATOM   3350  O   ASN A 202     -21.622  10.766  14.580  1.00 98.18           O  
ATOM   3351  CG  ASN A 202     -20.155   6.603  14.304  1.00 98.18           C  
ATOM   3352  ND2 ASN A 202     -20.339   5.374  14.721  1.00 98.18           N  
ATOM   3353 HD21 ASN A 202     -21.007   5.167  15.450  1.00 98.18           H  
ATOM   3354 HD22 ASN A 202     -19.898   4.637  14.191  1.00 98.18           H  
ATOM   3355  OD1 ASN A 202     -19.443   6.818  13.338  1.00 98.18           O  
ATOM   3356  N   ARG A 203     -20.815  10.725  16.677  1.00 98.03           N  
ATOM   3357  H   ARG A 203     -20.259  10.186  17.325  1.00 98.03           H  
ATOM   3358  CA  ARG A 203     -21.470  11.949  17.185  1.00 98.03           C  
ATOM   3359  HA  ARG A 203     -22.418  12.095  16.668  1.00 98.03           H  
ATOM   3360  C   ARG A 203     -20.681  13.236  16.925  1.00 98.03           C  
ATOM   3361  CB  ARG A 203     -21.731  11.789  18.696  1.00 98.03           C  
ATOM   3362  HB2 ARG A 203     -21.965  12.761  19.131  1.00 98.03           H  
ATOM   3363  HB3 ARG A 203     -20.825  11.420  19.177  1.00 98.03           H  
ATOM   3364  O   ARG A 203     -21.237  14.317  17.081  1.00 98.03           O  
ATOM   3365  CG  ARG A 203     -22.903  10.845  18.993  1.00 98.03           C  
ATOM   3366  HG2 ARG A 203     -22.813   9.933  18.404  1.00 98.03           H  
ATOM   3367  HG3 ARG A 203     -23.823  11.366  18.728  1.00 98.03           H  
ATOM   3368  CD  ARG A 203     -22.993  10.481  20.478  1.00 98.03           C  
ATOM   3369  HD2 ARG A 203     -23.079  11.400  21.057  1.00 98.03           H  
ATOM   3370  HD3 ARG A 203     -22.076   9.968  20.770  1.00 98.03           H  
ATOM   3371  NE  ARG A 203     -24.155   9.606  20.750  1.00 98.03           N  
ATOM   3372  HE  ARG A 203     -24.636   9.213  19.953  1.00 98.03           H  
ATOM   3373  NH1 ARG A 203     -24.090   9.720  23.047  1.00 98.03           N  
ATOM   3374 HH11 ARG A 203     -23.323  10.375  23.009  1.00 98.03           H  
ATOM   3375 HH12 ARG A 203     -24.526   9.539  23.940  1.00 98.03           H  
ATOM   3376  NH2 ARG A 203     -25.684   8.522  22.055  1.00 98.03           N  
ATOM   3377 HH21 ARG A 203     -26.217   8.236  21.246  1.00 98.03           H  
ATOM   3378 HH22 ARG A 203     -26.088   8.361  22.966  1.00 98.03           H  
ATOM   3379  CZ  ARG A 203     -24.634   9.288  21.944  1.00 98.03           C  
ATOM   3380  N   SER A 204     -19.405  13.146  16.554  1.00 97.32           N  
ATOM   3381  H   SER A 204     -19.036  12.237  16.315  1.00 97.32           H  
ATOM   3382  CA  SER A 204     -18.553  14.318  16.333  1.00 97.32           C  
ATOM   3383  HA  SER A 204     -18.781  15.078  17.080  1.00 97.32           H  
ATOM   3384  C   SER A 204     -18.786  14.906  14.942  1.00 97.32           C  
ATOM   3385  CB  SER A 204     -17.073  13.946  16.460  1.00 97.32           C  
ATOM   3386  HB2 SER A 204     -16.836  13.172  15.730  1.00 97.32           H  
ATOM   3387  HB3 SER A 204     -16.466  14.822  16.232  1.00 97.32           H  
ATOM   3388  O   SER A 204     -18.732  14.187  13.948  1.00 97.32           O  
ATOM   3389  OG  SER A 204     -16.733  13.482  17.755  1.00 97.32           O  
ATOM   3390  HG  SER A 204     -17.406  12.854  18.030  1.00 97.32           H  
ATOM   3391  N   LYS A 205     -18.955  16.229  14.838  1.00 97.15           N  
ATOM   3392  H   LYS A 205     -19.030  16.773  15.686  1.00 97.15           H  
ATOM   3393  CA  LYS A 205     -19.032  16.913  13.539  1.00 97.15           C  
ATOM   3394  HA  LYS A 205     -19.849  16.459  12.979  1.00 97.15           H  
ATOM   3395  C   LYS A 205     -17.741  16.714  12.744  1.00 97.15           C  
ATOM   3396  CB  LYS A 205     -19.353  18.400  13.750  1.00 97.15           C  
ATOM   3397  HB2 LYS A 205     -18.545  18.861  14.317  1.00 97.15           H  
ATOM   3398  HB3 LYS A 205     -20.267  18.472  14.338  1.00 97.15           H  
ATOM   3399  O   LYS A 205     -16.648  17.038  13.205  1.00 97.15           O  
ATOM   3400  CG  LYS A 205     -19.550  19.175  12.433  1.00 97.15           C  
ATOM   3401  HG2 LYS A 205     -20.347  18.706  11.856  1.00 97.15           H  
ATOM   3402  HG3 LYS A 205     -18.631  19.161  11.848  1.00 97.15           H  
ATOM   3403  CD  LYS A 205     -19.933  20.632  12.737  1.00 97.15           C  
ATOM   3404  HD2 LYS A 205     -20.826  20.634  13.361  1.00 97.15           H  
ATOM   3405  HD3 LYS A 205     -19.124  21.105  13.293  1.00 97.15           H  
ATOM   3406  CE  LYS A 205     -20.217  21.434  11.461  1.00 97.15           C  
ATOM   3407  HE2 LYS A 205     -20.998  20.915  10.904  1.00 97.15           H  
ATOM   3408  HE3 LYS A 205     -19.318  21.464  10.846  1.00 97.15           H  
ATOM   3409  NZ  LYS A 205     -20.679  22.813  11.777  1.00 97.15           N  
ATOM   3410  HZ1 LYS A 205     -19.993  23.329  12.308  1.00 97.15           H  
ATOM   3411  HZ2 LYS A 205     -20.901  23.333  10.940  1.00 97.15           H  
ATOM   3412  HZ3 LYS A 205     -21.522  22.783  12.333  1.00 97.15           H  
ATOM   3413  N   HIS A 206     -17.864  16.234  11.513  1.00 96.09           N  
ATOM   3414  H   HIS A 206     -18.781  15.952  11.198  1.00 96.09           H  
ATOM   3415  CA  HIS A 206     -16.740  16.069  10.600  1.00 96.09           C  
ATOM   3416  HA  HIS A 206     -15.807  16.016  11.162  1.00 96.09           H  
ATOM   3417  C   HIS A 206     -16.652  17.254   9.644  1.00 96.09           C  
ATOM   3418  CB  HIS A 206     -16.906  14.756   9.837  1.00 96.09           C  
ATOM   3419  HB2 HIS A 206     -17.952  14.658   9.546  1.00 96.09           H  
ATOM   3420  HB3 HIS A 206     -16.292  14.780   8.937  1.00 96.09           H  
ATOM   3421  O   HIS A 206     -17.622  17.586   8.969  1.00 96.09           O  
ATOM   3422  CG  HIS A 206     -16.538  13.524  10.613  1.00 96.09           C  
ATOM   3423  CD2 HIS A 206     -16.362  13.399  11.966  1.00 96.09           C  
ATOM   3424  HD2 HIS A 206     -16.442  14.182  12.706  1.00 96.09           H  
ATOM   3425  ND1 HIS A 206     -16.396  12.272  10.068  1.00 96.09           N  
ATOM   3426  HD1 HIS A 206     -16.691  11.987   9.145  1.00 96.09           H  
ATOM   3427  CE1 HIS A 206     -16.155  11.415  11.068  1.00 96.09           C  
ATOM   3428  HE1 HIS A 206     -16.164  10.341  10.962  1.00 96.09           H  
ATOM   3429  NE2 HIS A 206     -16.083  12.062  12.238  1.00 96.09           N  
ATOM   3430  N   ARG A 207     -15.466  17.860   9.509  1.00 94.20           N  
ATOM   3431  H   ARG A 207     -14.721  17.575  10.130  1.00 94.20           H  
ATOM   3432  CA  ARG A 207     -15.245  19.001   8.599  1.00 94.20           C  
ATOM   3433  HA  ARG A 207     -15.915  19.810   8.889  1.00 94.20           H  
ATOM   3434  C   ARG A 207     -15.592  18.677   7.138  1.00 94.20           C  
ATOM   3435  CB  ARG A 207     -13.790  19.489   8.739  1.00 94.20           C  
ATOM   3436  HB2 ARG A 207     -13.116  18.713   8.378  1.00 94.20           H  
ATOM   3437  HB3 ARG A 207     -13.579  19.664   9.794  1.00 94.20           H  
ATOM   3438  O   ARG A 207     -16.118  19.534   6.444  1.00 94.20           O  
ATOM   3439  CG  ARG A 207     -13.525  20.793   7.962  1.00 94.20           C  
ATOM   3440  HG2 ARG A 207     -14.158  21.588   8.356  1.00 94.20           H  
ATOM   3441  HG3 ARG A 207     -13.779  20.647   6.912  1.00 94.20           H  
ATOM   3442  CD  ARG A 207     -12.056  21.235   8.015  1.00 94.20           C  
ATOM   3443  HD2 ARG A 207     -11.424  20.414   7.676  1.00 94.20           H  
ATOM   3444  HD3 ARG A 207     -11.936  22.068   7.323  1.00 94.20           H  
ATOM   3445  NE  ARG A 207     -11.633  21.668   9.363  1.00 94.20           N  
ATOM   3446  HE  ARG A 207     -12.325  21.649  10.098  1.00 94.20           H  
ATOM   3447  NH1 ARG A 207      -9.494  22.312   8.808  1.00 94.20           N  
ATOM   3448 HH11 ARG A 207      -9.689  22.135   7.833  1.00 94.20           H  
ATOM   3449 HH12 ARG A 207      -8.628  22.757   9.076  1.00 94.20           H  
ATOM   3450  NH2 ARG A 207     -10.196  22.560  10.903  1.00 94.20           N  
ATOM   3451 HH21 ARG A 207      -9.315  23.003  11.121  1.00 94.20           H  
ATOM   3452 HH22 ARG A 207     -10.912  22.566  11.615  1.00 94.20           H  
ATOM   3453  CZ  ARG A 207     -10.450  22.172   9.685  1.00 94.20           C  
ATOM   3454  N   SER A 208     -15.302  17.457   6.679  1.00 91.93           N  
ATOM   3455  H   SER A 208     -14.945  16.769   7.326  1.00 91.93           H  
ATOM   3456  CA  SER A 208     -15.453  17.049   5.271  1.00 91.93           C  
ATOM   3457  HA  SER A 208     -14.973  17.794   4.636  1.00 91.93           H  
ATOM   3458  C   SER A 208     -16.907  16.946   4.803  1.00 91.93           C  
ATOM   3459  CB  SER A 208     -14.749  15.707   5.044  1.00 91.93           C  
ATOM   3460  HB2 SER A 208     -14.981  15.339   4.045  1.00 91.93           H  
ATOM   3461  HB3 SER A 208     -13.671  15.855   5.121  1.00 91.93           H  
ATOM   3462  O   SER A 208     -17.208  17.331   3.679  1.00 91.93           O  
ATOM   3463  OG  SER A 208     -15.156  14.759   6.018  1.00 91.93           O  
ATOM   3464  HG  SER A 208     -14.719  13.924   5.837  1.00 91.93           H  
ATOM   3465  N   ILE A 209     -17.801  16.448   5.657  1.00 94.46           N  
ATOM   3466  H   ILE A 209     -17.458  16.087   6.536  1.00 94.46           H  
ATOM   3467  CA  ILE A 209     -19.245  16.324   5.378  1.00 94.46           C  
ATOM   3468  HA  ILE A 209     -19.409  16.431   4.306  1.00 94.46           H  
ATOM   3469  C   ILE A 209     -20.060  17.454   6.035  1.00 94.46           C  
ATOM   3470  CB  ILE A 209     -19.742  14.913   5.767  1.00 94.46           C  
ATOM   3471  HB  ILE A 209     -20.811  14.864   5.563  1.00 94.46           H  
ATOM   3472  O   ILE A 209     -21.205  17.717   5.672  1.00 94.46           O  
ATOM   3473  CG1 ILE A 209     -19.518  14.620   7.262  1.00 94.46           C  
ATOM   3474 HG12 ILE A 209     -19.958  15.423   7.854  1.00 94.46           H  
ATOM   3475 HG13 ILE A 209     -18.445  14.589   7.451  1.00 94.46           H  
ATOM   3476  CG2 ILE A 209     -19.024  13.859   4.902  1.00 94.46           C  
ATOM   3477 HG21 ILE A 209     -19.521  12.894   5.007  1.00 94.46           H  
ATOM   3478 HG22 ILE A 209     -19.087  14.153   3.854  1.00 94.46           H  
ATOM   3479 HG23 ILE A 209     -17.979  13.761   5.193  1.00 94.46           H  
ATOM   3480  CD1 ILE A 209     -20.126  13.299   7.743  1.00 94.46           C  
ATOM   3481 HD11 ILE A 209     -20.001  13.211   8.822  1.00 94.46           H  
ATOM   3482 HD12 ILE A 209     -21.191  13.276   7.509  1.00 94.46           H  
ATOM   3483 HD13 ILE A 209     -19.625  12.457   7.265  1.00 94.46           H  
ATOM   3484  N   GLY A 210     -19.447  18.176   6.975  1.00 95.79           N  
ATOM   3485  H   GLY A 210     -18.522  17.881   7.255  1.00 95.79           H  
ATOM   3486  CA  GLY A 210     -19.985  19.335   7.685  1.00 95.79           C  
ATOM   3487  HA2 GLY A 210     -19.170  19.774   8.260  1.00 95.79           H  
ATOM   3488  HA3 GLY A 210     -20.311  20.089   6.968  1.00 95.79           H  
ATOM   3489  C   GLY A 210     -21.114  19.030   8.677  1.00 95.79           C  
ATOM   3490  O   GLY A 210     -21.810  19.957   9.079  1.00 95.79           O  
ATOM   3491  N   MET A 211     -21.279  17.770   9.076  1.00 97.39           N  
ATOM   3492  H   MET A 211     -20.643  17.077   8.707  1.00 97.39           H  
ATOM   3493  CA  MET A 211     -22.203  17.279  10.112  1.00 97.39           C  
ATOM   3494  HA  MET A 211     -22.344  18.049  10.871  1.00 97.39           H  
ATOM   3495  C   MET A 211     -21.593  16.050  10.807  1.00 97.39           C  
ATOM   3496  CB  MET A 211     -23.582  16.985   9.503  1.00 97.39           C  
ATOM   3497  HB2 MET A 211     -24.268  16.682  10.294  1.00 97.39           H  
ATOM   3498  HB3 MET A 211     -23.967  17.910   9.073  1.00 97.39           H  
ATOM   3499  O   MET A 211     -20.485  15.640  10.437  1.00 97.39           O  
ATOM   3500  CG  MET A 211     -23.571  15.895   8.426  1.00 97.39           C  
ATOM   3501  HG2 MET A 211     -22.842  16.145   7.655  1.00 97.39           H  
ATOM   3502  HG3 MET A 211     -23.276  14.952   8.885  1.00 97.39           H  
ATOM   3503  SD  MET A 211     -25.174  15.645   7.626  1.00 97.39           S  
ATOM   3504  CE  MET A 211     -25.381  17.188   6.699  1.00 97.39           C  
ATOM   3505  HE1 MET A 211     -26.289  17.115   6.101  1.00 97.39           H  
ATOM   3506  HE2 MET A 211     -25.480  18.026   7.389  1.00 97.39           H  
ATOM   3507  HE3 MET A 211     -24.526  17.338   6.040  1.00 97.39           H  
ATOM   3508  N   ALA A 212     -22.240  15.497  11.835  1.00 97.92           N  
ATOM   3509  H   ALA A 212     -23.173  15.797  12.080  1.00 97.92           H  
ATOM   3510  CA  ALA A 212     -21.769  14.257  12.448  1.00 97.92           C  
ATOM   3511  HA  ALA A 212     -20.680  14.298  12.490  1.00 97.92           H  
ATOM   3512  C   ALA A 212     -22.188  13.039  11.607  1.00 97.92           C  
ATOM   3513  CB  ALA A 212     -22.271  14.152  13.888  1.00 97.92           C  
ATOM   3514  HB1 ALA A 212     -22.102  15.087  14.423  1.00 97.92           H  
ATOM   3515  HB2 ALA A 212     -21.734  13.348  14.391  1.00 97.92           H  
ATOM   3516  HB3 ALA A 212     -23.334  13.911  13.896  1.00 97.92           H  
ATOM   3517  O   ALA A 212     -23.281  13.054  11.041  1.00 97.92           O  
ATOM   3518  N   PRO A 213     -21.371  11.972  11.532  1.00 97.87           N  
ATOM   3519  CA  PRO A 213     -21.726  10.770  10.777  1.00 97.87           C  
ATOM   3520  HA  PRO A 213     -21.724  11.013   9.714  1.00 97.87           H  
ATOM   3521  C   PRO A 213     -23.085  10.160  11.132  1.00 97.87           C  
ATOM   3522  CB  PRO A 213     -20.611   9.773  11.075  1.00 97.87           C  
ATOM   3523  HB2 PRO A 213     -20.457   9.109  10.225  1.00 97.87           H  
ATOM   3524  HB3 PRO A 213     -20.837   9.199  11.973  1.00 97.87           H  
ATOM   3525  O   PRO A 213     -23.763   9.639  10.253  1.00 97.87           O  
ATOM   3526  CG  PRO A 213     -19.397  10.659  11.323  1.00 97.87           C  
ATOM   3527  HG2 PRO A 213     -18.659  10.166  11.956  1.00 97.87           H  
ATOM   3528  HG3 PRO A 213     -18.961  10.942  10.365  1.00 97.87           H  
ATOM   3529  CD  PRO A 213     -19.988  11.896  11.992  1.00 97.87           C  
ATOM   3530  HD2 PRO A 213     -19.418  12.774  11.689  1.00 97.87           H  
ATOM   3531  HD3 PRO A 213     -19.952  11.789  13.077  1.00 97.87           H  
ATOM   3532  N   LYS A 214     -23.495  10.230  12.406  1.00 97.54           N  
ATOM   3533  H   LYS A 214     -22.877  10.656  13.082  1.00 97.54           H  
ATOM   3534  CA  LYS A 214     -24.802   9.730  12.864  1.00 97.54           C  
ATOM   3535  HA  LYS A 214     -24.932   8.710  12.502  1.00 97.54           H  
ATOM   3536  C   LYS A 214     -26.001  10.501  12.295  1.00 97.54           C  
ATOM   3537  CB  LYS A 214     -24.867   9.720  14.402  1.00 97.54           C  
ATOM   3538  HB2 LYS A 214     -24.037   9.142  14.809  1.00 97.54           H  
ATOM   3539  HB3 LYS A 214     -25.797   9.228  14.689  1.00 97.54           H  
ATOM   3540  O   LYS A 214     -27.092   9.953  12.285  1.00 97.54           O  
ATOM   3541  CG  LYS A 214     -24.850  11.139  14.999  1.00 97.54           C  
ATOM   3542  HG2 LYS A 214     -25.433  11.811  14.369  1.00 97.54           H  
ATOM   3543  HG3 LYS A 214     -23.834  11.535  15.018  1.00 97.54           H  
ATOM   3544  CD  LYS A 214     -25.465  11.233  16.388  1.00 97.54           C  
ATOM   3545  HD2 LYS A 214     -26.509  10.930  16.314  1.00 97.54           H  
ATOM   3546  HD3 LYS A 214     -24.942  10.572  17.079  1.00 97.54           H  
ATOM   3547  CE  LYS A 214     -25.380  12.710  16.803  1.00 97.54           C  
ATOM   3548  HE2 LYS A 214     -25.526  13.311  15.905  1.00 97.54           H  
ATOM   3549  HE3 LYS A 214     -24.386  12.945  17.184  1.00 97.54           H  
ATOM   3550  NZ  LYS A 214     -26.437  13.092  17.763  1.00 97.54           N  
ATOM   3551  HZ1 LYS A 214     -26.396  12.595  18.641  1.00 97.54           H  
ATOM   3552  HZ2 LYS A 214     -26.407  14.089  17.920  1.00 97.54           H  
ATOM   3553  HZ3 LYS A 214     -27.330  12.936  17.318  1.00 97.54           H  
ATOM   3554  N   ASP A 215     -25.801  11.753  11.878  1.00 97.81           N  
ATOM   3555  H   ASP A 215     -24.860  12.120  11.869  1.00 97.81           H  
ATOM   3556  CA  ASP A 215     -26.870  12.651  11.424  1.00 97.81           C  
ATOM   3557  HA  ASP A 215     -27.815  12.332  11.863  1.00 97.81           H  
ATOM   3558  C   ASP A 215     -27.035  12.587   9.893  1.00 97.81           C  
ATOM   3559  CB  ASP A 215     -26.601  14.096  11.897  1.00 97.81           C  
ATOM   3560  HB2 ASP A 215     -27.444  14.721  11.602  1.00 97.81           H  
ATOM   3561  HB3 ASP A 215     -25.720  14.468  11.375  1.00 97.81           H  
ATOM   3562  O   ASP A 215     -27.858  13.294   9.315  1.00 97.81           O  
ATOM   3563  CG  ASP A 215     -26.390  14.270  13.412  1.00 97.81           C  
ATOM   3564  OD1 ASP A 215     -27.075  13.617  14.235  1.00 97.81           O  
ATOM   3565  OD2 ASP A 215     -25.468  15.039  13.773  1.00 97.81           O  
ATOM   3566  N   VAL A 216     -26.234  11.759   9.213  1.00 97.38           N  
ATOM   3567  H   VAL A 216     -25.616  11.159   9.741  1.00 97.38           H  
ATOM   3568  CA  VAL A 216     -26.335  11.535   7.770  1.00 97.38           C  
ATOM   3569  HA  VAL A 216     -26.584  12.480   7.288  1.00 97.38           H  
ATOM   3570  C   VAL A 216     -27.459  10.538   7.495  1.00 97.38           C  
ATOM   3571  CB  VAL A 216     -24.999  11.054   7.184  1.00 97.38           C  
ATOM   3572  HB  VAL A 216     -24.727  10.107   7.650  1.00 97.38           H  
ATOM   3573  O   VAL A 216     -27.426   9.407   7.977  1.00 97.38           O  
ATOM   3574  CG1 VAL A 216     -25.113  10.844   5.669  1.00 97.38           C  
ATOM   3575 HG11 VAL A 216     -25.638  11.681   5.209  1.00 97.38           H  
ATOM   3576 HG12 VAL A 216     -24.132  10.735   5.208  1.00 97.38           H  
ATOM   3577 HG13 VAL A 216     -25.679   9.930   5.488  1.00 97.38           H  
ATOM   3578  CG2 VAL A 216     -23.866  12.057   7.440  1.00 97.38           C  
ATOM   3579 HG21 VAL A 216     -23.731  12.199   8.512  1.00 97.38           H  
ATOM   3580 HG22 VAL A 216     -22.932  11.677   7.026  1.00 97.38           H  
ATOM   3581 HG23 VAL A 216     -24.113  13.015   6.982  1.00 97.38           H  
ATOM   3582  N   THR A 217     -28.437  10.955   6.698  1.00 96.49           N  
ATOM   3583  H   THR A 217     -28.353  11.868   6.275  1.00 96.49           H  
ATOM   3584  CA  THR A 217     -29.637  10.187   6.340  1.00 96.49           C  
ATOM   3585  HA  THR A 217     -29.496   9.141   6.611  1.00 96.49           H  
ATOM   3586  C   THR A 217     -29.874  10.258   4.834  1.00 96.49           C  
ATOM   3587  CB  THR A 217     -30.886  10.712   7.074  1.00 96.49           C  
ATOM   3588  HB  THR A 217     -31.716  10.038   6.865  1.00 96.49           H  
ATOM   3589  O   THR A 217     -29.326  11.130   4.158  1.00 96.49           O  
ATOM   3590  CG2 THR A 217     -30.714  10.796   8.590  1.00 96.49           C  
ATOM   3591 HG21 THR A 217     -29.989  11.568   8.850  1.00 96.49           H  
ATOM   3592 HG22 THR A 217     -31.670  11.030   9.059  1.00 96.49           H  
ATOM   3593 HG23 THR A 217     -30.362   9.838   8.972  1.00 96.49           H  
ATOM   3594  OG1 THR A 217     -31.236  12.001   6.619  1.00 96.49           O  
ATOM   3595  HG1 THR A 217     -31.863  12.355   7.254  1.00 96.49           H  
ATOM   3596  N   PHE A 218     -30.726   9.386   4.288  1.00 94.81           N  
ATOM   3597  H   PHE A 218     -31.112   8.637   4.846  1.00 94.81           H  
ATOM   3598  CA  PHE A 218     -31.084   9.436   2.863  1.00 94.81           C  
ATOM   3599  HA  PHE A 218     -30.192   9.258   2.263  1.00 94.81           H  
ATOM   3600  C   PHE A 218     -31.632  10.811   2.442  1.00 94.81           C  
ATOM   3601  CB  PHE A 218     -32.095   8.324   2.554  1.00 94.81           C  
ATOM   3602  HB2 PHE A 218     -32.940   8.394   3.239  1.00 94.81           H  
ATOM   3603  HB3 PHE A 218     -32.480   8.480   1.546  1.00 94.81           H  
ATOM   3604  O   PHE A 218     -31.314  11.299   1.363  1.00 94.81           O  
ATOM   3605  CG  PHE A 218     -31.498   6.931   2.604  1.00 94.81           C  
ATOM   3606  CD1 PHE A 218     -30.602   6.527   1.595  1.00 94.81           C  
ATOM   3607  HD1 PHE A 218     -30.340   7.200   0.793  1.00 94.81           H  
ATOM   3608  CD2 PHE A 218     -31.833   6.037   3.640  1.00 94.81           C  
ATOM   3609  HD2 PHE A 218     -32.538   6.327   4.404  1.00 94.81           H  
ATOM   3610  CE1 PHE A 218     -30.042   5.238   1.623  1.00 94.81           C  
ATOM   3611  HE1 PHE A 218     -29.354   4.936   0.848  1.00 94.81           H  
ATOM   3612  CE2 PHE A 218     -31.271   4.747   3.667  1.00 94.81           C  
ATOM   3613  HE2 PHE A 218     -31.538   4.055   4.452  1.00 94.81           H  
ATOM   3614  CZ  PHE A 218     -30.374   4.348   2.659  1.00 94.81           C  
ATOM   3615  HZ  PHE A 218     -29.943   3.358   2.676  1.00 94.81           H  
ATOM   3616  N   ALA A 219     -32.358  11.506   3.326  1.00 96.13           N  
ATOM   3617  H   ALA A 219     -32.572  11.083   4.217  1.00 96.13           H  
ATOM   3618  CA  ALA A 219     -32.891  12.840   3.045  1.00 96.13           C  
ATOM   3619  HA  ALA A 219     -33.487  12.791   2.134  1.00 96.13           H  
ATOM   3620  C   ALA A 219     -31.798  13.905   2.819  1.00 96.13           C  
ATOM   3621  CB  ALA A 219     -33.812  13.237   4.205  1.00 96.13           C  
ATOM   3622  HB1 ALA A 219     -33.246  13.302   5.134  1.00 96.13           H  
ATOM   3623  HB2 ALA A 219     -34.263  14.207   3.995  1.00 96.13           H  
ATOM   3624  HB3 ALA A 219     -34.609  12.502   4.315  1.00 96.13           H  
ATOM   3625  O   ALA A 219     -31.994  14.842   2.045  1.00 96.13           O  
ATOM   3626  N   ASN A 220     -30.636  13.780   3.475  1.00 96.44           N  
ATOM   3627  H   ASN A 220     -30.493  12.959   4.046  1.00 96.44           H  
ATOM   3628  CA  ASN A 220     -29.544  14.755   3.369  1.00 96.44           C  
ATOM   3629  HA  ASN A 220     -29.900  15.588   2.764  1.00 96.44           H  
ATOM   3630  C   ASN A 220     -28.309  14.240   2.608  1.00 96.44           C  
ATOM   3631  CB  ASN A 220     -29.241  15.351   4.755  1.00 96.44           C  
ATOM   3632  HB2 ASN A 220     -28.610  16.231   4.630  1.00 96.44           H  
ATOM   3633  HB3 ASN A 220     -30.181  15.676   5.201  1.00 96.44           H  
ATOM   3634  O   ASN A 220     -27.336  14.988   2.443  1.00 96.44           O  
ATOM   3635  CG  ASN A 220     -28.536  14.420   5.728  1.00 96.44           C  
ATOM   3636  ND2 ASN A 220     -28.625  14.725   6.999  1.00 96.44           N  
ATOM   3637 HD21 ASN A 220     -29.245  15.458   7.312  1.00 96.44           H  
ATOM   3638 HD22 ASN A 220     -28.226  14.097   7.682  1.00 96.44           H  
ATOM   3639  OD1 ASN A 220     -27.863  13.470   5.371  1.00 96.44           O  
ATOM   3640  N   GLU A 221     -28.348  13.014   2.082  1.00 95.58           N  
ATOM   3641  H   GLU A 221     -29.138  12.424   2.300  1.00 95.58           H  
ATOM   3642  CA  GLU A 221     -27.198  12.386   1.430  1.00 95.58           C  
ATOM   3643  HA  GLU A 221     -26.389  12.346   2.160  1.00 95.58           H  
ATOM   3644  C   GLU A 221     -26.698  13.196   0.230  1.00 95.58           C  
ATOM   3645  CB  GLU A 221     -27.513  10.938   1.033  1.00 95.58           C  
ATOM   3646  HB2 GLU A 221     -26.557  10.438   0.876  1.00 95.58           H  
ATOM   3647  HB3 GLU A 221     -28.024  10.444   1.859  1.00 95.58           H  
ATOM   3648  O   GLU A 221     -25.492  13.347   0.045  1.00 95.58           O  
ATOM   3649  CG  GLU A 221     -28.348  10.788  -0.249  1.00 95.58           C  
ATOM   3650  HG2 GLU A 221     -29.280  11.343  -0.145  1.00 95.58           H  
ATOM   3651  HG3 GLU A 221     -27.795  11.221  -1.083  1.00 95.58           H  
ATOM   3652  CD  GLU A 221     -28.624   9.326  -0.610  1.00 95.58           C  
ATOM   3653  OE1 GLU A 221     -29.476   9.129  -1.498  1.00 95.58           O  
ATOM   3654  OE2 GLU A 221     -27.918   8.438  -0.068  1.00 95.58           O  
ATOM   3655  N   LYS A 222     -27.606  13.819  -0.535  1.00 95.19           N  
ATOM   3656  H   LYS A 222     -28.574  13.601  -0.348  1.00 95.19           H  
ATOM   3657  CA  LYS A 222     -27.261  14.672  -1.683  1.00 95.19           C  
ATOM   3658  HA  LYS A 222     -26.646  14.083  -2.364  1.00 95.19           H  
ATOM   3659  C   LYS A 222     -26.441  15.890  -1.257  1.00 95.19           C  
ATOM   3660  CB  LYS A 222     -28.559  15.069  -2.402  1.00 95.19           C  
ATOM   3661  HB2 LYS A 222     -29.154  15.707  -1.749  1.00 95.19           H  
ATOM   3662  HB3 LYS A 222     -29.129  14.160  -2.593  1.00 95.19           H  
ATOM   3663  O   LYS A 222     -25.525  16.305  -1.969  1.00 95.19           O  
ATOM   3664  CG  LYS A 222     -28.324  15.785  -3.745  1.00 95.19           C  
ATOM   3665  HG2 LYS A 222     -27.832  16.743  -3.576  1.00 95.19           H  
ATOM   3666  HG3 LYS A 222     -27.692  15.163  -4.378  1.00 95.19           H  
ATOM   3667  CD  LYS A 222     -29.673  16.018  -4.445  1.00 95.19           C  
ATOM   3668  HD2 LYS A 222     -30.288  16.671  -3.825  1.00 95.19           H  
ATOM   3669  HD3 LYS A 222     -30.182  15.058  -4.531  1.00 95.19           H  
ATOM   3670  CE  LYS A 222     -29.530  16.623  -5.850  1.00 95.19           C  
ATOM   3671  HE2 LYS A 222     -28.865  15.983  -6.430  1.00 95.19           H  
ATOM   3672  HE3 LYS A 222     -29.082  17.613  -5.769  1.00 95.19           H  
ATOM   3673  NZ  LYS A 222     -30.853  16.708  -6.531  1.00 95.19           N  
ATOM   3674  HZ1 LYS A 222     -30.786  17.073  -7.470  1.00 95.19           H  
ATOM   3675  HZ2 LYS A 222     -31.265  15.790  -6.610  1.00 95.19           H  
ATOM   3676  HZ3 LYS A 222     -31.516  17.266  -6.013  1.00 95.19           H  
ATOM   3677  N   THR A 223     -26.731  16.457  -0.088  1.00 95.79           N  
ATOM   3678  H   THR A 223     -27.458  16.036   0.472  1.00 95.79           H  
ATOM   3679  CA  THR A 223     -25.972  17.578   0.489  1.00 95.79           C  
ATOM   3680  HA  THR A 223     -25.856  18.354  -0.267  1.00 95.79           H  
ATOM   3681  C   THR A 223     -24.578  17.126   0.914  1.00 95.79           C  
ATOM   3682  CB  THR A 223     -26.735  18.187   1.676  1.00 95.79           C  
ATOM   3683  HB  THR A 223     -26.907  17.432   2.443  1.00 95.79           H  
ATOM   3684  O   THR A 223     -23.588  17.805   0.619  1.00 95.79           O  
ATOM   3685  CG2 THR A 223     -26.012  19.381   2.299  1.00 95.79           C  
ATOM   3686 HG21 THR A 223     -25.080  19.057   2.762  1.00 95.79           H  
ATOM   3687 HG22 THR A 223     -25.802  20.128   1.534  1.00 95.79           H  
ATOM   3688 HG23 THR A 223     -26.645  19.825   3.068  1.00 95.79           H  
ATOM   3689  OG1 THR A 223     -27.969  18.659   1.194  1.00 95.79           O  
ATOM   3690  HG1 THR A 223     -28.578  18.748   1.931  1.00 95.79           H  
ATOM   3691  N   VAL A 224     -24.477  15.952   1.543  1.00 96.24           N  
ATOM   3692  H   VAL A 224     -25.326  15.440   1.740  1.00 96.24           H  
ATOM   3693  CA  VAL A 224     -23.195  15.330   1.909  1.00 96.24           C  
ATOM   3694  HA  VAL A 224     -22.622  16.033   2.514  1.00 96.24           H  
ATOM   3695  C   VAL A 224     -22.364  15.025   0.660  1.00 96.24           C  
ATOM   3696  CB  VAL A 224     -23.435  14.059   2.749  1.00 96.24           C  
ATOM   3697  HB  VAL A 224     -24.087  13.372   2.209  1.00 96.24           H  
ATOM   3698  O   VAL A 224     -21.186  15.387   0.589  1.00 96.24           O  
ATOM   3699  CG1 VAL A 224     -22.121  13.332   3.053  1.00 96.24           C  
ATOM   3700 HG11 VAL A 224     -22.303  12.515   3.752  1.00 96.24           H  
ATOM   3701 HG12 VAL A 224     -21.705  12.906   2.140  1.00 96.24           H  
ATOM   3702 HG13 VAL A 224     -21.408  14.035   3.485  1.00 96.24           H  
ATOM   3703  CG2 VAL A 224     -24.100  14.421   4.082  1.00 96.24           C  
ATOM   3704 HG21 VAL A 224     -24.254  13.517   4.671  1.00 96.24           H  
ATOM   3705 HG22 VAL A 224     -23.480  15.115   4.649  1.00 96.24           H  
ATOM   3706 HG23 VAL A 224     -25.082  14.864   3.914  1.00 96.24           H  
ATOM   3707  N   TRP A 225     -22.991  14.442  -0.360  1.00 95.55           N  
ATOM   3708  H   TRP A 225     -23.943  14.138  -0.214  1.00 95.55           H  
ATOM   3709  CA  TRP A 225     -22.382  14.124  -1.645  1.00 95.55           C  
ATOM   3710  HA  TRP A 225     -21.538  13.454  -1.481  1.00 95.55           H  
ATOM   3711  C   TRP A 225     -21.844  15.377  -2.337  1.00 95.55           C  
ATOM   3712  CB  TRP A 225     -23.409  13.394  -2.517  1.00 95.55           C  
ATOM   3713  HB2 TRP A 225     -23.840  12.572  -1.946  1.00 95.55           H  
ATOM   3714  HB3 TRP A 225     -24.220  14.072  -2.784  1.00 95.55           H  
ATOM   3715  O   TRP A 225     -20.672  15.424  -2.712  1.00 95.55           O  
ATOM   3716  CG  TRP A 225     -22.824  12.829  -3.766  1.00 95.55           C  
ATOM   3717  CD1 TRP A 225     -22.448  11.544  -3.924  1.00 95.55           C  
ATOM   3718  HD1 TRP A 225     -22.571  10.762  -3.189  1.00 95.55           H  
ATOM   3719  CD2 TRP A 225     -22.522  13.493  -5.032  1.00 95.55           C  
ATOM   3720  CE2 TRP A 225     -21.898  12.544  -5.898  1.00 95.55           C  
ATOM   3721  CE3 TRP A 225     -22.714  14.798  -5.538  1.00 95.55           C  
ATOM   3722  HE3 TRP A 225     -23.224  15.527  -4.926  1.00 95.55           H  
ATOM   3723  NE1 TRP A 225     -21.883  11.376  -5.168  1.00 95.55           N  
ATOM   3724  HE1 TRP A 225     -21.533  10.477  -5.467  1.00 95.55           H  
ATOM   3725  CH2 TRP A 225     -21.655  14.191  -7.654  1.00 95.55           C  
ATOM   3726  HH2 TRP A 225     -21.342  14.458  -8.652  1.00 95.55           H  
ATOM   3727  CZ2 TRP A 225     -21.460  12.880  -7.186  1.00 95.55           C  
ATOM   3728  HZ2 TRP A 225     -21.000  12.132  -7.815  1.00 95.55           H  
ATOM   3729  CZ3 TRP A 225     -22.283  15.146  -6.833  1.00 95.55           C  
ATOM   3730  HZ3 TRP A 225     -22.450  16.143  -7.211  1.00 95.55           H  
ATOM   3731  N   LYS A 226     -22.647  16.447  -2.425  1.00 94.61           N  
ATOM   3732  H   LYS A 226     -23.602  16.342  -2.111  1.00 94.61           H  
ATOM   3733  CA  LYS A 226     -22.219  17.736  -2.995  1.00 94.61           C  
ATOM   3734  HA  LYS A 226     -21.868  17.571  -4.013  1.00 94.61           H  
ATOM   3735  C   LYS A 226     -21.042  18.349  -2.230  1.00 94.61           C  
ATOM   3736  CB  LYS A 226     -23.395  18.723  -3.025  1.00 94.61           C  
ATOM   3737  HB2 LYS A 226     -23.922  18.685  -2.072  1.00 94.61           H  
ATOM   3738  HB3 LYS A 226     -22.998  19.730  -3.147  1.00 94.61           H  
ATOM   3739  O   LYS A 226     -20.150  18.913  -2.859  1.00 94.61           O  
ATOM   3740  CG  LYS A 226     -24.382  18.467  -4.177  1.00 94.61           C  
ATOM   3741  HG2 LYS A 226     -23.859  18.576  -5.127  1.00 94.61           H  
ATOM   3742  HG3 LYS A 226     -24.788  17.458  -4.115  1.00 94.61           H  
ATOM   3743  CD  LYS A 226     -25.525  19.492  -4.103  1.00 94.61           C  
ATOM   3744  HD2 LYS A 226     -25.098  20.494  -4.143  1.00 94.61           H  
ATOM   3745  HD3 LYS A 226     -26.046  19.372  -3.153  1.00 94.61           H  
ATOM   3746  CE  LYS A 226     -26.528  19.326  -5.252  1.00 94.61           C  
ATOM   3747  HE2 LYS A 226     -25.978  19.341  -6.193  1.00 94.61           H  
ATOM   3748  HE3 LYS A 226     -27.005  18.350  -5.156  1.00 94.61           H  
ATOM   3749  NZ  LYS A 226     -27.545  20.415  -5.244  1.00 94.61           N  
ATOM   3750  HZ1 LYS A 226     -28.086  20.413  -4.391  1.00 94.61           H  
ATOM   3751  HZ2 LYS A 226     -27.100  21.319  -5.312  1.00 94.61           H  
ATOM   3752  HZ3 LYS A 226     -28.176  20.347  -6.029  1.00 94.61           H  
ATOM   3753  N   ARG A 227     -20.983  18.220  -0.901  1.00 93.88           N  
ATOM   3754  H   ARG A 227     -21.753  17.765  -0.432  1.00 93.88           H  
ATOM   3755  CA  ARG A 227     -19.832  18.702  -0.113  1.00 93.88           C  
ATOM   3756  HA  ARG A 227     -19.608  19.728  -0.404  1.00 93.88           H  
ATOM   3757  C   ARG A 227     -18.551  17.923  -0.401  1.00 93.88           C  
ATOM   3758  CB  ARG A 227     -20.153  18.665   1.387  1.00 93.88           C  
ATOM   3759  HB2 ARG A 227     -20.719  17.767   1.634  1.00 93.88           H  
ATOM   3760  HB3 ARG A 227     -19.216  18.639   1.945  1.00 93.88           H  
ATOM   3761  O   ARG A 227     -17.494  18.536  -0.541  1.00 93.88           O  
ATOM   3762  CG  ARG A 227     -20.929  19.913   1.820  1.00 93.88           C  
ATOM   3763  HG2 ARG A 227     -21.893  19.951   1.313  1.00 93.88           H  
ATOM   3764  HG3 ARG A 227     -20.350  20.799   1.562  1.00 93.88           H  
ATOM   3765  CD  ARG A 227     -21.144  19.876   3.334  1.00 93.88           C  
ATOM   3766  HD2 ARG A 227     -21.859  19.083   3.552  1.00 93.88           H  
ATOM   3767  HD3 ARG A 227     -20.200  19.641   3.827  1.00 93.88           H  
ATOM   3768  NE  ARG A 227     -21.640  21.167   3.847  1.00 93.88           N  
ATOM   3769  HE  ARG A 227     -21.553  21.971   3.242  1.00 93.88           H  
ATOM   3770  NH1 ARG A 227     -22.466  20.376   5.840  1.00 93.88           N  
ATOM   3771 HH11 ARG A 227     -22.185  19.438   5.592  1.00 93.88           H  
ATOM   3772 HH12 ARG A 227     -22.961  20.528   6.707  1.00 93.88           H  
ATOM   3773  NH2 ARG A 227     -22.642  22.548   5.355  1.00 93.88           N  
ATOM   3774 HH21 ARG A 227     -23.189  22.669   6.195  1.00 93.88           H  
ATOM   3775 HH22 ARG A 227     -22.559  23.329   4.720  1.00 93.88           H  
ATOM   3776  CZ  ARG A 227     -22.243  21.356   5.008  1.00 93.88           C  
ATOM   3777  N   LEU A 228     -18.639  16.598  -0.507  1.00 92.27           N  
ATOM   3778  H   LEU A 228     -19.540  16.168  -0.355  1.00 92.27           H  
ATOM   3779  CA  LEU A 228     -17.480  15.740  -0.770  1.00 92.27           C  
ATOM   3780  HA  LEU A 228     -16.646  16.070  -0.151  1.00 92.27           H  
ATOM   3781  C   LEU A 228     -16.996  15.831  -2.224  1.00 92.27           C  
ATOM   3782  CB  LEU A 228     -17.842  14.289  -0.409  1.00 92.27           C  
ATOM   3783  HB2 LEU A 228     -17.069  13.628  -0.801  1.00 92.27           H  
ATOM   3784  HB3 LEU A 228     -18.775  14.029  -0.909  1.00 92.27           H  
ATOM   3785  O   LEU A 228     -15.789  15.871  -2.474  1.00 92.27           O  
ATOM   3786  CG  LEU A 228     -17.991  14.021   1.100  1.00 92.27           C  
ATOM   3787  HG  LEU A 228     -18.712  14.714   1.533  1.00 92.27           H  
ATOM   3788  CD1 LEU A 228     -18.500  12.596   1.303  1.00 92.27           C  
ATOM   3789 HD11 LEU A 228     -18.585  12.363   2.365  1.00 92.27           H  
ATOM   3790 HD12 LEU A 228     -19.501  12.533   0.876  1.00 92.27           H  
ATOM   3791 HD13 LEU A 228     -17.857  11.876   0.797  1.00 92.27           H  
ATOM   3792  CD2 LEU A 228     -16.662  14.163   1.851  1.00 92.27           C  
ATOM   3793 HD21 LEU A 228     -15.898  13.548   1.375  1.00 92.27           H  
ATOM   3794 HD22 LEU A 228     -16.352  15.208   1.838  1.00 92.27           H  
ATOM   3795 HD23 LEU A 228     -16.796  13.864   2.891  1.00 92.27           H  
ATOM   3796  N   TYR A 229     -17.927  15.866  -3.178  1.00 91.38           N  
ATOM   3797  H   TYR A 229     -18.888  15.765  -2.886  1.00 91.38           H  
ATOM   3798  CA  TYR A 229     -17.643  15.634  -4.597  1.00 91.38           C  
ATOM   3799  HA  TYR A 229     -16.567  15.531  -4.737  1.00 91.38           H  
ATOM   3800  C   TYR A 229     -18.083  16.764  -5.528  1.00 91.38           C  
ATOM   3801  CB  TYR A 229     -18.291  14.307  -5.016  1.00 91.38           C  
ATOM   3802  HB2 TYR A 229     -18.003  14.080  -6.043  1.00 91.38           H  
ATOM   3803  HB3 TYR A 229     -19.374  14.425  -5.000  1.00 91.38           H  
ATOM   3804  O   TYR A 229     -17.571  16.848  -6.640  1.00 91.38           O  
ATOM   3805  CG  TYR A 229     -17.903  13.128  -4.143  1.00 91.38           C  
ATOM   3806  CD1 TYR A 229     -16.545  12.798  -3.971  1.00 91.38           C  
ATOM   3807  HD1 TYR A 229     -15.782  13.376  -4.470  1.00 91.38           H  
ATOM   3808  CD2 TYR A 229     -18.896  12.370  -3.495  1.00 91.38           C  
ATOM   3809  HD2 TYR A 229     -19.938  12.621  -3.626  1.00 91.38           H  
ATOM   3810  CE1 TYR A 229     -16.180  11.705  -3.166  1.00 91.38           C  
ATOM   3811  HE1 TYR A 229     -15.141  11.434  -3.054  1.00 91.38           H  
ATOM   3812  CE2 TYR A 229     -18.537  11.274  -2.689  1.00 91.38           C  
ATOM   3813  HE2 TYR A 229     -19.300  10.672  -2.217  1.00 91.38           H  
ATOM   3814  OH  TYR A 229     -16.810   9.863  -1.791  1.00 91.38           O  
ATOM   3815  HH  TYR A 229     -15.906   9.599  -1.977  1.00 91.38           H  
ATOM   3816  CZ  TYR A 229     -17.177  10.939  -2.528  1.00 91.38           C  
ATOM   3817  N   GLY A 230     -18.957  17.669  -5.085  1.00 88.66           N  
ATOM   3818  H   GLY A 230     -19.303  17.585  -4.140  1.00 88.66           H  
ATOM   3819  CA  GLY A 230     -19.569  18.693  -5.938  1.00 88.66           C  
ATOM   3820  HA2 GLY A 230     -20.029  18.207  -6.798  1.00 88.66           H  
ATOM   3821  HA3 GLY A 230     -20.354  19.202  -5.379  1.00 88.66           H  
ATOM   3822  C   GLY A 230     -18.607  19.760  -6.464  1.00 88.66           C  
ATOM   3823  O   GLY A 230     -18.915  20.415  -7.454  1.00 88.66           O  
ATOM   3824  N   LYS A 231     -17.423  19.928  -5.857  1.00 87.53           N  
ATOM   3825  H   LYS A 231     -17.220  19.334  -5.066  1.00 87.53           H  
ATOM   3826  CA  LYS A 231     -16.385  20.816  -6.406  1.00 87.53           C  
ATOM   3827  HA  LYS A 231     -16.882  21.727  -6.740  1.00 87.53           H  
ATOM   3828  C   LYS A 231     -15.716  20.150  -7.614  1.00 87.53           C  
ATOM   3829  CB  LYS A 231     -15.344  21.211  -5.349  1.00 87.53           C  
ATOM   3830  HB2 LYS A 231     -14.951  20.319  -4.861  1.00 87.53           H  
ATOM   3831  HB3 LYS A 231     -14.524  21.722  -5.855  1.00 87.53           H  
ATOM   3832  O   LYS A 231     -15.027  19.142  -7.395  1.00 87.53           O  
ATOM   3833  CG  LYS A 231     -15.937  22.159  -4.300  1.00 87.53           C  
ATOM   3834  HG2 LYS A 231     -16.662  21.618  -3.692  1.00 87.53           H  
ATOM   3835  HG3 LYS A 231     -16.446  22.978  -4.807  1.00 87.53           H  
ATOM   3836  CD  LYS A 231     -14.844  22.746  -3.396  1.00 87.53           C  
ATOM   3837  HD2 LYS A 231     -14.334  21.941  -2.867  1.00 87.53           H  
ATOM   3838  HD3 LYS A 231     -14.128  23.290  -4.012  1.00 87.53           H  
ATOM   3839  CE  LYS A 231     -15.491  23.704  -2.388  1.00 87.53           C  
ATOM   3840  HE2 LYS A 231     -16.146  23.133  -1.731  1.00 87.53           H  
ATOM   3841  HE3 LYS A 231     -16.117  24.407  -2.938  1.00 87.53           H  
ATOM   3842  NZ  LYS A 231     -14.487  24.457  -1.592  1.00 87.53           N  
ATOM   3843  HZ1 LYS A 231     -13.904  23.839  -1.047  1.00 87.53           H  
ATOM   3844  HZ2 LYS A 231     -13.906  25.021  -2.197  1.00 87.53           H  
ATOM   3845  HZ3 LYS A 231     -14.954  25.095  -0.964  1.00 87.53           H  
ATOM   3846  N   PRO A 232     -15.839  20.707  -8.835  1.00 84.48           N  
ATOM   3847  CA  PRO A 232     -15.244  20.114 -10.023  1.00 84.48           C  
ATOM   3848  HA  PRO A 232     -15.648  19.112 -10.168  1.00 84.48           H  
ATOM   3849  C   PRO A 232     -13.725  20.023  -9.874  1.00 84.48           C  
ATOM   3850  CB  PRO A 232     -15.668  20.998 -11.202  1.00 84.48           C  
ATOM   3851  HB2 PRO A 232     -14.905  21.051 -11.978  1.00 84.48           H  
ATOM   3852  HB3 PRO A 232     -16.603  20.622 -11.616  1.00 84.48           H  
ATOM   3853  O   PRO A 232     -13.072  20.893  -9.293  1.00 84.48           O  
ATOM   3854  CG  PRO A 232     -15.914  22.358 -10.554  1.00 84.48           C  
ATOM   3855  HG2 PRO A 232     -14.969  22.890 -10.442  1.00 84.48           H  
ATOM   3856  HG3 PRO A 232     -16.627  22.956 -11.122  1.00 84.48           H  
ATOM   3857  CD  PRO A 232     -16.460  21.984  -9.177  1.00 84.48           C  
ATOM   3858  HD2 PRO A 232     -16.205  22.766  -8.463  1.00 84.48           H  
ATOM   3859  HD3 PRO A 232     -17.542  21.860  -9.232  1.00 84.48           H  
ATOM   3860  N   MET A 233     -13.147  18.943 -10.391  1.00 84.61           N  
ATOM   3861  H   MET A 233     -13.723  18.276 -10.885  1.00 84.61           H  
ATOM   3862  CA  MET A 233     -11.698  18.804 -10.444  1.00 84.61           C  
ATOM   3863  HA  MET A 233     -11.268  19.198  -9.523  1.00 84.61           H  
ATOM   3864  C   MET A 233     -11.136  19.617 -11.607  1.00 84.61           C  
ATOM   3865  CB  MET A 233     -11.301  17.333 -10.563  1.00 84.61           C  
ATOM   3866  HB2 MET A 233     -10.249  17.290 -10.849  1.00 84.61           H  
ATOM   3867  HB3 MET A 233     -11.894  16.848 -11.338  1.00 84.61           H  
ATOM   3868  O   MET A 233     -11.647  19.543 -12.725  1.00 84.61           O  
ATOM   3869  CG  MET A 233     -11.487  16.603  -9.228  1.00 84.61           C  
ATOM   3870  HG2 MET A 233     -12.520  16.722  -8.900  1.00 84.61           H  
ATOM   3871  HG3 MET A 233     -10.841  17.070  -8.485  1.00 84.61           H  
ATOM   3872  SD  MET A 233     -11.116  14.830  -9.269  1.00 84.61           S  
ATOM   3873  CE  MET A 233      -9.489  14.857 -10.041  1.00 84.61           C  
ATOM   3874  HE1 MET A 233      -8.840  15.563  -9.524  1.00 84.61           H  
ATOM   3875  HE2 MET A 233      -9.046  13.863  -9.991  1.00 84.61           H  
ATOM   3876  HE3 MET A 233      -9.601  15.141 -11.088  1.00 84.61           H  
ATOM   3877  N   LYS A 234     -10.042  20.345 -11.357  1.00 87.22           N  
ATOM   3878  H   LYS A 234      -9.688  20.382 -10.412  1.00 87.22           H  
ATOM   3879  CA  LYS A 234      -9.283  21.005 -12.423  1.00 87.22           C  
ATOM   3880  HA  LYS A 234      -9.950  21.700 -12.932  1.00 87.22           H  
ATOM   3881  C   LYS A 234      -8.825  19.949 -13.427  1.00 87.22           C  
ATOM   3882  CB  LYS A 234      -8.103  21.793 -11.829  1.00 87.22           C  
ATOM   3883  HB2 LYS A 234      -7.406  21.105 -11.350  1.00 87.22           H  
ATOM   3884  HB3 LYS A 234      -8.488  22.478 -11.075  1.00 87.22           H  
ATOM   3885  O   LYS A 234      -8.195  18.967 -13.036  1.00 87.22           O  
ATOM   3886  CG  LYS A 234      -7.360  22.607 -12.903  1.00 87.22           C  
ATOM   3887  HG2 LYS A 234      -8.079  23.228 -13.437  1.00 87.22           H  
ATOM   3888  HG3 LYS A 234      -6.888  21.928 -13.614  1.00 87.22           H  
ATOM   3889  CD  LYS A 234      -6.282  23.513 -12.288  1.00 87.22           C  
ATOM   3890  HD2 LYS A 234      -5.540  22.898 -11.778  1.00 87.22           H  
ATOM   3891  HD3 LYS A 234      -6.752  24.180 -11.565  1.00 87.22           H  
ATOM   3892  CE  LYS A 234      -5.604  24.347 -13.386  1.00 87.22           C  
ATOM   3893  HE2 LYS A 234      -5.096  23.673 -14.075  1.00 87.22           H  
ATOM   3894  HE3 LYS A 234      -6.379  24.866 -13.949  1.00 87.22           H  
ATOM   3895  NZ  LYS A 234      -4.645  25.342 -12.834  1.00 87.22           N  
ATOM   3896  HZ1 LYS A 234      -3.899  24.897 -12.319  1.00 87.22           H  
ATOM   3897  HZ2 LYS A 234      -5.116  25.994 -12.224  1.00 87.22           H  
ATOM   3898  HZ3 LYS A 234      -4.234  25.888 -13.578  1.00 87.22           H  
ATOM   3899  N   ARG A 235      -9.142  20.159 -14.706  1.00 89.63           N  
ATOM   3900  H   ARG A 235      -9.675  20.985 -14.938  1.00 89.63           H  
ATOM   3901  CA  ARG A 235      -8.701  19.272 -15.785  1.00 89.63           C  
ATOM   3902  HA  ARG A 235      -8.878  18.244 -15.471  1.00 89.63           H  
ATOM   3903  C   ARG A 235      -7.196  19.420 -15.997  1.00 89.63           C  
ATOM   3904  CB  ARG A 235      -9.490  19.517 -17.080  1.00 89.63           C  
ATOM   3905  HB2 ARG A 235      -9.458  20.575 -17.338  1.00 89.63           H  
ATOM   3906  HB3 ARG A 235      -9.007  18.957 -17.882  1.00 89.63           H  
ATOM   3907  O   ARG A 235      -6.690  20.531 -16.150  1.00 89.63           O  
ATOM   3908  CG  ARG A 235     -10.951  19.048 -16.976  1.00 89.63           C  
ATOM   3909  HG2 ARG A 235     -11.486  19.659 -16.249  1.00 89.63           H  
ATOM   3910  HG3 ARG A 235     -10.972  18.009 -16.646  1.00 89.63           H  
ATOM   3911  CD  ARG A 235     -11.644  19.145 -18.342  1.00 89.63           C  
ATOM   3912  HD2 ARG A 235     -11.044  18.607 -19.076  1.00 89.63           H  
ATOM   3913  HD3 ARG A 235     -11.699  20.193 -18.635  1.00 89.63           H  
ATOM   3914  NE  ARG A 235     -13.003  18.564 -18.321  1.00 89.63           N  
ATOM   3915  HE  ARG A 235     -13.362  18.251 -17.430  1.00 89.63           H  
ATOM   3916  NH1 ARG A 235     -13.495  18.861 -20.552  1.00 89.63           N  
ATOM   3917 HH11 ARG A 235     -12.630  19.361 -20.694  1.00 89.63           H  
ATOM   3918 HH12 ARG A 235     -14.155  18.789 -21.314  1.00 89.63           H  
ATOM   3919  NH2 ARG A 235     -14.989  17.886 -19.227  1.00 89.63           N  
ATOM   3920 HH21 ARG A 235     -15.332  17.581 -18.328  1.00 89.63           H  
ATOM   3921 HH22 ARG A 235     -15.610  17.830 -20.022  1.00 89.63           H  
ATOM   3922  CZ  ARG A 235     -13.816  18.439 -19.361  1.00 89.63           C  
ATOM   3923  N   ILE A 236      -6.497  18.295 -16.015  1.00 91.93           N  
ATOM   3924  H   ILE A 236      -6.992  17.434 -15.831  1.00 91.93           H  
ATOM   3925  CA  ILE A 236      -5.060  18.194 -16.253  1.00 91.93           C  
ATOM   3926  HA  ILE A 236      -4.628  19.194 -16.278  1.00 91.93           H  
ATOM   3927  C   ILE A 236      -4.855  17.552 -17.616  1.00 91.93           C  
ATOM   3928  CB  ILE A 236      -4.370  17.409 -15.122  1.00 91.93           C  
ATOM   3929  HB  ILE A 236      -4.803  16.410 -15.083  1.00 91.93           H  
ATOM   3930  O   ILE A 236      -5.534  16.593 -17.980  1.00 91.93           O  
ATOM   3931  CG1 ILE A 236      -4.663  18.106 -13.781  1.00 91.93           C  
ATOM   3932 HG12 ILE A 236      -4.318  19.140 -13.811  1.00 91.93           H  
ATOM   3933 HG13 ILE A 236      -5.739  18.108 -13.605  1.00 91.93           H  
ATOM   3934  CG2 ILE A 236      -2.855  17.276 -15.369  1.00 91.93           C  
ATOM   3935 HG21 ILE A 236      -2.387  18.259 -15.422  1.00 91.93           H  
ATOM   3936 HG22 ILE A 236      -2.666  16.733 -16.294  1.00 91.93           H  
ATOM   3937 HG23 ILE A 236      -2.387  16.702 -14.569  1.00 91.93           H  
ATOM   3938  CD1 ILE A 236      -4.034  17.402 -12.592  1.00 91.93           C  
ATOM   3939 HD11 ILE A 236      -4.587  17.705 -11.703  1.00 91.93           H  
ATOM   3940 HD12 ILE A 236      -4.100  16.320 -12.711  1.00 91.93           H  
ATOM   3941 HD13 ILE A 236      -2.988  17.693 -12.499  1.00 91.93           H  
ATOM   3942  N   ARG A 237      -3.916  18.096 -18.390  1.00 92.33           N  
ATOM   3943  H   ARG A 237      -3.337  18.829 -18.007  1.00 92.33           H  
ATOM   3944  CA  ARG A 237      -3.590  17.552 -19.707  1.00 92.33           C  
ATOM   3945  HA  ARG A 237      -4.528  17.321 -20.212  1.00 92.33           H  
ATOM   3946  C   ARG A 237      -2.792  16.246 -19.550  1.00 92.33           C  
ATOM   3947  CB  ARG A 237      -2.846  18.593 -20.556  1.00 92.33           C  
ATOM   3948  HB2 ARG A 237      -2.548  18.125 -21.494  1.00 92.33           H  
ATOM   3949  HB3 ARG A 237      -1.946  18.914 -20.033  1.00 92.33           H  
ATOM   3950  O   ARG A 237      -1.898  16.187 -18.700  1.00 92.33           O  
ATOM   3951  CG  ARG A 237      -3.731  19.814 -20.870  1.00 92.33           C  
ATOM   3952  HG2 ARG A 237      -4.004  20.318 -19.943  1.00 92.33           H  
ATOM   3953  HG3 ARG A 237      -4.640  19.481 -21.371  1.00 92.33           H  
ATOM   3954  CD  ARG A 237      -2.997  20.810 -21.777  1.00 92.33           C  
ATOM   3955  HD2 ARG A 237      -2.078  21.123 -21.283  1.00 92.33           H  
ATOM   3956  HD3 ARG A 237      -2.739  20.308 -22.710  1.00 92.33           H  
ATOM   3957  NE  ARG A 237      -3.822  22.000 -22.074  1.00 92.33           N  
ATOM   3958  HE  ARG A 237      -4.746  22.042 -21.668  1.00 92.33           H  
ATOM   3959  NH1 ARG A 237      -2.317  23.080 -23.442  1.00 92.33           N  
ATOM   3960 HH11 ARG A 237      -1.667  22.312 -23.358  1.00 92.33           H  
ATOM   3961 HH12 ARG A 237      -2.088  23.869 -24.030  1.00 92.33           H  
ATOM   3962  NH2 ARG A 237      -4.289  24.022 -23.034  1.00 92.33           N  
ATOM   3963 HH21 ARG A 237      -5.220  24.032 -22.642  1.00 92.33           H  
ATOM   3964 HH22 ARG A 237      -4.021  24.784 -23.640  1.00 92.33           H  
ATOM   3965  CZ  ARG A 237      -3.474  23.023 -22.844  1.00 92.33           C  
ATOM   3966  N   PRO A 238      -3.080  15.204 -20.348  1.00 93.78           N  
ATOM   3967  CA  PRO A 238      -2.206  14.040 -20.436  1.00 93.78           C  
ATOM   3968  HA  PRO A 238      -2.158  13.559 -19.459  1.00 93.78           H  
ATOM   3969  C   PRO A 238      -0.799  14.457 -20.884  1.00 93.78           C  
ATOM   3970  CB  PRO A 238      -2.864  13.087 -21.442  1.00 93.78           C  
ATOM   3971  HB2 PRO A 238      -2.415  13.207 -22.428  1.00 93.78           H  
ATOM   3972  HB3 PRO A 238      -2.783  12.049 -21.121  1.00 93.78           H  
ATOM   3973  O   PRO A 238      -0.659  15.232 -21.827  1.00 93.78           O  
ATOM   3974  CG  PRO A 238      -4.320  13.544 -21.501  1.00 93.78           C  
ATOM   3975  HG2 PRO A 238      -4.759  13.355 -22.480  1.00 93.78           H  
ATOM   3976  HG3 PRO A 238      -4.895  13.039 -20.725  1.00 93.78           H  
ATOM   3977  CD  PRO A 238      -4.245  15.038 -21.200  1.00 93.78           C  
ATOM   3978  HD2 PRO A 238      -4.100  15.597 -22.124  1.00 93.78           H  
ATOM   3979  HD3 PRO A 238      -5.160  15.354 -20.699  1.00 93.78           H  
ATOM   3980  N   HIS A 239       0.234  13.963 -20.203  1.00 93.34           N  
ATOM   3981  H   HIS A 239       0.047  13.347 -19.424  1.00 93.34           H  
ATOM   3982  CA  HIS A 239       1.634  14.176 -20.578  1.00 93.34           C  
ATOM   3983  HA  HIS A 239       1.755  15.172 -21.003  1.00 93.34           H  
ATOM   3984  C   HIS A 239       2.131  13.177 -21.629  1.00 93.34           C  
ATOM   3985  CB  HIS A 239       2.511  14.064 -19.326  1.00 93.34           C  
ATOM   3986  HB2 HIS A 239       2.343  13.091 -18.865  1.00 93.34           H  
ATOM   3987  HB3 HIS A 239       3.556  14.106 -19.632  1.00 93.34           H  
ATOM   3988  O   HIS A 239       3.117  13.462 -22.306  1.00 93.34           O  
ATOM   3989  CG  HIS A 239       2.306  15.126 -18.277  1.00 93.34           C  
ATOM   3990  CD2 HIS A 239       1.489  16.227 -18.324  1.00 93.34           C  
ATOM   3991  HD2 HIS A 239       0.845  16.511 -19.144  1.00 93.34           H  
ATOM   3992  ND1 HIS A 239       2.937  15.144 -17.057  1.00 93.34           N  
ATOM   3993  HD1 HIS A 239       3.559  14.427 -16.711  1.00 93.34           H  
ATOM   3994  CE1 HIS A 239       2.506  16.220 -16.379  1.00 93.34           C  
ATOM   3995  HE1 HIS A 239       2.798  16.476 -15.371  1.00 93.34           H  
ATOM   3996  NE2 HIS A 239       1.622  16.913 -17.110  1.00 93.34           N  
ATOM   3997  N   PHE A 240       1.476  12.020 -21.750  1.00 94.86           N  
ATOM   3998  H   PHE A 240       0.653  11.862 -21.185  1.00 94.86           H  
ATOM   3999  CA  PHE A 240       1.921  10.920 -22.606  1.00 94.86           C  
ATOM   4000  HA  PHE A 240       2.775  11.247 -23.199  1.00 94.86           H  
ATOM   4001  C   PHE A 240       0.832  10.501 -23.587  1.00 94.86           C  
ATOM   4002  CB  PHE A 240       2.391   9.730 -21.756  1.00 94.86           C  
ATOM   4003  HB2 PHE A 240       2.927   9.034 -22.401  1.00 94.86           H  
ATOM   4004  HB3 PHE A 240       1.522   9.205 -21.360  1.00 94.86           H  
ATOM   4005  O   PHE A 240      -0.363  10.724 -23.359  1.00 94.86           O  
ATOM   4006  CG  PHE A 240       3.298  10.123 -20.610  1.00 94.86           C  
ATOM   4007  CD1 PHE A 240       4.622  10.528 -20.856  1.00 94.86           C  
ATOM   4008  HD1 PHE A 240       5.001  10.517 -21.868  1.00 94.86           H  
ATOM   4009  CD2 PHE A 240       2.790  10.168 -19.301  1.00 94.86           C  
ATOM   4010  HD2 PHE A 240       1.780   9.842 -19.103  1.00 94.86           H  
ATOM   4011  CE1 PHE A 240       5.423  10.985 -19.792  1.00 94.86           C  
ATOM   4012  HE1 PHE A 240       6.424  11.349 -19.967  1.00 94.86           H  
ATOM   4013  CE2 PHE A 240       3.592  10.629 -18.249  1.00 94.86           C  
ATOM   4014  HE2 PHE A 240       3.203  10.650 -17.241  1.00 94.86           H  
ATOM   4015  CZ  PHE A 240       4.914  11.025 -18.487  1.00 94.86           C  
ATOM   4016  HZ  PHE A 240       5.524  11.369 -17.666  1.00 94.86           H  
ATOM   4017  N   GLN A 241       1.261   9.874 -24.673  1.00 95.41           N  
ATOM   4018  H   GLN A 241       2.256   9.742 -24.786  1.00 95.41           H  
ATOM   4019  CA  GLN A 241       0.397   9.331 -25.715  1.00 95.41           C  
ATOM   4020  HA  GLN A 241      -0.647   9.487 -25.444  1.00 95.41           H  
ATOM   4021  C   GLN A 241       0.607   7.821 -25.849  1.00 95.41           C  
ATOM   4022  CB  GLN A 241       0.650  10.076 -27.031  1.00 95.41           C  
ATOM   4023  HB2 GLN A 241       0.003   9.658 -27.802  1.00 95.41           H  
ATOM   4024  HB3 GLN A 241       1.687   9.932 -27.334  1.00 95.41           H  
ATOM   4025  O   GLN A 241       1.604   7.277 -25.376  1.00 95.41           O  
ATOM   4026  CG  GLN A 241       0.361  11.583 -26.898  1.00 95.41           C  
ATOM   4027  HG2 GLN A 241       1.038  12.026 -26.168  1.00 95.41           H  
ATOM   4028  HG3 GLN A 241      -0.662  11.727 -26.551  1.00 95.41           H  
ATOM   4029  CD  GLN A 241       0.538  12.339 -28.209  1.00 95.41           C  
ATOM   4030  NE2 GLN A 241       0.387  13.645 -28.210  1.00 95.41           N  
ATOM   4031 HE21 GLN A 241       0.200  14.158 -27.361  1.00 95.41           H  
ATOM   4032 HE22 GLN A 241       0.512  14.077 -29.114  1.00 95.41           H  
ATOM   4033  OE1 GLN A 241       0.797  11.787 -29.258  1.00 95.41           O  
ATOM   4034  N   ARG A 242      -0.350   7.128 -26.476  1.00 95.90           N  
ATOM   4035  H   ARG A 242      -1.082   7.645 -26.941  1.00 95.90           H  
ATOM   4036  CA  ARG A 242      -0.208   5.698 -26.785  1.00 95.90           C  
ATOM   4037  HA  ARG A 242      -0.077   5.141 -25.857  1.00 95.90           H  
ATOM   4038  C   ARG A 242       1.054   5.486 -27.628  1.00 95.90           C  
ATOM   4039  CB  ARG A 242      -1.475   5.200 -27.496  1.00 95.90           C  
ATOM   4040  HB2 ARG A 242      -2.325   5.343 -26.830  1.00 95.90           H  
ATOM   4041  HB3 ARG A 242      -1.635   5.789 -28.399  1.00 95.90           H  
ATOM   4042  O   ARG A 242       1.269   6.218 -28.585  1.00 95.90           O  
ATOM   4043  CG  ARG A 242      -1.393   3.715 -27.881  1.00 95.90           C  
ATOM   4044  HG2 ARG A 242      -1.159   3.120 -26.998  1.00 95.90           H  
ATOM   4045  HG3 ARG A 242      -0.604   3.570 -28.619  1.00 95.90           H  
ATOM   4046  CD  ARG A 242      -2.722   3.248 -28.485  1.00 95.90           C  
ATOM   4047  HD2 ARG A 242      -3.511   3.379 -27.744  1.00 95.90           H  
ATOM   4048  HD3 ARG A 242      -2.941   3.868 -29.354  1.00 95.90           H  
ATOM   4049  NE  ARG A 242      -2.669   1.830 -28.883  1.00 95.90           N  
ATOM   4050  HE  ARG A 242      -1.979   1.258 -28.419  1.00 95.90           H  
ATOM   4051  NH1 ARG A 242      -4.510   1.810 -30.265  1.00 95.90           N  
ATOM   4052 HH11 ARG A 242      -4.643   2.798 -30.107  1.00 95.90           H  
ATOM   4053 HH12 ARG A 242      -5.093   1.315 -30.924  1.00 95.90           H  
ATOM   4054  NH2 ARG A 242      -3.321  -0.049 -30.002  1.00 95.90           N  
ATOM   4055 HH21 ARG A 242      -3.933  -0.511 -30.659  1.00 95.90           H  
ATOM   4056 HH22 ARG A 242      -2.578  -0.580 -29.570  1.00 95.90           H  
ATOM   4057  CZ  ARG A 242      -3.495   1.208 -29.710  1.00 95.90           C  
ATOM   4058  N   GLY A 243       1.858   4.492 -27.262  1.00 94.22           N  
ATOM   4059  H   GLY A 243       1.600   3.941 -26.456  1.00 94.22           H  
ATOM   4060  CA  GLY A 243       3.137   4.182 -27.907  1.00 94.22           C  
ATOM   4061  HA2 GLY A 243       3.100   4.481 -28.954  1.00 94.22           H  
ATOM   4062  HA3 GLY A 243       3.302   3.106 -27.868  1.00 94.22           H  
ATOM   4063  C   GLY A 243       4.356   4.863 -27.277  1.00 94.22           C  
ATOM   4064  O   GLY A 243       5.477   4.447 -27.557  1.00 94.22           O  
ATOM   4065  N   ASP A 244       4.173   5.846 -26.388  1.00 94.98           N  
ATOM   4066  H   ASP A 244       3.241   6.181 -26.191  1.00 94.98           H  
ATOM   4067  CA  ASP A 244       5.303   6.459 -25.686  1.00 94.98           C  
ATOM   4068  HA  ASP A 244       6.003   6.827 -26.436  1.00 94.98           H  
ATOM   4069  C   ASP A 244       6.052   5.427 -24.827  1.00 94.98           C  
ATOM   4070  CB  ASP A 244       4.851   7.648 -24.815  1.00 94.98           C  
ATOM   4071  HB2 ASP A 244       5.624   7.835 -24.069  1.00 94.98           H  
ATOM   4072  HB3 ASP A 244       3.942   7.388 -24.273  1.00 94.98           H  
ATOM   4073  O   ASP A 244       5.444   4.667 -24.067  1.00 94.98           O  
ATOM   4074  CG  ASP A 244       4.654   8.962 -25.578  1.00 94.98           C  
ATOM   4075  OD1 ASP A 244       5.113   9.086 -26.732  1.00 94.98           O  
ATOM   4076  OD2 ASP A 244       4.233   9.968 -24.956  1.00 94.98           O  
ATOM   4077  N   ARG A 245       7.389   5.446 -24.912  1.00 94.58           N  
ATOM   4078  H   ARG A 245       7.806   6.068 -25.590  1.00 94.58           H  
ATOM   4079  CA  ARG A 245       8.288   4.680 -24.038  1.00 94.58           C  
ATOM   4080  HA  ARG A 245       7.842   3.704 -23.846  1.00 94.58           H  
ATOM   4081  C   ARG A 245       8.436   5.390 -22.704  1.00 94.58           C  
ATOM   4082  CB  ARG A 245       9.658   4.470 -24.703  1.00 94.58           C  
ATOM   4083  HB2 ARG A 245      10.354   4.051 -23.976  1.00 94.58           H  
ATOM   4084  HB3 ARG A 245      10.047   5.427 -25.053  1.00 94.58           H  
ATOM   4085  O   ARG A 245       8.761   6.581 -22.663  1.00 94.58           O  
ATOM   4086  CG  ARG A 245       9.541   3.503 -25.879  1.00 94.58           C  
ATOM   4087  HG2 ARG A 245       8.776   3.867 -26.565  1.00 94.58           H  
ATOM   4088  HG3 ARG A 245       9.230   2.531 -25.495  1.00 94.58           H  
ATOM   4089  CD  ARG A 245      10.845   3.316 -26.660  1.00 94.58           C  
ATOM   4090  HD2 ARG A 245      11.587   2.822 -26.032  1.00 94.58           H  
ATOM   4091  HD3 ARG A 245      11.225   4.283 -26.989  1.00 94.58           H  
ATOM   4092  NE  ARG A 245      10.539   2.484 -27.825  1.00 94.58           N  
ATOM   4093  HE  ARG A 245       9.577   2.187 -27.917  1.00 94.58           H  
ATOM   4094  NH1 ARG A 245      12.588   2.250 -28.908  1.00 94.58           N  
ATOM   4095 HH11 ARG A 245      13.102   2.932 -28.368  1.00 94.58           H  
ATOM   4096 HH12 ARG A 245      12.988   1.907 -29.769  1.00 94.58           H  
ATOM   4097  NH2 ARG A 245      10.779   1.340 -29.726  1.00 94.58           N  
ATOM   4098 HH21 ARG A 245      11.372   1.118 -30.514  1.00 94.58           H  
ATOM   4099 HH22 ARG A 245       9.796   1.116 -29.778  1.00 94.58           H  
ATOM   4100  CZ  ARG A 245      11.318   2.043 -28.788  1.00 94.58           C  
ATOM   4101  N   VAL A 246       8.205   4.669 -21.613  1.00 94.34           N  
ATOM   4102  H   VAL A 246       7.946   3.700 -21.728  1.00 94.34           H  
ATOM   4103  CA  VAL A 246       8.195   5.233 -20.263  1.00 94.34           C  
ATOM   4104  HA  VAL A 246       8.754   6.168 -20.312  1.00 94.34           H  
ATOM   4105  C   VAL A 246       8.918   4.352 -19.250  1.00 94.34           C  
ATOM   4106  CB  VAL A 246       6.768   5.575 -19.778  1.00 94.34           C  
ATOM   4107  HB  VAL A 246       6.843   5.967 -18.763  1.00 94.34           H  
ATOM   4108  O   VAL A 246       8.881   3.130 -19.328  1.00 94.34           O  
ATOM   4109  CG1 VAL A 246       6.114   6.668 -20.635  1.00 94.34           C  
ATOM   4110 HG11 VAL A 246       6.740   7.560 -20.641  1.00 94.34           H  
ATOM   4111 HG12 VAL A 246       5.140   6.931 -20.222  1.00 94.34           H  
ATOM   4112 HG13 VAL A 246       5.976   6.317 -21.658  1.00 94.34           H  
ATOM   4113  CG2 VAL A 246       5.828   4.364 -19.747  1.00 94.34           C  
ATOM   4114 HG21 VAL A 246       5.733   3.931 -20.742  1.00 94.34           H  
ATOM   4115 HG22 VAL A 246       4.839   4.668 -19.404  1.00 94.34           H  
ATOM   4116 HG23 VAL A 246       6.216   3.610 -19.062  1.00 94.34           H  
ATOM   4117  N   ARG A 247       9.544   4.974 -18.252  1.00 92.33           N  
ATOM   4118  H   ARG A 247       9.566   5.983 -18.282  1.00 92.33           H  
ATOM   4119  CA  ARG A 247       9.944   4.315 -17.000  1.00 92.33           C  
ATOM   4120  HA  ARG A 247      10.060   3.244 -17.169  1.00 92.33           H  
ATOM   4121  C   ARG A 247       8.844   4.495 -15.958  1.00 92.33           C  
ATOM   4122  CB  ARG A 247      11.286   4.867 -16.498  1.00 92.33           C  
ATOM   4123  HB2 ARG A 247      11.504   4.408 -15.533  1.00 92.33           H  
ATOM   4124  HB3 ARG A 247      11.205   5.945 -16.359  1.00 92.33           H  
ATOM   4125  O   ARG A 247       8.159   5.521 -15.963  1.00 92.33           O  
ATOM   4126  CG  ARG A 247      12.452   4.557 -17.449  1.00 92.33           C  
ATOM   4127  HG2 ARG A 247      12.239   4.964 -18.437  1.00 92.33           H  
ATOM   4128  HG3 ARG A 247      12.554   3.475 -17.537  1.00 92.33           H  
ATOM   4129  CD  ARG A 247      13.758   5.174 -16.909  1.00 92.33           C  
ATOM   4130  HD2 ARG A 247      13.615   6.249 -16.799  1.00 92.33           H  
ATOM   4131  HD3 ARG A 247      13.961   4.772 -15.916  1.00 92.33           H  
ATOM   4132  NE  ARG A 247      14.928   4.942 -17.787  1.00 92.33           N  
ATOM   4133  HE  ARG A 247      15.373   5.754 -18.191  1.00 92.33           H  
ATOM   4134  NH1 ARG A 247      15.126   2.694 -17.453  1.00 92.33           N  
ATOM   4135 HH11 ARG A 247      14.434   2.739 -16.718  1.00 92.33           H  
ATOM   4136 HH12 ARG A 247      15.417   1.781 -17.772  1.00 92.33           H  
ATOM   4137  NH2 ARG A 247      16.455   3.659 -18.910  1.00 92.33           N  
ATOM   4138 HH21 ARG A 247      16.817   4.473 -19.385  1.00 92.33           H  
ATOM   4139 HH22 ARG A 247      16.887   2.755 -19.038  1.00 92.33           H  
ATOM   4140  CZ  ARG A 247      15.498   3.777 -18.041  1.00 92.33           C  
ATOM   4141  N   LEU A 248       8.703   3.530 -15.052  1.00 89.34           N  
ATOM   4142  H   LEU A 248       9.347   2.753 -15.075  1.00 89.34           H  
ATOM   4143  CA  LEU A 248       7.785   3.616 -13.915  1.00 89.34           C  
ATOM   4144  HA  LEU A 248       7.008   4.347 -14.136  1.00 89.34           H  
ATOM   4145  C   LEU A 248       8.522   4.110 -12.676  1.00 89.34           C  
ATOM   4146  CB  LEU A 248       7.097   2.264 -13.638  1.00 89.34           C  
ATOM   4147  HB2 LEU A 248       7.850   1.553 -13.297  1.00 89.34           H  
ATOM   4148  HB3 LEU A 248       6.376   2.400 -12.832  1.00 89.34           H  
ATOM   4149  O   LEU A 248       9.716   3.875 -12.500  1.00 89.34           O  
ATOM   4150  CG  LEU A 248       6.373   1.646 -14.842  1.00 89.34           C  
ATOM   4151  HG  LEU A 248       7.117   1.437 -15.610  1.00 89.34           H  
ATOM   4152  CD1 LEU A 248       5.680   0.343 -14.456  1.00 89.34           C  
ATOM   4153 HD11 LEU A 248       4.899   0.526 -13.718  1.00 89.34           H  
ATOM   4154 HD12 LEU A 248       6.412  -0.356 -14.053  1.00 89.34           H  
ATOM   4155 HD13 LEU A 248       5.240  -0.112 -15.344  1.00 89.34           H  
ATOM   4156  CD2 LEU A 248       5.341   2.583 -15.448  1.00 89.34           C  
ATOM   4157 HD21 LEU A 248       4.570   2.824 -14.716  1.00 89.34           H  
ATOM   4158 HD22 LEU A 248       4.896   2.104 -16.320  1.00 89.34           H  
ATOM   4159 HD23 LEU A 248       5.846   3.484 -15.797  1.00 89.34           H  
ATOM   4160  N   ASN A 249       7.805   4.774 -11.780  1.00 85.23           N  
ATOM   4161  H   ASN A 249       6.862   5.038 -12.027  1.00 85.23           H  
ATOM   4162  CA  ASN A 249       8.337   5.118 -10.470  1.00 85.23           C  
ATOM   4163  HA  ASN A 249       9.286   5.635 -10.609  1.00 85.23           H  
ATOM   4164  C   ASN A 249       8.597   3.843  -9.643  1.00 85.23           C  
ATOM   4165  CB  ASN A 249       7.343   6.083  -9.816  1.00 85.23           C  
ATOM   4166  HB2 ASN A 249       7.183   6.914 -10.503  1.00 85.23           H  
ATOM   4167  HB3 ASN A 249       6.387   5.578  -9.676  1.00 85.23           H  
ATOM   4168  O   ASN A 249       7.711   3.010  -9.460  1.00 85.23           O  
ATOM   4169  CG  ASN A 249       7.787   6.653  -8.484  1.00 85.23           C  
ATOM   4170  ND2 ASN A 249       7.199   7.766  -8.110  1.00 85.23           N  
ATOM   4171 HD21 ASN A 249       6.562   8.210  -8.755  1.00 85.23           H  
ATOM   4172 HD22 ASN A 249       7.462   8.167  -7.221  1.00 85.23           H  
ATOM   4173  OD1 ASN A 249       8.612   6.133  -7.741  1.00 85.23           O  
ATOM   4174  N   GLU A 250       9.791   3.722  -9.067  1.00 72.54           N  
ATOM   4175  H   GLU A 250      10.489   4.424  -9.269  1.00 72.54           H  
ATOM   4176  CA  GLU A 250      10.215   2.562  -8.273  1.00 72.54           C  
ATOM   4177  HA  GLU A 250      10.142   1.670  -8.895  1.00 72.54           H  
ATOM   4178  C   GLU A 250       9.355   2.326  -7.016  1.00 72.54           C  
ATOM   4179  CB  GLU A 250      11.684   2.764  -7.889  1.00 72.54           C  
ATOM   4180  HB2 GLU A 250      12.227   3.163  -8.746  1.00 72.54           H  
ATOM   4181  HB3 GLU A 250      11.701   3.510  -7.094  1.00 72.54           H  
ATOM   4182  O   GLU A 250       9.417   1.251  -6.439  1.00 72.54           O  
ATOM   4183  CG  GLU A 250      12.415   1.488  -7.439  1.00 72.54           C  
ATOM   4184  HG2 GLU A 250      12.535   0.833  -8.301  1.00 72.54           H  
ATOM   4185  HG3 GLU A 250      11.825   0.957  -6.692  1.00 72.54           H  
ATOM   4186  CD  GLU A 250      13.776   1.804  -6.807  1.00 72.54           C  
ATOM   4187  OE1 GLU A 250      14.634   0.894  -6.831  1.00 72.54           O  
ATOM   4188  OE2 GLU A 250      13.894   2.917  -6.228  1.00 72.54           O  
ATOM   4189  N   LYS A 251       8.481   3.262  -6.603  1.00 67.07           N  
ATOM   4190  H   LYS A 251       8.434   4.121  -7.133  1.00 67.07           H  
ATOM   4191  CA  LYS A 251       7.473   2.992  -5.551  1.00 67.07           C  
ATOM   4192  HA  LYS A 251       8.006   2.728  -4.637  1.00 67.07           H  
ATOM   4193  C   LYS A 251       6.587   1.774  -5.855  1.00 67.07           C  
ATOM   4194  CB  LYS A 251       6.608   4.234  -5.282  1.00 67.07           C  
ATOM   4195  HB2 LYS A 251       7.254   5.099  -5.134  1.00 67.07           H  
ATOM   4196  HB3 LYS A 251       6.042   4.065  -4.366  1.00 67.07           H  
ATOM   4197  O   LYS A 251       5.966   1.237  -4.950  1.00 67.07           O  
ATOM   4198  CG  LYS A 251       5.616   4.520  -6.420  1.00 67.07           C  
ATOM   4199  HG2 LYS A 251       4.963   3.660  -6.564  1.00 67.07           H  
ATOM   4200  HG3 LYS A 251       6.163   4.697  -7.346  1.00 67.07           H  
ATOM   4201  CD  LYS A 251       4.731   5.725  -6.102  1.00 67.07           C  
ATOM   4202  HD2 LYS A 251       4.159   5.521  -5.197  1.00 67.07           H  
ATOM   4203  HD3 LYS A 251       5.345   6.616  -5.968  1.00 67.07           H  
ATOM   4204  CE  LYS A 251       3.790   5.904  -7.288  1.00 67.07           C  
ATOM   4205  HE2 LYS A 251       3.297   4.953  -7.489  1.00 67.07           H  
ATOM   4206  HE3 LYS A 251       4.367   6.153  -8.179  1.00 67.07           H  
ATOM   4207  NZ  LYS A 251       2.768   6.939  -7.054  1.00 67.07           N  
ATOM   4208  HZ1 LYS A 251       2.070   6.621  -6.397  1.00 67.07           H  
ATOM   4209  HZ2 LYS A 251       3.192   7.819  -6.797  1.00 67.07           H  
ATOM   4210  HZ3 LYS A 251       2.343   7.103  -7.955  1.00 67.07           H  
ATOM   4211  N   HIS A 252       6.535   1.358  -7.118  1.00 59.51           N  
ATOM   4212  H   HIS A 252       7.044   1.886  -7.813  1.00 59.51           H  
ATOM   4213  CA  HIS A 252       5.853   0.153  -7.567  1.00 59.51           C  
ATOM   4214  HA  HIS A 252       4.993  -0.017  -6.918  1.00 59.51           H  
ATOM   4215  C   HIS A 252       6.719  -1.125  -7.447  1.00 59.51           C  
ATOM   4216  CB  HIS A 252       5.313   0.420  -8.982  1.00 59.51           C  
ATOM   4217  HB2 HIS A 252       4.810  -0.476  -9.345  1.00 59.51           H  
ATOM   4218  HB3 HIS A 252       6.144   0.632  -9.655  1.00 59.51           H  
ATOM   4219  O   HIS A 252       6.260  -2.200  -7.817  1.00 59.51           O  
ATOM   4220  CG  HIS A 252       4.326   1.567  -9.021  1.00 59.51           C  
ATOM   4221  CD2 HIS A 252       4.509   2.809  -9.572  1.00 59.51           C  
ATOM   4222  HD2 HIS A 252       5.390   3.146 -10.097  1.00 59.51           H  
ATOM   4223  ND1 HIS A 252       3.052   1.545  -8.503  1.00 59.51           N  
ATOM   4224  HD1 HIS A 252       2.601   0.743  -8.086  1.00 59.51           H  
ATOM   4225  CE1 HIS A 252       2.479   2.735  -8.744  1.00 59.51           C  
ATOM   4226  HE1 HIS A 252       1.460   2.991  -8.493  1.00 59.51           H  
ATOM   4227  NE2 HIS A 252       3.341   3.555  -9.366  1.00 59.51           N  
ATOM   4228  N   ARG A 253       7.949  -1.044  -6.906  1.00 58.33           N  
ATOM   4229  H   ARG A 253       8.267  -0.134  -6.604  1.00 58.33           H  
ATOM   4230  CA  ARG A 253       8.805  -2.179  -6.513  1.00 58.33           C  
ATOM   4231  HA  ARG A 253       8.279  -3.099  -6.768  1.00 58.33           H  
ATOM   4232  C   ARG A 253       9.021  -2.205  -4.994  1.00 58.33           C  
ATOM   4233  CB  ARG A 253      10.154  -2.175  -7.261  1.00 58.33           C  
ATOM   4234  HB2 ARG A 253      10.780  -2.966  -6.848  1.00 58.33           H  
ATOM   4235  HB3 ARG A 253      10.658  -1.224  -7.087  1.00 58.33           H  
ATOM   4236  O   ARG A 253       9.063  -1.182  -4.319  1.00 58.33           O  
ATOM   4237  CG  ARG A 253      10.017  -2.412  -8.773  1.00 58.33           C  
ATOM   4238  HG2 ARG A 253       9.397  -3.288  -8.962  1.00 58.33           H  
ATOM   4239  HG3 ARG A 253       9.518  -1.546  -9.207  1.00 58.33           H  
ATOM   4240  CD  ARG A 253      11.387  -2.577  -9.460  1.00 58.33           C  
ATOM   4241  HD2 ARG A 253      11.319  -2.088 -10.431  1.00 58.33           H  
ATOM   4242  HD3 ARG A 253      12.153  -2.064  -8.879  1.00 58.33           H  
ATOM   4243  NE  ARG A 253      11.770  -3.993  -9.677  1.00 58.33           N  
ATOM   4244  HE  ARG A 253      11.191  -4.698  -9.243  1.00 58.33           H  
ATOM   4245  NH1 ARG A 253      13.462  -3.606 -11.189  1.00 58.33           N  
ATOM   4246 HH11 ARG A 253      13.447  -2.625 -10.947  1.00 58.33           H  
ATOM   4247 HH12 ARG A 253      13.856  -3.918 -12.065  1.00 58.33           H  
ATOM   4248  NH2 ARG A 253      12.750  -5.674 -10.893  1.00 58.33           N  
ATOM   4249 HH21 ARG A 253      13.310  -5.909 -11.700  1.00 58.33           H  
ATOM   4250 HH22 ARG A 253      12.087  -6.348 -10.540  1.00 58.33           H  
ATOM   4251  CZ  ARG A 253      12.661  -4.418 -10.563  1.00 58.33           C  
ATOM   4252  N   VAL A 254       9.168  -3.419  -4.470  1.00 48.68           N  
ATOM   4253  H   VAL A 254       9.148  -4.191  -5.121  1.00 48.68           H  
ATOM   4254  CA  VAL A 254       9.008  -3.773  -3.046  1.00 48.68           C  
ATOM   4255  HA  VAL A 254       8.108  -3.279  -2.681  1.00 48.68           H  
ATOM   4256  C   VAL A 254      10.151  -3.287  -2.126  1.00 48.68           C  
ATOM   4257  CB  VAL A 254       8.763  -5.303  -2.954  1.00 48.68           C  
ATOM   4258  HB  VAL A 254       9.647  -5.819  -3.328  1.00 48.68           H  
ATOM   4259  O   VAL A 254       9.969  -3.251  -0.914  1.00 48.68           O  
ATOM   4260  CG1 VAL A 254       8.472  -5.819  -1.541  1.00 48.68           C  
ATOM   4261 HG11 VAL A 254       7.633  -5.276  -1.106  1.00 48.68           H  
ATOM   4262 HG12 VAL A 254       9.348  -5.695  -0.905  1.00 48.68           H  
ATOM   4263 HG13 VAL A 254       8.236  -6.883  -1.567  1.00 48.68           H  
ATOM   4264  CG2 VAL A 254       7.563  -5.725  -3.826  1.00 48.68           C  
ATOM   4265 HG21 VAL A 254       6.670  -5.180  -3.520  1.00 48.68           H  
ATOM   4266 HG22 VAL A 254       7.752  -5.542  -4.884  1.00 48.68           H  
ATOM   4267 HG23 VAL A 254       7.375  -6.793  -3.709  1.00 48.68           H  
ATOM   4268  N   PHE A 255      11.309  -2.848  -2.640  1.00 42.36           N  
ATOM   4269  H   PHE A 255      11.393  -2.745  -3.642  1.00 42.36           H  
ATOM   4270  CA  PHE A 255      12.490  -2.533  -1.813  1.00 42.36           C  
ATOM   4271  HA  PHE A 255      12.197  -2.503  -0.763  1.00 42.36           H  
ATOM   4272  C   PHE A 255      13.104  -1.153  -2.130  1.00 42.36           C  
ATOM   4273  CB  PHE A 255      13.511  -3.675  -1.954  1.00 42.36           C  
ATOM   4274  HB2 PHE A 255      14.440  -3.373  -1.470  1.00 42.36           H  
ATOM   4275  HB3 PHE A 255      13.733  -3.833  -3.009  1.00 42.36           H  
ATOM   4276  O   PHE A 255      13.315  -0.830  -3.293  1.00 42.36           O  
ATOM   4277  CG  PHE A 255      13.057  -4.985  -1.325  1.00 42.36           C  
ATOM   4278  CD1 PHE A 255      13.238  -5.196   0.055  1.00 42.36           C  
ATOM   4279  HD1 PHE A 255      13.705  -4.437   0.665  1.00 42.36           H  
ATOM   4280  CD2 PHE A 255      12.438  -5.985  -2.103  1.00 42.36           C  
ATOM   4281  HD2 PHE A 255      12.296  -5.834  -3.163  1.00 42.36           H  
ATOM   4282  CE1 PHE A 255      12.806  -6.393   0.654  1.00 42.36           C  
ATOM   4283  HE1 PHE A 255      12.945  -6.551   1.713  1.00 42.36           H  
ATOM   4284  CE2 PHE A 255      12.002  -7.181  -1.503  1.00 42.36           C  
ATOM   4285  HE2 PHE A 255      11.526  -7.946  -2.098  1.00 42.36           H  
ATOM   4286  CZ  PHE A 255      12.186  -7.385  -0.124  1.00 42.36           C  
ATOM   4287  HZ  PHE A 255      11.852  -8.303   0.337  1.00 42.36           H  
ATOM   4288  N   LYS A 256      13.410  -0.342  -1.097  1.00 42.95           N  
ATOM   4289  H   LYS A 256      13.263  -0.712  -0.169  1.00 42.95           H  
ATOM   4290  CA  LYS A 256      13.972   1.030  -1.193  1.00 42.95           C  
ATOM   4291  HA  LYS A 256      14.046   1.312  -2.243  1.00 42.95           H  
ATOM   4292  C   LYS A 256      15.381   1.134  -0.577  1.00 42.95           C  
ATOM   4293  CB  LYS A 256      13.053   2.038  -0.459  1.00 42.95           C  
ATOM   4294  HB2 LYS A 256      12.838   1.652   0.537  1.00 42.95           H  
ATOM   4295  HB3 LYS A 256      13.599   2.973  -0.339  1.00 42.95           H  
ATOM   4296  O   LYS A 256      15.568   0.719   0.563  1.00 42.95           O  
ATOM   4297  CG  LYS A 256      11.730   2.365  -1.172  1.00 42.95           C  
ATOM   4298  HG2 LYS A 256      11.179   1.441  -1.346  1.00 42.95           H  
ATOM   4299  HG3 LYS A 256      11.948   2.830  -2.133  1.00 42.95           H  
ATOM   4300  CD  LYS A 256      10.869   3.315  -0.319  1.00 42.95           C  
ATOM   4301  HD2 LYS A 256      10.653   2.820   0.628  1.00 42.95           H  
ATOM   4302  HD3 LYS A 256      11.419   4.236  -0.124  1.00 42.95           H  
ATOM   4303  CE  LYS A 256       9.556   3.633  -1.046  1.00 42.95           C  
ATOM   4304  HE2 LYS A 256       9.766   4.289  -1.891  1.00 42.95           H  
ATOM   4305  HE3 LYS A 256       9.166   2.699  -1.452  1.00 42.95           H  
ATOM   4306  NZ  LYS A 256       8.544   4.229  -0.137  1.00 42.95           N  
ATOM   4307  HZ1 LYS A 256       8.341   3.574   0.605  1.00 42.95           H  
ATOM   4308  HZ2 LYS A 256       8.869   5.091   0.277  1.00 42.95           H  
ATOM   4309  HZ3 LYS A 256       7.673   4.375  -0.627  1.00 42.95           H  
ATOM   4310  N   LYS A 257      16.317   1.827  -1.247  1.00 38.09           N  
ATOM   4311  H   LYS A 257      16.114   2.046  -2.212  1.00 38.09           H  
ATOM   4312  CA  LYS A 257      17.446   2.575  -0.632  1.00 38.09           C  
ATOM   4313  HA  LYS A 257      17.214   2.749   0.419  1.00 38.09           H  
ATOM   4314  C   LYS A 257      17.566   3.949  -1.315  1.00 38.09           C  
ATOM   4315  CB  LYS A 257      18.788   1.812  -0.698  1.00 38.09           C  
ATOM   4316  HB2 LYS A 257      19.577   2.492  -0.377  1.00 38.09           H  
ATOM   4317  HB3 LYS A 257      19.000   1.538  -1.732  1.00 38.09           H  
ATOM   4318  O   LYS A 257      17.433   4.039  -2.527  1.00 38.09           O  
ATOM   4319  CG  LYS A 257      18.861   0.555   0.190  1.00 38.09           C  
ATOM   4320  HG2 LYS A 257      18.608   0.830   1.214  1.00 38.09           H  
ATOM   4321  HG3 LYS A 257      18.140  -0.181  -0.166  1.00 38.09           H  
ATOM   4322  CD  LYS A 257      20.269  -0.070   0.170  1.00 38.09           C  
ATOM   4323  HD2 LYS A 257      20.509  -0.376  -0.848  1.00 38.09           H  
ATOM   4324  HD3 LYS A 257      20.994   0.678   0.491  1.00 38.09           H  
ATOM   4325  CE  LYS A 257      20.347  -1.286   1.108  1.00 38.09           C  
ATOM   4326  HE2 LYS A 257      19.610  -2.021   0.785  1.00 38.09           H  
ATOM   4327  HE3 LYS A 257      20.074  -0.967   2.114  1.00 38.09           H  
ATOM   4328  NZ  LYS A 257      21.703  -1.903   1.126  1.00 38.09           N  
ATOM   4329  HZ1 LYS A 257      22.396  -1.246   1.455  1.00 38.09           H  
ATOM   4330  HZ2 LYS A 257      21.974  -2.213   0.204  1.00 38.09           H  
ATOM   4331  HZ3 LYS A 257      21.724  -2.701   1.744  1.00 38.09           H  
ATOM   4332  N   GLY A 258      17.772   5.026  -0.552  1.00 43.26           N  
ATOM   4333  H   GLY A 258      17.935   4.878   0.433  1.00 43.26           H  
ATOM   4334  CA  GLY A 258      17.541   6.417  -0.997  1.00 43.26           C  
ATOM   4335  HA2 GLY A 258      17.671   7.075  -0.138  1.00 43.26           H  
ATOM   4336  HA3 GLY A 258      16.508   6.506  -1.334  1.00 43.26           H  
ATOM   4337  C   GLY A 258      18.433   6.970  -2.121  1.00 43.26           C  
ATOM   4338  O   GLY A 258      18.037   7.942  -2.755  1.00 43.26           O  
ATOM   4339  N   TYR A 259      19.590   6.358  -2.386  1.00 49.11           N  
ATOM   4340  H   TYR A 259      19.864   5.570  -1.817  1.00 49.11           H  
ATOM   4341  CA  TYR A 259      20.515   6.743  -3.467  1.00 49.11           C  
ATOM   4342  HA  TYR A 259      20.329   7.779  -3.748  1.00 49.11           H  
ATOM   4343  C   TYR A 259      20.344   5.907  -4.749  1.00 49.11           C  
ATOM   4344  CB  TYR A 259      21.953   6.658  -2.938  1.00 49.11           C  
ATOM   4345  HB2 TYR A 259      22.078   7.401  -2.150  1.00 49.11           H  
ATOM   4346  HB3 TYR A 259      22.645   6.927  -3.736  1.00 49.11           H  
ATOM   4347  O   TYR A 259      21.003   6.166  -5.754  1.00 49.11           O  
ATOM   4348  CG  TYR A 259      22.332   5.292  -2.393  1.00 49.11           C  
ATOM   4349  CD1 TYR A 259      22.260   5.047  -1.008  1.00 49.11           C  
ATOM   4350  HD1 TYR A 259      21.980   5.843  -0.335  1.00 49.11           H  
ATOM   4351  CD2 TYR A 259      22.759   4.271  -3.266  1.00 49.11           C  
ATOM   4352  HD2 TYR A 259      22.838   4.467  -4.325  1.00 49.11           H  
ATOM   4353  CE1 TYR A 259      22.630   3.791  -0.492  1.00 49.11           C  
ATOM   4354  HE1 TYR A 259      22.625   3.627   0.576  1.00 49.11           H  
ATOM   4355  CE2 TYR A 259      23.108   3.006  -2.756  1.00 49.11           C  
ATOM   4356  HE2 TYR A 259      23.462   2.227  -3.415  1.00 49.11           H  
ATOM   4357  OH  TYR A 259      23.442   1.568  -0.859  1.00 49.11           O  
ATOM   4358  HH  TYR A 259      23.729   1.672   0.051  1.00 49.11           H  
ATOM   4359  CZ  TYR A 259      23.058   2.769  -1.367  1.00 49.11           C  
ATOM   4360  N   LEU A 260      19.477   4.891  -4.721  1.00 53.51           N  
ATOM   4361  H   LEU A 260      18.892   4.778  -3.906  1.00 53.51           H  
ATOM   4362  CA  LEU A 260      19.170   4.058  -5.879  1.00 53.51           C  
ATOM   4363  HA  LEU A 260      20.088   3.933  -6.453  1.00 53.51           H  
ATOM   4364  C   LEU A 260      18.172   4.771  -6.810  1.00 53.51           C  
ATOM   4365  CB  LEU A 260      18.695   2.673  -5.399  1.00 53.51           C  
ATOM   4366  HB2 LEU A 260      18.288   2.104  -6.235  1.00 53.51           H  
ATOM   4367  HB3 LEU A 260      17.868   2.811  -4.702  1.00 53.51           H  
ATOM   4368  O   LEU A 260      17.404   5.629  -6.357  1.00 53.51           O  
ATOM   4369  CG  LEU A 260      19.800   1.837  -4.725  1.00 53.51           C  
ATOM   4370  HG  LEU A 260      20.182   2.370  -3.855  1.00 53.51           H  
ATOM   4371  CD1 LEU A 260      19.215   0.507  -4.252  1.00 53.51           C  
ATOM   4372 HD11 LEU A 260      19.949  -0.031  -3.651  1.00 53.51           H  
ATOM   4373 HD12 LEU A 260      18.938  -0.102  -5.113  1.00 53.51           H  
ATOM   4374 HD13 LEU A 260      18.313   0.681  -3.665  1.00 53.51           H  
ATOM   4375  CD2 LEU A 260      20.966   1.509  -5.666  1.00 53.51           C  
ATOM   4376 HD21 LEU A 260      21.520   2.417  -5.904  1.00 53.51           H  
ATOM   4377 HD22 LEU A 260      20.590   1.055  -6.583  1.00 53.51           H  
ATOM   4378 HD23 LEU A 260      21.652   0.820  -5.174  1.00 53.51           H  
ATOM   4379  N   PRO A 261      18.222   4.475  -8.121  1.00 63.40           N  
ATOM   4380  CA  PRO A 261      17.457   5.191  -9.131  1.00 63.40           C  
ATOM   4381  HA  PRO A 261      17.789   6.229  -9.172  1.00 63.40           H  
ATOM   4382  C   PRO A 261      15.963   5.155  -8.828  1.00 63.40           C  
ATOM   4383  CB  PRO A 261      17.805   4.507 -10.449  1.00 63.40           C  
ATOM   4384  HB2 PRO A 261      18.682   5.011 -10.856  1.00 63.40           H  
ATOM   4385  HB3 PRO A 261      16.973   4.503 -11.154  1.00 63.40           H  
ATOM   4386  O   PRO A 261      15.375   4.103  -8.618  1.00 63.40           O  
ATOM   4387  CG  PRO A 261      18.233   3.103 -10.048  1.00 63.40           C  
ATOM   4388  HG2 PRO A 261      17.357   2.483  -9.857  1.00 63.40           H  
ATOM   4389  HG3 PRO A 261      18.884   2.645 -10.794  1.00 63.40           H  
ATOM   4390  CD  PRO A 261      18.968   3.392  -8.747  1.00 63.40           C  
ATOM   4391  HD2 PRO A 261      19.982   3.730  -8.960  1.00 63.40           H  
ATOM   4392  HD3 PRO A 261      18.996   2.485  -8.143  1.00 63.40           H  
ATOM   4393  N   GLY A 262      15.330   6.328  -8.824  1.00 75.90           N  
ATOM   4394  H   GLY A 262      15.841   7.142  -9.136  1.00 75.90           H  
ATOM   4395  CA  GLY A 262      13.922   6.437  -8.462  1.00 75.90           C  
ATOM   4396  HA2 GLY A 262      13.780   5.821  -7.575  1.00 75.90           H  
ATOM   4397  HA3 GLY A 262      13.692   7.484  -8.265  1.00 75.90           H  
ATOM   4398  C   GLY A 262      12.947   5.915  -9.510  1.00 75.90           C  
ATOM   4399  O   GLY A 262      11.742   5.844  -9.252  1.00 75.90           O  
ATOM   4400  N   TRP A 263      13.472   5.559 -10.672  1.00 86.32           N  
ATOM   4401  H   TRP A 263      14.478   5.572 -10.753  1.00 86.32           H  
ATOM   4402  CA  TRP A 263      12.746   5.075 -11.827  1.00 86.32           C  
ATOM   4403  HA  TRP A 263      11.685   4.999 -11.591  1.00 86.32           H  
ATOM   4404  C   TRP A 263      13.252   3.688 -12.199  1.00 86.32           C  
ATOM   4405  CB  TRP A 263      12.915   6.084 -12.962  1.00 86.32           C  
ATOM   4406  HB2 TRP A 263      12.411   5.705 -13.850  1.00 86.32           H  
ATOM   4407  HB3 TRP A 263      13.974   6.188 -13.200  1.00 86.32           H  
ATOM   4408  O   TRP A 263      14.425   3.369 -12.009  1.00 86.32           O  
ATOM   4409  CG  TRP A 263      12.352   7.429 -12.636  1.00 86.32           C  
ATOM   4410  CD1 TRP A 263      13.010   8.448 -12.045  1.00 86.32           C  
ATOM   4411  HD1 TRP A 263      14.056   8.427 -11.776  1.00 86.32           H  
ATOM   4412  CD2 TRP A 263      10.994   7.902 -12.843  1.00 86.32           C  
ATOM   4413  CE2 TRP A 263      10.891   9.235 -12.348  1.00 86.32           C  
ATOM   4414  CE3 TRP A 263       9.837   7.321 -13.392  1.00 86.32           C  
ATOM   4415  HE3 TRP A 263       9.886   6.313 -13.777  1.00 86.32           H  
ATOM   4416  NE1 TRP A 263      12.147   9.505 -11.847  1.00 86.32           N  
ATOM   4417  HE1 TRP A 263      12.465  10.375 -11.442  1.00 86.32           H  
ATOM   4418  CH2 TRP A 263       8.554   9.357 -12.968  1.00 86.32           C  
ATOM   4419  HH2 TRP A 263       7.613   9.885 -13.019  1.00 86.32           H  
ATOM   4420  CZ2 TRP A 263       9.696   9.971 -12.418  1.00 86.32           C  
ATOM   4421  HZ2 TRP A 263       9.655  10.980 -12.036  1.00 86.32           H  
ATOM   4422  CZ3 TRP A 263       8.630   8.033 -13.437  1.00 86.32           C  
ATOM   4423  HZ3 TRP A 263       7.753   7.546 -13.837  1.00 86.32           H  
ATOM   4424  N   THR A 264      12.362   2.857 -12.734  1.00 87.90           N  
ATOM   4425  H   THR A 264      11.413   3.174 -12.876  1.00 87.90           H  
ATOM   4426  CA  THR A 264      12.707   1.510 -13.184  1.00 87.90           C  
ATOM   4427  HA  THR A 264      13.107   0.958 -12.333  1.00 87.90           H  
ATOM   4428  C   THR A 264      13.776   1.553 -14.265  1.00 87.90           C  
ATOM   4429  CB  THR A 264      11.483   0.759 -13.729  1.00 87.90           C  
ATOM   4430  HB  THR A 264      11.808  -0.198 -14.138  1.00 87.90           H  
ATOM   4431  O   THR A 264      13.739   2.405 -15.148  1.00 87.90           O  
ATOM   4432  CG2 THR A 264      10.472   0.477 -12.616  1.00 87.90           C  
ATOM   4433 HG21 THR A 264      10.945  -0.112 -11.830  1.00 87.90           H  
ATOM   4434 HG22 THR A 264       9.638  -0.092 -13.027  1.00 87.90           H  
ATOM   4435 HG23 THR A 264      10.095   1.406 -12.187  1.00 87.90           H  
ATOM   4436  OG1 THR A 264      10.839   1.491 -14.752  1.00 87.90           O  
ATOM   4437  HG1 THR A 264      11.218   1.217 -15.591  1.00 87.90           H  
ATOM   4438  N   GLU A 265      14.693   0.588 -14.232  1.00 88.03           N  
ATOM   4439  H   GLU A 265      14.752  -0.001 -13.413  1.00 88.03           H  
ATOM   4440  CA  GLU A 265      15.597   0.287 -15.352  1.00 88.03           C  
ATOM   4441  HA  GLU A 265      16.146   1.176 -15.660  1.00 88.03           H  
ATOM   4442  C   GLU A 265      14.845  -0.285 -16.558  1.00 88.03           C  
ATOM   4443  CB  GLU A 265      16.602  -0.767 -14.917  1.00 88.03           C  
ATOM   4444  HB2 GLU A 265      16.047  -1.610 -14.505  1.00 88.03           H  
ATOM   4445  HB3 GLU A 265      17.144  -1.105 -15.800  1.00 88.03           H  
ATOM   4446  O   GLU A 265      15.209  -0.018 -17.704  1.00 88.03           O  
ATOM   4447  CG  GLU A 265      17.599  -0.265 -13.875  1.00 88.03           C  
ATOM   4448  HG2 GLU A 265      17.142   0.487 -13.232  1.00 88.03           H  
ATOM   4449  HG3 GLU A 265      17.859  -1.111 -13.239  1.00 88.03           H  
ATOM   4450  CD  GLU A 265      18.882   0.290 -14.494  1.00 88.03           C  
ATOM   4451  OE1 GLU A 265      19.911   0.197 -13.792  1.00 88.03           O  
ATOM   4452  OE2 GLU A 265      18.902   0.828 -15.622  1.00 88.03           O  
ATOM   4453  N   GLU A 266      13.778  -1.035 -16.287  1.00 88.14           N  
ATOM   4454  H   GLU A 266      13.562  -1.245 -15.323  1.00 88.14           H  
ATOM   4455  CA  GLU A 266      12.850  -1.524 -17.295  1.00 88.14           C  
ATOM   4456  HA  GLU A 266      13.424  -2.015 -18.080  1.00 88.14           H  
ATOM   4457  C   GLU A 266      12.072  -0.371 -17.933  1.00 88.14           C  
ATOM   4458  CB  GLU A 266      11.937  -2.577 -16.667  1.00 88.14           C  
ATOM   4459  HB2 GLU A 266      11.339  -2.111 -15.884  1.00 88.14           H  
ATOM   4460  HB3 GLU A 266      12.573  -3.337 -16.213  1.00 88.14           H  
ATOM   4461  O   GLU A 266      11.708   0.610 -17.266  1.00 88.14           O  
ATOM   4462  CG  GLU A 266      11.012  -3.252 -17.691  1.00 88.14           C  
ATOM   4463  HG2 GLU A 266      10.319  -2.511 -18.090  1.00 88.14           H  
ATOM   4464  HG3 GLU A 266      11.622  -3.627 -18.513  1.00 88.14           H  
ATOM   4465  CD  GLU A 266      10.213  -4.412 -17.082  1.00 88.14           C  
ATOM   4466  OE1 GLU A 266       9.459  -5.051 -17.842  1.00 88.14           O  
ATOM   4467  OE2 GLU A 266      10.370  -4.659 -15.858  1.00 88.14           O  
ATOM   4468  N   VAL A 267      11.847  -0.506 -19.238  1.00 91.20           N  
ATOM   4469  H   VAL A 267      12.092  -1.386 -19.669  1.00 91.20           H  
ATOM   4470  CA  VAL A 267      11.140   0.456 -20.077  1.00 91.20           C  
ATOM   4471  HA  VAL A 267      10.893   1.340 -19.490  1.00 91.20           H  
ATOM   4472  C   VAL A 267       9.851  -0.188 -20.555  1.00 91.20           C  
ATOM   4473  CB  VAL A 267      12.001   0.895 -21.270  1.00 91.20           C  
ATOM   4474  HB  VAL A 267      12.262   0.018 -21.862  1.00 91.20           H  
ATOM   4475  O   VAL A 267       9.850  -1.285 -21.102  1.00 91.20           O  
ATOM   4476  CG1 VAL A 267      11.261   1.895 -22.173  1.00 91.20           C  
ATOM   4477 HG11 VAL A 267      10.386   1.421 -22.619  1.00 91.20           H  
ATOM   4478 HG12 VAL A 267      10.943   2.763 -21.595  1.00 91.20           H  
ATOM   4479 HG13 VAL A 267      11.917   2.211 -22.984  1.00 91.20           H  
ATOM   4480  CG2 VAL A 267      13.300   1.546 -20.778  1.00 91.20           C  
ATOM   4481 HG21 VAL A 267      13.791   0.924 -20.030  1.00 91.20           H  
ATOM   4482 HG22 VAL A 267      13.102   2.530 -20.354  1.00 91.20           H  
ATOM   4483 HG23 VAL A 267      13.984   1.612 -21.624  1.00 91.20           H  
ATOM   4484  N   PHE A 268       8.763   0.539 -20.368  1.00 92.93           N  
ATOM   4485  H   PHE A 268       8.874   1.455 -19.957  1.00 92.93           H  
ATOM   4486  CA  PHE A 268       7.404   0.122 -20.662  1.00 92.93           C  
ATOM   4487  HA  PHE A 268       7.393  -0.925 -20.966  1.00 92.93           H  
ATOM   4488  C   PHE A 268       6.836   0.959 -21.803  1.00 92.93           C  
ATOM   4489  CB  PHE A 268       6.564   0.264 -19.386  1.00 92.93           C  
ATOM   4490  HB2 PHE A 268       6.530   1.314 -19.096  1.00 92.93           H  
ATOM   4491  HB3 PHE A 268       5.541  -0.050 -19.592  1.00 92.93           H  
ATOM   4492  O   PHE A 268       7.353   2.028 -22.137  1.00 92.93           O  
ATOM   4493  CG  PHE A 268       7.095  -0.542 -18.219  1.00 92.93           C  
ATOM   4494  CD1 PHE A 268       6.612  -1.839 -17.978  1.00 92.93           C  
ATOM   4495  HD1 PHE A 268       5.866  -2.272 -18.628  1.00 92.93           H  
ATOM   4496  CD2 PHE A 268       8.112  -0.015 -17.401  1.00 92.93           C  
ATOM   4497  HD2 PHE A 268       8.518   0.965 -17.604  1.00 92.93           H  
ATOM   4498  CE1 PHE A 268       7.120  -2.589 -16.903  1.00 92.93           C  
ATOM   4499  HE1 PHE A 268       6.783  -3.600 -16.730  1.00 92.93           H  
ATOM   4500  CE2 PHE A 268       8.615  -0.766 -16.326  1.00 92.93           C  
ATOM   4501  HE2 PHE A 268       9.412  -0.374 -15.712  1.00 92.93           H  
ATOM   4502  CZ  PHE A 268       8.115  -2.052 -16.074  1.00 92.93           C  
ATOM   4503  HZ  PHE A 268       8.530  -2.659 -15.282  1.00 92.93           H  
ATOM   4504  N   LEU A 269       5.730   0.495 -22.371  1.00 94.86           N  
ATOM   4505  H   LEU A 269       5.371  -0.392 -22.049  1.00 94.86           H  
ATOM   4506  CA  LEU A 269       4.989   1.196 -23.411  1.00 94.86           C  
ATOM   4507  HA  LEU A 269       5.539   2.082 -23.730  1.00 94.86           H  
ATOM   4508  C   LEU A 269       3.648   1.667 -22.861  1.00 94.86           C  
ATOM   4509  CB  LEU A 269       4.817   0.264 -24.620  1.00 94.86           C  
ATOM   4510  HB2 LEU A 269       4.333  -0.650 -24.275  1.00 94.86           H  
ATOM   4511  HB3 LEU A 269       4.162   0.740 -25.349  1.00 94.86           H  
ATOM   4512  O   LEU A 269       2.921   0.902 -22.226  1.00 94.86           O  
ATOM   4513  CG  LEU A 269       6.140  -0.116 -25.311  1.00 94.86           C  
ATOM   4514  HG  LEU A 269       6.857  -0.481 -24.575  1.00 94.86           H  
ATOM   4515  CD1 LEU A 269       5.883  -1.235 -26.317  1.00 94.86           C  
ATOM   4516 HD11 LEU A 269       5.497  -2.113 -25.799  1.00 94.86           H  
ATOM   4517 HD12 LEU A 269       5.177  -0.912 -27.082  1.00 94.86           H  
ATOM   4518 HD13 LEU A 269       6.821  -1.521 -26.793  1.00 94.86           H  
ATOM   4519  CD2 LEU A 269       6.750   1.076 -26.052  1.00 94.86           C  
ATOM   4520 HD21 LEU A 269       6.981   1.875 -25.347  1.00 94.86           H  
ATOM   4521 HD22 LEU A 269       6.058   1.451 -26.806  1.00 94.86           H  
ATOM   4522 HD23 LEU A 269       7.673   0.757 -26.536  1.00 94.86           H  
ATOM   4523  N   VAL A 270       3.285   2.920 -23.133  1.00 96.41           N  
ATOM   4524  H   VAL A 270       3.942   3.521 -23.608  1.00 96.41           H  
ATOM   4525  CA  VAL A 270       1.931   3.410 -22.857  1.00 96.41           C  
ATOM   4526  HA  VAL A 270       1.659   3.132 -21.839  1.00 96.41           H  
ATOM   4527  C   VAL A 270       0.960   2.727 -23.813  1.00 96.41           C  
ATOM   4528  CB  VAL A 270       1.842   4.939 -22.965  1.00 96.41           C  
ATOM   4529  HB  VAL A 270       2.180   5.244 -23.956  1.00 96.41           H  
ATOM   4530  O   VAL A 270       0.997   2.943 -25.024  1.00 96.41           O  
ATOM   4531  CG1 VAL A 270       0.405   5.438 -22.740  1.00 96.41           C  
ATOM   4532 HG11 VAL A 270       0.040   5.101 -21.770  1.00 96.41           H  
ATOM   4533 HG12 VAL A 270      -0.255   5.065 -23.524  1.00 96.41           H  
ATOM   4534 HG13 VAL A 270       0.393   6.528 -22.779  1.00 96.41           H  
ATOM   4535  CG2 VAL A 270       2.731   5.607 -21.910  1.00 96.41           C  
ATOM   4536 HG21 VAL A 270       2.661   6.691 -22.002  1.00 96.41           H  
ATOM   4537 HG22 VAL A 270       2.425   5.304 -20.908  1.00 96.41           H  
ATOM   4538 HG23 VAL A 270       3.771   5.321 -22.067  1.00 96.41           H  
ATOM   4539  N   ASP A 271       0.063   1.918 -23.263  1.00 96.34           N  
ATOM   4540  H   ASP A 271       0.082   1.784 -22.263  1.00 96.34           H  
ATOM   4541  CA  ASP A 271      -0.917   1.164 -24.039  1.00 96.34           C  
ATOM   4542  HA  ASP A 271      -0.515   0.967 -25.033  1.00 96.34           H  
ATOM   4543  C   ASP A 271      -2.225   1.946 -24.219  1.00 96.34           C  
ATOM   4544  CB  ASP A 271      -1.140  -0.185 -23.352  1.00 96.34           C  
ATOM   4545  HB2 ASP A 271      -1.625  -0.031 -22.388  1.00 96.34           H  
ATOM   4546  HB3 ASP A 271      -0.178  -0.666 -23.178  1.00 96.34           H  
ATOM   4547  O   ASP A 271      -2.777   2.020 -25.318  1.00 96.34           O  
ATOM   4548  CG  ASP A 271      -1.989  -1.087 -24.241  1.00 96.34           C  
ATOM   4549  OD1 ASP A 271      -1.531  -1.351 -25.387  1.00 96.34           O  
ATOM   4550  OD2 ASP A 271      -3.082  -1.461 -23.769  1.00 96.34           O  
ATOM   4551  N   LYS A 272      -2.686   2.619 -23.154  1.00 95.58           N  
ATOM   4552  H   LYS A 272      -2.150   2.552 -22.301  1.00 95.58           H  
ATOM   4553  CA  LYS A 272      -3.930   3.402 -23.163  1.00 95.58           C  
ATOM   4554  HA  LYS A 272      -4.134   3.694 -24.193  1.00 95.58           H  
ATOM   4555  C   LYS A 272      -3.820   4.673 -22.329  1.00 95.58           C  
ATOM   4556  CB  LYS A 272      -5.085   2.504 -22.687  1.00 95.58           C  
ATOM   4557  HB2 LYS A 272      -4.924   2.236 -21.642  1.00 95.58           H  
ATOM   4558  HB3 LYS A 272      -5.081   1.590 -23.281  1.00 95.58           H  
ATOM   4559  O   LYS A 272      -3.279   4.652 -21.225  1.00 95.58           O  
ATOM   4560  CG  LYS A 272      -6.465   3.167 -22.809  1.00 95.58           C  
ATOM   4561  HG2 LYS A 272      -6.516   4.035 -22.151  1.00 95.58           H  
ATOM   4562  HG3 LYS A 272      -6.619   3.491 -23.839  1.00 95.58           H  
ATOM   4563  CD  LYS A 272      -7.576   2.186 -22.416  1.00 95.58           C  
ATOM   4564  HD2 LYS A 272      -7.417   1.851 -21.391  1.00 95.58           H  
ATOM   4565  HD3 LYS A 272      -7.536   1.324 -23.082  1.00 95.58           H  
ATOM   4566  CE  LYS A 272      -8.945   2.867 -22.529  1.00 95.58           C  
ATOM   4567  HE2 LYS A 272      -9.031   3.301 -23.525  1.00 95.58           H  
ATOM   4568  HE3 LYS A 272      -8.992   3.679 -21.805  1.00 95.58           H  
ATOM   4569  NZ  LYS A 272     -10.059   1.909 -22.306  1.00 95.58           N  
ATOM   4570  HZ1 LYS A 272     -10.015   1.153 -22.975  1.00 95.58           H  
ATOM   4571  HZ2 LYS A 272     -10.953   2.363 -22.424  1.00 95.58           H  
ATOM   4572  HZ3 LYS A 272     -10.019   1.513 -21.377  1.00 95.58           H  
ATOM   4573  N   VAL A 273      -4.423   5.755 -22.829  1.00 95.82           N  
ATOM   4574  H   VAL A 273      -4.860   5.663 -23.735  1.00 95.82           H  
ATOM   4575  CA  VAL A 273      -4.586   7.038 -22.127  1.00 95.82           C  
ATOM   4576  HA  VAL A 273      -3.996   7.026 -21.210  1.00 95.82           H  
ATOM   4577  C   VAL A 273      -6.057   7.233 -21.755  1.00 95.82           C  
ATOM   4578  CB  VAL A 273      -4.090   8.220 -22.986  1.00 95.82           C  
ATOM   4579  HB  VAL A 273      -4.737   8.328 -23.857  1.00 95.82           H  
ATOM   4580  O   VAL A 273      -6.908   7.409 -22.626  1.00 95.82           O  
ATOM   4581  CG1 VAL A 273      -4.141   9.529 -22.185  1.00 95.82           C  
ATOM   4582 HG11 VAL A 273      -5.172   9.783 -21.938  1.00 95.82           H  
ATOM   4583 HG12 VAL A 273      -3.715  10.339 -22.777  1.00 95.82           H  
ATOM   4584 HG13 VAL A 273      -3.569   9.425 -21.263  1.00 95.82           H  
ATOM   4585  CG2 VAL A 273      -2.661   8.014 -23.504  1.00 95.82           C  
ATOM   4586 HG21 VAL A 273      -1.973   7.848 -22.674  1.00 95.82           H  
ATOM   4587 HG22 VAL A 273      -2.339   8.899 -24.052  1.00 95.82           H  
ATOM   4588 HG23 VAL A 273      -2.615   7.159 -24.178  1.00 95.82           H  
ATOM   4589  N   ASN A 274      -6.368   7.242 -20.461  1.00 92.17           N  
ATOM   4590  H   ASN A 274      -5.622   7.135 -19.789  1.00 92.17           H  
ATOM   4591  CA  ASN A 274      -7.705   7.536 -19.950  1.00 92.17           C  
ATOM   4592  HA  ASN A 274      -8.450   7.238 -20.688  1.00 92.17           H  
ATOM   4593  C   ASN A 274      -7.828   9.044 -19.693  1.00 92.17           C  
ATOM   4594  CB  ASN A 274      -7.964   6.733 -18.670  1.00 92.17           C  
ATOM   4595  HB2 ASN A 274      -7.267   7.091 -17.912  1.00 92.17           H  
ATOM   4596  HB3 ASN A 274      -8.978   6.923 -18.317  1.00 92.17           H  
ATOM   4597  O   ASN A 274      -7.238   9.578 -18.750  1.00 92.17           O  
ATOM   4598  CG  ASN A 274      -7.793   5.236 -18.828  1.00 92.17           C  
ATOM   4599  ND2 ASN A 274      -7.150   4.608 -17.871  1.00 92.17           N  
ATOM   4600 HD21 ASN A 274      -6.974   3.622 -18.000  1.00 92.17           H  
ATOM   4601 HD22 ASN A 274      -6.768   5.142 -17.103  1.00 92.17           H  
ATOM   4602  OD1 ASN A 274      -8.235   4.616 -19.786  1.00 92.17           O  
ATOM   4603  N   LYS A 275      -8.609   9.734 -20.530  1.00 88.44           N  
ATOM   4604  H   LYS A 275      -9.056   9.220 -21.276  1.00 88.44           H  
ATOM   4605  CA  LYS A 275      -8.787  11.195 -20.506  1.00 88.44           C  
ATOM   4606  HA  LYS A 275      -7.866  11.654 -20.145  1.00 88.44           H  
ATOM   4607  C   LYS A 275      -9.882  11.637 -19.520  1.00 88.44           C  
ATOM   4608  CB  LYS A 275      -9.041  11.715 -21.934  1.00 88.44           C  
ATOM   4609  HB2 LYS A 275      -9.955  11.261 -22.317  1.00 88.44           H  
ATOM   4610  HB3 LYS A 275      -9.199  12.792 -21.883  1.00 88.44           H  
ATOM   4611  O   LYS A 275     -10.894  12.205 -19.915  1.00 88.44           O  
ATOM   4612  CG  LYS A 275      -7.894  11.446 -22.925  1.00 88.44           C  
ATOM   4613  HG2 LYS A 275      -6.980  11.910 -22.556  1.00 88.44           H  
ATOM   4614  HG3 LYS A 275      -7.734  10.372 -23.021  1.00 88.44           H  
ATOM   4615  CD  LYS A 275      -8.247  12.026 -24.305  1.00 88.44           C  
ATOM   4616  HD2 LYS A 275      -9.184  11.582 -24.642  1.00 88.44           H  
ATOM   4617  HD3 LYS A 275      -8.385  13.103 -24.216  1.00 88.44           H  
ATOM   4618  CE  LYS A 275      -7.152  11.736 -25.343  1.00 88.44           C  
ATOM   4619  HE2 LYS A 275      -6.990  10.658 -25.380  1.00 88.44           H  
ATOM   4620  HE3 LYS A 275      -6.223  12.201 -25.015  1.00 88.44           H  
ATOM   4621  NZ  LYS A 275      -7.524  12.233 -26.697  1.00 88.44           N  
ATOM   4622  HZ1 LYS A 275      -7.672  13.232 -26.702  1.00 88.44           H  
ATOM   4623  HZ2 LYS A 275      -6.804  12.024 -27.375  1.00 88.44           H  
ATOM   4624  HZ3 LYS A 275      -8.373  11.795 -27.024  1.00 88.44           H  
ATOM   4625  N   THR A 276      -9.697  11.363 -18.233  1.00 86.35           N  
ATOM   4626  H   THR A 276      -8.844  10.894 -17.964  1.00 86.35           H  
ATOM   4627  CA  THR A 276     -10.536  11.916 -17.150  1.00 86.35           C  
ATOM   4628  HA  THR A 276     -11.543  12.090 -17.529  1.00 86.35           H  
ATOM   4629  C   THR A 276      -9.974  13.275 -16.685  1.00 86.35           C  
ATOM   4630  CB  THR A 276     -10.644  10.902 -16.000  1.00 86.35           C  
ATOM   4631  HB  THR A 276     -11.236  11.312 -15.182  1.00 86.35           H  
ATOM   4632  O   THR A 276      -8.905  13.674 -17.156  1.00 86.35           O  
ATOM   4633  CG2 THR A 276     -11.270   9.578 -16.428  1.00 86.35           C  
ATOM   4634 HG21 THR A 276     -10.648   9.079 -17.171  1.00 86.35           H  
ATOM   4635 HG22 THR A 276     -11.383   8.926 -15.562  1.00 86.35           H  
ATOM   4636 HG23 THR A 276     -12.256   9.762 -16.855  1.00 86.35           H  
ATOM   4637  OG1 THR A 276      -9.362  10.610 -15.533  1.00 86.35           O  
ATOM   4638  HG1 THR A 276      -9.418  10.035 -14.767  1.00 86.35           H  
ATOM   4639  N   PRO A 277     -10.635  14.031 -15.774  1.00 88.94           N  
ATOM   4640  CA  PRO A 277     -10.091  15.305 -15.289  1.00 88.94           C  
ATOM   4641  HA  PRO A 277     -10.086  16.009 -16.121  1.00 88.94           H  
ATOM   4642  C   PRO A 277      -8.663  15.209 -14.736  1.00 88.94           C  
ATOM   4643  CB  PRO A 277     -11.069  15.790 -14.215  1.00 88.94           C  
ATOM   4644  HB2 PRO A 277     -11.101  16.878 -14.160  1.00 88.94           H  
ATOM   4645  HB3 PRO A 277     -10.808  15.365 -13.246  1.00 88.94           H  
ATOM   4646  O   PRO A 277      -7.894  16.152 -14.884  1.00 88.94           O  
ATOM   4647  CG  PRO A 277     -12.398  15.203 -14.684  1.00 88.94           C  
ATOM   4648  HG2 PRO A 277     -13.109  15.100 -13.864  1.00 88.94           H  
ATOM   4649  HG3 PRO A 277     -12.813  15.823 -15.479  1.00 88.94           H  
ATOM   4650  CD  PRO A 277     -11.986  13.845 -15.252  1.00 88.94           C  
ATOM   4651  HD2 PRO A 277     -12.680  13.533 -16.032  1.00 88.94           H  
ATOM   4652  HD3 PRO A 277     -11.972  13.116 -14.442  1.00 88.94           H  
ATOM   4653  N   VAL A 278      -8.292  14.070 -14.147  1.00 91.24           N  
ATOM   4654  H   VAL A 278      -8.955  13.308 -14.128  1.00 91.24           H  
ATOM   4655  CA  VAL A 278      -6.893  13.726 -13.866  1.00 91.24           C  
ATOM   4656  HA  VAL A 278      -6.248  14.560 -14.141  1.00 91.24           H  
ATOM   4657  C   VAL A 278      -6.542  12.503 -14.708  1.00 91.24           C  
ATOM   4658  CB  VAL A 278      -6.658  13.463 -12.374  1.00 91.24           C  
ATOM   4659  HB  VAL A 278      -7.399  12.757 -11.999  1.00 91.24           H  
ATOM   4660  O   VAL A 278      -7.020  11.415 -14.386  1.00 91.24           O  
ATOM   4661  CG1 VAL A 278      -5.254  12.912 -12.121  1.00 91.24           C  
ATOM   4662 HG11 VAL A 278      -5.107  12.763 -11.052  1.00 91.24           H  
ATOM   4663 HG12 VAL A 278      -4.494  13.600 -12.491  1.00 91.24           H  
ATOM   4664 HG13 VAL A 278      -5.128  11.950 -12.618  1.00 91.24           H  
ATOM   4665  CG2 VAL A 278      -6.759  14.769 -11.584  1.00 91.24           C  
ATOM   4666 HG21 VAL A 278      -7.640  15.336 -11.884  1.00 91.24           H  
ATOM   4667 HG22 VAL A 278      -5.891  15.394 -11.792  1.00 91.24           H  
ATOM   4668 HG23 VAL A 278      -6.777  14.552 -10.516  1.00 91.24           H  
ATOM   4669  N   PRO A 279      -5.731  12.658 -15.765  1.00 92.55           N  
ATOM   4670  CA  PRO A 279      -5.485  11.597 -16.722  1.00 92.55           C  
ATOM   4671  HA  PRO A 279      -6.440  11.233 -17.101  1.00 92.55           H  
ATOM   4672  C   PRO A 279      -4.731  10.441 -16.073  1.00 92.55           C  
ATOM   4673  CB  PRO A 279      -4.696  12.241 -17.861  1.00 92.55           C  
ATOM   4674  HB2 PRO A 279      -5.401  12.672 -18.572  1.00 92.55           H  
ATOM   4675  HB3 PRO A 279      -4.023  11.542 -18.356  1.00 92.55           H  
ATOM   4676  O   PRO A 279      -3.880  10.633 -15.201  1.00 92.55           O  
ATOM   4677  CG  PRO A 279      -3.942  13.364 -17.155  1.00 92.55           C  
ATOM   4678  HG2 PRO A 279      -3.051  12.963 -16.672  1.00 92.55           H  
ATOM   4679  HG3 PRO A 279      -3.685  14.178 -17.833  1.00 92.55           H  
ATOM   4680  CD  PRO A 279      -4.938  13.826 -16.099  1.00 92.55           C  
ATOM   4681  HD2 PRO A 279      -5.595  14.594 -16.507  1.00 92.55           H  
ATOM   4682  HD3 PRO A 279      -4.396  14.197 -15.229  1.00 92.55           H  
ATOM   4683  N   THR A 280      -5.044   9.235 -16.531  1.00 92.86           N  
ATOM   4684  H   THR A 280      -5.691   9.166 -17.303  1.00 92.86           H  
ATOM   4685  CA  THR A 280      -4.377   8.016 -16.078  1.00 92.86           C  
ATOM   4686  HA  THR A 280      -3.440   8.289 -15.591  1.00 92.86           H  
ATOM   4687  C   THR A 280      -4.011   7.126 -17.258  1.00 92.86           C  
ATOM   4688  CB  THR A 280      -5.217   7.246 -15.053  1.00 92.86           C  
ATOM   4689  HB  THR A 280      -4.611   6.411 -14.703  1.00 92.86           H  
ATOM   4690  O   THR A 280      -4.579   7.260 -18.342  1.00 92.86           O  
ATOM   4691  CG2 THR A 280      -5.595   8.046 -13.814  1.00 92.86           C  
ATOM   4692 HG21 THR A 280      -4.683   8.447 -13.372  1.00 92.86           H  
ATOM   4693 HG22 THR A 280      -6.260   8.871 -14.071  1.00 92.86           H  
ATOM   4694 HG23 THR A 280      -6.082   7.394 -13.089  1.00 92.86           H  
ATOM   4695  OG1 THR A 280      -6.421   6.776 -15.620  1.00 92.86           O  
ATOM   4696  HG1 THR A 280      -6.971   7.558 -15.713  1.00 92.86           H  
ATOM   4697  N   TYR A 281      -3.071   6.212 -17.055  1.00 93.88           N  
ATOM   4698  H   TYR A 281      -2.619   6.191 -16.153  1.00 93.88           H  
ATOM   4699  CA  TYR A 281      -2.467   5.406 -18.107  1.00 93.88           C  
ATOM   4700  HA  TYR A 281      -3.012   5.563 -19.038  1.00 93.88           H  
ATOM   4701  C   TYR A 281      -2.517   3.925 -17.762  1.00 93.88           C  
ATOM   4702  CB  TYR A 281      -1.020   5.851 -18.332  1.00 93.88           C  
ATOM   4703  HB2 TYR A 281      -0.449   5.614 -17.433  1.00 93.88           H  
ATOM   4704  HB3 TYR A 281      -0.592   5.284 -19.159  1.00 93.88           H  
ATOM   4705  O   TYR A 281      -2.343   3.538 -16.604  1.00 93.88           O  
ATOM   4706  CG  TYR A 281      -0.892   7.328 -18.622  1.00 93.88           C  
ATOM   4707  CD1 TYR A 281      -1.041   7.800 -19.937  1.00 93.88           C  
ATOM   4708  HD1 TYR A 281      -1.183   7.093 -20.741  1.00 93.88           H  
ATOM   4709  CD2 TYR A 281      -0.687   8.229 -17.562  1.00 93.88           C  
ATOM   4710  HD2 TYR A 281      -0.543   7.861 -16.557  1.00 93.88           H  
ATOM   4711  CE1 TYR A 281      -0.998   9.182 -20.195  1.00 93.88           C  
ATOM   4712  HE1 TYR A 281      -1.090   9.560 -21.203  1.00 93.88           H  
ATOM   4713  CE2 TYR A 281      -0.671   9.607 -17.810  1.00 93.88           C  
ATOM   4714  HE2 TYR A 281      -0.534  10.294 -16.987  1.00 93.88           H  
ATOM   4715  OH  TYR A 281      -0.761  11.404 -19.368  1.00 93.88           O  
ATOM   4716  HH  TYR A 281      -0.581  11.846 -18.535  1.00 93.88           H  
ATOM   4717  CZ  TYR A 281      -0.824  10.079 -19.128  1.00 93.88           C  
ATOM   4718  N   ARG A 282      -2.711   3.097 -18.786  1.00 93.65           N  
ATOM   4719  H   ARG A 282      -2.814   3.518 -19.699  1.00 93.65           H  
ATOM   4720  CA  ARG A 282      -2.330   1.682 -18.754  1.00 93.65           C  
ATOM   4721  HA  ARG A 282      -2.144   1.364 -17.728  1.00 93.65           H  
ATOM   4722  C   ARG A 282      -1.022   1.537 -19.512  1.00 93.65           C  
ATOM   4723  CB  ARG A 282      -3.413   0.785 -19.366  1.00 93.65           C  
ATOM   4724  HB2 ARG A 282      -3.057  -0.245 -19.362  1.00 93.65           H  
ATOM   4725  HB3 ARG A 282      -3.556   1.066 -20.409  1.00 93.65           H  
ATOM   4726  O   ARG A 282      -0.847   2.169 -20.556  1.00 93.65           O  
ATOM   4727  CG  ARG A 282      -4.764   0.835 -18.638  1.00 93.65           C  
ATOM   4728  HG2 ARG A 282      -5.138   1.858 -18.610  1.00 93.65           H  
ATOM   4729  HG3 ARG A 282      -5.468   0.229 -19.208  1.00 93.65           H  
ATOM   4730  CD  ARG A 282      -4.681   0.273 -17.211  1.00 93.65           C  
ATOM   4731  HD2 ARG A 282      -4.098   0.950 -16.587  1.00 93.65           H  
ATOM   4732  HD3 ARG A 282      -4.170  -0.689 -17.243  1.00 93.65           H  
ATOM   4733  NE  ARG A 282      -6.028   0.096 -16.633  1.00 93.65           N  
ATOM   4734  HE  ARG A 282      -6.805   0.473 -17.156  1.00 93.65           H  
ATOM   4735  NH1 ARG A 282      -5.426  -1.218 -14.842  1.00 93.65           N  
ATOM   4736 HH11 ARG A 282      -5.670  -1.821 -14.069  1.00 93.65           H  
ATOM   4737 HH12 ARG A 282      -4.453  -0.999 -15.005  1.00 93.65           H  
ATOM   4738  NH2 ARG A 282      -7.570  -0.809 -15.220  1.00 93.65           N  
ATOM   4739 HH21 ARG A 282      -7.774  -1.434 -14.453  1.00 93.65           H  
ATOM   4740 HH22 ARG A 282      -8.324  -0.473 -15.803  1.00 93.65           H  
ATOM   4741  CZ  ARG A 282      -6.326  -0.631 -15.569  1.00 93.65           C  
ATOM   4742  N   VAL A 283      -0.127   0.721 -18.979  1.00 92.82           N  
ATOM   4743  H   VAL A 283      -0.382   0.157 -18.180  1.00 92.82           H  
ATOM   4744  CA  VAL A 283       1.175   0.438 -19.582  1.00 92.82           C  
ATOM   4745  HA  VAL A 283       1.208   0.890 -20.573  1.00 92.82           H  
ATOM   4746  C   VAL A 283       1.319  -1.062 -19.785  1.00 92.82           C  
ATOM   4747  CB  VAL A 283       2.347   1.033 -18.775  1.00 92.82           C  
ATOM   4748  HB  VAL A 283       3.265   0.893 -19.346  1.00 92.82           H  
ATOM   4749  O   VAL A 283       0.664  -1.856 -19.107  1.00 92.82           O  
ATOM   4750  CG1 VAL A 283       2.177   2.542 -18.553  1.00 92.82           C  
ATOM   4751 HG11 VAL A 283       1.998   3.035 -19.509  1.00 92.82           H  
ATOM   4752 HG12 VAL A 283       3.094   2.945 -18.123  1.00 92.82           H  
ATOM   4753 HG13 VAL A 283       1.349   2.740 -17.874  1.00 92.82           H  
ATOM   4754  CG2 VAL A 283       2.521   0.343 -17.422  1.00 92.82           C  
ATOM   4755 HG21 VAL A 283       1.551   0.146 -16.966  1.00 92.82           H  
ATOM   4756 HG22 VAL A 283       3.111   0.957 -16.741  1.00 92.82           H  
ATOM   4757 HG23 VAL A 283       3.053  -0.595 -17.577  1.00 92.82           H  
ATOM   4758  N   LYS A 284       2.172  -1.436 -20.724  1.00 93.75           N  
ATOM   4759  H   LYS A 284       2.661  -0.720 -21.241  1.00 93.75           H  
ATOM   4760  CA  LYS A 284       2.551  -2.818 -20.993  1.00 93.75           C  
ATOM   4761  HA  LYS A 284       2.201  -3.458 -20.184  1.00 93.75           H  
ATOM   4762  C   LYS A 284       4.061  -2.944 -21.011  1.00 93.75           C  
ATOM   4763  CB  LYS A 284       1.889  -3.315 -22.281  1.00 93.75           C  
ATOM   4764  HB2 LYS A 284       2.127  -4.370 -22.415  1.00 93.75           H  
ATOM   4765  HB3 LYS A 284       0.809  -3.229 -22.160  1.00 93.75           H  
ATOM   4766  O   LYS A 284       4.769  -1.966 -21.261  1.00 93.75           O  
ATOM   4767  CG  LYS A 284       2.331  -2.549 -23.536  1.00 93.75           C  
ATOM   4768  HG2 LYS A 284       3.368  -2.788 -23.773  1.00 93.75           H  
ATOM   4769  HG3 LYS A 284       2.229  -1.475 -23.377  1.00 93.75           H  
ATOM   4770  CD  LYS A 284       1.430  -2.958 -24.695  1.00 93.75           C  
ATOM   4771  HD2 LYS A 284       1.517  -4.028 -24.880  1.00 93.75           H  
ATOM   4772  HD3 LYS A 284       0.398  -2.757 -24.408  1.00 93.75           H  
ATOM   4773  CE  LYS A 284       1.765  -2.184 -25.964  1.00 93.75           C  
ATOM   4774  HE2 LYS A 284       2.700  -2.561 -26.376  1.00 93.75           H  
ATOM   4775  HE3 LYS A 284       1.888  -1.131 -25.712  1.00 93.75           H  
ATOM   4776  NZ  LYS A 284       0.648  -2.351 -26.918  1.00 93.75           N  
ATOM   4777  HZ1 LYS A 284       0.498  -3.332 -27.105  1.00 93.75           H  
ATOM   4778  HZ2 LYS A 284      -0.198  -2.007 -26.486  1.00 93.75           H  
ATOM   4779  HZ3 LYS A 284       0.821  -1.861 -27.784  1.00 93.75           H  
ATOM   4780  N   GLU A 285       4.531  -4.136 -20.704  1.00 91.36           N  
ATOM   4781  H   GLU A 285       3.879  -4.886 -20.525  1.00 91.36           H  
ATOM   4782  CA  GLU A 285       5.935  -4.481 -20.824  1.00 91.36           C  
ATOM   4783  HA  GLU A 285       6.544  -3.722 -20.333  1.00 91.36           H  
ATOM   4784  C   GLU A 285       6.367  -4.544 -22.296  1.00 91.36           C  
ATOM   4785  CB  GLU A 285       6.208  -5.812 -20.133  1.00 91.36           C  
ATOM   4786  HB2 GLU A 285       5.781  -6.620 -20.728  1.00 91.36           H  
ATOM   4787  HB3 GLU A 285       7.294  -5.903 -20.106  1.00 91.36           H  
ATOM   4788  O   GLU A 285       5.565  -4.347 -23.217  1.00 91.36           O  
ATOM   4789  CG  GLU A 285       5.713  -5.939 -18.687  1.00 91.36           C  
ATOM   4790  HG2 GLU A 285       6.096  -5.099 -18.108  1.00 91.36           H  
ATOM   4791  HG3 GLU A 285       4.624  -5.900 -18.669  1.00 91.36           H  
ATOM   4792  CD  GLU A 285       6.183  -7.256 -18.056  1.00 91.36           C  
ATOM   4793  OE1 GLU A 285       5.634  -7.654 -17.006  1.00 91.36           O  
ATOM   4794  OE2 GLU A 285       7.051  -7.932 -18.658  1.00 91.36           O  
ATOM   4795  N   TRP A 286       7.651  -4.820 -22.519  1.00 85.59           N  
ATOM   4796  H   TRP A 286       8.247  -5.031 -21.732  1.00 85.59           H  
ATOM   4797  CA  TRP A 286       8.234  -4.859 -23.857  1.00 85.59           C  
ATOM   4798  HA  TRP A 286       8.030  -3.911 -24.354  1.00 85.59           H  
ATOM   4799  C   TRP A 286       7.639  -5.963 -24.742  1.00 85.59           C  
ATOM   4800  CB  TRP A 286       9.747  -5.015 -23.719  1.00 85.59           C  
ATOM   4801  HB2 TRP A 286       9.991  -6.040 -23.439  1.00 85.59           H  
ATOM   4802  HB3 TRP A 286      10.091  -4.358 -22.920  1.00 85.59           H  
ATOM   4803  O   TRP A 286       7.450  -5.753 -25.936  1.00 85.59           O  
ATOM   4804  CG  TRP A 286      10.496  -4.639 -24.951  1.00 85.59           C  
ATOM   4805  CD1 TRP A 286      10.870  -5.473 -25.948  1.00 85.59           C  
ATOM   4806  HD1 TRP A 286      10.673  -6.535 -25.972  1.00 85.59           H  
ATOM   4807  CD2 TRP A 286      10.916  -3.305 -25.359  1.00 85.59           C  
ATOM   4808  CE2 TRP A 286      11.565  -3.407 -26.624  1.00 85.59           C  
ATOM   4809  CE3 TRP A 286      10.804  -2.018 -24.785  1.00 85.59           C  
ATOM   4810  HE3 TRP A 286      10.317  -1.916 -23.827  1.00 85.59           H  
ATOM   4811  NE1 TRP A 286      11.513  -4.749 -26.934  1.00 85.59           N  
ATOM   4812  HE1 TRP A 286      11.870  -5.163 -27.783  1.00 85.59           H  
ATOM   4813  CH2 TRP A 286      11.978  -1.023 -26.683  1.00 85.59           C  
ATOM   4814  HH2 TRP A 286      12.403  -0.161 -27.177  1.00 85.59           H  
ATOM   4815  CZ2 TRP A 286      12.093  -2.288 -27.284  1.00 85.59           C  
ATOM   4816  HZ2 TRP A 286      12.595  -2.403 -28.233  1.00 85.59           H  
ATOM   4817  CZ3 TRP A 286      11.330  -0.887 -25.441  1.00 85.59           C  
ATOM   4818  HZ3 TRP A 286      11.247   0.086 -24.980  1.00 85.59           H  
ATOM   4819  N   ASP A 287       7.284  -7.110 -24.155  1.00 88.41           N  
ATOM   4820  H   ASP A 287       7.420  -7.206 -23.159  1.00 88.41           H  
ATOM   4821  CA  ASP A 287       6.631  -8.231 -24.850  1.00 88.41           C  
ATOM   4822  HA  ASP A 287       7.065  -8.309 -25.847  1.00 88.41           H  
ATOM   4823  C   ASP A 287       5.114  -8.044 -25.060  1.00 88.41           C  
ATOM   4824  CB  ASP A 287       6.950  -9.544 -24.112  1.00 88.41           C  
ATOM   4825  HB2 ASP A 287       6.590 -10.378 -24.714  1.00 88.41           H  
ATOM   4826  HB3 ASP A 287       8.032  -9.647 -24.030  1.00 88.41           H  
ATOM   4827  O   ASP A 287       4.440  -8.920 -25.595  1.00 88.41           O  
ATOM   4828  CG  ASP A 287       6.333  -9.655 -22.712  1.00 88.41           C  
ATOM   4829  OD1 ASP A 287       5.552  -8.768 -22.296  1.00 88.41           O  
ATOM   4830  OD2 ASP A 287       6.632 -10.637 -21.997  1.00 88.41           O  
ATOM   4831  N   GLY A 288       4.559  -6.905 -24.635  1.00 91.13           N  
ATOM   4832  H   GLY A 288       5.167  -6.224 -24.202  1.00 91.13           H  
ATOM   4833  CA  GLY A 288       3.133  -6.609 -24.721  1.00 91.13           C  
ATOM   4834  HA2 GLY A 288       2.717  -7.081 -25.611  1.00 91.13           H  
ATOM   4835  HA3 GLY A 288       3.030  -5.528 -24.814  1.00 91.13           H  
ATOM   4836  C   GLY A 288       2.307  -7.065 -23.517  1.00 91.13           C  
ATOM   4837  O   GLY A 288       1.120  -6.734 -23.460  1.00 91.13           O  
ATOM   4838  N   THR A 289       2.908  -7.742 -22.530  1.00 91.04           N  
ATOM   4839  H   THR A 289       3.879  -7.998 -22.640  1.00 91.04           H  
ATOM   4840  CA  THR A 289       2.230  -8.140 -21.289  1.00 91.04           C  
ATOM   4841  HA  THR A 289       1.429  -8.831 -21.553  1.00 91.04           H  
ATOM   4842  C   THR A 289       1.674  -6.904 -20.576  1.00 91.04           C  
ATOM   4843  CB  THR A 289       3.163  -8.887 -20.323  1.00 91.04           C  
ATOM   4844  HB  THR A 289       3.983  -8.238 -20.017  1.00 91.04           H  
ATOM   4845  O   THR A 289       2.438  -5.989 -20.253  1.00 91.04           O  
ATOM   4846  CG2 THR A 289       2.426  -9.391 -19.081  1.00 91.04           C  
ATOM   4847 HG21 THR A 289       3.118  -9.965 -18.465  1.00 91.04           H  
ATOM   4848 HG22 THR A 289       1.591 -10.027 -19.375  1.00 91.04           H  
ATOM   4849 HG23 THR A 289       2.063  -8.551 -18.488  1.00 91.04           H  
ATOM   4850  OG1 THR A 289       3.687 -10.035 -20.936  1.00 91.04           O  
ATOM   4851  HG1 THR A 289       4.391  -9.723 -21.510  1.00 91.04           H  
ATOM   4852  N   PRO A 290       0.361  -6.830 -20.294  1.00 90.79           N  
ATOM   4853  CA  PRO A 290      -0.202  -5.705 -19.560  1.00 90.79           C  
ATOM   4854  HA  PRO A 290       0.032  -4.787 -20.099  1.00 90.79           H  
ATOM   4855  C   PRO A 290       0.358  -5.629 -18.138  1.00 90.79           C  
ATOM   4856  CB  PRO A 290      -1.720  -5.916 -19.567  1.00 90.79           C  
ATOM   4857  HB2 PRO A 290      -2.037  -6.441 -18.666  1.00 90.79           H  
ATOM   4858  HB3 PRO A 290      -2.255  -4.971 -19.664  1.00 90.79           H  
ATOM   4859  O   PRO A 290       0.292  -6.597 -17.378  1.00 90.79           O  
ATOM   4860  CG  PRO A 290      -1.949  -6.820 -20.777  1.00 90.79           C  
ATOM   4861  HG2 PRO A 290      -1.986  -6.217 -21.684  1.00 90.79           H  
ATOM   4862  HG3 PRO A 290      -2.855  -7.418 -20.675  1.00 90.79           H  
ATOM   4863  CD  PRO A 290      -0.697  -7.690 -20.798  1.00 90.79           C  
ATOM   4864  HD2 PRO A 290      -0.821  -8.545 -20.133  1.00 90.79           H  
ATOM   4865  HD3 PRO A 290      -0.506  -8.024 -21.817  1.00 90.79           H  
ATOM   4866  N   VAL A 291       0.838  -4.451 -17.741  1.00 85.67           N  
ATOM   4867  H   VAL A 291       0.825  -3.670 -18.381  1.00 85.67           H  
ATOM   4868  CA  VAL A 291       1.208  -4.197 -16.347  1.00 85.67           C  
ATOM   4869  HA  VAL A 291       1.661  -5.101 -15.939  1.00 85.67           H  
ATOM   4870  C   VAL A 291      -0.064  -3.884 -15.565  1.00 85.67           C  
ATOM   4871  CB  VAL A 291       2.241  -3.071 -16.218  1.00 85.67           C  
ATOM   4872  HB  VAL A 291       1.787  -2.149 -16.581  1.00 85.67           H  
ATOM   4873  O   VAL A 291      -0.862  -3.025 -15.956  1.00 85.67           O  
ATOM   4874  CG1 VAL A 291       2.678  -2.856 -14.764  1.00 85.67           C  
ATOM   4875 HG11 VAL A 291       1.822  -2.585 -14.146  1.00 85.67           H  
ATOM   4876 HG12 VAL A 291       3.134  -3.766 -14.374  1.00 85.67           H  
ATOM   4877 HG13 VAL A 291       3.407  -2.047 -14.717  1.00 85.67           H  
ATOM   4878  CG2 VAL A 291       3.503  -3.373 -17.032  1.00 85.67           C  
ATOM   4879 HG21 VAL A 291       4.239  -2.585 -16.872  1.00 85.67           H  
ATOM   4880 HG22 VAL A 291       3.270  -3.423 -18.096  1.00 85.67           H  
ATOM   4881 HG23 VAL A 291       3.932  -4.326 -16.722  1.00 85.67           H  
ATOM   4882  N   ARG A 292      -0.269  -4.590 -14.449  1.00 81.00           N  
ATOM   4883  H   ARG A 292       0.431  -5.270 -14.188  1.00 81.00           H  
ATOM   4884  CA  ARG A 292      -1.432  -4.382 -13.578  1.00 81.00           C  
ATOM   4885  HA  ARG A 292      -2.324  -4.447 -14.201  1.00 81.00           H  
ATOM   4886  C   ARG A 292      -1.434  -2.976 -12.967  1.00 81.00           C  
ATOM   4887  CB  ARG A 292      -1.517  -5.466 -12.494  1.00 81.00           C  
ATOM   4888  HB2 ARG A 292      -2.326  -5.205 -11.811  1.00 81.00           H  
ATOM   4889  HB3 ARG A 292      -0.588  -5.490 -11.924  1.00 81.00           H  
ATOM   4890  O   ARG A 292      -0.391  -2.360 -12.754  1.00 81.00           O  
ATOM   4891  CG  ARG A 292      -1.816  -6.857 -13.067  1.00 81.00           C  
ATOM   4892  HG2 ARG A 292      -2.705  -6.809 -13.697  1.00 81.00           H  
ATOM   4893  HG3 ARG A 292      -0.971  -7.201 -13.663  1.00 81.00           H  
ATOM   4894  CD  ARG A 292      -2.068  -7.836 -11.916  1.00 81.00           C  
ATOM   4895  HD2 ARG A 292      -2.909  -7.472 -11.325  1.00 81.00           H  
ATOM   4896  HD3 ARG A 292      -1.186  -7.859 -11.277  1.00 81.00           H  
ATOM   4897  NE  ARG A 292      -2.354  -9.197 -12.410  1.00 81.00           N  
ATOM   4898  HE  ARG A 292      -2.246  -9.360 -13.401  1.00 81.00           H  
ATOM   4899  NH1 ARG A 292      -2.835 -10.119 -10.366  1.00 81.00           N  
ATOM   4900 HH11 ARG A 292      -3.111 -10.909  -9.800  1.00 81.00           H  
ATOM   4901 HH12 ARG A 292      -2.720  -9.209  -9.943  1.00 81.00           H  
ATOM   4902  NH2 ARG A 292      -2.906 -11.398 -12.199  1.00 81.00           N  
ATOM   4903 HH21 ARG A 292      -2.794 -11.529 -13.195  1.00 81.00           H  
ATOM   4904 HH22 ARG A 292      -3.175 -12.184 -11.624  1.00 81.00           H  
ATOM   4905  CZ  ARG A 292      -2.696 -10.230 -11.659  1.00 81.00           C  
ATOM   4906  N   GLY A 293      -2.634  -2.475 -12.686  1.00 80.22           N  
ATOM   4907  H   GLY A 293      -3.404  -3.128 -12.685  1.00 80.22           H  
ATOM   4908  CA  GLY A 293      -2.840  -1.139 -12.128  1.00 80.22           C  
ATOM   4909  HA2 GLY A 293      -2.010  -0.903 -11.462  1.00 80.22           H  
ATOM   4910  HA3 GLY A 293      -3.743  -1.151 -11.519  1.00 80.22           H  
ATOM   4911  C   GLY A 293      -2.958  -0.016 -13.165  1.00 80.22           C  
ATOM   4912  O   GLY A 293      -2.944  -0.226 -14.382  1.00 80.22           O  
ATOM   4913  N   THR A 294      -3.166   1.197 -12.661  1.00 86.63           N  
ATOM   4914  H   THR A 294      -3.099   1.313 -11.659  1.00 86.63           H  
ATOM   4915  CA  THR A 294      -3.321   2.411 -13.466  1.00 86.63           C  
ATOM   4916  HA  THR A 294      -3.057   2.193 -14.501  1.00 86.63           H  
ATOM   4917  C   THR A 294      -2.363   3.472 -12.940  1.00 86.63           C  
ATOM   4918  CB  THR A 294      -4.758   2.958 -13.432  1.00 86.63           C  
ATOM   4919  HB  THR A 294      -4.909   3.524 -12.512  1.00 86.63           H  
ATOM   4920  O   THR A 294      -2.279   3.677 -11.731  1.00 86.63           O  
ATOM   4921  CG2 THR A 294      -5.025   3.851 -14.634  1.00 86.63           C  
ATOM   4922 HG21 THR A 294      -5.170   3.242 -15.526  1.00 86.63           H  
ATOM   4923 HG22 THR A 294      -5.913   4.455 -14.450  1.00 86.63           H  
ATOM   4924 HG23 THR A 294      -4.156   4.483 -14.814  1.00 86.63           H  
ATOM   4925  OG1 THR A 294      -5.748   1.956 -13.520  1.00 86.63           O  
ATOM   4926  HG1 THR A 294      -6.599   2.400 -13.497  1.00 86.63           H  
ATOM   4927  N   PHE A 295      -1.676   4.163 -13.843  1.00 89.22           N  
ATOM   4928  H   PHE A 295      -1.806   3.934 -14.818  1.00 89.22           H  
ATOM   4929  CA  PHE A 295      -0.583   5.079 -13.518  1.00 89.22           C  
ATOM   4930  HA  PHE A 295      -0.330   4.993 -12.462  1.00 89.22           H  
ATOM   4931  C   PHE A 295      -0.988   6.528 -13.782  1.00 89.22           C  
ATOM   4932  CB  PHE A 295       0.651   4.656 -14.326  1.00 89.22           C  
ATOM   4933  HB2 PHE A 295       1.483   5.320 -14.091  1.00 89.22           H  
ATOM   4934  HB3 PHE A 295       0.439   4.762 -15.390  1.00 89.22           H  
ATOM   4935  O   PHE A 295      -1.745   6.801 -14.711  1.00 89.22           O  
ATOM   4936  CG  PHE A 295       1.069   3.225 -14.044  1.00 89.22           C  
ATOM   4937  CD1 PHE A 295       1.931   2.944 -12.968  1.00 89.22           C  
ATOM   4938  HD1 PHE A 295       2.339   3.745 -12.370  1.00 89.22           H
[truncated: 91,053 more chars]
