# Supplementary material for: Widespread Horizontal Gene Transfer Among Animal Viruses
Source: bioRxiv. 2024 Mar 26:2024.03.25.586562. Preprint. [Version 2] doi: 10.1101/2024.03.25.586562 (PMC11071296; doi:10.1101/2024.03.25.586562)
Supplement: Supplement 7 [file media-7.zip › File7_PDB/Adinto3465_Adintoc2.pdb]

ATOM      1  N   MET A   1      24.893   9.752  15.042  1.00 61.04           N  
ATOM      2  H   MET A   1      25.831   9.571  14.713  1.00 61.04           H  
ATOM      3  H2  MET A   1      24.713   9.204  15.870  1.00 61.04           H  
ATOM      4  H3  MET A   1      24.220   9.484  14.338  1.00 61.04           H  
ATOM      5  CA  MET A   1      24.713  11.184  15.348  1.00 61.04           C  
ATOM      6  HA  MET A   1      25.366  11.482  16.169  1.00 61.04           H  
ATOM      7  C   MET A   1      23.283  11.339  15.813  1.00 61.04           C  
ATOM      8  CB  MET A   1      24.992  12.092  14.132  1.00 61.04           C  
ATOM      9  HB2 MET A   1      24.447  11.739  13.256  1.00 61.04           H  
ATOM     10  HB3 MET A   1      24.641  13.095  14.373  1.00 61.04           H  
ATOM     11  O   MET A   1      22.392  11.130  15.001  1.00 61.04           O  
ATOM     12  CG  MET A   1      26.489  12.181  13.808  1.00 61.04           C  
ATOM     13  HG2 MET A   1      27.027  12.299  14.749  1.00 61.04           H  
ATOM     14  HG3 MET A   1      26.826  11.256  13.341  1.00 61.04           H  
ATOM     15  SD  MET A   1      26.955  13.591  12.762  1.00 61.04           S  
ATOM     16  CE  MET A   1      26.808  12.899  11.094  1.00 61.04           C  
ATOM     17  HE1 MET A   1      27.497  12.062  10.982  1.00 61.04           H  
ATOM     18  HE2 MET A   1      27.057  13.667  10.362  1.00 61.04           H  
ATOM     19  HE3 MET A   1      25.786  12.559  10.924  1.00 61.04           H  
ATOM     20  N   GLU A   2      23.060  11.565  17.104  1.00 68.34           N  
ATOM     21  H   GLU A   2      23.810  11.748  17.755  1.00 68.34           H  
ATOM     22  CA  GLU A   2      21.715  11.870  17.596  1.00 68.34           C  
ATOM     23  HA  GLU A   2      20.995  11.188  17.144  1.00 68.34           H  
ATOM     24  C   GLU A   2      21.347  13.292  17.167  1.00 68.34           C  
ATOM     25  CB  GLU A   2      21.619  11.694  19.116  1.00 68.34           C  
ATOM     26  HB2 GLU A   2      20.655  12.087  19.438  1.00 68.34           H  
ATOM     27  HB3 GLU A   2      22.414  12.258  19.605  1.00 68.34           H  
ATOM     28  O   GLU A   2      22.138  14.224  17.315  1.00 68.34           O  
ATOM     29  CG  GLU A   2      21.704  10.211  19.507  1.00 68.34           C  
ATOM     30  HG2 GLU A   2      21.043   9.642  18.853  1.00 68.34           H  
ATOM     31  HG3 GLU A   2      22.721   9.859  19.341  1.00 68.34           H  
ATOM     32  CD  GLU A   2      21.300   9.960  20.967  1.00 68.34           C  
ATOM     33  OE1 GLU A   2      20.918   8.803  21.243  1.00 68.34           O  
ATOM     34  OE2 GLU A   2      21.407  10.910  21.771  1.00 68.34           O  
ATOM     35  N   TYR A   3      20.175  13.442  16.556  1.00 75.33           N  
ATOM     36  H   TYR A   3      19.545  12.653  16.519  1.00 75.33           H  
ATOM     37  CA  TYR A   3      19.633  14.740  16.182  1.00 75.33           C  
ATOM     38  HA  TYR A   3      20.445  15.419  15.923  1.00 75.33           H  
ATOM     39  C   TYR A   3      18.892  15.299  17.395  1.00 75.33           C  
ATOM     40  CB  TYR A   3      18.715  14.593  14.959  1.00 75.33           C  
ATOM     41  HB2 TYR A   3      17.951  13.844  15.170  1.00 75.33           H  
ATOM     42  HB3 TYR A   3      18.199  15.540  14.802  1.00 75.33           H  
ATOM     43  O   TYR A   3      17.928  14.693  17.852  1.00 75.33           O  
ATOM     44  CG  TYR A   3      19.440  14.223  13.677  1.00 75.33           C  
ATOM     45  CD1 TYR A   3      19.995  15.236  12.871  1.00 75.33           C  
ATOM     46  HD1 TYR A   3      19.903  16.269  13.175  1.00 75.33           H  
ATOM     47  CD2 TYR A   3      19.569  12.874  13.292  1.00 75.33           C  
ATOM     48  HD2 TYR A   3      19.152  12.095  13.914  1.00 75.33           H  
ATOM     49  CE1 TYR A   3      20.677  14.906  11.683  1.00 75.33           C  
ATOM     50  HE1 TYR A   3      21.106  15.688  11.075  1.00 75.33           H  
ATOM     51  CE2 TYR A   3      20.250  12.538  12.106  1.00 75.33           C  
ATOM     52  HE2 TYR A   3      20.356  11.504  11.810  1.00 75.33           H  
ATOM     53  OH  TYR A   3      21.469  13.229  10.159  1.00 75.33           O  
ATOM     54  HH  TYR A   3      21.799  14.013   9.713  1.00 75.33           H  
ATOM     55  CZ  TYR A   3      20.805  13.553  11.300  1.00 75.33           C  
ATOM     56  N   ALA A   4      19.340  16.440  17.917  1.00 80.77           N  
ATOM     57  H   ALA A   4      20.179  16.862  17.547  1.00 80.77           H  
ATOM     58  CA  ALA A   4      18.633  17.126  18.990  1.00 80.77           C  
ATOM     59  HA  ALA A   4      18.441  16.408  19.788  1.00 80.77           H  
ATOM     60  C   ALA A   4      17.282  17.652  18.483  1.00 80.77           C  
ATOM     61  CB  ALA A   4      19.516  18.242  19.558  1.00 80.77           C  
ATOM     62  HB1 ALA A   4      20.447  17.821  19.937  1.00 80.77           H  
ATOM     63  HB2 ALA A   4      19.734  18.977  18.783  1.00 80.77           H  
ATOM     64  HB3 ALA A   4      18.992  18.735  20.377  1.00 80.77           H  
ATOM     65  O   ALA A   4      17.194  18.265  17.412  1.00 80.77           O  
ATOM     66  N   GLU A   5      16.234  17.417  19.263  1.00 77.19           N  
ATOM     67  H   GLU A   5      16.361  16.888  20.114  1.00 77.19           H  
ATOM     68  CA  GLU A   5      14.903  17.939  18.996  1.00 77.19           C  
ATOM     69  HA  GLU A   5      14.642  17.680  17.970  1.00 77.19           H  
ATOM     70  C   GLU A   5      14.907  19.469  19.136  1.00 77.19           C  
ATOM     71  CB  GLU A   5      13.905  17.241  19.927  1.00 77.19           C  
ATOM     72  HB2 GLU A   5      14.008  17.636  20.937  1.00 77.19           H  
ATOM     73  HB3 GLU A   5      14.147  16.178  19.941  1.00 77.19           H  
ATOM     74  O   GLU A   5      15.448  20.033  20.092  1.00 77.19           O  
ATOM     75  CG  GLU A   5      12.457  17.393  19.447  1.00 77.19           C  
ATOM     76  HG2 GLU A   5      12.172  18.442  19.519  1.00 77.19           H  
ATOM     77  HG3 GLU A   5      12.409  17.106  18.396  1.00 77.19           H  
ATOM     78  CD  GLU A   5      11.467  16.529  20.248  1.00 77.19           C  
ATOM     79  OE1 GLU A   5      10.284  16.526  19.846  1.00 77.19           O  
ATOM     80  OE2 GLU A   5      11.897  15.879  21.227  1.00 77.19           O  
ATOM     81  N   LYS A   6      14.344  20.168  18.144  1.00 84.90           N  
ATOM     82  H   LYS A   6      13.855  19.654  17.425  1.00 84.90           H  
ATOM     83  CA  LYS A   6      14.258  21.632  18.158  1.00 84.90           C  
ATOM     84  HA  LYS A   6      15.207  22.045  18.498  1.00 84.90           H  
ATOM     85  C   LYS A   6      13.185  22.045  19.159  1.00 84.90           C  
ATOM     86  CB  LYS A   6      13.941  22.183  16.761  1.00 84.90           C  
ATOM     87  HB2 LYS A   6      13.025  21.719  16.394  1.00 84.90           H  
ATOM     88  HB3 LYS A   6      13.767  23.255  16.846  1.00 84.90           H  
ATOM     89  O   LYS A   6      12.001  21.998  18.845  1.00 84.90           O  
ATOM     90  CG  LYS A   6      15.070  21.944  15.752  1.00 84.90           C  
ATOM     91  HG2 LYS A   6      15.246  20.874  15.643  1.00 84.90           H  
ATOM     92  HG3 LYS A   6      15.983  22.424  16.105  1.00 84.90           H  
ATOM     93  CD  LYS A   6      14.668  22.533  14.396  1.00 84.90           C  
ATOM     94  HD2 LYS A   6      13.728  22.081  14.079  1.00 84.90           H  
ATOM     95  HD3 LYS A   6      14.525  23.608  14.504  1.00 84.90           H  
ATOM     96  CE  LYS A   6      15.753  22.251  13.357  1.00 84.90           C  
ATOM     97  HE2 LYS A   6      16.686  22.697  13.700  1.00 84.90           H  
ATOM     98  HE3 LYS A   6      15.900  21.173  13.297  1.00 84.90           H  
ATOM     99  NZ  LYS A   6      15.367  22.797  12.034  1.00 84.90           N  
ATOM    100  HZ1 LYS A   6      16.083  22.602  11.348  1.00 84.90           H  
ATOM    101  HZ2 LYS A   6      14.497  22.385  11.731  1.00 84.90           H  
ATOM    102  HZ3 LYS A   6      15.239  23.797  12.098  1.00 84.90           H  
ATOM    103  N   MET A   7      13.599  22.460  20.349  1.00 85.89           N  
ATOM    104  H   MET A   7      14.576  22.356  20.582  1.00 85.89           H  
ATOM    105  CA  MET A   7      12.681  23.007  21.345  1.00 85.89           C  
ATOM    106  HA  MET A   7      11.713  22.520  21.228  1.00 85.89           H  
ATOM    107  C   MET A   7      12.467  24.506  21.127  1.00 85.89           C  
ATOM    108  CB  MET A   7      13.164  22.692  22.765  1.00 85.89           C  
ATOM    109  HB2 MET A   7      14.147  23.129  22.939  1.00 85.89           H  
ATOM    110  HB3 MET A   7      12.457  23.138  23.465  1.00 85.89           H  
ATOM    111  O   MET A   7      13.415  25.253  20.888  1.00 85.89           O  
ATOM    112  CG  MET A   7      13.215  21.178  23.013  1.00 85.89           C  
ATOM    113  HG2 MET A   7      12.537  20.680  22.319  1.00 85.89           H  
ATOM    114  HG3 MET A   7      14.220  20.809  22.809  1.00 85.89           H  
ATOM    115  SD  MET A   7      12.710  20.682  24.682  1.00 85.89           S  
ATOM    116  CE  MET A   7      14.013  21.442  25.681  1.00 85.89           C  
ATOM    117  HE1 MET A   7      14.985  21.079  25.347  1.00 85.89           H  
ATOM    118  HE2 MET A   7      13.869  21.172  26.727  1.00 85.89           H  
ATOM    119  HE3 MET A   7      13.971  22.526  25.579  1.00 85.89           H  
ATOM    120  N   TYR A   8      11.215  24.947  21.237  1.00 82.81           N  
ATOM    121  H   TYR A   8      10.488  24.284  21.463  1.00 82.81           H  
ATOM    122  CA  TYR A   8      10.840  26.358  21.177  1.00 82.81           C  
ATOM    123  HA  TYR A   8      11.667  26.936  20.764  1.00 82.81           H  
ATOM    124  C   TYR A   8      10.566  26.870  22.589  1.00 82.81           C  
ATOM    125  CB  TYR A   8       9.637  26.553  20.245  1.00 82.81           C  
ATOM    126  HB2 TYR A   8       8.819  25.912  20.572  1.00 82.81           H  
ATOM    127  HB3 TYR A   8       9.294  27.584  20.328  1.00 82.81           H  
ATOM    128  O   TYR A   8       9.819  26.254  23.348  1.00 82.81           O  
ATOM    129  CG  TYR A   8       9.953  26.264  18.789  1.00 82.81           C  
ATOM    130  CD1 TYR A   8      10.393  27.302  17.944  1.00 82.81           C  
ATOM    131  HD1 TYR A   8      10.482  28.307  18.330  1.00 82.81           H  
ATOM    132  CD2 TYR A   8       9.837  24.953  18.285  1.00 82.81           C  
ATOM    133  HD2 TYR A   8       9.512  24.149  18.929  1.00 82.81           H  
ATOM    134  CE1 TYR A   8      10.709  27.035  16.598  1.00 82.81           C  
ATOM    135  HE1 TYR A   8      11.038  27.838  15.956  1.00 82.81           H  
ATOM    136  CE2 TYR A   8      10.163  24.678  16.944  1.00 82.81           C  
ATOM    137  HE2 TYR A   8      10.084  23.671  16.562  1.00 82.81           H  
ATOM    138  OH  TYR A   8      10.909  25.464  14.798  1.00 82.81           O  
ATOM    139  HH  TYR A   8      11.073  26.286  14.330  1.00 82.81           H  
ATOM    140  CZ  TYR A   8      10.596  25.719  16.097  1.00 82.81           C  
ATOM    141  N   LEU A   9      11.163  28.010  22.943  1.00 85.55           N  
ATOM    142  H   LEU A   9      11.770  28.473  22.282  1.00 85.55           H  
ATOM    143  CA  LEU A   9      10.872  28.679  24.205  1.00 85.55           C  
ATOM    144  HA  LEU A   9      10.850  27.926  24.992  1.00 85.55           H  
ATOM    145  C   LEU A   9       9.489  29.326  24.110  1.00 85.55           C  
ATOM    146  CB  LEU A   9      11.983  29.692  24.532  1.00 85.55           C  
ATOM    147  HB2 LEU A   9      12.017  30.441  23.740  1.00 85.55           H  
ATOM    148  HB3 LEU A   9      12.942  29.174  24.548  1.00 85.55           H  
ATOM    149  O   LEU A   9       9.326  30.387  23.511  1.00 85.55           O  
ATOM    150  CG  LEU A   9      11.780  30.410  25.881  1.00 85.55           C  
ATOM    151  HG  LEU A   9      10.807  30.901  25.898  1.00 85.55           H  
ATOM    152  CD1 LEU A   9      11.865  29.448  27.070  1.00 85.55           C  
ATOM    153 HD11 LEU A   9      12.808  28.901  27.043  1.00 85.55           H  
ATOM    154 HD12 LEU A   9      11.804  30.010  28.001  1.00 85.55           H  
ATOM    155 HD13 LEU A   9      11.034  28.744  27.046  1.00 85.55           H  
ATOM    156  CD2 LEU A   9      12.854  31.482  26.057  1.00 85.55           C  
ATOM    157 HD21 LEU A   9      12.785  32.204  25.242  1.00 85.55           H  
ATOM    158 HD22 LEU A   9      12.701  32.008  26.999  1.00 85.55           H  
ATOM    159 HD23 LEU A   9      13.844  31.028  26.053  1.00 85.55           H  
ATOM    160  N   VAL A  10       8.497  28.667  24.702  1.00 80.76           N  
ATOM    161  H   VAL A  10       8.691  27.756  25.091  1.00 80.76           H  
ATOM    162  CA  VAL A  10       7.133  29.188  24.797  1.00 80.76           C  
ATOM    163  HA  VAL A  10       6.975  29.877  23.967  1.00 80.76           H  
ATOM    164  C   VAL A  10       6.973  29.932  26.131  1.00 80.76           C  
ATOM    165  CB  VAL A  10       6.091  28.070  24.617  1.00 80.76           C  
ATOM    166  HB  VAL A  10       6.223  27.323  25.399  1.00 80.76           H  
ATOM    167  O   VAL A  10       7.309  29.378  27.182  1.00 80.76           O  
ATOM    168  CG1 VAL A  10       4.662  28.617  24.690  1.00 80.76           C  
ATOM    169 HG11 VAL A  10       3.949  27.814  24.500  1.00 80.76           H  
ATOM    170 HG12 VAL A  10       4.515  29.404  23.951  1.00 80.76           H  
ATOM    171 HG13 VAL A  10       4.463  29.008  25.688  1.00 80.76           H  
ATOM    172  CG2 VAL A  10       6.256  27.385  23.252  1.00 80.76           C  
ATOM    173 HG21 VAL A  10       5.487  26.623  23.127  1.00 80.76           H  
ATOM    174 HG22 VAL A  10       6.167  28.118  22.450  1.00 80.76           H  
ATOM    175 HG23 VAL A  10       7.228  26.895  23.187  1.00 80.76           H  
ATOM    176  N   PRO A  11       6.463  31.178  26.134  1.00 88.27           N  
ATOM    177  CA  PRO A  11       6.119  31.898  27.356  1.00 88.27           C  
ATOM    178  HA  PRO A  11       7.040  32.131  27.890  1.00 88.27           H  
ATOM    179  C   PRO A  11       5.177  31.092  28.261  1.00 88.27           C  
ATOM    180  CB  PRO A  11       5.454  33.199  26.887  1.00 88.27           C  
ATOM    181  HB2 PRO A  11       5.669  34.028  27.562  1.00 88.27           H  
ATOM    182  HB3 PRO A  11       4.378  33.060  26.788  1.00 88.27           H  
ATOM    183  O   PRO A  11       4.182  30.539  27.790  1.00 88.27           O  
ATOM    184  CG  PRO A  11       6.051  33.430  25.501  1.00 88.27           C  
ATOM    185  HG2 PRO A  11       7.020  33.919  25.596  1.00 88.27           H  
ATOM    186  HG3 PRO A  11       5.386  34.013  24.864  1.00 88.27           H  
ATOM    187  CD  PRO A  11       6.244  32.016  24.966  1.00 88.27           C  
ATOM    188  HD2 PRO A  11       5.345  31.683  24.449  1.00 88.27           H  
ATOM    189  HD3 PRO A  11       7.099  31.995  24.290  1.00 88.27           H  
ATOM    190  N   ARG A  12       5.436  31.088  29.578  1.00 77.67           N  
ATOM    191  H   ARG A  12       6.283  31.542  29.887  1.00 77.67           H  
ATOM    192  CA  ARG A  12       4.642  30.319  30.563  1.00 77.67           C  
ATOM    193  HA  ARG A  12       4.757  29.255  30.359  1.00 77.67           H  
ATOM    194  C   ARG A  12       3.136  30.572  30.453  1.00 77.67           C  
ATOM    195  CB  ARG A  12       5.122  30.600  31.996  1.00 77.67           C  
ATOM    196  HB2 ARG A  12       5.149  31.675  32.179  1.00 77.67           H  
ATOM    197  HB3 ARG A  12       4.402  30.157  32.684  1.00 77.67           H  
ATOM    198  O   ARG A  12       2.365  29.627  30.430  1.00 77.67           O  
ATOM    199  CG  ARG A  12       6.500  29.984  32.279  1.00 77.67           C  
ATOM    200  HG2 ARG A  12       7.264  30.488  31.687  1.00 77.67           H  
ATOM    201  HG3 ARG A  12       6.475  28.930  32.003  1.00 77.67           H  
ATOM    202  CD  ARG A  12       6.842  30.097  33.769  1.00 77.67           C  
ATOM    203  HD2 ARG A  12       6.985  31.147  34.024  1.00 77.67           H  
ATOM    204  HD3 ARG A  12       6.001  29.707  34.343  1.00 77.67           H  
ATOM    205  NE  ARG A  12       8.054  29.324  34.107  1.00 77.67           N  
ATOM    206  HE  ARG A  12       8.545  28.889  33.339  1.00 77.67           H  
ATOM    207  NH1 ARG A  12       7.938  29.582  36.387  1.00 77.67           N  
ATOM    208 HH11 ARG A  12       8.283  29.371  37.312  1.00 77.67           H  
ATOM    209 HH12 ARG A  12       7.091  30.120  36.276  1.00 77.67           H  
ATOM    210  NH2 ARG A  12       9.565  28.340  35.501  1.00 77.67           N  
ATOM    211 HH21 ARG A  12       9.901  28.155  36.435  1.00 77.67           H  
ATOM    212 HH22 ARG A  12      10.032  27.919  34.710  1.00 77.67           H  
ATOM    213  CZ  ARG A  12       8.512  29.088  35.325  1.00 77.67           C  
ATOM    214  N   GLN A  13       2.735  31.826  30.234  1.00 77.60           N  
ATOM    215  H   GLN A  13       3.439  32.550  30.231  1.00 77.60           H  
ATOM    216  CA  GLN A  13       1.327  32.211  30.079  1.00 77.60           C  
ATOM    217  HA  GLN A  13       0.786  31.948  30.988  1.00 77.60           H  
ATOM    218  C   GLN A  13       0.611  31.522  28.905  1.00 77.60           C  
ATOM    219  CB  GLN A  13       1.243  33.726  29.856  1.00 77.60           C  
ATOM    220  HB2 GLN A  13       1.827  33.983  28.972  1.00 77.60           H  
ATOM    221  HB3 GLN A  13       0.203  33.990  29.662  1.00 77.60           H  
ATOM    222  O   GLN A  13      -0.599  31.330  28.960  1.00 77.60           O  
ATOM    223  CG  GLN A  13       1.732  34.567  31.045  1.00 77.60           C  
ATOM    224  HG2 GLN A  13       2.771  34.327  31.273  1.00 77.60           H  
ATOM    225  HG3 GLN A  13       1.125  34.335  31.920  1.00 77.60           H  
ATOM    226  CD  GLN A  13       1.640  36.064  30.761  1.00 77.60           C  
ATOM    227  NE2 GLN A  13       1.905  36.905  31.735  1.00 77.60           N  
ATOM    228 HE21 GLN A  13       2.108  36.579  32.669  1.00 77.60           H  
ATOM    229 HE22 GLN A  13       1.818  37.885  31.508  1.00 77.60           H  
ATOM    230  OE1 GLN A  13       1.343  36.507  29.664  1.00 77.60           O  
ATOM    231  N   GLN A  14       1.320  31.185  27.822  1.00 73.39           N  
ATOM    232  H   GLN A  14       2.324  31.289  27.846  1.00 73.39           H  
ATOM    233  CA  GLN A  14       0.741  30.433  26.702  1.00 73.39           C  
ATOM    234  HA  GLN A  14      -0.290  30.746  26.536  1.00 73.39           H  
ATOM    235  C   GLN A  14       0.706  28.935  27.009  1.00 73.39           C  
ATOM    236  CB  GLN A  14       1.544  30.701  25.421  1.00 73.39           C  
ATOM    237  HB2 GLN A  14       1.214  30.007  24.648  1.00 73.39           H  
ATOM    238  HB3 GLN A  14       2.601  30.520  25.613  1.00 73.39           H  
ATOM    239  O   GLN A  14      -0.258  28.258  26.661  1.00 73.39           O  
ATOM    240  CG  GLN A  14       1.355  32.132  24.898  1.00 73.39           C  
ATOM    241  HG2 GLN A  14       0.295  32.299  24.705  1.00 73.39           H  
ATOM    242  HG3 GLN A  14       1.687  32.850  25.649  1.00 73.39           H  
ATOM    243  CD  GLN A  14       2.141  32.388  23.615  1.00 73.39           C  
ATOM    244  NE2 GLN A  14       1.677  33.260  22.748  1.00 73.39           N  
ATOM    245 HE21 GLN A  14       2.228  33.368  21.908  1.00 73.39           H  
ATOM    246 HE22 GLN A  14       0.795  33.732  22.889  1.00 73.39           H  
ATOM    247  OE1 GLN A  14       3.195  31.834  23.369  1.00 73.39           O  
ATOM    248  N   LEU A  15       1.731  28.438  27.701  1.00 73.30           N  
ATOM    249  H   LEU A  15       2.465  29.071  27.985  1.00 73.30           H  
ATOM    250  CA  LEU A  15       1.858  27.039  28.099  1.00 73.30           C  
ATOM    251  HA  LEU A  15       1.722  26.425  27.208  1.00 73.30           H  
ATOM    252  C   LEU A  15       0.765  26.634  29.102  1.00 73.30           C  
ATOM    253  CB  LEU A  15       3.293  26.851  28.631  1.00 73.30           C  
ATOM    254  HB2 LEU A  15       3.933  27.574  28.125  1.00 73.30           H  
ATOM    255  HB3 LEU A  15       3.332  27.079  29.696  1.00 73.30           H  
ATOM    256  O   LEU A  15       0.177  25.565  28.967  1.00 73.30           O  
ATOM    257  CG  LEU A  15       3.881  25.455  28.360  1.00 73.30           C  
ATOM    258  HG  LEU A  15       3.513  25.081  27.405  1.00 73.30           H  
ATOM    259  CD1 LEU A  15       5.404  25.554  28.265  1.00 73.30           C  
ATOM    260 HD11 LEU A  15       5.682  26.232  27.458  1.00 73.30           H  
ATOM    261 HD12 LEU A  15       5.816  25.925  29.203  1.00 73.30           H  
ATOM    262 HD13 LEU A  15       5.823  24.572  28.045  1.00 73.30           H  
ATOM    263  CD2 LEU A  15       3.538  24.448  29.459  1.00 73.30           C  
ATOM    264 HD21 LEU A  15       3.898  24.808  30.423  1.00 73.30           H  
ATOM    265 HD22 LEU A  15       3.993  23.486  29.221  1.00 73.30           H  
ATOM    266 HD23 LEU A  15       2.456  24.328  29.504  1.00 73.30           H  
ATOM    267  N   ASP A  16       0.432  27.519  30.043  1.00 73.97           N  
ATOM    268  H   ASP A  16       1.025  28.326  30.173  1.00 73.97           H  
ATOM    269  CA  ASP A  16      -0.646  27.303  31.015  1.00 73.97           C  
ATOM    270  HA  ASP A  16      -0.515  26.325  31.478  1.00 73.97           H  
ATOM    271  C   ASP A  16      -2.030  27.311  30.349  1.00 73.97           C  
ATOM    272  CB  ASP A  16      -0.568  28.366  32.124  1.00 73.97           C  
ATOM    273  HB2 ASP A  16      -0.646  29.355  31.672  1.00 73.97           H  
ATOM    274  HB3 ASP A  16      -1.418  28.234  32.793  1.00 73.97           H  
ATOM    275  O   ASP A  16      -2.882  26.502  30.705  1.00 73.97           O  
ATOM    276  CG  ASP A  16       0.717  28.284  32.960  1.00 73.97           C  
ATOM    277  OD1 ASP A  16       1.244  27.160  33.136  1.00 73.97           O  
ATOM    278  OD2 ASP A  16       1.186  29.360  33.401  1.00 73.97           O  
ATOM    279  N   LYS A  17      -2.246  28.161  29.332  1.00 70.48           N  
ATOM    280  H   LYS A  17      -1.497  28.791  29.080  1.00 70.48           H  
ATOM    281  CA  LYS A  17      -3.486  28.155  28.532  1.00 70.48           C  
ATOM    282  HA  LYS A  17      -4.347  28.197  29.200  1.00 70.48           H  
ATOM    283  C   LYS A  17      -3.645  26.854  27.751  1.00 70.48           C  
ATOM    284  CB  LYS A  17      -3.531  29.348  27.570  1.00 70.48           C  
ATOM    285  HB2 LYS A  17      -4.350  29.199  26.866  1.00 70.48           H  
ATOM    286  HB3 LYS A  17      -2.599  29.395  27.008  1.00 70.48           H  
ATOM    287  O   LYS A  17      -4.722  26.280  27.748  1.00 70.48           O  
ATOM    288  CG  LYS A  17      -3.765  30.670  28.307  1.00 70.48           C  
ATOM    289  HG2 LYS A  17      -4.751  30.651  28.771  1.00 70.48           H  
ATOM    290  HG3 LYS A  17      -3.021  30.795  29.093  1.00 70.48           H  
ATOM    291  CD  LYS A  17      -3.688  31.841  27.323  1.00 70.48           C  
ATOM    292  HD2 LYS A  17      -4.512  31.759  26.614  1.00 70.48           H  
ATOM    293  HD3 LYS A  17      -2.740  31.801  26.786  1.00 70.48           H  
ATOM    294  CE  LYS A  17      -3.782  33.155  28.098  1.00 70.48           C  
ATOM    295  HE2 LYS A  17      -2.909  33.231  28.747  1.00 70.48           H  
ATOM    296  HE3 LYS A  17      -4.665  33.115  28.735  1.00 70.48           H  
ATOM    297  NZ  LYS A  17      -3.862  34.320  27.184  1.00 70.48           N  
ATOM    298  HZ1 LYS A  17      -3.920  35.176  27.718  1.00 70.48           H  
ATOM    299  HZ2 LYS A  17      -3.047  34.357  26.589  1.00 70.48           H  
ATOM    300  HZ3 LYS A  17      -4.689  34.247  26.610  1.00 70.48           H  
ATOM    301  N   LEU A  18      -2.570  26.365  27.131  1.00 65.09           N  
ATOM    302  H   LEU A  18      -1.711  26.895  27.168  1.00 65.09           H  
ATOM    303  CA  LEU A  18      -2.578  25.070  26.445  1.00 65.09           C  
ATOM    304  HA  LEU A  18      -3.377  25.062  25.704  1.00 65.09           H  
ATOM    305  C   LEU A  18      -2.898  23.923  27.417  1.00 65.09           C  
ATOM    306  CB  LEU A  18      -1.230  24.879  25.729  1.00 65.09           C  
ATOM    307  HB2 LEU A  18      -0.433  25.254  26.371  1.00 65.09           H  
ATOM    308  HB3 LEU A  18      -1.049  23.815  25.577  1.00 65.09           H  
ATOM    309  O   LEU A  18      -3.760  23.107  27.115  1.00 65.09           O  
ATOM    310  CG  LEU A  18      -1.193  25.596  24.366  1.00 65.09           C  
ATOM    311  HG  LEU A  18      -1.822  26.486  24.397  1.00 65.09           H  
ATOM    312  CD1 LEU A  18       0.226  26.042  24.010  1.00 65.09           C  
ATOM    313 HD11 LEU A  18       0.595  26.733  24.767  1.00 65.09           H  
ATOM    314 HD12 LEU A  18       0.883  25.173  23.963  1.00 65.09           H  
ATOM    315 HD13 LEU A  18       0.219  26.545  23.043  1.00 65.09           H  
ATOM    316  CD2 LEU A  18      -1.688  24.670  23.252  1.00 65.09           C  
ATOM    317 HD21 LEU A  18      -1.704  25.203  22.301  1.00 65.09           H  
ATOM    318 HD22 LEU A  18      -1.041  23.797  23.169  1.00 65.09           H  
ATOM    319 HD23 LEU A  18      -2.698  24.331  23.481  1.00 65.09           H  
ATOM    320  N   ARG A  19      -2.289  23.913  28.612  1.00 63.05           N  
ATOM    321  H   ARG A  19      -1.590  24.619  28.794  1.00 63.05           H  
ATOM    322  CA  ARG A  19      -2.572  22.903  29.649  1.00 63.05           C  
ATOM    323  HA  ARG A  19      -2.498  21.909  29.208  1.00 63.05           H  
ATOM    324  C   ARG A  19      -3.992  22.981  30.209  1.00 63.05           C  
ATOM    325  CB  ARG A  19      -1.577  23.044  30.807  1.00 63.05           C  
ATOM    326  HB2 ARG A  19      -1.469  24.096  31.071  1.00 63.05           H  
ATOM    327  HB3 ARG A  19      -1.975  22.517  31.674  1.00 63.05           H  
ATOM    328  O   ARG A  19      -4.571  21.946  30.513  1.00 63.05           O  
ATOM    329  CG  ARG A  19      -0.210  22.443  30.478  1.00 63.05           C  
ATOM    330  HG2 ARG A  19      -0.328  21.382  30.261  1.00 63.05           H  
ATOM    331  HG3 ARG A  19       0.218  22.939  29.606  1.00 63.05           H  
ATOM    332  CD  ARG A  19       0.715  22.625  31.686  1.00 63.05           C  
ATOM    333  HD2 ARG A  19       0.219  22.245  32.579  1.00 63.05           H  
ATOM    334  HD3 ARG A  19       0.882  23.691  31.834  1.00 63.05           H  
ATOM    335  NE  ARG A  19       2.014  21.958  31.473  1.00 63.05           N  
ATOM    336  HE  ARG A  19       2.626  22.411  30.810  1.00 63.05           H  
ATOM    337  NH1 ARG A  19       1.722  20.165  32.888  1.00 63.05           N  
ATOM    338 HH11 ARG A  19       0.787  20.494  33.080  1.00 63.05           H  
ATOM    339 HH12 ARG A  19       2.041  19.288  33.274  1.00 63.05           H  
ATOM    340  NH2 ARG A  19       3.615  20.362  31.726  1.00 63.05           N  
ATOM    341 HH21 ARG A  19       3.918  19.483  32.123  1.00 63.05           H  
ATOM    342 HH22 ARG A  19       4.174  20.824  31.023  1.00 63.05           H  
ATOM    343  CZ  ARG A  19       2.440  20.837  32.030  1.00 63.05           C  
ATOM    344  N   GLY A  20      -4.533  24.186  30.390  1.00 61.88           N  
ATOM    345  H   GLY A  20      -3.972  25.002  30.192  1.00 61.88           H  
ATOM    346  CA  GLY A  20      -5.911  24.379  30.848  1.00 61.88           C  
ATOM    347  HA2 GLY A  20      -6.072  23.846  31.784  1.00 61.88           H  
ATOM    348  HA3 GLY A  20      -6.093  25.443  31.006  1.00 61.88           H  
ATOM    349  C   GLY A  20      -6.919  23.871  29.819  1.00 61.88           C  
ATOM    350  O   GLY A  20      -7.831  23.126  30.168  1.00 61.88           O  
ATOM    351  N   ASN A  21      -6.676  24.188  28.543  1.00 59.85           N  
ATOM    352  H   ASN A  21      -5.930  24.837  28.337  1.00 59.85           H  
ATOM    353  CA  ASN A  21      -7.518  23.759  27.434  1.00 59.85           C  
ATOM    354  HA  ASN A  21      -8.540  24.087  27.626  1.00 59.85           H  
ATOM    355  C   ASN A  21      -7.566  22.233  27.271  1.00 59.85           C  
ATOM    356  CB  ASN A  21      -7.018  24.406  26.133  1.00 59.85           C  
ATOM    357  HB2 ASN A  21      -7.454  23.853  25.300  1.00 59.85           H  
ATOM    358  HB3 ASN A  21      -5.935  24.311  26.059  1.00 59.85           H  
ATOM    359  O   ASN A  21      -8.578  21.731  26.799  1.00 59.85           O  
ATOM    360  CG  ASN A  21      -7.402  25.867  25.970  1.00 59.85           C  
ATOM    361  ND2 ASN A  21      -7.631  26.291  24.749  1.00 59.85           N  
ATOM    362 HD21 ASN A  21      -7.650  25.620  23.994  1.00 59.85           H  
ATOM    363 HD22 ASN A  21      -8.014  27.223  24.690  1.00 59.85           H  
ATOM    364  OD1 ASN A  21      -7.497  26.665  26.885  1.00 59.85           O  
ATOM    365  N   ASP A  22      -6.526  21.482  27.651  1.00 61.20           N  
ATOM    366  H   ASP A  22      -5.672  21.935  27.943  1.00 61.20           H  
ATOM    367  CA  ASP A  22      -6.548  20.016  27.544  1.00 61.20           C  
ATOM    368  HA  ASP A  22      -6.713  19.740  26.502  1.00 61.20           H  
ATOM    369  C   ASP A  22      -7.688  19.393  28.366  1.00 61.20           C  
ATOM    370  CB  ASP A  22      -5.209  19.410  28.001  1.00 61.20           C  
ATOM    371  HB2 ASP A  22      -5.337  18.332  28.099  1.00 61.20           H  
ATOM    372  HB3 ASP A  22      -4.959  19.799  28.988  1.00 61.20           H  
ATOM    373  O   ASP A  22      -8.299  18.420  27.923  1.00 61.20           O  
ATOM    374  CG  ASP A  22      -4.037  19.642  27.041  1.00 61.20           C  
ATOM    375  OD1 ASP A  22      -4.277  19.709  25.814  1.00 61.20           O  
ATOM    376  OD2 ASP A  22      -2.886  19.660  27.543  1.00 61.20           O  
ATOM    377  N   ASN A  23      -8.009  19.954  29.537  1.00 64.54           N  
ATOM    378  H   ASN A  23      -7.535  20.804  29.809  1.00 64.54           H  
ATOM    379  CA  ASN A  23      -9.142  19.487  30.338  1.00 64.54           C  
ATOM    380  HA  ASN A  23      -9.124  18.398  30.382  1.00 64.54           H  
ATOM    381  C   ASN A  23     -10.469  19.870  29.674  1.00 64.54           C  
ATOM    382  CB  ASN A  23      -9.037  20.021  31.770  1.00 64.54           C  
ATOM    383  HB2 ASN A  23      -8.999  21.110  31.740  1.00 64.54           H  
ATOM    384  HB3 ASN A  23      -9.935  19.735  32.318  1.00 64.54           H  
ATOM    385  O   ASN A  23     -11.302  18.994  29.466  1.00 64.54           O  
ATOM    386  CG  ASN A  23      -7.838  19.478  32.526  1.00 64.54           C  
ATOM    387  ND2 ASN A  23      -7.245  20.295  33.364  1.00 64.54           N  
ATOM    388 HD21 ASN A  23      -6.431  19.939  33.845  1.00 64.54           H  
ATOM    389 HD22 ASN A  23      -7.586  21.243  33.436  1.00 64.54           H  
ATOM    390  OD1 ASN A  23      -7.411  18.337  32.398  1.00 64.54           O  
ATOM    391  N   ASP A  24     -10.616  21.121  29.223  1.00 65.68           N  
ATOM    392  H   ASP A  24      -9.913  21.809  29.452  1.00 65.68           H  
ATOM    393  CA  ASP A  24     -11.833  21.579  28.537  1.00 65.68           C  
ATOM    394  HA  ASP A  24     -12.687  21.448  29.202  1.00 65.68           H  
ATOM    395  C   ASP A  24     -12.104  20.776  27.252  1.00 65.68           C  
ATOM    396  CB  ASP A  24     -11.716  23.068  28.168  1.00 65.68           C  
ATOM    397  HB2 ASP A  24     -12.571  23.334  27.545  1.00 65.68           H  
ATOM    398  HB3 ASP A  24     -10.818  23.215  27.568  1.00 65.68           H  
ATOM    399  O   ASP A  24     -13.240  20.408  26.962  1.00 65.68           O  
ATOM    400  CG  ASP A  24     -11.693  24.038  29.355  1.00 65.68           C  
ATOM    401  OD1 ASP A  24     -12.234  23.698  30.427  1.00 65.68           O  
ATOM    402  OD2 ASP A  24     -11.155  25.152  29.154  1.00 65.68           O  
ATOM    403  N   VAL A  25     -11.063  20.459  26.474  1.00 65.24           N  
ATOM    404  H   VAL A  25     -10.155  20.804  26.752  1.00 65.24           H  
ATOM    405  CA  VAL A  25     -11.174  19.651  25.250  1.00 65.24           C  
ATOM    406  HA  VAL A  25     -11.975  20.061  24.635  1.00 65.24           H  
ATOM    407  C   VAL A  25     -11.565  18.213  25.584  1.00 65.24           C  
ATOM    408  CB  VAL A  25      -9.867  19.701  24.432  1.00 65.24           C  
ATOM    409  HB  VAL A  25      -9.029  19.441  25.079  1.00 65.24           H  
ATOM    410  O   VAL A  25     -12.395  17.635  24.879  1.00 65.24           O  
ATOM    411  CG1 VAL A  25      -9.879  18.734  23.237  1.00 65.24           C  
ATOM    412 HG11 VAL A  25     -10.755  18.914  22.615  1.00 65.24           H  
ATOM    413 HG12 VAL A  25      -8.978  18.873  22.639  1.00 65.24           H  
ATOM    414 HG13 VAL A  25      -9.892  17.702  23.587  1.00 65.24           H  
ATOM    415  CG2 VAL A  25      -9.635  21.102  23.848  1.00 65.24           C  
ATOM    416 HG21 VAL A  25      -8.639  21.154  23.408  1.00 65.24           H  
ATOM    417 HG22 VAL A  25      -9.712  21.862  24.626  1.00 65.24           H  
ATOM    418 HG23 VAL A  25     -10.384  21.318  23.086  1.00 65.24           H  
ATOM    419  N   ARG A  26     -11.014  17.630  26.659  1.00 66.63           N  
ATOM    420  H   ARG A  26     -10.386  18.177  27.229  1.00 66.63           H  
ATOM    421  CA  ARG A  26     -11.422  16.299  27.138  1.00 66.63           C  
ATOM    422  HA  ARG A  26     -11.381  15.591  26.310  1.00 66.63           H  
ATOM    423  C   ARG A  26     -12.874  16.298  27.600  1.00 66.63           C  
ATOM    424  CB  ARG A  26     -10.497  15.817  28.258  1.00 66.63           C  
ATOM    425  HB2 ARG A  26     -10.962  14.966  28.756  1.00 66.63           H  
ATOM    426  HB3 ARG A  26     -10.365  16.610  28.995  1.00 66.63           H  
ATOM    427  O   ARG A  26     -13.608  15.406  27.188  1.00 66.63           O  
ATOM    428  CG  ARG A  26      -9.135  15.386  27.697  1.00 66.63           C  
ATOM    429  HG2 ARG A  26      -9.269  14.534  27.032  1.00 66.63           H  
ATOM    430  HG3 ARG A  26      -8.696  16.191  27.108  1.00 66.63           H  
ATOM    431  CD  ARG A  26      -8.182  15.008  28.830  1.00 66.63           C  
ATOM    432  HD2 ARG A  26      -7.170  14.968  28.426  1.00 66.63           H  
ATOM    433  HD3 ARG A  26      -8.221  15.778  29.601  1.00 66.63           H  
ATOM    434  NE  ARG A  26      -8.552  13.694  29.385  1.00 66.63           N  
ATOM    435  HE  ARG A  26      -9.452  13.334  29.103  1.00 66.63           H  
ATOM    436  NH1 ARG A  26      -6.894  13.542  30.955  1.00 66.63           N  
ATOM    437 HH11 ARG A  26      -6.497  13.077  31.759  1.00 66.63           H  
ATOM    438 HH12 ARG A  26      -6.684  14.512  30.771  1.00 66.63           H  
ATOM    439  NH2 ARG A  26      -8.349  11.855  30.684  1.00 66.63           N  
ATOM    440 HH21 ARG A  26      -7.964  11.399  31.499  1.00 66.63           H  
ATOM    441 HH22 ARG A  26      -9.263  11.572  30.360  1.00 66.63           H  
ATOM    442  CZ  ARG A  26      -7.924  13.036  30.335  1.00 66.63           C  
ATOM    443  N   ASP A  27     -13.305  17.325  28.321  1.00 73.97           N  
ATOM    444  H   ASP A  27     -12.624  17.975  28.687  1.00 73.97           H  
ATOM    445  CA  ASP A  27     -14.683  17.465  28.788  1.00 73.97           C  
ATOM    446  HA  ASP A  27     -14.971  16.563  29.327  1.00 73.97           H  
ATOM    447  C   ASP A  27     -15.650  17.637  27.612  1.00 73.97           C  
ATOM    448  CB  ASP A  27     -14.795  18.659  29.750  1.00 73.97           C  
ATOM    449  HB2 ASP A  27     -14.401  19.552  29.265  1.00 73.97           H  
ATOM    450  HB3 ASP A  27     -15.850  18.834  29.958  1.00 73.97           H  
ATOM    451  O   ASP A  27     -16.649  16.926  27.512  1.00 73.97           O  
ATOM    452  CG  ASP A  27     -14.079  18.453  31.092  1.00 73.97           C  
ATOM    453  OD1 ASP A  27     -13.752  17.293  31.424  1.00 73.97           O  
ATOM    454  OD2 ASP A  27     -13.913  19.466  31.805  1.00 73.97           O  
ATOM    455  N   ILE A  28     -15.349  18.522  26.652  1.00 74.21           N  
ATOM    456  H   ILE A  28     -14.534  19.102  26.791  1.00 74.21           H  
ATOM    457  CA  ILE A  28     -16.128  18.661  25.409  1.00 74.21           C  
ATOM    458  HA  ILE A  28     -17.147  18.957  25.661  1.00 74.21           H  
ATOM    459  C   ILE A  28     -16.206  17.310  24.691  1.00 74.21           C  
ATOM    460  CB  ILE A  28     -15.512  19.742  24.488  1.00 74.21           C  
ATOM    461  HB  ILE A  28     -14.451  19.523  24.366  1.00 74.21           H  
ATOM    462  O   ILE A  28     -17.262  16.942  24.162  1.00 74.21           O  
ATOM    463  CG1 ILE A  28     -15.667  21.149  25.109  1.00 74.21           C  
ATOM    464 HG12 ILE A  28     -16.694  21.492  24.984  1.00 74.21           H  
ATOM    465 HG13 ILE A  28     -15.478  21.112  26.182  1.00 74.21           H  
ATOM    466  CG2 ILE A  28     -16.177  19.742  23.094  1.00 74.21           C  
ATOM    467 HG21 ILE A  28     -17.255  19.871  23.191  1.00 74.21           H  
ATOM    468 HG22 ILE A  28     -15.971  18.807  22.574  1.00 74.21           H  
ATOM    469 HG23 ILE A  28     -15.771  20.544  22.477  1.00 74.21           H  
ATOM    470  CD1 ILE A  28     -14.714  22.188  24.500  1.00 74.21           C  
ATOM    471 HD11 ILE A  28     -14.811  23.125  25.049  1.00 74.21           H  
ATOM    472 HD12 ILE A  28     -14.957  22.372  23.454  1.00 74.21           H  
ATOM    473 HD13 ILE A  28     -13.684  21.842  24.580  1.00 74.21           H  
ATOM    474  N   ARG A  29     -15.103  16.553  24.698  1.00 74.45           N  
ATOM    475  H   ARG A  29     -14.277  16.915  25.153  1.00 74.45           H  
ATOM    476  CA  ARG A  29     -15.020  15.286  23.990  1.00 74.45           C  
ATOM    477  HA  ARG A  29     -15.448  15.522  23.015  1.00 74.45           H  
ATOM    478  C   ARG A  29     -15.871  14.199  24.626  1.00 74.45           C  
ATOM    479  CB  ARG A  29     -13.559  14.858  23.809  1.00 74.45           C  
ATOM    480  HB2 ARG A  29     -13.019  15.646  23.284  1.00 74.45           H  
ATOM    481  HB3 ARG A  29     -13.100  14.713  24.786  1.00 74.45           H  
ATOM    482  O   ARG A  29     -16.626  13.539  23.910  1.00 74.45           O  
ATOM    483  CG  ARG A  29     -13.439  13.561  23.006  1.00 74.45           C  
ATOM    484  HG2 ARG A  29     -13.806  13.723  21.993  1.00 74.45           H  
ATOM    485  HG3 ARG A  29     -14.021  12.770  23.480  1.00 74.45           H  
ATOM    486  CD  ARG A  29     -11.987  13.102  22.929  1.00 74.45           C  
ATOM    487  HD2 ARG A  29     -11.391  13.849  22.406  1.00 74.45           H  
ATOM    488  HD3 ARG A  29     -11.595  13.000  23.941  1.00 74.45           H  
ATOM    489  NE  ARG A  29     -11.919  11.799  22.251  1.00 74.45           N  
ATOM    490  HE  ARG A  29     -12.000  10.980  22.836  1.00 74.45           H  
ATOM    491  NH1 ARG A  29     -11.914  12.587  20.087  1.00 74.45           N  
ATOM    492 HH11 ARG A  29     -11.747  13.537  20.386  1.00 74.45           H  
ATOM    493 HH12 ARG A  29     -12.067  12.408  19.104  1.00 74.45           H  
ATOM    494  NH2 ARG A  29     -12.173  10.414  20.488  1.00 74.45           N  
ATOM    495 HH21 ARG A  29     -12.207   9.609  21.097  1.00 74.45           H  
ATOM    496 HH22 ARG A  29     -12.410  10.312  19.512  1.00 74.45           H  
ATOM    497  CZ  ARG A  29     -12.003  11.615  20.951  1.00 74.45           C  
ATOM    498  N   GLU A  30     -15.735  14.024  25.932  1.00 80.01           N  
ATOM    499  H   GLU A  30     -15.079  14.613  26.424  1.00 80.01           H  
ATOM    500  CA  GLU A  30     -16.525  13.093  26.733  1.00 80.01           C  
ATOM    501  HA  GLU A  30     -16.415  12.082  26.340  1.00 80.01           H  
ATOM    502  C   GLU A  30     -18.008  13.452  26.626  1.00 80.01           C  
ATOM    503  CB  GLU A  30     -16.013  13.099  28.187  1.00 80.01           C  
ATOM    504  HB2 GLU A  30     -16.726  12.560  28.810  1.00 80.01           H  
ATOM    505  HB3 GLU A  30     -15.936  14.126  28.544  1.00 80.01           H  
ATOM    506  O   GLU A  30     -18.827  12.588  26.325  1.00 80.01           O  
ATOM    507  CG  GLU A  30     -14.641  12.399  28.279  1.00 80.01           C  
ATOM    508  HG2 GLU A  30     -14.766  11.367  27.952  1.00 80.01           H  
ATOM    509  HG3 GLU A  30     -13.946  12.865  27.580  1.00 80.01           H  
ATOM    510  CD  GLU A  30     -14.001  12.391  29.680  1.00 80.01           C  
ATOM    511  OE1 GLU A  30     -12.790  12.044  29.743  1.00 80.01           O  
ATOM    512  OE2 GLU A  30     -14.715  12.658  30.668  1.00 80.01           O  
ATOM    513  N   ASN A  31     -18.351  14.741  26.694  1.00 84.32           N  
ATOM    514  H   ASN A  31     -17.641  15.405  26.968  1.00 84.32           H  
ATOM    515  CA  ASN A  31     -19.721  15.218  26.514  1.00 84.32           C  
ATOM    516  HA  ASN A  31     -20.356  14.736  27.256  1.00 84.32           H  
ATOM    517  C   ASN A  31     -20.303  14.864  25.139  1.00 84.32           C  
ATOM    518  CB  ASN A  31     -19.746  16.737  26.745  1.00 84.32           C  
ATOM    519  HB2 ASN A  31     -18.957  17.215  26.163  1.00 84.32           H  
ATOM    520  HB3 ASN A  31     -20.705  17.137  26.416  1.00 84.32           H  
ATOM    521  O   ASN A  31     -21.445  14.418  25.046  1.00 84.32           O  
ATOM    522  CG  ASN A  31     -19.592  17.101  28.211  1.00 84.32           C  
ATOM    523  ND2 ASN A  31     -19.003  18.229  28.519  1.00 84.32           N  
ATOM    524 HD21 ASN A  31     -18.339  18.600  27.854  1.00 84.32           H  
ATOM    525 HD22 ASN A  31     -18.826  18.338  29.507  1.00 84.32           H  
ATOM    526  OD1 ASN A  31     -20.065  16.410  29.091  1.00 84.32           O  
ATOM    527  N   ALA A  32     -19.545  15.040  24.056  1.00 85.03           N  
ATOM    528  H   ALA A  32     -18.626  15.444  24.165  1.00 85.03           H  
ATOM    529  CA  ALA A  32     -20.002  14.656  22.721  1.00 85.03           C  
ATOM    530  HA  ALA A  32     -20.994  15.075  22.552  1.00 85.03           H  
ATOM    531  C   ALA A  32     -20.134  13.129  22.561  1.00 85.03           C  
ATOM    532  CB  ALA A  32     -19.053  15.273  21.699  1.00 85.03           C  
ATOM    533  HB1 ALA A  32     -19.167  16.357  21.694  1.00 85.03           H  
ATOM    534  HB2 ALA A  32     -18.032  15.031  21.992  1.00 85.03           H  
ATOM    535  HB3 ALA A  32     -19.259  14.879  20.703  1.00 85.03           H  
ATOM    536  O   ALA A  32     -21.105  12.667  21.962  1.00 85.03           O  
ATOM    537  N   ALA A  33     -19.226  12.343  23.149  1.00 86.46           N  
ATOM    538  H   ALA A  33     -18.462  12.774  23.650  1.00 86.46           H  
ATOM    539  CA  ALA A  33     -19.336  10.885  23.175  1.00 86.46           C  
ATOM    540  HA  ALA A  33     -19.445  10.524  22.152  1.00 86.46           H  
ATOM    541  C   ALA A  33     -20.576  10.419  23.960  1.00 86.46           C  
ATOM    542  CB  ALA A  33     -18.039  10.308  23.756  1.00 86.46           C  
ATOM    543  HB1 ALA A  33     -18.096   9.219  23.776  1.00 86.46           H  
ATOM    544  HB2 ALA A  33     -17.190  10.609  23.142  1.00 86.46           H  
ATOM    545  HB3 ALA A  33     -17.890  10.667  24.774  1.00 86.46           H  
ATOM    546  O   ALA A  33     -21.322   9.571  23.475  1.00 86.46           O  
ATOM    547  N   HIS A  34     -20.844  11.021  25.123  1.00 88.98           N  
ATOM    548  H   HIS A  34     -20.161  11.662  25.500  1.00 88.98           H  
ATOM    549  CA  HIS A  34     -22.037  10.753  25.928  1.00 88.98           C  
ATOM    550  HA  HIS A  34     -22.102   9.680  26.113  1.00 88.98           H  
ATOM    551  C   HIS A  34     -23.332  11.153  25.220  1.00 88.98           C  
ATOM    552  CB  HIS A  34     -21.928  11.480  27.277  1.00 88.98           C  
ATOM    553  HB2 HIS A  34     -21.653  12.522  27.114  1.00 88.98           H  
ATOM    554  HB3 HIS A  34     -22.903  11.464  27.765  1.00 88.98           H  
ATOM    555  O   HIS A  34     -24.338  10.466  25.364  1.00 88.98           O  
ATOM    556  CG  HIS A  34     -20.944  10.834  28.215  1.00 88.98           C  
ATOM    557  CD2 HIS A  34     -19.881  11.429  28.842  1.00 88.98           C  
ATOM    558  HD2 HIS A  34     -19.589  12.465  28.765  1.00 88.98           H  
ATOM    559  ND1 HIS A  34     -20.972   9.520  28.622  1.00 88.98           N  
ATOM    560  HD1 HIS A  34     -21.642   8.820  28.337  1.00 88.98           H  
ATOM    561  CE1 HIS A  34     -19.939   9.323  29.457  1.00 88.98           C  
ATOM    562  HE1 HIS A  34     -19.691   8.387  29.935  1.00 88.98           H  
ATOM    563  NE2 HIS A  34     -19.245  10.455  29.616  1.00 88.98           N  
ATOM    564  N   ARG A  35     -23.323  12.229  24.423  1.00 91.47           N  
ATOM    565  H   ARG A  35     -22.484  12.790  24.397  1.00 91.47           H  
ATOM    566  CA  ARG A  35     -24.476  12.612  23.593  1.00 91.47           C  
ATOM    567  HA  ARG A  35     -25.366  12.675  24.219  1.00 91.47           H  
ATOM    568  C   ARG A  35     -24.797  11.551  22.546  1.00 91.47           C  
ATOM    569  CB  ARG A  35     -24.230  13.967  22.923  1.00 91.47           C  
ATOM    570  HB2 ARG A  35     -24.945  14.097  22.110  1.00 91.47           H  
ATOM    571  HB3 ARG A  35     -23.227  13.986  22.498  1.00 91.47           H  
ATOM    572  O   ARG A  35     -25.951  11.155  22.449  1.00 91.47           O  
ATOM    573  CG  ARG A  35     -24.407  15.128  23.904  1.00 91.47           C  
ATOM    574  HG2 ARG A  35     -25.462  15.220  24.161  1.00 91.47           H  
ATOM    575  HG3 ARG A  35     -23.843  14.950  24.820  1.00 91.47           H  
ATOM    576  CD  ARG A  35     -23.925  16.418  23.240  1.00 91.47           C  
ATOM    577  HD2 ARG A  35     -22.869  16.308  22.989  1.00 91.47           H  
ATOM    578  HD3 ARG A  35     -24.495  16.569  22.323  1.00 91.47           H  
ATOM    579  NE  ARG A  35     -24.094  17.576  24.131  1.00 91.47           N  
ATOM    580  HE  ARG A  35     -24.351  17.372  25.086  1.00 91.47           H  
ATOM    581  NH1 ARG A  35     -23.545  19.193  22.600  1.00 91.47           N  
ATOM    582 HH11 ARG A  35     -23.404  18.466  21.914  1.00 91.47           H  
ATOM    583 HH12 ARG A  35     -23.394  20.164  22.365  1.00 91.47           H  
ATOM    584  NH2 ARG A  35     -24.077  19.781  24.689  1.00 91.47           N  
ATOM    585 HH21 ARG A  35     -24.336  19.536  25.634  1.00 91.47           H  
ATOM    586 HH22 ARG A  35     -23.909  20.747  24.449  1.00 91.47           H  
ATOM    587  CZ  ARG A  35     -23.907  18.841  23.803  1.00 91.47           C  
ATOM    588  N   LEU A  36     -23.789  11.068  21.814  1.00 91.16           N  
ATOM    589  H   LEU A  36     -22.862  11.439  21.967  1.00 91.16           H  
ATOM    590  CA  LEU A  36     -23.976  10.004  20.820  1.00 91.16           C  
ATOM    591  HA  LEU A  36     -24.770  10.293  20.132  1.00 91.16           H  
ATOM    592  C   LEU A  36     -24.434   8.694  21.477  1.00 91.16           C  
ATOM    593  CB  LEU A  36     -22.669   9.790  20.034  1.00 91.16           C  
ATOM    594  HB2 LEU A  36     -21.868   9.606  20.749  1.00 91.16           H  
ATOM    595  HB3 LEU A  36     -22.778   8.896  19.420  1.00 91.16           H  
ATOM    596  O   LEU A  36     -25.330   8.034  20.959  1.00 91.16           O  
ATOM    597  CG  LEU A  36     -22.264  10.961  19.120  1.00 91.16           C  
ATOM    598  HG  LEU A  36     -22.232  11.888  19.693  1.00 91.16           H  
ATOM    599  CD1 LEU A  36     -20.871  10.698  18.544  1.00 91.16           C  
ATOM    600 HD11 LEU A  36     -20.157  10.563  19.356  1.00 91.16           H  
ATOM    601 HD12 LEU A  36     -20.555  11.550  17.942  1.00 91.16           H  
ATOM    602 HD13 LEU A  36     -20.895   9.804  17.922  1.00 91.16           H  
ATOM    603  CD2 LEU A  36     -23.223  11.145  17.941  1.00 91.16           C  
ATOM    604 HD21 LEU A  36     -22.876  11.961  17.306  1.00 91.16           H  
ATOM    605 HD22 LEU A  36     -24.221  11.395  18.302  1.00 91.16           H  
ATOM    606 HD23 LEU A  36     -23.279  10.226  17.359  1.00 91.16           H  
ATOM    607  N   ASP A  37     -23.871   8.340  22.636  1.00 92.29           N  
ATOM    608  H   ASP A  37     -23.097   8.883  22.990  1.00 92.29           H  
ATOM    609  CA  ASP A  37     -24.309   7.172  23.411  1.00 92.29           C  
ATOM    610  HA  ASP A  37     -24.276   6.290  22.770  1.00 92.29           H  
ATOM    611  C   ASP A  37     -25.759   7.308  23.898  1.00 92.29           C  
ATOM    612  CB  ASP A  37     -23.346   6.940  24.584  1.00 92.29           C  
ATOM    613  HB2 ASP A  37     -23.397   7.784  25.271  1.00 92.29           H  
ATOM    614  HB3 ASP A  37     -22.327   6.874  24.201  1.00 92.29           H  
ATOM    615  O   ASP A  37     -26.549   6.371  23.791  1.00 92.29           O  
ATOM    616  CG  ASP A  37     -23.670   5.641  25.331  1.00 92.29           C  
ATOM    617  OD1 ASP A  37     -23.673   4.574  24.689  1.00 92.29           O  
ATOM    618  OD2 ASP A  37     -23.914   5.692  26.561  1.00 92.29           O  
ATOM    619  N   SER A  38     -26.149   8.495  24.365  1.00 94.03           N  
ATOM    620  H   SER A  38     -25.461   9.227  24.463  1.00 94.03           H  
ATOM    621  CA  SER A  38     -27.533   8.769  24.751  1.00 94.03           C  
ATOM    622  HA  SER A  38     -27.843   8.021  25.481  1.00 94.03           H  
ATOM    623  C   SER A  38     -28.490   8.686  23.561  1.00 94.03           C  
ATOM    624  CB  SER A  38     -27.640  10.148  25.399  1.00 94.03           C  
ATOM    625  HB2 SER A  38     -26.898  10.238  26.192  1.00 94.03           H  
ATOM    626  HB3 SER A  38     -27.456  10.920  24.652  1.00 94.03           H  
ATOM    627  O   SER A  38     -29.588   8.164  23.717  1.00 94.03           O  
ATOM    628  OG  SER A  38     -28.929  10.322  25.957  1.00 94.03           O  
ATOM    629  HG  SER A  38     -29.585   9.984  25.343  1.00 94.03           H  
ATOM    630  N   GLU A  39     -28.091   9.172  22.383  1.00 94.13           N  
ATOM    631  H   GLU A  39     -27.192   9.628  22.327  1.00 94.13           H  
ATOM    632  CA  GLU A  39     -28.894   9.098  21.153  1.00 94.13           C  
ATOM    633  HA  GLU A  39     -29.886   9.503  21.354  1.00 94.13           H  
ATOM    634  C   GLU A  39     -29.075   7.638  20.696  1.00 94.13           C  
ATOM    635  CB  GLU A  39     -28.216   9.963  20.071  1.00 94.13           C  
ATOM    636  HB2 GLU A  39     -27.823  10.864  20.542  1.00 94.13           H  
ATOM    637  HB3 GLU A  39     -27.375   9.411  19.650  1.00 94.13           H  
ATOM    638  O   GLU A  39     -30.165   7.233  20.296  1.00 94.13           O  
ATOM    639  CG  GLU A  39     -29.161  10.417  18.943  1.00 94.13           C  
ATOM    640  HG2 GLU A  39     -29.698   9.550  18.556  1.00 94.13           H  
ATOM    641  HG3 GLU A  39     -29.902  11.095  19.366  1.00 94.13           H  
ATOM    642  CD  GLU A  39     -28.422  11.138  17.787  1.00 94.13           C  
ATOM    643  OE1 GLU A  39     -28.949  11.146  16.647  1.00 94.13           O  
ATOM    644  OE2 GLU A  39     -27.309  11.671  18.009  1.00 94.13           O  
ATOM    645  N   MET A  40     -28.033   6.808  20.837  1.00 93.46           N  
ATOM    646  H   MET A  40     -27.153   7.195  21.147  1.00 93.46           H  
ATOM    647  CA  MET A  40     -28.125   5.364  20.598  1.00 93.46           C  
ATOM    648  HA  MET A  40     -28.490   5.199  19.584  1.00 93.46           H  
ATOM    649  C   MET A  40     -29.119   4.678  21.541  1.00 93.46           C  
ATOM    650  CB  MET A  40     -26.744   4.704  20.741  1.00 93.46           C  
ATOM    651  HB2 MET A  40     -26.245   5.059  21.643  1.00 93.46           H  
ATOM    652  HB3 MET A  40     -26.883   3.628  20.839  1.00 93.46           H  
ATOM    653  O   MET A  40     -29.908   3.847  21.089  1.00 93.46           O  
ATOM    654  CG  MET A  40     -25.850   4.954  19.528  1.00 93.46           C  
ATOM    655  HG2 MET A  40     -26.425   4.741  18.627  1.00 93.46           H  
ATOM    656  HG3 MET A  40     -25.574   6.009  19.521  1.00 93.46           H  
ATOM    657  SD  MET A  40     -24.329   3.965  19.456  1.00 93.46           S  
ATOM    658  CE  MET A  40     -23.410   4.648  20.860  1.00 93.46           C  
ATOM    659  HE1 MET A  40     -23.914   4.388  21.791  1.00 93.46           H  
ATOM    660  HE2 MET A  40     -23.345   5.732  20.765  1.00 93.46           H  
ATOM    661  HE3 MET A  40     -22.404   4.227  20.877  1.00 93.46           H  
ATOM    662  N   ARG A  41     -29.102   5.017  22.838  1.00 94.25           N  
ATOM    663  H   ARG A  41     -28.416   5.693  23.141  1.00 94.25           H  
ATOM    664  CA  ARG A  41     -30.055   4.469  23.820  1.00 94.25           C  
ATOM    665  HA  ARG A  41     -30.077   3.382  23.738  1.00 94.25           H  
ATOM    666  C   ARG A  41     -31.486   4.925  23.541  1.00 94.25           C  
ATOM    667  CB  ARG A  41     -29.643   4.851  25.245  1.00 94.25           C  
ATOM    668  HB2 ARG A  41     -30.436   4.548  25.930  1.00 94.25           H  
ATOM    669  HB3 ARG A  41     -29.535   5.933  25.306  1.00 94.25           H  
ATOM    670  O   ARG A  41     -32.391   4.099  23.567  1.00 94.25           O  
ATOM    671  CG  ARG A  41     -28.337   4.173  25.679  1.00 94.25           C  
ATOM    672  HG2 ARG A  41     -28.460   3.090  25.679  1.00 94.25           H  
ATOM    673  HG3 ARG A  41     -27.536   4.432  24.987  1.00 94.25           H  
ATOM    674  CD  ARG A  41     -27.973   4.649  27.085  1.00 94.25           C  
ATOM    675  HD2 ARG A  41     -28.626   4.144  27.797  1.00 94.25           H  
ATOM    676  HD3 ARG A  41     -28.150   5.723  27.149  1.00 94.25           H  
ATOM    677  NE  ARG A  41     -26.554   4.405  27.394  1.00 94.25           N  
ATOM    678  HE  ARG A  41     -25.894   4.498  26.635  1.00 94.25           H  
ATOM    679  NH1 ARG A  41     -26.732   4.282  29.679  1.00 94.25           N  
ATOM    680 HH11 ARG A  41     -26.290   4.198  30.584  1.00 94.25           H  
ATOM    681 HH12 ARG A  41     -27.733   4.367  29.579  1.00 94.25           H  
ATOM    682  NH2 ARG A  41     -24.725   4.212  28.691  1.00 94.25           N  
ATOM    683 HH21 ARG A  41     -24.225   4.520  27.869  1.00 94.25           H  
ATOM    684 HH22 ARG A  41     -24.253   4.195  29.584  1.00 94.25           H  
ATOM    685  CZ  ARG A  41     -26.015   4.290  28.588  1.00 94.25           C  
ATOM    686  N   ASP A  42     -31.672   6.196  23.189  1.00 94.35           N  
ATOM    687  H   ASP A  42     -30.880   6.823  23.202  1.00 94.35           H  
ATOM    688  CA  ASP A  42     -32.985   6.754  22.846  1.00 94.35           C  
ATOM    689  HA  ASP A  42     -33.643   6.667  23.710  1.00 94.35           H  
ATOM    690  C   ASP A  42     -33.649   5.992  21.684  1.00 94.35           C  
ATOM    691  CB  ASP A  42     -32.823   8.247  22.519  1.00 94.35           C  
ATOM    692  HB2 ASP A  42     -32.170   8.362  21.654  1.00 94.35           H  
ATOM    693  HB3 ASP A  42     -32.356   8.750  23.366  1.00 94.35           H  
ATOM    694  O   ASP A  42     -34.823   5.628  21.759  1.00 94.35           O  
ATOM    695  CG  ASP A  42     -34.172   8.915  22.237  1.00 94.35           C  
ATOM    696  OD1 ASP A  42     -35.007   8.945  23.166  1.00 94.35           O  
ATOM    697  OD2 ASP A  42     -34.364   9.397  21.096  1.00 94.35           O  
ATOM    698  N   ILE A  43     -32.889   5.638  20.640  1.00 92.67           N  
ATOM    699  H   ILE A  43     -31.939   5.980  20.608  1.00 92.67           H  
ATOM    700  CA  ILE A  43     -33.408   4.824  19.523  1.00 92.67           C  
ATOM    701  HA  ILE A  43     -34.281   5.326  19.107  1.00 92.67           H  
ATOM    702  C   ILE A  43     -33.872   3.440  19.977  1.00 92.67           C  
ATOM    703  CB  ILE A  43     -32.344   4.686  18.420  1.00 92.67           C  
ATOM    704  HB  ILE A  43     -31.401   4.404  18.886  1.00 92.67           H  
ATOM    705  O   ILE A  43     -34.868   2.925  19.459  1.00 92.67           O  
ATOM    706  CG1 ILE A  43     -32.189   6.046  17.723  1.00 92.67           C  
ATOM    707 HG12 ILE A  43     -32.159   6.854  18.454  1.00 92.67           H  
ATOM    708 HG13 ILE A  43     -33.030   6.224  17.052  1.00 92.67           H  
ATOM    709  CG2 ILE A  43     -32.706   3.612  17.367  1.00 92.67           C  
ATOM    710 HG21 ILE A  43     -31.945   3.546  16.589  1.00 92.67           H  
ATOM    711 HG22 ILE A  43     -32.746   2.624  17.827  1.00 92.67           H  
ATOM    712 HG23 ILE A  43     -33.671   3.839  16.916  1.00 92.67           H  
ATOM    713  CD1 ILE A  43     -30.889   6.084  16.943  1.00 92.67           C  
ATOM    714 HD11 ILE A  43     -30.841   5.303  16.185  1.00 92.67           H  
ATOM    715 HD12 ILE A  43     -30.817   7.056  16.455  1.00 92.67           H  
ATOM    716 HD13 ILE A  43     -30.084   5.916  17.657  1.00 92.67           H  
ATOM    717  N   LEU A  44     -33.155   2.817  20.913  1.00 89.70           N  
ATOM    718  H   LEU A  44     -32.390   3.313  21.347  1.00 89.70           H  
ATOM    719  CA  LEU A  44     -33.520   1.495  21.418  1.00 89.70           C  
ATOM    720  HA  LEU A  44     -33.734   0.843  20.571  1.00 89.70           H  
ATOM    721  C   LEU A  44     -34.815   1.560  22.239  1.00 89.70           C  
ATOM    722  CB  LEU A  44     -32.344   0.901  22.215  1.00 89.70           C  
ATOM    723  HB2 LEU A  44     -32.057   1.602  22.998  1.00 89.70           H  
ATOM    724  HB3 LEU A  44     -32.684  -0.012  22.705  1.00 89.70           H  
ATOM    725  O   LEU A  44     -35.701   0.718  22.043  1.00 89.70           O  
ATOM    726  CG  LEU A  44     -31.106   0.565  21.359  1.00 89.70           C  
ATOM    727  HG  LEU A  44     -30.787   1.448  20.806  1.00 89.70           H  
ATOM    728  CD1 LEU A  44     -29.956   0.121  22.264  1.00 89.70           C  
ATOM    729 HD11 LEU A  44     -30.245  -0.767  22.828  1.00 89.70           H  
ATOM    730 HD12 LEU A  44     -29.711   0.927  22.956  1.00 89.70           H  
ATOM    731 HD13 LEU A  44     -29.078  -0.101  21.657  1.00 89.70           H  
ATOM    732  CD2 LEU A  44     -31.380  -0.557  20.353  1.00 89.70           C  
ATOM    733 HD21 LEU A  44     -32.107  -0.229  19.611  1.00 89.70           H  
ATOM    734 HD22 LEU A  44     -31.757  -1.440  20.869  1.00 89.70           H  
ATOM    735 HD23 LEU A  44     -30.458  -0.812  19.831  1.00 89.70           H  
ATOM    736  N   ASP A  45     -34.959   2.591  23.072  1.00 92.29           N  
ATOM    737  H   ASP A  45     -34.176   3.219  23.182  1.00 92.29           H  
ATOM    738  CA  ASP A  45     -36.097   2.777  23.980  1.00 92.29           C  
ATOM    739  HA  ASP A  45     -36.316   1.826  24.464  1.00 92.29           H  
ATOM    740  C   ASP A  45     -37.389   3.219  23.268  1.00 92.29           C  
ATOM    741  CB  ASP A  45     -35.705   3.791  25.070  1.00 92.29           C  
ATOM    742  HB2 ASP A  45     -36.603   4.076  25.616  1.00 92.29           H  
ATOM    743  HB3 ASP A  45     -35.301   4.688  24.600  1.00 92.29           H  
ATOM    744  O   ASP A  45     -38.500   2.919  23.726  1.00 92.29           O  
ATOM    745  CG  ASP A  45     -34.696   3.243  26.091  1.00 92.29           C  
ATOM    746  OD1 ASP A  45     -34.589   1.999  26.212  1.00 92.29           O  
ATOM    747  OD2 ASP A  45     -34.097   4.070  26.814  1.00 92.29           O  
ATOM    748  N   ARG A  46     -37.274   3.894  22.120  1.00 91.62           N  
ATOM    749  H   ARG A  46     -36.341   4.172  21.849  1.00 91.62           H  
ATOM    750  CA  ARG A  46     -38.411   4.342  21.302  1.00 91.62           C  
ATOM    751  HA  ARG A  46     -39.007   5.029  21.902  1.00 91.62           H  
ATOM    752  C   ARG A  46     -39.327   3.185  20.887  1.00 91.62           C  
ATOM    753  CB  ARG A  46     -37.856   5.095  20.085  1.00 91.62           C  
ATOM    754  HB2 ARG A  46     -36.899   4.670  19.784  1.00 91.62           H  
ATOM    755  HB3 ARG A  46     -38.536   4.989  19.240  1.00 91.62           H  
ATOM    756  O   ARG A  46     -38.884   2.206  20.301  1.00 91.62           O  
ATOM    757  CG  ARG A  46     -37.680   6.582  20.428  1.00 91.62           C  
ATOM    758  HG2 ARG A  46     -38.644   7.011  20.700  1.00 91.62           H  
ATOM    759  HG3 ARG A  46     -37.013   6.691  21.282  1.00 91.62           H  
ATOM    760  CD  ARG A  46     -37.107   7.359  19.249  1.00 91.62           C  
ATOM    761  HD2 ARG A  46     -36.821   8.347  19.610  1.00 91.62           H  
ATOM    762  HD3 ARG A  46     -36.209   6.854  18.894  1.00 91.62           H  
ATOM    763  NE  ARG A  46     -38.100   7.492  18.163  1.00 91.62           N  
ATOM    764  HE  ARG A  46     -38.998   7.048  18.291  1.00 91.62           H  
ATOM    765  NH1 ARG A  46     -36.770   8.733  16.783  1.00 91.62           N  
ATOM    766 HH11 ARG A  46     -36.049   8.670  17.488  1.00 91.62           H  
ATOM    767 HH12 ARG A  46     -36.616   9.247  15.927  1.00 91.62           H  
ATOM    768  NH2 ARG A  46     -38.878   8.296  16.187  1.00 91.62           N  
ATOM    769 HH21 ARG A  46     -38.770   8.832  15.338  1.00 91.62           H  
ATOM    770 HH22 ARG A  46     -39.762   7.856  16.403  1.00 91.62           H  
ATOM    771  CZ  ARG A  46     -37.917   8.171  17.052  1.00 91.62           C  
ATOM    772  N   LYS A  47     -40.634   3.275  21.160  1.00 88.31           N  
ATOM    773  H   LYS A  47     -40.941   4.109  21.639  1.00 88.31           H  
ATOM    774  CA  LYS A  47     -41.625   2.216  20.833  1.00 88.31           C  
ATOM    775  HA  LYS A  47     -41.098   1.277  20.661  1.00 88.31           H  
ATOM    776  C   LYS A  47     -42.401   2.459  19.537  1.00 88.31           C  
ATOM    777  CB  LYS A  47     -42.589   1.994  22.007  1.00 88.31           C  
ATOM    778  HB2 LYS A  47     -43.111   2.925  22.229  1.00 88.31           H  
ATOM    779  HB3 LYS A  47     -43.327   1.247  21.717  1.00 88.31           H  
ATOM    780  O   LYS A  47     -43.187   1.613  19.129  1.00 88.31           O  
ATOM    781  CG  LYS A  47     -41.863   1.495  23.261  1.00 88.31           C  
ATOM    782  HG2 LYS A  47     -41.193   2.273  23.627  1.00 88.31           H  
ATOM    783  HG3 LYS A  47     -41.275   0.611  23.012  1.00 88.31           H  
ATOM    784  CD  LYS A  47     -42.868   1.141  24.361  1.00 88.31           C  
ATOM    785  HD2 LYS A  47     -43.510   0.331  24.015  1.00 88.31           H  
ATOM    786  HD3 LYS A  47     -43.475   2.018  24.588  1.00 88.31           H  
ATOM    787  CE  LYS A  47     -42.094   0.705  25.606  1.00 88.31           C  
ATOM    788  HE2 LYS A  47     -41.457  -0.139  25.341  1.00 88.31           H  
ATOM    789  HE3 LYS A  47     -41.437   1.521  25.906  1.00 88.31           H  
ATOM    790  NZ  LYS A  47     -43.004   0.339  26.717  1.00 88.31           N  
ATOM    791  HZ1 LYS A  47     -42.460   0.070  27.524  1.00 88.31           H  
ATOM    792  HZ2 LYS A  47     -43.593  -0.436  26.447  1.00 88.31           H  
ATOM    793  HZ3 LYS A  47     -43.581   1.129  26.967  1.00 88.31           H  
ATOM    794  N   ASP A  48     -42.204   3.613  18.915  1.00 90.34           N  
ATOM    795  H   ASP A  48     -41.510   4.252  19.276  1.00 90.34           H  
ATOM    796  CA  ASP A  48     -42.898   4.053  17.704  1.00 90.34           C  
ATOM    797  HA  ASP A  48     -43.935   3.718  17.748  1.00 90.34           H  
ATOM    798  C   ASP A  48     -42.303   3.471  16.410  1.00 90.34           C  
ATOM    799  CB  ASP A  48     -42.899   5.593  17.690  1.00 90.34           C  
ATOM    800  HB2 ASP A  48     -43.443   5.934  16.809  1.00 90.34           H  
ATOM    801  HB3 ASP A  48     -43.442   5.948  18.566  1.00 90.34           H  
ATOM    802  O   ASP A  48     -42.973   3.447  15.379  1.00 90.34           O  
ATOM    803  CG  ASP A  48     -41.495   6.220  17.701  1.00 90.34           C  
ATOM    804  OD1 ASP A  48     -40.686   5.887  18.597  1.00 90.34           O  
ATOM    805  OD2 ASP A  48     -41.200   7.060  16.825  1.00 90.34           O  
ATOM    806  N   LEU A  49     -41.060   2.983  16.458  1.00 88.39           N  
ATOM    807  H   LEU A  49     -40.590   3.000  17.352  1.00 88.39           H  
ATOM    808  CA  LEU A  49     -40.313   2.480  15.303  1.00 88.39           C  
ATOM    809  HA  LEU A  49     -40.813   2.805  14.391  1.00 88.39           H  
ATOM    810  C   LEU A  49     -40.260   0.948  15.269  1.00 88.39           C  
ATOM    811  CB  LEU A  49     -38.895   3.077  15.322  1.00 88.39           C  
ATOM    812  HB2 LEU A  49     -38.428   2.804  16.268  1.00 88.39           H  
ATOM    813  HB3 LEU A  49     -38.308   2.622  14.525  1.00 88.39           H  
ATOM    814  O   LEU A  49     -40.177   0.290  16.307  1.00 88.39           O  
ATOM    815  CG  LEU A  49     -38.836   4.608  15.168  1.00 88.39           C  
ATOM    816  HG  LEU A  49     -39.482   5.087  15.903  1.00 88.39           H  
ATOM    817  CD1 LEU A  49     -37.402   5.069  15.425  1.00 88.39           C  
ATOM    818 HD11 LEU A  49     -37.136   4.873  16.463  1.00 88.39           H  
ATOM    819 HD12 LEU A  49     -36.711   4.534  14.773  1.00 88.39           H  
ATOM    820 HD13 LEU A  49     -37.308   6.137  15.233  1.00 88.39           H  
ATOM    821  CD2 LEU A  49     -39.248   5.064  13.765  1.00 88.39           C  
ATOM    822 HD21 LEU A  49     -38.625   4.578  13.014  1.00 88.39           H  
ATOM    823 HD22 LEU A  49     -40.296   4.821  13.593  1.00 88.39           H  
ATOM    824 HD23 LEU A  49     -39.136   6.146  13.689  1.00 88.39           H  
ATOM    825  N   SER A  50     -40.237   0.380  14.060  1.00 90.85           N  
ATOM    826  H   SER A  50     -40.236   0.976  13.244  1.00 90.85           H  
ATOM    827  CA  SER A  50     -39.979  -1.050  13.865  1.00 90.85           C  
ATOM    828  HA  SER A  50     -40.613  -1.602  14.558  1.00 90.85           H  
ATOM    829  C   SER A  50     -38.522  -1.401  14.180  1.00 90.85           C  
ATOM    830  CB  SER A  50     -40.349  -1.488  12.442  1.00 90.85           C  
ATOM    831  HB2 SER A  50     -40.312  -2.576  12.385  1.00 90.85           H  
ATOM    832  HB3 SER A  50     -41.366  -1.164  12.222  1.00 90.85           H  
ATOM    833  O   SER A  50     -37.621  -0.581  13.995  1.00 90.85           O  
ATOM    834  OG  SER A  50     -39.461  -0.948  11.479  1.00 90.85           O  
ATOM    835  HG  SER A  50     -39.832  -1.090  10.606  1.00 90.85           H  
ATOM    836  N   GLU A  51     -38.284  -2.647  14.599  1.00 90.40           N  
ATOM    837  H   GLU A  51     -39.069  -3.242  14.824  1.00 90.40           H  
ATOM    838  CA  GLU A  51     -36.948  -3.173  14.923  1.00 90.40           C  
ATOM    839  HA  GLU A  51     -36.587  -2.703  15.837  1.00 90.40           H  
ATOM    840  C   GLU A  51     -35.932  -2.900  13.798  1.00 90.40           C  
ATOM    841  CB  GLU A  51     -37.073  -4.691  15.155  1.00 90.40           C  
ATOM    842  HB2 GLU A  51     -38.026  -4.918  15.632  1.00 90.40           H  
ATOM    843  HB3 GLU A  51     -37.087  -5.195  14.189  1.00 90.40           H  
ATOM    844  O   GLU A  51     -34.824  -2.431  14.041  1.00 90.40           O  
ATOM    845  CG  GLU A  51     -35.930  -5.283  15.997  1.00 90.40           C  
ATOM    846  HG2 GLU A  51     -34.977  -4.943  15.591  1.00 90.40           H  
ATOM    847  HG3 GLU A  51     -35.965  -6.367  15.893  1.00 90.40           H  
ATOM    848  CD  GLU A  51     -36.028  -4.936  17.492  1.00 90.40           C  
ATOM    849  OE1 GLU A  51     -34.974  -4.958  18.160  1.00 90.40           O  
ATOM    850  OE2 GLU A  51     -37.151  -4.625  17.956  1.00 90.40           O  
ATOM    851  N   GLN A  52     -36.344  -3.095  12.541  1.00 92.14           N  
ATOM    852  H   GLN A  52     -37.273  -3.469  12.404  1.00 92.14           H  
ATOM    853  CA  GLN A  52     -35.491  -2.885  11.371  1.00 92.14           C  
ATOM    854  HA  GLN A  52     -34.603  -3.507  11.485  1.00 92.14           H  
ATOM    855  C   GLN A  52     -35.023  -1.429  11.237  1.00 92.14           C  
ATOM    856  CB  GLN A  52     -36.269  -3.325  10.118  1.00 92.14           C  
ATOM    857  HB2 GLN A  52     -36.649  -4.335  10.267  1.00 92.14           H  
ATOM    858  HB3 GLN A  52     -37.124  -2.664   9.982  1.00 92.14           H  
ATOM    859  O   GLN A  52     -33.853  -1.174  10.951  1.00 92.14           O  
ATOM    860  CG  GLN A  52     -35.423  -3.301   8.832  1.00 92.14           C  
ATOM    861  HG2 GLN A  52     -35.009  -2.305   8.675  1.00 92.14           H  
ATOM    862  HG3 GLN A  52     -36.075  -3.522   7.987  1.00 92.14           H  
ATOM    863  CD  GLN A  52     -34.288  -4.323   8.826  1.00 92.14           C  
ATOM    864  NE2 GLN A  52     -33.416  -4.284   7.844  1.00 92.14           N  
ATOM    865 HE21 GLN A  52     -33.490  -3.601   7.104  1.00 92.14           H  
ATOM    866 HE22 GLN A  52     -32.691  -4.986   7.882  1.00 92.14           H  
ATOM    867  OE1 GLN A  52     -34.173  -5.188   9.675  1.00 92.14           O  
ATOM    868  N   VAL A  53     -35.925  -0.465  11.448  1.00 93.20           N  
ATOM    869  H   VAL A  53     -36.844  -0.725  11.776  1.00 93.20           H  
ATOM    870  CA  VAL A  53     -35.589   0.964  11.356  1.00 93.20           C  
ATOM    871  HA  VAL A  53     -35.003   1.130  10.452  1.00 93.20           H  
ATOM    872  C   VAL A  53     -34.708   1.382  12.533  1.00 93.20           C  
ATOM    873  CB  VAL A  53     -36.860   1.829  11.259  1.00 93.20           C  
ATOM    874  HB  VAL A  53     -37.509   1.621  12.109  1.00 93.20           H  
ATOM    875  O   VAL A  53     -33.765   2.150  12.340  1.00 93.20           O  
ATOM    876  CG1 VAL A  53     -36.534   3.327  11.244  1.00 93.20           C  
ATOM    877 HG11 VAL A  53     -37.438   3.905  11.052  1.00 93.20           H  
ATOM    878 HG12 VAL A  53     -35.802   3.541  10.465  1.00 93.20           H  
ATOM    879 HG13 VAL A  53     -36.130   3.634  12.209  1.00 93.20           H  
ATOM    880  CG2 VAL A  53     -37.624   1.521   9.963  1.00 93.20           C  
ATOM    881 HG21 VAL A  53     -38.547   2.101   9.932  1.00 93.20           H  
ATOM    882 HG22 VAL A  53     -37.878   0.462   9.912  1.00 93.20           H  
ATOM    883 HG23 VAL A  53     -37.009   1.775   9.100  1.00 93.20           H  
ATOM    884  N   LYS A  54     -34.944   0.828  13.732  1.00 93.24           N  
ATOM    885  H   LYS A  54     -35.725   0.196  13.826  1.00 93.24           H  
ATOM    886  CA  LYS A  54     -34.072   1.051  14.895  1.00 93.24           C  
ATOM    887  HA  LYS A  54     -34.037   2.115  15.129  1.00 93.24           H  
ATOM    888  C   LYS A  54     -32.643   0.612  14.623  1.00 93.24           C  
ATOM    889  CB  LYS A  54     -34.565   0.285  16.121  1.00 93.24           C  
ATOM    890  HB2 LYS A  54     -33.806   0.374  16.898  1.00 93.24           H  
ATOM    891  HB3 LYS A  54     -34.670  -0.773  15.882  1.00 93.24           H  
ATOM    892  O   LYS A  54     -31.726   1.386  14.870  1.00 93.24           O  
ATOM    893  CG  LYS A  54     -35.881   0.808  16.685  1.00 93.24           C  
ATOM    894  HG2 LYS A  54     -35.775   1.858  16.960  1.00 93.24           H  
ATOM    895  HG3 LYS A  54     -36.687   0.700  15.959  1.00 93.24           H  
ATOM    896  CD  LYS A  54     -36.177  -0.030  17.926  1.00 93.24           C  
ATOM    897  HD2 LYS A  54     -36.263  -1.084  17.662  1.00 93.24           H  
ATOM    898  HD3 LYS A  54     -35.360   0.096  18.636  1.00 93.24           H  
ATOM    899  CE  LYS A  54     -37.466   0.438  18.568  1.00 93.24           C  
ATOM    900  HE2 LYS A  54     -38.317   0.153  17.950  1.00 93.24           H  
ATOM    901  HE3 LYS A  54     -37.434   1.525  18.635  1.00 93.24           H  
ATOM    902  NZ  LYS A  54     -37.580  -0.120  19.933  1.00 93.24           N  
ATOM    903  HZ1 LYS A  54     -38.353   0.340  20.393  1.00 93.24           H  
ATOM    904  HZ2 LYS A  54     -37.674  -1.125  19.927  1.00 93.24           H  
ATOM    905  HZ3 LYS A  54     -36.774   0.138  20.485  1.00 93.24           H  
ATOM    906  N   VAL A  55     -32.450  -0.590  14.076  1.00 93.36           N  
ATOM    907  H   VAL A  55     -33.253  -1.189  13.947  1.00 93.36           H  
ATOM    908  CA  VAL A  55     -31.114  -1.106  13.741  1.00 93.36           C  
ATOM    909  HA  VAL A  55     -30.505  -1.115  14.645  1.00 93.36           H  
ATOM    910  C   VAL A  55     -30.415  -0.188  12.739  1.00 93.36           C  
ATOM    911  CB  VAL A  55     -31.199  -2.550  13.211  1.00 93.36           C  
ATOM    912  HB  VAL A  55     -31.922  -2.594  12.397  1.00 93.36           H  
ATOM    913  O   VAL A  55     -29.242   0.134  12.924  1.00 93.36           O  
ATOM    914  CG1 VAL A  55     -29.848  -3.060  12.693  1.00 93.36           C  
ATOM    915 HG11 VAL A  55     -29.544  -2.506  11.805  1.00 93.36           H  
ATOM    916 HG12 VAL A  55     -29.085  -2.955  13.464  1.00 93.36           H  
ATOM    917 HG13 VAL A  55     -29.932  -4.112  12.418  1.00 93.36           H  
ATOM    918  CG2 VAL A  55     -31.643  -3.510  14.322  1.00 93.36           C  
ATOM    919 HG21 VAL A  55     -31.795  -4.507  13.910  1.00 93.36           H  
ATOM    920 HG22 VAL A  55     -30.886  -3.557  15.105  1.00 93.36           H  
ATOM    921 HG23 VAL A  55     -32.580  -3.183  14.773  1.00 93.36           H  
ATOM    922  N   GLN A  56     -31.128   0.300  11.720  1.00 94.23           N  
ATOM    923  H   GLN A  56     -32.087   0.002  11.612  1.00 94.23           H  
ATOM    924  CA  GLN A  56     -30.559   1.243  10.754  1.00 94.23           C  
ATOM    925  HA  GLN A  56     -29.666   0.798  10.316  1.00 94.23           H  
ATOM    926  C   GLN A  56     -30.123   2.553  11.419  1.00 94.23           C  
ATOM    927  CB  GLN A  56     -31.556   1.526   9.627  1.00 94.23           C  
ATOM    928  HB2 GLN A  56     -31.191   2.371   9.042  1.00 94.23           H  
ATOM    929  HB3 GLN A  56     -32.526   1.792  10.047  1.00 94.23           H  
ATOM    930  O   GLN A  56     -28.974   2.962  11.253  1.00 94.23           O  
ATOM    931  CG  GLN A  56     -31.707   0.325   8.686  1.00 94.23           C  
ATOM    932  HG2 GLN A  56     -30.737   0.099   8.243  1.00 94.23           H  
ATOM    933  HG3 GLN A  56     -32.034  -0.552   9.244  1.00 94.23           H  
ATOM    934  CD  GLN A  56     -32.705   0.585   7.564  1.00 94.23           C  
ATOM    935  NE2 GLN A  56     -32.772  -0.288   6.583  1.00 94.23           N  
ATOM    936 HE21 GLN A  56     -32.115  -1.054   6.542  1.00 94.23           H  
ATOM    937 HE22 GLN A  56     -33.397  -0.046   5.827  1.00 94.23           H  
ATOM    938  OE1 GLN A  56     -33.433   1.563   7.526  1.00 94.23           O  
ATOM    939  N   MET A  57     -30.992   3.185  12.214  1.00 91.58           N  
ATOM    940  H   MET A  57     -31.916   2.796  12.335  1.00 91.58           H  
ATOM    941  CA  MET A  57     -30.646   4.428  12.913  1.00 91.58           C  
ATOM    942  HA  MET A  57     -30.298   5.157  12.182  1.00 91.58           H  
ATOM    943  C   MET A  57     -29.504   4.221  13.916  1.00 91.58           C  
ATOM    944  CB  MET A  57     -31.877   5.009  13.620  1.00 91.58           C  
ATOM    945  HB2 MET A  57     -32.297   4.271  14.304  1.00 91.58           H  
ATOM    946  HB3 MET A  57     -31.559   5.882  14.189  1.00 91.58           H  
ATOM    947  O   MET A  57     -28.554   5.002  13.933  1.00 91.58           O  
ATOM    948  CG  MET A  57     -32.966   5.485  12.662  1.00 91.58           C  
ATOM    949  HG2 MET A  57     -32.530   6.202  11.966  1.00 91.58           H  
ATOM    950  HG3 MET A  57     -33.350   4.639  12.093  1.00 91.58           H  
ATOM    951  SD  MET A  57     -34.340   6.285  13.533  1.00 91.58           S  
ATOM    952  CE  MET A  57     -35.333   6.805  12.114  1.00 91.58           C  
ATOM    953  HE1 MET A  57     -35.566   5.941  11.493  1.00 91.58           H  
ATOM    954  HE2 MET A  57     -36.260   7.256  12.468  1.00 91.58           H  
ATOM    955  HE3 MET A  57     -34.774   7.533  11.525  1.00 91.58           H  
ATOM    956  N   TYR A  58     -29.549   3.139  14.695  1.00 95.92           N  
ATOM    957  H   TYR A  58     -30.354   2.532  14.634  1.00 95.92           H  
ATOM    958  CA  TYR A  58     -28.505   2.778  15.650  1.00 95.92           C  
ATOM    959  HA  TYR A  58     -28.391   3.583  16.375  1.00 95.92           H  
ATOM    960  C   TYR A  58     -27.160   2.587  14.946  1.00 95.92           C  
ATOM    961  CB  TYR A  58     -28.917   1.503  16.396  1.00 95.92           C  
ATOM    962  HB2 TYR A  58     -29.064   0.695  15.680  1.00 95.92           H  
ATOM    963  HB3 TYR A  58     -29.870   1.678  16.895  1.00 95.92           H  
ATOM    964  O   TYR A  58     -26.164   3.175  15.356  1.00 95.92           O  
ATOM    965  CG  TYR A  58     -27.904   1.061  17.431  1.00 95.92           C  
ATOM    966  CD1 TYR A  58     -26.852   0.194  17.071  1.00 95.92           C  
ATOM    967  HD1 TYR A  58     -26.779  -0.182  16.061  1.00 95.92           H  
ATOM    968  CD2 TYR A  58     -28.008   1.531  18.754  1.00 95.92           C  
ATOM    969  HD2 TYR A  58     -28.822   2.182  19.040  1.00 95.92           H  
ATOM    970  CE1 TYR A  58     -25.891  -0.182  18.028  1.00 95.92           C  
ATOM    971  HE1 TYR A  58     -25.082  -0.849  17.768  1.00 95.92           H  
ATOM    972  CE2 TYR A  58     -27.054   1.145  19.714  1.00 95.92           C  
ATOM    973  HE2 TYR A  58     -27.148   1.481  20.736  1.00 95.92           H  
ATOM    974  OH  TYR A  58     -25.039  -0.037  20.262  1.00 95.92           O  
ATOM    975  HH  TYR A  58     -25.181   0.414  21.098  1.00 95.92           H  
ATOM    976  CZ  TYR A  58     -25.980   0.308  19.346  1.00 95.92           C  
ATOM    977  N   SER A  59     -27.133   1.834  13.840  1.00 95.00           N  
ATOM    978  H   SER A  59     -27.979   1.358  13.563  1.00 95.00           H  
ATOM    979  CA  SER A  59     -25.912   1.612  13.057  1.00 95.00           C  
ATOM    980  HA  SER A  59     -25.166   1.178  13.722  1.00 95.00           H  
ATOM    981  C   SER A  59     -25.322   2.920  12.517  1.00 95.00           C  
ATOM    982  CB  SER A  59     -26.164   0.597  11.934  1.00 95.00           C  
ATOM    983  HB2 SER A  59     -26.655  -0.283  12.349  1.00 95.00           H  
ATOM    984  HB3 SER A  59     -25.203   0.284  11.526  1.00 95.00           H  
ATOM    985  O   SER A  59     -24.109   3.115  12.584  1.00 95.00           O  
ATOM    986  OG  SER A  59     -26.946   1.119  10.878  1.00 95.00           O  
ATOM    987  HG  SER A  59     -27.733   1.544  11.226  1.00 95.00           H  
ATOM    988  N   ALA A  60     -26.164   3.860  12.074  1.00 93.92           N  
ATOM    989  H   ALA A  60     -27.149   3.643  12.026  1.00 93.92           H  
ATOM    990  CA  ALA A  60     -25.723   5.167  11.599  1.00 93.92           C  
ATOM    991  HA  ALA A  60     -24.966   5.018  10.829  1.00 93.92           H  
ATOM    992  C   ALA A  60     -25.085   6.016  12.714  1.00 93.92           C  
ATOM    993  CB  ALA A  60     -26.924   5.879  10.965  1.00 93.92           C  
ATOM    994  HB1 ALA A  60     -27.349   5.254  10.181  1.00 93.92           H  
ATOM    995  HB2 ALA A  60     -27.687   6.077  11.718  1.00 93.92           H  
ATOM    996  HB3 ALA A  60     -26.599   6.823  10.528  1.00 93.92           H  
ATOM    997  O   ALA A  60     -24.077   6.686  12.484  1.00 93.92           O  
ATOM    998  N   ILE A  61     -25.632   5.992  13.933  1.00 93.68           N  
ATOM    999  H   ILE A  61     -26.468   5.443  14.080  1.00 93.68           H  
ATOM   1000  CA  ILE A  61     -25.045   6.713  15.074  1.00 93.68           C  
ATOM   1001  HA  ILE A  61     -24.728   7.701  14.739  1.00 93.68           H  
ATOM   1002  C   ILE A  61     -23.797   6.008  15.591  1.00 93.68           C  
ATOM   1003  CB  ILE A  61     -26.066   6.914  16.200  1.00 93.68           C  
ATOM   1004  HB  ILE A  61     -26.429   5.940  16.528  1.00 93.68           H  
ATOM   1005  O   ILE A  61     -22.805   6.673  15.881  1.00 93.68           O  
ATOM   1006  CG1 ILE A  61     -27.241   7.735  15.638  1.00 93.68           C  
ATOM   1007 HG12 ILE A  61     -26.888   8.699  15.272  1.00 93.68           H  
ATOM   1008 HG13 ILE A  61     -27.725   7.207  14.817  1.00 93.68           H  
ATOM   1009  CG2 ILE A  61     -25.416   7.641  17.400  1.00 93.68           C  
ATOM   1010 HG21 ILE A  61     -25.106   8.645  17.113  1.00 93.68           H  
ATOM   1011 HG22 ILE A  61     -26.116   7.722  18.231  1.00 93.68           H  
ATOM   1012 HG23 ILE A  61     -24.555   7.094  17.784  1.00 93.68           H  
ATOM   1013  CD1 ILE A  61     -28.278   7.970  16.712  1.00 93.68           C  
ATOM   1014 HD11 ILE A  61     -28.451   7.037  17.247  1.00 93.68           H  
ATOM   1015 HD12 ILE A  61     -29.180   8.390  16.268  1.00 93.68           H  
ATOM   1016 HD13 ILE A  61     -27.875   8.686  17.429  1.00 93.68           H  
ATOM   1017  N   LEU A  62     -23.799   4.677  15.640  1.00 94.09           N  
ATOM   1018  H   LEU A  62     -24.658   4.184  15.442  1.00 94.09           H  
ATOM   1019  CA  LEU A  62     -22.630   3.894  16.020  1.00 94.09           C  
ATOM   1020  HA  LEU A  62     -22.349   4.178  17.034  1.00 94.09           H  
ATOM   1021  C   LEU A  62     -21.448   4.196  15.093  1.00 94.09           C  
ATOM   1022  CB  LEU A  62     -22.999   2.403  16.001  1.00 94.09           C  
ATOM   1023  HB2 LEU A  62     -23.337   2.137  14.999  1.00 94.09           H  
ATOM   1024  HB3 LEU A  62     -23.824   2.234  16.692  1.00 94.09           H  
ATOM   1025  O   LEU A  62     -20.336   4.412  15.564  1.00 94.09           O  
ATOM   1026  CG  LEU A  62     -21.827   1.482  16.385  1.00 94.09           C  
ATOM   1027  HG  LEU A  62     -20.995   1.639  15.698  1.00 94.09           H  
ATOM   1028  CD1 LEU A  62     -21.341   1.730  17.814  1.00 94.09           C  
ATOM   1029 HD11 LEU A  62     -20.905   2.725  17.899  1.00 94.09           H  
ATOM   1030 HD12 LEU A  62     -20.577   0.999  18.077  1.00 94.09           H  
ATOM   1031 HD13 LEU A  62     -22.175   1.642  18.511  1.00 94.09           H  
ATOM   1032  CD2 LEU A  62     -22.257   0.023  16.261  1.00 94.09           C  
ATOM   1033 HD21 LEU A  62     -21.409  -0.629  16.471  1.00 94.09           H  
ATOM   1034 HD22 LEU A  62     -23.053  -0.186  16.976  1.00 94.09           H  
ATOM   1035 HD23 LEU A  62     -22.614  -0.175  15.251  1.00 94.09           H  
ATOM   1036  N   GLN A  63     -21.684   4.296  13.783  1.00 93.00           N  
ATOM   1037  H   GLN A  63     -22.606   4.071  13.438  1.00 93.00           H  
ATOM   1038  CA  GLN A  63     -20.656   4.725  12.833  1.00 93.00           C  
ATOM   1039  HA  GLN A  63     -19.813   4.037  12.884  1.00 93.00           H  
ATOM   1040  C   GLN A  63     -20.118   6.122  13.165  1.00 93.00           C  
ATOM   1041  CB  GLN A  63     -21.221   4.710  11.410  1.00 93.00           C  
ATOM   1042  HB2 GLN A  63     -20.562   5.290  10.764  1.00 93.00           H  
ATOM   1043  HB3 GLN A  63     -22.204   5.180  11.404  1.00 93.00           H  
ATOM   1044  O   GLN A  63     -18.901   6.308  13.208  1.00 93.00           O  
ATOM   1045  CG  GLN A  63     -21.321   3.291  10.834  1.00 93.00           C  
ATOM   1046  HG2 GLN A  63     -21.901   2.650  11.498  1.00 93.00           H  
ATOM   1047  HG3 GLN A  63     -20.320   2.868  10.752  1.00 93.00           H  
ATOM   1048  CD  GLN A  63     -21.965   3.280   9.451  1.00 93.00           C  
ATOM   1049  NE2 GLN A  63     -22.103   2.127   8.837  1.00 93.00           N  
ATOM   1050 HE21 GLN A  63     -21.825   1.262   9.277  1.00 93.00           H  
ATOM   1051 HE22 GLN A  63     -22.533   2.163   7.923  1.00 93.00           H  
ATOM   1052  OE1 GLN A  63     -22.336   4.296   8.886  1.00 93.00           O  
ATOM   1053  N   LYS A  64     -20.994   7.095  13.461  1.00 90.31           N  
ATOM   1054  H   LYS A  64     -21.980   6.876  13.427  1.00 90.31           H  
ATOM   1055  CA  LYS A  64     -20.565   8.436  13.901  1.00 90.31           C  
ATOM   1056  HA  LYS A  64     -19.927   8.875  13.134  1.00 90.31           H  
ATOM   1057  C   LYS A  64     -19.717   8.363  15.173  1.00 90.31           C  
ATOM   1058  CB  LYS A  64     -21.768   9.360  14.142  1.00 90.31           C  
ATOM   1059  HB2 LYS A  64     -21.407  10.279  14.603  1.00 90.31           H  
ATOM   1060  HB3 LYS A  64     -22.450   8.888  14.850  1.00 90.31           H  
ATOM   1061  O   LYS A  64     -18.681   9.018  15.242  1.00 90.31           O  
ATOM   1062  CG  LYS A  64     -22.535   9.737  12.869  1.00 90.31           C  
ATOM   1063  HG2 LYS A  64     -21.899  10.341  12.223  1.00 90.31           H  
ATOM   1064  HG3 LYS A  64     -22.834   8.839  12.327  1.00 90.31           H  
ATOM   1065  CD  LYS A  64     -23.781  10.538  13.268  1.00 90.31           C  
ATOM   1066  HD2 LYS A  64     -23.469  11.470  13.740  1.00 90.31           H  
ATOM   1067  HD3 LYS A  64     -24.352   9.958  13.993  1.00 90.31           H  
ATOM   1068  CE  LYS A  64     -24.679  10.841  12.068  1.00 90.31           C  
ATOM   1069  HE2 LYS A  64     -24.934   9.896  11.587  1.00 90.31           H  
ATOM   1070  HE3 LYS A  64     -24.128  11.450  11.353  1.00 90.31           H  
ATOM   1071  NZ  LYS A  64     -25.915  11.535  12.516  1.00 90.31           N  
ATOM   1072  HZ1 LYS A  64     -25.701  12.408  12.977  1.00 90.31           H  
ATOM   1073  HZ2 LYS A  64     -26.408  10.971  13.193  1.00 90.31           H  
ATOM   1074  HZ3 LYS A  64     -26.545  11.708  11.745  1.00 90.31           H  
ATOM   1075  N   TYR A  65     -20.119   7.545  16.144  1.00 90.48           N  
ATOM   1076  H   TYR A  65     -20.991   7.052  16.017  1.00 90.48           H  
ATOM   1077  CA  TYR A  65     -19.380   7.329  17.386  1.00 90.48           C  
ATOM   1078  HA  TYR A  65     -19.217   8.290  17.873  1.00 90.48           H  
ATOM   1079  C   TYR A  65     -17.994   6.725  17.131  1.00 90.48           C  
ATOM   1080  CB  TYR A  65     -20.215   6.455  18.330  1.00 90.48           C  
ATOM   1081  HB2 TYR A  65     -21.144   6.975  18.567  1.00 90.48           H  
ATOM   1082  HB3 TYR A  65     -20.484   5.524  17.831  1.00 90.48           H  
ATOM   1083  O   TYR A  65     -17.003   7.246  17.634  1.00 90.48           O  
ATOM   1084  CG  TYR A  65     -19.494   6.119  19.617  1.00 90.48           C  
ATOM   1085  CD1 TYR A  65     -18.736   4.935  19.711  1.00 90.48           C  
ATOM   1086  HD1 TYR A  65     -18.692   4.251  18.876  1.00 90.48           H  
ATOM   1087  CD2 TYR A  65     -19.563   7.001  20.711  1.00 90.48           C  
ATOM   1088  HD2 TYR A  65     -20.164   7.897  20.648  1.00 90.48           H  
ATOM   1089  CE1 TYR A  65     -18.035   4.641  20.895  1.00 90.48           C  
ATOM   1090  HE1 TYR A  65     -17.452   3.735  20.980  1.00 90.48           H  
ATOM   1091  CE2 TYR A  65     -18.877   6.702  21.902  1.00 90.48           C  
ATOM   1092  HE2 TYR A  65     -18.965   7.360  22.753  1.00 90.48           H  
ATOM   1093  OH  TYR A  65     -17.426   5.239  23.134  1.00 90.48           O  
ATOM   1094  HH  TYR A  65     -17.643   5.855  23.837  1.00 90.48           H  
ATOM   1095  CZ  TYR A  65     -18.103   5.525  21.991  1.00 90.48           C  
ATOM   1096  N   LEU A  66     -17.886   5.684  16.302  1.00 88.18           N  
ATOM   1097  H   LEU A  66     -18.733   5.286  15.922  1.00 88.18           H  
ATOM   1098  CA  LEU A  66     -16.602   5.052  15.979  1.00 88.18           C  
ATOM   1099  HA  LEU A  66     -16.102   4.770  16.905  1.00 88.18           H  
ATOM   1100  C   LEU A  66     -15.656   6.009  15.253  1.00 88.18           C  
ATOM   1101  CB  LEU A  66     -16.841   3.800  15.120  1.00 88.18           C  
ATOM   1102  HB2 LEU A  66     -15.881   3.457  14.735  1.00 88.18           H  
ATOM   1103  HB3 LEU A  66     -17.461   4.075  14.266  1.00 88.18           H  
ATOM   1104  O   LEU A  66     -14.475   6.082  15.591  1.00 88.18           O  
ATOM   1105  CG  LEU A  66     -17.504   2.627  15.860  1.00 88.18           C  
ATOM   1106  HG  LEU A  66     -18.463   2.936  16.277  1.00 88.18           H  
ATOM   1107  CD1 LEU A  66     -17.749   1.493  14.865  1.00 88.18           C  
ATOM   1108 HD11 LEU A  66     -16.805   1.145  14.447  1.00 88.18           H  
ATOM   1109 HD12 LEU A  66     -18.397   1.845  14.062  1.00 88.18           H  
ATOM   1110 HD13 LEU A  66     -18.246   0.665  15.370  1.00 88.18           H  
ATOM   1111  CD2 LEU A  66     -16.642   2.095  17.006  1.00 88.18           C  
ATOM   1112 HD21 LEU A  66     -16.555   2.842  17.795  1.00 88.18           H  
ATOM   1113 HD22 LEU A  66     -15.649   1.832  16.640  1.00 88.18           H  
ATOM   1114 HD23 LEU A  66     -17.111   1.209  17.434  1.00 88.18           H  
ATOM   1115  N   ILE A  67     -16.175   6.783  14.296  1.00 86.88           N  
ATOM   1116  H   ILE A  67     -17.147   6.659  14.053  1.00 86.88           H  
ATOM   1117  CA  ILE A  67     -15.400   7.826  13.616  1.00 86.88           C  
ATOM   1118  HA  ILE A  67     -14.517   7.371  13.166  1.00 86.88           H  
ATOM   1119  C   ILE A  67     -14.906   8.851  14.638  1.00 86.88           C  
ATOM   1120  CB  ILE A  67     -16.238   8.481  12.497  1.00 86.88           C  
ATOM   1121  HB  ILE A  67     -17.203   8.774  12.911  1.00 86.88           H  
ATOM   1122  O   ILE A  67     -13.731   9.206  14.625  1.00 86.88           O  
ATOM   1123  CG1 ILE A  67     -16.472   7.470  11.351  1.00 86.88           C  
ATOM   1124 HG12 ILE A  67     -16.773   6.507  11.761  1.00 86.88           H  
ATOM   1125 HG13 ILE A  67     -15.541   7.314  10.806  1.00 86.88           H  
ATOM   1126  CG2 ILE A  67     -15.541   9.742  11.950  1.00 86.88           C  
ATOM   1127 HG21 ILE A  67     -16.107  10.166  11.121  1.00 86.88           H  
ATOM   1128 HG22 ILE A  67     -15.491  10.506  12.726  1.00 86.88           H  
ATOM   1129 HG23 ILE A  67     -14.534   9.498  11.612  1.00 86.88           H  
ATOM   1130  CD1 ILE A  67     -17.563   7.907  10.364  1.00 86.88           C  
ATOM   1131 HD11 ILE A  67     -17.753   7.097   9.660  1.00 86.88           H  
ATOM   1132 HD12 ILE A  67     -18.485   8.126  10.902  1.00 86.88           H  
ATOM   1133 HD13 ILE A  67     -17.248   8.786   9.802  1.00 86.88           H  
ATOM   1134  N   TYR A  68     -15.767   9.282  15.557  1.00 83.74           N  
ATOM   1135  H   TYR A  68     -16.723   8.959  15.511  1.00 83.74           H  
ATOM   1136  CA  TYR A  68     -15.423  10.240  16.601  1.00 83.74           C  
ATOM   1137  HA  TYR A  68     -15.026  11.140  16.132  1.00 83.74           H  
ATOM   1138  C   TYR A  68     -14.357   9.711  17.580  1.00 83.74           C  
ATOM   1139  CB  TYR A  68     -16.719  10.600  17.328  1.00 83.74           C  
ATOM   1140  HB2 TYR A  68     -17.454  10.942  16.600  1.00 83.74           H  
ATOM   1141  HB3 TYR A  68     -17.131   9.724  17.830  1.00 83.74           H  
ATOM   1142  O   TYR A  68     -13.415  10.423  17.953  1.00 83.74           O  
ATOM   1143  CG  TYR A  68     -16.514  11.693  18.331  1.00 83.74           C  
ATOM   1144  CD1 TYR A  68     -16.406  11.393  19.703  1.00 83.74           C  
ATOM   1145  HD1 TYR A  68     -16.512  10.374  20.047  1.00 83.74           H  
ATOM   1146  CD2 TYR A  68     -16.384  13.009  17.859  1.00 83.74           C  
ATOM   1147  HD2 TYR A  68     -16.441  13.220  16.801  1.00 83.74           H  
ATOM   1148  CE1 TYR A  68     -16.184  12.435  20.617  1.00 83.74           C  
ATOM   1149  HE1 TYR A  68     -16.127  12.233  21.677  1.00 83.74           H  
ATOM   1150  CE2 TYR A  68     -16.150  14.047  18.766  1.00 83.74           C  
ATOM   1151  HE2 TYR A  68     -16.038  15.067  18.427  1.00 83.74           H  
ATOM   1152  OH  TYR A  68     -15.863  14.769  20.982  1.00 83.74           O  
ATOM   1153  HH  TYR A  68     -16.008  14.469  21.883  1.00 83.74           H  
ATOM   1154  CZ  TYR A  68     -16.059  13.753  20.132  1.00 83.74           C  
ATOM   1155  N   VAL A  69     -14.452   8.437  17.974  1.00 81.24           N  
ATOM   1156  H   VAL A  69     -15.262   7.912  17.676  1.00 81.24           H  
ATOM   1157  CA  VAL A  69     -13.447   7.757  18.805  1.00 81.24           C  
ATOM   1158  HA  VAL A  69     -13.293   8.343  19.711  1.00 81.24           H  
ATOM   1159  C   VAL A  69     -12.110   7.692  18.070  1.00 81.24           C  
ATOM   1160  CB  VAL A  69     -13.927   6.371  19.268  1.00 81.24           C  
ATOM   1161  HB  VAL A  69     -14.281   5.797  18.412  1.00 81.24           H  
ATOM   1162  O   VAL A  69     -11.116   8.201  18.594  1.00 81.24           O  
ATOM   1163  CG1 VAL A  69     -12.811   5.585  19.970  1.00 81.24           C  
ATOM   1164 HG11 VAL A  69     -12.015   5.332  19.269  1.00 81.24           H  
ATOM   1165 HG12 VAL A  69     -12.391   6.162  20.794  1.00 81.24           H  
ATOM   1166 HG13 VAL A  69     -13.209   4.648  20.360  1.00 81.24           H  
ATOM   1167  CG2 VAL A  69     -15.064   6.528  20.285  1.00 81.24           C  
ATOM   1168 HG21 VAL A  69     -14.715   7.050  21.176  1.00 81.24           H  
ATOM   1169 HG22 VAL A  69     -15.425   5.542  20.577  1.00 81.24           H  
ATOM   1170 HG23 VAL A  69     -15.900   7.081  19.856  1.00 81.24           H  
ATOM   1171  N   ARG A  70     -12.107   7.194  16.827  1.00 79.17           N  
ATOM   1172  H   ARG A  70     -12.974   6.823  16.464  1.00 79.17           H  
ATOM   1173  CA  ARG A  70     -10.911   7.108  15.976  1.00 79.17           C  
ATOM   1174  HA  ARG A  70     -10.168   6.497  16.488  1.00 79.17           H  
ATOM   1175  C   ARG A  70     -10.284   8.479  15.745  1.00 79.17           C  
ATOM   1176  CB  ARG A  70     -11.288   6.430  14.649  1.00 79.17           C  
ATOM   1177  HB2 ARG A  70     -11.895   5.552  14.868  1.00 79.17           H  
ATOM   1178  HB3 ARG A  70     -11.876   7.112  14.035  1.00 79.17           H  
ATOM   1179  O   ARG A  70      -9.069   8.613  15.826  1.00 79.17           O  
ATOM   1180  CG  ARG A  70     -10.046   5.963  13.874  1.00 79.17           C  
ATOM   1181  HG2 ARG A  70      -9.483   5.282  14.511  1.00 79.17           H  
ATOM   1182  HG3 ARG A  70      -9.405   6.814  13.641  1.00 79.17           H  
ATOM   1183  CD  ARG A  70     -10.429   5.215  12.585  1.00 79.17           C  
ATOM   1184  HD2 ARG A  70     -11.486   4.951  12.613  1.00 79.17           H  
ATOM   1185  HD3 ARG A  70      -9.853   4.291  12.554  1.00 79.17           H  
ATOM   1186  NE  ARG A  70     -10.133   5.995  11.364  1.00 79.17           N  
ATOM   1187  HE  ARG A  70      -9.666   6.881  11.494  1.00 79.17           H  
ATOM   1188  NH1 ARG A  70     -10.898   4.455   9.830  1.00 79.17           N  
ATOM   1189 HH11 ARG A  70     -10.873   4.086   8.890  1.00 79.17           H  
ATOM   1190 HH12 ARG A  70     -11.211   3.856  10.579  1.00 79.17           H  
ATOM   1191  NH2 ARG A  70      -9.853   6.278   9.114  1.00 79.17           N  
ATOM   1192 HH21 ARG A  70      -9.920   5.885   8.186  1.00 79.17           H  
ATOM   1193 HH22 ARG A  70      -9.325   7.124   9.270  1.00 79.17           H  
ATOM   1194  CZ  ARG A  70     -10.302   5.578  10.117  1.00 79.17           C  
ATOM   1195  N   GLN A  71     -11.101   9.514  15.545  1.00 72.32           N  
ATOM   1196  H   GLN A  71     -12.089   9.331  15.449  1.00 72.32           H  
ATOM   1197  CA  GLN A  71     -10.632  10.893  15.406  1.00 72.32           C  
ATOM   1198  HA  GLN A  71      -9.967  10.939  14.544  1.00 72.32           H  
ATOM   1199  C   GLN A  71      -9.839  11.364  16.627  1.00 72.32           C  
ATOM   1200  CB  GLN A  71     -11.798  11.849  15.133  1.00 72.32           C  
ATOM   1201  HB2 GLN A  71     -11.501  12.863  15.400  1.00 72.32           H  
ATOM   1202  HB3 GLN A  71     -12.654  11.572  15.748  1.00 72.32           H  
ATOM   1203  O   GLN A  71      -8.862  12.080  16.462  1.00 72.32           O  
ATOM   1204  CG  GLN A  71     -12.191  11.849  13.649  1.00 72.32           C  
ATOM   1205  HG2 GLN A  71     -11.367  12.258  13.065  1.00 72.32           H  
ATOM   1206  HG3 GLN A  71     -12.367  10.830  13.305  1.00 72.32           H  
ATOM   1207  CD  GLN A  71     -13.437  12.683  13.372  1.00 72.32           C  
ATOM   1208  NE2 GLN A  71     -13.916  12.701  12.148  1.00 72.32           N  
ATOM   1209 HE21 GLN A  71     -14.747  13.258  12.014  1.00 72.32           H  
ATOM   1210 HE22 GLN A  71     -13.483  12.161  11.413  1.00 72.32           H  
ATOM   1211  OE1 GLN A  71     -14.016  13.330  14.227  1.00 72.32           O  
ATOM   1212  N   GLY A  72     -10.174  10.931  17.844  1.00 69.15           N  
ATOM   1213  H   GLY A  72     -10.908  10.241  17.923  1.00 69.15           H  
ATOM   1214  CA  GLY A  72      -9.377  11.290  19.026  1.00 69.15           C  
ATOM   1215  HA2 GLY A  72      -9.170  12.360  19.031  1.00 69.15           H  
ATOM   1216  HA3 GLY A  72      -9.904  11.024  19.942  1.00 69.15           H  
ATOM   1217  C   GLY A  72      -8.078  10.530  19.165  1.00 69.15           C  
ATOM   1218  O   GLY A  72      -7.104  11.062  19.693  1.00 69.15           O  
ATOM   1219  N   GLU A  73      -8.050   9.287  18.699  1.00 65.43           N  
ATOM   1220  H   GLU A  73      -8.887   8.882  18.304  1.00 65.43           H  
ATOM   1221  CA  GLU A  73      -6.803   8.537  18.587  1.00 65.43           C  
ATOM   1222  HA  GLU A  73      -6.275   8.556  19.541  1.00 65.43           H  
ATOM   1223  C   GLU A  73      -5.891   9.189  17.545  1.00 65.43           C  
ATOM   1224  CB  GLU A  73      -7.093   7.081  18.222  1.00 65.43           C  
ATOM   1225  HB2 GLU A  73      -7.638   7.052  17.279  1.00 65.43           H  
ATOM   1226  HB3 GLU A  73      -6.144   6.560  18.091  1.00 65.43           H  
ATOM   1227  O   GLU A  73      -4.689   9.327  17.783  1.00 65.43           O  
ATOM   1228  CG  GLU A  73      -7.903   6.367  19.314  1.00 65.43           C  
ATOM   1229  HG2 GLU A  73      -7.319   6.369  20.234  1.00 65.43           H  
ATOM   1230  HG3 GLU A  73      -8.827   6.914  19.503  1.00 65.43           H  
ATOM   1231  CD  GLU A  73      -8.264   4.927  18.934  1.00 65.43           C  
ATOM   1232  OE1 GLU A  73      -8.717   4.214  19.854  1.00 65.43           O  
ATOM   1233  OE2 GLU A  73      -8.093   4.565  17.748  1.00 65.43           O  
ATOM   1234  N   THR A  74      -6.465   9.671  16.435  1.00 55.95           N  
ATOM   1235  H   THR A  74      -7.440   9.471  16.266  1.00 55.95           H  
ATOM   1236  CA  THR A  74      -5.717  10.400  15.411  1.00 55.95           C  
ATOM   1237  HA  THR A  74      -4.769   9.882  15.264  1.00 55.95           H  
ATOM   1238  C   THR A  74      -5.367  11.813  15.826  1.00 55.95           C  
ATOM   1239  CB  THR A  74      -6.401  10.451  14.041  1.00 55.95           C  
ATOM   1240  HB  THR A  74      -5.774  11.035  13.368  1.00 55.95           H  
ATOM   1241  O   THR A  74      -4.279  12.229  15.492  1.00 55.95           O  
ATOM   1242  CG2 THR A  74      -6.579   9.061  13.435  1.00 55.95           C  
ATOM   1243 HG21 THR A  74      -7.037   9.154  12.450  1.00 55.95           H  
ATOM   1244 HG22 THR A  74      -5.606   8.581  13.329  1.00 55.95           H  
ATOM   1245 HG23 THR A  74      -7.214   8.443  14.069  1.00 55.95           H  
ATOM   1246  OG1 THR A  74      -7.669  11.051  14.090  1.00 55.95           O  
ATOM   1247  HG1 THR A  74      -7.675  11.762  14.736  1.00 55.95           H  
ATOM   1248  N   GLU A  75      -6.180  12.565  16.572  1.00 54.35           N  
ATOM   1249  H   GLU A  75      -7.100  12.218  16.802  1.00 54.35           H  
ATOM   1250  CA  GLU A  75      -5.835  13.928  17.013  1.00 54.35           C  
ATOM   1251  HA  GLU A  75      -5.534  14.518  16.148  1.00 54.35           H  
ATOM   1252  C   GLU A  75      -4.646  13.934  17.975  1.00 54.35           C  
ATOM   1253  CB  GLU A  75      -7.035  14.621  17.666  1.00 54.35           C  
ATOM   1254  HB2 GLU A  75      -7.574  13.904  18.286  1.00 54.35           H  
ATOM   1255  HB3 GLU A  75      -6.671  15.426  18.304  1.00 54.35           H  
ATOM   1256  O   GLU A  75      -3.813  14.835  17.904  1.00 54.35           O  
ATOM   1257  CG  GLU A  75      -7.968  15.236  16.614  1.00 54.35           C  
ATOM   1258  HG2 GLU A  75      -8.297  14.468  15.914  1.00 54.35           H  
ATOM   1259  HG3 GLU A  75      -7.398  15.967  16.041  1.00 54.35           H  
ATOM   1260  CD  GLU A  75      -9.190  15.930  17.230  1.00 54.35           C  
ATOM   1261  OE1 GLU A  75      -9.974  16.486  16.430  1.00 54.35           O  
ATOM   1262  OE2 GLU A  75      -9.335  15.903  18.475  1.00 54.35           O  
ATOM   1263  N   LYS A  76      -4.458  12.862  18.760  1.00 53.10           N  
ATOM   1264  H   LYS A  76      -5.181  12.157  18.784  1.00 53.10           H  
ATOM   1265  CA  LYS A  76      -3.189  12.626  19.474  1.00 53.10           C  
ATOM   1266  HA  LYS A  76      -2.975  13.500  20.089  1.00 53.10           H  
ATOM   1267  C   LYS A  76      -1.982  12.490  18.528  1.00 53.10           C  
ATOM   1268  CB  LYS A  76      -3.314  11.395  20.385  1.00 53.10           C  
ATOM   1269  HB2 LYS A  76      -3.674  10.549  19.801  1.00 53.10           H  
ATOM   1270  HB3 LYS A  76      -2.328  11.143  20.777  1.00 53.10           H  
ATOM   1271  O   LYS A  76      -0.845  12.495  18.992  1.00 53.10           O  
ATOM   1272  CG  LYS A  76      -4.252  11.644  21.574  1.00 53.10           C  
ATOM   1273  HG2 LYS A  76      -3.847  12.448  22.189  1.00 53.10           H  
ATOM   1274  HG3 LYS A  76      -5.236  11.945  21.214  1.00 53.10           H  
ATOM   1275  CD  LYS A  76      -4.388  10.374  22.421  1.00 53.10           C  
ATOM   1276  HD2 LYS A  76      -4.750   9.567  21.785  1.00 53.10           H  
ATOM   1277  HD3 LYS A  76      -3.413  10.106  22.827  1.00 53.10           H  
ATOM   1278  CE  LYS A  76      -5.384  10.615  23.557  1.00 53.10           C  
ATOM   1279  HE2 LYS A  76      -6.326  10.942  23.115  1.00 53.10           H  
ATOM   1280  HE3 LYS A  76      -5.012  11.426  24.183  1.00 53.10           H  
ATOM   1281  NZ  LYS A  76      -5.596   9.386  24.360  1.00 53.10           N  
ATOM   1282  HZ1 LYS A  76      -5.949   8.645  23.770  1.00 53.10           H  
ATOM   1283  HZ2 LYS A  76      -6.274   9.554  25.089  1.00 53.10           H  
ATOM   1284  HZ3 LYS A  76      -4.730   9.078  24.779  1.00 53.10           H  
ATOM   1285  N   LYS A  77      -2.202  12.365  17.216  1.00 40.38           N  
ATOM   1286  H   LYS A  77      -3.168  12.358  16.922  1.00 40.38           H  
ATOM   1287  CA  LYS A  77      -1.177  12.173  16.183  1.00 40.38           C  
ATOM   1288  HA  LYS A  77      -0.221  12.476  16.609  1.00 40.38           H  
ATOM   1289  C   LYS A  77      -1.272  13.043  14.920  1.00 40.38           C  
ATOM   1290  CB  LYS A  77      -1.096  10.673  15.841  1.00 40.38           C  
ATOM   1291  HB2 LYS A  77      -2.051  10.186  16.038  1.00 40.38           H  
ATOM   1292  HB3 LYS A  77      -0.864  10.539  14.784  1.00 40.38           H  
ATOM   1293  O   LYS A  77      -0.290  13.005  14.190  1.00 40.38           O  
ATOM   1294  CG  LYS A  77       0.018  10.016  16.667  1.00 40.38           C  
ATOM   1295  HG2 LYS A  77       0.971  10.479  16.413  1.00 40.38           H  
ATOM   1296  HG3 LYS A  77      -0.178  10.167  17.729  1.00 40.38           H  
ATOM   1297  CD  LYS A  77       0.099   8.515  16.387  1.00 40.38           C  
ATOM   1298  HD2 LYS A  77       0.237   8.351  15.318  1.00 40.38           H  
ATOM   1299  HD3 LYS A  77      -0.837   8.053  16.699  1.00 40.38           H  
ATOM   1300  CE  LYS A  77       1.270   7.900  17.161  1.00 40.38           C  
ATOM   1301  HE2 LYS A  77       1.174   8.180  18.210  1.00 40.38           H  
ATOM   1302  HE3 LYS A  77       2.200   8.323  16.783  1.00 40.38           H  
ATOM   1303  NZ  LYS A  77       1.275   6.421  17.026  1.00 40.38           N  
ATOM   1304  HZ1 LYS A  77       2.048   6.008  17.528  1.00 40.38           H  
ATOM   1305  HZ2 LYS A  77       1.338   6.151  16.054  1.00 40.38           H  
ATOM   1306  HZ3 LYS A  77       0.415   6.033  17.386  1.00 40.38           H  
ATOM   1307  N   THR A  78      -2.346  13.796  14.643  1.00 33.95           N  
ATOM   1308  H   THR A  78      -3.148  13.590  15.221  1.00 33.95           H  
ATOM   1309  CA  THR A  78      -2.567  14.862  13.627  1.00 33.95           C  
ATOM   1310  HA  THR A  78      -2.297  15.810  14.093  1.00 33.95           H  
ATOM   1311  C   THR A  78      -4.055  14.972  13.223  1.00 33.95           C  
ATOM   1312  CB  THR A  78      -1.737  14.733  12.328  1.00 33.95           C  
ATOM   1313  HB  THR A  78      -2.263  15.249  11.525  1.00 33.95           H  
ATOM   1314  O   THR A  78      -4.703  13.989  12.881  1.00 33.95           O  
ATOM   1315  CG2 THR A  78      -0.368  15.415  12.472  1.00 33.95           C  
ATOM   1316 HG21 THR A  78       0.316  15.038  11.712  1.00 33.95           H  
ATOM   1317 HG22 THR A  78      -0.494  16.487  12.325  1.00 33.95           H  
ATOM   1318 HG23 THR A  78       0.064  15.264  13.461  1.00 33.95           H  
ATOM   1319  OG1 THR A  78      -1.530  13.407  11.912  1.00 33.95           O  
ATOM   1320  HG1 THR A  78      -1.034  13.002  12.628  1.00 33.95           H  
ATOM   1321  N   LEU A  79      -4.589  16.202  13.238  1.00 32.49           N  
ATOM   1322  H   LEU A  79      -3.996  16.954  13.558  1.00 32.49           H  
ATOM   1323  CA  LEU A  79      -5.932  16.598  12.782  1.00 32.49           C  
ATOM   1324  HA  LEU A  79      -6.695  16.082  13.364  1.00 32.49           H  
ATOM   1325  C   LEU A  79      -6.147  16.289  11.289  1.00 32.49           C  
ATOM   1326  CB  LEU A  79      -6.059  18.128  12.985  1.00 32.49           C  
ATOM   1327  HB2 LEU A  79      -6.802  18.514  12.286  1.00 32.49           H  
ATOM   1328  HB3 LEU A  79      -5.115  18.593  12.701  1.00 32.49           H  
ATOM   1329  O   LEU A  79      -5.448  16.841  10.438  1.00 32.49           O  
ATOM   1330  CG  LEU A  79      -6.456  18.574  14.406  1.00 32.49           C  
ATOM   1331  HG  LEU A  79      -6.257  17.769  15.113  1.00 32.49           H  
ATOM   1332  CD1 LEU A  79      -5.651  19.800  14.843  1.00 32.49           C  
ATOM   1333 HD11 LEU A  79      -5.819  20.626  14.153  1.00 32.49           H  
ATOM   1334 HD12 LEU A  79      -5.966  20.097  15.843  1.00 32.49           H  
ATOM   1335 HD13 LEU A  79      -4.590  19.552  14.873  1.00 32.49           H  
ATOM   1336  CD2 LEU A  79      -7.940  18.941  14.447  1.00 32.49           C  
ATOM   1337 HD21 LEU A  79      -8.224  19.202  15.466  1.00 32.49           H  
ATOM   1338 HD22 LEU A  79      -8.156  19.780  13.785  1.00 32.49           H  
ATOM   1339 HD23 LEU A  79      -8.541  18.078  14.158  1.00 32.49           H  
ATOM   1340  N   THR A  80      -7.143  15.479  10.927  1.00 31.19           N  
ATOM   1341  H   THR A  80      -7.638  14.963  11.640  1.00 31.19           H  
ATOM   1342  CA  THR A  80      -7.676  15.453   9.552  1.00 31.19           C  
ATOM   1343  HA  THR A  80      -7.524  16.440   9.115  1.00 31.19           H  
ATOM   1344  C   THR A  80      -9.181  15.190   9.575  1.00 31.19           C  
ATOM   1345  CB  THR A  80      -6.950  14.453   8.632  1.00 31.19           C  
ATOM   1346  HB  THR A  80      -7.237  13.432   8.883  1.00 31.19           H  
ATOM   1347  O   THR A  80      -9.642  14.105   9.914  1.00 31.19           O  
ATOM   1348  CG2 THR A  80      -7.254  14.739   7.159  1.00 31.19           C  
ATOM   1349 HG21 THR A  80      -6.898  15.733   6.887  1.00 31.19           H  
ATOM   1350 HG22 THR A  80      -8.327  14.678   6.980  1.00 31.19           H  
ATOM   1351 HG23 THR A  80      -6.753  13.996   6.539  1.00 31.19           H  
ATOM   1352  OG1 THR A  80      -5.552  14.587   8.746  1.00 31.19           O  
ATOM   1353  HG1 THR A  80      -5.383  15.287   9.381  1.00 31.19           H  
ATOM   1354  N   LEU A  81      -9.940  16.225   9.217  1.00 32.18           N  
ATOM   1355  H   LEU A  81      -9.468  17.079   8.956  1.00 32.18           H  
ATOM   1356  CA  LEU A  81     -11.386  16.209   9.027  1.00 32.18           C  
ATOM   1357  HA  LEU A  81     -11.865  15.611   9.802  1.00 32.18           H  
ATOM   1358  C   LEU A  81     -11.683  15.597   7.653  1.00 32.18           C  
ATOM   1359  CB  LEU A  81     -11.895  17.666   9.089  1.00 32.18           C  
ATOM   1360  HB2 LEU A  81     -12.946  17.686   8.797  1.00 32.18           H  
ATOM   1361  HB3 LEU A  81     -11.347  18.246   8.346  1.00 32.18           H  
ATOM   1362  O   LEU A  81     -11.441  16.243   6.635  1.00 32.18           O  
ATOM   1363  CG  LEU A  81     -11.746  18.359  10.456  1.00 32.18           C  
ATOM   1364  HG  LEU A  81     -10.768  18.137  10.881  1.00 32.18           H  
ATOM   1365  CD1 LEU A  81     -11.851  19.876  10.287  1.00 32.18           C  
ATOM   1366 HD11 LEU A  81     -11.057  20.232   9.630  1.00 32.18           H  
ATOM   1367 HD12 LEU A  81     -12.820  20.139   9.862  1.00 32.18           H  
ATOM   1368 HD13 LEU A  81     -11.743  20.358  11.259  1.00 32.18           H  
ATOM   1369  CD2 LEU A  81     -12.831  17.901  11.429  1.00 32.18           C  
ATOM   1370 HD21 LEU A  81     -13.821  18.132  11.036  1.00 32.18           H  
ATOM   1371 HD22 LEU A  81     -12.750  16.828  11.600  1.00 32.18           H  
ATOM   1372 HD23 LEU A  81     -12.700  18.404  12.387  1.00 32.18           H  
ATOM   1373  N   LEU A  82     -12.200  14.371   7.610  1.00 38.93           N  
ATOM   1374  H   LEU A  82     -12.318  13.858   8.472  1.00 38.93           H  
ATOM   1375  CA  LEU A  82     -12.813  13.822   6.402  1.00 38.93           C  
ATOM   1376  HA  LEU A  82     -12.848  14.601   5.640  1.00 38.93           H  
ATOM   1377  C   LEU A  82     -14.264  13.468   6.702  1.00 38.93           C  
ATOM   1378  CB  LEU A  82     -11.995  12.664   5.811  1.00 38.93           C  
ATOM   1379  HB2 LEU A  82     -12.589  12.176   5.039  1.00 38.93           H  
ATOM   1380  HB3 LEU A  82     -11.806  11.934   6.599  1.00 38.93           H  
ATOM   1381  O   LEU A  82     -14.584  12.661   7.573  1.00 38.93           O  
ATOM   1382  CG  LEU A  82     -10.655  13.109   5.192  1.00 38.93           C  
ATOM   1383  HG  LEU A  82     -10.074  13.648   5.941  1.00 38.93           H  
ATOM   1384  CD1 LEU A  82      -9.851  11.880   4.770  1.00 38.93           C  
ATOM   1385 HD11 LEU A  82      -8.886  12.188   4.365  1.00 38.93           H  
ATOM   1386 HD12 LEU A  82      -9.677  11.242   5.637  1.00 38.93           H  
ATOM   1387 HD13 LEU A  82     -10.398  11.317   4.015  1.00 38.93           H  
ATOM   1388  CD2 LEU A  82     -10.818  14.002   3.955  1.00 38.93           C  
ATOM   1389 HD21 LEU A  82     -11.262  14.957   4.237  1.00 38.93           H  
ATOM   1390 HD22 LEU A  82     -11.450  13.508   3.218  1.00 38.93           H  
ATOM   1391 HD23 LEU A  82      -9.841  14.205   3.517  1.00 38.93           H  
ATOM   1392  N   THR A  83     -15.121  14.176   5.983  1.00 31.41           N  
ATOM   1393  H   THR A  83     -14.734  14.797   5.287  1.00 31.41           H  
ATOM   1394  CA  THR A  83     -16.565  14.043   5.897  1.00 31.41           C  
ATOM   1395  HA  THR A  83     -16.976  14.116   6.904  1.00 31.41           H  
ATOM   1396  C   THR A  83     -16.970  12.700   5.274  1.00 31.41           C  
ATOM   1397  CB  THR A  83     -17.108  15.193   5.025  1.00 31.41           C  
ATOM   1398  HB  THR A  83     -18.029  14.880   4.532  1.00 31.41           H  
ATOM   1399  O   THR A  83     -16.253  12.177   4.419  1.00 31.41           O  
ATOM   1400  CG2 THR A  83     -17.397  16.436   5.862  1.00 31.41           C  
ATOM   1401 HG21 THR A  83     -18.153  16.206   6.612  1.00 31.41           H  
ATOM   1402 HG22 THR A  83     -16.486  16.772   6.359  1.00 31.41           H  
ATOM   1403 HG23 THR A  83     -17.772  17.232   5.219  1.00 31.41           H  
ATOM   1404  OG1 THR A  83     -16.160  15.596   4.052  1.00 31.41           O  
ATOM   1405  HG1 THR A  83     -16.638  15.822   3.251  1.00 31.41           H  
ATOM   1406  N   PRO A  84     -18.129  12.142   5.661  1.00 38.39           N  
ATOM   1407  CA  PRO A  84     -18.649  10.905   5.091  1.00 38.39           C  
ATOM   1408  HA  PRO A  84     -17.871  10.142   5.082  1.00 38.39           H  
ATOM   1409  C   PRO A  84     -19.142  11.136   3.655  1.00 38.39           C  
ATOM   1410  CB  PRO A  84     -19.765  10.462   6.044  1.00 38.39           C  
ATOM   1411  HB2 PRO A  84     -19.338   9.836   6.828  1.00 38.39           H  
ATOM   1412  HB3 PRO A  84     -20.562   9.928   5.527  1.00 38.39           H  
ATOM   1413  O   PRO A  84     -20.091  11.886   3.427  1.00 38.39           O  
ATOM   1414  CG  PRO A  84     -20.262  11.771   6.658  1.00 38.39           C  
ATOM   1415  HG2 PRO A  84     -20.679  11.616   7.653  1.00 38.39           H  
ATOM   1416  HG3 PRO A  84     -21.005  12.224   6.001  1.00 38.39           H  
ATOM   1417  CD  PRO A  84     -19.015  12.648   6.697  1.00 38.39           C  
ATOM   1418  HD2 PRO A  84     -19.289  13.688   6.517  1.00 38.39           H  
ATOM   1419  HD3 PRO A  84     -18.530  12.547   7.669  1.00 38.39           H  
ATOM   1420  N   SER A  85     -18.497  10.477   2.691  1.00 35.00           N  
ATOM   1421  H   SER A  85     -17.707   9.905   2.954  1.00 35.00           H  
ATOM   1422  CA  SER A  85     -19.046  10.289   1.348  1.00 35.00           C  
ATOM   1423  HA  SER A  85     -19.558  11.200   1.038  1.00 35.00           H  
ATOM   1424  C   SER A  85     -20.047   9.141   1.408  1.00 35.00           C  
ATOM   1425  CB  SER A  85     -17.942  10.006   0.327  1.00 35.00           C  
ATOM   1426  HB2 SER A  85     -17.505   9.023   0.501  1.00 35.00           H  
ATOM   1427  HB3 SER A  85     -17.164  10.762   0.429  1.00 35.00           H  
ATOM   1428  O   SER A  85     -19.694   8.009   1.730  1.00 35.00           O  
ATOM   1429  OG  SER A  85     -18.469  10.080  -0.982  1.00 35.00           O  
ATOM   1430  HG  SER A  85     -18.771   9.215  -1.269  1.00 35.00           H  
ATOM   1431  N   VAL A  86     -21.308   9.466   1.152  1.00 32.28           N  
ATOM   1432  H   VAL A  86     -21.492  10.425   0.896  1.00 32.28           H  
ATOM   1433  CA  VAL A  86     -22.425   8.531   1.050  1.00 32.28           C  
ATOM   1434  HA  VAL A  86     -22.379   7.798   1.855  1.00 32.28           H  
ATOM   1435  C   VAL A  86     -22.317   7.809  -0.289  1.00 32.28           C  
ATOM   1436  CB  VAL A  86     -23.753   9.320   1.149  1.00 32.28           C  
ATOM   1437  HB  VAL A  86     -23.764  10.101   0.388  1.00 32.28           H  
ATOM   1438  O   VAL A  86     -22.714   8.368  -1.302  1.00 32.28           O  
ATOM   1439  CG1 VAL A  86     -24.996   8.444   0.947  1.00 32.28           C  
ATOM   1440 HG11 VAL A  86     -25.003   8.020  -0.057  1.00 32.28           H  
ATOM   1441 HG12 VAL A  86     -25.005   7.632   1.675  1.00 32.28           H  
ATOM   1442 HG13 VAL A  86     -25.898   9.045   1.064  1.00 32.28           H  
ATOM   1443  CG2 VAL A  86     -23.884  10.009   2.516  1.00 32.28           C  
ATOM   1444 HG21 VAL A  86     -24.826  10.556   2.564  1.00 32.28           H  
ATOM   1445 HG22 VAL A  86     -23.861   9.263   3.310  1.00 32.28           H  
ATOM   1446 HG23 VAL A  86     -23.069  10.717   2.666  1.00 32.28           H  
ATOM   1447  N   GLU A  87     -21.814   6.577  -0.300  1.00 38.51           N  
ATOM   1448  H   GLU A  87     -21.356   6.224   0.528  1.00 38.51           H  
ATOM   1449  CA  GLU A  87     -22.155   5.607  -1.344  1.00 38.51           C  
ATOM   1450  HA  GLU A  87     -23.070   5.944  -1.831  1.00 38.51           H  
ATOM   1451  C   GLU A  87     -22.482   4.264  -0.695  1.00 38.51           C  
ATOM   1452  CB  GLU A  87     -21.114   5.498  -2.468  1.00 38.51           C  
ATOM   1453  HB2 GLU A  87     -20.118   5.356  -2.049  1.00 38.51           H  
ATOM   1454  HB3 GLU A  87     -21.374   4.630  -3.074  1.00 38.51           H  
ATOM   1455  O   GLU A  87     -21.638   3.519  -0.205  1.00 38.51           O  
ATOM   1456  CG  GLU A  87     -21.146   6.752  -3.363  1.00 38.51           C  
ATOM   1457  HG2 GLU A  87     -22.185   6.999  -3.580  1.00 38.51           H  
ATOM   1458  HG3 GLU A  87     -20.699   7.582  -2.816  1.00 38.51           H  
ATOM   1459  CD  GLU A  87     -20.415   6.601  -4.703  1.00 38.51           C  
ATOM   1460  OE1 GLU A  87     -20.532   7.545  -5.519  1.00 38.51           O  
ATOM   1461  OE2 GLU A  87     -19.749   5.563  -4.911  1.00 38.51           O  
ATOM   1462  N   THR A  88     -23.781   4.018  -0.652  1.00 29.49           N  
ATOM   1463  H   THR A  88     -24.402   4.746  -0.975  1.00 29.49           H  
ATOM   1464  CA  THR A  88     -24.447   2.783  -0.281  1.00 29.49           C  
ATOM   1465  HA  THR A  88     -24.138   2.476   0.718  1.00 29.49           H  
ATOM   1466  C   THR A  88     -24.086   1.708  -1.304  1.00 29.49           C  
ATOM   1467  CB  THR A  88     -25.973   3.049  -0.322  1.00 29.49           C  
ATOM   1468  HB  THR A  88     -26.353   2.930  -1.336  1.00 29.49           H  
ATOM   1469  O   THR A  88     -24.610   1.748  -2.409  1.00 29.49           O  
ATOM   1470  CG2 THR A  88     -26.762   2.127   0.600  1.00 29.49           C  
ATOM   1471 HG21 THR A  88     -26.420   2.248   1.628  1.00 29.49           H  
ATOM   1472 HG22 THR A  88     -27.825   2.359   0.537  1.00 29.49           H  
ATOM   1473 HG23 THR A  88     -26.612   1.093   0.290  1.00 29.49           H  
ATOM   1474  OG1 THR A  88     -26.285   4.374   0.067  1.00 29.49           O  
ATOM   1475  HG1 THR A  88     -27.233   4.480  -0.039  1.00 29.49           H  
ATOM   1476  N   ASN A  89     -23.222   0.750  -0.963  1.00 41.44           N  
ATOM   1477  H   ASN A  89     -22.675   0.861  -0.121  1.00 41.44           H  
ATOM   1478  CA  ASN A  89     -23.195  -0.559  -1.617  1.00 41.44           C  
ATOM   1479  HA  ASN A  89     -24.211  -0.783  -1.940  1.00 41.44           H  
ATOM   1480  C   ASN A  89     -22.803  -1.643  -0.606  1.00 41.44           C  
ATOM   1481  CB  ASN A  89     -22.330  -0.568  -2.889  1.00 41.44           C  
ATOM   1482  HB2 ASN A  89     -21.409  -0.011  -2.715  1.00 41.44           H  
ATOM   1483  HB3 ASN A  89     -22.063  -1.596  -3.133  1.00 41.44           H  
ATOM   1484  O   ASN A  89     -21.723  -1.659  -0.024  1.00 41.44           O  
ATOM   1485  CG  ASN A  89     -23.086  -0.007  -4.086  1.00 41.44           C  
ATOM   1486  ND2 ASN A  89     -22.569   1.016  -4.727  1.00 41.44           N  
ATOM   1487 HD21 ASN A  89     -23.155   1.426  -5.440  1.00 41.44           H  
ATOM   1488 HD22 ASN A  89     -21.740   1.474  -4.377  1.00 41.44           H  
ATOM   1489  OD1 ASN A  89     -24.152  -0.475  -4.459  1.00 41.44           O  
ATOM   1490  N   ASP A  90     -23.787  -2.499  -0.399  1.00 32.69           N  
ATOM   1491  H   ASP A  90     -24.613  -2.335  -0.956  1.00 32.69           H  
ATOM   1492  CA  ASP A  90     -23.843  -3.761   0.317  1.00 32.69           C  
ATOM   1493  HA  ASP A  90     -23.897  -3.593   1.393  1.00 32.69           H  
ATOM   1494  C   ASP A  90     -22.666  -4.703  -0.015  1.00 32.69           C  
ATOM   1495  CB  ASP A  90     -25.191  -4.317  -0.188  1.00 32.69           C  
ATOM   1496  HB2 ASP A  90     -25.958  -3.556  -0.047  1.00 32.69           H  
ATOM   1497  HB3 ASP A  90     -25.124  -4.509  -1.259  1.00 32.69           H  
ATOM   1498  O   ASP A  90     -22.539  -5.137  -1.157  1.00 32.69           O  
ATOM   1499  CG  ASP A  90     -25.696  -5.570   0.507  1.00 32.69           C  
ATOM   1500  OD1 ASP A  90     -25.368  -5.730   1.703  1.00 32.69           O  
ATOM   1501  OD2 ASP A  90     -26.477  -6.299  -0.143  1.00 32.69           O  
ATOM   1502  N   ALA A  91     -21.794  -4.971   0.968  1.00 43.60           N  
ATOM   1503  H   ALA A  91     -21.878  -4.375   1.779  1.00 43.60           H  
ATOM   1504  CA  ALA A  91     -21.070  -6.236   1.194  1.00 43.60           C  
ATOM   1505  HA  ALA A  91     -21.773  -6.948   1.628  1.00 43.60           H  
ATOM   1506  C   ALA A  91     -19.916  -6.033   2.198  1.00 43.60           C  
ATOM   1507  CB  ALA A  91     -20.518  -6.872  -0.094  1.00 43.60           C  
ATOM   1508  HB1 ALA A  91     -19.870  -7.711   0.160  1.00 43.60           H  
ATOM   1509  HB2 ALA A  91     -19.946  -6.135  -0.657  1.00 43.60           H  
ATOM   1510  HB3 ALA A  91     -21.336  -7.250  -0.708  1.00 43.60           H  
ATOM   1511  O   ALA A  91     -18.810  -5.619   1.859  1.00 43.60           O  
ATOM   1512  N   THR A  92     -20.167  -6.377   3.459  1.00 33.33           N  
ATOM   1513  H   THR A  92     -21.118  -6.631   3.683  1.00 33.33           H  
ATOM   1514  CA  THR A  92     -19.150  -6.770   4.451  1.00 33.33           C  
ATOM   1515  HA  THR A  92     -18.526  -5.917   4.714  1.00 33.33           H  
ATOM   1516  C   THR A  92     -18.275  -7.887   3.847  1.00 33.33           C  
ATOM   1517  CB  THR A  92     -19.933  -7.283   5.677  1.00 33.33           C  
ATOM   1518  HB  THR A  92     -20.479  -8.184   5.397  1.00 33.33           H  
ATOM   1519  O   THR A  92     -18.846  -8.890   3.414  1.00 33.33           O  
ATOM   1520  CG2 THR A  92     -19.095  -7.600   6.909  1.00 33.33           C  
ATOM   1521 HG21 THR A  92     -18.521  -8.510   6.733  1.00 33.33           H  
ATOM   1522 HG22 THR A  92     -19.753  -7.782   7.759  1.00 33.33           H  
ATOM   1523 HG23 THR A  92     -18.426  -6.771   7.138  1.00 33.33           H  
ATOM   1524  OG1 THR A  92     -20.884  -6.317   6.077  1.00 33.33           O  
ATOM   1525  HG1 THR A  92     -20.422  -5.491   6.237  1.00 33.33           H  
ATOM   1526  N   PRO A  93     -16.933  -7.746   3.755  1.00 44.34           N  
ATOM   1527  CA  PRO A  93     -16.084  -7.941   4.931  1.00 44.34           C  
ATOM   1528  HA  PRO A  93     -16.662  -7.815   5.846  1.00 44.34           H  
ATOM   1529  C   PRO A  93     -14.844  -7.025   5.020  1.00 44.34           C  
ATOM   1530  CB  PRO A  93     -15.648  -9.407   4.827  1.00 44.34           C  
ATOM   1531  HB2 PRO A  93     -14.700  -9.594   5.333  1.00 44.34           H  
ATOM   1532  HB3 PRO A  93     -16.427 -10.048   5.241  1.00 44.34           H  
ATOM   1533  O   PRO A  93     -14.117  -6.810   4.060  1.00 44.34           O  
ATOM   1534  CG  PRO A  93     -15.536  -9.650   3.319  1.00 44.34           C  
ATOM   1535  HG2 PRO A  93     -14.492  -9.678   3.008  1.00 44.34           H  
ATOM   1536  HG3 PRO A  93     -16.039 -10.579   3.050  1.00 44.34           H  
ATOM   1537  CD  PRO A  93     -16.237  -8.450   2.678  1.00 44.34           C  
ATOM   1538  HD2 PRO A  93     -15.501  -7.787   2.224  1.00 44.34           H  
ATOM   1539  HD3 PRO A  93     -16.922  -8.785   1.899  1.00 44.34           H  
ATOM   1540  N   GLU A  94     -14.605  -6.566   6.247  1.00 45.99           N  
ATOM   1541  H   GLU A  94     -15.333  -6.777   6.915  1.00 45.99           H  
ATOM   1542  CA  GLU A  94     -13.302  -6.319   6.878  1.00 45.99           C  
ATOM   1543  HA  GLU A  94     -13.543  -5.816   7.815  1.00 45.99           H  
ATOM   1544  C   GLU A  94     -12.311  -5.365   6.181  1.00 45.99           C  
ATOM   1545  CB  GLU A  94     -12.683  -7.653   7.331  1.00 45.99           C  
ATOM   1546  HB2 GLU A  94     -11.778  -7.425   7.895  1.00 45.99           H  
ATOM   1547  HB3 GLU A  94     -12.424  -8.265   6.467  1.00 45.99           H  
ATOM   1548  O   GLU A  94     -11.680  -5.646   5.168  1.00 45.99           O  
ATOM   1549  CG  GLU A  94     -13.692  -8.404   8.229  1.00 45.99           C  
ATOM   1550  HG2 GLU A  94     -14.124  -7.695   8.934  1.00 45.99           H  
ATOM   1551  HG3 GLU A  94     -14.507  -8.783   7.611  1.00 45.99           H  
ATOM   1552  CD  GLU A  94     -13.107  -9.563   9.040  1.00 45.99           C  
ATOM   1553  OE1 GLU A  94     -13.917 -10.439   9.420  1.00 45.99           O  
ATOM   1554  OE2 GLU A  94     -11.893  -9.531   9.333  1.00 45.99           O  
ATOM   1555  N   SER A  95     -12.109  -4.218   6.831  1.00 47.95           N  
ATOM   1556  H   SER A  95     -12.612  -4.090   7.698  1.00 47.95           H  
ATOM   1557  CA  SER A  95     -11.178  -3.135   6.506  1.00 47.95           C  
ATOM   1558  HA  SER A  95     -11.338  -2.848   5.466  1.00 47.95           H  
ATOM   1559  C   SER A  95      -9.693  -3.513   6.664  1.00 47.95           C  
ATOM   1560  CB  SER A  95     -11.523  -1.940   7.400  1.00 47.95           C  
ATOM   1561  HB2 SER A  95     -12.574  -1.680   7.273  1.00 47.95           H  
ATOM   1562  HB3 SER A  95     -10.915  -1.079   7.124  1.00 47.95           H  
ATOM   1563  O   SER A  95      -8.891  -2.714   7.150  1.00 47.95           O  
ATOM   1564  OG  SER A  95     -11.278  -2.286   8.752  1.00 47.95           O  
ATOM   1565  HG  SER A  95     -10.325  -2.358   8.846  1.00 47.95           H  
ATOM   1566  N   VAL A  96      -9.300  -4.722   6.264  1.00 47.74           N  
ATOM   1567  H   VAL A  96      -9.999  -5.338   5.872  1.00 47.74           H  
ATOM   1568  CA  VAL A  96      -7.900  -5.154   6.224  1.00 47.74           C  
ATOM   1569  HA  VAL A  96      -7.518  -5.061   7.240  1.00 47.74           H  
ATOM   1570  C   VAL A  96      -7.005  -4.270   5.333  1.00 47.74           C  
ATOM   1571  CB  VAL A  96      -7.755  -6.636   5.809  1.00 47.74           C  
ATOM   1572  HB  VAL A  96      -7.717  -6.701   4.722  1.00 47.74           H  
ATOM   1573  O   VAL A  96      -5.841  -4.094   5.709  1.00 47.74           O  
ATOM   1574  CG1 VAL A  96      -6.451  -7.196   6.390  1.00 47.74           C  
ATOM   1575 HG11 VAL A  96      -6.336  -8.238   6.088  1.00 47.74           H  
ATOM   1576 HG12 VAL A  96      -6.468  -7.149   7.478  1.00 47.74           H  
ATOM   1577 HG13 VAL A  96      -5.591  -6.643   6.012  1.00 47.74           H  
ATOM   1578  CG2 VAL A  96      -8.899  -7.536   6.297  1.00 47.74           C  
ATOM   1579 HG21 VAL A  96      -8.661  -8.578   6.082  1.00 47.74           H  
ATOM   1580 HG22 VAL A  96      -9.044  -7.426   7.372  1.00 47.74           H  
ATOM   1581 HG23 VAL A  96      -9.824  -7.302   5.770  1.00 47.74           H  
ATOM   1582  N   PRO A  97      -7.458  -3.656   4.205  1.00 55.60           N  
ATOM   1583  CA  PRO A  97      -6.542  -2.877   3.371  1.00 55.60           C  
ATOM   1584  HA  PRO A  97      -5.745  -3.535   3.026  1.00 55.60           H  
ATOM   1585  C   PRO A  97      -5.878  -1.718   4.120  1.00 55.60           C  
ATOM   1586  CB  PRO A  97      -7.342  -2.403   2.150  1.00 55.60           C  
ATOM   1587  HB2 PRO A  97      -7.100  -1.378   1.867  1.00 55.60           H  
ATOM   1588  HB3 PRO A  97      -7.158  -3.078   1.315  1.00 55.60           H  
ATOM   1589  O   PRO A  97      -4.704  -1.458   3.866  1.00 55.60           O  
ATOM   1590  CG  PRO A  97      -8.795  -2.528   2.587  1.00 55.60           C  
ATOM   1591  HG2 PRO A  97      -9.090  -1.639   3.145  1.00 55.60           H  
ATOM   1592  HG3 PRO A  97      -9.462  -2.695   1.741  1.00 55.60           H  
ATOM   1593  CD  PRO A  97      -8.751  -3.730   3.520  1.00 55.60           C  
ATOM   1594  HD2 PRO A  97      -9.626  -3.669   4.167  1.00 55.60           H  
ATOM   1595  HD3 PRO A  97      -8.797  -4.651   2.938  1.00 55.60           H  
ATOM   1596  N   ASP A  98      -6.561  -1.093   5.084  1.00 68.57           N  
ATOM   1597  H   ASP A  98      -7.510  -1.376   5.278  1.00 68.57           H  
ATOM   1598  CA  ASP A  98      -6.020   0.052   5.825  1.00 68.57           C  
ATOM   1599  HA  ASP A  98      -5.670   0.799   5.112  1.00 68.57           H  
ATOM   1600  C   ASP A  98      -4.804  -0.325   6.688  1.00 68.57           C  
ATOM   1601  CB  ASP A  98      -7.124   0.693   6.690  1.00 68.57           C  
ATOM   1602  HB2 ASP A  98      -6.647   1.319   7.444  1.00 68.57           H  
ATOM   1603  HB3 ASP A  98      -7.674  -0.089   7.214  1.00 68.57           H  
ATOM   1604  O   ASP A  98      -3.850   0.449   6.768  1.00 68.57           O  
ATOM   1605  CG  ASP A  98      -8.109   1.586   5.918  1.00 68.57           C  
ATOM   1606  OD1 ASP A  98      -7.865   1.856   4.720  1.00 68.57           O  
ATOM   1607  OD2 ASP A  98      -9.089   2.042   6.557  1.00 68.57           O  
ATOM   1608  N   VAL A  99      -4.788  -1.524   7.286  1.00 80.31           N  
ATOM   1609  H   VAL A  99      -5.561  -2.152   7.115  1.00 80.31           H  
ATOM   1610  CA  VAL A  99      -3.692  -1.957   8.174  1.00 80.31           C  
ATOM   1611  HA  VAL A  99      -3.476  -1.150   8.875  1.00 80.31           H  
ATOM   1612  C   VAL A  99      -2.415  -2.208   7.379  1.00 80.31           C  
ATOM   1613  CB  VAL A  99      -4.075  -3.210   8.987  1.00 80.31           C  
ATOM   1614  HB  VAL A  99      -4.262  -4.039   8.304  1.00 80.31           H  
ATOM   1615  O   VAL A  99      -1.354  -1.694   7.725  1.00 80.31           O  
ATOM   1616  CG1 VAL A  99      -2.954  -3.617   9.954  1.00 80.31           C  
ATOM   1617 HG11 VAL A  99      -3.268  -4.479  10.544  1.00 80.31           H  
ATOM   1618 HG12 VAL A  99      -2.057  -3.898   9.403  1.00 80.31           H  
ATOM   1619 HG13 VAL A  99      -2.716  -2.789  10.622  1.00 80.31           H  
ATOM   1620  CG2 VAL A  99      -5.345  -2.972   9.815  1.00 80.31           C  
ATOM   1621 HG21 VAL A  99      -6.194  -2.783   9.158  1.00 80.31           H  
ATOM   1622 HG22 VAL A  99      -5.570  -3.858  10.409  1.00 80.31           H  
ATOM   1623 HG23 VAL A  99      -5.204  -2.118  10.478  1.00 80.31           H  
ATOM   1624  N   ILE A 100      -2.519  -2.958   6.279  1.00 81.74           N  
ATOM   1625  H   ILE A 100      -3.428  -3.326   6.039  1.00 81.74           H  
ATOM   1626  CA  ILE A 100      -1.360  -3.293   5.438  1.00 81.74           C  
ATOM   1627  HA  ILE A 100      -0.557  -3.654   6.081  1.00 81.74           H  
ATOM   1628  C   ILE A 100      -0.838  -2.038   4.731  1.00 81.74           C  
ATOM   1629  CB  ILE A 100      -1.724  -4.419   4.444  1.00 81.74           C  
ATOM   1630  HB  ILE A 100      -2.595  -4.104   3.869  1.00 81.74           H  
ATOM   1631  O   ILE A 100       0.372  -1.842   4.624  1.00 81.74           O  
ATOM   1632  CG1 ILE A 100      -2.083  -5.700   5.231  1.00 81.74           C  
ATOM   1633 HG12 ILE A 100      -2.845  -5.475   5.977  1.00 81.74           H  
ATOM   1634 HG13 ILE A 100      -1.198  -6.057   5.758  1.00 81.74           H  
ATOM   1635  CG2 ILE A 100      -0.562  -4.691   3.464  1.00 81.74           C  
ATOM   1636 HG21 ILE A 100       0.326  -4.990   4.019  1.00 81.74           H  
ATOM   1637 HG22 ILE A 100      -0.338  -3.801   2.876  1.00 81.74           H  
ATOM   1638 HG23 ILE A 100      -0.832  -5.480   2.761  1.00 81.74           H  
ATOM   1639  CD1 ILE A 100      -2.636  -6.841   4.376  1.00 81.74           C  
ATOM   1640 HD11 ILE A 100      -1.890  -7.185   3.660  1.00 81.74           H  
ATOM   1641 HD12 ILE A 100      -3.542  -6.514   3.865  1.00 81.74           H  
ATOM   1642 HD13 ILE A 100      -2.889  -7.672   5.035  1.00 81.74           H  
ATOM   1643  N   VAL A 101      -1.731  -1.155   4.271  1.00 85.70           N  
ATOM   1644  H   VAL A 101      -2.714  -1.346   4.398  1.00 85.70           H  
ATOM   1645  CA  VAL A 101      -1.345   0.126   3.659  1.00 85.70           C  
ATOM   1646  HA  VAL A 101      -0.667  -0.074   2.830  1.00 85.70           H  
ATOM   1647  C   VAL A 101      -0.579   0.998   4.652  1.00 85.70           C  
ATOM   1648  CB  VAL A 101      -2.588   0.849   3.105  1.00 85.70           C  
ATOM   1649  HB  VAL A 101      -3.383   0.813   3.850  1.00 85.70           H  
ATOM   1650  O   VAL A 101       0.466   1.545   4.283  1.00 85.70           O  
ATOM   1651  CG1 VAL A 101      -2.350   2.324   2.751  1.00 85.70           C  
ATOM   1652 HG11 VAL A 101      -2.172   2.895   3.662  1.00 85.70           H  
ATOM   1653 HG12 VAL A 101      -3.241   2.730   2.272  1.00 85.70           H  
ATOM   1654 HG13 VAL A 101      -1.493   2.433   2.085  1.00 85.70           H  
ATOM   1655  CG2 VAL A 101      -3.061   0.150   1.824  1.00 85.70           C  
ATOM   1656 HG21 VAL A 101      -4.048   0.522   1.551  1.00 85.70           H  
ATOM   1657 HG22 VAL A 101      -2.360   0.335   1.010  1.00 85.70           H  
ATOM   1658 HG23 VAL A 101      -3.126  -0.926   1.985  1.00 85.70           H  
ATOM   1659  N   ASP A 102      -1.047   1.106   5.900  1.00 86.46           N  
ATOM   1660  H   ASP A 102      -1.915   0.654   6.152  1.00 86.46           H  
ATOM   1661  CA  ASP A 102      -0.354   1.874   6.939  1.00 86.46           C  
ATOM   1662  HA  ASP A 102      -0.147   2.869   6.543  1.00 86.46           H  
ATOM   1663  C   ASP A 102       0.994   1.241   7.310  1.00 86.46           C  
ATOM   1664  CB  ASP A 102      -1.251   2.047   8.172  1.00 86.46           C  
ATOM   1665  HB2 ASP A 102      -1.386   1.086   8.668  1.00 86.46           H  
ATOM   1666  HB3 ASP A 102      -2.228   2.413   7.856  1.00 86.46           H  
ATOM   1667  O   ASP A 102       2.014   1.936   7.378  1.00 86.46           O  
ATOM   1668  CG  ASP A 102      -0.648   3.069   9.144  1.00 86.46           C  
ATOM   1669  OD1 ASP A 102      -0.407   4.220   8.700  1.00 86.46           O  
ATOM   1670  OD2 ASP A 102      -0.403   2.715  10.319  1.00 86.46           O  
ATOM   1671  N   GLU A 103       1.052  -0.089   7.433  1.00 87.19           N  
ATOM   1672  H   GLU A 103       0.189  -0.613   7.404  1.00 87.19           H  
ATOM   1673  CA  GLU A 103       2.297  -0.813   7.681  1.00 87.19           C  
ATOM   1674  HA  GLU A 103       2.712  -0.454   8.624  1.00 87.19           H  
ATOM   1675  C   GLU A 103       3.321  -0.540   6.572  1.00 87.19           C  
ATOM   1676  CB  GLU A 103       2.032  -2.318   7.830  1.00 87.19           C  
ATOM   1677  HB2 GLU A 103       1.688  -2.727   6.880  1.00 87.19           H  
ATOM   1678  HB3 GLU A 103       1.260  -2.468   8.585  1.00 87.19           H  
ATOM   1679  O   GLU A 103       4.453  -0.137   6.857  1.00 87.19           O  
ATOM   1680  CG  GLU A 103       3.315  -3.040   8.273  1.00 87.19           C  
ATOM   1681  HG2 GLU A 103       3.638  -2.618   9.225  1.00 87.19           H  
ATOM   1682  HG3 GLU A 103       4.101  -2.849   7.543  1.00 87.19           H  
ATOM   1683  CD  GLU A 103       3.161  -4.559   8.425  1.00 87.19           C  
ATOM   1684  OE1 GLU A 103       4.226  -5.208   8.544  1.00 87.19           O  
ATOM   1685  OE2 GLU A 103       2.014  -5.053   8.418  1.00 87.19           O  
ATOM   1686  N   VAL A 104       2.932  -0.665   5.301  1.00 86.73           N  
ATOM   1687  H   VAL A 104       1.991  -0.986   5.124  1.00 86.73           H  
ATOM   1688  CA  VAL A 104       3.824  -0.379   4.171  1.00 86.73           C  
ATOM   1689  HA  VAL A 104       4.714  -0.999   4.277  1.00 86.73           H  
ATOM   1690  C   VAL A 104       4.278   1.082   4.187  1.00 86.73           C  
ATOM   1691  CB  VAL A 104       3.149  -0.728   2.832  1.00 86.73           C  
ATOM   1692  HB  VAL A 104       2.183  -0.228   2.765  1.00 86.73           H  
ATOM   1693  O   VAL A 104       5.464   1.371   3.999  1.00 86.73           O  
ATOM   1694  CG1 VAL A 104       4.022  -0.270   1.655  1.00 86.73           C  
ATOM   1695 HG11 VAL A 104       3.603  -0.666   0.730  1.00 86.73           H  
ATOM   1696 HG12 VAL A 104       5.042  -0.635   1.777  1.00 86.73           H  
ATOM   1697 HG13 VAL A 104       4.025   0.817   1.585  1.00 86.73           H  
ATOM   1698  CG2 VAL A 104       2.943  -2.240   2.674  1.00 86.73           C  
ATOM   1699 HG21 VAL A 104       2.415  -2.651   3.535  1.00 86.73           H  
ATOM   1700 HG22 VAL A 104       3.904  -2.749   2.596  1.00 86.73           H  
ATOM   1701 HG23 VAL A 104       2.348  -2.442   1.783  1.00 86.73           H  
ATOM   1702  N   LEU A 105       3.365   2.023   4.434  1.00 87.36           N  
ATOM   1703  H   LEU A 105       2.414   1.736   4.612  1.00 87.36           H  
ATOM   1704  CA  LEU A 105       3.679   3.450   4.436  1.00 87.36           C  
ATOM   1705  HA  LEU A 105       4.223   3.661   3.515  1.00 87.36           H  
ATOM   1706  C   LEU A 105       4.583   3.856   5.613  1.00 87.36           C  
ATOM   1707  CB  LEU A 105       2.353   4.229   4.430  1.00 87.36           C  
ATOM   1708  HB2 LEU A 105       1.713   3.828   3.644  1.00 87.36           H  
ATOM   1709  HB3 LEU A 105       1.848   4.063   5.381  1.00 87.36           H  
ATOM   1710  O   LEU A 105       5.386   4.789   5.482  1.00 87.36           O  
ATOM   1711  CG  LEU A 105       2.510   5.741   4.200  1.00 87.36           C  
ATOM   1712  HG  LEU A 105       3.144   6.173   4.974  1.00 87.36           H  
ATOM   1713  CD1 LEU A 105       3.120   6.054   2.829  1.00 87.36           C  
ATOM   1714 HD11 LEU A 105       4.161   5.730   2.799  1.00 87.36           H  
ATOM   1715 HD12 LEU A 105       3.069   7.126   2.642  1.00 87.36           H  
ATOM   1716 HD13 LEU A 105       2.556   5.535   2.054  1.00 87.36           H  
ATOM   1717  CD2 LEU A 105       1.146   6.421   4.278  1.00 87.36           C  
ATOM   1718 HD21 LEU A 105       1.246   7.500   4.157  1.00 87.36           H  
ATOM   1719 HD22 LEU A 105       0.694   6.217   5.248  1.00 87.36           H  
ATOM   1720 HD23 LEU A 105       0.485   6.024   3.507  1.00 87.36           H  
ATOM   1721  N   SER A 106       4.487   3.162   6.749  1.00 86.14           N  
ATOM   1722  H   SER A 106       3.746   2.479   6.819  1.00 86.14           H  
ATOM   1723  CA  SER A 106       5.310   3.410   7.936  1.00 86.14           C  
ATOM   1724  HA  SER A 106       5.270   4.478   8.149  1.00 86.14           H  
ATOM   1725  C   SER A 106       6.784   3.042   7.714  1.00 86.14           C  
ATOM   1726  CB  SER A 106       4.717   2.699   9.161  1.00 86.14           C  
ATOM   1727  HB2 SER A 106       5.181   3.106  10.059  1.00 86.14           H  
ATOM   1728  HB3 SER A 106       3.644   2.881   9.217  1.00 86.14           H  
ATOM   1729  O   SER A 106       7.664   3.811   8.113  1.00 86.14           O  
ATOM   1730  OG  SER A 106       4.968   1.316   9.125  1.00 86.14           O  
ATOM   1731  HG  SER A 106       4.428   0.908   8.444  1.00 86.14           H  
ATOM   1732  N   HIS A 107       7.052   1.953   6.986  1.00 84.07           N  
ATOM   1733  H   HIS A 107       6.270   1.359   6.749  1.00 84.07           H  
ATOM   1734  CA  HIS A 107       8.398   1.437   6.711  1.00 84.07           C  
ATOM   1735  HA  HIS A 107       9.029   1.633   7.578  1.00 84.07           H  
ATOM   1736  C   HIS A 107       9.090   2.090   5.498  1.00 84.07           C  
ATOM   1737  CB  HIS A 107       8.302  -0.080   6.540  1.00 84.07           C  
ATOM   1738  HB2 HIS A 107       7.572  -0.303   5.761  1.00 84.07           H  
ATOM   1739  HB3 HIS A 107       9.275  -0.461   6.228  1.00 84.07           H  
ATOM   1740  O   HIS A 107      10.309   1.976   5.315  1.00 84.07           O  
ATOM   1741  CG  HIS A 107       7.908  -0.812   7.794  1.00 84.07           C  
ATOM   1742  CD2 HIS A 107       8.741  -1.189   8.810  1.00 84.07           C  
ATOM   1743  HD2 HIS A 107       9.805  -1.008   8.858  1.00 84.07           H  
ATOM   1744  ND1 HIS A 107       6.651  -1.251   8.129  1.00 84.07           N  
ATOM   1745  HD1 HIS A 107       5.799  -1.102   7.607  1.00 84.07           H  
ATOM   1746  CE1 HIS A 107       6.720  -1.872   9.316  1.00 84.07           C  
ATOM   1747  HE1 HIS A 107       5.884  -2.328   9.827  1.00 84.07           H  
ATOM   1748  NE2 HIS A 107       7.983  -1.850   9.776  1.00 84.07           N  
ATOM   1749  N   VAL A 108       8.351   2.832   4.667  1.00 86.73           N  
ATOM   1750  H   VAL A 108       7.354   2.848   4.822  1.00 86.73           H  
ATOM   1751  CA  VAL A 108       8.926   3.628   3.574  1.00 86.73           C  
ATOM   1752  HA  VAL A 108       9.722   3.035   3.123  1.00 86.73           H  
ATOM   1753  C   VAL A 108       9.562   4.915   4.115  1.00 86.73           C  
ATOM   1754  CB  VAL A 108       7.877   3.887   2.474  1.00 86.73           C  
ATOM   1755  HB  VAL A 108       6.964   4.270   2.930  1.00 86.73           H  
ATOM   1756  O   VAL A 108       9.012   5.609   4.972  1.00 86.73           O  
ATOM   1757  CG1 VAL A 108       8.352   4.894   1.414  1.00 86.73           C  
ATOM   1758 HG11 VAL A 108       9.302   4.582   0.979  1.00 86.73           H  
ATOM   1759 HG12 VAL A 108       7.605   4.961   0.622  1.00 86.73           H  
ATOM   1760 HG13 VAL A 108       8.444   5.883   1.861  1.00 86.73           H  
ATOM   1761  CG2 VAL A 108       7.564   2.588   1.722  1.00 86.73           C  
ATOM   1762 HG21 VAL A 108       6.709   2.736   1.063  1.00 86.73           H  
ATOM   1763 HG22 VAL A 108       7.311   1.792   2.423  1.00 86.73           H  
ATOM   1764 HG23 VAL A 108       8.423   2.258   1.137  1.00 86.73           H  
ATOM   1765  N   GLN A 109      10.727   5.293   3.572  1.00 86.32           N  
ATOM   1766  H   GLN A 109      11.150   4.701   2.872  1.00 86.32           H  
ATOM   1767  CA  GLN A 109      11.401   6.532   3.973  1.00 86.32           C  
ATOM   1768  HA  GLN A 109      11.633   6.434   5.034  1.00 86.32           H  
ATOM   1769  C   GLN A 109      10.501   7.762   3.733  1.00 86.32           C  
ATOM   1770  CB  GLN A 109      12.712   6.741   3.209  1.00 86.32           C  
ATOM   1771  HB2 GLN A 109      13.127   7.705   3.504  1.00 86.32           H  
ATOM   1772  HB3 GLN A 109      12.489   6.782   2.143  1.00 86.32           H  
ATOM   1773  O   GLN A 109       9.891   7.860   2.662  1.00 86.32           O  
ATOM   1774  CG  GLN A 109      13.778   5.667   3.445  1.00 86.32           C  
ATOM   1775  HG2 GLN A 109      13.381   4.691   3.163  1.00 86.32           H  
ATOM   1776  HG3 GLN A 109      14.042   5.638   4.502  1.00 86.32           H  
ATOM   1777  CD  GLN A 109      15.041   5.940   2.631  1.00 86.32           C  
ATOM   1778  NE2 GLN A 109      15.855   4.938   2.394  1.00 86.32           N  
ATOM   1779 HE21 GLN A 109      16.691   5.149   1.869  1.00 86.32           H  
ATOM   1780 HE22 GLN A 109      15.623   4.006   2.707  1.00 86.32           H  
ATOM   1781  OE1 GLN A 109      15.315   7.043   2.179  1.00 86.32           O  
ATOM   1782  N   PRO A 110      10.491   8.762   4.640  1.00 86.29           N  
ATOM   1783  CA  PRO A 110       9.608   9.933   4.565  1.00 86.29           C  
ATOM   1784  HA  PRO A 110       8.591   9.621   4.800  1.00 86.29           H  
ATOM   1785  C   PRO A 110       9.601  10.648   3.210  1.00 86.29           C  
ATOM   1786  CB  PRO A 110      10.089  10.871   5.675  1.00 86.29           C  
ATOM   1787  HB2 PRO A 110       9.273  11.472   6.076  1.00 86.29           H  
ATOM   1788  HB3 PRO A 110      10.891  11.513   5.312  1.00 86.29           H  
ATOM   1789  O   PRO A 110       8.549  11.061   2.728  1.00 86.29           O  
ATOM   1790  CG  PRO A 110      10.649   9.912   6.722  1.00 86.29           C  
ATOM   1791  HG2 PRO A 110      11.397  10.391   7.353  1.00 86.29           H  
ATOM   1792  HG3 PRO A 110       9.833   9.518   7.328  1.00 86.29           H  
ATOM   1793  CD  PRO A 110      11.249   8.788   5.885  1.00 86.29           C  
ATOM   1794  HD2 PRO A 110      12.297   9.001   5.673  1.00 86.29           H  
ATOM   1795  HD3 PRO A 110      11.157   7.853   6.437  1.00 86.29           H  
ATOM   1796  N   ARG A 111      10.767  10.729   2.554  1.00 87.88           N  
ATOM   1797  H   ARG A 111      11.579  10.336   3.007  1.00 87.88           H  
ATOM   1798  CA  ARG A 111      10.933  11.364   1.238  1.00 87.88           C  
ATOM   1799  HA  ARG A 111      10.622  12.406   1.314  1.00 87.88           H  
ATOM   1800  C   ARG A 111      10.058  10.742   0.143  1.00 87.88           C  
ATOM   1801  CB  ARG A 111      12.422  11.307   0.855  1.00 87.88           C  
ATOM   1802  HB2 ARG A 111      13.008  11.770   1.649  1.00 87.88           H  
ATOM   1803  HB3 ARG A 111      12.730  10.266   0.757  1.00 87.88           H  
ATOM   1804  O   ARG A 111       9.652  11.456  -0.766  1.00 87.88           O  
ATOM   1805  CG  ARG A 111      12.706  12.041  -0.463  1.00 87.88           C  
ATOM   1806  HG2 ARG A 111      12.175  11.555  -1.281  1.00 87.88           H  
ATOM   1807  HG3 ARG A 111      12.368  13.074  -0.381  1.00 87.88           H  
ATOM   1808  CD  ARG A 111      14.197  12.019  -0.796  1.00 87.88           C  
ATOM   1809  HD2 ARG A 111      14.516  10.981  -0.888  1.00 87.88           H  
ATOM   1810  HD3 ARG A 111      14.750  12.494   0.014  1.00 87.88           H  
ATOM   1811  NE  ARG A 111      14.455  12.732  -2.059  1.00 87.88           N  
ATOM   1812  HE  ARG A 111      13.663  13.181  -2.495  1.00 87.88           H  
ATOM   1813  NH1 ARG A 111      16.690  12.243  -2.225  1.00 87.88           N  
ATOM   1814 HH11 ARG A 111      17.566  12.308  -2.723  1.00 87.88           H  
ATOM   1815 HH12 ARG A 111      16.621  11.694  -1.380  1.00 87.88           H  
ATOM   1816  NH2 ARG A 111      15.715  13.493  -3.796  1.00 87.88           N  
ATOM   1817 HH21 ARG A 111      16.603  13.558  -4.272  1.00 87.88           H  
ATOM   1818 HH22 ARG A 111      14.904  13.949  -4.189  1.00 87.88           H  
ATOM   1819  CZ  ARG A 111      15.614  12.818  -2.686  1.00 87.88           C  
ATOM   1820  N   TYR A 112       9.773   9.442   0.223  1.00 88.62           N  
ATOM   1821  H   TYR A 112      10.091   8.929   1.033  1.00 88.62           H  
ATOM   1822  CA  TYR A 112       9.034   8.702  -0.805  1.00 88.62           C  
ATOM   1823  HA  TYR A 112       8.937   9.328  -1.692  1.00 88.62           H  
ATOM   1824  C   TYR A 112       7.604   8.347  -0.386  1.00 88.62           C  
ATOM   1825  CB  TYR A 112       9.828   7.458  -1.225  1.00 88.62           C  
ATOM   1826  HB2 TYR A 112       9.844   6.754  -0.394  1.00 88.62           H  
ATOM   1827  HB3 TYR A 112       9.313   6.972  -2.053  1.00 88.62           H  
ATOM   1828  O   TYR A 112       6.869   7.788  -1.195  1.00 88.62           O  
ATOM   1829  CG  TYR A 112      11.250   7.757  -1.659  1.00 88.62           C  
ATOM   1830  CD1 TYR A 112      11.505   8.400  -2.884  1.00 88.62           C  
ATOM   1831  HD1 TYR A 112      10.686   8.660  -3.539  1.00 88.62           H  
ATOM   1832  CD2 TYR A 112      12.322   7.398  -0.824  1.00 88.62           C  
ATOM   1833  HD2 TYR A 112      12.117   6.886   0.105  1.00 88.62           H  
ATOM   1834  CE1 TYR A 112      12.831   8.678  -3.270  1.00 88.62           C  
ATOM   1835  HE1 TYR A 112      13.036   9.148  -4.220  1.00 88.62           H  
ATOM   1836  CE2 TYR A 112      13.649   7.652  -1.209  1.00 88.62           C  
ATOM   1837  HE2 TYR A 112      14.464   7.355  -0.564  1.00 88.62           H  
ATOM   1838  OH  TYR A 112      15.183   8.556  -2.812  1.00 88.62           O  
ATOM   1839  HH  TYR A 112      15.808   8.085  -2.255  1.00 88.62           H  
ATOM   1840  CZ  TYR A 112      13.904   8.297  -2.437  1.00 88.62           C  
ATOM   1841  N   LYS A 113       7.174   8.704   0.834  1.00 90.27           N  
ATOM   1842  H   LYS A 113       7.827   9.158   1.457  1.00 90.27           H  
ATOM   1843  CA  LYS A 113       5.837   8.365   1.354  1.00 90.27           C  
ATOM   1844  HA  LYS A 113       5.730   7.281   1.377  1.00 90.27           H  
ATOM   1845  C   LYS A 113       4.701   8.860   0.462  1.00 90.27           C  
ATOM   1846  CB  LYS A 113       5.662   8.900   2.785  1.00 90.27           C  
ATOM   1847  HB2 LYS A 113       4.604   8.864   3.044  1.00 90.27           H  
ATOM   1848  HB3 LYS A 113       5.993   9.936   2.847  1.00 90.27           H  
ATOM   1849  O   LYS A 113       3.779   8.106   0.194  1.00 90.27           O  
ATOM   1850  CG  LYS A 113       6.429   8.038   3.794  1.00 90.27           C  
ATOM   1851  HG2 LYS A 113       6.171   6.991   3.635  1.00 90.27           H  
ATOM   1852  HG3 LYS A 113       7.501   8.150   3.628  1.00 90.27           H  
ATOM   1853  CD  LYS A 113       6.076   8.406   5.241  1.00 90.27           C  
ATOM   1854  HD2 LYS A 113       5.011   8.229   5.389  1.00 90.27           H  
ATOM   1855  HD3 LYS A 113       6.299   9.455   5.437  1.00 90.27           H  
ATOM   1856  CE  LYS A 113       6.879   7.504   6.187  1.00 90.27           C  
ATOM   1857  HE2 LYS A 113       7.915   7.839   6.233  1.00 90.27           H  
ATOM   1858  HE3 LYS A 113       6.895   6.501   5.760  1.00 90.27           H  
ATOM   1859  NZ  LYS A 113       6.281   7.415   7.540  1.00 90.27           N  
ATOM   1860  HZ1 LYS A 113       6.246   8.304   8.019  1.00 90.27           H  
ATOM   1861  HZ2 LYS A 113       5.348   7.037   7.464  1.00 90.27           H  
ATOM   1862  HZ3 LYS A 113       6.797   6.742   8.089  1.00 90.27           H  
ATOM   1863  N   LYS A 114       4.792  10.087  -0.065  1.00 89.96           N  
ATOM   1864  H   LYS A 114       5.588  10.650   0.198  1.00 89.96           H  
ATOM   1865  CA  LYS A 114       3.773  10.639  -0.981  1.00 89.96           C  
ATOM   1866  HA  LYS A 114       2.797  10.602  -0.496  1.00 89.96           H  
ATOM   1867  C   LYS A 114       3.631   9.805  -2.256  1.00 89.96           C  
ATOM   1868  CB  LYS A 114       4.097  12.095  -1.346  1.00 89.96           C  
ATOM   1869  HB2 LYS A 114       3.359  12.433  -2.073  1.00 89.96           H  
ATOM   1870  HB3 LYS A 114       5.081  12.147  -1.812  1.00 89.96           H  
ATOM   1871  O   LYS A 114       2.522   9.512  -2.682  1.00 89.96           O  
ATOM   1872  CG  LYS A 114       4.052  13.033  -0.132  1.00 89.96           C  
ATOM   1873  HG2 LYS A 114       4.852  12.774   0.562  1.00 89.96           H  
ATOM   1874  HG3 LYS A 114       3.094  12.920   0.374  1.00 89.96           H  
ATOM   1875  CD  LYS A 114       4.219  14.492  -0.575  1.00 89.96           C  
ATOM   1876  HD2 LYS A 114       3.413  14.745  -1.264  1.00 89.96           H  
ATOM   1877  HD3 LYS A 114       5.174  14.610  -1.086  1.00 89.96           H  
ATOM   1878  CE  LYS A 114       4.160  15.420   0.644  1.00 89.96           C  
ATOM   1879  HE2 LYS A 114       3.237  15.215   1.186  1.00 89.96           H  
ATOM   1880  HE3 LYS A 114       4.992  15.182   1.307  1.00 89.96           H  
ATOM   1881  NZ  LYS A 114       4.205  16.850   0.250  1.00 89.96           N  
ATOM   1882  HZ1 LYS A 114       5.051  17.064  -0.258  1.00 89.96           H  
ATOM   1883  HZ2 LYS A 114       3.413  17.074  -0.336  1.00 89.96           H  
ATOM   1884  HZ3 LYS A 114       4.153  17.443   1.066  1.00 89.96           H  
ATOM   1885  N   ASN A 115       4.761   9.392  -2.827  1.00 90.10           N  
ATOM   1886  H   ASN A 115       5.639   9.646  -2.399  1.00 90.10           H  
ATOM   1887  CA  ASN A 115       4.786   8.558  -4.025  1.00 90.10           C  
ATOM   1888  HA  ASN A 115       4.125   8.988  -4.777  1.00 90.10           H  
ATOM   1889  C   ASN A 115       4.258   7.151  -3.720  1.00 90.10           C  
ATOM   1890  CB  ASN A 115       6.219   8.517  -4.588  1.00 90.10           C  
ATOM   1891  HB2 ASN A 115       6.271   7.759  -5.370  1.00 90.10           H  
ATOM   1892  HB3 ASN A 115       6.921   8.224  -3.807  1.00 90.10           H  
ATOM   1893  O   ASN A 115       3.455   6.631  -4.483  1.00 90.10           O  
ATOM   1894  CG  ASN A 115       6.682   9.829  -5.194  1.00 90.10           C  
ATOM   1895  ND2 ASN A 115       7.832   9.823  -5.821  1.00 90.10           N  
ATOM   1896 HD21 ASN A 115       8.261   8.938  -6.050  1.00 90.10           H  
ATOM   1897 HD22 ASN A 115       8.049  10.663  -6.339  1.00 90.10           H  
ATOM   1898  OD1 ASN A 115       6.049  10.866  -5.109  1.00 90.10           O  
ATOM   1899  N   ALA A 116       4.663   6.557  -2.594  1.00 91.67           N  
ATOM   1900  H   ALA A 116       5.333   7.030  -2.004  1.00 91.67           H  
ATOM   1901  CA  ALA A 116       4.175   5.251  -2.159  1.00 91.67           C  
ATOM   1902  HA  ALA A 116       4.359   4.522  -2.948  1.00 91.67           H  
ATOM   1903  C   ALA A 116       2.660   5.252  -1.906  1.00 91.67           C  
ATOM   1904  CB  ALA A 116       4.961   4.827  -0.913  1.00 91.67           C  
ATOM   1905  HB1 ALA A 116       4.813   5.547  -0.108  1.00 91.67           H  
ATOM   1906  HB2 ALA A 116       4.610   3.852  -0.577  1.00 91.67           H  
ATOM   1907  HB3 ALA A 116       6.022   4.757  -1.153  1.00 91.67           H  
ATOM   1908  O   ALA A 116       1.971   4.358  -2.383  1.00 91.67           O  
ATOM   1909  N   ALA A 117       2.135   6.281  -1.238  1.00 90.83           N  
ATOM   1910  H   ALA A 117       2.754   6.965  -0.827  1.00 90.83           H  
ATOM   1911  CA  ALA A 117       0.703   6.441  -1.003  1.00 90.83           C  
ATOM   1912  HA  ALA A 117       0.325   5.551  -0.499  1.00 90.83           H  
ATOM   1913  C   ALA A 117      -0.083   6.597  -2.314  1.00 90.83           C  
ATOM   1914  CB  ALA A 117       0.495   7.646  -0.078  1.00 90.83           C  
ATOM   1915  HB1 ALA A 117       1.018   7.482   0.865  1.00 90.83           H  
ATOM   1916  HB2 ALA A 117      -0.568   7.762   0.131  1.00 90.83           H  
ATOM   1917  HB3 ALA A 117       0.869   8.555  -0.549  1.00 90.83           H  
ATOM   1918  O   ALA A 117      -1.115   5.957  -2.481  1.00 90.83           O  
ATOM   1919  N   LEU A 118       0.426   7.389  -3.267  1.00 91.38           N  
ATOM   1920  H   LEU A 118       1.260   7.920  -3.059  1.00 91.38           H  
ATOM   1921  CA  LEU A 118      -0.185   7.533  -4.593  1.00 91.38           C  
ATOM   1922  HA  LEU A 118      -1.231   7.808  -4.462  1.00 91.38           H  
ATOM   1923  C   LEU A 118      -0.163   6.209  -5.370  1.00 91.38           C  
ATOM   1924  CB  LEU A 118       0.538   8.673  -5.334  1.00 91.38           C  
ATOM   1925  HB2 LEU A 118       0.531   9.538  -4.671  1.00 91.38           H  
ATOM   1926  HB3 LEU A 118       1.578   8.397  -5.505  1.00 91.38           H  
ATOM   1927  O   LEU A 118      -1.128   5.860  -6.043  1.00 91.38           O  
ATOM   1928  CG  LEU A 118      -0.107   9.099  -6.670  1.00 91.38           C  
ATOM   1929  HG  LEU A 118      -1.177   9.250  -6.521  1.00 91.38           H  
ATOM   1930  CD1 LEU A 118       0.494  10.438  -7.103  1.00 91.38           C  
ATOM   1931 HD11 LEU A 118       0.004  10.781  -8.014  1.00 91.38           H  
ATOM   1932 HD12 LEU A 118       0.328  11.183  -6.325  1.00 91.38           H  
ATOM   1933 HD13 LEU A 118       1.564  10.327  -7.280  1.00 91.38           H  
ATOM   1934  CD2 LEU A 118       0.102   8.095  -7.809  1.00 91.38           C  
ATOM   1935 HD21 LEU A 118       0.279   8.600  -8.759  1.00 91.38           H  
ATOM   1936 HD22 LEU A 118       0.931   7.427  -7.574  1.00 91.38           H  
ATOM   1937 HD23 LEU A 118      -0.801   7.493  -7.919  1.00 91.38           H  
ATOM   1938  N   LEU A 119       0.935   5.457  -5.279  1.00 92.03           N  
ATOM   1939  H   LEU A 119       1.711   5.793  -4.728  1.00 92.03           H  
ATOM   1940  CA  LEU A 119       1.034   4.150  -5.915  1.00 92.03           C  
ATOM   1941  HA  LEU A 119       0.818   4.269  -6.977  1.00 92.03           H  
ATOM   1942  C   LEU A 119       0.004   3.173  -5.339  1.00 92.03           C  
ATOM   1943  CB  LEU A 119       2.462   3.620  -5.746  1.00 92.03           C  
ATOM   1944  HB2 LEU A 119       2.644   3.379  -4.698  1.00 92.03           H  
ATOM   1945  HB3 LEU A 119       3.177   4.402  -6.003  1.00 92.03           H  
ATOM   1946  O   LEU A 119      -0.714   2.532  -6.098  1.00 92.03           O  
ATOM   1947  CG  LEU A 119       2.693   2.386  -6.630  1.00 92.03           C  
ATOM   1948  HG  LEU A 119       1.876   2.255  -7.340  1.00 92.03           H  
ATOM   1949  CD1 LEU A 119       3.995   2.504  -7.418  1.00 92.03           C  
ATOM   1950 HD11 LEU A 119       4.832   2.659  -6.737  1.00 92.03           H  
ATOM   1951 HD12 LEU A 119       3.924   3.341  -8.112  1.00 92.03           H  
ATOM   1952 HD13 LEU A 119       4.140   1.586  -7.988  1.00 92.03           H  
ATOM   1953  CD2 LEU A 119       2.797   1.154  -5.751  1.00 92.03           C  
ATOM   1954 HD21 LEU A 119       1.925   1.075  -5.101  1.00 92.03           H  
ATOM   1955 HD22 LEU A 119       2.829   0.272  -6.390  1.00 92.03           H  
ATOM   1956 HD23 LEU A 119       3.703   1.231  -5.151  1.00 92.03           H  
ATOM   1957  N   LEU A 120      -0.087   3.098  -4.010  1.00 91.83           N  
ATOM   1958  H   LEU A 120       0.540   3.662  -3.455  1.00 91.83           H  
ATOM   1959  CA  LEU A 120      -1.043   2.251  -3.301  1.00 91.83           C  
ATOM   1960  HA  LEU A 120      -0.921   1.219  -3.630  1.00 91.83           H  
ATOM   1961  C   LEU A 120      -2.486   2.630  -3.613  1.00 91.83           C  
ATOM   1962  CB  LEU A 120      -0.788   2.350  -1.788  1.00 91.83           C  
ATOM   1963  HB2 LEU A 120      -0.575   3.387  -1.529  1.00 91.83           H  
ATOM   1964  HB3 LEU A 120      -1.688   2.059  -1.246  1.00 91.83           H  
ATOM   1965  O   LEU A 120      -3.268   1.749  -3.947  1.00 91.83           O  
ATOM   1966  CG  LEU A 120       0.367   1.454  -1.329  1.00 91.83           C  
ATOM   1967  HG  LEU A 120       1.221   1.608  -1.989  1.00 91.83           H  
ATOM   1968  CD1 LEU A 120       0.793   1.802   0.096  1.00 91.83           C  
ATOM   1969 HD11 LEU A 120       1.679   1.229   0.367  1.00 91.83           H  
ATOM   1970 HD12 LEU A 120      -0.004   1.541   0.792  1.00 91.83           H  
ATOM   1971 HD13 LEU A 120       1.018   2.866   0.174  1.00 91.83           H  
ATOM   1972  CD2 LEU A 120      -0.057  -0.019  -1.358  1.00 91.83           C  
ATOM   1973 HD21 LEU A 120      -1.039  -0.138  -0.901  1.00 91.83           H  
ATOM   1974 HD22 LEU A 120       0.637  -0.634  -0.785  1.00 91.83           H  
ATOM   1975 HD23 LEU A 120      -0.106  -0.388  -2.382  1.00 91.83           H  
ATOM   1976  N   SER A 121      -2.833   3.918  -3.572  1.00 90.15           N  
ATOM   1977  H   SER A 121      -2.151   4.611  -3.299  1.00 90.15           H  
ATOM   1978  CA  SER A 121      -4.193   4.366  -3.887  1.00 90.15           C  
ATOM   1979  HA  SER A 121      -4.889   3.845  -3.230  1.00 90.15           H  
ATOM   1980  C   SER A 121      -4.576   4.024  -5.324  1.00 90.15           C  
ATOM   1981  CB  SER A 121      -4.346   5.868  -3.638  1.00 90.15           C  
ATOM   1982  HB2 SER A 121      -5.400   6.129  -3.737  1.00 90.15           H  
ATOM   1983  HB3 SER A 121      -4.030   6.097  -2.620  1.00 90.15           H  
ATOM   1984  O   SER A 121      -5.710   3.632  -5.594  1.00 90.15           O  
ATOM   1985  OG  SER A 121      -3.594   6.648  -4.550  1.00 90.15           O  
ATOM   1986  HG  SER A 121      -3.888   7.557  -4.462  1.00 90.15           H  
ATOM   1987  N   ARG A 122      -3.614   4.102  -6.250  1.00 90.99           N  
ATOM   1988  H   ARG A 122      -2.724   4.490  -5.969  1.00 90.99           H  
ATOM   1989  CA  ARG A 122      -3.833   3.741  -7.646  1.00 90.99           C  
ATOM   1990  HA  ARG A 122      -4.788   4.185  -7.925  1.00 90.99           H  
ATOM   1991  C   ARG A 122      -4.017   2.233  -7.833  1.00 90.99           C  
ATOM   1992  CB  ARG A 122      -2.708   4.349  -8.501  1.00 90.99           C  
ATOM   1993  HB2 ARG A 122      -2.640   5.414  -8.280  1.00 90.99           H  
ATOM   1994  HB3 ARG A 122      -1.759   3.885  -8.230  1.00 90.99           H  
ATOM   1995  O   ARG A 122      -4.931   1.850  -8.550  1.00 90.99           O  
ATOM   1996  CG  ARG A 122      -2.925   4.189 -10.008  1.00 90.99           C  
ATOM   1997  HG2 ARG A 122      -2.112   4.685 -10.538  1.00 90.99           H  
ATOM   1998  HG3 ARG A 122      -2.881   3.123 -10.231  1.00 90.99           H  
ATOM   1999  CD  ARG A 122      -4.263   4.785 -10.468  1.00 90.99           C  
ATOM   2000  HD2 ARG A 122      -5.076   4.312  -9.917  1.00 90.99           H  
ATOM   2001  HD3 ARG A 122      -4.265   5.853 -10.254  1.00 90.99           H  
ATOM   2002  NE  ARG A 122      -4.531   4.556 -11.894  1.00 90.99           N  
ATOM   2003  HE  ARG A 122      -3.982   3.858 -12.376  1.00 90.99           H  
ATOM   2004  NH1 ARG A 122      -6.537   5.682 -11.966  1.00 90.99           N  
ATOM   2005 HH11 ARG A 122      -7.435   5.791 -12.414  1.00 90.99           H  
ATOM   2006 HH12 ARG A 122      -6.443   5.904 -10.985  1.00 90.99           H  
ATOM   2007  NH2 ARG A 122      -5.880   4.416 -13.693  1.00 90.99           N  
ATOM   2008 HH21 ARG A 122      -6.828   4.415 -14.042  1.00 90.99           H  
ATOM   2009 HH22 ARG A 122      -5.278   3.660 -13.985  1.00 90.99           H  
ATOM   2010  CZ  ARG A 122      -5.643   4.902 -12.512  1.00 90.99           C  
ATOM   2011  N   LEU A 123      -3.218   1.397  -7.165  1.00 90.98           N  
ATOM   2012  H   LEU A 123      -2.494   1.794  -6.584  1.00 90.98           H  
ATOM   2013  CA  LEU A 123      -3.407  -0.063  -7.158  1.00 90.98           C  
ATOM   2014  HA  LEU A 123      -3.474  -0.428  -8.183  1.00 90.98           H  
ATOM   2015  C   LEU A 123      -4.727  -0.471  -6.479  1.00 90.98           C  
ATOM   2016  CB  LEU A 123      -2.216  -0.740  -6.454  1.00 90.98           C  
ATOM   2017  HB2 LEU A 123      -2.453  -1.798  -6.338  1.00 90.98           H  
ATOM   2018  HB3 LEU A 123      -2.119  -0.316  -5.455  1.00 90.98           H  
ATOM   2019  O   LEU A 123      -5.410  -1.371  -6.949  1.00 90.98           O  
ATOM   2020  CG  LEU A 123      -0.859  -0.629  -7.175  1.00 90.98           C  
ATOM   2021  HG  LEU A 123      -0.587   0.417  -7.314  1.00 90.98           H  
ATOM   2022  CD1 LEU A 123       0.215  -1.299  -6.317  1.00 90.98           C  
ATOM   2023 HD11 LEU A 123       1.177  -1.243  -6.825  1.00 90.98           H  
ATOM   2024 HD12 LEU A 123      -0.043  -2.345  -6.150  1.00 90.98           H  
ATOM   2025 HD13 LEU A 123       0.282  -0.792  -5.354  1.00 90.98           H  
ATOM   2026  CD2 LEU A 123      -0.850  -1.291  -8.551  1.00 90.98           C  
ATOM   2027 HD21 LEU A 123       0.151  -1.260  -8.980  1.00 90.98           H  
ATOM   2028 HD22 LEU A 123      -1.177  -2.327  -8.453  1.00 90.98           H  
ATOM   2029 HD23 LEU A 123      -1.535  -0.771  -9.221  1.00 90.98           H  
ATOM   2030  N   ALA A 124      -5.116   0.215  -5.404  1.00 88.92           N  
ATOM   2031  H   ALA A 124      -4.490   0.908  -5.018  1.00 88.92           H  
ATOM   2032  CA  ALA A 124      -6.365  -0.038  -4.688  1.00 88.92           C  
ATOM   2033  HA  ALA A 124      -6.437  -1.102  -4.466  1.00 88.92           H  
ATOM   2034  C   ALA A 124      -7.614   0.355  -5.492  1.00 88.92           C  
ATOM   2035  CB  ALA A 124      -6.325   0.746  -3.373  1.00 88.92           C  
ATOM   2036  HB1 ALA A 124      -7.158   0.438  -2.741  1.00 88.92           H  
ATOM   2037  HB2 ALA A 124      -5.386   0.563  -2.851  1.00 88.92           H  
ATOM   2038  HB3 ALA A 124      -6.410   1.814  -3.573  1.00 88.92           H  
ATOM   2039  O   ALA A 124      -8.691  -0.178  -5.242  1.00 88.92           O  
ATOM   2040  N   SER A 125      -7.476   1.289  -6.442  1.00 89.00           N  
ATOM   2041  H   SER A 125      -6.558   1.681  -6.593  1.00 89.00           H  
ATOM   2042  CA  SER A 125      -8.590   1.760  -7.275  1.00 89.00           C  
ATOM   2043  HA  SER A 125      -9.397   2.115  -6.634  1.00 89.00           H  
ATOM   2044  C   SER A 125      -9.163   0.638  -8.147  1.00 89.00           C  
ATOM   2045  CB  SER A 125      -8.136   2.910  -8.181  1.00 89.00           C  
ATOM   2046  HB2 SER A 125      -7.350   2.551  -8.846  1.00 89.00           H  
ATOM   2047  HB3 SER A 125      -8.980   3.229  -8.793  1.00 89.00           H  
ATOM   2048  O   SER A 125     -10.377   0.529  -8.278  1.00 89.00           O  
ATOM   2049  OG  SER A 125      -7.648   4.025  -7.450  1.00 89.00           O  
ATOM   2050  HG  SER A 125      -7.090   3.710  -6.736  1.00 89.00           H  
ATOM   2051  N   ASP A 126      -8.299  -0.222  -8.695  1.00 87.34           N  
ATOM   2052  H   ASP A 126      -7.316  -0.112  -8.491  1.00 87.34           H  
ATOM   2053  CA  ASP A 126      -8.687  -1.348  -9.549  1.00 87.34           C  
ATOM   2054  HA  ASP A 126      -9.737  -1.244  -9.822  1.00 87.34           H  
ATOM   2055  C   ASP A 126      -8.567  -2.676  -8.780  1.00 87.34           C  
ATOM   2056  CB  ASP A 126      -7.884  -1.330 -10.865  1.00 87.34           C  
ATOM   2057  HB2 ASP A 126      -8.093  -2.249 -11.412  1.00 87.34           H  
ATOM   2058  HB3 ASP A 126      -6.820  -1.311 -10.632  1.00 87.34           H  
ATOM   2059  O   ASP A 126      -7.738  -3.534  -9.101  1.00 87.34           O  
ATOM   2060  CG  ASP A 126      -8.229  -0.156 -11.794  1.00 87.34           C  
ATOM   2061  OD1 ASP A 126      -9.397   0.288 -11.796  1.00 87.34           O  
ATOM   2062  OD2 ASP A 126      -7.316   0.287 -12.531  1.00 87.34           O  
ATOM   2063  N   SER A 127      -9.420  -2.855  -7.764  1.00 85.61           N  
ATOM   2064  H   SER A 127     -10.052  -2.098  -7.546  1.00 85.61           H  
ATOM   2065  CA  SER A 127      -9.411  -4.024  -6.862  1.00 85.61           C  
ATOM   2066  HA  SER A 127      -8.449  -4.048  -6.350  1.00 85.61           H  
ATOM   2067  C   SER A 127      -9.584  -5.378  -7.568  1.00 85.61           C  
ATOM   2068  CB  SER A 127     -10.504  -3.864  -5.799  1.00 85.61           C  
ATOM   2069  HB2 SER A 127     -10.430  -4.680  -5.080  1.00 85.61           H  
ATOM   2070  HB3 SER A 127     -10.356  -2.920  -5.275  1.00 85.61           H  
ATOM   2071  O   SER A 127      -9.129  -6.406  -7.066  1.00 85.61           O  
ATOM   2072  OG  SER A 127     -11.790  -3.878  -6.396  1.00 85.61           O  
ATOM   2073  HG  SER A 127     -12.435  -3.618  -5.735  1.00 85.61           H  
ATOM   2074  N   LEU A 128     -10.202  -5.391  -8.756  1.00 85.45           N  
ATOM   2075  H   LEU A 128     -10.597  -4.516  -9.069  1.00 85.45           H  
ATOM   2076  CA  LEU A 128     -10.353  -6.585  -9.597  1.00 85.45           C  
ATOM   2077  HA  LEU A 128     -10.739  -7.393  -8.976  1.00 85.45           H  
ATOM   2078  C   LEU A 128      -9.016  -7.051 -10.199  1.00 85.45           C  
ATOM   2079  CB  LEU A 128     -11.372  -6.253 -10.706  1.00 85.45           C  
ATOM   2080  HB2 LEU A 128     -10.979  -5.427 -11.299  1.00 85.45           H  
ATOM   2081  HB3 LEU A 128     -12.298  -5.916 -10.240  1.00 85.45           H  
ATOM   2082  O   LEU A 128      -8.814  -8.241 -10.455  1.00 85.45           O  
ATOM   2083  CG  LEU A 128     -11.698  -7.422 -11.657  1.00 85.45           C  
ATOM   2084  HG  LEU A 128     -10.786  -7.783 -12.131  1.00 85.45           H  
ATOM   2085  CD1 LEU A 128     -12.375  -8.584 -10.927  1.00 85.45           C  
ATOM   2086 HD11 LEU A 128     -13.272  -8.233 -10.416  1.00 85.45           H  
ATOM   2087 HD12 LEU A 128     -11.689  -9.016 -10.198  1.00 85.45           H  
ATOM   2088 HD13 LEU A 128     -12.648  -9.361 -11.641  1.00 85.45           H  
ATOM   2089  CD2 LEU A 128     -12.632  -6.944 -12.769  1.00 85.45           C  
ATOM   2090 HD21 LEU A 128     -12.849  -7.767 -13.450  1.00 85.45           H  
ATOM   2091 HD22 LEU A 128     -13.564  -6.577 -12.339  1.00 85.45           H  
ATOM   2092 HD23 LEU A 128     -12.155  -6.139 -13.327  1.00 85.45           H  
ATOM   2093  N   LEU A 129      -8.110  -6.110 -10.459  1.00 89.71           N  
ATOM   2094  H   LEU A 129      -8.290  -5.174 -10.124  1.00 89.71           H  
ATOM   2095  CA  LEU A 129      -6.851  -6.358 -11.151  1.00 89.71           C  
ATOM   2096  HA  LEU A 129      -6.929  -7.287 -11.716  1.00 89.71           H  
ATOM   2097  C   LEU A 129      -5.712  -6.527 -10.152  1.00 89.71           C  
ATOM   2098  CB  LEU A 129      -6.647  -5.214 -12.151  1.00 89.71           C  
ATOM   2099  HB2 LEU A 129      -7.553  -5.153 -12.754  1.00 89.71           H  
ATOM   2100  HB3 LEU A 129      -6.556  -4.271 -11.613  1.00 89.71           H  
ATOM   2101  O   LEU A 129      -4.970  -7.510 -10.240  1.00 89.71           O  
ATOM   2102  CG  LEU A 129      -5.457  -5.379 -13.109  1.00 89.71           C  
ATOM   2103  HG  LEU A 129      -5.440  -6.381 -13.537  1.00 89.71           H  
ATOM   2104  CD1 LEU A 129      -5.636  -4.363 -14.227  1.00 89.71           C  
ATOM   2105 HD11 LEU A 129      -6.490  -4.633 -14.848  1.00 89.71           H  
ATOM   2106 HD12 LEU A 129      -5.793  -3.367 -13.813  1.00 89.71           H  
ATOM   2107 HD13 LEU A 129      -4.738  -4.343 -14.845  1.00 89.71           H  
ATOM   2108  CD2 LEU A 129      -4.116  -5.080 -12.446  1.00 89.71           C  
ATOM   2109 HD21 LEU A 129      -4.257  -4.208 -11.808  1.00 89.71           H  
ATOM   2110 HD22 LEU A 129      -3.794  -5.928 -11.842  1.00 89.71           H  
ATOM   2111 HD23 LEU A 129      -3.349  -4.862 -13.189  1.00 89.71           H  
ATOM   2112  N   THR A 130      -5.588  -5.600  -9.204  1.00 92.01           N  
ATOM   2113  H   THR A 130      -6.255  -4.841  -9.173  1.00 92.01           H  
ATOM   2114  CA  THR A 130      -4.590  -5.658  -8.139  1.00 92.01           C  
ATOM   2115  HA  THR A 130      -4.043  -6.598  -8.214  1.00 92.01           H  
ATOM   2116  C   THR A 130      -5.233  -5.643  -6.771  1.00 92.01           C  
ATOM   2117  CB  THR A 130      -3.555  -4.530  -8.211  1.00 92.01           C  
ATOM   2118  HB  THR A 130      -2.990  -4.524  -7.279  1.00 92.01           H  
ATOM   2119  O   THR A 130      -5.998  -4.747  -6.434  1.00 92.01           O  
ATOM   2120  CG2 THR A 130      -2.574  -4.739  -9.359  1.00 92.01           C  
ATOM   2121 HG21 THR A 130      -2.875  -4.160 -10.233  1.00 92.01           H  
ATOM   2122 HG22 THR A 130      -2.503  -5.797  -9.613  1.00 92.01           H  
ATOM   2123 HG23 THR A 130      -1.593  -4.377  -9.052  1.00 92.01           H  
ATOM   2124  OG1 THR A 130      -4.106  -3.257  -8.421  1.00 92.01           O  
ATOM   2125  HG1 THR A 130      -4.836  -3.099  -7.818  1.00 92.01           H  
ATOM   2126  N   SER A 131      -4.834  -6.602  -5.949  1.00 90.53           N  
ATOM   2127  H   SER A 131      -4.214  -7.320  -6.294  1.00 90.53           H  
ATOM   2128  CA  SER A 131      -5.146  -6.635  -4.528  1.00 90.53           C  
ATOM   2129  HA  SER A 131      -5.283  -5.616  -4.166  1.00 90.53           H  
ATOM   2130  C   SER A 131      -3.964  -7.225  -3.761  1.00 90.53           C  
ATOM   2131  CB  SER A 131      -6.472  -7.380  -4.302  1.00 90.53           C  
ATOM   2132  HB2 SER A 131      -7.257  -6.858  -4.849  1.00 90.53           H  
ATOM   2133  HB3 SER A 131      -6.727  -7.357  -3.242  1.00 90.53           H  
ATOM   2134  O   SER A 131      -2.904  -7.516  -4.325  1.00 90.53           O  
ATOM   2135  OG  SER A 131      -6.430  -8.724  -4.741  1.00 90.53           O  
ATOM   2136  HG  SER A 131      -7.340  -9.018  -4.816  1.00 90.53           H  
ATOM   2137  N   TRP A 132      -4.102  -7.353  -2.453  1.00 90.51           N  
ATOM   2138  H   TRP A 132      -4.973  -7.094  -2.011  1.00 90.51           H  
ATOM   2139  CA  TRP A 132      -3.124  -8.009  -1.597  1.00 90.51           C  
ATOM   2140  HA  TRP A 132      -2.523  -8.696  -2.193  1.00 90.51           H  
ATOM   2141  C   TRP A 132      -3.861  -8.840  -0.557  1.00 90.51           C  
ATOM   2142  CB  TRP A 132      -2.187  -6.974  -0.972  1.00 90.51           C  
ATOM   2143  HB2 TRP A 132      -1.545  -6.585  -1.763  1.00 90.51           H  
ATOM   2144  HB3 TRP A 132      -1.541  -7.472  -0.248  1.00 90.51           H  
ATOM   2145  O   TRP A 132      -4.994  -8.525  -0.197  1.00 90.51           O  
ATOM   2146  CG  TRP A 132      -2.864  -5.817  -0.308  1.00 90.51           C  
ATOM   2147  CD1 TRP A 132      -3.280  -5.797   0.976  1.00 90.51           C  
ATOM   2148  HD1 TRP A 132      -3.175  -6.623   1.664  1.00 90.51           H  
ATOM   2149  CD2 TRP A 132      -3.272  -4.537  -0.882  1.00 90.51           C  
ATOM   2150  CE2 TRP A 132      -3.895  -3.767   0.146  1.00 90.51           C  
ATOM   2151  CE3 TRP A 132      -3.204  -3.958  -2.171  1.00 90.51           C  
ATOM   2152  HE3 TRP A 132      -2.786  -4.533  -2.984  1.00 90.51           H  
ATOM   2153  NE1 TRP A 132      -3.869  -4.581   1.256  1.00 90.51           N  
ATOM   2154  HE1 TRP A 132      -4.251  -4.348   2.162  1.00 90.51           H  
ATOM   2155  CH2 TRP A 132      -4.271  -1.918  -1.362  1.00 90.51           C  
ATOM   2156  HH2 TRP A 132      -4.645  -0.920  -1.537  1.00 90.51           H  
ATOM   2157  CZ2 TRP A 132      -4.388  -2.477  -0.081  1.00 90.51           C  
ATOM   2158  HZ2 TRP A 132      -4.852  -1.924   0.722  1.00 90.51           H  
ATOM   2159  CZ3 TRP A 132      -3.691  -2.658  -2.408  1.00 90.51           C  
ATOM   2160  HZ3 TRP A 132      -3.638  -2.230  -3.399  1.00 90.51           H  
ATOM   2161  N   ASN A 133      -3.236  -9.928  -0.119  1.00 89.27           N  
ATOM   2162  H   ASN A 133      -2.278 -10.078  -0.400  1.00 89.27           H  
ATOM   2163  CA  ASN A 133      -3.799 -10.783   0.923  1.00 89.27           C  
ATOM   2164  HA  ASN A 133      -4.886 -10.699   0.898  1.00 89.27           H  
ATOM   2165  C   ASN A 133      -3.373 -10.314   2.323  1.00 89.27           C  
ATOM   2166  CB  ASN A 133      -3.444 -12.250   0.612  1.00 89.27           C  
ATOM   2167  HB2 ASN A 133      -4.013 -12.894   1.283  1.00 89.27           H  
ATOM   2168  HB3 ASN A 133      -3.760 -12.473  -0.407  1.00 89.27           H  
ATOM   2169  O   ASN A 133      -2.518  -9.440   2.462  1.00 89.27           O  
ATOM   2170  CG  ASN A 133      -1.975 -12.616   0.755  1.00 89.27           C  
ATOM   2171  ND2 ASN A 133      -1.632 -13.815   0.344  1.00 89.27           N  
ATOM   2172 HD21 ASN A 133      -0.660 -14.088   0.338  1.00 89.27           H  
ATOM   2173 HD22 ASN A 133      -2.324 -14.418  -0.078  1.00 89.27           H  
ATOM   2174  OD1 ASN A 133      -1.149 -11.877   1.257  1.00 89.27           O  
ATOM   2175  N   ASP A 134      -3.903 -10.961   3.360  1.00 85.80           N  
ATOM   2176  H   ASP A 134      -4.719 -11.534   3.201  1.00 85.80           H  
ATOM   2177  CA  ASP A 134      -3.613 -10.640   4.768  1.00 85.80           C  
ATOM   2178  HA  ASP A 134      -3.901  -9.606   4.957  1.00 85.80           H  
ATOM   2179  C   ASP A 134      -2.133 -10.814   5.150  1.00 85.80           C  
ATOM   2180  CB  ASP A 134      -4.464 -11.535   5.680  1.00 85.80           C  
ATOM   2181  HB2 ASP A 134      -4.065 -12.549   5.645  1.00 85.80           H  
ATOM   2182  HB3 ASP A 134      -4.387 -11.177   6.706  1.00 85.80           H  
ATOM   2183  O   ASP A 134      -1.674 -10.302   6.166  1.00 85.80           O  
ATOM   2184  CG  ASP A 134      -5.933 -11.557   5.267  1.00 85.80           C  
ATOM   2185  OD1 ASP A 134      -6.459 -10.472   4.947  1.00 85.80           O  
ATOM   2186  OD2 ASP A 134      -6.455 -12.685   5.145  1.00 85.80           O  
ATOM   2187  N   ARG A 135      -1.363 -11.547   4.335  1.00 86.53           N  
ATOM   2188  H   ARG A 135      -1.781 -11.843   3.465  1.00 86.53           H  
ATOM   2189  CA  ARG A 135       0.079 -11.756   4.528  1.00 86.53           C  
ATOM   2190  HA  ARG A 135       0.305 -11.687   5.593  1.00 86.53           H  
ATOM   2191  C   ARG A 135       0.929 -10.667   3.873  1.00 86.53           C  
ATOM   2192  CB  ARG A 135       0.479 -13.145   4.016  1.00 86.53           C  
ATOM   2193  HB2 ARG A 135       1.553 -13.274   4.151  1.00 86.53           H  
ATOM   2194  HB3 ARG A 135       0.258 -13.217   2.951  1.00 86.53           H  
ATOM   2195  O   ARG A 135       2.153 -10.735   3.950  1.00 86.53           O  
ATOM   2196  CG  ARG A 135      -0.248 -14.269   4.757  1.00 86.53           C  
ATOM   2197  HG2 ARG A 135      -0.036 -14.193   5.823  1.00 86.53           H  
ATOM   2198  HG3 ARG A 135      -1.324 -14.192   4.596  1.00 86.53           H  
ATOM   2199  CD  ARG A 135       0.245 -15.613   4.226  1.00 86.53           C  
ATOM   2200  HD2 ARG A 135       0.007 -15.684   3.164  1.00 86.53           H  
ATOM   2201  HD3 ARG A 135       1.327 -15.653   4.349  1.00 86.53           H  
ATOM   2202  NE  ARG A 135      -0.388 -16.725   4.955  1.00 86.53           N  
ATOM   2203  HE  ARG A 135      -1.197 -16.486   5.511  1.00 86.53           H  
ATOM   2204  NH1 ARG A 135       1.041 -18.369   4.251  1.00 86.53           N  
ATOM   2205 HH11 ARG A 135       1.380 -19.319   4.296  1.00 86.53           H  
ATOM   2206 HH12 ARG A 135       1.484 -17.682   3.657  1.00 86.53           H  
ATOM   2207  NH2 ARG A 135      -0.599 -18.864   5.693  1.00 86.53           N  
ATOM   2208 HH21 ARG A 135      -1.393 -18.575   6.247  1.00 86.53           H  
ATOM   2209 HH22 ARG A 135      -0.291 -19.825   5.711  1.00 86.53           H  
ATOM   2210  CZ  ARG A 135       0.019 -17.978   4.963  1.00 86.53           C  
ATOM   2211  N   GLY A 136       0.304  -9.712   3.186  1.00 87.27           N  
ATOM   2212  H   GLY A 136      -0.706  -9.715   3.172  1.00 87.27           H  
ATOM   2213  CA  GLY A 136       0.994  -8.700   2.395  1.00 87.27           C  
ATOM   2214  HA2 GLY A 136       1.808  -8.275   2.983  1.00 87.27           H  
ATOM   2215  HA3 GLY A 136       0.285  -7.907   2.157  1.00 87.27           H  
ATOM   2216  C   GLY A 136       1.570  -9.233   1.080  1.00 87.27           C  
ATOM   2217  O   GLY A 136       2.407  -8.566   0.475  1.00 87.27           O  
ATOM   2218  N   GLU A 137       1.153 -10.410   0.607  1.00 91.93           N  
ATOM   2219  H   GLU A 137       0.412 -10.892   1.096  1.00 91.93           H  
ATOM   2220  CA  GLU A 137       1.526 -10.897  -0.722  1.00 91.93           C  
ATOM   2221  HA  GLU A 137       2.574 -10.649  -0.890  1.00 91.93           H  
ATOM   2222  C   GLU A 137       0.700 -10.188  -1.797  1.00 91.93           C  
ATOM   2223  CB  GLU A 137       1.391 -12.420  -0.883  1.00 91.93           C  
ATOM   2224  HB2 GLU A 137       0.332 -12.677  -0.887  1.00 91.93           H  
ATOM   2225  HB3 GLU A 137       1.788 -12.692  -1.861  1.00 91.93           H  
ATOM   2226  O   GLU A 137      -0.495  -9.922  -1.636  1.00 91.93           O  
ATOM   2227  CG  GLU A 137       2.127 -13.257   0.177  1.00 91.93           C  
ATOM   2228  HG2 GLU A 137       3.187 -13.005   0.163  1.00 91.93           H  
ATOM   2229  HG3 GLU A 137       1.736 -13.018   1.166  1.00 91.93           H  
ATOM   2230  CD  GLU A 137       1.954 -14.762  -0.073  1.00 91.93           C  
ATOM   2231  OE1 GLU A 137       2.975 -15.483  -0.211  1.00 91.93           O  
ATOM   2232  OE2 GLU A 137       0.786 -15.217  -0.128  1.00 91.93           O  
ATOM   2233  N   PHE A 138       1.339  -9.906  -2.928  1.00 93.27           N  
ATOM   2234  H   PHE A 138       2.290 -10.228  -3.040  1.00 93.27           H  
ATOM   2235  CA  PHE A 138       0.700  -9.262  -4.062  1.00 93.27           C  
ATOM   2236  HA  PHE A 138       0.085  -8.443  -3.687  1.00 93.27           H  
ATOM   2237  C   PHE A 138      -0.212 -10.238  -4.808  1.00 93.27           C  
ATOM   2238  CB  PHE A 138       1.788  -8.686  -4.972  1.00 93.27           C  
ATOM   2239  HB2 PHE A 138       2.439  -9.495  -5.303  1.00 93.27           H  
ATOM   2240  HB3 PHE A 138       2.390  -7.989  -4.389  1.00 93.27           H  
ATOM   2241  O   PHE A 138       0.201 -11.344  -5.166  1.00 93.27           O  
ATOM   2242  CG  PHE A 138       1.258  -7.954  -6.182  1.00 93.27           C  
ATOM   2243  CD1 PHE A 138       1.592  -8.377  -7.482  1.00 93.27           C  
ATOM   2244  HD1 PHE A 138       2.221  -9.242  -7.626  1.00 93.27           H  
ATOM   2245  CD2 PHE A 138       0.410  -6.850  -6.003  1.00 93.27           C  
ATOM   2246  HD2 PHE A 138       0.101  -6.568  -5.007  1.00 93.27           H  
ATOM   2247  CE1 PHE A 138       1.091  -7.677  -8.592  1.00 93.27           C  
ATOM   2248  HE1 PHE A 138       1.329  -7.998  -9.595  1.00 93.27           H  
ATOM   2249  CE2 PHE A 138      -0.080  -6.141  -7.106  1.00 93.27           C  
ATOM   2250  HE2 PHE A 138      -0.743  -5.302  -6.957  1.00 93.27           H  
ATOM   2251  CZ  PHE A 138       0.262  -6.561  -8.399  1.00 93.27           C  
ATOM   2252  HZ  PHE A 138      -0.137  -6.034  -9.253  1.00 93.27           H  
ATOM   2253  N   VAL A 139      -1.442  -9.815  -5.085  1.00 93.65           N  
ATOM   2254  H   VAL A 139      -1.728  -8.899  -4.770  1.00 93.65           H  
ATOM   2255  CA  VAL A 139      -2.437 -10.576  -5.838  1.00 93.65           C  
ATOM   2256  HA  VAL A 139      -2.042 -11.568  -6.062  1.00 93.65           H  
ATOM   2257  C   VAL A 139      -2.699  -9.857  -7.155  1.00 93.65           C  
ATOM   2258  CB  VAL A 139      -3.729 -10.764  -5.025  1.00 93.65           C  
ATOM   2259  HB  VAL A 139      -4.159  -9.781  -4.830  1.00 93.65           H  
ATOM   2260  O   VAL A 139      -3.098  -8.694  -7.184  1.00 93.65           O  
ATOM   2261  CG1 VAL A 139      -4.755 -11.608  -5.793  1.00 93.65           C  
ATOM   2262 HG11 VAL A 139      -4.348 -12.596  -6.007  1.00 93.65           H  
ATOM   2263 HG12 VAL A 139      -5.033 -11.107  -6.720  1.00 93.65           H  
ATOM   2264 HG13 VAL A 139      -5.656 -11.715  -5.189  1.00 93.65           H  
ATOM   2265  CG2 VAL A 139      -3.476 -11.445  -3.672  1.00 93.65           C  
ATOM   2266 HG21 VAL A 139      -2.780 -10.856  -3.074  1.00 93.65           H  
ATOM   2267 HG22 VAL A 139      -4.413 -11.516  -3.121  1.00 93.65           H  
ATOM   2268 HG23 VAL A 139      -3.064 -12.444  -3.819  1.00 93.65           H  
ATOM   2269  N   TYR A 140      -2.480 -10.564  -8.260  1.00 93.06           N  
ATOM   2270  H   TYR A 140      -2.189 -11.527  -8.164  1.00 93.06           H  
ATOM   2271  CA  TYR A 140      -2.714 -10.054  -9.606  1.00 93.06           C  
ATOM   2272  HA  TYR A 140      -3.103  -9.037  -9.553  1.00 93.06           H  
ATOM   2273  C   TYR A 140      -3.754 -10.923 -10.308  1.00 93.06           C  
ATOM   2274  CB  TYR A 140      -1.386 -10.008 -10.365  1.00 93.06           C  
ATOM   2275  HB2 TYR A 140      -0.928 -10.996 -10.330  1.00 93.06           H  
ATOM   2276  HB3 TYR A 140      -0.719  -9.317  -9.849  1.00 93.06           H  
ATOM   2277  O   TYR A 140      -3.563 -12.132 -10.435  1.00 93.06           O  
ATOM   2278  CG  TYR A 140      -1.509  -9.561 -11.809  1.00 93.06           C  
ATOM   2279  CD1 TYR A 140      -1.123 -10.431 -12.845  1.00 93.06           C  
ATOM   2280  HD1 TYR A 140      -0.770 -11.424 -12.608  1.00 93.06           H  
ATOM   2281  CD2 TYR A 140      -2.013  -8.283 -12.118  1.00 93.06           C  
ATOM   2282  HD2 TYR A 140      -2.333  -7.626 -11.323  1.00 93.06           H  
ATOM   2283  CE1 TYR A 140      -1.194 -10.007 -14.185  1.00 93.06           C  
ATOM   2284  HE1 TYR A 140      -0.893 -10.665 -14.986  1.00 93.06           H  
ATOM   2285  CE2 TYR A 140      -2.097  -7.860 -13.461  1.00 93.06           C  
ATOM   2286  HE2 TYR A 140      -2.481  -6.883 -13.712  1.00 93.06           H  
ATOM   2287  OH  TYR A 140      -1.709  -8.329 -15.793  1.00 93.06           O  
ATOM   2288  HH  TYR A 140      -2.134  -7.478 -15.925  1.00 93.06           H  
ATOM   2289  CZ  TYR A 140      -1.667  -8.716 -14.493  1.00 93.06           C  
ATOM   2290  N   ARG A 141      -4.866 -10.319 -10.748  1.00 91.06           N  
ATOM   2291  H   ARG A 141      -4.946  -9.326 -10.584  1.00 91.06           H  
ATOM   2292  CA  ARG A 141      -5.995 -11.009 -11.406  1.00 91.06           C  
ATOM   2293  HA  ARG A 141      -6.836 -10.317 -11.438  1.00 91.06           H  
ATOM   2294  C   ARG A 141      -6.498 -12.223 -10.607  1.00 91.06           C  
ATOM   2295  CB  ARG A 141      -5.623 -11.374 -12.855  1.00 91.06           C  
ATOM   2296  HB2 ARG A 141      -4.800 -12.089 -12.847  1.00 91.06           H  
ATOM   2297  HB3 ARG A 141      -6.483 -11.852 -13.323  1.00 91.06           H  
ATOM   2298  O   ARG A 141      -6.700 -13.306 -11.152  1.00 91.06           O  
ATOM   2299  CG  ARG A 141      -5.226 -10.160 -13.705  1.00 91.06           C  
ATOM   2300  HG2 ARG A 141      -4.351  -9.669 -13.277  1.00 91.06           H  
ATOM   2301  HG3 ARG A 141      -6.054  -9.453 -13.738  1.00 91.06           H  
ATOM   2302  CD  ARG A 141      -4.893 -10.634 -15.120  1.00 91.06           C  
ATOM   2303  HD2 ARG A 141      -5.755 -11.174 -15.512  1.00 91.06           H  
ATOM   2304  HD3 ARG A 141      -4.041 -11.312 -15.070  1.00 91.06           H  
ATOM   2305  NE  ARG A 141      -4.566  -9.512 -16.015  1.00 91.06           N  
ATOM   2306  HE  ARG A 141      -4.385  -8.608 -15.601  1.00 91.06           H  
ATOM   2307  NH1 ARG A 141      -4.704 -10.647 -18.011  1.00 91.06           N  
ATOM   2308 HH11 ARG A 141      -4.614 -10.567 -19.014  1.00 91.06           H  
ATOM   2309 HH12 ARG A 141      -5.042 -11.475 -17.541  1.00 91.06           H  
ATOM   2310  NH2 ARG A 141      -4.096  -8.539 -18.014  1.00 91.06           N  
ATOM   2311 HH21 ARG A 141      -4.834  -7.864 -18.157  1.00 91.06           H  
ATOM   2312 HH22 ARG A 141      -3.475  -7.918 -17.514  1.00 91.06           H  
ATOM   2313  CZ  ARG A 141      -4.464  -9.568 -17.326  1.00 91.06           C  
ATOM   2314  N   GLY A 142      -6.618 -12.059  -9.289  1.00 88.47           N  
ATOM   2315  H   GLY A 142      -6.461 -11.131  -8.921  1.00 88.47           H  
ATOM   2316  CA  GLY A 142      -7.030 -13.116  -8.358  1.00 88.47           C  
ATOM   2317  HA2 GLY A 142      -7.906 -13.623  -8.763  1.00 88.47           H  
ATOM   2318  HA3 GLY A 142      -7.317 -12.657  -7.412  1.00 88.47           H  
ATOM   2319  C   GLY A 142      -5.968 -14.184  -8.058  1.00 88.47           C  
ATOM   2320  O   GLY A 142      -6.218 -15.076  -7.251  1.00 88.47           O  
ATOM   2321  N   GLN A 143      -4.777 -14.112  -8.658  1.00 91.35           N  
ATOM   2322  H   GLN A 143      -4.603 -13.373  -9.324  1.00 91.35           H  
ATOM   2323  CA  GLN A 143      -3.681 -15.041  -8.385  1.00 91.35           C  
ATOM   2324  HA  GLN A 143      -4.082 -15.942  -7.920  1.00 91.35           H  
ATOM   2325  C   GLN A 143      -2.680 -14.424  -7.409  1.00 91.35           C  
ATOM   2326  CB  GLN A 143      -3.002 -15.480  -9.688  1.00 91.35           C  
ATOM   2327  HB2 GLN A 143      -2.612 -14.610 -10.217  1.00 91.35           H  
ATOM   2328  HB3 GLN A 143      -2.166 -16.134  -9.438  1.00 91.35           H  
ATOM   2329  O   GLN A 143      -2.008 -13.439  -7.720  1.00 91.35           O  
ATOM   2330  CG  GLN A 143      -3.972 -16.245 -10.600  1.00 91.35           C  
ATOM   2331  HG2 GLN A 143      -4.774 -15.581 -10.921  1.00 91.35           H  
ATOM   2332  HG3 GLN A 143      -4.414 -17.069 -10.039  1.00 91.35           H  
ATOM   2333  CD  GLN A 143      -3.302 -16.814 -11.845  1.00 91.35           C  
ATOM   2334  NE2 GLN A 143      -4.009 -17.616 -12.610  1.00 91.35           N  
ATOM   2335 HE21 GLN A 143      -4.979 -17.796 -12.396  1.00 91.35           H  
ATOM   2336 HE22 GLN A 143      -3.546 -17.963 -13.438  1.00 91.35           H  
ATOM   2337  OE1 GLN A 143      -2.147 -16.575 -12.160  1.00 91.35           O  
ATOM   2338  N   ALA A 144      -2.568 -15.024  -6.223  1.00 91.49           N  
ATOM   2339  H   ALA A 144      -3.185 -15.793  -6.005  1.00 91.49           H  
ATOM   2340  CA  ALA A 144      -1.578 -14.630  -5.229  1.00 91.49           C  
ATOM   2341  HA  ALA A 144      -1.593 -13.544  -5.132  1.00 91.49           H  
ATOM   2342  C   ALA A 144      -0.170 -15.041  -5.677  1.00 91.49           C  
ATOM   2343  CB  ALA A 144      -1.952 -15.224  -3.868  1.00 91.49           C  
ATOM   2344  HB1 ALA A 144      -1.928 -16.313  -3.913  1.00 91.49           H  
ATOM   2345  HB2 ALA A 144      -2.951 -14.896  -3.580  1.00 91.49           H  
ATOM   2346  HB3 ALA A 144      -1.242 -14.884  -3.114  1.00 91.49           H  
ATOM   2347  O   ALA A 144       0.118 -16.221  -5.911  1.00 91.49           O  
ATOM   2348  N   VAL A 145       0.725 -14.063  -5.773  1.00 91.04           N  
ATOM   2349  H   VAL A 145       0.435 -13.119  -5.559  1.00 91.04           H  
ATOM   2350  CA  VAL A 145       2.128 -14.281  -6.111  1.00 91.04           C  
ATOM   2351  HA  VAL A 145       2.189 -15.095  -6.833  1.00 91.04           H  
ATOM   2352  C   VAL A 145       2.867 -14.702  -4.844  1.00 91.04           C  
ATOM   2353  CB  VAL A 145       2.744 -13.035  -6.772  1.00 91.04           C  
ATOM   2354  HB  VAL A 145       2.770 -12.206  -6.065  1.00 91.04           H  
ATOM   2355  O   VAL A 145       3.282 -13.869  -4.038  1.00 91.04           O  
ATOM   2356  CG1 VAL A 145       4.172 -13.348  -7.236  1.00 91.04           C  
ATOM   2357 HG11 VAL A 145       4.168 -14.198  -7.917  1.00 91.04           H  
ATOM   2358 HG12 VAL A 145       4.808 -13.573  -6.380  1.00 91.04           H  
ATOM   2359 HG13 VAL A 145       4.575 -12.478  -7.755  1.00 91.04           H  
ATOM   2360  CG2 VAL A 145       1.948 -12.581  -8.004  1.00 91.04           C  
ATOM   2361 HG21 VAL A 145       0.946 -12.269  -7.708  1.00 91.04           H  
ATOM   2362 HG22 VAL A 145       1.866 -13.394  -8.725  1.00 91.04           H  
ATOM   2363 HG23 VAL A 145       2.439 -11.725  -8.467  1.00 91.04           H  
ATOM   2364  N   ARG A 146       3.026 -16.014  -4.658  1.00 88.79           N  
ATOM   2365  H   ARG A 146       2.578 -16.629  -5.322  1.00 88.79           H  
ATOM   2366  CA  ARG A 146       3.647 -16.585  -3.453  1.00 88.79           C  
ATOM   2367  HA  ARG A 146       3.052 -16.288  -2.589  1.00 88.79           H  
ATOM   2368  C   ARG A 146       5.056 -16.046  -3.221  1.00 88.79           C  
ATOM   2369  CB  ARG A 146       3.686 -18.113  -3.526  1.00 88.79           C  
ATOM   2370  HB2 ARG A 146       4.267 -18.485  -2.682  1.00 88.79           H  
ATOM   2371  HB3 ARG A 146       4.175 -18.424  -4.449  1.00 88.79           H  
ATOM   2372  O   ARG A 146       5.885 -16.050  -4.134  1.00 88.79           O  
ATOM   2373  CG  ARG A 146       2.280 -18.712  -3.450  1.00 88.79           C  
ATOM   2374  HG2 ARG A 146       1.785 -18.359  -2.545  1.00 88.79           H  
ATOM   2375  HG3 ARG A 146       1.696 -18.405  -4.318  1.00 88.79           H  
ATOM   2376  CD  ARG A 146       2.379 -20.238  -3.414  1.00 88.79           C  
ATOM   2377  HD2 ARG A 146       2.970 -20.535  -2.548  1.00 88.79           H  
ATOM   2378  HD3 ARG A 146       2.890 -20.565  -4.320  1.00 88.79           H  
ATOM   2379  NE  ARG A 146       1.042 -20.847  -3.322  1.00 88.79           N  
ATOM   2380  HE  ARG A 146       0.342 -20.304  -2.838  1.00 88.79           H  
ATOM   2381  NH1 ARG A 146       1.477 -22.777  -4.493  1.00 88.79           N  
ATOM   2382 HH11 ARG A 146       1.157 -23.654  -4.879  1.00 88.79           H  
ATOM   2383 HH12 ARG A 146       2.435 -22.480  -4.607  1.00 88.79           H  
ATOM   2384  NH2 ARG A 146      -0.569 -22.409  -3.683  1.00 88.79           N  
ATOM   2385 HH21 ARG A 146      -1.235 -21.830  -3.191  1.00 88.79           H  
ATOM   2386 HH22 ARG A 146      -0.874 -23.287  -4.079  1.00 88.79           H  
ATOM   2387  CZ  ARG A 146       0.660 -22.003  -3.832  1.00 88.79           C  
ATOM   2388  N   GLY A 147       5.326 -15.627  -1.988  1.00 86.28           N  
ATOM   2389  H   GLY A 147       4.570 -15.607  -1.318  1.00 86.28           H  
ATOM   2390  CA  GLY A 147       6.624 -15.087  -1.578  1.00 86.28           C  
ATOM   2391  HA2 GLY A 147       7.419 -15.744  -1.931  1.00 86.28           H  
ATOM   2392  HA3 GLY A 147       6.656 -15.058  -0.488  1.00 86.28           H  
ATOM   2393  C   GLY A 147       6.913 -13.673  -2.086  1.00 86.28           C  
ATOM   2394  O   GLY A 147       7.997 -13.153  -1.827  1.00 86.28           O  
ATOM   2395  N   SER A 148       5.976 -13.041  -2.797  1.00 90.43           N  
ATOM   2396  H   SER A 148       5.084 -13.496  -2.924  1.00 90.43           H  
ATOM   2397  CA  SER A 148       6.035 -11.596  -3.009  1.00 90.43           C  
ATOM   2398  HA  SER A 148       7.055 -11.324  -3.278  1.00 90.43           H  
ATOM   2399  C   SER A 148       5.678 -10.874  -1.713  1.00 90.43           C  
ATOM   2400  CB  SER A 148       5.128 -11.149  -4.155  1.00 90.43           C  
ATOM   2401  HB2 SER A 148       5.356 -11.730  -5.049  1.00 90.43           H  
ATOM   2402  HB3 SER A 148       5.331 -10.100  -4.368  1.00 90.43           H  
ATOM   2403  O   SER A 148       4.889 -11.369  -0.915  1.00 90.43           O  
ATOM   2404  OG  SER A 148       3.763 -11.287  -3.827  1.00 90.43           O  
ATOM   2405  HG  SER A 148       3.542 -12.220  -3.793  1.00 90.43           H  
ATOM   2406  N   ASN A 149       6.250  -9.694  -1.512  1.00 90.71           N  
ATOM   2407  H   ASN A 149       6.903  -9.335  -2.193  1.00 90.71           H  
ATOM   2408  CA  ASN A 149       5.891  -8.827  -0.401  1.00 90.71           C  
ATOM   2409  HA  ASN A 149       4.989  -9.196   0.087  1.00 90.71           H  
ATOM   2410  C   ASN A 149       5.580  -7.439  -0.958  1.00 90.71           C  
ATOM   2411  CB  ASN A 149       7.023  -8.845   0.638  1.00 90.71           C  
ATOM   2412  HB2 ASN A 149       7.944  -8.457   0.203  1.00 90.71           H  
ATOM   2413  HB3 ASN A 149       7.197  -9.875   0.950  1.00 90.71           H  
ATOM   2414  O   ASN A 149       6.441  -6.807  -1.578  1.00 90.71           O  
ATOM   2415  CG  ASN A 149       6.690  -8.034   1.876  1.00 90.71           C  
ATOM   2416  ND2 ASN A 149       7.474  -8.156   2.917  1.00 90.71           N  
ATOM   2417 HD21 ASN A 149       8.313  -8.717   2.859  1.00 90.71           H  
ATOM   2418 HD22 ASN A 149       7.200  -7.658   3.751  1.00 90.71           H  
ATOM   2419  OD1 ASN A 149       5.756  -7.250   1.911  1.00 90.71           O  
ATOM   2420  N   MET A 150       4.353  -6.972  -0.737  1.00 90.54           N  
ATOM   2421  H   MET A 150       3.720  -7.551  -0.205  1.00 90.54           H  
ATOM   2422  CA  MET A 150       3.867  -5.663  -1.162  1.00 90.54           C  
ATOM   2423  HA  MET A 150       3.839  -5.637  -2.251  1.00 90.54           H  
ATOM   2424  C   MET A 150       4.796  -4.538  -0.688  1.00 90.54           C  
ATOM   2425  CB  MET A 150       2.437  -5.487  -0.623  1.00 90.54           C  
ATOM   2426  HB2 MET A 150       1.810  -6.298  -0.993  1.00 90.54           H  
ATOM   2427  HB3 MET A 150       2.449  -5.532   0.466  1.00 90.54           H  
ATOM   2428  O   MET A 150       5.109  -3.628  -1.458  1.00 90.54           O  
ATOM   2429  CG  MET A 150       1.823  -4.156  -1.054  1.00 90.54           C  
ATOM   2430  HG2 MET A 150       2.425  -3.353  -0.629  1.00 90.54           H  
ATOM   2431  HG3 MET A 150       0.829  -4.071  -0.614  1.00 90.54           H  
ATOM   2432  SD  MET A 150       1.696  -3.921  -2.851  1.00 90.54           S  
ATOM   2433  CE  MET A 150       0.160  -4.834  -3.096  1.00 90.54           C  
ATOM   2434  HE1 MET A 150      -0.579  -4.478  -2.379  1.00 90.54           H  
ATOM   2435  HE2 MET A 150       0.334  -5.897  -2.930  1.00 90.54           H  
ATOM   2436  HE3 MET A 150      -0.215  -4.654  -4.104  1.00 90.54           H  
ATOM   2437  N   HIS A 151       5.322  -4.637   0.536  1.00 88.29           N  
ATOM   2438  H   HIS A 151       5.091  -5.442   1.099  1.00 88.29           H  
ATOM   2439  CA  HIS A 151       6.291  -3.680   1.063  1.00 88.29           C  
ATOM   2440  HA  HIS A 151       5.842  -2.687   1.070  1.00 88.29           H  
ATOM   2441  C   HIS A 151       7.560  -3.606   0.200  1.00 88.29           C  
ATOM   2442  CB  HIS A 151       6.642  -4.069   2.505  1.00 88.29           C  
ATOM   2443  HB2 HIS A 151       6.932  -5.119   2.539  1.00 88.29           H  
ATOM   2444  HB3 HIS A 151       5.775  -3.938   3.153  1.00 88.29           H  
ATOM   2445  O   HIS A 151       7.991  -2.516  -0.189  1.00 88.29           O  
ATOM   2446  CG  HIS A 151       7.794  -3.270   3.039  1.00 88.29           C  
ATOM   2447  CD2 HIS A 151       7.746  -2.012   3.575  1.00 88.29           C  
ATOM   2448  HD2 HIS A 151       6.855  -1.422   3.730  1.00 88.29           H  
ATOM   2449  ND1 HIS A 151       9.118  -3.645   2.971  1.00 88.29           N  
ATOM   2450  HD1 HIS A 151       9.484  -4.505   2.589  1.00 88.29           H  
ATOM   2451  CE1 HIS A 151       9.841  -2.646   3.488  1.00 88.29           C  
ATOM   2452  HE1 HIS A 151      10.914  -2.674   3.602  1.00 88.29           H  
ATOM   2453  NE2 HIS A 151       9.064  -1.608   3.831  1.00 88.29           N  
ATOM   2454  N   ASP A 152       8.149  -4.755  -0.135  1.00 88.64           N  
ATOM   2455  H   ASP A 152       7.723  -5.619   0.169  1.00 88.64           H  
ATOM   2456  CA  ASP A 152       9.404  -4.810  -0.888  1.00 88.64           C  
ATOM   2457  HA  ASP A 152      10.119  -4.131  -0.424  1.00 88.64           H  
ATOM   2458  C   ASP A 152       9.208  -4.339  -2.331  1.00 88.64           C  
ATOM   2459  CB  ASP A 152       9.994  -6.225  -0.839  1.00 88.64           C  
ATOM   2460  HB2 ASP A 152      10.865  -6.258  -1.494  1.00 88.64           H  
ATOM   2461  HB3 ASP A 152       9.260  -6.936  -1.219  1.00 88.64           H  
ATOM   2462  O   ASP A 152      10.042  -3.605  -2.863  1.00 88.64           O  
ATOM   2463  CG  ASP A 152      10.443  -6.640   0.566  1.00 88.64           C  
ATOM   2464  OD1 ASP A 152      10.633  -5.739   1.425  1.00 88.64           O  
ATOM   2465  OD2 ASP A 152      10.615  -7.861   0.757  1.00 88.64           O  
ATOM   2466  N   LEU A 153       8.067  -4.675  -2.941  1.00 90.87           N  
ATOM   2467  H   LEU A 153       7.422  -5.262  -2.432  1.00 90.87           H  
ATOM   2468  CA  LEU A 153       7.686  -4.198  -4.271  1.00 90.87           C  
ATOM   2469  HA  LEU A 153       8.465  -4.472  -4.983  1.00 90.87           H  
ATOM   2470  C   LEU A 153       7.574  -2.666  -4.303  1.00 90.87           C  
ATOM   2471  CB  LEU A 153       6.359  -4.865  -4.682  1.00 90.87           C  
ATOM   2472  HB2 LEU A 153       5.615  -4.663  -3.911  1.00 90.87           H  
ATOM   2473  HB3 LEU A 153       6.005  -4.406  -5.604  1.00 90.87           H  
ATOM   2474  O   LEU A 153       8.189  -2.009  -5.150  1.00 90.87           O  
ATOM   2475  CG  LEU A 153       6.445  -6.389  -4.895  1.00 90.87           C  
ATOM   2476  HG  LEU A 153       6.902  -6.868  -4.029  1.00 90.87           H  
ATOM   2477  CD1 LEU A 153       5.045  -6.966  -5.079  1.00 90.87           C  
ATOM   2478 HD11 LEU A 153       4.468  -6.806  -4.168  1.00 90.87           H  
ATOM   2479 HD12 LEU A 153       4.537  -6.479  -5.911  1.00 90.87           H  
ATOM   2480 HD13 LEU A 153       5.101  -8.038  -5.269  1.00 90.87           H  
ATOM   2481  CD2 LEU A 153       7.288  -6.750  -6.118  1.00 90.87           C  
ATOM   2482 HD21 LEU A 153       6.895  -6.244  -7.000  1.00 90.87           H  
ATOM   2483 HD22 LEU A 153       7.261  -7.829  -6.271  1.00 90.87           H  
ATOM   2484 HD23 LEU A 153       8.322  -6.452  -5.944  1.00 90.87           H  
ATOM   2485  N   ILE A 154       6.861  -2.080  -3.339  1.00 90.76           N  
ATOM   2486  H   ILE A 154       6.385  -2.673  -2.674  1.00 90.76           H  
ATOM   2487  CA  ILE A 154       6.655  -0.628  -3.251  1.00 90.76           C  
ATOM   2488  HA  ILE A 154       6.308  -0.272  -4.220  1.00 90.76           H  
ATOM   2489  C   ILE A 154       7.958   0.095  -2.929  1.00 90.76           C  
ATOM   2490  CB  ILE A 154       5.552  -0.312  -2.225  1.00 90.76           C  
ATOM   2491  HB  ILE A 154       5.755  -0.844  -1.296  1.00 90.76           H  
ATOM   2492  O   ILE A 154       8.275   1.136  -3.518  1.00 90.76           O  
ATOM   2493  CG1 ILE A 154       4.242  -0.832  -2.846  1.00 90.76           C  
ATOM   2494 HG12 ILE A 154       4.027  -0.268  -3.753  1.00 90.76           H  
ATOM   2495 HG13 ILE A 154       4.338  -1.876  -3.146  1.00 90.76           H  
ATOM   2496  CG2 ILE A 154       5.473   1.203  -1.926  1.00 90.76           C  
ATOM   2497 HG21 ILE A 154       5.254   1.757  -2.839  1.00 90.76           H  
ATOM   2498 HG22 ILE A 154       4.690   1.398  -1.193  1.00 90.76           H  
ATOM   2499 HG23 ILE A 154       6.402   1.562  -1.485  1.00 90.76           H  
ATOM   2500  CD1 ILE A 154       3.033  -0.751  -1.940  1.00 90.76           C  
ATOM   2501 HD11 ILE A 154       3.146  -1.477  -1.136  1.00 90.76           H  
ATOM   2502 HD12 ILE A 154       2.158  -1.016  -2.534  1.00 90.76           H  
ATOM   2503 HD13 ILE A 154       2.910   0.253  -1.533  1.00 90.76           H  
ATOM   2504  N   ARG A 155       8.762  -0.460  -2.025  1.00 88.09           N  
ATOM   2505  H   ARG A 155       8.442  -1.292  -1.550  1.00 88.09           H  
ATOM   2506  CA  ARG A 155      10.074   0.085  -1.691  1.00 88.09           C  
ATOM   2507  HA  ARG A 155       9.947   1.119  -1.374  1.00 88.09           H  
ATOM   2508  C   ARG A 155      10.996   0.094  -2.910  1.00 88.09           C  
ATOM   2509  CB  ARG A 155      10.646  -0.732  -0.530  1.00 88.09           C  
ATOM   2510  HB2 ARG A 155      10.771  -1.772  -0.830  1.00 88.09           H  
ATOM   2511  HB3 ARG A 155       9.954  -0.692   0.312  1.00 88.09           H  
ATOM   2512  O   ARG A 155      11.598   1.130  -3.199  1.00 88.09           O  
ATOM   2513  CG  ARG A 155      11.991  -0.159  -0.099  1.00 88.09           C  
ATOM   2514  HG2 ARG A 155      11.845   0.891   0.155  1.00 88.09           H  
ATOM   2515  HG3 ARG A 155      12.716  -0.243  -0.908  1.00 88.09           H  
ATOM   2516  CD  ARG A 155      12.529  -0.885   1.124  1.00 88.09           C  
ATOM   2517  HD2 ARG A 155      12.649  -1.941   0.884  1.00 88.09           H  
ATOM   2518  HD3 ARG A 155      11.808  -0.788   1.936  1.00 88.09           H  
ATOM   2519  NE  ARG A 155      13.825  -0.309   1.523  1.00 88.09           N  
ATOM   2520  HE  ARG A 155      14.192   0.432   0.942  1.00 88.09           H  
ATOM   2521  NH1 ARG A 155      14.070  -1.543   3.438  1.00 88.09           N  
ATOM   2522 HH11 ARG A 155      13.165  -1.961   3.274  1.00 88.09           H  
ATOM   2523 HH12 ARG A 155      14.587  -1.810   4.264  1.00 88.09           H  
ATOM   2524  NH2 ARG A 155      15.697  -0.152   2.799  1.00 88.09           N  
ATOM   2525 HH21 ARG A 155      16.097   0.476   2.117  1.00 88.09           H  
ATOM   2526 HH22 ARG A 155      16.229  -0.463   3.600  1.00 88.09           H  
ATOM   2527  CZ  ARG A 155      14.521  -0.670   2.583  1.00 88.09           C  
ATOM   2528  N   CYS A 156      11.092  -1.018  -3.638  1.00 85.74           N  
ATOM   2529  H   CYS A 156      10.595  -1.842  -3.330  1.00 85.74           H  
ATOM   2530  CA  CYS A 156      11.945  -1.135  -4.820  1.00 85.74           C  
ATOM   2531  HA  CYS A 156      12.966  -0.866  -4.551  1.00 85.74           H  
ATOM   2532  C   CYS A 156      11.523  -0.173  -5.940  1.00 85.74           C  
ATOM   2533  CB  CYS A 156      11.941  -2.593  -5.298  1.00 85.74           C  
ATOM   2534  HB2 CYS A 156      10.927  -2.992  -5.265  1.00 85.74           H  
ATOM   2535  HB3 CYS A 156      12.307  -2.652  -6.323  1.00 85.74           H  
ATOM   2536  O   CYS A 156      12.383   0.474  -6.545  1.00 85.74           O  
ATOM   2537  SG  CYS A 156      13.023  -3.584  -4.227  1.00 85.74           S  
ATOM   2538  HG  CYS A 156      14.196  -3.132  -4.681  1.00 85.74           H  
ATOM   2539  N   ILE A 157      10.218  -0.013  -6.192  1.00 88.01           N  
ATOM   2540  H   ILE A 157       9.550  -0.585  -5.694  1.00 88.01           H  
ATOM   2541  CA  ILE A 157       9.738   0.870  -7.265  1.00 88.01           C  
ATOM   2542  HA  ILE A 157      10.399   0.720  -8.119  1.00 88.01           H  
ATOM   2543  C   ILE A 157       9.884   2.359  -6.926  1.00 88.01           C  
ATOM   2544  CB  ILE A 157       8.314   0.460  -7.713  1.00 88.01           C  
ATOM   2545  HB  ILE A 157       8.283  -0.626  -7.798  1.00 88.01           H  
ATOM   2546  O   ILE A 157      10.321   3.144  -7.773  1.00 88.01           O  
ATOM   2547  CG1 ILE A 157       8.021   1.049  -9.102  1.00 88.01           C  
ATOM   2548 HG12 ILE A 157       8.842   0.799  -9.775  1.00 88.01           H  
ATOM   2549 HG13 ILE A 157       7.968   2.134  -9.014  1.00 88.01           H  
ATOM   2550  CG2 ILE A 157       7.237   0.875  -6.707  1.00 88.01           C  
ATOM   2551 HG21 ILE A 157       7.117   1.959  -6.692  1.00 88.01           H  
ATOM   2552 HG22 ILE A 157       7.526   0.512  -5.721  1.00 88.01           H  
ATOM   2553 HG23 ILE A 157       6.280   0.418  -6.958  1.00 88.01           H  
ATOM   2554  CD1 ILE A 157       6.729   0.531  -9.743  1.00 88.01           C  
ATOM   2555 HD11 ILE A 157       5.858   0.849  -9.169  1.00 88.01           H  
ATOM   2556 HD12 ILE A 157       6.641   0.929 -10.754  1.00 88.01           H  
ATOM   2557 HD13 ILE A 157       6.753  -0.557  -9.801  1.00 88.01           H  
ATOM   2558  N   THR A 158       9.591   2.759  -5.686  1.00 87.07           N  
ATOM   2559  H   THR A 158       9.243   2.071  -5.035  1.00 87.07           H  
ATOM   2560  CA  THR A 158       9.588   4.178  -5.285  1.00 87.07           C  
ATOM   2561  HA  THR A 158       9.231   4.778  -6.122  1.00 87.07           H  
ATOM   2562  C   THR A 158      10.974   4.707  -4.925  1.00 87.07           C  
ATOM   2563  CB  THR A 158       8.637   4.447  -4.113  1.00 87.07           C  
ATOM   2564  HB  THR A 158       8.721   5.500  -3.844  1.00 87.07           H  
ATOM   2565  O   THR A 158      11.330   5.808  -5.338  1.00 87.07           O  
ATOM   2566  CG2 THR A 158       7.177   4.171  -4.463  1.00 87.07           C  
ATOM   2567 HG21 THR A 158       6.885   4.763  -5.330  1.00 87.07           H  
ATOM   2568 HG22 THR A 158       6.552   4.454  -3.617  1.00 87.07           H  
ATOM   2569 HG23 THR A 158       7.017   3.114  -4.678  1.00 87.07           H  
ATOM   2570  OG1 THR A 158       8.989   3.672  -2.989  1.00 87.07           O  
ATOM   2571  HG1 THR A 158       8.632   2.791  -3.126  1.00 87.07           H  
ATOM   2572  N   GLN A 159      11.794   3.933  -4.204  1.00 82.09           N  
ATOM   2573  H   GLN A 159      11.453   3.034  -3.894  1.00 82.09           H  
ATOM   2574  CA  GLN A 159      13.111   4.382  -3.715  1.00 82.09           C  
ATOM   2575  HA  GLN A 159      13.041   5.448  -3.499  1.00 82.09           H  
ATOM   2576  C   GLN A 159      14.223   4.229  -4.758  1.00 82.09           C  
ATOM   2577  CB  GLN A 159      13.484   3.674  -2.404  1.00 82.09           C  
ATOM   2578  HB2 GLN A 159      14.405   4.116  -2.024  1.00 82.09           H  
ATOM   2579  HB3 GLN A 159      13.664   2.615  -2.593  1.00 82.09           H  
ATOM   2580  O   GLN A 159      15.396   4.491  -4.485  1.00 82.09           O  
ATOM   2581  CG  GLN A 159      12.391   3.828  -1.339  1.00 82.09           C  
ATOM   2582  HG2 GLN A 159      11.499   3.283  -1.649  1.00 82.09           H  
ATOM   2583  HG3 GLN A 159      12.114   4.879  -1.253  1.00 82.09           H  
ATOM   2584  CD  GLN A 159      12.787   3.316   0.041  1.00 82.09           C  
ATOM   2585  NE2 GLN A 159      11.870   3.361   0.984  1.00 82.09           N  
ATOM   2586 HE21 GLN A 159      12.075   2.842   1.826  1.00 82.09           H  
ATOM   2587 HE22 GLN A 159      10.921   3.586   0.721  1.00 82.09           H  
ATOM   2588  OE1 GLN A 159      13.881   2.831   0.304  1.00 82.09           O  
ATOM   2589  N   GLY A 160      13.852   3.780  -5.954  1.00 69.51           N  
ATOM   2590  H   GLY A 160      12.880   3.533  -6.073  1.00 69.51           H  
ATOM   2591  CA  GLY A 160      14.718   3.707  -7.113  1.00 69.51           C  
ATOM   2592  HA2 GLY A 160      15.074   4.703  -7.376  1.00 69.51           H  
ATOM   2593  HA3 GLY A 160      14.083   3.315  -7.907  1.00 69.51           H  
ATOM   2594  C   GLY A 160      15.916   2.771  -6.964  1.00 69.51           C  
ATOM   2595  O   GLY A 160      16.889   2.917  -7.704  1.00 69.51           O  
ATOM   2596  N   GLN A 161      15.859   1.810  -6.042  1.00 66.87           N  
ATOM   2597  H   GLN A 161      15.001   1.694  -5.523  1.00 66.87           H  
ATOM   2598  CA  GLN A 161      16.842   0.736  -5.999  1.00 66.87           C  
ATOM   2599  HA  GLN A 161      17.847   1.158  -6.004  1.00 66.87           H  
ATOM   2600  C   GLN A 161      16.648  -0.086  -7.273  1.00 66.87           C  
ATOM   2601  CB  GLN A 161      16.666  -0.112  -4.727  1.00 66.87           C  
ATOM   2602  HB2 GLN A 161      15.678  -0.572  -4.735  1.00 66.87           H  
ATOM   2603  HB3 GLN A 161      17.407  -0.911  -4.736  1.00 66.87           H  
ATOM   2604  O   GLN A 161      15.588  -0.683  -7.464  1.00 66.87           O  
ATOM   2605  CG  GLN A 161      16.817   0.689  -3.422  1.00 66.87           C  
ATOM   2606  HG2 GLN A 161      16.694   0.008  -2.580  1.00 66.87           H  
ATOM   2607  HG3 GLN A 161      16.028   1.438  -3.357  1.00 66.87           H  
ATOM   2608  CD  GLN A 161      18.178   1.363  -3.293  1.00 66.87           C  
ATOM   2609  NE2 GLN A 161      18.247   2.675  -3.346  1.00 66.87           N  
ATOM   2610 HE21 GLN A 161      19.177   3.066  -3.291  1.00 66.87           H  
ATOM   2611 HE22 GLN A 161      17.425   3.229  -3.539  1.00 66.87           H  
ATOM   2612  OE1 GLN A 161      19.208   0.727  -3.161  1.00 66.87           O  
ATOM   2613  N   VAL A 162      17.633  -0.072  -8.181  1.00 60.19           N  
ATOM   2614  H   VAL A 162      18.483   0.435  -7.981  1.00 60.19           H  
ATOM   2615  CA  VAL A 162      17.620  -1.054  -9.269  1.00 60.19           C  
ATOM   2616  HA  VAL A 162      16.702  -0.916  -9.840  1.00 60.19           H  
ATOM   2617  C   VAL A 162      17.651  -2.408  -8.575  1.00 60.19           C  
ATOM   2618  CB  VAL A 162      18.815  -0.970 -10.238  1.00 60.19           C  
ATOM   2619  HB  VAL A 162      19.742  -1.161  -9.698  1.00 60.19           H  
ATOM   2620  O   VAL A 162      18.565  -2.629  -7.776  1.00 60.19           O  
ATOM   2621  CG1 VAL A 162      18.677  -2.000 -11.370  1.00 60.19           C  
ATOM   2622 HG11 VAL A 162      19.515  -1.906 -12.061  1.00 60.19           H  
ATOM   2623 HG12 VAL A 162      18.689  -3.014 -10.970  1.00 60.19           H  
ATOM   2624 HG13 VAL A 162      17.747  -1.841 -11.916  1.00 60.19           H  
ATOM   2625  CG2 VAL A 162      18.924   0.398 -10.901  1.00 60.19           C  
ATOM   2626 HG21 VAL A 162      18.009   0.610 -11.454  1.00 60.19           H  
ATOM   2627 HG22 VAL A 162      19.765   0.403 -11.595  1.00 60.19           H  
ATOM   2628 HG23 VAL A 162      19.116   1.150 -10.136  1.00 60.19           H  
ATOM   2629  N   PRO A 163      16.688  -3.299  -8.836  1.00 59.44           N  
ATOM   2630  CA  PRO A 163      16.772  -4.651  -8.335  1.00 59.44           C  
ATOM   2631  HA  PRO A 163      16.840  -4.659  -7.247  1.00 59.44           H  
ATOM   2632  C   PRO A 163      18.027  -5.288  -8.936  1.00 59.44           C  
ATOM   2633  CB  PRO A 163      15.463  -5.305  -8.769  1.00 59.44           C  
ATOM   2634  HB2 PRO A 163      15.622  -6.341  -9.069  1.00 59.44           H  
ATOM   2635  HB3 PRO A 163      14.737  -5.218  -7.961  1.00 59.44           H  
ATOM   2636  O   PRO A 163      18.031  -5.743 -10.080  1.00 59.44           O  
ATOM   2637  CG  PRO A 163      14.970  -4.499  -9.960  1.00 59.44           C  
ATOM   2638  HG2 PRO A 163      13.882  -4.503 -10.029  1.00 59.44           H  
ATOM   2639  HG3 PRO A 163      15.415  -4.887 -10.877  1.00 59.44           H  
ATOM   2640  CD  PRO A 163      15.514  -3.110  -9.679  1.00 59.44           C  
ATOM   2641  HD2 PRO A 163      14.768  -2.528  -9.138  1.00 59.44           H  
ATOM   2642  HD3 PRO A 163      15.760  -2.624 -10.623  1.00 59.44           H  
ATOM   2643  N   SER A 164      19.131  -5.272  -8.188  1.00 61.49           N  
ATOM   2644  H   SER A 164      19.114  -4.727  -7.337  1.00 61.49           H  
ATOM   2645  CA  SER A 164      20.310  -6.057  -8.535  1.00 61.49           C  
ATOM   2646  HA  SER A 164      20.686  -5.723  -9.502  1.00 61.49           H  
ATOM   2647  C   SER A 164      19.880  -7.520  -8.652  1.00 61.49           C  
ATOM   2648  CB  SER A 164      21.404  -5.861  -7.484  1.00 61.49           C  
ATOM   2649  HB2 SER A 164      21.660  -4.803  -7.431  1.00 61.49           H  
ATOM   2650  HB3 SER A 164      21.042  -6.187  -6.509  1.00 61.49           H  
ATOM   2651  O   SER A 164      18.867  -7.917  -8.075  1.00 61.49           O  
ATOM   2652  OG  SER A 164      22.556  -6.605  -7.837  1.00 61.49           O  
ATOM   2653  HG  SER A 164      23.297  -6.258  -7.335  1.00 61.49           H  
ATOM   2654  N   LYS A 165      20.649  -8.356  -9.355  1.00 61.04           N  
ATOM   2655  H   LYS A 165      21.492  -7.977  -9.763  1.00 61.04           H  
ATOM   2656  CA  LYS A 165      20.334  -9.786  -9.535  1.00 61.04           C  
ATOM   2657  HA  LYS A 165      19.459  -9.868 -10.180  1.00 61.04           H  
ATOM   2658  C   LYS A 165      19.967 -10.491  -8.214  1.00 61.04           C  
ATOM   2659  CB  LYS A 165      21.537 -10.456 -10.217  1.00 61.04           C  
ATOM   2660  HB2 LYS A 165      22.377 -10.477  -9.523  1.00 61.04           H  
ATOM   2661  HB3 LYS A 165      21.823  -9.862 -11.085  1.00 61.04           H  
ATOM   2662  O   LYS A 165      19.159 -11.409  -8.223  1.00 61.04           O  
ATOM   2663  CG  LYS A 165      21.231 -11.885 -10.690  1.00 61.04           C  
ATOM   2664  HG2 LYS A 165      20.963 -12.507  -9.835  1.00 61.04           H  
ATOM   2665  HG3 LYS A 165      20.395 -11.861 -11.388  1.00 61.04           H  
ATOM   2666  CD  LYS A 165      22.454 -12.502 -11.379  1.00 61.04           C  
ATOM   2667  HD2 LYS A 165      23.282 -12.530 -10.670  1.00 61.04           H  
ATOM   2668  HD3 LYS A 165      22.736 -11.887 -12.234  1.00 61.04           H  
ATOM   2669  CE  LYS A 165      22.127 -13.924 -11.848  1.00 61.04           C  
ATOM   2670  HE2 LYS A 165      21.784 -14.501 -10.989  1.00 61.04           H  
ATOM   2671  HE3 LYS A 165      21.304 -13.875 -12.561  1.00 61.04           H  
ATOM   2672  NZ  LYS A 165      23.304 -14.585 -12.467  1.00 61.04           N  
ATOM   2673  HZ1 LYS A 165      23.626 -14.065 -13.270  1.00 61.04           H  
ATOM   2674  HZ2 LYS A 165      24.062 -14.656 -11.803  1.00 61.04           H  
ATOM   2675  HZ3 LYS A 165      23.065 -15.519 -12.770  1.00 61.04           H  
ATOM   2676  N   HIS A 166      20.529 -10.027  -7.095  1.00 62.79           N  
ATOM   2677  H   HIS A 166      21.187  -9.268  -7.196  1.00 62.79           H  
ATOM   2678  CA  HIS A 166      20.292 -10.552  -5.746  1.00 62.79           C  
ATOM   2679  HA  HIS A 166      19.948 -11.584  -5.821  1.00 62.79           H  
ATOM   2680  C   HIS A 166      19.230  -9.801  -4.925  1.00 62.79           C  
ATOM   2681  CB  HIS A 166      21.632 -10.549  -5.001  1.00 62.79           C  
ATOM   2682  HB2 HIS A 166      21.495 -10.997  -4.017  1.00 62.79           H  
ATOM   2683  HB3 HIS A 166      21.968  -9.522  -4.859  1.00 62.79           H  
ATOM   2684  O   HIS A 166      18.845 -10.276  -3.866  1.00 62.79           O  
ATOM   2685  CG  HIS A 166      22.693 -11.324  -5.734  1.00 62.79           C  
ATOM   2686  CD2 HIS A 166      23.795 -10.818  -6.369  1.00 62.79           C  
ATOM   2687  HD2 HIS A 166      24.085  -9.778  -6.409  1.00 62.79           H  
ATOM   2688  ND1 HIS A 166      22.686 -12.682  -5.947  1.00 62.79           N  
ATOM   2689  HD1 HIS A 166      22.027 -13.339  -5.555  1.00 62.79           H  
ATOM   2690  CE1 HIS A 166      23.766 -12.991  -6.681  1.00 62.79           C  
ATOM   2691  HE1 HIS A 166      24.051 -13.991  -6.972  1.00 62.79           H  
ATOM   2692  NE2 HIS A 166      24.459 -11.883  -6.986  1.00 62.79           N  
ATOM   2693  N   GLN A 167      18.779  -8.629  -5.374  1.00 69.59           N  
ATOM   2694  H   GLN A 167      19.063  -8.335  -6.298  1.00 69.59           H  
ATOM   2695  CA  GLN A 167      17.821  -7.768  -4.666  1.00 69.59           C  
ATOM   2696  HA  GLN A 167      17.507  -8.251  -3.741  1.00 69.59           H  
ATOM   2697  C   GLN A 167      16.536  -7.542  -5.468  1.00 69.59           C  
ATOM   2698  CB  GLN A 167      18.486  -6.432  -4.303  1.00 69.59           C  
ATOM   2699  HB2 GLN A 167      17.737  -5.754  -3.895  1.00 69.59           H  
ATOM   2700  HB3 GLN A 167      18.897  -5.983  -5.207  1.00 69.59           H  
ATOM   2701  O   GLN A 167      15.752  -6.654  -5.143  1.00 69.59           O  
ATOM   2702  CG  GLN A 167      19.590  -6.583  -3.248  1.00 69.59           C  
ATOM   2703  HG2 GLN A 167      19.166  -7.029  -2.349  1.00 69.59           H  
ATOM   2704  HG3 GLN A 167      20.375  -7.240  -3.622  1.00 69.59           H  
ATOM   2705  CD  GLN A 167      20.215  -5.243  -2.878  1.00 69.59           C  
ATOM   2706  NE2 GLN A 167      21.096  -5.213  -1.903  1.00 69.59           N  
ATOM   2707 HE21 GLN A 167      21.453  -4.298  -1.666  1.00 69.59           H  
ATOM   2708 HE22 GLN A 167      21.280  -6.037  -1.350  1.00 69.59           H  
ATOM   2709  OE1 GLN A 167      19.958  -4.206  -3.464  1.00 69.59           O  
ATOM   2710  N   LYS A 168      16.314  -8.313  -6.539  1.00 80.21           N  
ATOM   2711  H   LYS A 168      16.996  -9.021  -6.772  1.00 80.21           H  
ATOM   2712  CA  LYS A 168      15.037  -8.312  -7.246  1.00 80.21           C  
ATOM   2713  HA  LYS A 168      14.731  -7.273  -7.373  1.00 80.21           H  
ATOM   2714  C   LYS A 168      13.989  -8.993  -6.369  1.00 80.21           C  
ATOM   2715  CB  LYS A 168      15.184  -8.961  -8.631  1.00 80.21           C  
ATOM   2716  HB2 LYS A 168      15.386 -10.026  -8.516  1.00 80.21           H  
ATOM   2717  HB3 LYS A 168      16.027  -8.514  -9.158  1.00 80.21           H  
ATOM   2718  O   LYS A 168      14.130 -10.194  -6.140  1.00 80.21           O  
ATOM   2719  CG  LYS A 168      13.901  -8.766  -9.455  1.00 80.21           C  
ATOM   2720  HG2 LYS A 168      13.642  -7.708  -9.490  1.00 80.21           H  
ATOM   2721  HG3 LYS A 168      13.088  -9.305  -8.969  1.00 80.21           H  
ATOM   2722  CD  LYS A 168      14.060  -9.291 -10.888  1.00 80.21           C  
ATOM   2723  HD2 LYS A 168      14.419 -10.320 -10.857  1.00 80.21           H  
ATOM   2724  HD3 LYS A 168      14.774  -8.668 -11.426  1.00 80.21           H  
ATOM   2725  CE  LYS A 168      12.688  -9.244 -11.565  1.00 80.21           C  
ATOM   2726  HE2 LYS A 168      12.339  -8.212 -11.529  1.00 80.21           H  
ATOM   2727  HE3 LYS A 168      12.001  -9.844 -10.969  1.00 80.21           H  
ATOM   2728  NZ  LYS A 168      12.691  -9.746 -12.962  1.00 80.21           N  
ATOM   2729  HZ1 LYS A 168      13.276  -9.177 -13.558  1.00 80.21           H  
ATOM   2730  HZ2 LYS A 168      11.749  -9.747 -13.326  1.00 80.21           H  
ATOM   2731  HZ3 LYS A 168      13.013 -10.703 -12.986  1.00 80.21           H  
ATOM   2732  N   PRO A 169      12.962  -8.269  -5.888  1.00 82.50           N  
ATOM   2733  CA  PRO A 169      11.914  -8.891  -5.099  1.00 82.50           C  
ATOM   2734  HA  PRO A 169      12.356  -9.401  -4.243  1.00 82.50           H  
ATOM   2735  C   PRO A 169      11.161  -9.920  -5.947  1.00 82.50           C  
ATOM   2736  CB  PRO A 169      11.027  -7.753  -4.588  1.00 82.50           C  
ATOM   2737  HB2 PRO A 169      11.405  -7.404  -3.628  1.00 82.50           H  
ATOM   2738  HB3 PRO A 169       9.981  -8.048  -4.497  1.00 82.50           H  
ATOM   2739  O   PRO A 169      11.040  -9.797  -7.174  1.00 82.50           O  
ATOM   2740  CG  PRO A 169      11.221  -6.660  -5.633  1.00 82.50           C  
ATOM   2741  HG2 PRO A 169      11.052  -5.667  -5.216  1.00 82.50           H  
ATOM   2742  HG3 PRO A 169      10.545  -6.844  -6.468  1.00 82.50           H  
ATOM   2743  CD  PRO A 169      12.662  -6.855  -6.095  1.00 82.50           C  
ATOM   2744  HD2 PRO A 169      13.323  -6.246  -5.479  1.00 82.50           H  
ATOM   2745  HD3 PRO A 169      12.747  -6.571  -7.144  1.00 82.50           H  
ATOM   2746  N   LEU A 170      10.664 -10.952  -5.276  1.00 85.76           N  
ATOM   2747  H   LEU A 170      10.768 -10.971  -4.272  1.00 85.76           H  
ATOM   2748  CA  LEU A 170       9.836 -11.982  -5.891  1.00 85.76           C  
ATOM   2749  HA  LEU A 170      10.378 -12.422  -6.728  1.00 85.76           H  
ATOM   2750  C   LEU A 170       8.550 -11.344  -6.428  1.00 85.76           C  
ATOM   2751  CB  LEU A 170       9.552 -13.069  -4.844  1.00 85.76           C  
ATOM   2752  HB2 LEU A 170       8.737 -13.708  -5.183  1.00 85.76           H  
ATOM   2753  HB3 LEU A 170       9.216 -12.568  -3.936  1.00 85.76           H  
ATOM   2754  O   LEU A 170       7.928 -10.515  -5.767  1.00 85.76           O  
ATOM   2755  CG  LEU A 170      10.782 -13.939  -4.520  1.00 85.76           C  
ATOM   2756  HG  LEU A 170      11.680 -13.322  -4.502  1.00 85.76           H  
ATOM   2757  CD1 LEU A 170      10.640 -14.593  -3.150  1.00 85.76           C  
ATOM   2758 HD11 LEU A 170      11.512 -15.209  -2.933  1.00 85.76           H  
ATOM   2759 HD12 LEU A 170       9.741 -15.209  -3.121  1.00 85.76           H  
ATOM   2760 HD13 LEU A 170      10.558 -13.823  -2.383  1.00 85.76           H  
ATOM   2761  CD2 LEU A 170      10.965 -15.044  -5.564  1.00 85.76           C  
ATOM   2762 HD21 LEU A 170      10.087 -15.690  -5.579  1.00 85.76           H  
ATOM   2763 HD22 LEU A 170      11.841 -15.642  -5.311  1.00 85.76           H  
ATOM   2764 HD23 LEU A 170      11.112 -14.607  -6.552  1.00 85.76           H  
ATOM   2765  N   GLY A 171       8.175 -11.700  -7.657  1.00 87.03           N  
ATOM   2766  H   GLY A 171       8.708 -12.408  -8.143  1.00 87.03           H  
ATOM   2767  CA  GLY A 171       6.999 -11.134  -8.321  1.00 87.03           C  
ATOM   2768  HA2 GLY A 171       6.196 -11.039  -7.590  1.00 87.03           H  
ATOM   2769  HA3 GLY A 171       6.671 -11.816  -9.105  1.00 87.03           H  
ATOM   2770  C   GLY A 171       7.196  -9.752  -8.948  1.00 87.03           C  
ATOM   2771  O   GLY A 171       6.227  -9.179  -9.434  1.00 87.03           O  
ATOM   2772  N   TRP A 172       8.419  -9.210  -8.990  1.00 90.14           N  
ATOM   2773  H   TRP A 172       9.162  -9.677  -8.488  1.00 90.14           H  
ATOM   2774  CA  TRP A 172       8.687  -7.879  -9.554  1.00 90.14           C  
ATOM   2775  HA  TRP A 172       8.212  -7.124  -8.928  1.00 90.14           H  
ATOM   2776  C   TRP A 172       8.164  -7.678 -10.984  1.00 90.14           C  
ATOM   2777  CB  TRP A 172      10.197  -7.645  -9.561  1.00 90.14           C  
ATOM   2778  HB2 TRP A 172      10.671  -8.464 -10.101  1.00 90.14           H  
ATOM   2779  HB3 TRP A 172      10.562  -7.673  -8.534  1.00 90.14           H  
ATOM   2780  O   TRP A 172       7.614  -6.634 -11.312  1.00 90.14           O  
ATOM   2781  CG  TRP A 172      10.618  -6.341 -10.162  1.00 90.14           C  
ATOM   2782  CD1 TRP A 172      11.088  -6.129 -11.415  1.00 90.14           C  
ATOM   2783  HD1 TRP A 172      11.193  -6.883 -12.181  1.00 90.14           H  
ATOM   2784  CD2 TRP A 172      10.443  -5.018  -9.581  1.00 90.14           C  
ATOM   2785  CE2 TRP A 172      10.925  -4.055 -10.514  1.00 90.14           C  
ATOM   2786  CE3 TRP A 172       9.863  -4.536  -8.390  1.00 90.14           C  
ATOM   2787  HE3 TRP A 172       9.430  -5.230  -7.684  1.00 90.14           H  
ATOM   2788  NE1 TRP A 172      11.334  -4.786 -11.602  1.00 90.14           N  
ATOM   2789  HE1 TRP A 172      11.646  -4.379 -12.472  1.00 90.14           H  
ATOM   2790  CH2 TRP A 172      10.313  -2.240  -9.065  1.00 90.14           C  
ATOM   2791  HH2 TRP A 172      10.247  -1.178  -8.882  1.00 90.14           H  
ATOM   2792  CZ2 TRP A 172      10.881  -2.684 -10.265  1.00 90.14           C  
ATOM   2793  HZ2 TRP A 172      11.236  -1.982 -11.005  1.00 90.14           H  
ATOM   2794  CZ3 TRP A 172       9.798  -3.157  -8.133  1.00 90.14           C  
ATOM   2795  HZ3 TRP A 172       9.328  -2.803  -7.227  1.00 90.14           H  
ATOM   2796  N   ASP A 173       8.343  -8.661 -11.863  1.00 89.85           N  
ATOM   2797  H   ASP A 173       8.661  -9.561 -11.532  1.00 89.85           H  
ATOM   2798  CA  ASP A 173       7.889  -8.590 -13.255  1.00 89.85           C  
ATOM   2799  HA  ASP A 173       8.208  -7.644 -13.692  1.00 89.85           H  
ATOM   2800  C   ASP A 173       6.358  -8.654 -13.377  1.00 89.85           C  
ATOM   2801  CB  ASP A 173       8.541  -9.735 -14.038  1.00 89.85           C  
ATOM   2802  HB2 ASP A 173       9.625  -9.623 -14.002  1.00 89.85           H  
ATOM   2803  HB3 ASP A 173       8.230  -9.679 -15.081  1.00 89.85           H  
ATOM   2804  O   ASP A 173       5.781  -8.006 -14.248  1.00 89.85           O  
ATOM   2805  CG  ASP A 173       8.151 -11.088 -13.445  1.00 89.85           C  
ATOM   2806  OD1 ASP A 173       8.649 -11.364 -12.329  1.00 89.85           O  
ATOM   2807  OD2 ASP A 173       7.320 -11.773 -14.080  1.00 89.85           O  
ATOM   2808  N   VAL A 174       5.689  -9.407 -12.500  1.00 92.31           N  
ATOM   2809  H   VAL A 174       6.216  -9.907 -11.799  1.00 92.31           H  
ATOM   2810  CA  VAL A 174       4.221  -9.440 -12.415  1.00 92.31           C  
ATOM   2811  HA  VAL A 174       3.802  -9.594 -13.410  1.00 92.31           H  
ATOM   2812  C   VAL A 174       3.710  -8.094 -11.908  1.00 92.31           C  
ATOM   2813  CB  VAL A 174       3.734 -10.586 -11.506  1.00 92.31           C  
ATOM   2814  HB  VAL A 174       4.090 -10.422 -10.489  1.00 92.31           H  
ATOM   2815  O   VAL A 174       2.801  -7.518 -12.496  1.00 92.31           O  
ATOM   2816  CG1 VAL A 174       2.203 -10.657 -11.485  1.00 92.31           C  
ATOM   2817 HG11 VAL A 174       1.782  -9.754 -11.042  1.00 92.31           H  
ATOM   2818 HG12 VAL A 174       1.874 -11.507 -10.887  1.00 92.31           H  
ATOM   2819 HG13 VAL A 174       1.815 -10.764 -12.498  1.00 92.31           H  
ATOM   2820  CG2 VAL A 174       4.249 -11.950 -11.985  1.00 92.31           C  
ATOM   2821 HG21 VAL A 174       3.914 -12.725 -11.295  1.00 92.31           H  
ATOM   2822 HG22 VAL A 174       3.854 -12.171 -12.977  1.00 92.31           H  
ATOM   2823 HG23 VAL A 174       5.338 -11.968 -12.010  1.00 92.31           H  
ATOM   2824  N   PHE A 175       4.358  -7.547 -10.882  1.00 92.86           N  
ATOM   2825  H   PHE A 175       5.083  -8.085 -10.430  1.00 92.86           H  
ATOM   2826  CA  PHE A 175       4.030  -6.246 -10.315  1.00 92.86           C  
ATOM   2827  HA  PHE A 175       2.985  -6.244 -10.005  1.00 92.86           H  
ATOM   2828  C   PHE A 175       4.202  -5.102 -11.321  1.00 92.86           C  
ATOM   2829  CB  PHE A 175       4.900  -6.038  -9.079  1.00 92.86           C  
ATOM   2830  HB2 PHE A 175       5.952  -6.102  -9.357  1.00 92.86           H  
ATOM   2831  HB3 PHE A 175       4.698  -6.840  -8.369  1.00 92.86           H  
ATOM   2832  O   PHE A 175       3.305  -4.280 -11.465  1.00 92.86           O  
ATOM   2833  CG  PHE A 175       4.650  -4.717  -8.396  1.00 92.86           C  
ATOM   2834  CD1 PHE A 175       5.551  -3.650  -8.571  1.00 92.86           C  
ATOM   2835  HD1 PHE A 175       6.416  -3.762  -9.207  1.00 92.86           H  
ATOM   2836  CD2 PHE A 175       3.519  -4.561  -7.576  1.00 92.86           C  
ATOM   2837  HD2 PHE A 175       2.821  -5.376  -7.446  1.00 92.86           H  
ATOM   2838  CE1 PHE A 175       5.339  -2.445  -7.883  1.00 92.86           C  
ATOM   2839  HE1 PHE A 175       6.054  -1.641  -7.974  1.00 92.86           H  
ATOM   2840  CE2 PHE A 175       3.311  -3.356  -6.889  1.00 92.86           C  
ATOM   2841  HE2 PHE A 175       2.466  -3.255  -6.224  1.00 92.86           H  
ATOM   2842  CZ  PHE A 175       4.230  -2.304  -7.033  1.00 92.86           C  
ATOM   2843  HZ  PHE A 175       4.105  -1.400  -6.456  1.00 92.86           H  
ATOM   2844  N   MET A 176       5.307  -5.063 -12.075  1.00 91.79           N  
ATOM   2845  H   MET A 176       6.040  -5.732 -11.888  1.00 91.79           H  
ATOM   2846  CA  MET A 176       5.515  -4.034 -13.104  1.00 91.79           C  
ATOM   2847  HA  MET A 176       5.377  -3.053 -12.649  1.00 91.79           H  
ATOM   2848  C   MET A 176       4.488  -4.133 -14.239  1.00 91.79           C  
ATOM   2849  CB  MET A 176       6.940  -4.118 -13.668  1.00 91.79           C  
ATOM   2850  HB2 MET A 176       7.006  -3.497 -14.561  1.00 91.79           H  
ATOM   2851  HB3 MET A 176       7.146  -5.149 -13.957  1.00 91.79           H  
ATOM   2852  O   MET A 176       4.037  -3.104 -14.739  1.00 91.79           O  
ATOM   2853  CG  MET A 176       8.010  -3.648 -12.673  1.00 91.79           C  
ATOM   2854  HG2 MET A 176       7.964  -4.280 -11.786  1.00 91.79           H  
ATOM   2855  HG3 MET A 176       8.992  -3.791 -13.124  1.00 91.79           H  
ATOM   2856  SD  MET A 176       7.888  -1.928 -12.106  1.00 91.79           S  
ATOM   2857  CE  MET A 176       8.269  -0.988 -13.605  1.00 91.79           C  
ATOM   2858  HE1 MET A 176       8.116   0.071 -13.399  1.00 91.79           H  
ATOM   2859  HE2 MET A 176       7.614  -1.288 -14.423  1.00 91.79           H  
ATOM   2860  HE3 MET A 176       9.313  -1.133 -13.884  1.00 91.79           H  
ATOM   2861  N   ARG A 177       4.074  -5.350 -14.622  1.00 92.40           N  
ATOM   2862  H   ARG A 177       4.477  -6.157 -14.167  1.00 92.40           H  
ATOM   2863  CA  ARG A 177       2.982  -5.559 -15.589  1.00 92.40           C  
ATOM   2864  HA  ARG A 177       3.165  -4.968 -16.487  1.00 92.40           H  
ATOM   2865  C   ARG A 177       1.648  -5.056 -15.052  1.00 92.40           C  
ATOM   2866  CB  ARG A 177       2.877  -7.042 -15.968  1.00 92.40           C  
ATOM   2867  HB2 ARG A 177       2.944  -7.664 -15.075  1.00 92.40           H  
ATOM   2868  HB3 ARG A 177       1.907  -7.217 -16.433  1.00 92.40           H  
ATOM   2869  O   ARG A 177       0.956  -4.323 -15.748  1.00 92.40           O  
ATOM   2870  CG  ARG A 177       3.967  -7.438 -16.969  1.00 92.40           C  
ATOM   2871  HG2 ARG A 177       3.844  -6.830 -17.866  1.00 92.40           H  
ATOM   2872  HG3 ARG A 177       4.960  -7.245 -16.562  1.00 92.40           H  
ATOM   2873  CD  ARG A 177       3.838  -8.911 -17.370  1.00 92.40           C  
ATOM   2874  HD2 ARG A 177       4.437  -9.065 -18.267  1.00 92.40           H  
ATOM   2875  HD3 ARG A 177       2.795  -9.117 -17.614  1.00 92.40           H  
ATOM   2876  NE  ARG A 177       4.311  -9.835 -16.320  1.00 92.40           N  
ATOM   2877  HE  ARG A 177       4.760  -9.420 -15.516  1.00 92.40           H  
ATOM   2878  NH1 ARG A 177       3.701 -11.763 -17.395  1.00 92.40           N  
ATOM   2879 HH11 ARG A 177       3.220 -11.202 -18.084  1.00 92.40           H  
ATOM   2880 HH12 ARG A 177       3.655 -12.772 -17.424  1.00 92.40           H  
ATOM   2881  NH2 ARG A 177       4.834 -11.913 -15.490  1.00 92.40           N  
ATOM   2882 HH21 ARG A 177       4.804 -12.919 -15.569  1.00 92.40           H  
ATOM   2883 HH22 ARG A 177       5.520 -11.552 -14.843  1.00 92.40           H  
ATOM   2884  CZ  ARG A 177       4.276 -11.156 -16.393  1.00 92.40           C  
ATOM   2885  N   ALA A 178       1.329  -5.385 -13.806  1.00 92.51           N  
ATOM   2886  H   ALA A 178       1.930  -6.018 -13.296  1.00 92.51           H  
ATOM   2887  CA  ALA A 178       0.120  -4.909 -13.154  1.00 92.51           C  
ATOM   2888  HA  ALA A 178      -0.745  -5.208 -13.745  1.00 92.51           H  
ATOM   2889  C   ALA A 178       0.101  -3.376 -13.035  1.00 92.51           C  
ATOM   2890  CB  ALA A 178       0.044  -5.581 -11.790  1.00 92.51           C  
ATOM   2891  HB1 ALA A 178      -0.934  -5.368 -11.358  1.00 92.51           H  
ATOM   2892  HB2 ALA A 178       0.161  -6.659 -11.893  1.00 92.51           H  
ATOM   2893  HB3 ALA A 178       0.826  -5.195 -11.137  1.00 92.51           H  
ATOM   2894  O   ALA A 178      -0.888  -2.740 -13.380  1.00 92.51           O  
ATOM   2895  N   ALA A 179       1.223  -2.766 -12.645  1.00 92.24           N  
ATOM   2896  H   ALA A 179       1.995  -3.337 -12.331  1.00 92.24           H  
ATOM   2897  CA  ALA A 179       1.366  -1.315 -12.580  1.00 92.24           C  
ATOM   2898  HA  ALA A 179       0.586  -0.921 -11.929  1.00 92.24           H  
ATOM   2899  C   ALA A 179       1.205  -0.643 -13.957  1.00 92.24           C  
ATOM   2900  CB  ALA A 179       2.733  -0.997 -11.960  1.00 92.24           C  
ATOM   2901  HB1 ALA A 179       2.799  -1.443 -10.968  1.00 92.24           H  
ATOM   2902  HB2 ALA A 179       2.855   0.082 -11.873  1.00 92.24           H  
ATOM   2903  HB3 ALA A 179       3.530  -1.398 -12.586  1.00 92.24           H  
ATOM   2904  O   ALA A 179       0.679   0.469 -14.043  1.00 92.24           O  
ATOM   2905  N   ALA A 180       1.645  -1.297 -15.037  1.00 92.42           N  
ATOM   2906  H   ALA A 180       2.112  -2.185 -14.917  1.00 92.42           H  
ATOM   2907  CA  ALA A 180       1.438  -0.802 -16.395  1.00 92.42           C  
ATOM   2908  HA  ALA A 180       1.753   0.241 -16.438  1.00 92.42           H  
ATOM   2909  C   ALA A 180      -0.046  -0.849 -16.784  1.00 92.42           C  
ATOM   2910  CB  ALA A 180       2.311  -1.601 -17.369  1.00 92.42           C  
ATOM   2911  HB1 ALA A 180       2.009  -2.648 -17.380  1.00 92.42           H  
ATOM   2912  HB2 ALA A 180       3.359  -1.532 -17.077  1.00 92.42           H  
ATOM   2913  HB3 ALA A 180       2.197  -1.197 -18.376  1.00 92.42           H  
ATOM   2914  O   ALA A 180      -0.558   0.132 -17.319  1.00 92.42           O  
ATOM   2915  N   GLU A 181      -0.736  -1.943 -16.454  1.00 92.01           N  
ATOM   2916  H   GLU A 181      -0.238  -2.707 -16.020  1.00 92.01           H  
ATOM   2917  CA  GLU A 181      -2.151  -2.163 -16.775  1.00 92.01           C  
ATOM   2918  HA  GLU A 181      -2.300  -1.955 -17.835  1.00 92.01           H  
ATOM   2919  C   GLU A 181      -3.087  -1.218 -16.001  1.00 92.01           C  
ATOM   2920  CB  GLU A 181      -2.473  -3.645 -16.525  1.00 92.01           C  
ATOM   2921  HB2 GLU A 181      -2.567  -3.822 -15.454  1.00 92.01           H  
ATOM   2922  HB3 GLU A 181      -1.639  -4.241 -16.895  1.00 92.01           H  
ATOM   2923  O   GLU A 181      -3.972  -0.613 -16.596  1.00 92.01           O  
ATOM   2924  CG  GLU A 181      -3.739  -4.115 -17.259  1.00 92.01           C  
ATOM   2925  HG2 GLU A 181      -3.601  -3.938 -18.326  1.00 92.01           H  
ATOM   2926  HG3 GLU A 181      -4.593  -3.521 -16.933  1.00 92.01           H  
ATOM   2927  CD  GLU A 181      -4.028  -5.614 -17.048  1.00 92.01           C  
ATOM   2928  OE1 GLU A 181      -5.090  -6.112 -17.481  1.00 92.01           O  
ATOM   2929  OE2 GLU A 181      -3.164  -6.366 -16.529  1.00 92.01           O  
ATOM   2930  N   VAL A 182      -2.811  -0.973 -14.713  1.00 91.73           N  
ATOM   2931  H   VAL A 182      -2.104  -1.544 -14.272  1.00 91.73           H  
ATOM   2932  CA  VAL A 182      -3.512   0.032 -13.878  1.00 91.73           C  
ATOM   2933  HA  VAL A 182      -4.586  -0.094 -14.010  1.00 91.73           H  
ATOM   2934  C   VAL A 182      -3.175   1.477 -14.308  1.00 91.73           C  
ATOM   2935  CB  VAL A 182      -3.187  -0.232 -12.389  1.00 91.73           C  
ATOM   2936  HB  VAL A 182      -2.107  -0.175 -12.249  1.00 91.73           H  
ATOM   2937  O   VAL A 182      -3.756   2.464 -13.838  1.00 91.73           O  
ATOM   2938  CG1 VAL A 182      -3.848   0.741 -11.418  1.00 91.73           C  
ATOM   2939 HG11 VAL A 182      -3.618   0.459 -10.391  1.00 91.73           H  
ATOM   2940 HG12 VAL A 182      -4.929   0.729 -11.551  1.00 91.73           H  
ATOM   2941 HG13 VAL A 182      -3.471   1.748 -11.598  1.00 91.73           H  
ATOM   2942  CG2 VAL A 182      -3.667  -1.615 -11.952  1.00 91.73           C  
ATOM   2943 HG21 VAL A 182      -3.403  -1.799 -10.911  1.00 91.73           H  
ATOM   2944 HG22 VAL A 182      -4.751  -1.678 -12.056  1.00 91.73           H  
ATOM   2945 HG23 VAL A 182      -3.210  -2.387 -12.570  1.00 91.73           H  
ATOM   2946  N   ASN A 183      -2.229   1.640 -15.238  1.00 91.03           N  
ATOM   2947  H   ASN A 183      -1.870   0.802 -15.674  1.00 91.03           H  
ATOM   2948  CA  ASN A 183      -1.736   2.921 -15.727  1.00 91.03           C  
ATOM   2949  HA  ASN A 183      -0.916   2.682 -16.404  1.00 91.03           H  
ATOM   2950  C   ASN A 183      -1.131   3.799 -14.612  1.00 91.03           C  
ATOM   2951  CB  ASN A 183      -2.828   3.600 -16.574  1.00 91.03           C  
ATOM   2952  HB2 ASN A 183      -3.209   2.892 -17.310  1.00 91.03           H  
ATOM   2953  HB3 ASN A 183      -3.655   3.901 -15.931  1.00 91.03           H  
ATOM   2954  O   ASN A 183      -1.415   4.992 -14.498  1.00 91.03           O  
ATOM   2955  CG  ASN A 183      -2.325   4.823 -17.313  1.00 91.03           C  
ATOM   2956  ND2 ASN A 183      -3.213   5.733 -17.641  1.00 91.03           N  
ATOM   2957 HD21 ASN A 183      -2.889   6.534 -18.164  1.00 91.03           H  
ATOM   2958 HD22 ASN A 183      -4.186   5.584 -17.417  1.00 91.03           H  
ATOM   2959  OD1 ASN A 183      -1.141   4.979 -17.604  1.00 91.03           O  
ATOM   2960  N   VAL A 184      -0.259   3.220 -13.782  1.00 91.42           N  
ATOM   2961  H   VAL A 184      -0.075   2.233 -13.891  1.00 91.42           H  
ATOM   2962  CA  VAL A 184       0.471   3.961 -12.738  1.00 91.42           C  
ATOM   2963  HA  VAL A 184      -0.268   4.439 -12.095  1.00 91.42           H  
ATOM   2964  C   VAL A 184       1.361   5.034 -13.382  1.00 91.42           C  
ATOM   2965  CB  VAL A 184       1.309   3.005 -11.867  1.00 91.42           C  
ATOM   2966  HB  VAL A 184       1.961   2.414 -12.511  1.00 91.42           H  
ATOM   2967  O   VAL A 184       2.096   4.724 -14.320  1.00 91.42           O  
ATOM   2968  CG1 VAL A 184       2.189   3.743 -10.846  1.00 91.42           C  
ATOM   2969 HG11 VAL A 184       2.921   4.373 -11.350  1.00 91.42           H  
ATOM   2970 HG12 VAL A 184       1.572   4.349 -10.182  1.00 91.42           H  
ATOM   2971 HG13 VAL A 184       2.733   3.011 -10.249  1.00 91.42           H  
ATOM   2972  CG2 VAL A 184       0.395   2.058 -11.078  1.00 91.42           C  
ATOM   2973 HG21 VAL A 184      -0.237   1.482 -11.753  1.00 91.42           H  
ATOM   2974 HG22 VAL A 184      -0.243   2.623 -10.398  1.00 91.42           H  
ATOM   2975 HG23 VAL A 184       0.995   1.358 -10.497  1.00 91.42           H  
ATOM   2976  N   PRO A 185       1.338   6.302 -12.937  1.00 89.55           N  
ATOM   2977  CA  PRO A 185       2.155   7.347 -13.546  1.00 89.55           C  
ATOM   2978  HA  PRO A 185       1.987   7.352 -14.623  1.00 89.55           H  
ATOM   2979  C   PRO A 185       3.649   7.127 -13.280  1.00 89.55           C  
ATOM   2980  CB  PRO A 185       1.638   8.667 -12.971  1.00 89.55           C  
ATOM   2981  HB2 PRO A 185       2.434   9.400 -12.834  1.00 89.55           H  
ATOM   2982  HB3 PRO A 185       0.866   9.067 -13.628  1.00 89.55           H  
ATOM   2983  O   PRO A 185       4.078   6.901 -12.149  1.00 89.55           O  
ATOM   2984  CG  PRO A 185       1.005   8.261 -11.642  1.00 89.55           C  
ATOM   2985  HG2 PRO A 185       0.202   8.939 -11.352  1.00 89.55           H  
ATOM   2986  HG3 PRO A 185       1.778   8.233 -10.874  1.00 89.55           H  
ATOM   2987  CD  PRO A 185       0.489   6.847 -11.892  1.00 89.55           C  
ATOM   2988  HD2 PRO A 185      -0.540   6.887 -12.248  1.00 89.55           H  
ATOM   2989  HD3 PRO A 185       0.548   6.262 -10.974  1.00 89.55           H  
ATOM   2990  N   SER A 186       4.467   7.273 -14.322  1.00 87.21           N  
ATOM   2991  H   SER A 186       4.069   7.360 -15.246  1.00 87.21           H  
ATOM   2992  CA  SER A 186       5.914   7.035 -14.253  1.00 87.21           C  
ATOM   2993  HA  SER A 186       6.076   6.027 -13.871  1.00 87.21           H  
ATOM   2994  C   SER A 186       6.644   7.993 -13.303  1.00 87.21           C  
ATOM   2995  CB  SER A 186       6.492   7.089 -15.671  1.00 87.21           C  
ATOM   2996  HB2 SER A 186       7.567   6.915 -15.652  1.00 87.21           H  
ATOM   2997  HB3 SER A 186       6.278   8.054 -16.130  1.00 87.21           H  
ATOM   2998  O   SER A 186       7.712   7.657 -12.803  1.00 87.21           O  
ATOM   2999  OG  SER A 186       5.855   6.057 -16.387  1.00 87.21           O  
ATOM   3000  HG  SER A 186       5.790   6.275 -17.320  1.00 87.21           H  
ATOM   3001  N   SER A 187       6.063   9.151 -12.970  1.00 87.35           N  
ATOM   3002  H   SER A 187       5.138   9.340 -13.330  1.00 87.35           H  
ATOM   3003  CA  SER A 187       6.611  10.106 -11.989  1.00 87.35           C  
ATOM   3004  HA  SER A 187       7.601  10.421 -12.316  1.00 87.35           H  
ATOM   3005  C   SER A 187       6.757   9.531 -10.575  1.00 87.35           C  
ATOM   3006  CB  SER A 187       5.704  11.339 -11.916  1.00 87.35           C  
ATOM   3007  HB2 SER A 187       5.705  11.844 -12.881  1.00 87.35           H  
ATOM   3008  HB3 SER A 187       6.086  12.025 -11.160  1.00 87.35           H  
ATOM   3009  O   SER A 187       7.601   9.986  -9.804  1.00 87.35           O  
ATOM   3010  OG  SER A 187       4.381  10.956 -11.588  1.00 87.35           O  
ATOM   3011  HG  SER A 187       3.849  11.743 -11.450  1.00 87.35           H  
ATOM   3012  N   VAL A 188       5.955   8.521 -10.235  1.00 89.09           N  
ATOM   3013  H   VAL A 188       5.273   8.212 -10.913  1.00 89.09           H  
ATOM   3014  CA  VAL A 188       5.966   7.853  -8.926  1.00 89.09           C  
ATOM   3015  HA  VAL A 188       6.003   8.600  -8.134  1.00 89.09           H  
ATOM   3016  C   VAL A 188       7.184   6.943  -8.774  1.00 89.09           C  
ATOM   3017  CB  VAL A 188       4.665   7.053  -8.796  1.00 89.09           C  
ATOM   3018  HB  VAL A 188       4.573   6.385  -9.652  1.00 89.09           H  
ATOM   3019  O   VAL A 188       7.660   6.703  -7.661  1.00 89.09           O  
ATOM   3020  CG1 VAL A 188       4.579   6.204  -7.536  1.00 89.09           C  
ATOM   3021 HG11 VAL A 188       3.579   5.771  -7.504  1.00 89.09           H  
ATOM   3022 HG12 VAL A 188       5.312   5.398  -7.557  1.00 89.09           H  
ATOM   3023 HG13 VAL A 188       4.729   6.826  -6.654  1.00 89.09           H  
ATOM   3024  CG2 VAL A 188       3.462   7.998  -8.769  1.00 89.09           C  
ATOM   3025 HG21 VAL A 188       3.518   8.739  -9.566  1.00 89.09           H  
ATOM   3026 HG22 VAL A 188       3.397   8.514  -7.811  1.00 89.09           H  
ATOM   3027 HG23 VAL A 188       2.569   7.394  -8.930  1.00 89.09           H  
ATOM   3028  N   ILE A 189       7.719   6.467  -9.897  1.00 89.08           N  
ATOM   3029  H   ILE A 189       7.341   6.790 -10.776  1.00 89.08           H  
ATOM   3030  CA  ILE A 189       8.857   5.562  -9.942  1.00 89.08           C  
ATOM   3031  HA  ILE A 189       8.779   4.861  -9.111  1.00 89.08           H  
ATOM   3032  C   ILE A 189      10.152   6.363  -9.795  1.00 89.08           C  
ATOM   3033  CB  ILE A 189       8.839   4.751 -11.245  1.00 89.08           C  
ATOM   3034  HB  ILE A 189       8.945   5.466 -12.061  1.00 89.08           H  
ATOM   3035  O   ILE A 189      10.503   7.198 -10.636  1.00 89.08           O  
ATOM   3036  CG1 ILE A 189       7.497   4.020 -11.456  1.00 89.08           C  
ATOM   3037 HG12 ILE A 189       7.261   3.439 -10.564  1.00 89.08           H  
ATOM   3038 HG13 ILE A 189       6.699   4.751 -11.584  1.00 89.08           H  
ATOM   3039  CG2 ILE A 189      10.041   3.794 -11.275  1.00 89.08           C  
ATOM   3040 HG21 ILE A 189      10.976   4.325 -11.095  1.00 89.08           H  
ATOM   3041 HG22 ILE A 189       9.913   3.007 -10.531  1.00 89.08           H  
ATOM   3042 HG23 ILE A 189      10.129   3.357 -12.269  1.00 89.08           H  
ATOM   3043  CD1 ILE A 189       7.460   3.088 -12.669  1.00 89.08           C  
ATOM   3044 HD11 ILE A 189       8.290   2.381 -12.670  1.00 89.08           H  
ATOM   3045 HD12 ILE A 189       7.454   3.665 -13.594  1.00 89.08           H  
ATOM   3046 HD13 ILE A 189       6.561   2.477 -12.584  1.00 89.08           H  
ATOM   3047  N   GLY A 190      10.917   6.057  -8.746  1.00 84.22           N  
ATOM   3048  H   GLY A 190      10.582   5.354  -8.101  1.00 84.22           H  
ATOM   3049  CA  GLY A 190      12.156   6.772  -8.440  1.00 84.22           C  
ATOM   3050  HA2 GLY A 190      12.537   6.425  -7.480  1.00 84.22           H  
ATOM   3051  HA3 GLY A 190      11.944   7.839  -8.361  1.00 84.22           H  
ATOM   3052  C   GLY A 190      13.253   6.567  -9.489  1.00 84.22           C  
ATOM   3053  O   GLY A 190      13.936   7.519  -9.871  1.00 84.22           O  
ATOM   3054  N   ASN A 191      13.413   5.340 -10.000  1.00 86.29           N  
ATOM   3055  H   ASN A 191      12.749   4.626  -9.737  1.00 86.29           H  
ATOM   3056  CA  ASN A 191      14.485   5.002 -10.943  1.00 86.29           C  
ATOM   3057  HA  ASN A 191      15.340   5.641 -10.722  1.00 86.29           H  
ATOM   3058  C   ASN A 191      14.090   5.236 -12.408  1.00 86.29           C  
ATOM   3059  CB  ASN A 191      14.931   3.547 -10.739  1.00 86.29           C  
ATOM   3060  HB2 ASN A 191      14.233   2.858 -11.214  1.00 86.29           H  
ATOM   3061  HB3 ASN A 191      14.978   3.305  -9.677  1.00 86.29           H  
ATOM   3062  O   ASN A 191      13.027   4.791 -12.831  1.00 86.29           O  
ATOM   3063  CG  ASN A 191      16.309   3.312 -11.307  1.00 86.29           C  
ATOM   3064  ND2 ASN A 191      17.244   2.896 -10.503  1.00 86.29           N  
ATOM   3065 HD21 ASN A 191      17.078   2.772  -9.515  1.00 86.29           H  
ATOM   3066 HD22 ASN A 191      18.158   2.751 -10.909  1.00 86.29           H  
ATOM   3067  OD1 ASN A 191      16.589   3.570 -12.459  1.00 86.29           O  
ATOM   3068  N   ALA A 192      14.989   5.836 -13.194  1.00 87.34           N  
ATOM   3069  H   ALA A 192      15.893   6.061 -12.803  1.00 87.34           H  
ATOM   3070  CA  ALA A 192      14.835   5.976 -14.644  1.00 87.34           C  
ATOM   3071  HA  ALA A 192      13.927   6.540 -14.857  1.00 87.34           H  
ATOM   3072  C   ALA A 192      14.669   4.629 -15.363  1.00 87.34           C  
ATOM   3073  CB  ALA A 192      16.037   6.757 -15.190  1.00 87.34           C  
ATOM   3074  HB1 ALA A 192      16.954   6.187 -15.039  1.00 87.34           H  
ATOM   3075  HB2 ALA A 192      15.903   6.916 -16.260  1.00 87.34           H  
ATOM   3076  HB3 ALA A 192      16.129   7.723 -14.694  1.00 87.34           H  
ATOM   3077  O   ALA A 192      13.735   4.473 -16.132  1.00 87.34           O  
ATOM   3078  N   VAL A 193      15.479   3.624 -15.023  1.00 86.66           N  
ATOM   3079  H   VAL A 193      16.180   3.789 -14.316  1.00 86.66           H  
ATOM   3080  CA  VAL A 193      15.413   2.282 -15.625  1.00 86.66           C  
ATOM   3081  HA  VAL A 193      15.556   2.372 -16.702  1.00 86.66           H  
ATOM   3082  C   VAL A 193      14.046   1.635 -15.397  1.00 86.66           C  
ATOM   3083  CB  VAL A 193      16.524   1.383 -15.044  1.00 86.66           C  
ATOM   3084  HB  VAL A 193      16.387   1.300 -13.965  1.00 86.66           H  
ATOM   3085  O   VAL A 193      13.460   1.065 -16.312  1.00 86.66           O  
ATOM   3086  CG1 VAL A 193      16.492  -0.033 -15.631  1.00 86.66           C  
ATOM   3087 HG11 VAL A 193      16.557   0.014 -16.718  1.00 86.66           H  
ATOM   3088 HG12 VAL A 193      17.327  -0.616 -15.244  1.00 86.66           H  
ATOM   3089 HG13 VAL A 193      15.569  -0.540 -15.351  1.00 86.66           H  
ATOM   3090  CG2 VAL A 193      17.917   1.973 -15.306  1.00 86.66           C  
ATOM   3091 HG21 VAL A 193      18.062   2.113 -16.377  1.00 86.66           H  
ATOM   3092 HG22 VAL A 193      18.684   1.298 -14.926  1.00 86.66           H  
ATOM   3093 HG23 VAL A 193      18.027   2.933 -14.802  1.00 86.66           H  
ATOM   3094  N   ASN A 194      13.506   1.752 -14.181  1.00 88.28           N  
ATOM   3095  H   ASN A 194      14.015   2.270 -13.480  1.00 88.28           H  
ATOM   3096  CA  ASN A 194      12.188   1.202 -13.862  1.00 88.28           C  
ATOM   3097  HA  ASN A 194      12.134   0.181 -14.240  1.00 88.28           H  
ATOM   3098  C   ASN A 194      11.066   1.990 -14.559  1.00 88.28           C  
ATOM   3099  CB  ASN A 194      11.991   1.165 -12.336  1.00 88.28           C  
ATOM   3100  HB2 ASN A 194      12.142   2.167 -11.935  1.00 88.28           H  
ATOM   3101  HB3 ASN A 194      10.965   0.864 -12.123  1.00 88.28           H  
ATOM   3102  O   ASN A 194      10.064   1.387 -14.933  1.00 88.28           O  
ATOM   3103  CG  ASN A 194      12.905   0.203 -11.594  1.00 88.28           C  
ATOM   3104  ND2 ASN A 194      12.995   0.340 -10.290  1.00 88.28           N  
ATOM   3105 HD21 ASN A 194      12.395   0.981  -9.790  1.00 88.28           H  
ATOM   3106 HD22 ASN A 194      13.553  -0.341  -9.794  1.00 88.28           H  
ATOM   3107  OD1 ASN A 194      13.543  -0.672 -12.151  1.00 88.28           O  
ATOM   3108  N   ARG A 195      11.228   3.310 -14.758  1.00 90.19           N  
ATOM   3109  H   ARG A 195      12.084   3.741 -14.439  1.00 90.19           H  
ATOM   3110  CA  ARG A 195      10.294   4.129 -15.550  1.00 90.19           C  
ATOM   3111  HA  ARG A 195       9.276   3.983 -15.190  1.00 90.19           H  
ATOM   3112  C   ARG A 195      10.275   3.687 -17.000  1.00 90.19           C  
ATOM   3113  CB  ARG A 195      10.649   5.623 -15.503  1.00 90.19           C  
ATOM   3114  HB2 ARG A 195      10.101   6.132 -16.296  1.00 90.19           H  
ATOM   3115  HB3 ARG A 195      11.713   5.774 -15.680  1.00 90.19           H  
ATOM   3116  O   ARG A 195       9.205   3.417 -17.523  1.00 90.19           O  
ATOM   3117  CG  ARG A 195      10.244   6.253 -14.178  1.00 90.19           C  
ATOM   3118  HG2 ARG A 195       9.190   6.014 -14.040  1.00 90.19           H  
ATOM   3119  HG3 ARG A 195      10.830   5.830 -13.361  1.00 90.19           H  
ATOM   3120  CD  ARG A 195      10.372   7.777 -14.169  1.00 90.19           C  
ATOM   3121  HD2 ARG A 195       9.671   8.183 -14.899  1.00 90.19           H  
ATOM   3122  HD3 ARG A 195      10.076   8.151 -13.190  1.00 90.19           H  
ATOM   3123  NE  ARG A 195      11.726   8.247 -14.502  1.00 90.19           N  
ATOM   3124  HE  ARG A 195      11.929   8.356 -15.486  1.00 90.19           H  
ATOM   3125  NH1 ARG A 195      12.550   8.344 -12.357  1.00 90.19           N  
ATOM   3126 HH11 ARG A 195      13.295   8.494 -11.692  1.00 90.19           H  
ATOM   3127 HH12 ARG A 195      11.687   7.953 -12.008  1.00 90.19           H  
ATOM   3128  NH2 ARG A 195      13.790   9.069 -14.079  1.00 90.19           N  
ATOM   3129 HH21 ARG A 195      14.505   9.341 -13.420  1.00 90.19           H  
ATOM   3130 HH22 ARG A 195      13.909   9.226 -15.069  1.00 90.19           H  
ATOM   3131  CZ  ARG A 195      12.677   8.549 -13.642  1.00 90.19           C  
ATOM   3132  N   ASP A 196      11.444   3.554 -17.612  1.00 89.77           N  
ATOM   3133  H   ASP A 196      12.280   3.865 -17.137  1.00 89.77           H  
ATOM   3134  CA  ASP A 196      11.568   3.137 -19.007  1.00 89.77           C  
ATOM   3135  HA  ASP A 196      10.993   3.818 -19.636  1.00 89.77           H  
ATOM   3136  C   ASP A 196      11.009   1.723 -19.210  1.00 89.77           C  
ATOM   3137  CB  ASP A 196      13.042   3.209 -19.434  1.00 89.77           C  
ATOM   3138  HB2 ASP A 196      13.124   2.852 -20.460  1.00 89.77           H  
ATOM   3139  HB3 ASP A 196      13.627   2.543 -18.799  1.00 89.77           H  
ATOM   3140  O   ASP A 196      10.363   1.440 -20.220  1.00 89.77           O  
ATOM   3141  CG  ASP A 196      13.637   4.622 -19.368  1.00 89.77           C  
ATOM   3142  OD1 ASP A 196      12.862   5.604 -19.436  1.00 89.77           O  
ATOM   3143  OD2 ASP A 196      14.880   4.709 -19.245  1.00 89.77           O  
ATOM   3144  N   TYR A 197      11.194   0.844 -18.218  1.00 88.87           N  
ATOM   3145  H   TYR A 197      11.795   1.112 -17.451  1.00 88.87           H  
ATOM   3146  CA  TYR A 197      10.580  -0.479 -18.204  1.00 88.87           C  
ATOM   3147  HA  TYR A 197      10.780  -0.945 -19.169  1.00 88.87           H  
ATOM   3148  C   TYR A 197       9.052  -0.424 -18.052  1.00 88.87           C  
ATOM   3149  CB  TYR A 197      11.226  -1.339 -17.110  1.00 88.87           C  
ATOM   3150  HB2 TYR A 197      12.305  -1.345 -17.260  1.00 88.87           H  
ATOM   3151  HB3 TYR A 197      11.026  -0.883 -16.140  1.00 88.87           H  
ATOM   3152  O   TYR A 197       8.351  -1.146 -18.750  1.00 88.87           O  
ATOM   3153  CG  TYR A 197      10.744  -2.779 -17.104  1.00 88.87           C  
ATOM   3154  CD1 TYR A 197      10.142  -3.326 -15.955  1.00 88.87           C  
ATOM   3155  HD1 TYR A 197      10.032  -2.724 -15.065  1.00 88.87           H  
ATOM   3156  CD2 TYR A 197      10.887  -3.570 -18.260  1.00 88.87           C  
ATOM   3157  HD2 TYR A 197      11.339  -3.153 -19.148  1.00 88.87           H  
ATOM   3158  CE1 TYR A 197       9.678  -4.655 -15.965  1.00 88.87           C  
ATOM   3159  HE1 TYR A 197       9.209  -5.087 -15.093  1.00 88.87           H  
ATOM   3160  CE2 TYR A 197      10.407  -4.892 -18.282  1.00 88.87           C  
ATOM   3161  HE2 TYR A 197      10.489  -5.479 -19.185  1.00 88.87           H  
ATOM   3162  OH  TYR A 197       9.334  -6.712 -17.137  1.00 88.87           O  
ATOM   3163  HH  TYR A 197       9.369  -7.091 -18.018  1.00 88.87           H  
ATOM   3164  CZ  TYR A 197       9.798  -5.435 -17.132  1.00 88.87           C  
ATOM   3165  N   LEU A 198       8.506   0.445 -17.195  1.00 91.26           N  
ATOM   3166  H   LEU A 198       9.107   1.034 -16.637  1.00 91.26           H  
ATOM   3167  CA  LEU A 198       7.054   0.623 -17.099  1.00 91.26           C  
ATOM   3168  HA  LEU A 198       6.605  -0.354 -16.924  1.00 91.26           H  
ATOM   3169  C   LEU A 198       6.473   1.167 -18.413  1.00 91.26           C  
ATOM   3170  CB  LEU A 198       6.707   1.565 -15.930  1.00 91.26           C  
ATOM   3171  HB2 LEU A 198       7.050   2.570 -16.176  1.00 91.26           H  
ATOM   3172  HB3 LEU A 198       7.224   1.246 -15.025  1.00 91.26           H  
ATOM   3173  O   LEU A 198       5.473   0.659 -18.907  1.00 91.26           O  
ATOM   3174  CG  LEU A 198       5.190   1.604 -15.667  1.00 91.26           C  
ATOM   3175  HG  LEU A 198       4.656   1.713 -16.611  1.00 91.26           H  
ATOM   3176  CD1 LEU A 198       4.714   0.327 -14.978  1.00 91.26           C  
ATOM   3177 HD11 LEU A 198       4.845  -0.535 -15.633  1.00 91.26           H  
ATOM   3178 HD12 LEU A 198       5.267   0.162 -14.054  1.00 91.26           H  
ATOM   3179 HD13 LEU A 198       3.655   0.425 -14.741  1.00 91.26           H  
ATOM   3180  CD2 LEU A 198       4.757   2.775 -14.791  1.00 91.26           C  
ATOM   3181 HD21 LEU A 198       5.275   3.690 -15.081  1.00 91.26           H  
ATOM   3182 HD22 LEU A 198       4.900   2.557 -13.733  1.00 91.26           H  
ATOM   3183 HD23 LEU A 198       3.684   2.919 -14.919  1.00 91.26           H  
ATOM   3184  N   GLU A 199       7.111   2.182 -18.993  1.00 91.19           N  
ATOM   3185  H   GLU A 199       7.914   2.573 -18.522  1.00 91.19           H  
ATOM   3186  CA  GLU A 199       6.692   2.787 -20.259  1.00 91.19           C  
ATOM   3187  HA  GLU A 199       5.656   3.118 -20.182  1.00 91.19           H  
ATOM   3188  C   GLU A 199       6.752   1.785 -21.415  1.00 91.19           C  
ATOM   3189  CB  GLU A 199       7.584   3.999 -20.576  1.00 91.19           C  
ATOM   3190  HB2 GLU A 199       8.630   3.705 -20.482  1.00 91.19           H  
ATOM   3191  HB3 GLU A 199       7.428   4.298 -21.612  1.00 91.19           H  
ATOM   3192  O   GLU A 199       5.876   1.787 -22.279  1.00 91.19           O  
ATOM   3193  CG  GLU A 199       7.330   5.217 -19.670  1.00 91.19           C  
ATOM   3194  HG2 GLU A 199       8.055   5.989 -19.928  1.00 91.19           H  
ATOM   3195  HG3 GLU A 199       7.503   4.938 -18.631  1.00 91.19           H  
ATOM   3196  CD  GLU A 199       5.917   5.803 -19.798  1.00 91.19           C  
ATOM   3197  OE1 GLU A 199       5.495   6.494 -18.840  1.00 91.19           O  
ATOM   3198  OE2 GLU A 199       5.253   5.556 -20.826  1.00 91.19           O  
ATOM   3199  N   SER A 200       7.746   0.892 -21.442  1.00 91.23           N  
ATOM   3200  H   SER A 200       8.455   0.916 -20.723  1.00 91.23           H  
ATOM   3201  CA  SER A 200       7.807  -0.160 -22.461  1.00 91.23           C  
ATOM   3202  HA  SER A 200       7.658   0.311 -23.433  1.00 91.23           H  
ATOM   3203  C   SER A 200       6.686  -1.191 -22.312  1.00 91.23           C  
ATOM   3204  CB  SER A 200       9.183  -0.825 -22.497  1.00 91.23           C  
ATOM   3205  HB2 SER A 200       9.951  -0.051 -22.509  1.00 91.23           H  
ATOM   3206  HB3 SER A 200       9.267  -1.410 -23.413  1.00 91.23           H  
ATOM   3207  O   SER A 200       6.195  -1.676 -23.327  1.00 91.23           O  
ATOM   3208  OG  SER A 200       9.399  -1.682 -21.400  1.00 91.23           O  
ATOM   3209  HG  SER A 200      10.335  -1.669 -21.187  1.00 91.23           H  
ATOM   3210  N   LEU A 201       6.234  -1.471 -21.084  1.00 90.01           N  
ATOM   3211  H   LEU A 201       6.732  -1.077 -20.299  1.00 90.01           H  
ATOM   3212  CA  LEU A 201       5.086  -2.346 -20.817  1.00 90.01           C  
ATOM   3213  HA  LEU A 201       5.151  -3.225 -21.458  1.00 90.01           H  
ATOM   3214  C   LEU A 201       3.739  -1.686 -21.137  1.00 90.01           C  
ATOM   3215  CB  LEU A 201       5.111  -2.784 -19.343  1.00 90.01           C  
ATOM   3216  HB2 LEU A 201       5.161  -1.893 -18.717  1.00 90.01           H  
ATOM   3217  HB3 LEU A 201       4.172  -3.290 -19.118  1.00 90.01           H  
ATOM   3218  O   LEU A 201       2.801  -2.376 -21.523  1.00 90.01           O  
ATOM   3219  CG  LEU A 201       6.266  -3.721 -18.958  1.00 90.01           C  
ATOM   3220  HG  LEU A 201       7.225  -3.280 -19.227  1.00 90.01           H  
ATOM   3221  CD1 LEU A 201       6.233  -3.945 -17.445  1.00 90.01           C  
ATOM   3222 HD11 LEU A 201       6.358  -2.988 -16.939  1.00 90.01           H  
ATOM   3223 HD12 LEU A 201       7.047  -4.608 -17.151  1.00 90.01           H  
ATOM   3224 HD13 LEU A 201       5.279  -4.384 -17.155  1.00 90.01           H  
ATOM   3225  CD2 LEU A 201       6.165  -5.081 -19.651  1.00 90.01           C  
ATOM   3226 HD21 LEU A 201       6.318  -4.956 -20.723  1.00 90.01           H  
ATOM   3227 HD22 LEU A 201       6.938  -5.747 -19.267  1.00 90.01           H  
ATOM   3228 HD23 LEU A 201       5.181  -5.516 -19.477  1.00 90.01           H  
ATOM   3229  N   LYS A 202       3.634  -0.363 -20.974  1.00 89.33           N  
ATOM   3230  H   LYS A 202       4.423   0.120 -20.568  1.00 89.33           H  
ATOM   3231  CA  LYS A 202       2.420   0.401 -21.297  1.00 89.33           C  
ATOM   3232  HA  LYS A 202       1.542  -0.105 -20.895  1.00 89.33           H  
ATOM   3233  C   LYS A 202       2.183   0.552 -22.786  1.00 89.33           C  
ATOM   3234  CB  LYS A 202       2.524   1.806 -20.715  1.00 89.33           C  
ATOM   3235  HB2 LYS A 202       1.769   2.435 -21.188  1.00 89.33           H  
ATOM   3236  HB3 LYS A 202       3.505   2.228 -20.937  1.00 89.33           H  
ATOM   3237  O   LYS A 202       1.034   0.653 -23.209  1.00 89.33           O  
ATOM   3238  CG  LYS A 202       2.277   1.816 -19.213  1.00 89.33           C  
ATOM   3239  HG2 LYS A 202       3.026   1.226 -18.684  1.00 89.33           H  
ATOM   3240  HG3 LYS A 202       1.286   1.410 -19.008  1.00 89.33           H  
ATOM   3241  CD  LYS A 202       2.336   3.270 -18.767  1.00 89.33           C  
ATOM   3242  HD2 LYS A 202       1.627   3.849 -19.358  1.00 89.33           H  
ATOM   3243  HD3 LYS A 202       3.340   3.668 -18.920  1.00 89.33           H  
ATOM   3244  CE  LYS A 202       1.961   3.361 -17.301  1.00 89.33           C  
ATOM   3245  HE2 LYS A 202       2.802   3.010 -16.703  1.00 89.33           H  
ATOM   3246  HE3 LYS A 202       1.102   2.717 -17.107  1.00 89.33           H  
ATOM   3247  NZ  LYS A 202       1.630   4.759 -16.981  1.00 89.33           N  
ATOM   3248  HZ1 LYS A 202       1.605   4.873 -15.978  1.00 89.33           H  
ATOM   3249  HZ2 LYS A 202       2.327   5.378 -17.371  1.00 89.33           H  
ATOM   3250  HZ3 LYS A 202       0.718   4.989 -17.349  1.00 89.33           H  
ATOM   3251  N   LYS A 203       3.258   0.649 -23.572  1.00 81.88           N  
ATOM   3252  H   LYS A 203       4.169   0.582 -23.141  1.00 81.88           H  
ATOM   3253  CA  LYS A 203       3.152   0.835 -25.017  1.00 81.88           C  
ATOM   3254  HA  LYS A 203       2.590   1.752 -25.193  1.00 81.88           H  
ATOM   3255  C   LYS A 203       2.389  -0.354 -25.607  1.00 81.88           C  
ATOM   3256  CB  LYS A 203       4.538   0.988 -25.650  1.00 81.88           C  
ATOM   3257  HB2 LYS A 203       5.217   0.254 -25.215  1.00 81.88           H  
ATOM   3258  HB3 LYS A 203       4.469   0.807 -26.722  1.00 81.88           H  
ATOM   3259  O   LYS A 203       2.904  -1.473 -25.559  1.00 81.88           O  
ATOM   3260  CG  LYS A 203       5.062   2.411 -25.425  1.00 81.88           C  
ATOM   3261  HG2 LYS A 203       4.467   3.109 -26.014  1.00 81.88           H  
ATOM   3262  HG3 LYS A 203       4.955   2.684 -24.375  1.00 81.88           H  
ATOM   3263  CD  LYS A 203       6.529   2.527 -25.836  1.00 81.88           C  
ATOM   3264  HD2 LYS A 203       6.610   2.417 -26.918  1.00 81.88           H  
ATOM   3265  HD3 LYS A 203       7.102   1.741 -25.344  1.00 81.88           H  
ATOM   3266  CE  LYS A 203       7.050   3.893 -25.390  1.00 81.88           C  
ATOM   3267  HE2 LYS A 203       6.941   3.959 -24.307  1.00 81.88           H  
ATOM   3268  HE3 LYS A 203       6.422   4.667 -25.830  1.00 81.88           H  
ATOM   3269  NZ  LYS A 203       8.466   4.088 -25.779  1.00 81.88           N  
ATOM   3270  HZ1 LYS A 203       8.789   4.987 -25.449  1.00 81.88           H  
ATOM   3271  HZ2 LYS A 203       9.037   3.370 -25.355  1.00 81.88           H  
ATOM   3272  HZ3 LYS A 203       8.563   4.047 -26.783  1.00 81.88           H  
ATOM   3273  N   PRO A 204       1.190  -0.143 -26.179  1.00 68.36           N  
ATOM   3274  CA  PRO A 204       0.558  -1.191 -26.959  1.00 68.36           C  
ATOM   3275  HA  PRO A 204       0.374  -2.066 -26.336  1.00 68.36           H  
ATOM   3276  C   PRO A 204       1.524  -1.550 -28.089  1.00 68.36           C  
ATOM   3277  CB  PRO A 204      -0.771  -0.603 -27.445  1.00 68.36           C  
ATOM   3278  HB2 PRO A 204      -1.054  -0.981 -28.428  1.00 68.36           H  
ATOM   3279  HB3 PRO A 204      -1.549  -0.825 -26.716  1.00 68.36           H  
ATOM   3280  O   PRO A 204       2.144  -0.664 -28.677  1.00 68.36           O  
ATOM   3281  CG  PRO A 204      -0.519   0.904 -27.470  1.00 68.36           C  
ATOM   3282  HG2 PRO A 204      -0.053   1.180 -28.416  1.00 68.36           H  
ATOM   3283  HG3 PRO A 204      -1.437   1.471 -27.316  1.00 68.36           H  
ATOM   3284  CD  PRO A 204       0.475   1.119 -26.333  1.00 68.36           C  
ATOM   3285  HD2 PRO A 204       1.140   1.939 -26.602  1.00 68.36           H  
ATOM   3286  HD3 PRO A 204      -0.064   1.349 -25.414  1.00 68.36           H  
ATOM   3287  N   ALA A 205       1.655  -2.836 -28.411  1.00 59.63           N  
ATOM   3288  H   ALA A 205       1.161  -3.518 -27.853  1.00 59.63           H  
ATOM   3289  CA  ALA A 205       2.558  -3.337 -29.457  1.00 59.63           C  
ATOM   3290  HA  ALA A 205       3.575  -3.051 -29.188  1.00 59.63           H  
ATOM   3291  C   ALA A 205       2.287  -2.754 -30.869  1.00 59.63           C  
ATOM   3292  CB  ALA A 205       2.465  -4.868 -29.446  1.00 59.63           C  
ATOM   3293  HB1 ALA A 205       1.458  -5.184 -29.719  1.00 59.63           H  
ATOM   3294  HB2 ALA A 205       3.171  -5.282 -30.166  1.00 59.63           H  
ATOM   3295  HB3 ALA A 205       2.711  -5.251 -28.455  1.00 59.63           H  
ATOM   3296  O   ALA A 205       2.946  -3.119 -31.841  1.00 59.63           O  
ATOM   3297  N   LEU A 206       1.320  -1.844 -30.997  1.00 53.84           N  
ATOM   3298  H   LEU A 206       0.940  -1.466 -30.141  1.00 53.84           H  
ATOM   3299  CA  LEU A 206       0.912  -1.195 -32.223  1.00 53.84           C  
ATOM   3300  HA  LEU A 206       1.101  -1.887 -33.044  1.00 53.84           H  
ATOM   3301  C   LEU A 206       1.748   0.070 -32.480  1.00 53.84           C  
ATOM   3302  CB  LEU A 206      -0.604  -0.939 -32.135  1.00 53.84           C  
ATOM   3303  HB2 LEU A 206      -1.094  -1.801 -31.683  1.00 53.84           H  
ATOM   3304  HB3 LEU A 206      -0.782  -0.083 -31.484  1.00 53.84           H  
ATOM   3305  O   LEU A 206       1.342   1.184 -32.165  1.00 53.84           O  
ATOM   3306  CG  LEU A 206      -1.244  -0.686 -33.508  1.00 53.84           C  
ATOM   3307  HG  LEU A 206      -0.662   0.051 -34.061  1.00 53.84           H  
ATOM   3308  CD1 LEU A 206      -1.333  -1.979 -34.326  1.00 53.84           C  
ATOM   3309 HD11 LEU A 206      -0.338  -2.357 -34.563  1.00 53.84           H  
ATOM   3310 HD12 LEU A 206      -1.850  -1.780 -35.265  1.00 53.84           H  
ATOM   3311 HD13 LEU A 206      -1.887  -2.738 -33.773  1.00 53.84           H  
ATOM   3312  CD2 LEU A 206      -2.662  -0.149 -33.323  1.00 53.84           C  
ATOM   3313 HD21 LEU A 206      -3.270  -0.867 -32.774  1.00 53.84           H  
ATOM   3314 HD22 LEU A 206      -3.115   0.038 -34.297  1.00 53.84           H  
ATOM   3315 HD23 LEU A 206      -2.627   0.791 -32.773  1.00 53.84           H  
ATOM   3316  N   GLY A 207       2.909  -0.122 -33.103  1.00 50.91           N  
ATOM   3317  H   GLY A 207       3.208  -1.079 -33.225  1.00 50.91           H  
ATOM   3318  CA  GLY A 207       3.613   0.934 -33.829  1.00 50.91           C  
ATOM   3319  HA2 GLY A 207       4.115   0.496 -34.691  1.00 50.91           H  
ATOM   3320  HA3 GLY A 207       2.887   1.655 -34.206  1.00 50.91           H  
ATOM   3321  C   GLY A 207       4.629   1.707 -32.997  1.00 50.91           C  
ATOM   3322  O   GLY A 207       4.303   2.621 -32.252  1.00 50.91           O  
ATOM   3323  N   SER A 208       5.904   1.389 -33.196  1.00 47.88           N  
ATOM   3324  H   SER A 208       6.119   0.629 -33.825  1.00 47.88           H  
ATOM   3325  CA  SER A 208       7.010   2.269 -32.838  1.00 47.88           C  
ATOM   3326  HA  SER A 208       6.987   2.486 -31.770  1.00 47.88           H  
ATOM   3327  C   SER A 208       6.928   3.578 -33.642  1.00 47.88           C  
ATOM   3328  CB  SER A 208       8.322   1.546 -33.185  1.00 47.88           C  
ATOM   3329  HB2 SER A 208       8.436   0.672 -32.545  1.00 47.88           H  
ATOM   3330  HB3 SER A 208       9.162   2.219 -33.010  1.00 47.88           H  
ATOM   3331  O   SER A 208       7.168   3.534 -34.852  1.00 47.88           O  
ATOM   3332  OG  SER A 208       8.321   1.132 -34.543  1.00 47.88           O  
ATOM   3333  HG  SER A 208       8.044   1.888 -35.065  1.00 47.88           H  
ATOM   3334  N   PRO A 209       6.690   4.760 -33.047  1.00 57.45           N  
ATOM   3335  CA  PRO A 209       7.274   5.956 -33.621  1.00 57.45           C  
ATOM   3336  HA  PRO A 209       7.049   5.996 -34.687  1.00 57.45           H  
ATOM   3337  C   PRO A 209       8.796   5.884 -33.386  1.00 57.45           C  
ATOM   3338  CB  PRO A 209       6.587   7.130 -32.933  1.00 57.45           C  
ATOM   3339  HB2 PRO A 209       5.663   7.368 -33.461  1.00 57.45           H  
ATOM   3340  HB3 PRO A 209       7.231   8.006 -32.873  1.00 57.45           H  
ATOM   3341  O   PRO A 209       9.234   5.458 -32.308  1.00 57.45           O  
ATOM   3342  CG  PRO A 209       6.251   6.569 -31.551  1.00 57.45           C  
ATOM   3343  HG2 PRO A 209       5.364   7.042 -31.131  1.00 57.45           H  
ATOM   3344  HG3 PRO A 209       7.104   6.711 -30.887  1.00 57.45           H  
ATOM   3345  CD  PRO A 209       6.036   5.071 -31.783  1.00 57.45           C  
ATOM   3346  HD2 PRO A 209       4.965   4.888 -31.872  1.00 57.45           H  
ATOM   3347  HD3 PRO A 209       6.455   4.494 -30.959  1.00 57.45           H  
ATOM   3348  N   PRO A 210       9.619   6.230 -34.390  1.00 47.83           N  
ATOM   3349  CA  PRO A 210      11.066   6.162 -34.281  1.00 47.83           C  
ATOM   3350  HA  PRO A 210      11.365   5.131 -34.090  1.00 47.83           H  
ATOM   3351  C   PRO A 210      11.542   7.050 -33.135  1.00 47.83           C  
ATOM   3352  CB  PRO A 210      11.620   6.598 -35.641  1.00 47.83           C  
ATOM   3353  HB2 PRO A 210      12.547   7.164 -35.549  1.00 47.83           H  
ATOM   3354  HB3 PRO A 210      11.773   5.719 -36.268  1.00 47.83           H  
ATOM   3355  O   PRO A 210      11.124   8.198 -32.997  1.00 47.83           O  
ATOM   3356  CG  PRO A 210      10.494   7.446 -36.227  1.00 47.83           C  
ATOM   3357  HG2 PRO A 210      10.505   7.439 -37.317  1.00 47.83           H  
ATOM   3358  HG3 PRO A 210      10.571   8.466 -35.851  1.00 47.83           H  
ATOM   3359  CD  PRO A 210       9.233   6.793 -35.670  1.00 47.83           C  
ATOM   3360  HD2 PRO A 210       8.905   5.993 -36.333  1.00 47.83           H  
ATOM   3361  HD3 PRO A 210       8.448   7.541 -35.561  1.00 47.83           H  
ATOM   3362  N   SER A 211      12.412   6.461 -32.317  1.00 48.06           N  
ATOM   3363  H   SER A 211      12.615   5.492 -32.516  1.00 48.06           H  
ATOM   3364  CA  SER A 211      13.229   7.105 -31.296  1.00 48.06           C  
ATOM   3365  HA  SER A 211      12.693   7.115 -30.347  1.00 48.06           H  
ATOM   3366  C   SER A 211      13.591   8.538 -31.697  1.00 48.06           C  
ATOM   3367  CB  SER A 211      14.504   6.258 -31.168  1.00 48.06           C  
ATOM   3368  HB2 SER A 211      14.232   5.230 -30.928  1.00 48.06           H  
ATOM   3369  HB3 SER A 211      15.034   6.258 -32.120  1.00 48.06           H  
ATOM   3370  O   SER A 211      14.426   8.751 -32.572  1.00 48.06           O  
ATOM   3371  OG  SER A 211      15.373   6.742 -30.168  1.00 48.06           O  
ATOM   3372  HG  SER A 211      15.022   6.524 -29.302  1.00 48.06           H  
ATOM   3373  N   THR A 212      12.971   9.530 -31.061  1.00 49.90           N  
ATOM   3374  H   THR A 212      12.174   9.338 -30.470  1.00 49.90           H  
ATOM   3375  CA  THR A 212      13.573  10.853 -30.955  1.00 49.90           C  
ATOM   3376  HA  THR A 212      14.205  11.037 -31.824  1.00 49.90           H  
ATOM   3377  C   THR A 212      14.434  10.820 -29.697  1.00 49.90           C  
ATOM   3378  CB  THR A 212      12.537  11.987 -30.946  1.00 49.90           C  
ATOM   3379  HB  THR A 212      13.022  12.911 -30.633  1.00 49.90           H  
ATOM   3380  O   THR A 212      13.904  10.861 -28.583  1.00 49.90           O  
ATOM   3381  CG2 THR A 212      11.951  12.195 -32.342  1.00 49.90           C  
ATOM   3382 HG21 THR A 212      12.749  12.432 -33.046  1.00 49.90           H  
ATOM   3383 HG22 THR A 212      11.446  11.287 -32.674  1.00 49.90           H  
ATOM   3384 HG23 THR A 212      11.239  13.020 -32.329  1.00 49.90           H  
ATOM   3385  OG1 THR A 212      11.455  11.715 -30.087  1.00 49.90           O  
ATOM   3386  HG1 THR A 212      10.800  12.405 -30.217  1.00 49.90           H  
ATOM   3387  N   PRO A 213      15.766  10.671 -29.812  1.00 50.18           N  
ATOM   3388  CA  PRO A 213      16.631  10.892 -28.671  1.00 50.18           C  
ATOM   3389  HA  PRO A 213      16.354  10.235 -27.847  1.00 50.18           H  
ATOM   3390  C   PRO A 213      16.442  12.350 -28.261  1.00 50.18           C  
ATOM   3391  CB  PRO A 213      18.050  10.556 -29.141  1.00 50.18           C  
ATOM   3392  HB2 PRO A 213      18.801  11.193 -28.674  1.00 50.18           H  
ATOM   3393  HB3 PRO A 213      18.258   9.507 -28.929  1.00 50.18           H  
ATOM   3394  O   PRO A 213      16.806  13.269 -28.994  1.00 50.18           O  
ATOM   3395  CG  PRO A 213      17.993  10.761 -30.654  1.00 50.18           C  
ATOM   3396  HG2 PRO A 213      18.702  10.118 -31.177  1.00 50.18           H  
ATOM   3397  HG3 PRO A 213      18.184  11.808 -30.889  1.00 50.18           H  
ATOM   3398  CD  PRO A 213      16.551  10.416 -31.011  1.00 50.18           C  
ATOM   3399  HD2 PRO A 213      16.236  11.025 -31.857  1.00 50.18           H  
ATOM   3400  HD3 PRO A 213      16.489   9.357 -31.261  1.00 50.18           H  
ATOM   3401  N   VAL A 214      15.837  12.564 -27.093  1.00 47.26           N  
ATOM   3402  H   VAL A 214      15.431  11.771 -26.616  1.00 47.26           H  
ATOM   3403  CA  VAL A 214      15.818  13.865 -26.427  1.00 47.26           C  
ATOM   3404  HA  VAL A 214      15.517  14.626 -27.148  1.00 47.26           H  
ATOM   3405  C   VAL A 214      17.259  14.137 -26.009  1.00 47.26           C  
ATOM   3406  CB  VAL A 214      14.820  13.902 -25.251  1.00 47.26           C  
ATOM   3407  HB  VAL A 214      15.131  13.195 -24.482  1.00 47.26           H  
ATOM   3408  O   VAL A 214      17.686  13.835 -24.897  1.00 47.26           O  
ATOM   3409  CG1 VAL A 214      14.741  15.306 -24.636  1.00 47.26           C  
ATOM   3410 HG11 VAL A 214      15.712  15.596 -24.234  1.00 47.26           H  
ATOM   3411 HG12 VAL A 214      14.023  15.309 -23.815  1.00 47.26           H  
ATOM   3412 HG13 VAL A 214      14.430  16.031 -25.388  1.00 47.26           H  
ATOM   3413  CG2 VAL A 214      13.407  13.517 -25.713  1.00 47.26           C  
ATOM   3414 HG21 VAL A 214      13.079  14.180 -26.514  1.00 47.26           H  
ATOM   3415 HG22 VAL A 214      13.390  12.490 -26.077  1.00 47.26           H  
ATOM   3416 HG23 VAL A 214      12.710  13.591 -24.878  1.00 47.26           H  
ATOM   3417  N   HIS A 215      18.055  14.618 -26.961  1.00 43.04           N  
ATOM   3418  H   HIS A 215      17.682  14.679 -27.898  1.00 43.04           H  
ATOM   3419  CA  HIS A 215      19.402  15.089 -26.723  1.00 43.04           C  
ATOM   3420  HA  HIS A 215      19.943  14.347 -26.137  1.00 43.04           H  
ATOM   3421  C   HIS A 215      19.260  16.367 -25.903  1.00 43.04           C  
ATOM   3422  CB  HIS A 215      20.143  15.279 -28.056  1.00 43.04           C  
ATOM   3423  HB2 HIS A 215      20.052  14.365 -28.643  1.00 43.04           H  
ATOM   3424  HB3 HIS A 215      19.683  16.087 -28.626  1.00 43.04           H  
ATOM   3425  O   HIS A 215      19.026  17.454 -26.435  1.00 43.04           O  
ATOM   3426  CG  HIS A 215      21.608  15.577 -27.865  1.00 43.04           C  
ATOM   3427  CD2 HIS A 215      22.648  14.696 -27.997  1.00 43.04           C  
ATOM   3428  HD2 HIS A 215      22.569  13.655 -28.270  1.00 43.04           H  
ATOM   3429  ND1 HIS A 215      22.148  16.791 -27.510  1.00 43.04           N  
ATOM   3430  HD1 HIS A 215      21.651  17.670 -27.490  1.00 43.04           H  
ATOM   3431  CE1 HIS A 215      23.480  16.641 -27.415  1.00 43.04           C  
ATOM   3432  HE1 HIS A 215      24.180  17.430 -27.185  1.00 43.04           H  
ATOM   3433  NE2 HIS A 215      23.832  15.380 -27.703  1.00 43.04           N  
ATOM   3434  N   PHE A 216      19.330  16.219 -24.581  1.00 43.74           N  
ATOM   3435  H   PHE A 216      19.355  15.280 -24.210  1.00 43.74           H  
ATOM   3436  CA  PHE A 216      19.428  17.336 -23.658  1.00 43.74           C  
ATOM   3437  HA  PHE A 216      18.565  17.989 -23.790  1.00 43.74           H  
ATOM   3438  C   PHE A 216      20.692  18.121 -24.009  1.00 43.74           C  
ATOM   3439  CB  PHE A 216      19.440  16.833 -22.206  1.00 43.74           C  
ATOM   3440  HB2 PHE A 216      20.173  16.033 -22.104  1.00 43.74           H  
ATOM   3441  HB3 PHE A 216      19.764  17.649 -21.561  1.00 43.74           H  
ATOM   3442  O   PHE A 216      21.792  17.809 -23.559  1.00 43.74           O  
ATOM   3443  CG  PHE A 216      18.091  16.351 -21.704  1.00 43.74           C  
ATOM   3444  CD1 PHE A 216      17.186  17.268 -21.135  1.00 43.74           C  
ATOM   3445  HD1 PHE A 216      17.450  18.312 -21.056  1.00 43.74           H  
ATOM   3446  CD2 PHE A 216      17.734  14.994 -21.806  1.00 43.74           C  
ATOM   3447  HD2 PHE A 216      18.413  14.283 -22.255  1.00 43.74           H  
ATOM   3448  CE1 PHE A 216      15.933  16.830 -20.670  1.00 43.74           C  
ATOM   3449  HE1 PHE A 216      15.238  17.536 -20.239  1.00 43.74           H  
ATOM   3450  CE2 PHE A 216      16.481  14.556 -21.343  1.00 43.74           C  
ATOM   3451  HE2 PHE A 216      16.206  13.516 -21.440  1.00 43.74           H  
ATOM   3452  CZ  PHE A 216      15.580  15.473 -20.774  1.00 43.74           C  
ATOM   3453  HZ  PHE A 216      14.614  15.137 -20.429  1.00 43.74           H  
ATOM   3454  N   HIS A 217      20.534  19.157 -24.830  1.00 42.67           N  
ATOM   3455  H   HIS A 217      19.651  19.247 -25.313  1.00 42.67           H  
ATOM   3456  CA  HIS A 217      21.527  20.205 -24.972  1.00 42.67           C  
ATOM   3457  HA  HIS A 217      22.508  19.754 -25.116  1.00 42.67           H  
ATOM   3458  C   HIS A 217      21.561  20.980 -23.658  1.00 42.67           C  
ATOM   3459  CB  HIS A 217      21.225  21.092 -26.187  1.00 42.67           C  
ATOM   3460  HB2 HIS A 217      21.779  22.026 -26.086  1.00 42.67           H  
ATOM   3461  HB3 HIS A 217      20.163  21.335 -26.216  1.00 42.67           H  
ATOM   3462  O   HIS A 217      20.915  22.015 -23.494  1.00 42.67           O  
ATOM   3463  CG  HIS A 217      21.645  20.458 -27.485  1.00 42.67           C  
ATOM   3464  CD2 HIS A 217      20.822  19.931 -28.444  1.00 42.67           C  
ATOM   3465  HD2 HIS A 217      19.744  19.882 -28.406  1.00 42.67           H  
ATOM   3466  ND1 HIS A 217      22.941  20.304 -27.930  1.00 42.67           N  
ATOM   3467  HD1 HIS A 217      23.781  20.617 -27.464  1.00 42.67           H  
ATOM   3468  CE1 HIS A 217      22.901  19.707 -29.132  1.00 42.67           C  
ATOM   3469  HE1 HIS A 217      23.758  19.457 -29.740  1.00 42.67           H  
ATOM   3470  NE2 HIS A 217      21.631  19.454 -29.476  1.00 42.67           N  
ATOM   3471  N   ILE A 218      22.328  20.458 -22.703  1.00 43.42           N  
ATOM   3472  H   ILE A 218      22.713  19.538 -22.860  1.00 43.42           H  
ATOM   3473  CA  ILE A 218      22.854  21.252 -21.605  1.00 43.42           C  
ATOM   3474  HA  ILE A 218      22.034  21.760 -21.097  1.00 43.42           H  
ATOM   3475  C   ILE A 218      23.750  22.293 -22.275  1.00 43.42           C  
ATOM   3476  CB  ILE A 218      23.592  20.363 -20.577  1.00 43.42           C  
ATOM   3477  HB  ILE A 218      24.380  19.813 -21.091  1.00 43.42           H  
ATOM   3478  O   ILE A 218      24.878  22.008 -22.674  1.00 43.42           O  
ATOM   3479  CG1 ILE A 218      22.606  19.346 -19.951  1.00 43.42           C  
ATOM   3480 HG12 ILE A 218      22.093  18.801 -20.743  1.00 43.42           H  
ATOM   3481 HG13 ILE A 218      21.852  19.880 -19.372  1.00 43.42           H  
ATOM   3482  CG2 ILE A 218      24.238  21.239 -19.486  1.00 43.42           C  
ATOM   3483 HG21 ILE A 218      24.950  21.938 -19.925  1.00 43.42           H  
ATOM   3484 HG22 ILE A 218      23.474  21.796 -18.944  1.00 43.42           H  
ATOM   3485 HG23 ILE A 218      24.794  20.618 -18.783  1.00 43.42           H  
ATOM   3486  CD1 ILE A 218      23.271  18.295 -19.054  1.00 43.42           C  
ATOM   3487 HD11 ILE A 218      24.067  17.790 -19.601  1.00 43.42           H  
ATOM   3488 HD12 ILE A 218      23.680  18.759 -18.156  1.00 43.42           H  
ATOM   3489 HD13 ILE A 218      22.527  17.558 -18.753  1.00 43.42           H  
ATOM   3490  N   LYS A 219      23.207  23.497 -22.474  1.00 40.28           N  
ATOM   3491  H   LYS A 219      22.227  23.603 -22.253  1.00 40.28           H  
ATOM   3492  CA  LYS A 219      23.974  24.678 -22.860  1.00 40.28           C  
ATOM   3493  HA  LYS A 219      24.597  24.451 -23.725  1.00 40.28           H  
ATOM   3494  C   LYS A 219      24.905  25.011 -21.696  1.00 40.28           C  
ATOM   3495  CB  LYS A 219      23.038  25.854 -23.203  1.00 40.28           C  
ATOM   3496  HB2 LYS A 219      23.643  26.758 -23.266  1.00 40.28           H  
ATOM   3497  HB3 LYS A 219      22.316  25.989 -22.398  1.00 40.28           H  
ATOM   3498  O   LYS A 219      24.564  25.809 -20.828  1.00 40.28           O  
ATOM   3499  CG  LYS A 219      22.294  25.683 -24.537  1.00 40.28           C  
ATOM   3500  HG2 LYS A 219      23.022  25.536 -25.335  1.00 40.28           H  
ATOM   3501  HG3 LYS A 219      21.643  24.810 -24.486  1.00 40.28           H  
ATOM   3502  CD  LYS A 219      21.454  26.934 -24.840  1.00 40.28           C  
ATOM   3503  HD2 LYS A 219      20.699  27.052 -24.063  1.00 40.28           H  
ATOM   3504  HD3 LYS A 219      22.106  27.808 -24.834  1.00 40.28           H  
ATOM   3505  CE  LYS A 219      20.772  26.822 -26.210  1.00 40.28           C  
ATOM   3506  HE2 LYS A 219      20.121  25.948 -26.204  1.00 40.28           H  
ATOM   3507  HE3 LYS A 219      21.541  26.656 -26.965  1.00 40.28           H  
ATOM   3508  NZ  LYS A 219      19.992  28.043 -26.540  1.00 40.28           N  
ATOM   3509  HZ1 LYS A 219      19.263  28.197 -25.859  1.00 40.28           H  
ATOM   3510  HZ2 LYS A 219      20.593  28.856 -26.557  1.00 40.28           H  
ATOM   3511  HZ3 LYS A 219      19.562  27.953 -27.450  1.00 40.28           H  
ATOM   3512  N   ALA A 220      26.071  24.376 -21.660  1.00 46.49           N  
ATOM   3513  H   ALA A 220      26.233  23.630 -22.321  1.00 46.49           H  
ATOM   3514  CA  ALA A 220      27.195  24.887 -20.900  1.00 46.49           C  
ATOM   3515  HA  ALA A 220      26.876  25.118 -19.884  1.00 46.49           H  
ATOM   3516  C   ALA A 220      27.631  26.187 -21.588  1.00 46.49           C  
ATOM   3517  CB  ALA A 220      28.294  23.822 -20.823  1.00 46.49           C  
ATOM   3518  HB1 ALA A 220      28.629  23.553 -21.824  1.00 46.49           H  
ATOM   3519  HB2 ALA A 220      27.914  22.933 -20.319  1.00 46.49           H  
ATOM   3520  HB3 ALA A 220      29.144  24.213 -20.263  1.00 46.49           H  
ATOM   3521  O   ALA A 220      28.330  26.181 -22.596  1.00 46.49           O  
ATOM   3522  N   ASN A 221      27.121  27.307 -21.083  1.00 45.40           N  
ATOM   3523  H   ASN A 221      26.456  27.222 -20.327  1.00 45.40           H  
ATOM   3524  CA  ASN A 221      27.573  28.641 -21.439  1.00 45.40           C  
ATOM   3525  HA  ASN A 221      27.644  28.729 -22.523  1.00 45.40           H  
ATOM   3526  C   ASN A 221      28.978  28.832 -20.844  1.00 45.40           C  
ATOM   3527  CB  ASN A 221      26.524  29.643 -20.912  1.00 45.40           C  
ATOM   3528  HB2 ASN A 221      25.532  29.337 -21.245  1.00 45.40           H  
ATOM   3529  HB3 ASN A 221      26.534  29.646 -19.822  1.00 45.40           H  
ATOM   3530  O   ASN A 221      29.122  29.356 -19.743  1.00 45.40           O  
ATOM   3531  CG  ASN A 221      26.745  31.059 -21.414  1.00 45.40           C  
ATOM   3532  ND2 ASN A 221      26.222  32.048 -20.729  1.00 45.40           N  
ATOM   3533 HD21 ASN A 221      26.409  32.974 -21.087  1.00 45.40           H  
ATOM   3534 HD22 ASN A 221      25.765  31.882 -19.844  1.00 45.40           H  
ATOM   3535  OD1 ASN A 221      27.338  31.294 -22.450  1.00 45.40           O  
ATOM   3536  N   THR A 222      30.011  28.318 -21.511  1.00 45.38           N  
ATOM   3537  H   THR A 222      29.835  27.766 -22.339  1.00 45.38           H  
ATOM   3538  CA  THR A 222      31.405  28.627 -21.175  1.00 45.38           C  
ATOM   3539  HA  THR A 222      31.466  28.859 -20.112  1.00 45.38           H  
ATOM   3540  C   THR A 222      31.838  29.835 -22.003  1.00 45.38           C  
ATOM   3541  CB  THR A 222      32.355  27.446 -21.411  1.00 45.38           C  
ATOM   3542  HB  THR A 222      33.383  27.798 -21.333  1.00 45.38           H  
ATOM   3543  O   THR A 222      31.863  29.725 -23.231  1.00 45.38           O  
ATOM   3544  CG2 THR A 222      32.139  26.345 -20.374  1.00 45.38           C  
ATOM   3545 HG21 THR A 222      31.122  25.959 -20.444  1.00 45.38           H  
ATOM   3546 HG22 THR A 222      32.840  25.532 -20.563  1.00 45.38           H  
ATOM   3547 HG23 THR A 222      32.314  26.740 -19.373  1.00 45.38           H  
ATOM   3548  OG1 THR A 222      32.154  26.888 -22.686  1.00 45.38           O  
ATOM   3549  HG1 THR A 222      32.199  27.608 -23.319  1.00 45.38           H  
ATOM   3550  N   PRO A 223      32.161  30.982 -21.381  1.00 48.45           N  
ATOM   3551  CA  PRO A 223      32.634  32.149 -22.107  1.00 48.45           C  
ATOM   3552  HA  PRO A 223      31.890  32.442 -22.848  1.00 48.45           H  
ATOM   3553  C   PRO A 223      33.949  31.821 -22.816  1.00 48.45           C  
ATOM   3554  CB  PRO A 223      32.765  33.271 -21.071  1.00 48.45           C  
ATOM   3555  HB2 PRO A 223      33.610  33.928 -21.279  1.00 48.45           H  
ATOM   3556  HB3 PRO A 223      31.839  33.845 -21.043  1.00 48.45           H  
ATOM   3557  O   PRO A 223      34.916  31.369 -22.203  1.00 48.45           O  
ATOM   3558  CG  PRO A 223      32.938  32.528 -19.749  1.00 48.45           C  
ATOM   3559  HG2 PRO A 223      33.991  32.289 -19.604  1.00 48.45           H  
ATOM   3560  HG3 PRO A 223      32.559  33.107 -18.907  1.00 48.45           H  
ATOM   3561  CD  PRO A 223      32.148  31.239 -19.951  1.00 48.45           C  
ATOM   3562  HD2 PRO A 223      31.120  31.379 -19.616  1.00 48.45           H  
ATOM   3563  HD3 PRO A 223      32.626  30.437 -19.388  1.00 48.45           H  
ATOM   3564  N   THR A 224      33.945  32.041 -24.127  1.00 47.48           N  
ATOM   3565  H   THR A 224      33.059  32.265 -24.559  1.00 47.48           H  
ATOM   3566  CA  THR A 224      35.092  32.018 -25.032  1.00 47.48           C  
ATOM   3567  HA  THR A 224      35.403  30.989 -25.207  1.00 47.48           H  
ATOM   3568  C   THR A 224      36.253  32.814 -24.433  1.00 47.48           C  
ATOM   3569  CB  THR A 224      34.642  32.638 -26.367  1.00 47.48           C  
ATOM   3570  HB  THR A 224      34.327  33.668 -26.201  1.00 47.48           H  
ATOM   3571  O   THR A 224      36.240  34.043 -24.439  1.00 47.48           O  
ATOM   3572  CG2 THR A 224      35.708  32.625 -27.458  1.00 47.48           C  
ATOM   3573 HG21 THR A 224      36.045  31.604 -27.638  1.00 47.48           H  
ATOM   3574 HG22 THR A 224      35.302  33.041 -28.380  1.00 47.48           H  
ATOM   3575 HG23 THR A 224      36.559  33.233 -27.153  1.00 47.48           H  
ATOM   3576  OG1 THR A 224      33.540  31.909 -26.864  1.00 47.48           O  
ATOM   3577  HG1 THR A 224      33.331  32.257 -27.734  1.00 47.48           H  
ATOM   3578  N   SER A 225      37.256  32.112 -23.902  1.00 47.70           N  
ATOM   3579  H   SER A 225      37.164  31.107 -23.858  1.00 47.70           H  
ATOM   3580  CA  SER A 225      38.539  32.708 -23.529  1.00 47.70           C  
ATOM   3581  HA  SER A 225      38.339  33.668 -23.053  1.00 47.70           H  
ATOM   3582  C   SER A 225      39.388  32.888 -24.797  1.00 47.70           C  
ATOM   3583  CB  SER A 225      39.269  31.840 -22.505  1.00 47.70           C  
ATOM   3584  HB2 SER A 225      39.535  30.885 -22.960  1.00 47.70           H  
ATOM   3585  HB3 SER A 225      38.619  31.662 -21.648  1.00 47.70           H  
ATOM   3586  O   SER A 225      39.532  31.927 -25.561  1.00 47.70           O  
ATOM   3587  OG  SER A 225      40.437  32.507 -22.077  1.00 47.70           O  
ATOM   3588  HG  SER A 225      41.000  31.893 -21.599  1.00 47.70           H  
ATOM   3589  N   PRO A 226      39.911  34.094 -25.075  1.00 55.69           N  
ATOM   3590  CA  PRO A 226      40.630  34.397 -26.304  1.00 55.69           C  
ATOM   3591  HA  PRO A 226      40.030  34.065 -27.151  1.00 55.69           H  
ATOM   3592  C   PRO A 226      42.000  33.704 -26.370  1.00 55.69           C  
ATOM   3593  CB  PRO A 226      40.728  35.925 -26.363  1.00 55.69           C  
ATOM   3594  HB2 PRO A 226      41.652  36.262 -26.833  1.00 55.69           H  
ATOM   3595  HB3 PRO A 226      39.865  36.322 -26.898  1.00 55.69           H  
ATOM   3596  O   PRO A 226      42.842  33.833 -25.486  1.00 55.69           O  
ATOM   3597  CG  PRO A 226      40.652  36.347 -24.898  1.00 55.69           C  
ATOM   3598  HG2 PRO A 226      40.236  37.349 -24.785  1.00 55.69           H  
ATOM   3599  HG3 PRO A 226      41.645  36.295 -24.453  1.00 55.69           H  
ATOM   3600  CD  PRO A 226      39.757  35.289 -24.265  1.00 55.69           C  
ATOM   3601  HD2 PRO A 226      38.719  35.619 -24.299  1.00 55.69           H  
ATOM   3602  HD3 PRO A 226      40.066  35.111 -23.235  1.00 55.69           H  
ATOM   3603  N   TYR A 227      42.173  32.969 -27.468  1.00 43.73           N  
ATOM   3604  H   TYR A 227      41.323  32.807 -27.989  1.00 43.73           H  
ATOM   3605  CA  TYR A 227      43.396  32.661 -28.213  1.00 43.73           C  
ATOM   3606  HA  TYR A 227      43.447  31.578 -28.333  1.00 43.73           H  
ATOM   3607  C   TYR A 227      44.726  33.128 -27.581  1.00 43.73           C  
ATOM   3608  CB  TYR A 227      43.184  33.283 -29.608  1.00 43.73           C  
ATOM   3609  HB2 TYR A 227      43.389  34.353 -29.575  1.00 43.73           H  
ATOM   3610  HB3 TYR A 227      42.133  33.188 -29.882  1.00 43.73           H  
ATOM   3611  O   TYR A 227      45.126  34.281 -27.738  1.00 43.73           O  
ATOM   3612  CG  TYR A 227      43.970  32.648 -30.733  1.00 43.73           C  
ATOM   3613  CD1 TYR A 227      45.148  33.251 -31.213  1.00 43.73           C  
ATOM   3614  HD1 TYR A 227      45.520  34.150 -30.744  1.00 43.73           H  
ATOM   3615  CD2 TYR A 227      43.475  31.479 -31.342  1.00 43.73           C  
ATOM   3616  HD2 TYR A 227      42.565  31.022 -30.981  1.00 43.73           H  
ATOM   3617  CE1 TYR A 227      45.826  32.691 -32.314  1.00 43.73           C  
ATOM   3618  HE1 TYR A 227      46.723  33.160 -32.691  1.00 43.73           H  
ATOM   3619  CE2 TYR A 227      44.152  30.914 -32.437  1.00 43.73           C  
ATOM   3620  HE2 TYR A 227      43.779  30.022 -32.918  1.00 43.73           H  
ATOM   3621  OH  TYR A 227      45.961  30.975 -33.996  1.00 43.73           O  
ATOM   3622  HH  TYR A 227      46.725  31.489 -34.268  1.00 43.73           H  
ATOM   3623  CZ  TYR A 227      45.324  31.522 -32.928  1.00 43.73           C  
ATOM   3624  N   PHE A 228      45.457  32.206 -26.945  1.00 47.58           N  
ATOM   3625  H   PHE A 228      45.077  31.276 -26.836  1.00 47.58           H  
ATOM   3626  CA  PHE A 228      46.886  32.384 -26.669  1.00 47.58           C  
ATOM   3627  HA  PHE A 228      47.091  33.453 -26.702  1.00 47.58           H  
ATOM   3628  C   PHE A 228      47.708  31.662 -27.757  1.00 47.58           C  
ATOM   3629  CB  PHE A 228      47.256  31.952 -25.242  1.00 47.58           C  
ATOM   3630  HB2 PHE A 228      48.087  31.247 -25.280  1.00 47.58           H  
ATOM   3631  HB3 PHE A 228      46.417  31.436 -24.776  1.00 47.58           H  
ATOM   3632  O   PHE A 228      47.474  30.472 -27.985  1.00 47.58           O  
ATOM   3633  CG  PHE A 228      47.659  33.132 -24.374  1.00 47.58           C  
ATOM   3634  CD1 PHE A 228      49.016  33.484 -24.236  1.00 47.58           C  
ATOM   3635  HD1 PHE A 228      49.780  32.900 -24.728  1.00 47.58           H  
ATOM   3636  CD2 PHE A 228      46.669  33.915 -23.750  1.00 47.58           C  
ATOM   3637  HD2 PHE A 228      45.625  33.672 -23.884  1.00 47.58           H  
ATOM   3638  CE1 PHE A 228      49.381  34.600 -23.460  1.00 47.58           C  
ATOM   3639  HE1 PHE A 228      50.423  34.867 -23.355  1.00 47.58           H  
ATOM   3640  CE2 PHE A 228      47.035  35.027 -22.971  1.00 47.58           C  
ATOM   3641  HE2 PHE A 228      46.272  35.627 -22.498  1.00 47.58           H  
ATOM   3642  CZ  PHE A 228      48.391  35.369 -22.824  1.00 47.58           C  
ATOM   3643  HZ  PHE A 228      48.671  36.228 -22.231  1.00 47.58           H  
ATOM   3644  N   PRO A 229      48.635  32.348 -28.455  1.00 47.87           N  
ATOM   3645  CA  PRO A 229      49.377  31.784 -29.581  1.00 47.87           C  
ATOM   3646  HA  PRO A 229      48.655  31.429 -30.316  1.00 47.87           H  
ATOM   3647  C   PRO A 229      50.296  30.630 -29.171  1.00 47.87           C  
ATOM   3648  CB  PRO A 229      50.187  32.933 -30.192  1.00 47.87           C  
ATOM   3649  HB2 PRO A 229      51.212  32.911 -29.822  1.00 47.87           H  
ATOM   3650  HB3 PRO A 229      50.180  32.895 -31.282  1.00 47.87           H  
ATOM   3651  O   PRO A 229      50.967  30.679 -28.141  1.00 47.87           O  
ATOM   3652  CG  PRO A 229      49.500  34.189 -29.670  1.00 47.87           C  
ATOM   3653  HG2 PRO A 229      50.193  35.025 -29.583  1.00 47.87           H  
ATOM   3654  HG3 PRO A 229      48.666  34.447 -30.322  1.00 47.87           H  
ATOM   3655  CD  PRO A 229      48.966  33.757 -28.313  1.00 47.87           C  
ATOM   3656  HD2 PRO A 229      48.102  34.382 -28.084  1.00 47.87           H  
ATOM   3657  HD3 PRO A 229      49.736  33.876 -27.552  1.00 47.87           H  
ATOM   3658  N   GLN A 230      50.352  29.613 -30.031  1.00 48.35           N  
ATOM   3659  H   GLN A 230      49.786  29.671 -30.865  1.00 48.35           H  
ATOM   3660  CA  GLN A 230      51.241  28.464 -29.909  1.00 48.35           C  
ATOM   3661  HA  GLN A 230      51.031  27.950 -28.971  1.00 48.35           H  
ATOM   3662  C   GLN A 230      52.714  28.893 -29.916  1.00 48.35           C  
ATOM   3663  CB  GLN A 230      50.994  27.496 -31.079  1.00 48.35           C  
ATOM   3664  HB2 GLN A 230      51.763  26.726 -31.039  1.00 48.35           H  
ATOM   3665  HB3 GLN A 230      51.099  28.024 -32.027  1.00 48.35           H  
ATOM   3666  O   GLN A 230      53.235  29.334 -30.936  1.00 48.35           O  
ATOM   3667  CG  GLN A 230      49.628  26.799 -31.038  1.00 48.35           C  
ATOM   3668  HG2 GLN A 230      49.439  26.449 -30.023  1.00 48.35           H  
ATOM   3669  HG3 GLN A 230      48.840  27.498 -31.316  1.00 48.35           H  
ATOM   3670  CD  GLN A 230      49.597  25.604 -31.988  1.00 48.35           C  
ATOM   3671  NE2 GLN A 230      49.083  24.470 -31.565  1.00 48.35           N  
ATOM   3672 HE21 GLN A 230      48.702  24.383 -30.633  1.00 48.35           H  
ATOM   3673 HE22 GLN A 230      49.110  23.711 -32.230  1.00 48.35           H  
ATOM   3674  OE1 GLN A 230      50.052  25.650 -33.116  1.00 48.35           O  
ATOM   3675  N   MET A 231      53.408  28.681 -28.800  1.00 44.26           N  
ATOM   3676  H   MET A 231      52.908  28.421 -27.962  1.00 44.26           H  
ATOM   3677  CA  MET A 231      54.861  28.534 -28.794  1.00 44.26           C  
ATOM   3678  HA  MET A 231      55.277  28.905 -29.731  1.00 44.26           H  
ATOM   3679  C   MET A 231      55.190  27.042 -28.708  1.00 44.26           C  
ATOM   3680  CB  MET A 231      55.501  29.351 -27.662  1.00 44.26           C  
ATOM   3681  HB2 MET A 231      56.521  28.995 -27.514  1.00 44.26           H  
ATOM   3682  HB3 MET A 231      54.948  29.209 -26.733  1.00 44.26           H  
ATOM   3683  O   MET A 231      54.995  26.406 -27.678  1.00 44.26           O  
ATOM   3684  CG  MET A 231      55.570  30.843 -28.008  1.00 44.26           C  
ATOM   3685  HG2 MET A 231      56.037  30.947 -28.987  1.00 44.26           H  
ATOM   3686  HG3 MET A 231      54.560  31.248 -28.068  1.00 44.26           H  
ATOM   3687  SD  MET A 231      56.528  31.812 -26.808  1.00 44.26           S  
ATOM   3688  CE  MET A 231      57.525  32.831 -27.929  1.00 44.26           C  
ATOM   3689  HE1 MET A 231      56.869  33.429 -28.561  1.00 44.26           H  
ATOM   3690  HE2 MET A 231      58.146  32.188 -28.554  1.00 44.26           H  
ATOM   3691  HE3 MET A 231      58.166  33.492 -27.346  1.00 44.26           H  
ATOM   3692  N   SER A 232      55.665  26.481 -29.817  1.00 42.07           N  
ATOM   3693  H   SER A 232      55.740  27.075 -30.631  1.00 42.07           H  
ATOM   3694  CA  SER A 232      56.505  25.276 -29.852  1.00 42.07           C  
ATOM   3695  HA  SER A 232      56.545  24.797 -28.874  1.00 42.07           H  
ATOM   3696  C   SER A 232      57.903  25.757 -30.237  1.00 42.07           C  
ATOM   3697  CB  SER A 232      55.971  24.282 -30.888  1.00 42.07           C  
ATOM   3698  HB2 SER A 232      55.918  24.763 -31.864  1.00 42.07           H  
ATOM   3699  HB3 SER A 232      56.639  23.422 -30.952  1.00 42.07           H  
ATOM   3700  O   SER A 232      58.011  26.499 -31.214  1.00 42.07           O  
ATOM   3701  OG  SER A 232      54.683  23.847 -30.509  1.00 42.07           O  
ATOM   3702  HG  SER A 232      54.223  24.599 -30.129  1.00 42.07           H  
ATOM   3703  N   PRO A 233      58.949  25.450 -29.452  1.00 47.25           N  
ATOM   3704  CA  PRO A 233      59.737  24.242 -29.725  1.00 47.25           C  
ATOM   3705  HA  PRO A 233      59.155  23.538 -30.319  1.00 47.25           H  
ATOM   3706  C   PRO A 233      60.204  23.522 -28.437  1.00 47.25           C  
ATOM   3707  CB  PRO A 233      60.921  24.742 -30.564  1.00 47.25           C  
ATOM   3708  HB2 PRO A 233      61.844  24.218 -30.317  1.00 47.25           H  
ATOM   3709  HB3 PRO A 233      60.697  24.631 -31.625  1.00 47.25           H  
ATOM   3710  O   PRO A 233      60.456  24.131 -27.406  1.00 47.25           O  
ATOM   3711  CG  PRO A 233      61.062  26.227 -30.225  1.00 47.25           C  
ATOM   3712  HG2 PRO A 233      62.029  26.438 -29.767  1.00 47.25           H  
ATOM   3713  HG3 PRO A 233      60.929  26.827 -31.125  1.00 47.25           H  
ATOM   3714  CD  PRO A 233      59.933  26.504 -29.238  1.00 47.25           C  
ATOM   3715  HD2 PRO A 233      59.516  27.496 -29.410  1.00 47.25           H  
ATOM   3716  HD3 PRO A 233      60.313  26.458 -28.217  1.00 47.25           H  
ATOM   3717  N   LEU A 234      60.178  22.188 -28.419  1.00 38.46           N  
ATOM   3718  H   LEU A 234      59.698  21.873 -27.588  1.00 38.46           H  
ATOM   3719  CA  LEU A 234      61.344  21.332 -28.692  1.00 38.46           C  
ATOM   3720  HA  LEU A 234      60.988  20.309 -28.569  1.00 38.46           H  
ATOM   3721  C   LEU A 234      62.473  21.513 -27.654  1.00 38.46           C  
ATOM   3722  CB  LEU A 234      61.827  21.459 -30.161  1.00 38.46           C  
ATOM   3723  HB2 LEU A 234      61.119  22.047 -30.744  1.00 38.46           H  
ATOM   3724  HB3 LEU A 234      62.777  21.992 -30.187  1.00 38.46           H  
ATOM   3725  O   LEU A 234      63.372  22.329 -27.826  1.00 38.46           O  
ATOM   3726  CG  LEU A 234      61.995  20.111 -30.878  1.00 38.46           C  
ATOM   3727  HG  LEU A 234      62.344  19.357 -30.172  1.00 38.46           H  
ATOM   3728  CD1 LEU A 234      60.652  19.677 -31.471  1.00 38.46           C  
ATOM   3729 HD11 LEU A 234      59.901  19.610 -30.684  1.00 38.46           H  
ATOM   3730 HD12 LEU A 234      60.758  18.697 -31.937  1.00 38.46           H  
ATOM   3731 HD13 LEU A 234      60.321  20.391 -32.224  1.00 38.46           H  
ATOM   3732  CD2 LEU A 234      63.011  20.215 -32.014  1.00 38.46           C  
ATOM   3733 HD21 LEU A 234      63.989  20.474 -31.609  1.00 38.46           H  
ATOM   3734 HD22 LEU A 234      62.704  20.980 -32.727  1.00 38.46           H  
ATOM   3735 HD23 LEU A 234      63.091  19.257 -32.528  1.00 38.46           H  
ATOM   3736  N   GLY A 235      62.445  20.722 -26.578  1.00 39.35           N  
ATOM   3737  H   GLY A 235      61.651  20.119 -26.415  1.00 39.35           H  
ATOM   3738  CA  GLY A 235      63.551  20.678 -25.624  1.00 39.35           C  
ATOM   3739  HA2 GLY A 235      63.689  21.672 -25.198  1.00 39.35           H  
ATOM   3740  HA3 GLY A 235      64.468  20.418 -26.152  1.00 39.35           H  
ATOM   3741  C   GLY A 235      63.329  19.707 -24.467  1.00 39.35           C  
ATOM   3742  O   GLY A 235      62.397  19.874 -23.691  1.00 39.35           O  
ATOM   3743  N   ALA A 236      64.255  18.757 -24.346  1.00 45.39           N  
ATOM   3744  H   ALA A 236      64.950  18.728 -25.078  1.00 45.39           H  
ATOM   3745  CA  ALA A 236      64.545  17.918 -23.183  1.00 45.39           C  
ATOM   3746  HA  ALA A 236      65.506  17.454 -23.408  1.00 45.39           H  
ATOM   3747  C   ALA A 236      63.609  16.726 -22.896  1.00 45.39           C  
ATOM   3748  CB  ALA A 236      64.847  18.804 -21.970  1.00 45.39           C  
ATOM   3749  HB1 ALA A 236      65.217  18.182 -21.156  1.00 45.39           H  
ATOM   3750  HB2 ALA A 236      63.939  19.308 -21.637  1.00 45.39           H  
ATOM   3751  HB3 ALA A 236      65.605  19.545 -22.224  1.00 45.39           H  
ATOM   3752  O   ALA A 236      62.659  16.791 -22.119  1.00 45.39           O  
ATOM   3753  N   GLU A 237      63.981  15.593 -23.501  1.00 36.89           N  
ATOM   3754  H   GLU A 237      64.642  15.715 -24.254  1.00 36.89           H  
ATOM   3755  CA  GLU A 237      64.121  14.283 -22.847  1.00 36.89           C  
ATOM   3756  HA  GLU A 237      63.464  13.562 -23.333  1.00 36.89           H  
ATOM   3757  C   GLU A 237      63.824  14.263 -21.337  1.00 36.89           C  
ATOM   3758  CB  GLU A 237      65.580  13.820 -23.035  1.00 36.89           C  
ATOM   3759  HB2 GLU A 237      65.838  13.114 -22.245  1.00 36.89           H  
ATOM   3760  HB3 GLU A 237      66.241  14.681 -22.941  1.00 36.89           H  
ATOM   3761  O   GLU A 237      64.645  14.653 -20.507  1.00 36.89           O  
ATOM   3762  CG  GLU A 237      65.837  13.105 -24.361  1.00 36.89           C  
ATOM   3763  HG2 GLU A 237      65.553  13.758 -25.186  1.00 36.89           H  
ATOM   3764  HG3 GLU A 237      65.215  12.211 -24.401  1.00 36.89           H  
ATOM   3765  CD  GLU A 237      67.321  12.733 -24.474  1.00 36.89           C  
ATOM   3766  OE1 GLU A 237      67.610  11.518 -24.547  1.00 36.89           O  
ATOM   3767  OE2 GLU A 237      68.140  13.678 -24.459  1.00 36.89           O  
ATOM   3768  N   VAL A 238      62.676  13.704 -20.957  1.00 49.60           N  
ATOM   3769  H   VAL A 238      61.993  13.483 -21.667  1.00 49.60           H  
ATOM   3770  CA  VAL A 238      62.423  13.267 -19.580  1.00 49.60           C  
ATOM   3771  HA  VAL A 238      63.326  13.415 -18.988  1.00 49.60           H  
ATOM   3772  C   VAL A 238      62.175  11.765 -19.610  1.00 49.60           C  
ATOM   3773  CB  VAL A 238      61.319  14.094 -18.891  1.00 49.60           C  
ATOM   3774  HB  VAL A 238      60.384  14.000 -19.443  1.00 49.60           H  
ATOM   3775  O   VAL A 238      61.044  11.287 -19.577  1.00 49.60           O  
ATOM   3776  CG1 VAL A 238      61.095  13.645 -17.440  1.00 49.60           C  
ATOM   3777 HG11 VAL A 238      62.025  13.758 -16.882  1.00 49.60           H  
ATOM   3778 HG12 VAL A 238      60.764  12.607 -17.416  1.00 49.60           H  
ATOM   3779 HG13 VAL A 238      60.318  14.260 -16.987  1.00 49.60           H  
ATOM   3780  CG2 VAL A 238      61.711  15.576 -18.810  1.00 49.60           C  
ATOM   3781 HG21 VAL A 238      60.952  16.144 -18.273  1.00 49.60           H  
ATOM   3782 HG22 VAL A 238      61.784  15.991 -19.816  1.00 49.60           H  
ATOM   3783 HG23 VAL A 238      62.679  15.691 -18.322  1.00 49.60           H  
ATOM   3784  N   SER A 239      63.268  11.005 -19.670  1.00 44.07           N  
ATOM   3785  H   SER A 239      64.159  11.467 -19.782  1.00 44.07           H  
ATOM   3786  CA  SER A 239      63.268   9.579 -19.347  1.00 44.07           C  
ATOM   3787  HA  SER A 239      62.390   9.112 -19.791  1.00 44.07           H  
ATOM   3788  C   SER A 239      63.179   9.441 -17.822  1.00 44.07           C  
ATOM   3789  CB  SER A 239      64.506   8.899 -19.945  1.00 44.07           C  
ATOM   3790  HB2 SER A 239      64.633   9.232 -20.975  1.00 44.07           H  
ATOM   3791  HB3 SER A 239      65.399   9.162 -19.378  1.00 44.07           H  
ATOM   3792  O   SER A 239      64.182   9.330 -17.119  1.00 44.07           O  
ATOM   3793  OG  SER A 239      64.319   7.499 -19.948  1.00 44.07           O  
ATOM   3794  HG  SER A 239      65.066   7.096 -20.396  1.00 44.07           H  
ATOM   3795  N   ARG A 240      61.968   9.568 -17.264  1.00 50.10           N  
ATOM   3796  H   ARG A 240      61.190   9.742 -17.884  1.00 50.10           H  
ATOM   3797  CA  ARG A 240      61.709   9.284 -15.844  1.00 50.10           C  
ATOM   3798  HA  ARG A 240      62.661   9.226 -15.317  1.00 50.10           H  
ATOM   3799  C   ARG A 240      61.077   7.909 -15.725  1.00 50.10           C  
ATOM   3800  CB  ARG A 240      60.897  10.391 -15.158  1.00 50.10           C  
ATOM   3801  HB2 ARG A 240      60.124  10.755 -15.834  1.00 50.10           H  
ATOM   3802  HB3 ARG A 240      60.414   9.981 -14.270  1.00 50.10           H  
ATOM   3803  O   ARG A 240      59.911   7.706 -16.045  1.00 50.10           O  
ATOM   3804  CG  ARG A 240      61.820  11.539 -14.718  1.00 50.10           C  
ATOM   3805  HG2 ARG A 240      62.352  11.922 -15.588  1.00 50.10           H  
ATOM   3806  HG3 ARG A 240      62.555  11.165 -14.005  1.00 50.10           H  
ATOM   3807  CD  ARG A 240      61.011  12.661 -14.057  1.00 50.10           C  
ATOM   3808  HD2 ARG A 240      60.620  12.300 -13.106  1.00 50.10           H  
ATOM   3809  HD3 ARG A 240      60.173  12.911 -14.709  1.00 50.10           H  
ATOM   3810  NE  ARG A 240      61.827  13.871 -13.840  1.00 50.10           N  
ATOM   3811  HE  ARG A 240      62.796  13.822 -14.121  1.00 50.10           H  
ATOM   3812  NH1 ARG A 240      60.155  15.207 -13.007  1.00 50.10           N  
ATOM   3813 HH11 ARG A 240      59.835  16.113 -12.696  1.00 50.10           H  
ATOM   3814 HH12 ARG A 240      59.516  14.428 -13.070  1.00 50.10           H  
ATOM   3815  NH2 ARG A 240      62.188  16.064 -13.332  1.00 50.10           N  
ATOM   3816 HH21 ARG A 240      63.141  15.988 -13.659  1.00 50.10           H  
ATOM   3817 HH22 ARG A 240      61.848  16.961 -13.016  1.00 50.10           H  
ATOM   3818  CZ  ARG A 240      61.390  15.036 -13.394  1.00 50.10           C  
ATOM   3819  N   ASN A 241      61.904   6.985 -15.253  1.00 47.62           N  
ATOM   3820  H   ASN A 241      62.870   7.262 -15.149  1.00 47.62           H  
ATOM   3821  CA  ASN A 241      61.570   5.616 -14.900  1.00 47.62           C  
ATOM   3822  HA  ASN A 241      61.456   5.039 -15.817  1.00 47.62           H  
ATOM   3823  C   ASN A 241      60.255   5.539 -14.105  1.00 47.62           C  
ATOM   3824  CB  ASN A 241      62.760   5.048 -14.106  1.00 47.62           C  
ATOM   3825  HB2 ASN A 241      62.965   5.674 -13.238  1.00 47.62           H  
ATOM   3826  HB3 ASN A 241      62.513   4.046 -13.754  1.00 47.62           H  
ATOM   3827  O   ASN A 241      60.136   6.080 -13.004  1.00 47.62           O  
ATOM   3828  CG  ASN A 241      63.995   4.931 -14.981  1.00 47.62           C  
ATOM   3829  ND2 ASN A 241      65.088   5.574 -14.640  1.00 47.62           N  
ATOM   3830 HD21 ASN A 241      65.157   6.093 -13.777  1.00 47.62           H  
ATOM   3831 HD22 ASN A 241      65.861   5.480 -15.284  1.00 47.62           H  
ATOM   3832  OD1 ASN A 241      63.971   4.286 -16.008  1.00 47.62           O  
ATOM   3833  N   PHE A 242      59.278   4.843 -14.683  1.00 43.77           N  
ATOM   3834  H   PHE A 242      59.452   4.478 -15.609  1.00 43.77           H  
ATOM   3835  CA  PHE A 242      58.008   4.481 -14.064  1.00 43.77           C  
ATOM   3836  HA  PHE A 242      57.535   5.376 -13.660  1.00 43.77           H  
ATOM   3837  C   PHE A 242      58.273   3.497 -12.912  1.00 43.77           C  
ATOM   3838  CB  PHE A 242      57.089   3.872 -15.150  1.00 43.77           C  
ATOM   3839  HB2 PHE A 242      57.650   3.709 -16.070  1.00 43.77           H  
ATOM   3840  HB3 PHE A 242      56.750   2.885 -14.835  1.00 43.77           H  
ATOM   3841  O   PHE A 242      58.466   2.302 -13.131  1.00 43.77           O  
ATOM   3842  CG  PHE A 242      55.854   4.683 -15.488  1.00 43.77           C  
ATOM   3843  CD1 PHE A 242      54.611   4.327 -14.932  1.00 43.77           C  
ATOM   3844  HD1 PHE A 242      54.545   3.498 -14.243  1.00 43.77           H  
ATOM   3845  CD2 PHE A 242      55.931   5.757 -16.395  1.00 43.77           C  
ATOM   3846  HD2 PHE A 242      56.881   6.034 -16.829  1.00 43.77           H  
ATOM   3847  CE1 PHE A 242      53.448   5.035 -15.285  1.00 43.77           C  
ATOM   3848  HE1 PHE A 242      52.493   4.754 -14.865  1.00 43.77           H  
ATOM   3849  CE2 PHE A 242      54.768   6.464 -16.749  1.00 43.77           C  
ATOM   3850  HE2 PHE A 242      54.829   7.282 -17.452  1.00 43.77           H  
ATOM   3851  CZ  PHE A 242      53.526   6.102 -16.196  1.00 43.77           C  
ATOM   3852  HZ  PHE A 242      52.634   6.643 -16.476  1.00 43.77           H  
ATOM   3853  N   ALA A 243      58.299   3.983 -11.670  1.00 46.24           N  
ATOM   3854  H   ALA A 243      58.234   4.982 -11.540  1.00 46.24           H  
ATOM   3855  CA  ALA A 243      58.261   3.115 -10.497  1.00 46.24           C  
ATOM   3856  HA  ALA A 243      58.839   2.219 -10.723  1.00 46.24           H  
ATOM   3857  C   ALA A 243      56.796   2.734 -10.191  1.00 46.24           C  
ATOM   3858  CB  ALA A 243      58.956   3.799  -9.316  1.00 46.24           C  
ATOM   3859  HB1 ALA A 243      58.430   4.718  -9.058  1.00 46.24           H  
ATOM   3860  HB2 ALA A 243      59.985   4.037  -9.583  1.00 46.24           H  
ATOM   3861  HB3 ALA A 243      58.956   3.132  -8.454  1.00 46.24           H  
ATOM   3862  O   ALA A 243      55.939   3.620 -10.106  1.00 46.24           O  
ATOM   3863  N   PRO A 244      56.470   1.440 -10.025  1.00 52.45           N  
ATOM   3864  CA  PRO A 244      55.099   0.988  -9.839  1.00 52.45           C  
ATOM   3865  HA  PRO A 244      54.469   1.462 -10.591  1.00 52.45           H  
ATOM   3866  C   PRO A 244      54.567   1.354  -8.449  1.00 52.45           C  
ATOM   3867  CB  PRO A 244      55.116  -0.518 -10.107  1.00 52.45           C  
ATOM   3868  HB2 PRO A 244      54.945  -0.698 -11.169  1.00 52.45           H  
ATOM   3869  HB3 PRO A 244      54.380  -1.054  -9.507  1.00 52.45           H  
ATOM   3870  O   PRO A 244      55.196   1.125  -7.414  1.00 52.45           O  
ATOM   3871  CG  PRO A 244      56.545  -0.924  -9.751  1.00 52.45           C  
ATOM   3872  HG2 PRO A 244      56.616  -1.102  -8.678  1.00 52.45           H  
ATOM   3873  HG3 PRO A 244      56.867  -1.804 -10.307  1.00 52.45           H  
ATOM   3874  CD  PRO A 244      57.373   0.306 -10.115  1.00 52.45           C  
ATOM   3875  HD2 PRO A 244      58.212   0.411  -9.428  1.00 52.45           H  
ATOM   3876  HD3 PRO A 244      57.733   0.212 -11.140  1.00 52.45           H  
ATOM   3877  N   PHE A 245      53.358   1.908  -8.450  1.00 43.62           N  
ATOM   3878  H   PHE A 245      52.941   2.084  -9.353  1.00 43.62           H  
ATOM   3879  CA  PHE A 245      52.605   2.350  -7.283  1.00 43.62           C  
ATOM   3880  HA  PHE A 245      53.214   3.069  -6.735  1.00 43.62           H  
ATOM   3881  C   PHE A 245      52.280   1.155  -6.365  1.00 43.62           C  
ATOM   3882  CB  PHE A 245      51.355   3.074  -7.818  1.00 43.62           C  
ATOM   3883  HB2 PHE A 245      51.625   3.609  -8.729  1.00 43.62           H  
ATOM   3884  HB3 PHE A 245      50.601   2.341  -8.107  1.00 43.62           H  
ATOM   3885  O   PHE A 245      51.416   0.325  -6.661  1.00 43.62           O  
ATOM   3886  CG  PHE A 245      50.736   4.100  -6.894  1.00 43.62           C  
ATOM   3887  CD1 PHE A 245      49.588   3.785  -6.142  1.00 43.62           C  
ATOM   3888  HD1 PHE A 245      49.170   2.790  -6.188  1.00 43.62           H  
ATOM   3889  CD2 PHE A 245      51.266   5.403  -6.849  1.00 43.62           C  
ATOM   3890  HD2 PHE A 245      52.135   5.657  -7.438  1.00 43.62           H  
ATOM   3891  CE1 PHE A 245      48.971   4.773  -5.353  1.00 43.62           C  
ATOM   3892  HE1 PHE A 245      48.081   4.539  -4.788  1.00 43.62           H  
ATOM   3893  CE2 PHE A 245      50.651   6.389  -6.058  1.00 43.62           C  
ATOM   3894  HE2 PHE A 245      51.053   7.391  -6.035  1.00 43.62           H  
ATOM   3895  CZ  PHE A 245      49.501   6.075  -5.313  1.00 43.62           C  
ATOM   3896  HZ  PHE A 245      49.024   6.838  -4.716  1.00 43.62           H  
ATOM   3897  N   LYS A 246      52.998   1.037  -5.242  1.00 49.68           N  
ATOM   3898  H   LYS A 246      53.741   1.706  -5.099  1.00 49.68           H  
ATOM   3899  CA  LYS A 246      52.776   0.002  -4.219  1.00 49.68           C  
ATOM   3900  HA  LYS A 246      52.741  -0.961  -4.731  1.00 49.68           H  
ATOM   3901  C   LYS A 246      51.414   0.236  -3.547  1.00 49.68           C  
ATOM   3902  CB  LYS A 246      53.954  -0.005  -3.215  1.00 49.68           C  
ATOM   3903  HB2 LYS A 246      53.595   0.264  -2.221  1.00 49.68           H  
ATOM   3904  HB3 LYS A 246      54.683   0.751  -3.507  1.00 49.68           H  
ATOM   3905  O   LYS A 246      51.201   1.250  -2.889  1.00 49.68           O  
ATOM   3906  CG  LYS A 246      54.674  -1.363  -3.131  1.00 49.68           C  
ATOM   3907  HG2 LYS A 246      54.978  -1.667  -4.132  1.00 49.68           H  
ATOM   3908  HG3 LYS A 246      53.991  -2.110  -2.726  1.00 49.68           H  
ATOM   3909  CD  LYS A 246      55.925  -1.269  -2.237  1.00 49.68           C  
ATOM   3910  HD2 LYS A 246      55.623  -0.973  -1.232  1.00 49.68           H  
ATOM   3911  HD3 LYS A 246      56.585  -0.502  -2.643  1.00 49.68           H  
ATOM   3912  CE  LYS A 246      56.681  -2.604  -2.176  1.00 49.68           C  
ATOM   3913  HE2 LYS A 246      56.027  -3.358  -1.738  1.00 49.68           H  
ATOM   3914  HE3 LYS A 246      56.914  -2.916  -3.194  1.00 49.68           H  
ATOM   3915  NZ  LYS A 246      57.937  -2.495  -1.386  1.00 49.68           N  
ATOM   3916  HZ1 LYS A 246      57.748  -2.211  -0.435  1.00 49.68           H  
ATOM   3917  HZ2 LYS A 246      58.560  -1.815  -1.798  1.00 49.68           H  
ATOM   3918  HZ3 LYS A 246      58.425  -3.379  -1.360  1.00 49.68           H  
ATOM   3919  N   LYS A 247      50.484  -0.711  -3.721  1.00 49.89           N  
ATOM   3920  H   LYS A 247      50.727  -1.465  -4.347  1.00 49.89           H  
ATOM   3921  CA  LYS A 247      49.142  -0.710  -3.110  1.00 49.89           C  
ATOM   3922  HA  LYS A 247      48.604   0.161  -3.484  1.00 49.89           H  
ATOM   3923  C   LYS A 247      49.217  -0.584  -1.581  1.00 49.89           C  
ATOM   3924  CB  LYS A 247      48.367  -1.986  -3.501  1.00 49.89           C  
ATOM   3925  HB2 LYS A 247      47.741  -2.292  -2.662  1.00 49.89           H  
ATOM   3926  HB3 LYS A 247      49.068  -2.797  -3.699  1.00 49.89           H  
ATOM   3927  O   LYS A 247      49.772  -1.443  -0.899  1.00 49.89           O  
ATOM   3928  CG  LYS A 247      47.440  -1.784  -4.711  1.00 49.89           C  
ATOM   3929  HG2 LYS A 247      46.688  -1.036  -4.460  1.00 49.89           H  
ATOM   3930  HG3 LYS A 247      48.026  -1.424  -5.557  1.00 49.89           H  
ATOM   3931  CD  LYS A 247      46.740  -3.098  -5.101  1.00 49.89           C  
ATOM   3932  HD2 LYS A 247      46.209  -3.495  -4.236  1.00 49.89           H  
ATOM   3933  HD3 LYS A 247      47.496  -3.817  -5.417  1.00 49.89           H  
ATOM   3934  CE  LYS A 247      45.744  -2.860  -6.246  1.00 49.89           C  
ATOM   3935  HE2 LYS A 247      46.270  -2.365  -7.062  1.00 49.89           H  
ATOM   3936  HE3 LYS A 247      44.970  -2.177  -5.897  1.00 49.89           H  
ATOM   3937  NZ  LYS A 247      45.130  -4.122  -6.739  1.00 49.89           N  
ATOM   3938  HZ1 LYS A 247      44.618  -4.592  -6.006  1.00 49.89           H  
ATOM   3939  HZ2 LYS A 247      44.484  -3.924  -7.490  1.00 49.89           H  
ATOM   3940  HZ3 LYS A 247      45.835  -4.746  -7.103  1.00 49.89           H  
ATOM   3941  N   ARG A 248      48.568   0.464  -1.075  1.00 40.26           N  
ATOM   3942  H   ARG A 248      48.219   1.124  -1.756  1.00 40.26           H  
ATOM   3943  CA  ARG A 248      48.262   0.764   0.329  1.00 40.26           C  
ATOM   3944  HA  ARG A 248      49.191   0.842   0.894  1.00 40.26           H  
ATOM   3945  C   ARG A 248      47.386  -0.350   0.931  1.00 40.26           C  
ATOM   3946  CB  ARG A 248      47.559   2.141   0.297  1.00 40.26           C  
ATOM   3947  HB2 ARG A 248      48.126   2.789  -0.371  1.00 40.26           H  
ATOM   3948  HB3 ARG A 248      46.564   2.024  -0.134  1.00 40.26           H  
ATOM   3949  O   ARG A 248      46.245  -0.521   0.513  1.00 40.26           O  
ATOM   3950  CG  ARG A 248      47.435   2.891   1.630  1.00 40.26           C  
ATOM   3951  HG2 ARG A 248      46.839   2.309   2.333  1.00 40.26           H  
ATOM   3952  HG3 ARG A 248      48.429   3.052   2.047  1.00 40.26           H  
ATOM   3953  CD  ARG A 248      46.756   4.249   1.370  1.00 40.26           C  
ATOM   3954  HD2 ARG A 248      45.729   4.066   1.054  1.00 40.26           H  
ATOM   3955  HD3 ARG A 248      47.285   4.763   0.567  1.00 40.26           H  
ATOM   3956  NE  ARG A 248      46.766   5.115   2.563  1.00 40.26           N  
ATOM   3957  HE  ARG A 248      47.378   4.849   3.321  1.00 40.26           H  
ATOM   3958  NH1 ARG A 248      45.187   6.649   1.876  1.00 40.26           N  
ATOM   3959 HH11 ARG A 248      45.064   6.142   1.011  1.00 40.26           H  
ATOM   3960 HH12 ARG A 248      44.656   7.487   2.066  1.00 40.26           H  
ATOM   3961  NH2 ARG A 248      46.190   6.893   3.856  1.00 40.26           N  
ATOM   3962 HH21 ARG A 248      45.646   7.726   4.030  1.00 40.26           H  
ATOM   3963 HH22 ARG A 248      46.807   6.560   4.583  1.00 40.26           H  
ATOM   3964  CZ  ARG A 248      46.050   6.211   2.755  1.00 40.26           C  
ATOM   3965  N   LYS A 249      47.914  -1.111   1.895  1.00 50.91           N  
ATOM   3966  H   LYS A 249      48.884  -0.952   2.128  1.00 50.91           H  
ATOM   3967  CA  LYS A 249      47.148  -1.996   2.794  1.00 50.91           C  
ATOM   3968  HA  LYS A 249      46.088  -1.971   2.539  1.00 50.91           H  
ATOM   3969  C   LYS A 249      47.272  -1.443   4.215  1.00 50.91           C  
ATOM   3970  CB  LYS A 249      47.630  -3.462   2.723  1.00 50.91           C  
ATOM   3971  HB2 LYS A 249      47.218  -3.984   3.587  1.00 50.91           H  
ATOM   3972  HB3 LYS A 249      48.716  -3.487   2.809  1.00 50.91           H  
ATOM   3973  O   LYS A 249      48.121  -1.880   4.980  1.00 50.91           O  
ATOM   3974  CG  LYS A 249      47.199  -4.236   1.467  1.00 50.91           C  
ATOM   3975  HG2 LYS A 249      47.689  -3.811   0.591  1.00 50.91           H  
ATOM   3976  HG3 LYS A 249      46.118  -4.157   1.346  1.00 50.91           H  
ATOM   3977  CD  LYS A 249      47.588  -5.718   1.617  1.00 50.91           C  
ATOM   3978  HD2 LYS A 249      47.096  -6.120   2.503  1.00 50.91           H  
ATOM   3979  HD3 LYS A 249      48.666  -5.786   1.759  1.00 50.91           H  
ATOM   3980  CE  LYS A 249      47.181  -6.553   0.396  1.00 50.91           C  
ATOM   3981  HE2 LYS A 249      46.107  -6.443   0.245  1.00 50.91           H  
ATOM   3982  HE3 LYS A 249      47.690  -6.153  -0.482  1.00 50.91           H  
ATOM   3983  NZ  LYS A 249      47.525  -7.989   0.580  1.00 50.91           N  
ATOM   3984  HZ1 LYS A 249      47.257  -8.538  -0.225  1.00 50.91           H  
ATOM   3985  HZ2 LYS A 249      47.045  -8.368   1.384  1.00 50.91           H  
ATOM   3986  HZ3 LYS A 249      48.517  -8.107   0.731  1.00 50.91           H  
ATOM   3987  N   GLU A 250      46.459  -0.448   4.541  1.00 49.55           N  
ATOM   3988  H   GLU A 250      45.776  -0.133   3.867  1.00 49.55           H  
ATOM   3989  CA  GLU A 250      46.286   0.011   5.922  1.00 49.55           C  
ATOM   3990  HA  GLU A 250      47.224  -0.050   6.474  1.00 49.55           H  
ATOM   3991  C   GLU A 250      45.275  -0.927   6.593  1.00 49.55           C  
ATOM   3992  CB  GLU A 250      45.838   1.479   5.934  1.00 49.55           C  
ATOM   3993  HB2 GLU A 250      45.382   1.709   6.897  1.00 49.55           H  
ATOM   3994  HB3 GLU A 250      45.060   1.604   5.180  1.00 49.55           H  
ATOM   3995  O   GLU A 250      44.064  -0.796   6.420  1.00 49.55           O  
ATOM   3996  CG  GLU A 250      46.987   2.459   5.613  1.00 49.55           C  
ATOM   3997  HG2 GLU A 250      46.586   3.235   4.961  1.00 49.55           H  
ATOM   3998  HG3 GLU A 250      47.755   1.943   5.036  1.00 49.55           H  
ATOM   3999  CD  GLU A 250      47.619   3.153   6.831  1.00 49.55           C  
ATOM   4000  OE1 GLU A 250      48.776   3.593   6.663  1.00 49.55           O  
ATOM   4001  OE2 GLU A 250      46.921   3.321   7.850  1.00 49.55           O  
ATOM   4002  N   LEU A 251      45.798  -1.944   7.282  1.00 44.21           N  
ATOM   4003  H   LEU A 251      46.806  -2.000   7.327  1.00 44.21           H  
ATOM   4004  CA  LEU A 251      45.048  -2.772   8.221  1.00 44.21           C  
ATOM   4005  HA  LEU A 251      44.095  -3.069   7.783  1.00 44.21           H  
ATOM   4006  C   LEU A 251      44.756  -1.929   9.465  1.00 44.21           C  
ATOM   4007  CB  LEU A 251      45.868  -4.029   8.585  1.00 44.21           C  
ATOM   4008  HB2 LEU A 251      45.615  -4.314   9.607  1.00 44.21           H  
ATOM   4009  HB3 LEU A 251      46.928  -3.776   8.599  1.00 44.21           H  
ATOM   4010  O   LEU A 251      45.626  -1.724  10.309  1.00 44.21           O  
ATOM   4011  CG  LEU A 251      45.609  -5.238   7.665  1.00 44.21           C  
ATOM   4012  HG  LEU A 251      44.948  -4.951   6.847  1.00 44.21           H  
ATOM   4013  CD1 LEU A 251      46.909  -5.769   7.059  1.00 44.21           C  
ATOM   4014 HD11 LEU A 251      47.585  -6.087   7.852  1.00 44.21           H  
ATOM   4015 HD12 LEU A 251      46.692  -6.616   6.408  1.00 44.21           H  
ATOM   4016 HD13 LEU A 251      47.385  -4.980   6.476  1.00 44.21           H  
ATOM   4017  CD2 LEU A 251      44.951  -6.377   8.450  1.00 44.21           C  
ATOM   4018 HD21 LEU A 251      44.742  -7.215   7.785  1.00 44.21           H  
ATOM   4019 HD22 LEU A 251      45.605  -6.711   9.255  1.00 44.21           H  
ATOM   4020 HD23 LEU A 251      44.009  -6.031   8.875  1.00 44.21           H  
ATOM   4021  N   TYR A 252      43.520  -1.461   9.582  1.00 49.56           N  
ATOM   4022  H   TYR A 252      42.873  -1.612   8.821  1.00 49.56           H  
ATOM   4023  CA  TYR A 252      42.979  -0.908  10.816  1.00 49.56           C  
ATOM   4024  HA  TYR A 252      43.649  -0.131  11.184  1.00 49.56           H  
ATOM   4025  C   TYR A 252      42.923  -2.026  11.867  1.00 49.56           C  
ATOM   4026  CB  TYR A 252      41.614  -0.250  10.535  1.00 49.56           C  
ATOM   4027  HB2 TYR A 252      41.796   0.783  10.239  1.00 49.56           H  
ATOM   4028  HB3 TYR A 252      41.031  -0.218  11.456  1.00 49.56           H  
ATOM   4029  O   TYR A 252      42.056  -2.899  11.844  1.00 49.56           O  
ATOM   4030  CG  TYR A 252      40.797  -0.912   9.436  1.00 49.56           C  
ATOM   4031  CD1 TYR A 252      41.002  -0.533   8.094  1.00 49.56           C  
ATOM   4032  HD1 TYR A 252      41.708   0.249   7.856  1.00 49.56           H  
ATOM   4033  CD2 TYR A 252      39.891  -1.945   9.742  1.00 49.56           C  
ATOM   4034  HD2 TYR A 252      39.744  -2.249  10.768  1.00 49.56           H  
ATOM   4035  CE1 TYR A 252      40.310  -1.187   7.059  1.00 49.56           C  
ATOM   4036  HE1 TYR A 252      40.481  -0.897   6.032  1.00 49.56           H  
ATOM   4037  CE2 TYR A 252      39.193  -2.600   8.710  1.00 49.56           C  
ATOM   4038  HE2 TYR A 252      38.498  -3.395   8.936  1.00 49.56           H  
ATOM   4039  OH  TYR A 252      38.733  -2.860   6.372  1.00 49.56           O  
ATOM   4040  HH  TYR A 252      38.924  -2.477   5.513  1.00 49.56           H  
ATOM   4041  CZ  TYR A 252      39.401  -2.222   7.368  1.00 49.56           C  
ATOM   4042  N   LYS A 253      43.892  -2.020  12.789  1.00 46.33           N  
ATOM   4043  H   LYS A 253      44.621  -1.329  12.689  1.00 46.33           H  
ATOM   4044  CA  LYS A 253      43.825  -2.791  14.033  1.00 46.33           C  
ATOM   4045  HA  LYS A 253      43.541  -3.820  13.814  1.00 46.33           H  
ATOM   4046  C   LYS A 253      42.732  -2.177  14.902  1.00 46.33           C  
ATOM   4047  CB  LYS A 253      45.177  -2.784  14.767  1.00 46.33           C  
ATOM   4048  HB2 LYS A 253      44.997  -3.031  15.813  1.00 46.33           H  
ATOM   4049  HB3 LYS A 253      45.609  -1.784  14.730  1.00 46.33           H  
ATOM   4050  O   LYS A 253      42.929  -1.132  15.511  1.00 46.33           O  
ATOM   4051  CG  LYS A 253      46.173  -3.810  14.208  1.00 46.33           C  
ATOM   4052  HG2 LYS A 253      45.730  -4.805  14.258  1.00 46.33           H  
ATOM   4053  HG3 LYS A 253      46.399  -3.572  13.169  1.00 46.33           H  
ATOM   4054  CD  LYS A 253      47.466  -3.788  15.036  1.00 46.33           C  
ATOM   4055  HD2 LYS A 253      47.924  -2.803  14.948  1.00 46.33           H  
ATOM   4056  HD3 LYS A 253      47.219  -3.968  16.082  1.00 46.33           H  
ATOM   4057  CE  LYS A 253      48.450  -4.861  14.557  1.00 46.33           C  
ATOM   4058  HE2 LYS A 253      48.671  -4.684  13.505  1.00 46.33           H  
ATOM   4059  HE3 LYS A 253      47.968  -5.836  14.640  1.00 46.33           H  
ATOM   4060  NZ  LYS A 253      49.703  -4.838  15.355  1.00 46.33           N  
ATOM   4061  HZ1 LYS A 253      49.502  -5.000  16.332  1.00 46.33           H  
ATOM   4062  HZ2 LYS A 253      50.159  -3.940  15.275  1.00 46.33           H  
ATOM   4063  HZ3 LYS A 253      50.344  -5.554  15.043  1.00 46.33           H  
ATOM   4064  N   ILE A 254      41.583  -2.839  14.939  1.00 53.60           N  
ATOM   4065  H   ILE A 254      41.476  -3.628  14.318  1.00 53.60           H  
ATOM   4066  CA  ILE A 254      40.529  -2.600  15.921  1.00 53.60           C  
ATOM   4067  HA  ILE A 254      40.337  -1.530  16.006  1.00 53.60           H  
ATOM   4068  C   ILE A 254      41.080  -3.113  17.256  1.00 53.60           C  
ATOM   4069  CB  ILE A 254      39.228  -3.304  15.467  1.00 53.60           C  
ATOM   4070  HB  ILE A 254      39.440  -4.367  15.352  1.00 53.60           H  
ATOM   4071  O   ILE A 254      41.093  -4.314  17.515  1.00 53.60           O  
ATOM   4072  CG1 ILE A 254      38.746  -2.746  14.103  1.00 53.60           C  
ATOM   4073 HG12 ILE A 254      38.257  -1.784  14.253  1.00 53.60           H  
ATOM   4074 HG13 ILE A 254      39.592  -2.580  13.435  1.00 53.60           H  
ATOM   4075  CG2 ILE A 254      38.118  -3.144  16.523  1.00 53.60           C  
ATOM   4076 HG21 ILE A 254      37.209  -3.650  16.199  1.00 53.60           H  
ATOM   4077 HG22 ILE A 254      37.900  -2.089  16.687  1.00 53.60           H  
ATOM   4078 HG23 ILE A 254      38.425  -3.592  17.468  1.00 53.60           H  
ATOM   4079  CD1 ILE A 254      37.793  -3.690  13.361  1.00 53.60           C  
ATOM   4080 HD11 ILE A 254      37.538  -3.255  12.394  1.00 53.60           H  
ATOM   4081 HD12 ILE A 254      36.876  -3.833  13.932  1.00 53.60           H  
ATOM   4082 HD13 ILE A 254      38.276  -4.653  13.198  1.00 53.60           H  
ATOM   4083  N   SER A 255      41.644  -2.214  18.062  1.00 52.03           N  
ATOM   4084  H   SER A 255      41.695  -1.249  17.766  1.00 52.03           H  
ATOM   4085  CA  SER A 255      42.013  -2.505  19.444  1.00 52.03           C  
ATOM   4086  HA  SER A 255      42.604  -3.420  19.475  1.00 52.03           H  
ATOM   4087  C   SER A 255      40.731  -2.713  20.242  1.00 52.03           C  
ATOM   4088  CB  SER A 255      42.862  -1.373  20.034  1.00 52.03           C  
ATOM   4089  HB2 SER A 255      43.007  -1.542  21.101  1.00 52.03           H  
ATOM   4090  HB3 SER A 255      43.835  -1.360  19.543  1.00 52.03           H  
ATOM   4091  O   SER A 255      39.921  -1.794  20.372  1.00 52.03           O  
ATOM   4092  OG  SER A 255      42.230  -0.127  19.830  1.00 52.03           O  
ATOM   4093  HG  SER A 255      41.355  -0.179  20.221  1.00 52.03           H  
ATOM   4094  N   GLY A 256      40.547  -3.942  20.719  1.00 42.84           N  
ATOM   4095  H   GLY A 256      41.247  -4.642  20.516  1.00 42.84           H  
ATOM   4096  CA  GLY A 256      39.429  -4.345  21.554  1.00 42.84           C  
ATOM   4097  HA2 GLY A 256      39.554  -5.382  21.867  1.00 42.84           H  
ATOM   4098  HA3 GLY A 256      38.507  -4.267  20.978  1.00 42.84           H  
ATOM   4099  C   GLY A 256      39.328  -3.482  22.806  1.00 42.84           C  
ATOM   4100  O   GLY A 256      40.294  -3.308  23.546  1.00 42.84           O  
ATOM   4101  N   TRP A 257      38.131  -2.954  23.016  1.00 36.57           N  
ATOM   4102  H   TRP A 257      37.417  -3.122  22.322  1.00 36.57           H  
ATOM   4103  CA  TRP A 257      37.665  -2.466  24.301  1.00 36.57           C  
ATOM   4104  HA  TRP A 257      38.399  -1.786  24.734  1.00 36.57           H  
ATOM   4105  C   TRP A 257      37.505  -3.688  25.215  1.00 36.57           C  
ATOM   4106  CB  TRP A 257      36.337  -1.723  24.066  1.00 36.57           C  
ATOM   4107  HB2 TRP A 257      36.086  -1.722  23.005  1.00 36.57           H  
ATOM   4108  HB3 TRP A 257      35.533  -2.264  24.564  1.00 36.57           H  
ATOM   4109  O   TRP A 257      36.680  -4.558  24.939  1.00 36.57           O  
ATOM   4110  CG  TRP A 257      36.281  -0.303  24.524  1.00 36.57           C  
ATOM   4111  CD1 TRP A 257      37.141   0.687  24.189  1.00 36.57           C  
ATOM   4112  HD1 TRP A 257      38.001   0.565  23.547  1.00 36.57           H  
ATOM   4113  CD2 TRP A 257      35.283   0.306  25.394  1.00 36.57           C  
ATOM   4114  CE2 TRP A 257      35.606   1.685  25.554  1.00 36.57           C  
ATOM   4115  CE3 TRP A 257      34.138  -0.175  26.064  1.00 36.57           C  
ATOM   4116  HE3 TRP A 257      33.870  -1.218  25.979  1.00 36.57           H  
ATOM   4117  NE1 TRP A 257      36.750   1.862  24.804  1.00 36.57           N  
ATOM   4118  HE1 TRP A 257      37.260   2.730  24.733  1.00 36.57           H  
ATOM   4119  CH2 TRP A 257      33.702   2.037  27.003  1.00 36.57           C  
ATOM   4120  HH2 TRP A 257      33.103   2.680  27.632  1.00 36.57           H  
ATOM   4121  CZ2 TRP A 257      34.833   2.548  26.344  1.00 36.57           C  
ATOM   4122  HZ2 TRP A 257      35.112   3.585  26.460  1.00 36.57           H  
ATOM   4123  CZ3 TRP A 257      33.356   0.681  26.861  1.00 36.57           C  
ATOM   4124  HZ3 TRP A 257      32.495   0.292  27.384  1.00 36.57           H  
ATOM   4125  N   VAL A 258      38.334  -3.791  26.253  1.00 48.17           N  
ATOM   4126  H   VAL A 258      38.997  -3.047  26.417  1.00 48.17           H  
ATOM   4127  CA  VAL A 258      38.170  -4.779  27.326  1.00 48.17           C  
ATOM   4128  HA  VAL A 258      37.563  -5.607  26.959  1.00 48.17           H  
ATOM   4129  C   VAL A 258      37.460  -4.064  28.478  1.00 48.17           C  
ATOM   4130  CB  VAL A 258      39.514  -5.382  27.779  1.00 48.17           C  
ATOM   4131  HB  VAL A 258      40.168  -4.587  28.137  1.00 48.17           H  
ATOM   4132  O   VAL A 258      37.982  -3.050  28.942  1.00 48.17           O  
ATOM   4133  CG1 VAL A 258      39.318  -6.406  28.905  1.00 48.17           C  
ATOM   4134 HG11 VAL A 258      38.652  -7.207  28.580  1.00 48.17           H  
ATOM   4135 HG12 VAL A 258      40.280  -6.832  29.191  1.00 48.17           H  
ATOM   4136 HG13 VAL A 258      38.891  -5.926  29.785  1.00 48.17           H  
ATOM   4137  CG2 VAL A 258      40.210  -6.099  26.613  1.00 48.17           C  
ATOM   4138 HG21 VAL A 258      40.430  -5.388  25.816  1.00 48.17           H  
ATOM   4139 HG22 VAL A 258      39.570  -6.891  26.225  1.00 48.17           H  
ATOM   4140 HG23 VAL A 258      41.150  -6.529  26.958  1.00 48.17           H  
ATOM   4141  N   PRO A 259      36.277  -4.530  28.907  1.00 42.61           N  
ATOM   4142  CA  PRO A 259      35.538  -3.931  30.005  1.00 42.61           C  
ATOM   4143  HA  PRO A 259      35.580  -2.843  29.947  1.00 42.61           H  
ATOM   4144  C   PRO A 259      36.116  -4.388  31.350  1.00 42.61           C  
ATOM   4145  CB  PRO A 259      34.093  -4.395  29.801  1.00 42.61           C  
ATOM   4146  HB2 PRO A 259      33.599  -3.733  29.091  1.00 42.61           H  
ATOM   4147  HB3 PRO A 259      33.538  -4.431  30.738  1.00 42.61           H  
ATOM   4148  O   PRO A 259      36.414  -5.570  31.532  1.00 42.61           O  
ATOM   4149  CG  PRO A 259      34.256  -5.783  29.178  1.00 42.61           C  
ATOM   4150  HG2 PRO A 259      34.367  -6.526  29.968  1.00 42.61           H  
ATOM   4151  HG3 PRO A 259      33.412  -6.035  28.536  1.00 42.61           H  
ATOM   4152  CD  PRO A 259      35.558  -5.683  28.385  1.00 42.61           C  
ATOM   4153  HD2 PRO A 259      36.140  -6.596  28.512  1.00 42.61           H  
ATOM   4154  HD3 PRO A 259      35.328  -5.522  27.332  1.00 42.61           H  
ATOM   4155  N   LEU A 260      36.224  -3.442  32.279  1.00 42.99           N  
ATOM   4156  H   LEU A 260      35.986  -2.494  32.025  1.00 42.99           H  
ATOM   4157  CA  LEU A 260      36.260  -3.635  33.728  1.00 42.99           C  
ATOM   4158  HA  LEU A 260      35.793  -4.585  33.988  1.00 42.99           H  
ATOM   4159  C   LEU A 260      35.369  -2.559  34.348  1.00 42.99           C  
ATOM   4160  CB  LEU A 260      37.712  -3.594  34.255  1.00 42.99           C  
ATOM   4161  HB2 LEU A 260      37.727  -3.063  35.207  1.00 42.99           H  
ATOM   4162  HB3 LEU A 260      38.321  -3.020  33.557  1.00 42.99           H  
ATOM   4163  O   LEU A 260      35.427  -1.413  33.845  1.00 42.99           O  
ATOM   4164  CG  LEU A 260      38.321  -4.988  34.464  1.00 42.99           C  
ATOM   4165  HG  LEU A 260      38.051  -5.644  33.636  1.00 42.99           H  
ATOM   4166  CD1 LEU A 260      39.844  -4.884  34.507  1.00 42.99           C  
ATOM   4167 HD11 LEU A 260      40.144  -4.218  35.317  1.00 42.99           H  
ATOM   4168 HD12 LEU A 260      40.274  -5.873  34.663  1.00 42.99           H  
ATOM   4169 HD13 LEU A 260      40.202  -4.486  33.557  1.00 42.99           H  
ATOM   4170  CD2 LEU A 260      37.847  -5.612  35.779  1.00 42.99           C  
ATOM   4171 HD21 LEU A 260      38.152  -4.990  36.620  1.00 42.99           H  
ATOM   4172 HD22 LEU A 260      38.265  -6.613  35.885  1.00 42.99           H  
ATOM   4173 HD23 LEU A 260      36.759  -5.679  35.772  1.00 42.99           H  
ATOM   4174  OXT LEU A 260      34.616  -2.944  35.262  1.00 42.99           O  
TER    4175      LEU A 260                                                       
END   
