# Supplementary material for: Widespread Horizontal Gene Transfer Among Animal Viruses
Source: bioRxiv. 2024 Mar 26:2024.03.25.586562. Preprint. [Version 2] doi: 10.1101/2024.03.25.586562 (PMC11071296; doi:10.1101/2024.03.25.586562)
Supplement: Supplement 7 [file media-7.zip › File7_PDB/Papilloma8334_L2.pdb]

ATOM      1  N   MET A   1      28.532 -13.474 -37.091  1.00 51.24           N  
ATOM      2  H   MET A   1      27.729 -12.896 -36.884  1.00 51.24           H  
ATOM      3  H2  MET A   1      28.549 -13.666 -38.082  1.00 51.24           H  
ATOM      4  H3  MET A   1      29.368 -12.963 -36.845  1.00 51.24           H  
ATOM      5  CA  MET A   1      28.482 -14.739 -36.321  1.00 51.24           C  
ATOM      6  HA  MET A   1      27.565 -15.281 -36.553  1.00 51.24           H  
ATOM      7  C   MET A   1      28.483 -14.427 -34.826  1.00 51.24           C  
ATOM      8  CB  MET A   1      29.683 -15.646 -36.647  1.00 51.24           C  
ATOM      9  HB2 MET A   1      29.758 -16.402 -35.864  1.00 51.24           H  
ATOM     10  HB3 MET A   1      30.603 -15.061 -36.635  1.00 51.24           H  
ATOM     11  O   MET A   1      29.534 -14.103 -34.288  1.00 51.24           O  
ATOM     12  CG  MET A   1      29.579 -16.393 -37.978  1.00 51.24           C  
ATOM     13  HG2 MET A   1      29.612 -15.682 -38.804  1.00 51.24           H  
ATOM     14  HG3 MET A   1      28.635 -16.936 -38.014  1.00 51.24           H  
ATOM     15  SD  MET A   1      30.935 -17.580 -38.166  1.00 51.24           S  
ATOM     16  CE  MET A   1      30.531 -18.316 -39.774  1.00 51.24           C  
ATOM     17  HE1 MET A   1      30.527 -17.544 -40.545  1.00 51.24           H  
ATOM     18  HE2 MET A   1      31.280 -19.066 -40.028  1.00 51.24           H  
ATOM     19  HE3 MET A   1      29.552 -18.792 -39.730  1.00 51.24           H  
ATOM     20  N   LEU A   2      27.332 -14.480 -34.149  1.00 57.65           N  
ATOM     21  H   LEU A   2      26.481 -14.767 -34.611  1.00 57.65           H  
ATOM     22  CA  LEU A   2      27.283 -14.416 -32.681  1.00 57.65           C  
ATOM     23  HA  LEU A   2      27.959 -13.641 -32.320  1.00 57.65           H  
ATOM     24  C   LEU A   2      27.768 -15.763 -32.119  1.00 57.65           C  
ATOM     25  CB  LEU A   2      25.848 -14.067 -32.225  1.00 57.65           C  
ATOM     26  HB2 LEU A   2      25.138 -14.505 -32.926  1.00 57.65           H  
ATOM     27  HB3 LEU A   2      25.652 -14.527 -31.256  1.00 57.65           H  
ATOM     28  O   LEU A   2      27.098 -16.781 -32.281  1.00 57.65           O  
ATOM     29  CG  LEU A   2      25.601 -12.548 -32.107  1.00 57.65           C  
ATOM     30  HG  LEU A   2      26.217 -12.024 -32.838  1.00 57.65           H  
ATOM     31  CD1 LEU A   2      24.141 -12.202 -32.387  1.00 57.65           C  
ATOM     32 HD11 LEU A   2      23.990 -11.127 -32.297  1.00 57.65           H  
ATOM     33 HD12 LEU A   2      23.870 -12.502 -33.399  1.00 57.65           H  
ATOM     34 HD13 LEU A   2      23.487 -12.710 -31.677  1.00 57.65           H  
ATOM     35  CD2 LEU A   2      25.953 -12.050 -30.703  1.00 57.65           C  
ATOM     36 HD21 LEU A   2      26.996 -12.273 -30.476  1.00 57.65           H  
ATOM     37 HD22 LEU A   2      25.809 -10.970 -30.654  1.00 57.65           H  
ATOM     38 HD23 LEU A   2      25.309 -12.522 -29.962  1.00 57.65           H  
ATOM     39  N   GLN A   3      28.951 -15.783 -31.497  1.00 70.55           N  
ATOM     40  H   GLN A   3      29.478 -14.924 -31.435  1.00 70.55           H  
ATOM     41  CA  GLN A   3      29.472 -16.965 -30.804  1.00 70.55           C  
ATOM     42  HA  GLN A   3      29.482 -17.807 -31.497  1.00 70.55           H  
ATOM     43  C   GLN A   3      28.547 -17.322 -29.632  1.00 70.55           C  
ATOM     44  CB  GLN A   3      30.909 -16.724 -30.306  1.00 70.55           C  
ATOM     45  HB2 GLN A   3      31.121 -17.443 -29.514  1.00 70.55           H  
ATOM     46  HB3 GLN A   3      30.983 -15.723 -29.880  1.00 70.55           H  
ATOM     47  O   GLN A   3      28.499 -16.627 -28.615  1.00 70.55           O  
ATOM     48  CG  GLN A   3      31.980 -16.910 -31.394  1.00 70.55           C  
ATOM     49  HG2 GLN A   3      31.891 -17.912 -31.813  1.00 70.55           H  
ATOM     50  HG3 GLN A   3      31.818 -16.187 -32.193  1.00 70.55           H  
ATOM     51  CD  GLN A   3      33.401 -16.731 -30.856  1.00 70.55           C  
ATOM     52  NE2 GLN A   3      34.411 -17.158 -31.582  1.00 70.55           N  
ATOM     53 HE21 GLN A   3      34.268 -17.588 -32.485  1.00 70.55           H  
ATOM     54 HE22 GLN A   3      35.332 -17.008 -31.197  1.00 70.55           H  
ATOM     55  OE1 GLN A   3      33.634 -16.209 -29.779  1.00 70.55           O  
ATOM     56  N   LYS A   4      27.808 -18.425 -29.768  1.00 75.33           N  
ATOM     57  H   LYS A   4      27.833 -18.895 -30.662  1.00 75.33           H  
ATOM     58  CA  LYS A   4      26.968 -18.988 -28.708  1.00 75.33           C  
ATOM     59  HA  LYS A   4      26.335 -18.193 -28.314  1.00 75.33           H  
ATOM     60  C   LYS A   4      27.874 -19.503 -27.583  1.00 75.33           C  
ATOM     61  CB  LYS A   4      26.068 -20.074 -29.332  1.00 75.33           C  
ATOM     62  HB2 LYS A   4      26.671 -20.945 -29.588  1.00 75.33           H  
ATOM     63  HB3 LYS A   4      25.654 -19.674 -30.258  1.00 75.33           H  
ATOM     64  O   LYS A   4      28.553 -20.515 -27.736  1.00 75.33           O  
ATOM     65  CG  LYS A   4      24.889 -20.508 -28.444  1.00 75.33           C  
ATOM     66  HG2 LYS A   4      24.309 -19.628 -28.165  1.00 75.33           H  
ATOM     67  HG3 LYS A   4      25.267 -20.987 -27.541  1.00 75.33           H  
ATOM     68  CD  LYS A   4      23.981 -21.490 -29.212  1.00 75.33           C  
ATOM     69  HD2 LYS A   4      24.552 -22.388 -29.449  1.00 75.33           H  
ATOM     70  HD3 LYS A   4      23.669 -21.021 -30.145  1.00 75.33           H  
ATOM     71  CE  LYS A   4      22.729 -21.874 -28.406  1.00 75.33           C  
ATOM     72  HE2 LYS A   4      23.043 -22.357 -27.481  1.00 75.33           H  
ATOM     73  HE3 LYS A   4      22.194 -20.962 -28.144  1.00 75.33           H  
ATOM     74  NZ  LYS A   4      21.828 -22.778 -29.175  1.00 75.33           N  
ATOM     75  HZ1 LYS A   4      21.513 -22.334 -30.025  1.00 75.33           H  
ATOM     76  HZ2 LYS A   4      22.292 -23.639 -29.429  1.00 75.33           H  
ATOM     77  HZ3 LYS A   4      21.003 -23.011 -28.641  1.00 75.33           H  
ATOM     78  N   ARG A   5      27.908 -18.803 -26.447  1.00 74.71           N  
ATOM     79  H   ARG A   5      27.405 -17.927 -26.427  1.00 74.71           H  
ATOM     80  CA  ARG A   5      28.653 -19.233 -25.253  1.00 74.71           C  
ATOM     81  HA  ARG A   5      29.676 -19.463 -25.552  1.00 74.71           H  
ATOM     82  C   ARG A   5      28.016 -20.514 -24.699  1.00 74.71           C  
ATOM     83  CB  ARG A   5      28.681 -18.073 -24.239  1.00 74.71           C  
ATOM     84  HB2 ARG A   5      27.663 -17.861 -23.911  1.00 74.71           H  
ATOM     85  HB3 ARG A   5      29.064 -17.187 -24.743  1.00 74.71           H  
ATOM     86  O   ARG A   5      26.907 -20.472 -24.175  1.00 74.71           O  
ATOM     87  CG  ARG A   5      29.561 -18.348 -23.009  1.00 74.71           C  
ATOM     88  HG2 ARG A   5      29.157 -19.201 -22.463  1.00 74.71           H  
ATOM     89  HG3 ARG A   5      30.577 -18.576 -23.329  1.00 74.71           H  
ATOM     90  CD  ARG A   5      29.574 -17.117 -22.090  1.00 74.71           C  
ATOM     91  HD2 ARG A   5      28.543 -16.835 -21.878  1.00 74.71           H  
ATOM     92  HD3 ARG A   5      30.060 -16.293 -22.614  1.00 74.71           H  
ATOM     93  NE  ARG A   5      30.274 -17.379 -20.815  1.00 74.71           N  
ATOM     94  HE  ARG A   5      30.686 -18.295 -20.707  1.00 74.71           H  
ATOM     95  NH1 ARG A   5      29.821 -15.359 -19.815  1.00 74.71           N  
ATOM     96 HH11 ARG A   5      29.332 -15.059 -20.646  1.00 74.71           H  
ATOM     97 HH12 ARG A   5      29.862 -14.744 -19.015  1.00 74.71           H  
ATOM     98  NH2 ARG A   5      30.959 -16.906 -18.688  1.00 74.71           N  
ATOM     99 HH21 ARG A   5      30.993 -16.266 -17.908  1.00 74.71           H  
ATOM    100 HH22 ARG A   5      31.364 -17.827 -18.599  1.00 74.71           H  
ATOM    101  CZ  ARG A   5      30.350 -16.551 -19.786  1.00 74.71           C  
ATOM    102  N   GLN A   6      28.708 -21.648 -24.809  1.00 79.67           N  
ATOM    103  H   GLN A   6      29.570 -21.646 -25.336  1.00 79.67           H  
ATOM    104  CA  GLN A   6      28.275 -22.898 -24.181  1.00 79.67           C  
ATOM    105  HA  GLN A   6      27.230 -23.070 -24.442  1.00 79.67           H  
ATOM    106  C   GLN A   6      28.356 -22.782 -22.652  1.00 79.67           C  
ATOM    107  CB  GLN A   6      29.091 -24.092 -24.699  1.00 79.67           C  
ATOM    108  HB2 GLN A   6      28.862 -24.958 -24.078  1.00 79.67           H  
ATOM    109  HB3 GLN A   6      30.155 -23.875 -24.603  1.00 79.67           H  
ATOM    110  O   GLN A   6      29.297 -22.195 -22.103  1.00 79.67           O  
ATOM    111  CG  GLN A   6      28.760 -24.450 -26.161  1.00 79.67           C  
ATOM    112  HG2 GLN A   6      27.686 -24.608 -26.256  1.00 79.67           H  
ATOM    113  HG3 GLN A   6      29.046 -23.628 -26.818  1.00 79.67           H  
ATOM    114  CD  GLN A   6      29.473 -25.718 -26.630  1.00 79.67           C  
ATOM    115  NE2 GLN A   6      29.133 -26.254 -27.781  1.00 79.67           N  
ATOM    116 HE21 GLN A   6      29.635 -27.095 -28.029  1.00 79.67           H  
ATOM    117 HE22 GLN A   6      28.424 -25.855 -28.379  1.00 79.67           H  
ATOM    118  OE1 GLN A   6      30.349 -26.246 -25.973  1.00 79.67           O  
ATOM    119  N   LYS A   7      27.351 -23.329 -21.959  1.00 79.64           N  
ATOM    120  H   LYS A   7      26.645 -23.840 -22.468  1.00 79.64           H  
ATOM    121  CA  LYS A   7      27.368 -23.445 -20.497  1.00 79.64           C  
ATOM    122  HA  LYS A   7      27.538 -22.461 -20.060  1.00 79.64           H  
ATOM    123  C   LYS A   7      28.538 -24.351 -20.104  1.00 79.64           C  
ATOM    124  CB  LYS A   7      26.032 -24.006 -19.970  1.00 79.64           C  
ATOM    125  HB2 LYS A   7      26.167 -24.277 -18.923  1.00 79.64           H  
ATOM    126  HB3 LYS A   7      25.779 -24.914 -20.518  1.00 79.64           H  
ATOM    127  O   LYS A   7      28.649 -25.464 -20.603  1.00 79.64           O  
ATOM    128  CG  LYS A   7      24.867 -23.003 -20.062  1.00 79.64           C  
ATOM    129  HG2 LYS A   7      24.691 -22.744 -21.106  1.00 79.64           H  
ATOM    130  HG3 LYS A   7      25.131 -22.098 -19.515  1.00 79.64           H  
ATOM    131  CD  LYS A   7      23.578 -23.595 -19.463  1.00 79.64           C  
ATOM    132  HD2 LYS A   7      23.307 -24.488 -20.026  1.00 79.64           H  
ATOM    133  HD3 LYS A   7      23.766 -23.881 -18.428  1.00 79.64           H  
ATOM    134  CE  LYS A   7      22.417 -22.587 -19.511  1.00 79.64           C  
ATOM    135  HE2 LYS A   7      22.266 -22.281 -20.546  1.00 79.64           H  
ATOM    136  HE3 LYS A   7      22.699 -21.702 -18.940  1.00 79.64           H  
ATOM    137  NZ  LYS A   7      21.156 -23.161 -18.967  1.00 79.64           N  
ATOM    138  HZ1 LYS A   7      21.268 -23.443 -18.004  1.00 79.64           H  
ATOM    139  HZ2 LYS A   7      20.404 -22.488 -19.010  1.00 79.64           H  
ATOM    140  HZ3 LYS A   7      20.869 -23.972 -19.497  1.00 79.64           H  
ATOM    141  N   ARG A   8      29.415 -23.866 -19.223  1.00 77.30           N  
ATOM    142  H   ARG A   8      29.212 -22.963 -18.818  1.00 77.30           H  
ATOM    143  CA  ARG A   8      30.432 -24.705 -18.572  1.00 77.30           C  
ATOM    144  HA  ARG A   8      30.846 -25.396 -19.306  1.00 77.30           H  
ATOM    145  C   ARG A   8      29.743 -25.554 -17.500  1.00 77.30           C  
ATOM    146  CB  ARG A   8      31.567 -23.840 -17.994  1.00 77.30           C  
ATOM    147  HB2 ARG A   8      32.272 -24.492 -17.477  1.00 77.30           H  
ATOM    148  HB3 ARG A   8      31.154 -23.139 -17.269  1.00 77.30           H  
ATOM    149  O   ARG A   8      28.754 -25.097 -16.927  1.00 77.30           O  
ATOM    150  CG  ARG A   8      32.316 -23.067 -19.094  1.00 77.30           C  
ATOM    151  HG2 ARG A   8      32.705 -23.778 -19.823  1.00 77.30           H  
ATOM    152  HG3 ARG A   8      31.629 -22.388 -19.599  1.00 77.30           H  
ATOM    153  CD  ARG A   8      33.481 -22.257 -18.513  1.00 77.30           C  
ATOM    154  HD2 ARG A   8      33.096 -21.549 -17.779  1.00 77.30           H  
ATOM    155  HD3 ARG A   8      34.152 -22.952 -18.006  1.00 77.30           H  
ATOM    156  NE  ARG A   8      34.209 -21.529 -19.574  1.00 77.30           N  
ATOM    157  HE  ARG A   8      33.709 -21.371 -20.437  1.00 77.30           H  
ATOM    158  NH1 ARG A   8      36.275 -21.467 -18.562  1.00 77.30           N  
ATOM    159 HH11 ARG A   8      37.261 -21.251 -18.597  1.00 77.30           H  
ATOM    160 HH12 ARG A   8      35.910 -21.974 -17.769  1.00 77.30           H  
ATOM    161  NH2 ARG A   8      36.022 -20.594 -20.594  1.00 77.30           N  
ATOM    162 HH21 ARG A   8      37.013 -20.398 -20.598  1.00 77.30           H  
ATOM    163 HH22 ARG A   8      35.494 -20.452 -21.443  1.00 77.30           H  
ATOM    164  CZ  ARG A   8      35.491 -21.200 -19.569  1.00 77.30           C  
ATOM    165  N   ALA A   9      30.257 -26.756 -17.244  1.00 81.25           N  
ATOM    166  H   ALA A   9      31.054 -27.080 -17.773  1.00 81.25           H  
ATOM    167  CA  ALA A   9      29.760 -27.625 -16.178  1.00 81.25           C  
ATOM    168  HA  ALA A   9      28.726 -27.893 -16.398  1.00 81.25           H  
ATOM    169  C   ALA A   9      29.781 -26.898 -14.823  1.00 81.25           C  
ATOM    170  CB  ALA A   9      30.591 -28.912 -16.162  1.00 81.25           C  
ATOM    171  HB1 ALA A   9      30.494 -29.432 -17.115  1.00 81.25           H  
ATOM    172  HB2 ALA A   9      30.230 -29.571 -15.373  1.00 81.25           H  
ATOM    173  HB3 ALA A   9      31.642 -28.684 -15.981  1.00 81.25           H  
ATOM    174  O   ALA A   9      30.641 -26.040 -14.580  1.00 81.25           O  
ATOM    175  N   ALA A  10      28.818 -27.204 -13.951  1.00 83.38           N  
ATOM    176  H   ALA A  10      28.213 -27.993 -14.124  1.00 83.38           H  
ATOM    177  CA  ALA A  10      28.775 -26.584 -12.636  1.00 83.38           C  
ATOM    178  HA  ALA A  10      28.817 -25.505 -12.784  1.00 83.38           H  
ATOM    179  C   ALA A  10      29.996 -27.037 -11.810  1.00 83.38           C  
ATOM    180  CB  ALA A  10      27.444 -26.922 -11.954  1.00 83.38           C  
ATOM    181  HB1 ALA A  10      26.614 -26.600 -12.583  1.00 83.38           H  
ATOM    182  HB2 ALA A  10      27.369 -28.000 -11.806  1.00 83.38           H  
ATOM    183  HB3 ALA A  10      27.377 -26.423 -10.988  1.00 83.38           H  
ATOM    184  O   ALA A  10      30.464 -28.164 -11.974  1.00 83.38           O  
ATOM    185  N   PRO A  11      30.498 -26.221 -10.864  1.00 79.19           N  
ATOM    186  CA  PRO A  11      31.609 -26.625  -9.996  1.00 79.19           C  
ATOM    187  HA  PRO A  11      32.506 -26.739 -10.604  1.00 79.19           H  
ATOM    188  C   PRO A  11      31.356 -27.943  -9.243  1.00 79.19           C  
ATOM    189  CB  PRO A  11      31.797 -25.456  -9.024  1.00 79.19           C  
ATOM    190  HB2 PRO A  11      32.842 -25.338  -8.738  1.00 79.19           H  
ATOM    191  HB3 PRO A  11      31.175 -25.598  -8.140  1.00 79.19           H  
ATOM    192  O   PRO A  11      32.301 -28.667  -8.943  1.00 79.19           O  
ATOM    193  CG  PRO A  11      31.285 -24.252  -9.814  1.00 79.19           C  
ATOM    194  HG2 PRO A  11      32.069 -23.896 -10.483  1.00 79.19           H  
ATOM    195  HG3 PRO A  11      30.948 -23.449  -9.157  1.00 79.19           H  
ATOM    196  CD  PRO A  11      30.137 -24.832 -10.635  1.00 79.19           C  
ATOM    197  HD2 PRO A  11      29.208 -24.785 -10.067  1.00 79.19           H  
ATOM    198  HD3 PRO A  11      30.043 -24.280 -11.570  1.00 79.19           H  
ATOM    199  N   LYS A  12      30.078 -28.265  -8.982  1.00 83.82           N  
ATOM    200  H   LYS A  12      29.363 -27.647  -9.337  1.00 83.82           H  
ATOM    201  CA  LYS A  12      29.639 -29.520  -8.356  1.00 83.82           C  
ATOM    202  HA  LYS A  12      30.220 -29.695  -7.450  1.00 83.82           H  
ATOM    203  C   LYS A  12      29.886 -30.751  -9.236  1.00 83.82           C  
ATOM    204  CB  LYS A  12      28.147 -29.437  -7.989  1.00 83.82           C  
ATOM    205  HB2 LYS A  12      27.837 -30.413  -7.616  1.00 83.82           H  
ATOM    206  HB3 LYS A  12      27.564 -29.222  -8.885  1.00 83.82           H  
ATOM    207  O   LYS A  12      30.187 -31.806  -8.694  1.00 83.82           O  
ATOM    208  CG  LYS A  12      27.847 -28.384  -6.908  1.00 83.82           C  
ATOM    209  HG2 LYS A  12      28.473 -28.578  -6.036  1.00 83.82           H  
ATOM    210  HG3 LYS A  12      28.072 -27.388  -7.292  1.00 83.82           H  
ATOM    211  CD  LYS A  12      26.370 -28.446  -6.492  1.00 83.82           C  
ATOM    212  HD2 LYS A  12      26.151 -29.450  -6.130  1.00 83.82           H  
ATOM    213  HD3 LYS A  12      25.746 -28.246  -7.364  1.00 83.82           H  
ATOM    214  CE  LYS A  12      26.061 -27.427  -5.386  1.00 83.82           C  
ATOM    215  HE2 LYS A  12      26.725 -27.622  -4.544  1.00 83.82           H  
ATOM    216  HE3 LYS A  12      26.277 -26.426  -5.761  1.00 83.82           H  
ATOM    217  NZ  LYS A  12      24.644 -27.518  -4.947  1.00 83.82           N  
ATOM    218  HZ1 LYS A  12      24.446 -26.853  -4.213  1.00 83.82           H  
ATOM    219  HZ2 LYS A  12      24.014 -27.351  -5.718  1.00 83.82           H  
ATOM    220  HZ3 LYS A  12      24.449 -28.442  -4.588  1.00 83.82           H  
ATOM    221  N   ASP A  13      29.816 -30.601 -10.557  1.00 85.48           N  
ATOM    222  H   ASP A  13      29.581 -29.697 -10.941  1.00 85.48           H  
ATOM    223  CA  ASP A  13      29.979 -31.705 -11.511  1.00 85.48           C  
ATOM    224  HA  ASP A  13      29.557 -32.616 -11.086  1.00 85.48           H  
ATOM    225  C   ASP A  13      31.460 -31.964 -11.823  1.00 85.48           C  
ATOM    226  CB  ASP A  13      29.219 -31.391 -12.812  1.00 85.48           C  
ATOM    227  HB2 ASP A  13      29.717 -30.556 -13.305  1.00 85.48           H  
ATOM    228  HB3 ASP A  13      29.283 -32.256 -13.472  1.00 85.48           H  
ATOM    229  O   ASP A  13      31.867 -33.098 -12.057  1.00 85.48           O  
ATOM    230  CG  ASP A  13      27.742 -31.034 -12.615  1.00 85.48           C  
ATOM    231  OD1 ASP A  13      27.134 -31.512 -11.632  1.00 85.48           O  
ATOM    232  OD2 ASP A  13      27.264 -30.187 -13.407  1.00 85.48           O  
ATOM    233  N   ILE A  14      32.290 -30.914 -11.786  1.00 84.76           N  
ATOM    234  H   ILE A  14      31.874 -30.009 -11.618  1.00 84.76           H  
ATOM    235  CA  ILE A  14      33.727 -30.995 -12.099  1.00 84.76           C  
ATOM    236  HA  ILE A  14      33.859 -31.665 -12.948  1.00 84.76           H  
ATOM    237  C   ILE A  14      34.520 -31.595 -10.930  1.00 84.76           C  
ATOM    238  CB  ILE A  14      34.270 -29.600 -12.491  1.00 84.76           C  
ATOM    239  HB  ILE A  14      34.096 -28.923 -11.655  1.00 84.76           H  
ATOM    240  O   ILE A  14      35.427 -32.397 -11.142  1.00 84.76           O  
ATOM    241  CG1 ILE A  14      33.528 -29.045 -13.732  1.00 84.76           C  
ATOM    242 HG12 ILE A  14      33.795 -29.635 -14.608  1.00 84.76           H  
ATOM    243 HG13 ILE A  14      32.451 -29.133 -13.589  1.00 84.76           H  
ATOM    244  CG2 ILE A  14      35.788 -29.665 -12.761  1.00 84.76           C  
ATOM    245 HG21 ILE A  14      36.172 -28.702 -13.097  1.00 84.76           H  
ATOM    246 HG22 ILE A  14      36.329 -29.930 -11.853  1.00 84.76           H  
ATOM    247 HG23 ILE A  14      35.997 -30.414 -13.525  1.00 84.76           H  
ATOM    248  CD1 ILE A  14      33.811 -27.563 -14.015  1.00 84.76           C  
ATOM    249 HD11 ILE A  14      33.178 -27.226 -14.835  1.00 84.76           H  
ATOM    250 HD12 ILE A  14      33.586 -26.968 -13.130  1.00 84.76           H  
ATOM    251 HD13 ILE A  14      34.852 -27.414 -14.304  1.00 84.76           H  
ATOM    252  N   TYR A  15      34.185 -31.213  -9.693  1.00 89.14           N  
ATOM    253  H   TYR A  15      33.410 -30.575  -9.583  1.00 89.14           H  
ATOM    254  CA  TYR A  15      34.912 -31.622  -8.489  1.00 89.14           C  
ATOM    255  HA  TYR A  15      35.907 -31.181  -8.544  1.00 89.14           H  
ATOM    256  C   TYR A  15      35.133 -33.145  -8.340  1.00 89.14           C  
ATOM    257  CB  TYR A  15      34.217 -31.025  -7.260  1.00 89.14           C  
ATOM    258  HB2 TYR A  15      33.174 -31.343  -7.248  1.00 89.14           H  
ATOM    259  HB3 TYR A  15      34.223 -29.939  -7.349  1.00 89.14           H  
ATOM    260  O   TYR A  15      36.280 -33.527  -8.100  1.00 89.14           O  
ATOM    261  CG  TYR A  15      34.869 -31.393  -5.941  1.00 89.14           C  
ATOM    262  CD1 TYR A  15      34.190 -32.226  -5.031  1.00 89.14           C  
ATOM    263  HD1 TYR A  15      33.210 -32.609  -5.277  1.00 89.14           H  
ATOM    264  CD2 TYR A  15      36.154 -30.907  -5.623  1.00 89.14           C  
ATOM    265  HD2 TYR A  15      36.685 -30.276  -6.321  1.00 89.14           H  
ATOM    266  CE1 TYR A  15      34.775 -32.542  -3.791  1.00 89.14           C  
ATOM    267  HE1 TYR A  15      34.240 -33.164  -3.088  1.00 89.14           H  
ATOM    268  CE2 TYR A  15      36.756 -31.247  -4.394  1.00 89.14           C  
ATOM    269  HE2 TYR A  15      37.737 -30.878  -4.133  1.00 89.14           H  
ATOM    270  OH  TYR A  15      36.603 -32.351  -2.263  1.00 89.14           O  
ATOM    271  HH  TYR A  15      35.920 -32.468  -1.598  1.00 89.14           H  
ATOM    272  CZ  TYR A  15      36.058 -32.051  -3.470  1.00 89.14           C  
ATOM    273  N   PRO A  16      34.130 -34.035  -8.509  1.00 87.85           N  
ATOM    274  CA  PRO A  16      34.332 -35.471  -8.302  1.00 87.85           C  
ATOM    275  HA  PRO A  16      34.718 -35.641  -7.297  1.00 87.85           H  
ATOM    276  C   PRO A  16      35.327 -36.092  -9.291  1.00 87.85           C  
ATOM    277  CB  PRO A  16      32.940 -36.108  -8.409  1.00 87.85           C  
ATOM    278  HB2 PRO A  16      32.968 -37.090  -8.880  1.00 87.85           H  
ATOM    279  HB3 PRO A  16      32.502 -36.184  -7.414  1.00 87.85           H  
ATOM    280  O   PRO A  16      36.194 -36.854  -8.874  1.00 87.85           O  
ATOM    281  CG  PRO A  16      32.137 -35.108  -9.238  1.00 87.85           C  
ATOM    282  HG2 PRO A  16      31.069 -35.166  -9.027  1.00 87.85           H  
ATOM    283  HG3 PRO A  16      32.329 -35.266 -10.299  1.00 87.85           H  
ATOM    284  CD  PRO A  16      32.726 -33.772  -8.801  1.00 87.85           C  
ATOM    285  HD2 PRO A  16      32.583 -33.047  -9.602  1.00 87.85           H  
ATOM    286  HD3 PRO A  16      32.223 -33.431  -7.896  1.00 87.85           H  
ATOM    287  N   GLN A  17      35.258 -35.739 -10.578  1.00 88.69           N  
ATOM    288  H   GLN A  17      34.555 -35.071 -10.861  1.00 88.69           H  
ATOM    289  CA  GLN A  17      36.178 -36.264 -11.600  1.00 88.69           C  
ATOM    290  HA  GLN A  17      36.205 -37.353 -11.554  1.00 88.69           H  
ATOM    291  C   GLN A  17      37.602 -35.754 -11.383  1.00 88.69           C  
ATOM    292  CB  GLN A  17      35.699 -35.819 -12.988  1.00 88.69           C  
ATOM    293  HB2 GLN A  17      36.456 -36.088 -13.724  1.00 88.69           H  
ATOM    294  HB3 GLN A  17      35.575 -34.736 -13.000  1.00 88.69           H  
ATOM    295  O   GLN A  17      38.583 -36.488 -11.446  1.00 88.69           O  
ATOM    296  CG  GLN A  17      34.379 -36.487 -13.389  1.00 88.69           C  
ATOM    297  HG2 GLN A  17      34.509 -37.569 -13.364  1.00 88.69           H  
ATOM    298  HG3 GLN A  17      33.592 -36.217 -12.685  1.00 88.69           H  
ATOM    299  CD  GLN A  17      33.925 -36.075 -14.785  1.00 88.69           C  
ATOM    300  NE2 GLN A  17      33.129 -36.888 -15.443  1.00 88.69           N  
ATOM    301 HE21 GLN A  17      32.825 -37.762 -15.039  1.00 88.69           H  
ATOM    302 HE22 GLN A  17      32.852 -36.583 -16.365  1.00 88.69           H  
ATOM    303  OE1 GLN A  17      34.264 -35.028 -15.311  1.00 88.69           O  
ATOM    304  N   CYS A  18      37.684 -34.471 -11.079  1.00 89.17           N  
ATOM    305  H   CYS A  18      36.824 -33.943 -11.042  1.00 89.17           H  
ATOM    306  CA  CYS A  18      38.918 -33.744 -10.927  1.00 89.17           C  
ATOM    307  HA  CYS A  18      39.544 -33.884 -11.808  1.00 89.17           H  
ATOM    308  C   CYS A  18      39.723 -34.152  -9.680  1.00 89.17           C  
ATOM    309  CB  CYS A  18      38.422 -32.317 -10.871  1.00 89.17           C  
ATOM    310  HB2 CYS A  18      37.718 -32.198 -10.048  1.00 89.17           H  
ATOM    311  HB3 CYS A  18      37.915 -32.086 -11.808  1.00 89.17           H  
ATOM    312  O   CYS A  18      40.957 -34.166  -9.696  1.00 89.17           O  
ATOM    313  SG  CYS A  18      39.716 -31.169 -10.657  1.00 89.17           S  
ATOM    314  N   LYS A  19      39.018 -34.499  -8.595  1.00 89.78           N  
ATOM    315  H   LYS A  19      38.014 -34.401  -8.628  1.00 89.78           H  
ATOM    316  CA  LYS A  19      39.625 -34.989  -7.356  1.00 89.78           C  
ATOM    317  HA  LYS A  19      40.399 -34.291  -7.037  1.00 89.78           H  
ATOM    318  C   LYS A  19      40.318 -36.333  -7.562  1.00 89.78           C  
ATOM    319  CB  LYS A  19      38.537 -35.064  -6.276  1.00 89.78           C  
ATOM    320  HB2 LYS A  19      37.748 -35.746  -6.593  1.00 89.78           H  
ATOM    321  HB3 LYS A  19      38.110 -34.070  -6.150  1.00 89.78           H  
ATOM    322  O   LYS A  19      41.365 -36.566  -6.975  1.00 89.78           O  
ATOM    323  CG  LYS A  19      39.110 -35.535  -4.934  1.00 89.78           C  
ATOM    324  HG2 LYS A  19      39.985 -34.931  -4.691  1.00 89.78           H  
ATOM    325  HG3 LYS A  19      39.409 -36.581  -5.004  1.00 89.78           H  
ATOM    326  CD  LYS A  19      38.076 -35.384  -3.819  1.00 89.78           C  
ATOM    327  HD2 LYS A  19      37.209 -36.012  -4.025  1.00 89.78           H  
ATOM    328  HD3 LYS A  19      37.770 -34.339  -3.776  1.00 89.78           H  
ATOM    329  CE  LYS A  19      38.725 -35.786  -2.492  1.00 89.78           C  
ATOM    330  HE2 LYS A  19      39.720 -35.343  -2.456  1.00 89.78           H  
ATOM    331  HE3 LYS A  19      38.842 -36.869  -2.462  1.00 89.78           H  
ATOM    332  NZ  LYS A  19      37.936 -35.295  -1.341  1.00 89.78           N  
ATOM    333  HZ1 LYS A  19      37.009 -35.697  -1.335  1.00 89.78           H  
ATOM    334  HZ2 LYS A  19      38.412 -35.513  -0.477  1.00 89.78           H  
ATOM    335  HZ3 LYS A  19      37.873 -34.289  -1.398  1.00 89.78           H  
ATOM    336  N   ILE A  20      39.755 -37.194  -8.409  1.00 89.72           N  
ATOM    337  H   ILE A  20      38.894 -36.927  -8.864  1.00 89.72           H  
ATOM    338  CA  ILE A  20      40.346 -38.497  -8.738  1.00 89.72           C  
ATOM    339  HA  ILE A  20      40.651 -38.992  -7.816  1.00 89.72           H  
ATOM    340  C   ILE A  20      41.614 -38.310  -9.582  1.00 89.72           C  
ATOM    341  CB  ILE A  20      39.299 -39.388  -9.445  1.00 89.72           C  
ATOM    342  HB  ILE A  20      38.947 -38.867 -10.335  1.00 89.72           H  
ATOM    343  O   ILE A  20      42.596 -39.017  -9.380  1.00 89.72           O  
ATOM    344  CG1 ILE A  20      38.090 -39.658  -8.516  1.00 89.72           C  
ATOM    345 HG12 ILE A  20      38.381 -40.358  -7.733  1.00 89.72           H  
ATOM    346 HG13 ILE A  20      37.777 -38.735  -8.026  1.00 89.72           H  
ATOM    347  CG2 ILE A  20      39.922 -40.726  -9.886  1.00 89.72           C  
ATOM    348 HG21 ILE A  20      40.717 -40.558 -10.613  1.00 89.72           H  
ATOM    349 HG22 ILE A  20      39.177 -41.361 -10.365  1.00 89.72           H  
ATOM    350 HG23 ILE A  20      40.339 -41.249  -9.025  1.00 89.72           H  
ATOM    351  CD1 ILE A  20      36.863 -40.208  -9.253  1.00 89.72           C  
ATOM    352 HD11 ILE A  20      36.590 -39.541 -10.070  1.00 89.72           H  
ATOM    353 HD12 ILE A  20      36.026 -40.272  -8.557  1.00 89.72           H  
ATOM    354 HD13 ILE A  20      37.063 -41.205  -9.646  1.00 89.72           H  
ATOM    355  N   SER A  21      41.619 -37.339 -10.500  1.00 87.12           N  
ATOM    356  H   SER A  21      40.780 -36.797 -10.653  1.00 87.12           H  
ATOM    357  CA  SER A  21      42.759 -37.075 -11.383  1.00 87.12           C  
ATOM    358  HA  SER A  21      43.239 -38.027 -11.610  1.00 87.12           H  
ATOM    359  C   SER A  21      43.852 -36.188 -10.772  1.00 87.12           C  
ATOM    360  CB  SER A  21      42.262 -36.499 -12.714  1.00 87.12           C  
ATOM    361  HB2 SER A  21      43.107 -36.358 -13.389  1.00 87.12           H  
ATOM    362  HB3 SER A  21      41.571 -37.208 -13.169  1.00 87.12           H  
ATOM    363  O   SER A  21      44.870 -35.975 -11.422  1.00 87.12           O  
ATOM    364  OG  SER A  21      41.598 -35.264 -12.527  1.00 87.12           O  
ATOM    365  HG  SER A  21      42.135 -34.567 -12.910  1.00 87.12           H  
ATOM    366  N   ASN A  22      43.676 -35.655  -9.556  1.00 85.61           N  
ATOM    367  H   ASN A  22      42.836 -35.907  -9.053  1.00 85.61           H  
ATOM    368  CA  ASN A  22      44.574 -34.671  -8.926  1.00 85.61           C  
ATOM    369  HA  ASN A  22      44.058 -34.307  -8.037  1.00 85.61           H  
ATOM    370  C   ASN A  22      44.838 -33.403  -9.776  1.00 85.61           C  
ATOM    371  CB  ASN A  22      45.870 -35.358  -8.443  1.00 85.61           C  
ATOM    372  HB2 ASN A  22      46.355 -35.856  -9.282  1.00 85.61           H  
ATOM    373  HB3 ASN A  22      46.561 -34.607  -8.060  1.00 85.61           H  
ATOM    374  O   ASN A  22      45.821 -32.699  -9.556  1.00 85.61           O  
ATOM    375  CG  ASN A  22      45.644 -36.346  -7.318  1.00 85.61           C  
ATOM    376  ND2 ASN A  22      46.378 -37.433  -7.294  1.00 85.61           N  
ATOM    377 HD21 ASN A  22      46.172 -38.087  -6.553  1.00 85.61           H  
ATOM    378 HD22 ASN A  22      47.019 -37.635  -8.049  1.00 85.61           H  
ATOM    379  OD1 ASN A  22      44.842 -36.141  -6.426  1.00 85.61           O  
ATOM    380  N   THR A  23      43.962 -33.064 -10.729  1.00 89.85           N  
ATOM    381  H   THR A  23      43.162 -33.666 -10.862  1.00 89.85           H  
ATOM    382  CA  THR A  23      44.153 -31.933 -11.665  1.00 89.85           C  
ATOM    383  HA  THR A  23      45.160 -31.538 -11.528  1.00 89.85           H  
ATOM    384  C   THR A  23      43.218 -30.757 -11.379  1.00 89.85           C  
ATOM    385  CB  THR A  23      44.066 -32.364 -13.139  1.00 89.85           C  
ATOM    386  HB  THR A  23      44.167 -31.480 -13.768  1.00 89.85           H  
ATOM    387  O   THR A  23      42.675 -30.153 -12.309  1.00 89.85           O  
ATOM    388  CG2 THR A  23      45.170 -33.326 -13.558  1.00 89.85           C  
ATOM    389 HG21 THR A  23      46.136 -32.973 -13.198  1.00 89.85           H  
ATOM    390 HG22 THR A  23      45.197 -33.392 -14.646  1.00 89.85           H  
ATOM    391 HG23 THR A  23      44.977 -34.322 -13.159  1.00 89.85           H  
ATOM    392  OG1 THR A  23      42.814 -32.963 -13.396  1.00 89.85           O  
ATOM    393  HG1 THR A  23      42.177 -32.245 -13.387  1.00 89.85           H  
ATOM    394  N   CYS A  24      42.974 -30.437 -10.102  1.00 87.84           N  
ATOM    395  H   CYS A  24      43.445 -30.949  -9.370  1.00 87.84           H  
ATOM    396  CA  CYS A  24      41.973 -29.432  -9.753  1.00 87.84           C  
ATOM    397  HA  CYS A  24      41.261 -29.458 -10.578  1.00 87.84           H  
ATOM    398  C   CYS A  24      42.404 -27.982  -9.837  1.00 87.84           C  
ATOM    399  CB  CYS A  24      41.199 -29.770  -8.473  1.00 87.84           C  
ATOM    400  HB2 CYS A  24      40.585 -28.908  -8.209  1.00 87.84           H  
ATOM    401  HB3 CYS A  24      41.900 -29.948  -7.657  1.00 87.84           H  
ATOM    402  O   CYS A  24      43.361 -27.596  -9.169  1.00 87.84           O  
ATOM    403  SG  CYS A  24      40.100 -31.190  -8.652  1.00 87.84           S  
ATOM    404  N   PRO A  25      41.644 -27.138 -10.579  1.00 86.76           N  
ATOM    405  CA  PRO A  25      41.802 -25.703 -10.476  1.00 86.76           C  
ATOM    406  HA  PRO A  25      42.796 -25.456 -10.847  1.00 86.76           H  
ATOM    407  C   PRO A  25      41.617 -25.280  -9.012  1.00 86.76           C  
ATOM    408  CB  PRO A  25      40.737 -25.073 -11.382  1.00 86.76           C  
ATOM    409  HB2 PRO A  25      39.857 -24.797 -10.801  1.00 86.76           H  
ATOM    410  HB3 PRO A  25      41.126 -24.202 -11.911  1.00 86.76           H  
ATOM    411  O   PRO A  25      40.640 -25.705  -8.380  1.00 86.76           O  
ATOM    412  CG  PRO A  25      40.362 -26.192 -12.348  1.00 86.76           C  
ATOM    413  HG2 PRO A  25      39.336 -26.097 -12.705  1.00 86.76           H  
ATOM    414  HG3 PRO A  25      41.061 -26.204 -13.183  1.00 86.76           H  
ATOM    415  CD  PRO A  25      40.558 -27.446 -11.508  1.00 86.76           C  
ATOM    416  HD2 PRO A  25      40.811 -28.276 -12.168  1.00 86.76           H  
ATOM    417  HD3 PRO A  25      39.651 -27.669 -10.946  1.00 86.76           H  
ATOM    418  N   PRO A  26      42.496 -24.414  -8.480  1.00 85.24           N  
ATOM    419  CA  PRO A  26      42.477 -24.027  -7.068  1.00 85.24           C  
ATOM    420  HA  PRO A  26      42.631 -24.908  -6.445  1.00 85.24           H  
ATOM    421  C   PRO A  26      41.149 -23.376  -6.651  1.00 85.24           C  
ATOM    422  CB  PRO A  26      43.670 -23.076  -6.902  1.00 85.24           C  
ATOM    423  HB2 PRO A  26      43.462 -22.273  -6.195  1.00 85.24           H  
ATOM    424  HB3 PRO A  26      44.538 -23.648  -6.572  1.00 85.24           H  
ATOM    425  O   PRO A  26      40.751 -23.464  -5.494  1.00 85.24           O  
ATOM    426  CG  PRO A  26      43.927 -22.538  -8.310  1.00 85.24           C  
ATOM    427  HG2 PRO A  26      44.966 -22.234  -8.446  1.00 85.24           H  
ATOM    428  HG3 PRO A  26      43.251 -21.709  -8.517  1.00 85.24           H  
ATOM    429  CD  PRO A  26      43.567 -23.729  -9.189  1.00 85.24           C  
ATOM    430  HD2 PRO A  26      43.247 -23.380 -10.171  1.00 85.24           H  
ATOM    431  HD3 PRO A  26      44.424 -24.396  -9.282  1.00 85.24           H  
ATOM    432  N   ASP A  27      40.429 -22.768  -7.596  1.00 85.93           N  
ATOM    433  H   ASP A  27      40.817 -22.717  -8.527  1.00 85.93           H  
ATOM    434  CA  ASP A  27      39.120 -22.152  -7.365  1.00 85.93           C  
ATOM    435  HA  ASP A  27      39.196 -21.472  -6.517  1.00 85.93           H  
ATOM    436  C   ASP A  27      38.024 -23.188  -7.031  1.00 85.93           C  
ATOM    437  CB  ASP A  27      38.782 -21.329  -8.620  1.00 85.93           C  
ATOM    438  HB2 ASP A  27      39.654 -20.737  -8.896  1.00 85.93           H  
ATOM    439  HB3 ASP A  27      38.568 -22.009  -9.445  1.00 85.93           H  
ATOM    440  O   ASP A  27      37.255 -23.017  -6.086  1.00 85.93           O  
ATOM    441  CG  ASP A  27      37.608 -20.361  -8.438  1.00 85.93           C  
ATOM    442  OD1 ASP A  27      37.289 -20.016  -7.280  1.00 85.93           O  
ATOM    443  OD2 ASP A  27      37.043 -19.959  -9.480  1.00 85.93           O  
ATOM    444  N   ILE A  28      37.990 -24.323  -7.744  1.00 87.83           N  
ATOM    445  H   ILE A  28      38.738 -24.494  -8.400  1.00 87.83           H  
ATOM    446  CA  ILE A  28      36.988 -25.381  -7.517  1.00 87.83           C  
ATOM    447  HA  ILE A  28      36.014 -24.911  -7.386  1.00 87.83           H  
ATOM    448  C   ILE A  28      37.293 -26.130  -6.220  1.00 87.83           C  
ATOM    449  CB  ILE A  28      36.898 -26.345  -8.725  1.00 87.83           C  
ATOM    450  HB  ILE A  28      37.880 -26.788  -8.889  1.00 87.83           H  
ATOM    451  O   ILE A  28      36.375 -26.406  -5.450  1.00 87.83           O  
ATOM    452  CG1 ILE A  28      36.498 -25.553  -9.992  1.00 87.83           C  
ATOM    453 HG12 ILE A  28      37.228 -24.761 -10.166  1.00 87.83           H  
ATOM    454 HG13 ILE A  28      35.526 -25.085  -9.837  1.00 87.83           H  
ATOM    455  CG2 ILE A  28      35.893 -27.487  -8.458  1.00 87.83           C  
ATOM    456 HG21 ILE A  28      34.894 -27.086  -8.289  1.00 87.83           H  
ATOM    457 HG22 ILE A  28      36.192 -28.067  -7.584  1.00 87.83           H  
ATOM    458 HG23 ILE A  28      35.865 -28.181  -9.298  1.00 87.83           H  
ATOM    459  CD1 ILE A  28      36.442 -26.393 -11.271  1.00 87.83           C  
ATOM    460 HD11 ILE A  28      35.577 -27.057 -11.245  1.00 87.83           H  
ATOM    461 HD12 ILE A  28      37.354 -26.981 -11.375  1.00 87.83           H  
ATOM    462 HD13 ILE A  28      36.341 -25.733 -12.133  1.00 87.83           H  
ATOM    463  N   LEU A  29      38.573 -26.411  -5.961  1.00 88.35           N  
ATOM    464  H   LEU A  29      39.274 -26.130  -6.632  1.00 88.35           H  
ATOM    465  CA  LEU A  29      39.012 -27.103  -4.751  1.00 88.35           C  
ATOM    466  HA  LEU A  29      38.462 -28.040  -4.668  1.00 88.35           H  
ATOM    467  C   LEU A  29      38.682 -26.280  -3.499  1.00 88.35           C  
ATOM    468  CB  LEU A  29      40.505 -27.437  -4.909  1.00 88.35           C  
ATOM    469  HB2 LEU A  29      41.093 -26.520  -4.953  1.00 88.35           H  
ATOM    470  HB3 LEU A  29      40.618 -27.943  -5.868  1.00 88.35           H  
ATOM    471  O   LEU A  29      37.989 -26.771  -2.611  1.00 88.35           O  
ATOM    472  CG  LEU A  29      41.067 -28.363  -3.810  1.00 88.35           C  
ATOM    473  HG  LEU A  29      40.306 -29.089  -3.521  1.00 88.35           H  
ATOM    474  CD1 LEU A  29      42.269 -29.125  -4.368  1.00 88.35           C  
ATOM    475 HD11 LEU A  29      42.671 -29.778  -3.594  1.00 88.35           H  
ATOM    476 HD12 LEU A  29      43.046 -28.430  -4.689  1.00 88.35           H  
ATOM    477 HD13 LEU A  29      41.961 -29.749  -5.207  1.00 88.35           H  
ATOM    478  CD2 LEU A  29      41.534 -27.589  -2.577  1.00 88.35           C  
ATOM    479 HD21 LEU A  29      42.251 -26.815  -2.849  1.00 88.35           H  
ATOM    480 HD22 LEU A  29      40.687 -27.147  -2.052  1.00 88.35           H  
ATOM    481 HD23 LEU A  29      42.003 -28.281  -1.877  1.00 88.35           H  
ATOM    482  N   ASN A  30      39.066 -24.998  -3.468  1.00 88.93           N  
ATOM    483  H   ASN A  30      39.628 -24.637  -4.226  1.00 88.93           H  
ATOM    484  CA  ASN A  30      38.784 -24.129  -2.324  1.00 88.93           C  
ATOM    485  HA  ASN A  30      39.189 -24.595  -1.425  1.00 88.93           H  
ATOM    486  C   ASN A  30      37.280 -23.951  -2.087  1.00 88.93           C  
ATOM    487  CB  ASN A  30      39.464 -22.767  -2.534  1.00 88.93           C  
ATOM    488  HB2 ASN A  30      39.212 -22.382  -3.523  1.00 88.93           H  
ATOM    489  HB3 ASN A  30      39.094 -22.064  -1.788  1.00 88.93           H  
ATOM    490  O   ASN A  30      36.850 -23.866  -0.939  1.00 88.93           O  
ATOM    491  CG  ASN A  30      40.970 -22.830  -2.370  1.00 88.93           C  
ATOM    492  ND2 ASN A  30      41.698 -21.963  -3.033  1.00 88.93           N  
ATOM    493 HD21 ASN A  30      42.695 -22.109  -2.965  1.00 88.93           H  
ATOM    494 HD22 ASN A  30      41.269 -21.446  -3.787  1.00 88.93           H  
ATOM    495  OD1 ASN A  30      41.519 -23.619  -1.626  1.00 88.93           O  
ATOM    496  N   LYS A  31      36.469 -23.920  -3.150  1.00 87.44           N  
ATOM    497  H   LYS A  31      36.885 -23.953  -4.070  1.00 87.44           H  
ATOM    498  CA  LYS A  31      35.013 -23.795  -3.037  1.00 87.44           C  
ATOM    499  HA  LYS A  31      34.787 -23.058  -2.267  1.00 87.44           H  
ATOM    500  C   LYS A  31      34.330 -25.085  -2.578  1.00 87.44           C  
ATOM    501  CB  LYS A  31      34.475 -23.285  -4.375  1.00 87.44           C  
ATOM    502  HB2 LYS A  31      35.078 -22.429  -4.679  1.00 87.44           H  
ATOM    503  HB3 LYS A  31      34.569 -24.062  -5.134  1.00 87.44           H  
ATOM    504  O   LYS A  31      33.376 -25.017  -1.808  1.00 87.44           O  
ATOM    505  CG  LYS A  31      33.017 -22.833  -4.261  1.00 87.44           C  
ATOM    506  HG2 LYS A  31      32.927 -22.131  -3.432  1.00 87.44           H  
ATOM    507  HG3 LYS A  31      32.371 -23.691  -4.076  1.00 87.44           H  
ATOM    508  CD  LYS A  31      32.593 -22.138  -5.555  1.00 87.44           C  
ATOM    509  HD2 LYS A  31      32.601 -22.855  -6.376  1.00 87.44           H  
ATOM    510  HD3 LYS A  31      33.302 -21.339  -5.773  1.00 87.44           H  
ATOM    511  CE  LYS A  31      31.195 -21.543  -5.375  1.00 87.44           C  
ATOM    512  HE2 LYS A  31      30.477 -22.353  -5.248  1.00 87.44           H  
ATOM    513  HE3 LYS A  31      31.197 -20.950  -4.461  1.00 87.44           H  
ATOM    514  NZ  LYS A  31      30.839 -20.685  -6.530  1.00 87.44           N  
ATOM    515  HZ1 LYS A  31      31.539 -19.965  -6.635  1.00 87.44           H  
ATOM    516  HZ2 LYS A  31      30.812 -21.225  -7.383  1.00 87.44           H  
ATOM    517  HZ3 LYS A  31      29.948 -20.236  -6.375  1.00 87.44           H  
ATOM    518  N   ALA A  32      34.789 -26.246  -3.042  1.00 87.02           N  
ATOM    519  H   ALA A  32      35.568 -26.240  -3.685  1.00 87.02           H  
ATOM    520  CA  ALA A  32      34.218 -27.540  -2.668  1.00 87.02           C  
ATOM    521  HA  ALA A  32      33.130 -27.465  -2.685  1.00 87.02           H  
ATOM    522  C   ALA A  32      34.619 -27.973  -1.248  1.00 87.02           C  
ATOM    523  CB  ALA A  32      34.642 -28.572  -3.714  1.00 87.02           C  
ATOM    524  HB1 ALA A  32      35.729 -28.662  -3.720  1.00 87.02           H  
ATOM    525  HB2 ALA A  32      34.303 -28.267  -4.704  1.00 87.02           H  
ATOM    526  HB3 ALA A  32      34.205 -29.540  -3.469  1.00 87.02           H  
ATOM    527  O   ALA A  32      33.810 -28.571  -0.542  1.00 87.02           O  
ATOM    528  N   GLU A  33      35.832 -27.632  -0.809  1.00 88.36           N  
ATOM    529  H   GLU A  33      36.484 -27.225  -1.465  1.00 88.36           H  
ATOM    530  CA  GLU A  33      36.356 -27.963   0.525  1.00 88.36           C  
ATOM    531  HA  GLU A  33      35.840 -28.851   0.891  1.00 88.36           H  
ATOM    532  C   GLU A  33      36.098 -26.873   1.582  1.00 88.36           C  
ATOM    533  CB  GLU A  33      37.846 -28.320   0.429  1.00 88.36           C  
ATOM    534  HB2 GLU A  33      38.212 -28.546   1.431  1.00 88.36           H  
ATOM    535  HB3 GLU A  33      38.398 -27.464   0.041  1.00 88.36           H  
ATOM    536  O   GLU A  33      36.617 -26.949   2.695  1.00 88.36           O  
ATOM    537  CG  GLU A  33      38.089 -29.553  -0.456  1.00 88.36           C  
ATOM    538  HG2 GLU A  33      37.437 -30.356  -0.114  1.00 88.36           H  
ATOM    539  HG3 GLU A  33      37.823 -29.322  -1.488  1.00 88.36           H  
ATOM    540  CD  GLU A  33      39.544 -30.037  -0.411  1.00 88.36           C  
ATOM    541  OE1 GLU A  33      39.761 -31.187  -0.863  1.00 88.36           O  
ATOM    542  OE2 GLU A  33      40.407 -29.274   0.083  1.00 88.36           O  
ATOM    543  N   GLN A  34      35.286 -25.857   1.258  1.00 86.08           N  
ATOM    544  H   GLN A  34      34.882 -25.856   0.333  1.00 86.08           H  
ATOM    545  CA  GLN A  34      34.974 -24.726   2.148  1.00 86.08           C  
ATOM    546  HA  GLN A  34      34.440 -23.990   1.546  1.00 86.08           H  
ATOM    547  C   GLN A  34      36.239 -24.028   2.681  1.00 86.08           C  
ATOM    548  CB  GLN A  34      34.036 -25.157   3.286  1.00 86.08           C  
ATOM    549  HB2 GLN A  34      34.561 -25.870   3.922  1.00 86.08           H  
ATOM    550  HB3 GLN A  34      33.792 -24.282   3.888  1.00 86.08           H  
ATOM    551  O   GLN A  34      36.354 -23.692   3.863  1.00 86.08           O  
ATOM    552  CG  GLN A  34      32.722 -25.785   2.810  1.00 86.08           C  
ATOM    553  HG2 GLN A  34      32.140 -25.035   2.275  1.00 86.08           H  
ATOM    554  HG3 GLN A  34      32.925 -26.615   2.133  1.00 86.08           H  
ATOM    555  CD  GLN A  34      31.898 -26.325   3.973  1.00 86.08           C  
ATOM    556  NE2 GLN A  34      30.702 -26.806   3.713  1.00 86.08           N  
ATOM    557 HE21 GLN A  34      30.342 -26.797   2.769  1.00 86.08           H  
ATOM    558 HE22 GLN A  34      30.184 -27.137   4.514  1.00 86.08           H  
ATOM    559  OE1 GLN A  34      32.296 -26.351   5.125  1.00 86.08           O  
ATOM    560  N   ASN A  35      37.239 -23.872   1.820  1.00 88.40           N  
ATOM    561  H   ASN A  35      37.064 -24.165   0.869  1.00 88.40           H  
ATOM    562  CA  ASN A  35      38.529 -23.254   2.113  1.00 88.40           C  
ATOM    563  HA  ASN A  35      38.556 -22.971   3.165  1.00 88.40           H  
ATOM    564  C   ASN A  35      38.709 -21.932   1.349  1.00 88.40           C  
ATOM    565  CB  ASN A  35      39.642 -24.294   1.874  1.00 88.40           C  
ATOM    566  HB2 ASN A  35      40.618 -23.808   1.883  1.00 88.40           H  
ATOM    567  HB3 ASN A  35      39.508 -24.754   0.895  1.00 88.40           H  
ATOM    568  O   ASN A  35      39.835 -21.447   1.192  1.00 88.40           O  
ATOM    569  CG  ASN A  35      39.674 -25.379   2.940  1.00 88.40           C  
ATOM    570  ND2 ASN A  35      40.184 -26.543   2.609  1.00 88.40           N  
ATOM    571 HD21 ASN A  35      40.128 -27.285   3.293  1.00 88.40           H  
ATOM    572 HD22 ASN A  35      40.427 -26.774   1.657  1.00 88.40           H  
ATOM    573  OD1 ASN A  35      39.292 -25.175   4.089  1.00 88.40           O  
ATOM    574  N   THR A  36      37.610 -21.322   0.887  1.00 89.23           N  
ATOM    575  H   THR A  36      36.709 -21.736   1.076  1.00 89.23           H  
ATOM    576  CA  THR A  36      37.651 -19.980   0.296  1.00 89.23           C  
ATOM    577  HA  THR A  36      38.429 -19.975  -0.467  1.00 89.23           H  
ATOM    578  C   THR A  36      38.032 -18.935   1.346  1.00 89.23           C  
ATOM    579  CB  THR A  36      36.335 -19.585  -0.393  1.00 89.23           C  
ATOM    580  HB  THR A  36      36.516 -18.656  -0.934  1.00 89.23           H  
ATOM    581  O   THR A  36      37.941 -19.171   2.549  1.00 89.23           O  
ATOM    582  CG2 THR A  36      35.845 -20.617  -1.403  1.00 89.23           C  
ATOM    583 HG21 THR A  36      35.554 -21.527  -0.879  1.00 89.23           H  
ATOM    584 HG22 THR A  36      34.978 -20.221  -1.931  1.00 89.23           H  
ATOM    585 HG23 THR A  36      36.633 -20.842  -2.122  1.00 89.23           H  
ATOM    586  OG1 THR A  36      35.313 -19.343   0.538  1.00 89.23           O  
ATOM    587  HG1 THR A  36      34.947 -20.187   0.813  1.00 89.23           H  
ATOM    588  N   LEU A  37      38.469 -17.752   0.909  1.00 87.99           N  
ATOM    589  H   LEU A  37      38.553 -17.591  -0.084  1.00 87.99           H  
ATOM    590  CA  LEU A  37      38.792 -16.658   1.831  1.00 87.99           C  
ATOM    591  HA  LEU A  37      39.562 -17.009   2.519  1.00 87.99           H  
ATOM    592  C   LEU A  37      37.576 -16.270   2.692  1.00 87.99           C  
ATOM    593  CB  LEU A  37      39.375 -15.497   1.007  1.00 87.99           C  
ATOM    594  HB2 LEU A  37      38.623 -15.118   0.315  1.00 87.99           H  
ATOM    595  HB3 LEU A  37      40.188 -15.909   0.409  1.00 87.99           H  
ATOM    596  O   LEU A  37      37.735 -16.020   3.882  1.00 87.99           O  
ATOM    597  CG  LEU A  37      39.938 -14.338   1.855  1.00 87.99           C  
ATOM    598  HG  LEU A  37      40.262 -14.711   2.827  1.00 87.99           H  
ATOM    599  CD1 LEU A  37      41.144 -13.713   1.152  1.00 87.99           C  
ATOM    600 HD11 LEU A  37      41.529 -12.888   1.751  1.00 87.99           H  
ATOM    601 HD12 LEU A  37      40.857 -13.337   0.170  1.00 87.99           H  
ATOM    602 HD13 LEU A  37      41.936 -14.454   1.041  1.00 87.99           H  
ATOM    603  CD2 LEU A  37      38.906 -13.230   2.047  1.00 87.99           C  
ATOM    604 HD21 LEU A  37      38.602 -12.820   1.083  1.00 87.99           H  
ATOM    605 HD22 LEU A  37      39.338 -12.430   2.648  1.00 87.99           H  
ATOM    606 HD23 LEU A  37      38.027 -13.619   2.560  1.00 87.99           H  
ATOM    607  N   ALA A  38      36.368 -16.308   2.120  1.00 87.85           N  
ATOM    608  H   ALA A  38      36.294 -16.599   1.156  1.00 87.85           H  
ATOM    609  CA  ALA A  38      35.123 -16.087   2.853  1.00 87.85           C  
ATOM    610  HA  ALA A  38      35.189 -15.138   3.385  1.00 87.85           H  
ATOM    611  C   ALA A  38      34.868 -17.182   3.901  1.00 87.85           C  
ATOM    612  CB  ALA A  38      33.974 -15.997   1.841  1.00 87.85           C  
ATOM    613  HB1 ALA A  38      33.041 -15.806   2.372  1.00 87.85           H  
ATOM    614  HB2 ALA A  38      33.879 -16.935   1.294  1.00 87.85           H  
ATOM    615  HB3 ALA A  38      34.155 -15.181   1.142  1.00 87.85           H  
ATOM    616  O   ALA A  38      34.566 -16.866   5.049  1.00 87.85           O  
ATOM    617  N   ASP A  39      35.071 -18.456   3.549  1.00 87.77           N  
ATOM    618  H   ASP A  39      35.265 -18.677   2.583  1.00 87.77           H  
ATOM    619  CA  ASP A  39      34.907 -19.562   4.501  1.00 87.77           C  
ATOM    620  HA  ASP A  39      33.919 -19.495   4.956  1.00 87.77           H  
ATOM    621  C   ASP A  39      35.953 -19.514   5.615  1.00 87.77           C  
ATOM    622  CB  ASP A  39      35.022 -20.919   3.808  1.00 87.77           C  
ATOM    623  HB2 ASP A  39      36.035 -21.031   3.422  1.00 87.77           H  
ATOM    624  HB3 ASP A  39      34.852 -21.694   4.555  1.00 87.77           H  
ATOM    625  O   ASP A  39      35.642 -19.809   6.764  1.00 87.77           O  
ATOM    626  CG  ASP A  39      34.025 -21.124   2.676  1.00 87.77           C  
ATOM    627  OD1 ASP A  39      32.841 -20.775   2.846  1.00 87.77           O  
ATOM    628  OD2 ASP A  39      34.491 -21.581   1.604  1.00 87.77           O  
ATOM    629  N   LYS A  40      37.191 -19.108   5.307  1.00 86.54           N  
ATOM    630  H   LYS A  40      37.389 -18.924   4.334  1.00 86.54           H  
ATOM    631  CA  LYS A  40      38.239 -18.885   6.313  1.00 86.54           C  
ATOM    632  HA  LYS A  40      38.341 -19.779   6.927  1.00 86.54           H  
ATOM    633  C   LYS A  40      37.835 -17.768   7.271  1.00 86.54           C  
ATOM    634  CB  LYS A  40      39.584 -18.584   5.637  1.00 86.54           C  
ATOM    635  HB2 LYS A  40      39.446 -17.815   4.877  1.00 86.54           H  
ATOM    636  HB3 LYS A  40      40.277 -18.202   6.387  1.00 86.54           H  
ATOM    637  O   LYS A  40      37.920 -17.963   8.478  1.00 86.54           O  
ATOM    638  CG  LYS A  40      40.195 -19.841   5.003  1.00 86.54           C  
ATOM    639  HG2 LYS A  40      40.385 -20.577   5.784  1.00 86.54           H  
ATOM    640  HG3 LYS A  40      39.497 -20.272   4.285  1.00 86.54           H  
ATOM    641  CD  LYS A  40      41.511 -19.510   4.291  1.00 86.54           C  
ATOM    642  HD2 LYS A  40      42.225 -19.120   5.016  1.00 86.54           H  
ATOM    643  HD3 LYS A  40      41.323 -18.757   3.525  1.00 86.54           H  
ATOM    644  CE  LYS A  40      42.063 -20.782   3.639  1.00 86.54           C  
ATOM    645  HE2 LYS A  40      41.325 -21.151   2.927  1.00 86.54           H  
ATOM    646  HE3 LYS A  40      42.186 -21.542   4.410  1.00 86.54           H  
ATOM    647  NZ  LYS A  40      43.354 -20.540   2.949  1.00 86.54           N  
ATOM    648  HZ1 LYS A  40      43.679 -21.398   2.527  1.00 86.54           H  
ATOM    649  HZ2 LYS A  40      44.053 -20.217   3.603  1.00 86.54           H  
ATOM    650  HZ3 LYS A  40      43.234 -19.856   2.216  1.00 86.54           H  
ATOM    651  N   ILE A  41      37.342 -16.639   6.759  1.00 86.16           N  
ATOM    652  H   ILE A  41      37.288 -16.544   5.755  1.00 86.16           H  
ATOM    653  CA  ILE A  41      36.830 -15.548   7.601  1.00 86.16           C  
ATOM    654  HA  ILE A  41      37.617 -15.236   8.286  1.00 86.16           H  
ATOM    655  C   ILE A  41      35.669 -16.031   8.469  1.00 86.16           C  
ATOM    656  CB  ILE A  41      36.421 -14.323   6.753  1.00 86.16           C  
ATOM    657  HB  ILE A  41      35.786 -14.658   5.933  1.00 86.16           H  
ATOM    658  O   ILE A  41      35.631 -15.685   9.639  1.00 86.16           O  
ATOM    659  CG1 ILE A  41      37.684 -13.652   6.173  1.00 86.16           C  
ATOM    660 HG12 ILE A  41      38.320 -14.400   5.699  1.00 86.16           H  
ATOM    661 HG13 ILE A  41      38.260 -13.203   6.982  1.00 86.16           H  
ATOM    662  CG2 ILE A  41      35.629 -13.294   7.588  1.00 86.16           C  
ATOM    663 HG21 ILE A  41      34.689 -13.720   7.939  1.00 86.16           H  
ATOM    664 HG22 ILE A  41      35.364 -12.423   6.989  1.00 86.16           H  
ATOM    665 HG23 ILE A  41      36.216 -12.972   8.449  1.00 86.16           H  
ATOM    666  CD1 ILE A  41      37.370 -12.573   5.131  1.00 86.16           C  
ATOM    667 HD11 ILE A  41      36.889 -11.713   5.596  1.00 86.16           H  
ATOM    668 HD12 ILE A  41      36.721 -12.978   4.355  1.00 86.16           H  
ATOM    669 HD13 ILE A  41      38.305 -12.227   4.689  1.00 86.16           H  
ATOM    670  N   LEU A  42      34.754 -16.851   7.951  1.00 83.77           N  
ATOM    671  H   LEU A  42      34.788 -17.065   6.964  1.00 83.77           H  
ATOM    672  CA  LEU A  42      33.658 -17.394   8.757  1.00 83.77           C  
ATOM    673  HA  LEU A  42      33.210 -16.581   9.328  1.00 83.77           H  
ATOM    674  C   LEU A  42      34.152 -18.402   9.803  1.00 83.77           C  
ATOM    675  CB  LEU A  42      32.590 -18.003   7.836  1.00 83.77           C  
ATOM    676  HB2 LEU A  42      31.903 -18.594   8.442  1.00 83.77           H  
ATOM    677  HB3 LEU A  42      33.077 -18.679   7.133  1.00 83.77           H  
ATOM    678  O   LEU A  42      33.724 -18.328  10.949  1.00 83.77           O  
ATOM    679  CG  LEU A  42      31.769 -16.960   7.054  1.00 83.77           C  
ATOM    680  HG  LEU A  42      32.435 -16.305   6.493  1.00 83.77           H  
ATOM    681  CD1 LEU A  42      30.852 -17.680   6.065  1.00 83.77           C  
ATOM    682 HD11 LEU A  42      31.452 -18.278   5.379  1.00 83.77           H  
ATOM    683 HD12 LEU A  42      30.288 -16.950   5.485  1.00 83.77           H  
ATOM    684 HD13 LEU A  42      30.160 -18.331   6.599  1.00 83.77           H  
ATOM    685  CD2 LEU A  42      30.894 -16.098   7.970  1.00 83.77           C  
ATOM    686 HD21 LEU A  42      31.516 -15.466   8.604  1.00 83.77           H  
ATOM    687 HD22 LEU A  42      30.261 -15.447   7.367  1.00 83.77           H  
ATOM    688 HD23 LEU A  42      30.264 -16.731   8.595  1.00 83.77           H  
ATOM    689  N   LYS A  43      35.089 -19.293   9.455  1.00 83.10           N  
ATOM    690  H   LYS A  43      35.375 -19.312   8.487  1.00 83.10           H  
ATOM    691  CA  LYS A  43      35.690 -20.270  10.381  1.00 83.10           C  
ATOM    692  HA  LYS A  43      34.897 -20.848  10.855  1.00 83.10           H  
ATOM    693  C   LYS A  43      36.443 -19.586  11.526  1.00 83.10           C  
ATOM    694  CB  LYS A  43      36.623 -21.225   9.610  1.00 83.10           C  
ATOM    695  HB2 LYS A  43      37.282 -21.722  10.322  1.00 83.10           H  
ATOM    696  HB3 LYS A  43      37.245 -20.644   8.929  1.00 83.10           H  
ATOM    697  O   LYS A  43      36.268 -19.968  12.678  1.00 83.10           O  
ATOM    698  CG  LYS A  43      35.869 -22.317   8.827  1.00 83.10           C  
ATOM    699  HG2 LYS A  43      35.082 -21.867   8.222  1.00 83.10           H  
ATOM    700  HG3 LYS A  43      35.403 -22.999   9.538  1.00 83.10           H  
ATOM    701  CD  LYS A  43      36.820 -23.107   7.909  1.00 83.10           C  
ATOM    702  HD2 LYS A  43      37.647 -23.501   8.500  1.00 83.10           H  
ATOM    703  HD3 LYS A  43      37.214 -22.428   7.153  1.00 83.10           H  
ATOM    704  CE  LYS A  43      36.087 -24.268   7.216  1.00 83.10           C  
ATOM    705  HE2 LYS A  43      35.754 -24.971   7.980  1.00 83.10           H  
ATOM    706  HE3 LYS A  43      35.200 -23.872   6.722  1.00 83.10           H  
ATOM    707  NZ  LYS A  43      36.934 -24.967   6.209  1.00 83.10           N  
ATOM    708  HZ1 LYS A  43      36.472 -25.787   5.843  1.00 83.10           H  
ATOM    709  HZ2 LYS A  43      37.846 -25.228   6.557  1.00 83.10           H  
ATOM    710  HZ3 LYS A  43      37.066 -24.383   5.396  1.00 83.10           H  
ATOM    711  N   TYR A  44      37.257 -18.573  11.223  1.00 83.00           N  
ATOM    712  H   TYR A  44      37.384 -18.335  10.250  1.00 83.00           H  
ATOM    713  CA  TYR A  44      38.020 -17.834  12.236  1.00 83.00           C  
ATOM    714  HA  TYR A  44      38.348 -18.529  13.008  1.00 83.00           H  
ATOM    715  C   TYR A  44      37.174 -16.771  12.948  1.00 83.00           C  
ATOM    716  CB  TYR A  44      39.269 -17.211  11.592  1.00 83.00           C  
ATOM    717  HB2 TYR A  44      38.957 -16.532  10.798  1.00 83.00           H  
ATOM    718  HB3 TYR A  44      39.784 -16.615  12.345  1.00 83.00           H  
ATOM    719  O   TYR A  44      37.311 -16.574  14.151  1.00 83.00           O  
ATOM    720  CG  TYR A  44      40.262 -18.223  11.041  1.00 83.00           C  
ATOM    721  CD1 TYR A  44      40.831 -19.185  11.897  1.00 83.00           C  
ATOM    722  HD1 TYR A  44      40.575 -19.193  12.946  1.00 83.00           H  
ATOM    723  CD2 TYR A  44      40.628 -18.198   9.681  1.00 83.00           C  
ATOM    724  HD2 TYR A  44      40.232 -17.429   9.035  1.00 83.00           H  
ATOM    725  CE1 TYR A  44      41.736 -20.139  11.392  1.00 83.00           C  
ATOM    726  HE1 TYR A  44      42.166 -20.874  12.056  1.00 83.00           H  
ATOM    727  CE2 TYR A  44      41.514 -19.163   9.165  1.00 83.00           C  
ATOM    728  HE2 TYR A  44      41.794 -19.155   8.122  1.00 83.00           H  
ATOM    729  OH  TYR A  44      42.933 -21.055   9.519  1.00 83.00           O  
ATOM    730  HH  TYR A  44      43.269 -21.629  10.211  1.00 83.00           H  
ATOM    731  CZ  TYR A  44      42.070 -20.134  10.021  1.00 83.00           C  
ATOM    732  N   GLY A  45      36.270 -16.114  12.227  1.00 75.01           N  
ATOM    733  H   GLY A  45      36.202 -16.310  11.238  1.00 75.01           H  
ATOM    734  CA  GLY A  45      35.392 -15.069  12.749  1.00 75.01           C  
ATOM    735  HA2 GLY A  45      34.899 -14.569  11.915  1.00 75.01           H  
ATOM    736  HA3 GLY A  45      35.983 -14.336  13.297  1.00 75.01           H  
ATOM    737  C   GLY A  45      34.314 -15.616  13.679  1.00 75.01           C  
ATOM    738  O   GLY A  45      34.041 -15.000  14.704  1.00 75.01           O  
ATOM    739  N   ALA A  46      33.766 -16.805  13.402  1.00 67.51           N  
ATOM    740  H   ALA A  46      33.998 -17.276  12.540  1.00 67.51           H  
ATOM    741  CA  ALA A  46      32.796 -17.448  14.292  1.00 67.51           C  
ATOM    742  HA  ALA A  46      32.007 -16.730  14.518  1.00 67.51           H  
ATOM    743  C   ALA A  46      33.408 -17.873  15.638  1.00 67.51           C  
ATOM    744  CB  ALA A  46      32.158 -18.640  13.571  1.00 67.51           C  
ATOM    745  HB1 ALA A  46      31.412 -19.099  14.221  1.00 67.51           H  
ATOM    746  HB2 ALA A  46      32.919 -19.381  13.326  1.00 67.51           H  
ATOM    747  HB3 ALA A  46      31.667 -18.303  12.658  1.00 67.51           H  
ATOM    748  O   ALA A  46      32.690 -17.940  16.630  1.00 67.51           O  
ATOM    749  N   ALA A  47      34.725 -18.103  15.705  1.00 69.11           N  
ATOM    750  H   ALA A  47      35.278 -18.041  14.862  1.00 69.11           H  
ATOM    751  CA  ALA A  47      35.417 -18.371  16.967  1.00 69.11           C  
ATOM    752  HA  ALA A  47      34.817 -19.069  17.551  1.00 69.11           H  
ATOM    753  C   ALA A  47      35.601 -17.108  17.835  1.00 69.11           C  
ATOM    754  CB  ALA A  47      36.756 -19.049  16.650  1.00 69.11           C  
ATOM    755  HB1 ALA A  47      36.588 -19.944  16.051  1.00 69.11           H  
ATOM    756  HB2 ALA A  47      37.247 -19.331  17.581  1.00 69.11           H  
ATOM    757  HB3 ALA A  47      37.404 -18.364  16.103  1.00 69.11           H  
ATOM    758  O   ALA A  47      35.817 -17.225  19.038  1.00 69.11           O  
ATOM    759  N   GLY A  48      35.514 -15.907  17.246  1.00 66.96           N  
ATOM    760  H   GLY A  48      35.317 -15.875  16.256  1.00 66.96           H  
ATOM    761  CA  GLY A  48      35.725 -14.630  17.940  1.00 66.96           C  
ATOM    762  HA2 GLY A  48      36.262 -13.961  17.268  1.00 66.96           H  
ATOM    763  HA3 GLY A  48      36.344 -14.787  18.823  1.00 66.96           H  
ATOM    764  C   GLY A  48      34.449 -13.907  18.384  1.00 66.96           C  
ATOM    765  O   GLY A  48      34.535 -12.921  19.111  1.00 66.96           O  
ATOM    766  N   VAL A  49      33.267 -14.367  17.968  1.00 65.02           N  
ATOM    767  H   VAL A  49      33.252 -15.197  17.391  1.00 65.02           H  
ATOM    768  CA  VAL A  49      31.987 -13.708  18.270  1.00 65.02           C  
ATOM    769  HA  VAL A  49      32.185 -12.716  18.678  1.00 65.02           H  
ATOM    770  C   VAL A  49      31.256 -14.487  19.366  1.00 65.02           C  
ATOM    771  CB  VAL A  49      31.168 -13.480  16.983  1.00 65.02           C  
ATOM    772  HB  VAL A  49      30.978 -14.436  16.495  1.00 65.02           H  
ATOM    773  O   VAL A  49      30.431 -15.358  19.103  1.00 65.02           O  
ATOM    774  CG1 VAL A  49      29.832 -12.788  17.268  1.00 65.02           C  
ATOM    775 HG11 VAL A  49      29.175 -13.507  17.757  1.00 65.02           H  
ATOM    776 HG12 VAL A  49      29.976 -11.913  17.903  1.00 65.02           H  
ATOM    777 HG13 VAL A  49      29.353 -12.487  16.336  1.00 65.02           H  
ATOM    778  CG2 VAL A  49      31.924 -12.571  16.002  1.00 65.02           C  
ATOM    779 HG21 VAL A  49      32.889 -13.006  15.744  1.00 65.02           H  
ATOM    780 HG22 VAL A  49      31.347 -12.454  15.085  1.00 65.02           H  
ATOM    781 HG23 VAL A  49      32.092 -11.593  16.453  1.00 65.02           H  
ATOM    782  N   PHE A  50      31.577 -14.173  20.622  1.00 60.11           N  
ATOM    783  H   PHE A  50      32.311 -13.494  20.767  1.00 60.11           H  
ATOM    784  CA  PHE A  50      30.873 -14.685  21.800  1.00 60.11           C  
ATOM    785  HA  PHE A  50      30.478 -15.675  21.573  1.00 60.11           H  
ATOM    786  C   PHE A  50      29.686 -13.765  22.130  1.00 60.11           C  
ATOM    787  CB  PHE A  50      31.867 -14.847  22.961  1.00 60.11           C  
ATOM    788  HB2 PHE A  50      32.749 -15.368  22.590  1.00 60.11           H  
ATOM    789  HB3 PHE A  50      32.198 -13.864  23.299  1.00 60.11           H  
ATOM    790  O   PHE A  50      29.815 -12.791  22.869  1.00 60.11           O  
ATOM    791  CG  PHE A  50      31.328 -15.632  24.145  1.00 60.11           C  
ATOM    792  CD1 PHE A  50      30.780 -14.967  25.259  1.00 60.11           C  
ATOM    793  HD1 PHE A  50      30.729 -13.888  25.269  1.00 60.11           H  
ATOM    794  CD2 PHE A  50      31.399 -17.039  24.142  1.00 60.11           C  
ATOM    795  HD2 PHE A  50      31.826 -17.555  23.296  1.00 60.11           H  
ATOM    796  CE1 PHE A  50      30.312 -15.703  26.363  1.00 60.11           C  
ATOM    797  HE1 PHE A  50      29.909 -15.188  27.222  1.00 60.11           H  
ATOM    798  CE2 PHE A  50      30.929 -17.775  25.245  1.00 60.11           C  
ATOM    799  HE2 PHE A  50      30.994 -18.853  25.242  1.00 60.11           H  
ATOM    800  CZ  PHE A  50      30.387 -17.107  26.357  1.00 60.11           C  
ATOM    801  HZ  PHE A  50      30.039 -17.672  27.210  1.00 60.11           H  
ATOM    802  N   LEU A  51      28.518 -14.049  21.548  1.00 62.38           N  
ATOM    803  H   LEU A  51      28.485 -14.828  20.905  1.00 62.38           H  
ATOM    804  CA  LEU A  51      27.258 -13.389  21.906  1.00 62.38           C  
ATOM    805  HA  LEU A  51      27.445 -12.342  22.144  1.00 62.38           H  
ATOM    806  C   LEU A  51      26.712 -14.071  23.167  1.00 62.38           C  
ATOM    807  CB  LEU A  51      26.266 -13.456  20.727  1.00 62.38           C  
ATOM    808  HB2 LEU A  51      26.115 -14.504  20.468  1.00 62.38           H  
ATOM    809  HB3 LEU A  51      25.304 -13.060  21.050  1.00 62.38           H  
ATOM    810  O   LEU A  51      26.093 -15.130  23.087  1.00 62.38           O  
ATOM    811  CG  LEU A  51      26.718 -12.694  19.469  1.00 62.38           C  
ATOM    812  HG  LEU A  51      27.736 -13.001  19.226  1.00 62.38           H  
ATOM    813  CD1 LEU A  51      25.819 -13.047  18.284  1.00 62.38           C  
ATOM    814 HD11 LEU A  51      26.165 -12.528  17.390  1.00 62.38           H  
ATOM    815 HD12 LEU A  51      24.791 -12.756  18.500  1.00 62.38           H  
ATOM    816 HD13 LEU A  51      25.859 -14.121  18.101  1.00 62.38           H  
ATOM    817  CD2 LEU A  51      26.708 -11.176  19.654  1.00 62.38           C  
ATOM    818 HD21 LEU A  51      27.010 -10.692  18.725  1.00 62.38           H  
ATOM    819 HD22 LEU A  51      25.709 -10.839  19.930  1.00 62.38           H  
ATOM    820 HD23 LEU A  51      27.415 -10.891  20.433  1.00 62.38           H  
ATOM    821  N   GLY A  52      27.021 -13.508  24.338  1.00 50.42           N  
ATOM    822  H   GLY A  52      27.594 -12.677  24.313  1.00 50.42           H  
ATOM    823  CA  GLY A  52      26.702 -14.085  25.647  1.00 50.42           C  
ATOM    824  HA2 GLY A  52      26.803 -13.314  26.411  1.00 50.42           H  
ATOM    825  HA3 GLY A  52      27.424 -14.872  25.866  1.00 50.42           H  
ATOM    826  C   GLY A  52      25.283 -14.662  25.742  1.00 50.42           C  
ATOM    827  O   GLY A  52      24.301 -13.945  25.593  1.00 50.42           O  
ATOM    828  N   SER A  53      25.181 -15.966  26.013  1.00 54.41           N  
ATOM    829  H   SER A  53      26.052 -16.477  26.036  1.00 54.41           H  
ATOM    830  CA  SER A  53      23.963 -16.754  26.311  1.00 54.41           C  
ATOM    831  HA  SER A  53      24.283 -17.796  26.292  1.00 54.41           H  
ATOM    832  C   SER A  53      22.772 -16.717  25.329  1.00 54.41           C  
ATOM    833  CB  SER A  53      23.507 -16.503  27.751  1.00 54.41           C  
ATOM    834  HB2 SER A  53      24.352 -16.638  28.426  1.00 54.41           H  
ATOM    835  HB3 SER A  53      22.732 -17.221  28.020  1.00 54.41           H  
ATOM    836  O   SER A  53      21.901 -17.576  25.430  1.00 54.41           O  
ATOM    837  OG  SER A  53      22.998 -15.195  27.898  1.00 54.41           O  
ATOM    838  HG  SER A  53      23.351 -14.629  27.207  1.00 54.41           H  
ATOM    839  N   LEU A  54      22.748 -15.835  24.326  1.00 56.35           N  
ATOM    840  H   LEU A  54      23.452 -15.111  24.330  1.00 56.35           H  
ATOM    841  CA  LEU A  54      21.850 -15.893  23.166  1.00 56.35           C  
ATOM    842  HA  LEU A  54      21.008 -16.548  23.391  1.00 56.35           H  
ATOM    843  C   LEU A  54      22.602 -16.546  21.997  1.00 56.35           C  
ATOM    844  CB  LEU A  54      21.279 -14.502  22.823  1.00 56.35           C  
ATOM    845  HB2 LEU A  54      22.058 -13.743  22.900  1.00 56.35           H  
ATOM    846  HB3 LEU A  54      20.963 -14.536  21.781  1.00 56.35           H  
ATOM    847  O   LEU A  54      22.949 -15.917  20.999  1.00 56.35           O  
ATOM    848  CG  LEU A  54      20.045 -14.095  23.651  1.00 56.35           C  
ATOM    849  HG  LEU A  54      19.402 -14.963  23.796  1.00 56.35           H  
ATOM    850  CD1 LEU A  54      20.411 -13.513  25.016  1.00 56.35           C  
ATOM    851 HD11 LEU A  54      21.071 -12.653  24.896  1.00 56.35           H  
ATOM    852 HD12 LEU A  54      19.508 -13.204  25.543  1.00 56.35           H  
ATOM    853 HD13 LEU A  54      20.915 -14.269  25.618  1.00 56.35           H  
ATOM    854  CD2 LEU A  54      19.241 -13.042  22.883  1.00 56.35           C  
ATOM    855 HD21 LEU A  54      18.364 -12.756  23.463  1.00 56.35           H  
ATOM    856 HD22 LEU A  54      19.857 -12.161  22.705  1.00 56.35           H  
ATOM    857 HD23 LEU A  54      18.907 -13.451  21.930  1.00 56.35           H  
ATOM    858  N   GLY A  55      22.934 -17.826  22.160  1.00 46.68           N  
ATOM    859  H   GLY A  55      22.634 -18.287  23.007  1.00 46.68           H  
ATOM    860  CA  GLY A  55      23.768 -18.555  21.210  1.00 46.68           C  
ATOM    861  HA2 GLY A  55      24.605 -17.926  20.905  1.00 46.68           H  
ATOM    862  HA3 GLY A  55      24.174 -19.440  21.700  1.00 46.68           H  
ATOM    863  C   GLY A  55      23.002 -19.009  19.968  1.00 46.68           C  
ATOM    864  O   GLY A  55      22.399 -20.079  19.979  1.00 46.68           O  
ATOM    865  N   ILE A  56      23.104 -18.266  18.861  1.00 56.73           N  
ATOM    866  H   ILE A  56      23.526 -17.353  18.949  1.00 56.73           H  
ATOM    867  CA  ILE A  56      22.920 -18.829  17.511  1.00 56.73           C  
ATOM    868  HA  ILE A  56      22.177 -19.625  17.558  1.00 56.73           H  
ATOM    869  C   ILE A  56      24.256 -19.469  17.119  1.00 56.73           C  
ATOM    870  CB  ILE A  56      22.400 -17.788  16.488  1.00 56.73           C  
ATOM    871  HB  ILE A  56      23.132 -16.985  16.402  1.00 56.73           H  
ATOM    872  O   ILE A  56      25.076 -18.888  16.412  1.00 56.73           O  
ATOM    873  CG1 ILE A  56      21.059 -17.183  16.969  1.00 56.73           C  
ATOM    874 HG12 ILE A  56      20.308 -17.970  17.040  1.00 56.73           H  
ATOM    875 HG13 ILE A  56      21.193 -16.759  17.964  1.00 56.73           H  
ATOM    876  CG2 ILE A  56      22.214 -18.443  15.101  1.00 56.73           C  
ATOM    877 HG21 ILE A  56      21.447 -19.216  15.150  1.00 56.73           H  
ATOM    878 HG22 ILE A  56      23.146 -18.886  14.751  1.00 56.73           H  
ATOM    879 HG23 ILE A  56      21.922 -17.693  14.365  1.00 56.73           H  
ATOM    880  CD1 ILE A  56      20.519 -16.058  16.077  1.00 56.73           C  
ATOM    881 HD11 ILE A  56      21.287 -15.299  15.928  1.00 56.73           H  
ATOM    882 HD12 ILE A  56      20.197 -16.451  15.113  1.00 56.73           H  
ATOM    883 HD13 ILE A  56      19.659 -15.597  16.564  1.00 56.73           H  
ATOM    884  N   GLY A  57      24.521 -20.657  17.659  1.00 51.03           N  
ATOM    885  H   GLY A  57      23.833 -21.064  18.275  1.00 51.03           H  
ATOM    886  CA  GLY A  57      25.675 -21.455  17.263  1.00 51.03           C  
ATOM    887  HA2 GLY A  57      25.868 -22.219  18.016  1.00 51.03           H  
ATOM    888  HA3 GLY A  57      26.558 -20.822  17.176  1.00 51.03           H  
ATOM    889  C   GLY A  57      25.395 -22.143  15.932  1.00 51.03           C  
ATOM    890  O   GLY A  57      24.538 -23.018  15.857  1.00 51.03           O  
ATOM    891  N   THR A  58      26.149 -21.812  14.885  1.00 57.51           N  
ATOM    892  H   THR A  58      26.804 -21.049  14.981  1.00 57.51           H  
ATOM    893  CA  THR A  58      26.181 -22.560  13.615  1.00 57.51           C  
ATOM    894  HA  THR A  58      25.163 -22.866  13.371  1.00 57.51           H  
ATOM    895  C   THR A  58      27.001 -23.852  13.756  1.00 57.51           C  
ATOM    896  CB  THR A  58      26.688 -21.677  12.463  1.00 57.51           C  
ATOM    897  HB  THR A  58      26.813 -22.282  11.565  1.00 57.51           H  
ATOM    898  O   THR A  58      27.834 -24.191  12.923  1.00 57.51           O  
ATOM    899  CG2 THR A  58      25.725 -20.532  12.146  1.00 57.51           C  
ATOM    900 HG21 THR A  58      24.743 -20.937  11.900  1.00 57.51           H  
ATOM    901 HG22 THR A  58      25.629 -19.867  13.004  1.00 57.51           H  
ATOM    902 HG23 THR A  58      26.096 -19.965  11.293  1.00 57.51           H  
ATOM    903  OG1 THR A  58      27.919 -21.094  12.821  1.00 57.51           O  
ATOM    904  HG1 THR A  58      28.258 -20.615  12.061  1.00 57.51           H  
ATOM    905  N   GLY A  59      26.797 -24.588  14.847  1.00 52.27           N  
ATOM    906  H   GLY A  59      26.040 -24.300  15.451  1.00 52.27           H  
ATOM    907  CA  GLY A  59      27.327 -25.932  15.055  1.00 52.27           C  
ATOM    908  HA2 GLY A  59      27.764 -26.004  16.051  1.00 52.27           H  
ATOM    909  HA3 GLY A  59      28.098 -26.167  14.321  1.00 52.27           H  
ATOM    910  C   GLY A  59      26.189 -26.940  14.947  1.00 52.27           C  
ATOM    911  O   GLY A  59      25.061 -26.638  15.323  1.00 52.27           O  
ATOM    912  N   ARG A  60      26.461 -28.148  14.442  1.00 54.08           N  
ATOM    913  H   ARG A  60      27.415 -28.323  14.157  1.00 54.08           H  
ATOM    914  CA  ARG A  60      25.535 -29.294  14.524  1.00 54.08           C  
ATOM    915  HA  ARG A  60      24.570 -29.022  14.096  1.00 54.08           H  
ATOM    916  C   ARG A  60      25.284 -29.621  16.009  1.00 54.08           C  
ATOM    917  CB  ARG A  60      26.129 -30.502  13.765  1.00 54.08           C  
ATOM    918  HB2 ARG A  60      27.217 -30.430  13.753  1.00 54.08           H  
ATOM    919  HB3 ARG A  60      25.873 -31.416  14.300  1.00 54.08           H  
ATOM    920  O   ARG A  60      25.988 -30.438  16.588  1.00 54.08           O  
ATOM    921  CG  ARG A  60      25.600 -30.681  12.335  1.00 54.08           C  
ATOM    922  HG2 ARG A  60      24.531 -30.892  12.380  1.00 54.08           H  
ATOM    923  HG3 ARG A  60      25.765 -29.772  11.757  1.00 54.08           H  
ATOM    924  CD  ARG A  60      26.338 -31.858  11.675  1.00 54.08           C  
ATOM    925  HD2 ARG A  60      27.350 -31.534  11.434  1.00 54.08           H  
ATOM    926  HD3 ARG A  60      26.400 -32.677  12.392  1.00 54.08           H  
ATOM    927  NE  ARG A  60      25.655 -32.354  10.463  1.00 54.08           N  
ATOM    928  HE  ARG A  60      24.697 -32.062  10.334  1.00 54.08           H  
ATOM    929  NH1 ARG A  60      27.375 -33.650   9.660  1.00 54.08           N  
ATOM    930 HH11 ARG A  60      27.960 -33.331  10.420  1.00 54.08           H  
ATOM    931 HH12 ARG A  60      27.725 -34.336   9.007  1.00 54.08           H  
ATOM    932  NH2 ARG A  60      25.403 -33.675   8.622  1.00 54.08           N  
ATOM    933 HH21 ARG A  60      25.770 -34.361   7.979  1.00 54.08           H  
ATOM    934 HH22 ARG A  60      24.433 -33.400   8.556  1.00 54.08           H  
ATOM    935  CZ  ARG A  60      26.146 -33.218   9.591  1.00 54.08           C  
ATOM    936  N   GLY A  61      24.340 -28.929  16.638  1.00 50.51           N  
ATOM    937  H   GLY A  61      23.912 -28.166  16.133  1.00 50.51           H  
ATOM    938  CA  GLY A  61      24.034 -29.030  18.063  1.00 50.51           C  
ATOM    939  HA2 GLY A  61      24.860 -29.487  18.607  1.00 50.51           H  
ATOM    940  HA3 GLY A  61      23.881 -28.029  18.466  1.00 50.51           H  
ATOM    941  C   GLY A  61      22.759 -29.827  18.295  1.00 50.51           C  
ATOM    942  O   GLY A  61      21.660 -29.320  18.105  1.00 50.51           O  
ATOM    943  N   SER A  62      22.936 -31.085  18.685  1.00 47.22           N  
ATOM    944  H   SER A  62      23.896 -31.389  18.768  1.00 47.22           H  
ATOM    945  CA  SER A  62      21.921 -31.983  19.240  1.00 47.22           C  
ATOM    946  HA  SER A  62      21.260 -32.335  18.448  1.00 47.22           H  
ATOM    947  C   SER A  62      21.096 -31.291  20.335  1.00 47.22           C  
ATOM    948  CB  SER A  62      22.689 -33.170  19.831  1.00 47.22           C  
ATOM    949  HB2 SER A  62      23.187 -33.710  19.026  1.00 47.22           H  
ATOM    950  HB3 SER A  62      23.447 -32.805  20.524  1.00 47.22           H  
ATOM    951  O   SER A  62      21.669 -30.722  21.263  1.00 47.22           O  
ATOM    952  OG  SER A  62      21.850 -34.062  20.520  1.00 47.22           O  
ATOM    953  HG  SER A  62      21.604 -33.693  21.371  1.00 47.22           H  
ATOM    954  N   GLY A  63      19.764 -31.356  20.243  1.00 46.87           N  
ATOM    955  H   GLY A  63      19.362 -31.871  19.472  1.00 46.87           H  
ATOM    956  CA  GLY A  63      18.844 -30.779  21.226  1.00 46.87           C  
ATOM    957  HA2 GLY A  63      17.814 -30.939  20.904  1.00 46.87           H  
ATOM    958  HA3 GLY A  63      19.019 -29.705  21.293  1.00 46.87           H  
ATOM    959  C   GLY A  63      19.010 -31.411  22.609  1.00 46.87           C  
ATOM    960  O   GLY A  63      18.826 -32.615  22.773  1.00 46.87           O  
ATOM    961  N   GLY A  64      19.378 -30.593  23.596  1.00 46.73           N  
ATOM    962  H   GLY A  64      19.547 -29.624  23.368  1.00 46.73           H  
ATOM    963  CA  GLY A  64      19.355 -30.963  25.010  1.00 46.73           C  
ATOM    964  HA2 GLY A  64      19.820 -31.941  25.132  1.00 46.73           H  
ATOM    965  HA3 GLY A  64      19.924 -30.235  25.589  1.00 46.73           H  
ATOM    966  C   GLY A  64      17.926 -31.016  25.563  1.00 46.73           C  
ATOM    967  O   GLY A  64      17.019 -30.397  25.017  1.00 46.73           O  
ATOM    968  N   SER A  65      17.763 -31.747  26.669  1.00 57.31           N  
ATOM    969  H   SER A  65      18.608 -32.177  27.018  1.00 57.31           H  
ATOM    970  CA  SER A  65      16.523 -32.202  27.337  1.00 57.31           C  
ATOM    971  HA  SER A  65      16.090 -33.010  26.747  1.00 57.31           H  
ATOM    972  C   SER A  65      15.399 -31.168  27.584  1.00 57.31           C  
ATOM    973  CB  SER A  65      16.975 -32.784  28.687  1.00 57.31           C  
ATOM    974  HB2 SER A  65      17.856 -33.409  28.537  1.00 57.31           H  
ATOM    975  HB3 SER A  65      17.240 -31.966  29.356  1.00 57.31           H  
ATOM    976  O   SER A  65      14.279 -31.544  27.914  1.00 57.31           O  
ATOM    977  OG  SER A  65      15.982 -33.576  29.289  1.00 57.31           O  
ATOM    978  HG  SER A  65      16.098 -33.588  30.242  1.00 57.31           H  
ATOM    979  N   LEU A  66      15.649 -29.868  27.415  1.00 47.24           N  
ATOM    980  H   LEU A  66      16.529 -29.615  26.988  1.00 47.24           H  
ATOM    981  CA  LEU A  66      14.670 -28.793  27.613  1.00 47.24           C  
ATOM    982  HA  LEU A  66      13.676 -29.212  27.773  1.00 47.24           H  
ATOM    983  C   LEU A  66      14.600 -27.946  26.334  1.00 47.24           C  
ATOM    984  CB  LEU A  66      15.056 -27.984  28.868  1.00 47.24           C  
ATOM    985  HB2 LEU A  66      14.377 -27.136  28.957  1.00 47.24           H  
ATOM    986  HB3 LEU A  66      16.060 -27.587  28.723  1.00 47.24           H  
ATOM    987  O   LEU A  66      15.372 -27.009  26.151  1.00 47.24           O  
ATOM    988  CG  LEU A  66      15.024 -28.786  30.186  1.00 47.24           C  
ATOM    989  HG  LEU A  66      15.641 -29.680  30.090  1.00 47.24           H  
ATOM    990  CD1 LEU A  66      15.610 -27.940  31.315  1.00 47.24           C  
ATOM    991 HD11 LEU A  66      15.016 -27.037  31.452  1.00 47.24           H  
ATOM    992 HD12 LEU A  66      15.610 -28.512  32.243  1.00 47.24           H  
ATOM    993 HD13 LEU A  66      16.637 -27.662  31.075  1.00 47.24           H  
ATOM    994  CD2 LEU A  66      13.608 -29.203  30.587  1.00 47.24           C  
ATOM    995 HD21 LEU A  66      12.962 -28.327  30.659  1.00 47.24           H  
ATOM    996 HD22 LEU A  66      13.632 -29.712  31.551  1.00 47.24           H  
ATOM    997 HD23 LEU A  66      13.200 -29.896  29.851  1.00 47.24           H  
ATOM    998  N   GLY A  67      13.724 -28.350  25.408  1.00 54.10           N  
ATOM    999  H   GLY A  67      13.139 -29.139  25.643  1.00 54.10           H  
ATOM   1000  CA  GLY A  67      13.612 -27.791  24.058  1.00 54.10           C  
ATOM   1001  HA2 GLY A  67      14.550 -27.981  23.537  1.00 54.10           H  
ATOM   1002  HA3 GLY A  67      12.816 -28.307  23.520  1.00 54.10           H  
ATOM   1003  C   GLY A  67      13.322 -26.285  24.001  1.00 54.10           C  
ATOM   1004  O   GLY A  67      12.689 -25.712  24.885  1.00 54.10           O  
ATOM   1005  N   TYR A  68      13.783 -25.651  22.920  1.00 54.28           N  
ATOM   1006  H   TYR A  68      14.308 -26.193  22.248  1.00 54.28           H  
ATOM   1007  CA  TYR A  68      13.606 -24.227  22.633  1.00 54.28           C  
ATOM   1008  HA  TYR A  68      14.121 -23.653  23.404  1.00 54.28           H  
ATOM   1009  C   TYR A  68      12.126 -23.806  22.626  1.00 54.28           C  
ATOM   1010  CB  TYR A  68      14.248 -23.906  21.271  1.00 54.28           C  
ATOM   1011  HB2 TYR A  68      13.918 -22.914  20.963  1.00 54.28           H  
ATOM   1012  HB3 TYR A  68      13.879 -24.608  20.523  1.00 54.28           H  
ATOM   1013  O   TYR A  68      11.319 -24.357  21.878  1.00 54.28           O  
ATOM   1014  CG  TYR A  68      15.766 -23.914  21.266  1.00 54.28           C  
ATOM   1015  CD1 TYR A  68      16.462 -22.728  21.572  1.00 54.28           C  
ATOM   1016  HD1 TYR A  68      15.915 -21.829  21.815  1.00 54.28           H  
ATOM   1017  CD2 TYR A  68      16.484 -25.086  20.951  1.00 54.28           C  
ATOM   1018  HD2 TYR A  68      15.957 -25.995  20.702  1.00 54.28           H  
ATOM   1019  CE1 TYR A  68      17.870 -22.708  21.570  1.00 54.28           C  
ATOM   1020  HE1 TYR A  68      18.398 -21.797  21.808  1.00 54.28           H  
ATOM   1021  CE2 TYR A  68      17.893 -25.072  20.954  1.00 54.28           C  
ATOM   1022  HE2 TYR A  68      18.456 -25.962  20.717  1.00 54.28           H  
ATOM   1023  OH  TYR A  68      19.947 -23.873  21.258  1.00 54.28           O  
ATOM   1024  HH  TYR A  68      20.299 -23.005  21.467  1.00 54.28           H  
ATOM   1025  CZ  TYR A  68      18.588 -23.884  21.264  1.00 54.28           C  
ATOM   1026  N   VAL A  69      11.796 -22.771  23.405  1.00 58.20           N  
ATOM   1027  H   VAL A  69      12.505 -22.398  24.020  1.00 58.20           H  
ATOM   1028  CA  VAL A  69      10.510 -22.062  23.354  1.00 58.20           C  
ATOM   1029  HA  VAL A  69       9.724 -22.777  23.113  1.00 58.20           H  
ATOM   1030  C   VAL A  69      10.599 -20.984  22.265  1.00 58.20           C  
ATOM   1031  CB  VAL A  69      10.165 -21.435  24.722  1.00 58.20           C  
ATOM   1032  HB  VAL A  69      10.958 -20.746  25.014  1.00 58.20           H  
ATOM   1033  O   VAL A  69      11.403 -20.059  22.407  1.00 58.20           O  
ATOM   1034  CG1 VAL A  69       8.839 -20.662  24.682  1.00 58.20           C  
ATOM   1035 HG11 VAL A  69       8.611 -20.268  25.673  1.00 58.20           H  
ATOM   1036 HG12 VAL A  69       8.910 -19.819  23.994  1.00 58.20           H  
ATOM   1037 HG13 VAL A  69       8.029 -21.318  24.364  1.00 58.20           H  
ATOM   1038  CG2 VAL A  69      10.044 -22.514  25.806  1.00 58.20           C  
ATOM   1039 HG21 VAL A  69      10.990 -23.044  25.925  1.00 58.20           H  
ATOM   1040 HG22 VAL A  69       9.791 -22.054  26.761  1.00 58.20           H  
ATOM   1041 HG23 VAL A  69       9.269 -23.232  25.537  1.00 58.20           H  
ATOM   1042  N   PRO A  70       9.826 -21.062  21.167  1.00 58.48           N  
ATOM   1043  CA  PRO A  70       9.795 -19.990  20.184  1.00 58.48           C  
ATOM   1044  HA  PRO A  70      10.813 -19.740  19.887  1.00 58.48           H  
ATOM   1045  C   PRO A  70       9.130 -18.745  20.783  1.00 58.48           C  
ATOM   1046  CB  PRO A  70       9.054 -20.552  18.970  1.00 58.48           C  
ATOM   1047  HB2 PRO A  70       8.484 -19.786  18.443  1.00 58.48           H  
ATOM   1048  HB3 PRO A  70       9.770 -21.024  18.297  1.00 58.48           H  
ATOM   1049  O   PRO A  70       8.034 -18.797  21.341  1.00 58.48           O  
ATOM   1050  CG  PRO A  70       8.146 -21.622  19.575  1.00 58.48           C  
ATOM   1051  HG2 PRO A  70       7.925 -22.416  18.862  1.00 58.48           H  
ATOM   1052  HG3 PRO A  70       7.224 -21.158  19.927  1.00 58.48           H  
ATOM   1053  CD  PRO A  70       8.937 -22.145  20.774  1.00 58.48           C  
ATOM   1054  HD2 PRO A  70       9.530 -23.010  20.477  1.00 58.48           H  
ATOM   1055  HD3 PRO A  70       8.252 -22.413  21.579  1.00 58.48           H  
ATOM   1056  N   VAL A  71       9.815 -17.612  20.645  1.00 49.51           N  
ATOM   1057  H   VAL A  71      10.724 -17.672  20.209  1.00 49.51           H  
ATOM   1058  CA  VAL A  71       9.350 -16.280  21.040  1.00 49.51           C  
ATOM   1059  HA  VAL A  71       9.114 -16.290  22.104  1.00 49.51           H  
ATOM   1060  C   VAL A  71       8.082 -15.943  20.246  1.00 49.51           C  
ATOM   1061  CB  VAL A  71      10.474 -15.249  20.796  1.00 49.51           C  
ATOM   1062  HB  VAL A  71      10.721 -15.227  19.735  1.00 49.51           H  
ATOM   1063  O   VAL A  71       8.138 -15.735  19.037  1.00 49.51           O  
ATOM   1064  CG1 VAL A  71      10.065 -13.838  21.230  1.00 49.51           C  
ATOM   1065 HG11 VAL A  71      10.890 -13.145  21.061  1.00 49.51           H  
ATOM   1066 HG12 VAL A  71       9.212 -13.496  20.644  1.00 49.51           H  
ATOM   1067 HG13 VAL A  71       9.804 -13.829  22.288  1.00 49.51           H  
ATOM   1068  CG2 VAL A  71      11.747 -15.626  21.573  1.00 49.51           C  
ATOM   1069 HG21 VAL A  71      11.526 -15.703  22.637  1.00 49.51           H  
ATOM   1070 HG22 VAL A  71      12.150 -16.577  21.224  1.00 49.51           H  
ATOM   1071 HG23 VAL A  71      12.511 -14.862  21.423  1.00 49.51           H  
ATOM   1072  N   GLY A  72       6.935 -15.935  20.929  1.00 49.58           N  
ATOM   1073  H   GLY A  72       6.979 -16.215  21.898  1.00 49.58           H  
ATOM   1074  CA  GLY A  72       5.627 -15.644  20.329  1.00 49.58           C  
ATOM   1075  HA2 GLY A  72       5.612 -14.601  20.011  1.00 49.58           H  
ATOM   1076  HA3 GLY A  72       5.507 -16.264  19.441  1.00 49.58           H  
ATOM   1077  C   GLY A  72       4.402 -15.878  21.225  1.00 49.58           C  
ATOM   1078  O   GLY A  72       3.284 -15.614  20.793  1.00 49.58           O  
ATOM   1079  N   SER A  73       4.561 -16.346  22.467  1.00 41.34           N  
ATOM   1080  H   SER A  73       5.483 -16.590  22.800  1.00 41.34           H  
ATOM   1081  CA  SER A  73       3.440 -16.613  23.378  1.00 41.34           C  
ATOM   1082  HA  SER A  73       2.581 -16.927  22.785  1.00 41.34           H  
ATOM   1083  C   SER A  73       3.006 -15.363  24.157  1.00 41.34           C  
ATOM   1084  CB  SER A  73       3.777 -17.791  24.297  1.00 41.34           C  
ATOM   1085  HB2 SER A  73       2.921 -18.013  24.934  1.00 41.34           H  
ATOM   1086  HB3 SER A  73       4.002 -18.671  23.694  1.00 41.34           H  
ATOM   1087  O   SER A  73       3.322 -15.206  25.336  1.00 41.34           O  
ATOM   1088  OG  SER A  73       4.894 -17.479  25.102  1.00 41.34           O  
ATOM   1089  HG  SER A  73       4.658 -16.706  25.620  1.00 41.34           H  
ATOM   1090  N   GLY A  74       2.273 -14.475  23.486  1.00 43.72           N  
ATOM   1091  H   GLY A  74       2.121 -14.658  22.504  1.00 43.72           H  
ATOM   1092  CA  GLY A  74       1.361 -13.526  24.126  1.00 43.72           C  
ATOM   1093  HA2 GLY A  74       1.751 -13.223  25.098  1.00 43.72           H  
ATOM   1094  HA3 GLY A  74       1.253 -12.638  23.504  1.00 43.72           H  
ATOM   1095  C   GLY A  74      -0.017 -14.170  24.293  1.00 43.72           C  
ATOM   1096  O   GLY A  74      -0.514 -14.834  23.388  1.00 43.72           O  
ATOM   1097  N   GLN A  75      -0.600 -14.011  25.475  1.00 38.98           N  
ATOM   1098  H   GLN A  75      -0.134 -13.408  26.138  1.00 38.98           H  
ATOM   1099  CA  GLN A  75      -1.893 -14.551  25.890  1.00 38.98           C  
ATOM   1100  HA  GLN A  75      -1.842 -15.639  25.904  1.00 38.98           H  
ATOM   1101  C   GLN A  75      -3.019 -14.112  24.933  1.00 38.98           C  
ATOM   1102  CB  GLN A  75      -2.161 -14.035  27.316  1.00 38.98           C  
ATOM   1103  HB2 GLN A  75      -3.150 -14.365  27.631  1.00 38.98           H  
ATOM   1104  HB3 GLN A  75      -2.161 -12.946  27.294  1.00 38.98           H  
ATOM   1105  O   GLN A  75      -3.207 -12.924  24.696  1.00 38.98           O  
ATOM   1106  CG  GLN A  75      -1.126 -14.519  28.355  1.00 38.98           C  
ATOM   1107  HG2 GLN A  75      -0.114 -14.373  27.979  1.00 38.98           H  
ATOM   1108  HG3 GLN A  75      -1.269 -15.584  28.536  1.00 38.98           H  
ATOM   1109  CD  GLN A  75      -1.226 -13.774  29.685  1.00 38.98           C  
ATOM   1110  NE2 GLN A  75      -0.280 -13.949  30.581  1.00 38.98           N  
ATOM   1111 HE21 GLN A  75      -0.402 -13.429  31.438  1.00 38.98           H  
ATOM   1112 HE22 GLN A  75       0.501 -14.570  30.423  1.00 38.98           H  
ATOM   1113  OE1 GLN A  75      -2.138 -13.014  29.945  1.00 38.98           O  
ATOM   1114  N   GLY A  76      -3.773 -15.067  24.382  1.00 40.64           N  
ATOM   1115  H   GLY A  76      -3.511 -16.031  24.527  1.00 40.64           H  
ATOM   1116  CA  GLY A  76      -4.886 -14.779  23.476  1.00 40.64           C  
ATOM   1117  HA2 GLY A  76      -5.615 -14.146  23.982  1.00 40.64           H  
ATOM   1118  HA3 GLY A  76      -4.509 -14.233  22.611  1.00 40.64           H  
ATOM   1119  C   GLY A  76      -5.566 -16.051  22.975  1.00 40.64           C  
ATOM   1120  O   GLY A  76      -5.099 -16.673  22.033  1.00 40.64           O  
ATOM   1121  N   VAL A  77      -6.633 -16.443  23.673  1.00 39.77           N  
ATOM   1122  H   VAL A  77      -6.829 -15.871  24.483  1.00 39.77           H  
ATOM   1123  CA  VAL A  77      -7.749 -17.325  23.278  1.00 39.77           C  
ATOM   1124  HA  VAL A  77      -8.041 -17.859  24.183  1.00 39.77           H  
ATOM   1125  C   VAL A  77      -7.455 -18.393  22.208  1.00 39.77           C  
ATOM   1126  CB  VAL A  77      -8.975 -16.476  22.873  1.00 39.77           C  
ATOM   1127  HB  VAL A  77      -8.837 -16.085  21.864  1.00 39.77           H  
ATOM   1128  O   VAL A  77      -7.412 -18.129  21.007  1.00 39.77           O  
ATOM   1129  CG1 VAL A  77     -10.250 -17.324  22.919  1.00 39.77           C  
ATOM   1130 HG11 VAL A  77     -10.125 -18.247  22.352  1.00 39.77           H  
ATOM   1131 HG12 VAL A  77     -11.082 -16.761  22.496  1.00 39.77           H  
ATOM   1132 HG13 VAL A  77     -10.493 -17.587  23.948  1.00 39.77           H  
ATOM   1133  CG2 VAL A  77      -9.206 -15.290  23.825  1.00 39.77           C  
ATOM   1134 HG21 VAL A  77      -9.253 -15.632  24.859  1.00 39.77           H  
ATOM   1135 HG22 VAL A  77      -8.416 -14.548  23.715  1.00 39.77           H  
ATOM   1136 HG23 VAL A  77     -10.148 -14.800  23.577  1.00 39.77           H  
ATOM   1137  N   ARG A  78      -7.396 -19.657  22.644  1.00 38.72           N  
ATOM   1138  H   ARG A  78      -7.485 -19.807  23.639  1.00 38.72           H  
ATOM   1139  CA  ARG A  78      -7.530 -20.820  21.760  1.00 38.72           C  
ATOM   1140  HA  ARG A  78      -6.837 -20.726  20.924  1.00 38.72           H  
ATOM   1141  C   ARG A  78      -8.951 -20.851  21.182  1.00 38.72           C  
ATOM   1142  CB  ARG A  78      -7.233 -22.123  22.534  1.00 38.72           C  
ATOM   1143  HB2 ARG A  78      -7.475 -22.963  21.884  1.00 38.72           H  
ATOM   1144  HB3 ARG A  78      -7.881 -22.179  23.409  1.00 38.72           H  
ATOM   1145  O   ARG A  78      -9.846 -21.422  21.797  1.00 38.72           O  
ATOM   1146  CG  ARG A  78      -5.773 -22.270  22.986  1.00 38.72           C  
ATOM   1147  HG2 ARG A  78      -5.523 -21.478  23.692  1.00 38.72           H  
ATOM   1148  HG3 ARG A  78      -5.120 -22.194  22.117  1.00 38.72           H  
ATOM   1149  CD  ARG A  78      -5.570 -23.638  23.656  1.00 38.72           C  
ATOM   1150  HD2 ARG A  78      -5.881 -24.410  22.952  1.00 38.72           H  
ATOM   1151  HD3 ARG A  78      -6.205 -23.697  24.540  1.00 38.72           H  
ATOM   1152  NE  ARG A  78      -4.162 -23.855  24.048  1.00 38.72           N  
ATOM   1153  HE  ARG A  78      -3.601 -23.028  24.192  1.00 38.72           H  
ATOM   1154  NH1 ARG A  78      -4.210 -26.153  24.125  1.00 38.72           N  
ATOM   1155 HH11 ARG A  78      -3.758 -27.033  24.328  1.00 38.72           H  
ATOM   1156 HH12 ARG A  78      -5.198 -26.136  23.915  1.00 38.72           H  
ATOM   1157  NH2 ARG A  78      -2.319 -25.076  24.601  1.00 38.72           N  
ATOM   1158 HH21 ARG A  78      -1.885 -25.969  24.789  1.00 38.72           H  
ATOM   1159 HH22 ARG A  78      -1.793 -24.226  24.747  1.00 38.72           H  
ATOM   1160  CZ  ARG A  78      -3.574 -25.022  24.253  1.00 38.72           C  
ATOM   1161  N   LEU A  79      -9.165 -20.286  19.992  1.00 42.30           N  
ATOM   1162  H   LEU A  79      -8.439 -19.706  19.597  1.00 42.30           H  
ATOM   1163  CA  LEU A  79     -10.297 -20.691  19.154  1.00 42.30           C  
ATOM   1164  HA  LEU A  79     -11.183 -20.796  19.780  1.00 42.30           H  
ATOM   1165  C   LEU A  79      -9.978 -22.083  18.596  1.00 42.30           C  
ATOM   1166  CB  LEU A  79     -10.628 -19.662  18.050  1.00 42.30           C  
ATOM   1167  HB2 LEU A  79     -11.002 -20.213  17.187  1.00 42.30           H  
ATOM   1168  HB3 LEU A  79      -9.729 -19.134  17.733  1.00 42.30           H  
ATOM   1169  O   LEU A  79      -9.372 -22.238  17.541  1.00 42.30           O  
ATOM   1170  CG  LEU A  79     -11.731 -18.663  18.452  1.00 42.30           C  
ATOM   1171  HG  LEU A  79     -12.543 -19.201  18.940  1.00 42.30           H  
ATOM   1172  CD1 LEU A  79     -11.204 -17.591  19.401  1.00 42.30           C  
ATOM   1173 HD11 LEU A  79     -10.387 -17.038  18.936  1.00 42.30           H  
ATOM   1174 HD12 LEU A  79     -10.841 -18.074  20.307  1.00 42.30           H  
ATOM   1175 HD13 LEU A  79     -12.007 -16.904  19.668  1.00 42.30           H  
ATOM   1176  CD2 LEU A  79     -12.305 -17.966  17.220  1.00 42.30           C  
ATOM   1177 HD21 LEU A  79     -12.707 -18.709  16.532  1.00 42.30           H  
ATOM   1178 HD22 LEU A  79     -11.527 -17.392  16.717  1.00 42.30           H  
ATOM   1179 HD23 LEU A  79     -13.112 -17.297  17.520  1.00 42.30           H  
ATOM   1180  N   GLY A  80     -10.370 -23.103  19.356  1.00 41.59           N  
ATOM   1181  H   GLY A  80     -10.776 -22.874  20.252  1.00 41.59           H  
ATOM   1182  CA  GLY A  80     -10.395 -24.507  18.947  1.00 41.59           C  
ATOM   1183  HA2 GLY A  80     -10.497 -25.137  19.830  1.00 41.59           H  
ATOM   1184  HA3 GLY A  80      -9.458 -24.751  18.448  1.00 41.59           H  
ATOM   1185  C   GLY A  80     -11.541 -24.841  17.988  1.00 41.59           C  
ATOM   1186  O   GLY A  80     -11.973 -25.987  17.938  1.00 41.59           O  
ATOM   1187  N   THR A  81     -12.050 -23.876  17.221  1.00 42.54           N  
ATOM   1188  H   THR A  81     -11.652 -22.948  17.251  1.00 42.54           H  
ATOM   1189  CA  THR A  81     -12.983 -24.154  16.134  1.00 42.54           C  
ATOM   1190  HA  THR A  81     -13.573 -25.037  16.381  1.00 42.54           H  
ATOM   1191  C   THR A  81     -12.178 -24.480  14.885  1.00 42.54           C  
ATOM   1192  CB  THR A  81     -13.988 -23.011  15.921  1.00 42.54           C  
ATOM   1193  HB  THR A  81     -14.450 -23.112  14.939  1.00 42.54           H  
ATOM   1194  O   THR A  81     -11.598 -23.612  14.234  1.00 42.54           O  
ATOM   1195  CG2 THR A  81     -15.080 -23.059  16.989  1.00 42.54           C  
ATOM   1196 HG21 THR A  81     -15.610 -24.010  16.933  1.00 42.54           H  
ATOM   1197 HG22 THR A  81     -14.644 -22.952  17.982  1.00 42.54           H  
ATOM   1198 HG23 THR A  81     -15.797 -22.256  16.823  1.00 42.54           H  
ATOM   1199  OG1 THR A  81     -13.380 -21.742  16.030  1.00 42.54           O  
ATOM   1200  HG1 THR A  81     -14.056 -21.091  15.828  1.00 42.54           H  
ATOM   1201  N   ARG A  82     -12.151 -25.770  14.524  1.00 38.63           N  
ATOM   1202  H   ARG A  82     -12.584 -26.431  15.153  1.00 38.63           H  
ATOM   1203  CA  ARG A  82     -11.966 -26.158  13.125  1.00 38.63           C  
ATOM   1204  HA  ARG A  82     -10.969 -25.887  12.779  1.00 38.63           H  
ATOM   1205  C   ARG A  82     -12.989 -25.353  12.330  1.00 38.63           C  
ATOM   1206  CB  ARG A  82     -12.226 -27.667  12.924  1.00 38.63           C  
ATOM   1207  HB2 ARG A  82     -12.671 -27.811  11.940  1.00 38.63           H  
ATOM   1208  HB3 ARG A  82     -12.949 -28.017  13.661  1.00 38.63           H  
ATOM   1209  O   ARG A  82     -14.173 -25.666  12.362  1.00 38.63           O  
ATOM   1210  CG  ARG A  82     -10.966 -28.539  12.972  1.00 38.63           C  
ATOM   1211  HG2 ARG A  82     -10.479 -28.435  13.941  1.00 38.63           H  
ATOM   1212  HG3 ARG A  82     -10.282 -28.221  12.185  1.00 38.63           H  
ATOM   1213  CD  ARG A  82     -11.367 -30.006  12.746  1.00 38.63           C  
ATOM   1214  HD2 ARG A  82     -11.956 -30.337  13.601  1.00 38.63           H  
ATOM   1215  HD3 ARG A  82     -11.990 -30.064  11.854  1.00 38.63           H  
ATOM   1216  NE  ARG A  82     -10.199 -30.892  12.570  1.00 38.63           N  
ATOM   1217  HE  ARG A  82      -9.289 -30.454  12.569  1.00 38.63           H  
ATOM   1218  NH1 ARG A  82     -11.367 -32.866  12.409  1.00 38.63           N  
ATOM   1219 HH11 ARG A  82     -12.229 -32.367  12.577  1.00 38.63           H  
ATOM   1220 HH12 ARG A  82     -11.388 -33.869  12.298  1.00 38.63           H  
ATOM   1221  NH2 ARG A  82      -9.148 -32.885  12.211  1.00 38.63           N  
ATOM   1222 HH21 ARG A  82      -8.251 -32.421  12.203  1.00 38.63           H  
ATOM   1223 HH22 ARG A  82      -9.197 -33.886  12.093  1.00 38.63           H  
ATOM   1224  CZ  ARG A  82     -10.244 -32.203  12.398  1.00 38.63           C  
ATOM   1225  N   VAL A  83     -12.533 -24.326  11.620  1.00 42.84           N  
ATOM   1226  H   VAL A  83     -11.590 -24.004  11.784  1.00 42.84           H  
ATOM   1227  CA  VAL A  83     -13.258 -23.847  10.451  1.00 42.84           C  
ATOM   1228  HA  VAL A  83     -14.303 -23.678  10.708  1.00 42.84           H  
ATOM   1229  C   VAL A  83     -13.169 -25.007   9.475  1.00 42.84           C  
ATOM   1230  CB  VAL A  83     -12.678 -22.537   9.886  1.00 42.84           C  
ATOM   1231  HB  VAL A  83     -11.641 -22.692   9.585  1.00 42.84           H  
ATOM   1232  O   VAL A  83     -12.163 -25.191   8.789  1.00 42.84           O  
ATOM   1233  CG1 VAL A  83     -13.485 -22.059   8.672  1.00 42.84           C  
ATOM   1234 HG11 VAL A  83     -14.530 -21.915   8.947  1.00 42.84           H  
ATOM   1235 HG12 VAL A  83     -13.430 -22.795   7.870  1.00 42.84           H  
ATOM   1236 HG13 VAL A  83     -13.079 -21.117   8.303  1.00 42.84           H  
ATOM   1237  CG2 VAL A  83     -12.711 -21.427  10.945  1.00 42.84           C  
ATOM   1238 HG21 VAL A  83     -12.094 -21.699  11.801  1.00 42.84           H  
ATOM   1239 HG22 VAL A  83     -13.734 -21.264  11.283  1.00 42.84           H  
ATOM   1240 HG23 VAL A  83     -12.322 -20.501  10.522  1.00 42.84           H  
ATOM   1241  N   THR A  84     -14.181 -25.868   9.499  1.00 42.58           N  
ATOM   1242  H   THR A  84     -14.938 -25.723  10.152  1.00 42.58           H  
ATOM   1243  CA  THR A  84     -14.462 -26.725   8.365  1.00 42.58           C  
ATOM   1244  HA  THR A  84     -13.587 -27.330   8.126  1.00 42.58           H  
ATOM   1245  C   THR A  84     -14.719 -25.759   7.225  1.00 42.58           C  
ATOM   1246  CB  THR A  84     -15.655 -27.660   8.626  1.00 42.58           C  
ATOM   1247  HB  THR A  84     -15.989 -28.095   7.684  1.00 42.58           H  
ATOM   1248  O   THR A  84     -15.723 -25.053   7.172  1.00 42.58           O  
ATOM   1249  CG2 THR A  84     -15.259 -28.778   9.591  1.00 42.58           C  
ATOM   1250 HG21 THR A  84     -14.431 -29.350   9.172  1.00 42.58           H  
ATOM   1251 HG22 THR A  84     -16.108 -29.445   9.742  1.00 42.58           H  
ATOM   1252 HG23 THR A  84     -14.964 -28.356  10.552  1.00 42.58           H  
ATOM   1253  OG1 THR A  84     -16.716 -26.970   9.238  1.00 42.58           O  
ATOM   1254  HG1 THR A  84     -17.525 -27.477   9.130  1.00 42.58           H  
ATOM   1255  N   THR A  85     -13.746 -25.648   6.329  1.00 42.15           N  
ATOM   1256  H   THR A  85     -12.887 -26.164   6.454  1.00 42.15           H  
ATOM   1257  CA  THR A  85     -14.042 -25.184   4.989  1.00 42.15           C  
ATOM   1258  HA  THR A  85     -14.457 -24.177   5.021  1.00 42.15           H  
ATOM   1259  C   THR A  85     -15.106 -26.147   4.484  1.00 42.15           C  
ATOM   1260  CB  THR A  85     -12.777 -25.188   4.114  1.00 42.15           C  
ATOM   1261  HB  THR A  85     -13.063 -25.111   3.065  1.00 42.15           H  
ATOM   1262  O   THR A  85     -14.826 -27.318   4.229  1.00 42.15           O  
ATOM   1263  CG2 THR A  85     -11.866 -24.016   4.477  1.00 42.15           C  
ATOM   1264 HG21 THR A  85     -11.545 -24.098   5.516  1.00 42.15           H  
ATOM   1265 HG22 THR A  85     -10.990 -24.014   3.828  1.00 42.15           H  
ATOM   1266 HG23 THR A  85     -12.404 -23.077   4.344  1.00 42.15           H  
ATOM   1267  OG1 THR A  85     -12.001 -26.351   4.313  1.00 42.15           O  
ATOM   1268  HG1 THR A  85     -11.393 -26.428   3.573  1.00 42.15           H  
ATOM   1269  N   VAL A  86     -16.361 -25.695   4.449  1.00 42.45           N  
ATOM   1270  H   VAL A  86     -16.571 -24.796   4.859  1.00 42.45           H  
ATOM   1271  CA  VAL A  86     -17.424 -26.409   3.753  1.00 42.45           C  
ATOM   1272  HA  VAL A  86     -17.458 -27.443   4.096  1.00 42.45           H  
ATOM   1273  C   VAL A  86     -16.995 -26.385   2.297  1.00 42.45           C  
ATOM   1274  CB  VAL A  86     -18.813 -25.782   3.987  1.00 42.45           C  
ATOM   1275  HB  VAL A  86     -18.807 -24.743   3.660  1.00 42.45           H  
ATOM   1276  O   VAL A  86     -17.202 -25.415   1.571  1.00 42.45           O  
ATOM   1277  CG1 VAL A  86     -19.898 -26.545   3.215  1.00 42.45           C  
ATOM   1278 HG11 VAL A  86     -20.874 -26.105   3.420  1.00 42.45           H  
ATOM   1279 HG12 VAL A  86     -19.911 -27.594   3.512  1.00 42.45           H  
ATOM   1280 HG13 VAL A  86     -19.718 -26.479   2.142  1.00 42.45           H  
ATOM   1281  CG2 VAL A  86     -19.179 -25.824   5.477  1.00 42.45           C  
ATOM   1282 HG21 VAL A  86     -20.169 -25.391   5.623  1.00 42.45           H  
ATOM   1283 HG22 VAL A  86     -18.466 -25.244   6.063  1.00 42.45           H  
ATOM   1284 HG23 VAL A  86     -19.186 -26.853   5.835  1.00 42.45           H  
ATOM   1285  N   ARG A  87     -16.260 -27.424   1.898  1.00 41.94           N  
ATOM   1286  H   ARG A  87     -15.999 -28.102   2.601  1.00 41.94           H  
ATOM   1287  CA  ARG A  87     -16.020 -27.719   0.499  1.00 41.94           C  
ATOM   1288  HA  ARG A  87     -15.512 -26.866   0.050  1.00 41.94           H  
ATOM   1289  C   ARG A  87     -17.418 -27.894  -0.090  1.00 41.94           C  
ATOM   1290  CB  ARG A  87     -15.158 -28.984   0.380  1.00 41.94           C  
ATOM   1291  HB2 ARG A  87     -15.704 -29.835   0.787  1.00 41.94           H  
ATOM   1292  HB3 ARG A  87     -14.252 -28.842   0.967  1.00 41.94           H  
ATOM   1293  O   ARG A  87     -18.162 -28.712   0.453  1.00 41.94           O  
ATOM   1294  CG  ARG A  87     -14.763 -29.277  -1.073  1.00 41.94           C  
ATOM   1295  HG2 ARG A  87     -15.658 -29.444  -1.674  1.00 41.94           H  
ATOM   1296  HG3 ARG A  87     -14.218 -28.423  -1.476  1.00 41.94           H  
ATOM   1297  CD  ARG A  87     -13.876 -30.525  -1.133  1.00 41.94           C  
ATOM   1298  HD2 ARG A  87     -14.461 -31.369  -0.769  1.00 41.94           H  
ATOM   1299  HD3 ARG A  87     -13.018 -30.384  -0.476  1.00 41.94           H  
ATOM   1300  NE  ARG A  87     -13.396 -30.780  -2.506  1.00 41.94           N  
ATOM   1301  HE  ARG A  87     -13.273 -29.971  -3.098  1.00 41.94           H  
ATOM   1302  NH1 ARG A  87     -13.326 -33.077  -2.413  1.00 41.94           N  
ATOM   1303 HH11 ARG A  87     -13.693 -33.049  -1.473  1.00 41.94           H  
ATOM   1304 HH12 ARG A  87     -13.164 -33.964  -2.868  1.00 41.94           H  
ATOM   1305  NH2 ARG A  87     -12.719 -32.032  -4.284  1.00 41.94           N  
ATOM   1306 HH21 ARG A  87     -12.593 -31.196  -4.836  1.00 41.94           H  
ATOM   1307 HH22 ARG A  87     -12.554 -32.932  -4.711  1.00 41.94           H  
ATOM   1308  CZ  ARG A  87     -13.150 -31.956  -3.056  1.00 41.94           C  
ATOM   1309  N   PRO A  88     -17.800 -27.146  -1.134  1.00 44.13           N  
ATOM   1310  CA  PRO A  88     -19.062 -27.412  -1.798  1.00 44.13           C  
ATOM   1311  HA  PRO A  88     -19.894 -27.228  -1.118  1.00 44.13           H  
ATOM   1312  C   PRO A  88     -19.048 -28.886  -2.209  1.00 44.13           C  
ATOM   1313  CB  PRO A  88     -19.132 -26.431  -2.974  1.00 44.13           C  
ATOM   1314  HB2 PRO A  88     -19.593 -26.877  -3.855  1.00 44.13           H  
ATOM   1315  HB3 PRO A  88     -19.689 -25.545  -2.667  1.00 44.13           H  
ATOM   1316  O   PRO A  88     -18.106 -29.343  -2.867  1.00 44.13           O  
ATOM   1317  CG  PRO A  88     -17.675 -26.045  -3.230  1.00 44.13           C  
ATOM   1318  HG2 PRO A  88     -17.589 -25.039  -3.640  1.00 44.13           H  
ATOM   1319  HG3 PRO A  88     -17.221 -26.772  -3.904  1.00 44.13           H  
ATOM   1320  CD  PRO A  88     -17.022 -26.152  -1.855  1.00 44.13           C  
ATOM   1321  HD2 PRO A  88     -17.091 -25.197  -1.335  1.00 44.13           H  
ATOM   1322  HD3 PRO A  88     -15.980 -26.451  -1.971  1.00 44.13           H  
ATOM   1323  N   SER A  89     -20.029 -29.654  -1.735  1.00 49.01           N  
ATOM   1324  H   SER A  89     -20.756 -29.250  -1.161  1.00 49.01           H  
ATOM   1325  CA  SER A  89     -20.244 -31.014  -2.205  1.00 49.01           C  
ATOM   1326  HA  SER A  89     -19.335 -31.598  -2.062  1.00 49.01           H  
ATOM   1327  C   SER A  89     -20.546 -30.916  -3.692  1.00 49.01           C  
ATOM   1328  CB  SER A  89     -21.385 -31.699  -1.439  1.00 49.01           C  
ATOM   1329  HB2 SER A  89     -21.687 -32.605  -1.965  1.00 49.01           H  
ATOM   1330  HB3 SER A  89     -21.026 -31.979  -0.449  1.00 49.01           H  
ATOM   1331  O   SER A  89     -21.567 -30.358  -4.085  1.00 49.01           O  
ATOM   1332  OG  SER A  89     -22.500 -30.839  -1.290  1.00 49.01           O  
ATOM   1333  HG  SER A  89     -22.924 -30.735  -2.145  1.00 49.01           H  
ATOM   1334  N   LEU A  90     -19.625 -31.412  -4.517  1.00 49.72           N  
ATOM   1335  H   LEU A  90     -18.783 -31.798  -4.113  1.00 49.72           H  
ATOM   1336  CA  LEU A  90     -19.900 -31.686  -5.920  1.00 49.72           C  
ATOM   1337  HA  LEU A  90     -20.146 -30.758  -6.437  1.00 49.72           H  
ATOM   1338  C   LEU A  90     -21.094 -32.651  -5.944  1.00 49.72           C  
ATOM   1339  CB  LEU A  90     -18.651 -32.327  -6.556  1.00 49.72           C  
ATOM   1340  HB2 LEU A  90     -18.288 -33.108  -5.887  1.00 49.72           H  
ATOM   1341  HB3 LEU A  90     -18.938 -32.817  -7.486  1.00 49.72           H  
ATOM   1342  O   LEU A  90     -20.971 -33.726  -5.348  1.00 49.72           O  
ATOM   1343  CG  LEU A  90     -17.527 -31.314  -6.843  1.00 49.72           C  
ATOM   1344  HG  LEU A  90     -17.584 -30.485  -6.137  1.00 49.72           H  
ATOM   1345  CD1 LEU A  90     -16.150 -31.963  -6.682  1.00 49.72           C  
ATOM   1346 HD11 LEU A  90     -15.374 -31.230  -6.904  1.00 49.72           H  
ATOM   1347 HD12 LEU A  90     -16.061 -32.803  -7.372  1.00 49.72           H  
ATOM   1348 HD13 LEU A  90     -16.033 -32.319  -5.659  1.00 49.72           H  
ATOM   1349  CD2 LEU A  90     -17.639 -30.765  -8.265  1.00 49.72           C  
ATOM   1350 HD21 LEU A  90     -18.614 -30.295  -8.400  1.00 49.72           H  
ATOM   1351 HD22 LEU A  90     -16.866 -30.017  -8.440  1.00 49.72           H  
ATOM   1352 HD23 LEU A  90     -17.534 -31.569  -8.993  1.00 49.72           H  
ATOM   1353  N   PRO A  91     -22.240 -32.299  -6.552  1.00 54.05           N  
ATOM   1354  CA  PRO A  91     -23.296 -33.274  -6.751  1.00 54.05           C  
ATOM   1355  HA  PRO A  91     -23.604 -33.700  -5.796  1.00 54.05           H  
ATOM   1356  C   PRO A  91     -22.728 -34.375  -7.648  1.00 54.05           C  
ATOM   1357  CB  PRO A  91     -24.474 -32.508  -7.363  1.00 54.05           C  
ATOM   1358  HB2 PRO A  91     -25.035 -33.115  -8.074  1.00 54.05           H  
ATOM   1359  HB3 PRO A  91     -25.130 -32.158  -6.566  1.00 54.05           H  
ATOM   1360  O   PRO A  91     -22.247 -34.112  -8.751  1.00 54.05           O  
ATOM   1361  CG  PRO A  91     -23.819 -31.304  -8.040  1.00 54.05           C  
ATOM   1362  HG2 PRO A  91     -23.521 -31.574  -9.053  1.00 54.05           H  
ATOM   1363  HG3 PRO A  91     -24.483 -30.440  -8.059  1.00 54.05           H  
ATOM   1364  CD  PRO A  91     -22.570 -31.036  -7.199  1.00 54.05           C  
ATOM   1365  HD2 PRO A  91     -22.792 -30.287  -6.439  1.00 54.05           H  
ATOM   1366  HD3 PRO A  91     -21.763 -30.693  -7.846  1.00 54.05           H  
ATOM   1367  N   SER A  92     -22.715 -35.605  -7.141  1.00 45.94           N  
ATOM   1368  H   SER A  92     -23.095 -35.763  -6.219  1.00 45.94           H  
ATOM   1369  CA  SER A  92     -22.481 -36.784  -7.963  1.00 45.94           C  
ATOM   1370  HA  SER A  92     -21.499 -36.714  -8.431  1.00 45.94           H  
ATOM   1371  C   SER A  92     -23.553 -36.821  -9.044  1.00 45.94           C  
ATOM   1372  CB  SER A  92     -22.541 -38.056  -7.110  1.00 45.94           C  
ATOM   1373  HB2 SER A  92     -22.594 -38.929  -7.760  1.00 45.94           H  
ATOM   1374  HB3 SER A  92     -21.636 -38.127  -6.506  1.00 45.94           H  
ATOM   1375  O   SER A  92     -24.736 -36.660  -8.735  1.00 45.94           O  
ATOM   1376  OG  SER A  92     -23.669 -38.028  -6.253  1.00 45.94           O  
ATOM   1377  HG  SER A  92     -24.449 -37.923  -6.803  1.00 45.94           H  
ATOM   1378  N   SER A  93     -23.135 -37.042 -10.288  1.00 44.40           N  
ATOM   1379  H   SER A  93     -22.150 -37.188 -10.456  1.00 44.40           H  
ATOM   1380  CA  SER A  93     -24.024 -37.416 -11.381  1.00 44.40           C  
ATOM   1381  HA  SER A  93     -24.581 -36.539 -11.710  1.00 44.40           H  
ATOM   1382  C   SER A  93     -25.011 -38.472 -10.896  1.00 44.40           C  
ATOM   1383  CB  SER A  93     -23.199 -37.954 -12.558  1.00 44.40           C  
ATOM   1384  HB2 SER A  93     -23.851 -38.509 -13.233  1.00 44.40           H  
ATOM   1385  HB3 SER A  93     -22.777 -37.111 -13.105  1.00 44.40           H  
ATOM   1386  O   SER A  93     -24.631 -39.425 -10.210  1.00 44.40           O  
ATOM   1387  OG  SER A  93     -22.134 -38.786 -12.115  1.00 44.40           O  
ATOM   1388  HG  SER A  93     -22.160 -39.597 -12.628  1.00 44.40           H  
ATOM   1389  N   SER A  94     -26.284 -38.275 -11.221  1.00 45.88           N  
ATOM   1390  H   SER A  94     -26.534 -37.487 -11.801  1.00 45.88           H  
ATOM   1391  CA  SER A  94     -27.342 -39.250 -11.006  1.00 45.88           C  
ATOM   1392  HA  SER A  94     -27.438 -39.452  -9.939  1.00 45.88           H  
ATOM   1393  C   SER A  94     -26.959 -40.548 -11.718  1.00 45.88           C  
ATOM   1394  CB  SER A  94     -28.679 -38.686 -11.512  1.00 45.88           C  
ATOM   1395  HB2 SER A  94     -29.375 -39.504 -11.697  1.00 45.88           H  
ATOM   1396  HB3 SER A  94     -29.099 -38.034 -10.747  1.00 45.88           H  
ATOM   1397  O   SER A  94     -27.120 -40.702 -12.927  1.00 45.88           O  
ATOM   1398  OG  SER A  94     -28.493 -37.926 -12.695  1.00 45.88           O  
ATOM   1399  HG  SER A  94     -29.298 -37.939 -13.217  1.00 45.88           H  
ATOM   1400  N   LEU A  95     -26.392 -41.486 -10.957  1.00 44.41           N  
ATOM   1401  H   LEU A  95     -26.169 -41.251 -10.000  1.00 44.41           H  
ATOM   1402  CA  LEU A  95     -26.331 -42.878 -11.364  1.00 44.41           C  
ATOM   1403  HA  LEU A  95     -25.860 -42.925 -12.347  1.00 44.41           H  
ATOM   1404  C   LEU A  95     -27.767 -43.383 -11.512  1.00 44.41           C  
ATOM   1405  CB  LEU A  95     -25.521 -43.738 -10.377  1.00 44.41           C  
ATOM   1406  HB2 LEU A  95     -25.954 -44.739 -10.392  1.00 44.41           H  
ATOM   1407  HB3 LEU A  95     -25.626 -43.360  -9.360  1.00 44.41           H  
ATOM   1408  O   LEU A  95     -28.656 -43.003 -10.751  1.00 44.41           O  
ATOM   1409  CG  LEU A  95     -24.035 -43.874 -10.755  1.00 44.41           C  
ATOM   1410  HG  LEU A  95     -23.944 -43.994 -11.835  1.00 44.41           H  
ATOM   1411  CD1 LEU A  95     -23.201 -42.670 -10.318  1.00 44.41           C  
ATOM   1412 HD11 LEU A  95     -23.285 -42.527  -9.241  1.00 44.41           H  
ATOM   1413 HD12 LEU A  95     -22.156 -42.823 -10.586  1.00 44.41           H  
ATOM   1414 HD13 LEU A  95     -23.564 -41.774 -10.822  1.00 44.41           H  
ATOM   1415  CD2 LEU A  95     -23.446 -45.123 -10.100  1.00 44.41           C  
ATOM   1416 HD21 LEU A  95     -23.532 -45.048  -9.016  1.00 44.41           H  
ATOM   1417 HD22 LEU A  95     -23.980 -46.009 -10.442  1.00 44.41           H  
ATOM   1418 HD23 LEU A  95     -22.395 -45.222 -10.373  1.00 44.41           H  
ATOM   1419  N   GLY A  96     -27.950 -44.205 -12.541  1.00 41.76           N  
ATOM   1420  H   GLY A  96     -27.134 -44.448 -13.084  1.00 41.76           H  
ATOM   1421  CA  GLY A  96     -29.231 -44.650 -13.058  1.00 41.76           C  
ATOM   1422  HA2 GLY A  96     -29.074 -45.466 -13.764  1.00 41.76           H  
ATOM   1423  HA3 GLY A  96     -29.672 -43.817 -13.607  1.00 41.76           H  
ATOM   1424  C   GLY A  96     -30.232 -45.130 -12.011  1.00 41.76           C  
ATOM   1425  O   GLY A  96     -29.900 -45.717 -10.984  1.00 41.76           O  
ATOM   1426  N   THR A  97     -31.486 -44.876 -12.356  1.00 37.34           N  
ATOM   1427  H   THR A  97     -31.624 -44.426 -13.250  1.00 37.34           H  
ATOM   1428  CA  THR A  97     -32.708 -45.400 -11.753  1.00 37.34           C  
ATOM   1429  HA  THR A  97     -32.977 -44.819 -10.871  1.00 37.34           H  
ATOM   1430  C   THR A  97     -32.597 -46.885 -11.388  1.00 37.34           C  
ATOM   1431  CB  THR A  97     -33.823 -45.278 -12.813  1.00 37.34           C  
ATOM   1432  HB  THR A  97     -34.721 -45.781 -12.456  1.00 37.34           H  
ATOM   1433  O   THR A  97     -32.353 -47.696 -12.284  1.00 37.34           O  
ATOM   1434  CG2 THR A  97     -34.160 -43.823 -13.147  1.00 37.34           C  
ATOM   1435 HG21 THR A  97     -34.433 -43.292 -12.234  1.00 37.34           H  
ATOM   1436 HG22 THR A  97     -33.313 -43.325 -13.618  1.00 37.34           H  
ATOM   1437 HG23 THR A  97     -35.008 -43.801 -13.832  1.00 37.34           H  
ATOM   1438  OG1 THR A  97     -33.396 -45.864 -14.029  1.00 37.34           O  
ATOM   1439  HG1 THR A  97     -33.092 -46.746 -13.802  1.00 37.34           H  
ATOM   1440  N   PRO A  98     -32.868 -47.282 -10.138  1.00 50.43           N  
ATOM   1441  CA  PRO A  98     -33.358 -48.619  -9.855  1.00 50.43           C  
ATOM   1442  HA  PRO A  98     -33.005 -49.330 -10.601  1.00 50.43           H  
ATOM   1443  C   PRO A  98     -34.897 -48.623  -9.851  1.00 50.43           C  
ATOM   1444  CB  PRO A  98     -32.730 -48.991  -8.516  1.00 50.43           C  
ATOM   1445  HB2 PRO A  98     -33.343 -49.700  -7.960  1.00 50.43           H  
ATOM   1446  HB3 PRO A  98     -31.735 -49.402  -8.690  1.00 50.43           H  
ATOM   1447  O   PRO A  98     -35.532 -47.846  -9.145  1.00 50.43           O  
ATOM   1448  CG  PRO A  98     -32.604 -47.648  -7.792  1.00 50.43           C  
ATOM   1449  HG2 PRO A  98     -33.497 -47.476  -7.192  1.00 50.43           H  
ATOM   1450  HG3 PRO A  98     -31.717 -47.622  -7.160  1.00 50.43           H  
ATOM   1451  CD  PRO A  98     -32.531 -46.590  -8.903  1.00 50.43           C  
ATOM   1452  HD2 PRO A  98     -33.243 -45.789  -8.704  1.00 50.43           H  
ATOM   1453  HD3 PRO A  98     -31.519 -46.189  -8.965  1.00 50.43           H  
ATOM   1454  N   ASP A  99     -35.451 -49.482 -10.702  1.00 45.26           N  
ATOM   1455  H   ASP A  99     -34.805 -49.970 -11.306  1.00 45.26           H  
ATOM   1456  CA  ASP A  99     -36.752 -50.157 -10.641  1.00 45.26           C  
ATOM   1457  HA  ASP A  99     -37.026 -50.315 -11.684  1.00 45.26           H  
ATOM   1458  C   ASP A  99     -37.978 -49.443 -10.029  1.00 45.26           C  
ATOM   1459  CB  ASP A  99     -36.540 -51.571 -10.075  1.00 45.26           C  
ATOM   1460  HB2 ASP A  99     -36.065 -51.503  -9.097  1.00 45.26           H  
ATOM   1461  HB3 ASP A  99     -37.512 -52.048  -9.950  1.00 45.26           H  
ATOM   1462  O   ASP A  99     -38.222 -49.432  -8.828  1.00 45.26           O  
ATOM   1463  CG  ASP A  99     -35.698 -52.453 -11.012  1.00 45.26           C  
ATOM   1464  OD1 ASP A  99     -35.691 -52.174 -12.235  1.00 45.26           O  
ATOM   1465  OD2 ASP A  99     -35.049 -53.390 -10.501  1.00 45.26           O  
ATOM   1466  N   VAL A 100     -38.820 -48.948 -10.945  1.00 44.83           N  
ATOM   1467  H   VAL A 100     -38.358 -48.751 -11.821  1.00 44.83           H  
ATOM   1468  CA  VAL A 100     -40.232 -49.343 -11.129  1.00 44.83           C  
ATOM   1469  HA  VAL A 100     -40.691 -48.551 -11.721  1.00 44.83           H  
ATOM   1470  C   VAL A 100     -41.102 -49.488  -9.864  1.00 44.83           C  
ATOM   1471  CB  VAL A 100     -40.299 -50.622 -12.007  1.00 44.83           C  
ATOM   1472  HB  VAL A 100     -39.825 -51.450 -11.478  1.00 44.83           H  
ATOM   1473  O   VAL A 100     -41.149 -50.534  -9.224  1.00 44.83           O  
ATOM   1474  CG1 VAL A 100     -41.738 -51.025 -12.357  1.00 44.83           C  
ATOM   1475 HG11 VAL A 100     -42.236 -51.384 -11.456  1.00 44.83           H  
ATOM   1476 HG12 VAL A 100     -42.283 -50.178 -12.774  1.00 44.83           H  
ATOM   1477 HG13 VAL A 100     -41.735 -51.847 -13.073  1.00 44.83           H  
ATOM   1478  CG2 VAL A 100     -39.575 -50.436 -13.352  1.00 44.83           C  
ATOM   1479 HG21 VAL A 100     -40.009 -49.602 -13.902  1.00 44.83           H  
ATOM   1480 HG22 VAL A 100     -38.509 -50.259 -13.208  1.00 44.83           H  
ATOM   1481 HG23 VAL A 100     -39.665 -51.345 -13.947  1.00 44.83           H  
ATOM   1482  N   ILE A 101     -41.973 -48.497  -9.649  1.00 46.43           N  
ATOM   1483  H   ILE A 101     -41.810 -47.624 -10.131  1.00 46.43           H  
ATOM   1484  CA  ILE A 101     -43.354 -48.721  -9.191  1.00 46.43           C  
ATOM   1485  HA  ILE A 101     -43.534 -49.791  -9.092  1.00 46.43           H  
ATOM   1486  C   ILE A 101     -44.258 -48.136 -10.289  1.00 46.43           C  
ATOM   1487  CB  ILE A 101     -43.639 -48.069  -7.815  1.00 46.43           C  
ATOM   1488  HB  ILE A 101     -43.507 -46.991  -7.912  1.00 46.43           H  
ATOM   1489  O   ILE A 101     -44.193 -46.927 -10.520  1.00 46.43           O  
ATOM   1490  CG1 ILE A 101     -42.663 -48.578  -6.729  1.00 46.43           C  
ATOM   1491 HG12 ILE A 101     -41.638 -48.455  -7.079  1.00 46.43           H  
ATOM   1492 HG13 ILE A 101     -42.830 -49.641  -6.555  1.00 46.43           H  
ATOM   1493  CG2 ILE A 101     -45.101 -48.347  -7.402  1.00 46.43           C  
ATOM   1494 HG21 ILE A 101     -45.338 -47.829  -6.473  1.00 46.43           H  
ATOM   1495 HG22 ILE A 101     -45.255 -49.418  -7.267  1.00 46.43           H  
ATOM   1496 HG23 ILE A 101     -45.794 -47.982  -8.160  1.00 46.43           H  
ATOM   1497  CD1 ILE A 101     -42.766 -47.823  -5.396  1.00 46.43           C  
ATOM   1498 HD11 ILE A 101     -43.719 -48.031  -4.910  1.00 46.43           H  
ATOM   1499 HD12 ILE A 101     -41.964 -48.153  -4.736  1.00 46.43           H  
ATOM   1500 HD13 ILE A 101     -42.665 -46.751  -5.566  1.00 46.43           H  
ATOM   1501  N   PRO A 102     -45.066 -48.934 -11.011  1.00 41.18           N  
ATOM   1502  CA  PRO A 102     -45.992 -48.407 -11.999  1.00 41.18           C  
ATOM   1503  HA  PRO A 102     -45.578 -47.537 -12.509  1.00 41.18           H  
ATOM   1504  C   PRO A 102     -47.284 -48.016 -11.278  1.00 41.18           C  
ATOM   1505  CB  PRO A 102     -46.178 -49.545 -13.004  1.00 41.18           C  
ATOM   1506  HB2 PRO A 102     -47.145 -49.497 -13.503  1.00 41.18           H  
ATOM   1507  HB3 PRO A 102     -45.370 -49.512 -13.735  1.00 41.18           H  
ATOM   1508  O   PRO A 102     -47.918 -48.854 -10.639  1.00 41.18           O  
ATOM   1509  CG  PRO A 102     -46.039 -50.809 -12.149  1.00 41.18           C  
ATOM   1510  HG2 PRO A 102     -47.024 -51.144 -11.823  1.00 41.18           H  
ATOM   1511  HG3 PRO A 102     -45.540 -51.603 -12.705  1.00 41.18           H  
ATOM   1512  CD  PRO A 102     -45.215 -50.381 -10.928  1.00 41.18           C  
ATOM   1513  HD2 PRO A 102     -44.240 -50.866 -10.953  1.00 41.18           H  
ATOM   1514  HD3 PRO A 102     -45.739 -50.653 -10.011  1.00 41.18           H  
ATOM   1515  N   VAL A 103     -47.678 -46.748 -11.361  1.00 48.62           N  
ATOM   1516  H   VAL A 103     -47.114 -46.091 -11.879  1.00 48.62           H  
ATOM   1517  CA  VAL A 103     -49.033 -46.327 -10.989  1.00 48.62           C  
ATOM   1518  HA  VAL A 103     -49.587 -47.193 -10.629  1.00 48.62           H  
ATOM   1519  C   VAL A 103     -49.714 -45.855 -12.263  1.00 48.62           C  
ATOM   1520  CB  VAL A 103     -49.066 -45.303  -9.843  1.00 48.62           C  
ATOM   1521  HB  VAL A 103     -48.582 -44.379 -10.159  1.00 48.62           H  
ATOM   1522  O   VAL A 103     -49.253 -44.929 -12.928  1.00 48.62           O  
ATOM   1523  CG1 VAL A 103     -50.514 -44.999  -9.431  1.00 48.62           C  
ATOM   1524 HG11 VAL A 103     -51.020 -45.912  -9.118  1.00 48.62           H  
ATOM   1525 HG12 VAL A 103     -50.522 -44.281  -8.610  1.00 48.62           H  
ATOM   1526 HG13 VAL A 103     -51.055 -44.561 -10.269  1.00 48.62           H  
ATOM   1527  CG2 VAL A 103     -48.337 -45.849  -8.604  1.00 48.62           C  
ATOM   1528 HG21 VAL A 103     -48.767 -46.805  -8.307  1.00 48.62           H  
ATOM   1529 HG22 VAL A 103     -47.279 -45.988  -8.828  1.00 48.62           H  
ATOM   1530 HG23 VAL A 103     -48.422 -45.139  -7.781  1.00 48.62           H  
ATOM   1531  N   ASP A 104     -50.754 -46.604 -12.608  1.00 46.50           N  
ATOM   1532  H   ASP A 104     -50.988 -47.365 -11.986  1.00 46.50           H  
ATOM   1533  CA  ASP A 104     -51.604 -46.503 -13.782  1.00 46.50           C  
ATOM   1534  HA  ASP A 104     -51.063 -46.910 -14.636  1.00 46.50           H  
ATOM   1535  C   ASP A 104     -52.057 -45.077 -14.131  1.00 46.50           C  
ATOM   1536  CB  ASP A 104     -52.854 -47.367 -13.530  1.00 46.50           C  
ATOM   1537  HB2 ASP A 104     -53.640 -47.052 -14.216  1.00 46.50           H  
ATOM   1538  HB3 ASP A 104     -53.221 -47.199 -12.518  1.00 46.50           H  
ATOM   1539  O   ASP A 104     -52.456 -44.291 -13.275  1.00 46.50           O  
ATOM   1540  CG  ASP A 104     -52.626 -48.858 -13.772  1.00 46.50           C  
ATOM   1541  OD1 ASP A 104     -52.051 -49.178 -14.837  1.00 46.50           O  
ATOM   1542  OD2 ASP A 104     -53.052 -49.659 -12.911  1.00 46.50           O  
ATOM   1543  N   ALA A 105     -52.043 -44.815 -15.440  1.00 41.10           N  
ATOM   1544  H   ALA A 105     -51.578 -45.521 -15.992  1.00 41.10           H  
ATOM   1545  CA  ALA A 105     -52.989 -43.996 -16.196  1.00 41.10           C  
ATOM   1546  HA  ALA A 105     -52.441 -43.554 -17.027  1.00 41.10           H  
ATOM   1547  C   ALA A 105     -53.666 -42.827 -15.449  1.00 41.10           C  
ATOM   1548  CB  ALA A 105     -54.019 -44.964 -16.801  1.00 41.10           C  
ATOM   1549  HB1 ALA A 105     -54.710 -44.412 -17.439  1.00 41.10           H  
ATOM   1550  HB2 ALA A 105     -53.517 -45.726 -17.397  1.00 41.10           H  
ATOM   1551  HB3 ALA A 105     -54.586 -45.447 -16.005  1.00 41.10           H  
ATOM   1552  O   ALA A 105     -54.798 -42.940 -14.980  1.00 41.10           O  
ATOM   1553  N   VAL A 106     -53.028 -41.653 -15.462  1.00 50.35           N  
ATOM   1554  H   VAL A 106     -52.082 -41.619 -15.814  1.00 50.35           H  
ATOM   1555  CA  VAL A 106     -53.721 -40.377 -15.228  1.00 50.35           C  
ATOM   1556  HA  VAL A 106     -54.755 -40.583 -14.951  1.00 50.35           H  
ATOM   1557  C   VAL A 106     -53.756 -39.604 -16.545  1.00 50.35           C  
ATOM   1558  CB  VAL A 106     -53.130 -39.585 -14.051  1.00 50.35           C  
ATOM   1559  HB  VAL A 106     -52.103 -39.298 -14.277  1.00 50.35           H  
ATOM   1560  O   VAL A 106     -52.742 -39.111 -17.033  1.00 50.35           O  
ATOM   1561  CG1 VAL A 106     -53.959 -38.321 -13.781  1.00 50.35           C  
ATOM   1562 HG11 VAL A 106     -53.539 -37.780 -12.933  1.00 50.35           H  
ATOM   1563 HG12 VAL A 106     -54.993 -38.587 -13.561  1.00 50.35           H  
ATOM   1564 HG13 VAL A 106     -53.936 -37.665 -14.651  1.00 50.35           H  
ATOM   1565  CG2 VAL A 106     -53.141 -40.426 -12.765  1.00 50.35           C  
ATOM   1566 HG21 VAL A 106     -52.499 -41.299 -12.880  1.00 50.35           H  
ATOM   1567 HG22 VAL A 106     -54.154 -40.767 -12.547  1.00 50.35           H  
ATOM   1568 HG23 VAL A 106     -52.768 -39.835 -11.928  1.00 50.35           H  
ATOM   1569  N   ASP A 107     -54.949 -39.582 -17.132  1.00 55.77           N  
ATOM   1570  H   ASP A 107     -55.701 -40.050 -16.647  1.00 55.77           H  
ATOM   1571  CA  ASP A 107     -55.327 -38.913 -18.376  1.00 55.77           C  
ATOM   1572  HA  ASP A 107     -54.723 -39.322 -19.187  1.00 55.77           H  
ATOM   1573  C   ASP A 107     -55.136 -37.379 -18.263  1.00 55.77           C  
ATOM   1574  CB  ASP A 107     -56.796 -39.303 -18.633  1.00 55.77           C  
ATOM   1575  HB2 ASP A 107     -57.422 -38.870 -17.853  1.00 55.77           H  
ATOM   1576  HB3 ASP A 107     -56.883 -40.387 -18.558  1.00 55.77           H  
ATOM   1577  O   ASP A 107     -55.743 -36.753 -17.387  1.00 55.77           O  
ATOM   1578  CG  ASP A 107     -57.353 -38.894 -19.997  1.00 55.77           C  
ATOM   1579  OD1 ASP A 107     -56.572 -38.375 -20.825  1.00 55.77           O  
ATOM   1580  OD2 ASP A 107     -58.568 -39.107 -20.196  1.00 55.77           O  
ATOM   1581  N   PRO A 108     -54.304 -36.736 -19.108  1.00 58.19           N  
ATOM   1582  CA  PRO A 108     -53.947 -35.317 -18.989  1.00 58.19           C  
ATOM   1583  HA  PRO A 108     -53.693 -35.115 -17.948  1.00 58.19           H  
ATOM   1584  C   PRO A 108     -55.055 -34.309 -19.369  1.00 58.19           C  
ATOM   1585  CB  PRO A 108     -52.673 -35.156 -19.831  1.00 58.19           C  
ATOM   1586  HB2 PRO A 108     -51.803 -35.368 -19.210  1.00 58.19           H  
ATOM   1587  HB3 PRO A 108     -52.580 -34.167 -20.279  1.00 58.19           H  
ATOM   1588  O   PRO A 108     -54.779 -33.113 -19.442  1.00 58.19           O  
ATOM   1589  CG  PRO A 108     -52.809 -36.243 -20.893  1.00 58.19           C  
ATOM   1590  HG2 PRO A 108     -53.465 -35.896 -21.692  1.00 58.19           H  
ATOM   1591  HG3 PRO A 108     -51.841 -36.548 -21.291  1.00 58.19           H  
ATOM   1592  CD  PRO A 108     -53.489 -37.375 -20.132  1.00 58.19           C  
ATOM   1593  HD2 PRO A 108     -54.095 -37.968 -20.817  1.00 58.19           H  
ATOM   1594  HD3 PRO A 108     -52.737 -38.002 -19.654  1.00 58.19           H  
ATOM   1595  N   LEU A 109     -56.301 -34.740 -19.600  1.00 60.15           N  
ATOM   1596  H   LEU A 109     -56.463 -35.736 -19.568  1.00 60.15           H  
ATOM   1597  CA  LEU A 109     -57.441 -33.857 -19.918  1.00 60.15           C  
ATOM   1598  HA  LEU A 109     -57.095 -32.823 -19.927  1.00 60.15           H  
ATOM   1599  C   LEU A 109     -58.562 -33.858 -18.860  1.00 60.15           C  
ATOM   1600  CB  LEU A 109     -57.955 -34.197 -21.331  1.00 60.15           C  
ATOM   1601  HB2 LEU A 109     -58.101 -35.275 -21.391  1.00 60.15           H  
ATOM   1602  HB3 LEU A 109     -58.924 -33.725 -21.488  1.00 60.15           H  
ATOM   1603  O   LEU A 109     -59.574 -33.176 -19.034  1.00 60.15           O  
ATOM   1604  CG  LEU A 109     -57.011 -33.745 -22.461  1.00 60.15           C  
ATOM   1605  HG  LEU A 109     -55.999 -34.100 -22.268  1.00 60.15           H  
ATOM   1606  CD1 LEU A 109     -57.477 -34.341 -23.790  1.00 60.15           C  
ATOM   1607 HD11 LEU A 109     -56.795 -34.046 -24.588  1.00 60.15           H  
ATOM   1608 HD12 LEU A 109     -58.486 -34.001 -24.021  1.00 60.15           H  
ATOM   1609 HD13 LEU A 109     -57.474 -35.429 -23.714  1.00 60.15           H  
ATOM   1610  CD2 LEU A 109     -56.984 -32.219 -22.620  1.00 60.15           C  
ATOM   1611 HD21 LEU A 109     -57.996 -31.839 -22.761  1.00 60.15           H  
ATOM   1612 HD22 LEU A 109     -56.544 -31.763 -21.733  1.00 60.15           H  
ATOM   1613 HD23 LEU A 109     -56.369 -31.950 -23.479  1.00 60.15           H  
ATOM   1614  N   GLY A 110     -58.400 -34.584 -17.751  1.00 59.29           N  
ATOM   1615  H   GLY A 110     -57.544 -35.109 -17.638  1.00 59.29           H  
ATOM   1616  CA  GLY A 110     -59.394 -34.626 -16.676  1.00 59.29           C  
ATOM   1617  HA2 GLY A 110     -60.382 -34.728 -17.123  1.00 59.29           H  
ATOM   1618  HA3 GLY A 110     -59.215 -35.510 -16.064  1.00 59.29           H  
ATOM   1619  C   GLY A 110     -59.339 -33.393 -15.754  1.00 59.29           C  
ATOM   1620  O   GLY A 110     -58.255 -33.020 -15.301  1.00 59.29           O  
ATOM   1621  N   PRO A 111     -60.477 -32.761 -15.404  1.00 49.52           N  
ATOM   1622  CA  PRO A 111     -60.493 -31.671 -14.435  1.00 49.52           C  
ATOM   1623  HA  PRO A 111     -59.733 -30.931 -14.688  1.00 49.52           H  
ATOM   1624  C   PRO A 111     -60.214 -32.226 -13.032  1.00 49.52           C  
ATOM   1625  CB  PRO A 111     -61.882 -31.036 -14.569  1.00 49.52           C  
ATOM   1626  HB2 PRO A 111     -61.856 -30.280 -15.354  1.00 49.52           H  
ATOM   1627  HB3 PRO A 111     -62.230 -30.599 -13.634  1.00 49.52           H  
ATOM   1628  O   PRO A 111     -61.071 -32.863 -12.421  1.00 49.52           O  
ATOM   1629  CG  PRO A 111     -62.767 -32.200 -15.020  1.00 49.52           C  
ATOM   1630  HG2 PRO A 111     -63.617 -31.856 -15.609  1.00 49.52           H  
ATOM   1631  HG3 PRO A 111     -63.111 -32.760 -14.150  1.00 49.52           H  
ATOM   1632  CD  PRO A 111     -61.825 -33.075 -15.850  1.00 49.52           C  
ATOM   1633  HD2 PRO A 111     -61.921 -32.823 -16.906  1.00 49.52           H  
ATOM   1634  HD3 PRO A 111     -62.058 -34.128 -15.691  1.00 49.52           H  
ATOM   1635  N   ALA A 112     -59.024 -31.968 -12.489  1.00 46.50           N  
ATOM   1636  H   ALA A 112     -58.308 -31.560 -13.073  1.00 46.50           H  
ATOM   1637  CA  ALA A 112     -58.700 -32.273 -11.098  1.00 46.50           C  
ATOM   1638  HA  ALA A 112     -59.120 -33.248 -10.852  1.00 46.50           H  
ATOM   1639  C   ALA A 112     -59.358 -31.244 -10.158  1.00 46.50           C  
ATOM   1640  CB  ALA A 112     -57.179 -32.387 -10.934  1.00 46.50           C  
ATOM   1641  HB1 ALA A 112     -56.940 -32.652  -9.904  1.00 46.50           H  
ATOM   1642  HB2 ALA A 112     -56.703 -31.436 -11.176  1.00 46.50           H  
ATOM   1643  HB3 ALA A 112     -56.793 -33.160 -11.598  1.00 46.50           H  
ATOM   1644  O   ALA A 112     -58.707 -30.369  -9.593  1.00 46.50           O  
ATOM   1645  N   VAL A 113     -60.678 -31.345  -9.993  1.00 47.67           N  
ATOM   1646  H   VAL A 113     -61.159 -32.037 -10.550  1.00 47.67           H  
ATOM   1647  CA  VAL A 113     -61.381 -30.766  -8.844  1.00 47.67           C  
ATOM   1648  HA  VAL A 113     -60.903 -29.829  -8.558  1.00 47.67           H  
ATOM   1649  C   VAL A 113     -61.220 -31.757  -7.697  1.00 47.67           C  
ATOM   1650  CB  VAL A 113     -62.861 -30.458  -9.158  1.00 47.67           C  
ATOM   1651  HB  VAL A 113     -63.374 -31.374  -9.451  1.00 47.67           H  
ATOM   1652  O   VAL A 113     -62.007 -32.689  -7.551  1.00 47.67           O  
ATOM   1653  CG1 VAL A 113     -63.579 -29.853  -7.941  1.00 47.67           C  
ATOM   1654 HG11 VAL A 113     -63.061 -28.954  -7.608  1.00 47.67           H  
ATOM   1655 HG12 VAL A 113     -63.610 -30.575  -7.125  1.00 47.67           H  
ATOM   1656 HG13 VAL A 113     -64.605 -29.600  -8.207  1.00 47.67           H  
ATOM   1657  CG2 VAL A 113     -62.975 -29.452 -10.310  1.00 47.67           C  
ATOM   1658 HG21 VAL A 113     -62.449 -28.531 -10.058  1.00 47.67           H  
ATOM   1659 HG22 VAL A 113     -62.542 -29.874 -11.217  1.00 47.67           H  
ATOM   1660 HG23 VAL A 113     -64.024 -29.228 -10.506  1.00 47.67           H  
ATOM   1661  N   VAL A 114     -60.166 -31.590  -6.898  1.00 53.91           N  
ATOM   1662  H   VAL A 114     -59.511 -30.850  -7.108  1.00 53.91           H  
ATOM   1663  CA  VAL A 114     -60.069 -32.277  -5.606  1.00 53.91           C  
ATOM   1664  HA  VAL A 114     -60.475 -33.281  -5.730  1.00 53.91           H  
ATOM   1665  C   VAL A 114     -60.914 -31.483  -4.605  1.00 53.91           C  
ATOM   1666  CB  VAL A 114     -58.619 -32.454  -5.126  1.00 53.91           C  
ATOM   1667  HB  VAL A 114     -58.141 -31.479  -5.031  1.00 53.91           H  
ATOM   1668  O   VAL A 114     -60.630 -30.304  -4.380  1.00 53.91           O  
ATOM   1669  CG1 VAL A 114     -58.568 -33.169  -3.768  1.00 53.91           C  
ATOM   1670 HG11 VAL A 114     -59.061 -34.139  -3.831  1.00 53.91           H  
ATOM   1671 HG12 VAL A 114     -59.054 -32.564  -3.002  1.00 53.91           H  
ATOM   1672 HG13 VAL A 114     -57.529 -33.315  -3.470  1.00 53.91           H  
ATOM   1673  CG2 VAL A 114     -57.827 -33.299  -6.133  1.00 53.91           C  
ATOM   1674 HG21 VAL A 114     -56.816 -33.467  -5.762  1.00 53.91           H  
ATOM   1675 HG22 VAL A 114     -58.317 -34.260  -6.288  1.00 53.91           H  
ATOM   1676 HG23 VAL A 114     -57.755 -32.777  -7.087  1.00 53.91           H  
ATOM   1677  N   PRO A 115     -61.962 -32.080  -4.011  1.00 48.74           N  
ATOM   1678  CA  PRO A 115     -62.751 -31.416  -2.988  1.00 48.74           C  
ATOM   1679  HA  PRO A 115     -63.099 -30.450  -3.356  1.00 48.74           H  
ATOM   1680  C   PRO A 115     -61.880 -31.203  -1.747  1.00 48.74           C  
ATOM   1681  CB  PRO A 115     -63.959 -32.324  -2.742  1.00 48.74           C  
ATOM   1682  HB2 PRO A 115     -64.294 -32.291  -1.705  1.00 48.74           H  
ATOM   1683  HB3 PRO A 115     -64.769 -32.034  -3.411  1.00 48.74           H  
ATOM   1684  O   PRO A 115     -61.362 -32.153  -1.159  1.00 48.74           O  
ATOM   1685  CG  PRO A 115     -63.458 -33.715  -3.132  1.00 48.74           C  
ATOM   1686  HG2 PRO A 115     -64.266 -34.350  -3.492  1.00 48.74           H  
ATOM   1687  HG3 PRO A 115     -62.963 -34.176  -2.277  1.00 48.74           H  
ATOM   1688  CD  PRO A 115     -62.429 -33.440  -4.223  1.00 48.74           C  
ATOM   1689  HD2 PRO A 115     -62.904 -33.512  -5.202  1.00 48.74           H  
ATOM   1690  HD3 PRO A 115     -61.615 -34.161  -4.145  1.00 48.74           H  
ATOM   1691  N   GLY A 116     -61.721 -29.941  -1.348  1.00 44.08           N  
ATOM   1692  H   GLY A 116     -62.116 -29.205  -1.916  1.00 44.08           H  
ATOM   1693  CA  GLY A 116     -61.107 -29.581  -0.079  1.00 44.08           C  
ATOM   1694  HA2 GLY A 116     -60.096 -29.985  -0.032  1.00 44.08           H  
ATOM   1695  HA3 GLY A 116     -61.060 -28.496   0.018  1.00 44.08           H  
ATOM   1696  C   GLY A 116     -61.947 -30.136   1.061  1.00 44.08           C  
ATOM   1697  O   GLY A 116     -63.084 -29.719   1.222  1.00 44.08           O  
ATOM   1698  N   ASN A 117     -61.404 -31.113   1.785  1.00 47.40           N  
ATOM   1699  H   ASN A 117     -60.586 -31.555   1.391  1.00 47.40           H  
ATOM   1700  CA  ASN A 117     -61.780 -31.518   3.138  1.00 47.40           C  
ATOM   1701  HA  ASN A 117     -61.680 -30.665   3.809  1.00 47.40           H  
ATOM   1702  C   ASN A 117     -60.792 -32.608   3.577  1.00 47.40           C  
ATOM   1703  CB  ASN A 117     -63.237 -32.042   3.186  1.00 47.40           C  
ATOM   1704  HB2 ASN A 117     -63.338 -32.763   3.996  1.00 47.40           H  
ATOM   1705  HB3 ASN A 117     -63.473 -32.548   2.250  1.00 47.40           H  
ATOM   1706  O   ASN A 117     -60.824 -33.704   3.024  1.00 47.40           O  
ATOM   1707  CG  ASN A 117     -64.263 -30.947   3.442  1.00 47.40           C  
ATOM   1708  ND2 ASN A 117     -65.529 -31.215   3.223  1.00 47.40           N  
ATOM   1709 HD21 ASN A 117     -65.800 -32.073   2.766  1.00 47.40           H  
ATOM   1710 HD22 ASN A 117     -66.153 -30.432   3.355  1.00 47.40           H  
ATOM   1711  OD1 ASN A 117     -63.964 -29.861   3.901  1.00 47.40           O  
ATOM   1712  N   ARG A 118     -59.969 -32.296   4.592  1.00 39.74           N  
ATOM   1713  H   ARG A 118     -60.055 -31.341   4.910  1.00 39.74           H  
ATOM   1714  CA  ARG A 118     -58.938 -33.113   5.285  1.00 39.74           C  
ATOM   1715  HA  ARG A 118     -59.107 -32.972   6.353  1.00 39.74           H  
ATOM   1716  C   ARG A 118     -57.508 -32.608   5.077  1.00 39.74           C  
ATOM   1717  CB  ARG A 118     -59.032 -34.639   5.060  1.00 39.74           C  
ATOM   1718  HB2 ARG A 118     -58.928 -34.864   3.998  1.00 39.74           H  
ATOM   1719  HB3 ARG A 118     -58.188 -35.113   5.560  1.00 39.74           H  
ATOM   1720  O   ARG A 118     -56.656 -33.300   4.537  1.00 39.74           O  
ATOM   1721  CG  ARG A 118     -60.307 -35.271   5.635  1.00 39.74           C  
ATOM   1722  HG2 ARG A 118     -61.194 -34.751   5.275  1.00 39.74           H  
ATOM   1723  HG3 ARG A 118     -60.284 -35.205   6.723  1.00 39.74           H  
ATOM   1724  CD  ARG A 118     -60.372 -36.740   5.214  1.00 39.74           C  
ATOM   1725  HD2 ARG A 118     -59.565 -37.278   5.710  1.00 39.74           H  
ATOM   1726  HD3 ARG A 118     -60.220 -36.801   4.136  1.00 39.74           H  
ATOM   1727  NE  ARG A 118     -61.685 -37.330   5.537  1.00 39.74           N  
ATOM   1728  HE  ARG A 118     -62.474 -36.701   5.483  1.00 39.74           H  
ATOM   1729  NH1 ARG A 118     -60.997 -39.493   5.893  1.00 39.74           N  
ATOM   1730 HH11 ARG A 118     -61.207 -40.458   6.100  1.00 39.74           H  
ATOM   1731 HH12 ARG A 118     -60.042 -39.207   5.727  1.00 39.74           H  
ATOM   1732  NH2 ARG A 118     -63.166 -38.989   6.002  1.00 39.74           N  
ATOM   1733 HH21 ARG A 118     -63.360 -39.957   6.213  1.00 39.74           H  
ATOM   1734 HH22 ARG A 118     -63.925 -38.324   5.943  1.00 39.74           H  
ATOM   1735  CZ  ARG A 118     -61.939 -38.595   5.809  1.00 39.74           C  
ATOM   1736  N   PHE A 119     -57.238 -31.429   5.624  1.00 41.94           N  
ATOM   1737  H   PHE A 119     -58.004 -30.902   6.015  1.00 41.94           H  
ATOM   1738  CA  PHE A 119     -55.950 -31.179   6.265  1.00 41.94           C  
ATOM   1739  HA  PHE A 119     -55.250 -31.977   6.017  1.00 41.94           H  
ATOM   1740  C   PHE A 119     -56.204 -31.177   7.775  1.00 41.94           C  
ATOM   1741  CB  PHE A 119     -55.343 -29.862   5.773  1.00 41.94           C  
ATOM   1742  HB2 PHE A 119     -54.502 -29.602   6.416  1.00 41.94           H  
ATOM   1743  HB3 PHE A 119     -56.079 -29.063   5.855  1.00 41.94           H  
ATOM   1744  O   PHE A 119     -57.166 -30.533   8.202  1.00 41.94           O  
ATOM   1745  CG  PHE A 119     -54.838 -29.959   4.349  1.00 41.94           C  
ATOM   1746  CD1 PHE A 119     -53.600 -30.577   4.090  1.00 41.94           C  
ATOM   1747  HD1 PHE A 119     -52.999 -30.952   4.905  1.00 41.94           H  
ATOM   1748  CD2 PHE A 119     -55.613 -29.471   3.280  1.00 41.94           C  
ATOM   1749  HD2 PHE A 119     -56.564 -28.996   3.473  1.00 41.94           H  
ATOM   1750  CE1 PHE A 119     -53.139 -30.708   2.769  1.00 41.94           C  
ATOM   1751  HE1 PHE A 119     -52.188 -31.180   2.573  1.00 41.94           H  
ATOM   1752  CE2 PHE A 119     -55.151 -29.602   1.958  1.00 41.94           C  
ATOM   1753  HE2 PHE A 119     -55.743 -29.225   1.137  1.00 41.94           H  
ATOM   1754  CZ  PHE A 119     -53.915 -30.221   1.703  1.00 41.94           C  
ATOM   1755  HZ  PHE A 119     -53.559 -30.320   0.688  1.00 41.94           H  
ATOM   1756  N   PRO A 120     -55.426 -31.909   8.590  1.00 49.36           N  
ATOM   1757  CA  PRO A 120     -55.480 -31.734  10.029  1.00 49.36           C  
ATOM   1758  HA  PRO A 120     -56.506 -31.795  10.390  1.00 49.36           H  
ATOM   1759  C   PRO A 120     -54.913 -30.348  10.340  1.00 49.36           C  
ATOM   1760  CB  PRO A 120     -54.667 -32.887  10.622  1.00 49.36           C  
ATOM   1761  HB2 PRO A 120     -55.318 -33.748  10.771  1.00 49.36           H  
ATOM   1762  HB3 PRO A 120     -54.184 -32.611  11.559  1.00 49.36           H  
ATOM   1763  O   PRO A 120     -53.710 -30.113  10.289  1.00 49.36           O  
ATOM   1764  CG  PRO A 120     -53.648 -33.204   9.528  1.00 49.36           C  
ATOM   1765  HG2 PRO A 120     -53.356 -34.254   9.544  1.00 49.36           H  
ATOM   1766  HG3 PRO A 120     -52.771 -32.569   9.652  1.00 49.36           H  
ATOM   1767  CD  PRO A 120     -54.362 -32.835   8.225  1.00 49.36           C  
ATOM   1768  HD2 PRO A 120     -54.796 -33.729   7.777  1.00 49.36           H  
ATOM   1769  HD3 PRO A 120     -53.654 -32.373   7.537  1.00 49.36           H  
ATOM   1770  N   THR A 121     -55.805 -29.410  10.623  1.00 40.24           N  
ATOM   1771  H   THR A 121     -56.788 -29.622  10.525  1.00 40.24           H  
ATOM   1772  CA  THR A 121     -55.477 -28.161  11.297  1.00 40.24           C  
ATOM   1773  HA  THR A 121     -54.634 -27.673  10.807  1.00 40.24           H  
ATOM   1774  C   THR A 121     -55.083 -28.504  12.731  1.00 40.24           C  
ATOM   1775  CB  THR A 121     -56.693 -27.216  11.270  1.00 40.24           C  
ATOM   1776  HB  THR A 121     -56.528 -26.395  11.967  1.00 40.24           H  
ATOM   1777  O   THR A 121     -55.947 -28.610  13.599  1.00 40.24           O  
ATOM   1778  CG2 THR A 121     -56.933 -26.629   9.881  1.00 40.24           C  
ATOM   1779 HG21 THR A 121     -57.785 -25.951   9.920  1.00 40.24           H  
ATOM   1780 HG22 THR A 121     -56.052 -26.073   9.559  1.00 40.24           H  
ATOM   1781 HG23 THR A 121     -57.140 -27.427   9.168  1.00 40.24           H  
ATOM   1782  OG1 THR A 121     -57.861 -27.918  11.643  1.00 40.24           O  
ATOM   1783  HG1 THR A 121     -57.714 -28.192  12.551  1.00 40.24           H  
ATOM   1784  N   ALA A 122     -53.792 -28.712  12.984  1.00 41.15           N  
ATOM   1785  H   ALA A 122     -53.140 -28.739  12.214  1.00 41.15           H  
ATOM   1786  CA  ALA A 122     -53.242 -28.564  14.326  1.00 41.15           C  
ATOM   1787  HA  ALA A 122     -53.952 -28.940  15.062  1.00 41.15           H  
ATOM   1788  C   ALA A 122     -53.060 -27.061  14.571  1.00 41.15           C  
ATOM   1789  CB  ALA A 122     -51.960 -29.391  14.468  1.00 41.15           C  
ATOM   1790  HB1 ALA A 122     -51.553 -29.255  15.470  1.00 41.15           H  
ATOM   1791  HB2 ALA A 122     -51.217 -29.062  13.742  1.00 41.15           H  
ATOM   1792  HB3 ALA A 122     -52.179 -30.448  14.314  1.00 41.15           H  
ATOM   1793  O   ALA A 122     -51.998 -26.488  14.352  1.00 41.15           O  
ATOM   1794  N   VAL A 123     -54.165 -26.407  14.924  1.00 42.75           N  
ATOM   1795  H   VAL A 123     -55.006 -26.954  15.039  1.00 42.75           H  
ATOM   1796  CA  VAL A 123     -54.135 -25.109  15.594  1.00 42.75           C  
ATOM   1797  HA  VAL A 123     -53.340 -24.485  15.186  1.00 42.75           H  
ATOM   1798  C   VAL A 123     -53.805 -25.433  17.045  1.00 42.75           C  
ATOM   1799  CB  VAL A 123     -55.483 -24.369  15.438  1.00 42.75           C  
ATOM   1800  HB  VAL A 123     -56.292 -25.009  15.791  1.00 42.75           H  
ATOM   1801  O   VAL A 123     -54.693 -25.778  17.818  1.00 42.75           O  
ATOM   1802  CG1 VAL A 123     -55.525 -23.049  16.217  1.00 42.75           C  
ATOM   1803 HG11 VAL A 123     -56.475 -22.542  16.050  1.00 42.75           H  
ATOM   1804 HG12 VAL A 123     -55.436 -23.238  17.287  1.00 42.75           H  
ATOM   1805 HG13 VAL A 123     -54.706 -22.399  15.909  1.00 42.75           H  
ATOM   1806  CG2 VAL A 123     -55.748 -24.036  13.962  1.00 42.75           C  
ATOM   1807 HG21 VAL A 123     -56.715 -23.543  13.866  1.00 42.75           H  
ATOM   1808 HG22 VAL A 123     -54.965 -23.378  13.586  1.00 42.75           H  
ATOM   1809 HG23 VAL A 123     -55.760 -24.952  13.371  1.00 42.75           H  
ATOM   1810  N   GLU A 124     -52.520 -25.433  17.390  1.00 46.20           N  
ATOM   1811  H   GLU A 124     -51.818 -25.247  16.688  1.00 46.20           H  
ATOM   1812  CA  GLU A 124     -52.116 -25.317  18.788  1.00 46.20           C  
ATOM   1813  HA  GLU A 124     -52.885 -25.751  19.426  1.00 46.20           H  
ATOM   1814  C   GLU A 124     -52.053 -23.828  19.117  1.00 46.20           C  
ATOM   1815  CB  GLU A 124     -50.813 -26.071  19.097  1.00 46.20           C  
ATOM   1816  HB2 GLU A 124     -50.380 -25.659  20.008  1.00 46.20           H  
ATOM   1817  HB3 GLU A 124     -50.106 -25.942  18.278  1.00 46.20           H  
ATOM   1818  O   GLU A 124     -51.223 -23.076  18.602  1.00 46.20           O  
ATOM   1819  CG  GLU A 124     -51.106 -27.564  19.335  1.00 46.20           C  
ATOM   1820  HG2 GLU A 124     -51.866 -27.647  20.112  1.00 46.20           H  
ATOM   1821  HG3 GLU A 124     -51.518 -27.991  18.421  1.00 46.20           H  
ATOM   1822  CD  GLU A 124     -49.874 -28.382  19.757  1.00 46.20           C  
ATOM   1823  OE1 GLU A 124     -50.087 -29.468  20.345  1.00 46.20           O  
ATOM   1824  OE2 GLU A 124     -48.736 -27.945  19.474  1.00 46.20           O  
ATOM   1825  N   ASP A 125     -53.010 -23.408  19.940  1.00 47.50           N  
ATOM   1826  H   ASP A 125     -53.708 -24.074  20.240  1.00 47.50           H  
ATOM   1827  CA  ASP A 125     -53.054 -22.088  20.544  1.00 47.50           C  
ATOM   1828  HA  ASP A 125     -53.199 -21.360  19.746  1.00 47.50           H  
ATOM   1829  C   ASP A 125     -51.733 -21.794  21.282  1.00 47.50           C  
ATOM   1830  CB  ASP A 125     -54.244 -22.015  21.512  1.00 47.50           C  
ATOM   1831  HB2 ASP A 125     -54.183 -22.840  22.222  1.00 47.50           H  
ATOM   1832  HB3 ASP A 125     -54.178 -21.085  22.078  1.00 47.50           H  
ATOM   1833  O   ASP A 125     -51.152 -22.686  21.911  1.00 47.50           O  
ATOM   1834  CG  ASP A 125     -55.600 -22.037  20.799  1.00 47.50           C  
ATOM   1835  OD1 ASP A 125     -55.736 -21.302  19.794  1.00 47.50           O  
ATOM   1836  OD2 ASP A 125     -56.505 -22.741  21.299  1.00 47.50           O  
ATOM   1837  N   PRO A 126     -51.232 -20.548  21.240  1.00 52.89           N  
ATOM   1838  CA  PRO A 126     -49.950 -20.207  21.835  1.00 52.89           C  
ATOM   1839  HA  PRO A 126     -49.176 -20.863  21.437  1.00 52.89           H  
ATOM   1840  C   PRO A 126     -50.009 -20.366  23.359  1.00 52.89           C  
ATOM   1841  CB  PRO A 126     -49.668 -18.767  21.391  1.00 52.89           C  
ATOM   1842  HB2 PRO A 126     -49.121 -18.784  20.448  1.00 52.89           H  
ATOM   1843  HB3 PRO A 126     -49.112 -18.204  22.141  1.00 52.89           H  
ATOM   1844  O   PRO A 126     -50.673 -19.597  24.058  1.00 52.89           O  
ATOM   1845  CG  PRO A 126     -51.063 -18.184  21.157  1.00 52.89           C  
ATOM   1846  HG2 PRO A 126     -51.046 -17.372  20.430  1.00 52.89           H  
ATOM   1847  HG3 PRO A 126     -51.484 -17.843  22.103  1.00 52.89           H  
ATOM   1848  CD  PRO A 126     -51.860 -19.381  20.646  1.00 52.89           C  
ATOM   1849  HD2 PRO A 126     -52.905 -19.294  20.944  1.00 52.89           H  
ATOM   1850  HD3 PRO A 126     -51.782 -19.444  19.561  1.00 52.89           H  
ATOM   1851  N   VAL A 127     -49.264 -21.338  23.888  1.00 50.70           N  
ATOM   1852  H   VAL A 127     -48.857 -22.017  23.261  1.00 50.70           H  
ATOM   1853  CA  VAL A 127     -48.979 -21.427  25.323  1.00 50.70           C  
ATOM   1854  HA  VAL A 127     -49.935 -21.496  25.843  1.00 50.70           H  
ATOM   1855  C   VAL A 127     -48.231 -20.151  25.736  1.00 50.70           C  
ATOM   1856  CB  VAL A 127     -48.155 -22.684  25.667  1.00 50.70           C  
ATOM   1857  HB  VAL A 127     -47.224 -22.671  25.101  1.00 50.70           H  
ATOM   1858  O   VAL A 127     -47.200 -19.828  25.139  1.00 50.70           O  
ATOM   1859  CG1 VAL A 127     -47.814 -22.755  27.164  1.00 50.70           C  
ATOM   1860 HG11 VAL A 127     -48.727 -22.748  27.759  1.00 50.70           H  
ATOM   1861 HG12 VAL A 127     -47.183 -21.914  27.452  1.00 50.70           H  
ATOM   1862 HG13 VAL A 127     -47.263 -23.673  27.368  1.00 50.70           H  
ATOM   1863  CG2 VAL A 127     -48.929 -23.958  25.306  1.00 50.70           C  
ATOM   1864 HG21 VAL A 127     -49.876 -23.993  25.846  1.00 50.70           H  
ATOM   1865 HG22 VAL A 127     -48.338 -24.838  25.557  1.00 50.70           H  
ATOM   1866 HG23 VAL A 127     -49.136 -23.988  24.237  1.00 50.70           H  
ATOM   1867  N   PRO A 128     -48.705 -19.402  26.747  1.00 50.84           N  
ATOM   1868  CA  PRO A 128     -47.997 -18.227  27.227  1.00 50.84           C  
ATOM   1869  HA  PRO A 128     -47.769 -17.564  26.393  1.00 50.84           H  
ATOM   1870  C   PRO A 128     -46.690 -18.665  27.897  1.00 50.84           C  
ATOM   1871  CB  PRO A 128     -48.974 -17.519  28.173  1.00 50.84           C  
ATOM   1872  HB2 PRO A 128     -49.569 -16.806  27.602  1.00 50.84           H  
ATOM   1873  HB3 PRO A 128     -48.463 -17.014  28.993  1.00 50.84           H  
ATOM   1874  O   PRO A 128     -46.684 -19.201  29.005  1.00 50.84           O  
ATOM   1875  CG  PRO A 128     -49.880 -18.644  28.672  1.00 50.84           C  
ATOM   1876  HG2 PRO A 128     -50.873 -18.278  28.933  1.00 50.84           H  
ATOM   1877  HG3 PRO A 128     -49.416 -19.135  29.527  1.00 50.84           H  
ATOM   1878  CD  PRO A 128     -49.931 -19.616  27.496  1.00 50.84           C  
ATOM   1879  HD2 PRO A 128     -50.003 -20.639  27.864  1.00 50.84           H  
ATOM   1880  HD3 PRO A 128     -50.785 -19.383  26.859  1.00 50.84           H  
ATOM   1881  N   ILE A 129     -45.567 -18.423  27.219  1.00 45.21           N  
ATOM   1882  H   ILE A 129     -45.655 -18.115  26.261  1.00 45.21           H  
ATOM   1883  CA  ILE A 129     -44.226 -18.567  27.787  1.00 45.21           C  
ATOM   1884  HA  ILE A 129     -44.147 -19.548  28.257  1.00 45.21           H  
ATOM   1885  C   ILE A 129     -44.077 -17.490  28.871  1.00 45.21           C  
ATOM   1886  CB  ILE A 129     -43.144 -18.477  26.681  1.00 45.21           C  
ATOM   1887  HB  ILE A 129     -43.238 -17.510  26.185  1.00 45.21           H  
ATOM   1888  O   ILE A 129     -43.914 -16.306  28.574  1.00 45.21           O  
ATOM   1889  CG1 ILE A 129     -43.345 -19.591  25.622  1.00 45.21           C  
ATOM   1890 HG12 ILE A 129     -44.372 -19.565  25.257  1.00 45.21           H  
ATOM   1891 HG13 ILE A 129     -43.183 -20.565  26.083  1.00 45.21           H  
ATOM   1892  CG2 ILE A 129     -41.733 -18.572  27.295  1.00 45.21           C  
ATOM   1893 HG21 ILE A 129     -40.973 -18.456  26.522  1.00 45.21           H  
ATOM   1894 HG22 ILE A 129     -41.600 -19.535  27.786  1.00 45.21           H  
ATOM   1895 HG23 ILE A 129     -41.578 -17.777  28.024  1.00 45.21           H  
ATOM   1896  CD1 ILE A 129     -42.441 -19.464  24.389  1.00 45.21           C  
ATOM   1897 HD11 ILE A 129     -42.740 -20.206  23.648  1.00 45.21           H  
ATOM   1898 HD12 ILE A 129     -42.540 -18.470  23.954  1.00 45.21           H  
ATOM   1899 HD13 ILE A 129     -41.399 -19.647  24.656  1.00 45.21           H  
ATOM   1900  N   GLN A 130     -44.165 -17.893  30.141  1.00 51.49           N  
ATOM   1901  H   GLN A 130     -44.379 -18.864  30.316  1.00 51.49           H  
ATOM   1902  CA  GLN A 130     -43.744 -17.047  31.258  1.00 51.49           C  
ATOM   1903  HA  GLN A 130     -44.276 -16.100  31.173  1.00 51.49           H  
ATOM   1904  C   GLN A 130     -42.234 -16.782  31.159  1.00 51.49           C  
ATOM   1905  CB  GLN A 130     -44.070 -17.691  32.619  1.00 51.49           C  
ATOM   1906  HB2 GLN A 130     -43.969 -18.774  32.553  1.00 51.49           H  
ATOM   1907  HB3 GLN A 130     -43.354 -17.330  33.357  1.00 51.49           H  
ATOM   1908  O   GLN A 130     -41.474 -17.697  30.834  1.00 51.49           O  
ATOM   1909  CG  GLN A 130     -45.474 -17.321  33.112  1.00 51.49           C  
ATOM   1910  HG2 GLN A 130     -46.202 -17.671  32.380  1.00 51.49           H  
ATOM   1911  HG3 GLN A 130     -45.560 -16.237  33.187  1.00 51.49           H  
ATOM   1912  CD  GLN A 130     -45.814 -17.923  34.474  1.00 51.49           C  
ATOM   1913  NE2 GLN A 130     -47.082 -18.103  34.769  1.00 51.49           N  
ATOM   1914 HE21 GLN A 130     -47.798 -17.942  34.075  1.00 51.49           H  
ATOM   1915 HE22 GLN A 130     -47.267 -18.572  35.645  1.00 51.49           H  
ATOM   1916  OE1 GLN A 130     -44.975 -18.208  35.312  1.00 51.49           O  
ATOM   1917  N   PRO A 131     -41.768 -15.558  31.466  1.00 60.23           N  
ATOM   1918  CA  PRO A 131     -40.341 -15.277  31.524  1.00 60.23           C  
ATOM   1919  HA  PRO A 131     -39.900 -15.501  30.553  1.00 60.23           H  
ATOM   1920  C   PRO A 131     -39.685 -16.138  32.619  1.00 60.23           C  
ATOM   1921  CB  PRO A 131     -40.228 -13.777  31.805  1.00 60.23           C  
ATOM   1922  HB2 PRO A 131     -39.350 -13.535  32.405  1.00 60.23           H  
ATOM   1923  HB3 PRO A 131     -40.204 -13.234  30.860  1.00 60.23           H  
ATOM   1924  O   PRO A 131     -40.280 -16.323  33.686  1.00 60.23           O  
ATOM   1925  CG  PRO A 131     -41.528 -13.456  32.543  1.00 60.23           C  
ATOM   1926  HG2 PRO A 131     -41.822 -12.414  32.411  1.00 60.23           H  
ATOM   1927  HG3 PRO A 131     -41.415 -13.691  33.601  1.00 60.23           H  
ATOM   1928  CD  PRO A 131     -42.540 -14.412  31.915  1.00 60.23           C  
ATOM   1929  HD2 PRO A 131     -43.014 -13.939  31.055  1.00 60.23           H  
ATOM   1930  HD3 PRO A 131     -43.289 -14.696  32.654  1.00 60.23           H  
ATOM   1931  N   PRO A 132     -38.465 -16.655  32.392  1.00 56.20           N  
ATOM   1932  CA  PRO A 132     -37.789 -17.505  33.361  1.00 56.20           C  
ATOM   1933  HA  PRO A 132     -38.411 -18.370  33.589  1.00 56.20           H  
ATOM   1934  C   PRO A 132     -37.527 -16.716  34.649  1.00 56.20           C  
ATOM   1935  CB  PRO A 132     -36.507 -17.981  32.666  1.00 56.20           C  
ATOM   1936  HB2 PRO A 132     -36.704 -18.924  32.156  1.00 56.20           H  
ATOM   1937  HB3 PRO A 132     -35.677 -18.096  33.363  1.00 56.20           H  
ATOM   1938  O   PRO A 132     -36.790 -15.728  34.657  1.00 56.20           O  
ATOM   1939  CG  PRO A 132     -36.229 -16.895  31.626  1.00 56.20           C  
ATOM   1940  HG2 PRO A 132     -35.675 -17.284  30.772  1.00 56.20           H  
ATOM   1941  HG3 PRO A 132     -35.686 -16.072  32.092  1.00 56.20           H  
ATOM   1942  CD  PRO A 132     -37.626 -16.425  31.228  1.00 56.20           C  
ATOM   1943  HD2 PRO A 132     -37.600 -15.371  30.953  1.00 56.20           H  
ATOM   1944  HD3 PRO A 132     -37.993 -17.025  30.396  1.00 56.20           H  
ATOM   1945  N   ARG A 133     -38.141 -17.149  35.756  1.00 46.38           N  
ATOM   1946  H   ARG A 133     -38.763 -17.939  35.666  1.00 46.38           H  
ATOM   1947  CA  ARG A 133     -37.739 -16.719  37.098  1.00 46.38           C  
ATOM   1948  HA  ARG A 133     -37.584 -15.640  37.093  1.00 46.38           H  
ATOM   1949  C   ARG A 133     -36.402 -17.380  37.420  1.00 46.38           C  
ATOM   1950  CB  ARG A 133     -38.800 -17.073  38.154  1.00 46.38           C  
ATOM   1951  HB2 ARG A 133     -38.336 -17.006  39.139  1.00 46.38           H  
ATOM   1952  HB3 ARG A 133     -39.134 -18.100  38.008  1.00 46.38           H  
ATOM   1953  O   ARG A 133     -36.283 -18.600  37.374  1.00 46.38           O  
ATOM   1954  CG  ARG A 133     -40.003 -16.120  38.124  1.00 46.38           C  
ATOM   1955  HG2 ARG A 133     -40.515 -16.213  37.167  1.00 46.38           H  
ATOM   1956  HG3 ARG A 133     -39.654 -15.094  38.243  1.00 46.38           H  
ATOM   1957  CD  ARG A 133     -40.975 -16.456  39.263  1.00 46.38           C  
ATOM   1958  HD2 ARG A 133     -40.433 -16.384  40.206  1.00 46.38           H  
ATOM   1959  HD3 ARG A 133     -41.313 -17.485  39.143  1.00 46.38           H  
ATOM   1960  NE  ARG A 133     -42.149 -15.558  39.257  1.00 46.38           N  
ATOM   1961  HE  ARG A 133     -42.596 -15.432  38.360  1.00 46.38           H  
ATOM   1962  NH1 ARG A 133     -42.247 -15.086  41.510  1.00 46.38           N  
ATOM   1963 HH11 ARG A 133     -41.453 -15.691  41.665  1.00 46.38           H  
ATOM   1964 HH12 ARG A 133     -42.696 -14.634  42.293  1.00 46.38           H  
ATOM   1965  NH2 ARG A 133     -43.758 -14.205  40.130  1.00 46.38           N  
ATOM   1966 HH21 ARG A 133     -44.164 -14.105  39.211  1.00 46.38           H  
ATOM   1967 HH22 ARG A 133     -44.194 -13.763  40.926  1.00 46.38           H  
ATOM   1968  CZ  ARG A 133     -42.706 -14.958  40.295  1.00 46.38           C  
ATOM   1969  N   PHE A 134     -35.412 -16.559  37.746  1.00 44.81           N  
ATOM   1970  H   PHE A 134     -35.577 -15.566  37.670  1.00 44.81           H  
ATOM   1971  CA  PHE A 134     -34.134 -16.986  38.305  1.00 44.81           C  
ATOM   1972  HA  PHE A 134     -33.575 -17.538  37.549  1.00 44.81           H  
ATOM   1973  C   PHE A 134     -34.368 -17.864  39.548  1.00 44.81           C  
ATOM   1974  CB  PHE A 134     -33.343 -15.729  38.705  1.00 44.81           C  
ATOM   1975  HB2 PHE A 134     -33.919 -15.157  39.433  1.00 44.81           H  
ATOM   1976  HB3 PHE A 134     -32.426 -16.046  39.202  1.00 44.81           H  
ATOM   1977  O   PHE A 134     -35.070 -17.415  40.458  1.00 44.81           O  
ATOM   1978  CG  PHE A 134     -32.971 -14.820  37.550  1.00 44.81           C  
ATOM   1979  CD1 PHE A 134     -31.774 -15.049  36.848  1.00 44.81           C  
ATOM   1980  HD1 PHE A 134     -31.128 -15.866  37.133  1.00 44.81           H  
ATOM   1981  CD2 PHE A 134     -33.807 -13.749  37.173  1.00 44.81           C  
ATOM   1982  HD2 PHE A 134     -34.722 -13.557  37.714  1.00 44.81           H  
ATOM   1983  CE1 PHE A 134     -31.416 -14.220  35.771  1.00 44.81           C  
ATOM   1984  HE1 PHE A 134     -30.498 -14.404  35.233  1.00 44.81           H  
ATOM   1985  CE2 PHE A 134     -33.452 -12.924  36.090  1.00 44.81           C  
ATOM   1986  HE2 PHE A 134     -34.099 -12.112  35.794  1.00 44.81           H  
ATOM   1987  CZ  PHE A 134     -32.256 -13.160  35.389  1.00 44.81           C  
ATOM   1988  HZ  PHE A 134     -31.984 -12.529  34.556  1.00 44.81           H  
ATOM   1989  N   PRO A 135     -33.802 -19.078  39.637  1.00 51.10           N  
ATOM   1990  CA  PRO A 135     -33.798 -19.817  40.888  1.00 51.10           C  
ATOM   1991  HA  PRO A 135     -34.759 -19.723  41.395  1.00 51.10           H  
ATOM   1992  C   PRO A 135     -32.695 -19.259  41.798  1.00 51.10           C  
ATOM   1993  CB  PRO A 135     -33.607 -21.281  40.485  1.00 51.10           C  
ATOM   1994  HB2 PRO A 135     -33.098 -21.860  41.256  1.00 51.10           H  
ATOM   1995  HB3 PRO A 135     -34.579 -21.722  40.265  1.00 51.10           H  
ATOM   1996  O   PRO A 135     -31.505 -19.444  41.548  1.00 51.10           O  
ATOM   1997  CG  PRO A 135     -32.788 -21.198  39.197  1.00 51.10           C  
ATOM   1998  HG2 PRO A 135     -31.726 -21.160  39.441  1.00 51.10           H  
ATOM   1999  HG3 PRO A 135     -32.993 -22.041  38.537  1.00 51.10           H  
ATOM   2000  CD  PRO A 135     -33.213 -19.869  38.565  1.00 51.10           C  
ATOM   2001  HD2 PRO A 135     -33.965 -20.053  37.797  1.00 51.10           H  
ATOM   2002  HD3 PRO A 135     -32.347 -19.367  38.135  1.00 51.10           H  
ATOM   2003  N   SER A 136     -33.088 -18.566  42.865  1.00 42.75           N  
ATOM   2004  H   SER A 136     -34.072 -18.362  42.973  1.00 42.75           H  
ATOM   2005  CA  SER A 136     -32.257 -18.417  44.060  1.00 42.75           C  
ATOM   2006  HA  SER A 136     -31.222 -18.233  43.775  1.00 42.75           H  
ATOM   2007  C   SER A 136     -32.337 -19.731  44.840  1.00 42.75           C  
ATOM   2008  CB  SER A 136     -32.743 -17.231  44.907  1.00 42.75           C  
ATOM   2009  HB2 SER A 136     -32.185 -17.203  45.843  1.00 42.75           H  
ATOM   2010  HB3 SER A 136     -32.563 -16.303  44.364  1.00 42.75           H  
ATOM   2011  O   SER A 136     -33.360 -20.009  45.461  1.00 42.75           O  
ATOM   2012  OG  SER A 136     -34.126 -17.347  45.183  1.00 42.75           O  
ATOM   2013  HG  SER A 136     -34.251 -18.202  45.601  1.00 42.75           H  
ATOM   2014  N   VAL A 137     -31.294 -20.557  44.758  1.00 40.74           N  
ATOM   2015  H   VAL A 137     -30.506 -20.284  44.188  1.00 40.74           H  
ATOM   2016  CA  VAL A 137     -31.150 -21.784  45.555  1.00 40.74           C  
ATOM   2017  HA  VAL A 137     -32.125 -22.103  45.921  1.00 40.74           H  
ATOM   2018  C   VAL A 137     -30.272 -21.463  46.762  1.00 40.74           C  
ATOM   2019  CB  VAL A 137     -30.573 -22.946  44.718  1.00 40.74           C  
ATOM   2020  HB  VAL A 137     -29.626 -22.637  44.274  1.00 40.74           H  
ATOM   2021  O   VAL A 137     -29.081 -21.204  46.611  1.00 40.74           O  
ATOM   2022  CG1 VAL A 137     -30.329 -24.205  45.560  1.00 40.74           C  
ATOM   2023 HG11 VAL A 137     -29.972 -25.016  44.926  1.00 40.74           H  
ATOM   2024 HG12 VAL A 137     -31.252 -24.514  46.051  1.00 40.74           H  
ATOM   2025 HG13 VAL A 137     -29.570 -24.012  46.318  1.00 40.74           H  
ATOM   2026  CG2 VAL A 137     -31.538 -23.323  43.586  1.00 40.74           C  
ATOM   2027 HG21 VAL A 137     -31.136 -24.165  43.022  1.00 40.74           H  
ATOM   2028 HG22 VAL A 137     -32.509 -23.596  43.998  1.00 40.74           H  
ATOM   2029 HG23 VAL A 137     -31.653 -22.478  42.907  1.00 40.74           H  
ATOM   2030  N   VAL A 138     -30.887 -21.469  47.940  1.00 44.96           N  
ATOM   2031  H   VAL A 138     -31.883 -21.636  47.951  1.00 44.96           H  
ATOM   2032  CA  VAL A 138     -30.257 -21.568  49.260  1.00 44.96           C  
ATOM   2033  HA  VAL A 138     -29.247 -21.966  49.168  1.00 44.96           H  
ATOM   2034  C   VAL A 138     -31.120 -22.566  50.039  1.00 44.96           C  
ATOM   2035  CB  VAL A 138     -30.189 -20.195  49.973  1.00 44.96           C  
ATOM   2036  HB  VAL A 138     -31.172 -19.724  49.945  1.00 44.96           H  
ATOM   2037  O   VAL A 138     -32.320 -22.326  50.132  1.00 44.96           O  
ATOM   2038  CG1 VAL A 138     -29.754 -20.307  51.435  1.00 44.96           C  
ATOM   2039 HG11 VAL A 138     -30.515 -20.844  52.001  1.00 44.96           H  
ATOM   2040 HG12 VAL A 138     -29.658 -19.320  51.887  1.00 44.96           H  
ATOM   2041 HG13 VAL A 138     -28.802 -20.832  51.516  1.00 44.96           H  
ATOM   2042  CG2 VAL A 138     -29.187 -19.258  49.282  1.00 44.96           C  
ATOM   2043 HG21 VAL A 138     -29.501 -19.073  48.255  1.00 44.96           H  
ATOM   2044 HG22 VAL A 138     -29.145 -18.305  49.811  1.00 44.96           H  
ATOM   2045 HG23 VAL A 138     -28.197 -19.715  49.278  1.00 44.96           H  
ATOM   2046  N   GLU A 139     -30.480 -23.638  50.535  1.00 43.41           N  
ATOM   2047  H   GLU A 139     -29.491 -23.689  50.338  1.00 43.41           H  
ATOM   2048  CA  GLU A 139     -30.922 -24.587  51.591  1.00 43.41           C  
ATOM   2049  HA  GLU A 139     -30.121 -25.309  51.751  1.00 43.41           H  
ATOM   2050  C   GLU A 139     -32.181 -25.431  51.279  1.00 43.41           C  
ATOM   2051  CB  GLU A 139     -31.059 -23.798  52.911  1.00 43.41           C  
ATOM   2052  HB2 GLU A 139     -31.481 -24.448  53.677  1.00 43.41           H  
ATOM   2053  HB3 GLU A 139     -31.759 -22.979  52.749  1.00 43.41           H  
ATOM   2054  O   GLU A 139     -33.183 -24.929  50.793  1.00 43.41           O  
ATOM   2055  CG  GLU A 139     -29.705 -23.252  53.423  1.00 43.41           C  
ATOM   2056  HG2 GLU A 139     -29.102 -22.920  52.578  1.00 43.41           H  
ATOM   2057  HG3 GLU A 139     -29.156 -24.072  53.887  1.00 43.41           H  
ATOM   2058  CD  GLU A 139     -29.800 -22.073  54.415  1.00 43.41           C  
ATOM   2059  OE1 GLU A 139     -28.731 -21.686  54.946  1.00 43.41           O  
ATOM   2060  OE2 GLU A 139     -30.892 -21.477  54.575  1.00 43.41           O  
ATOM   2061  N   ASP A 140     -32.309 -26.731  51.534  1.00 43.19           N  
ATOM   2062  H   ASP A 140     -33.247 -27.038  51.322  1.00 43.19           H  
ATOM   2063  CA  ASP A 140     -31.487 -27.854  52.004  1.00 43.19           C  
ATOM   2064  HA  ASP A 140     -30.545 -27.882  51.457  1.00 43.19           H  
ATOM   2065  C   ASP A 140     -32.314 -29.136  51.662  1.00 43.19           C  
ATOM   2066  CB  ASP A 140     -31.246 -27.765  53.527  1.00 43.19           C  
ATOM   2067  HB2 ASP A 140     -31.298 -28.766  53.956  1.00 43.19           H  
ATOM   2068  HB3 ASP A 140     -32.037 -27.178  53.993  1.00 43.19           H  
ATOM   2069  O   ASP A 140     -33.515 -29.022  51.389  1.00 43.19           O  
ATOM   2070  CG  ASP A 140     -29.877 -27.189  53.903  1.00 43.19           C  
ATOM   2071  OD1 ASP A 140     -28.918 -27.406  53.124  1.00 43.19           O  
ATOM   2072  OD2 ASP A 140     -29.789 -26.575  54.987  1.00 43.19           O  
ATOM   2073  N   PRO A 141     -31.731 -30.351  51.602  1.00 43.35           N  
ATOM   2074  CA  PRO A 141     -32.349 -31.511  50.946  1.00 43.35           C  
ATOM   2075  HA  PRO A 141     -33.097 -31.186  50.223  1.00 43.35           H  
ATOM   2076  C   PRO A 141     -32.997 -32.524  51.912  1.00 43.35           C  
ATOM   2077  CB  PRO A 141     -31.175 -32.151  50.201  1.00 43.35           C  
ATOM   2078  HB2 PRO A 141     -30.997 -31.606  49.274  1.00 43.35           H  
ATOM   2079  HB3 PRO A 141     -31.341 -33.209  49.996  1.00 43.35           H  
ATOM   2080  O   PRO A 141     -32.391 -32.888  52.911  1.00 43.35           O  
ATOM   2081  CG  PRO A 141     -29.995 -31.932  51.156  1.00 43.35           C  
ATOM   2082  HG2 PRO A 141     -29.935 -32.756  51.868  1.00 43.35           H  
ATOM   2083  HG3 PRO A 141     -29.056 -31.840  50.610  1.00 43.35           H  
ATOM   2084  CD  PRO A 141     -30.336 -30.638  51.901  1.00 43.35           C  
ATOM   2085  HD2 PRO A 141     -29.691 -29.837  51.540  1.00 43.35           H  
ATOM   2086  HD3 PRO A 141     -30.196 -30.771  52.974  1.00 43.35           H  
ATOM   2087  N   ASP A 142     -34.138 -33.107  51.520  1.00 43.80           N  
ATOM   2088  H   ASP A 142     -34.626 -32.718  50.726  1.00 43.80           H  
ATOM   2089  CA  ASP A 142     -34.699 -34.345  52.096  1.00 43.80           C  
ATOM   2090  HA  ASP A 142     -33.960 -34.817  52.742  1.00 43.80           H  
ATOM   2091  C   ASP A 142     -35.099 -35.326  50.964  1.00 43.80           C  
ATOM   2092  CB  ASP A 142     -35.943 -34.042  52.956  1.00 43.80           C  
ATOM   2093  HB2 ASP A 142     -36.561 -33.305  52.444  1.00 43.80           H  
ATOM   2094  HB3 ASP A 142     -36.530 -34.958  53.037  1.00 43.80           H  
ATOM   2095  O   ASP A 142     -35.869 -34.940  50.078  1.00 43.80           O  
ATOM   2096  CG  ASP A 142     -35.657 -33.575  54.388  1.00 43.80           C  
ATOM   2097  OD1 ASP A 142     -34.661 -34.052  54.976  1.00 43.80           O  
ATOM   2098  OD2 ASP A 142     -36.520 -32.844  54.926  1.00 43.80           O  
ATOM   2099  N   PRO A 143     -34.626 -36.593  50.945  1.00 41.42           N  
ATOM   2100  CA  PRO A 143     -35.025 -37.588  49.948  1.00 41.42           C  
ATOM   2101  HA  PRO A 143     -35.544 -37.120  49.111  1.00 41.42           H  
ATOM   2102  C   PRO A 143     -35.924 -38.690  50.541  1.00 41.42           C  
ATOM   2103  CB  PRO A 143     -33.694 -38.153  49.450  1.00 41.42           C  
ATOM   2104  HB2 PRO A 143     -33.801 -39.153  49.031  1.00 41.42           H  
ATOM   2105  HB3 PRO A 143     -33.268 -37.474  48.711  1.00 41.42           H  
ATOM   2106  O   PRO A 143     -35.585 -39.304  51.551  1.00 41.42           O  
ATOM   2107  CG  PRO A 143     -32.819 -38.151  50.710  1.00 41.42           C  
ATOM   2108  HG2 PRO A 143     -32.892 -39.114  51.215  1.00 41.42           H  
ATOM   2109  HG3 PRO A 143     -31.779 -37.936  50.462  1.00 41.42           H  
ATOM   2110  CD  PRO A 143     -33.412 -37.056  51.609  1.00 41.42           C  
ATOM   2111  HD2 PRO A 143     -32.695 -36.241  51.702  1.00 41.42           H  
ATOM   2112  HD3 PRO A 143     -33.650 -37.458  52.594  1.00 41.42           H  
ATOM   2113  N   VAL A 144     -37.026 -39.036  49.863  1.00 42.57           N  
ATOM   2114  H   VAL A 144     -37.291 -38.485  49.059  1.00 42.57           H  
ATOM   2115  CA  VAL A 144     -37.808 -40.256  50.150  1.00 42.57           C  
ATOM   2116  HA  VAL A 144     -37.197 -40.910  50.772  1.00 42.57           H  
ATOM   2117  C   VAL A 144     -38.103 -41.014  48.853  1.00 42.57           C  
ATOM   2118  CB  VAL A 144     -39.091 -39.974  50.962  1.00 42.57           C  
ATOM   2119  HB  VAL A 144     -39.742 -39.309  50.395  1.00 42.57           H  
ATOM   2120  O   VAL A 144     -38.758 -40.514  47.943  1.00 42.57           O  
ATOM   2121  CG1 VAL A 144     -39.856 -41.274  51.267  1.00 42.57           C  
ATOM   2122 HG11 VAL A 144     -39.217 -41.970  51.809  1.00 42.57           H  
ATOM   2123 HG12 VAL A 144     -40.197 -41.740  50.343  1.00 42.57           H  
ATOM   2124 HG13 VAL A 144     -40.734 -41.050  51.872  1.00 42.57           H  
ATOM   2125  CG2 VAL A 144     -38.771 -39.320  52.314  1.00 42.57           C  
ATOM   2126 HG21 VAL A 144     -38.310 -38.344  52.157  1.00 42.57           H  
ATOM   2127 HG22 VAL A 144     -38.084 -39.944  52.885  1.00 42.57           H  
ATOM   2128 HG23 VAL A 144     -39.687 -39.170  52.885  1.00 42.57           H  
ATOM   2129  N   PHE A 145     -37.587 -42.241  48.799  1.00 36.98           N  
ATOM   2130  H   PHE A 145     -37.084 -42.542  49.622  1.00 36.98           H  
ATOM   2131  CA  PHE A 145     -37.792 -43.269  47.780  1.00 36.98           C  
ATOM   2132  HA  PHE A 145     -37.728 -42.843  46.779  1.00 36.98           H  
ATOM   2133  C   PHE A 145     -39.137 -43.985  47.969  1.00 36.98           C  
ATOM   2134  CB  PHE A 145     -36.707 -44.347  47.991  1.00 36.98           C  
ATOM   2135  HB2 PHE A 145     -36.995 -45.229  47.419  1.00 36.98           H  
ATOM   2136  HB3 PHE A 145     -36.706 -44.652  49.038  1.00 36.98           H  
ATOM   2137  O   PHE A 145     -39.373 -44.450  49.078  1.00 36.98           O  
ATOM   2138  CG  PHE A 145     -35.285 -43.998  47.606  1.00 36.98           C  
ATOM   2139  CD1 PHE A 145     -34.775 -44.474  46.384  1.00 36.98           C  
ATOM   2140  HD1 PHE A 145     -35.405 -45.043  45.717  1.00 36.98           H  
ATOM   2141  CD2 PHE A 145     -34.449 -43.273  48.478  1.00 36.98           C  
ATOM   2142  HD2 PHE A 145     -34.825 -42.919  49.427  1.00 36.98           H  
ATOM   2143  CE1 PHE A 145     -33.441 -44.217  46.026  1.00 36.98           C  
ATOM   2144  HE1 PHE A 145     -33.054 -44.580  45.086  1.00 36.98           H  
ATOM   2145  CE2 PHE A 145     -33.115 -43.011  48.116  1.00 36.98           C  
ATOM   2146  HE2 PHE A 145     -32.478 -42.447  48.781  1.00 36.98           H  
ATOM   2147  CZ  PHE A 145     -32.612 -43.483  46.891  1.00 36.98           C  
ATOM   2148  HZ  PHE A 145     -31.588 -43.279  46.615  1.00 36.98           H  
ATOM   2149  N   VAL A 146     -39.914 -44.224  46.898  1.00 39.73           N  
ATOM   2150  H   VAL A 146     -39.750 -43.672  46.068  1.00 39.73           H  
ATOM   2151  CA  VAL A 146     -40.700 -45.467  46.692  1.00 39.73           C  
ATOM   2152  HA  VAL A 146     -40.127 -46.286  47.128  1.00 39.73           H  
ATOM   2153  C   VAL A 146     -40.844 -45.737  45.180  1.00 39.73           C  
ATOM   2154  CB  VAL A 146     -42.095 -45.490  47.369  1.00 39.73           C  
ATOM   2155  HB  VAL A 146     -42.739 -44.752  46.888  1.00 39.73           H  
ATOM   2156  O   VAL A 146     -41.182 -44.847  44.407  1.00 39.73           O  
ATOM   2157  CG1 VAL A 146     -42.739 -46.879  47.222  1.00 39.73           C  
ATOM   2158 HG11 VAL A 146     -42.096 -47.647  47.651  1.00 39.73           H  
ATOM   2159 HG12 VAL A 146     -43.705 -46.901  47.727  1.00 39.73           H  
ATOM   2160 HG13 VAL A 146     -42.928 -47.102  46.172  1.00 39.73           H  
ATOM   2161  CG2 VAL A 146     -42.100 -45.221  48.879  1.00 39.73           C  
ATOM   2162 HG21 VAL A 146     -43.105 -45.346  49.281  1.00 39.73           H  
ATOM   2163 HG22 VAL A 146     -41.425 -45.905  49.392  1.00 39.73           H  
ATOM   2164 HG23 VAL A 146     -41.812 -44.187  49.069  1.00 39.73           H  
ATOM   2165  N   GLN A 147     -40.527 -46.972  44.784  1.00 42.70           N  
ATOM   2166  H   GLN A 147     -40.363 -47.634  45.529  1.00 42.70           H  
ATOM   2167  CA  GLN A 147     -40.462 -47.551  43.431  1.00 42.70           C  
ATOM   2168  HA  GLN A 147     -40.325 -46.743  42.712  1.00 42.70           H  
ATOM   2169  C   GLN A 147     -41.786 -48.281  43.038  1.00 42.70           C  
ATOM   2170  CB  GLN A 147     -39.205 -48.454  43.435  1.00 42.70           C  
ATOM   2171  HB2 GLN A 147     -39.465 -49.470  43.140  1.00 42.70           H  
ATOM   2172  HB3 GLN A 147     -38.809 -48.551  44.446  1.00 42.70           H  
ATOM   2173  O   GLN A 147     -42.702 -48.306  43.859  1.00 42.70           O  
ATOM   2174  CG  GLN A 147     -38.070 -47.907  42.546  1.00 42.70           C  
ATOM   2175  HG2 GLN A 147     -37.676 -46.998  43.001  1.00 42.70           H  
ATOM   2176  HG3 GLN A 147     -38.437 -47.635  41.557  1.00 42.70           H  
ATOM   2177  CD  GLN A 147     -36.922 -48.901  42.394  1.00 42.70           C  
ATOM   2178  NE2 GLN A 147     -35.998 -48.659  41.490  1.00 42.70           N  
ATOM   2179 HE21 GLN A 147     -35.260 -49.346  41.429  1.00 42.70           H  
ATOM   2180 HE22 GLN A 147     -36.051 -47.844  40.896  1.00 42.70           H  
ATOM   2181  OE1 GLN A 147     -36.813 -49.899  43.082  1.00 42.70           O  
ATOM   2182  N   PRO A 148     -41.937 -48.838  41.810  1.00 41.38           N  
ATOM   2183  CA  PRO A 148     -43.120 -48.669  40.953  1.00 41.38           C  
ATOM   2184  HA  PRO A 148     -43.794 -47.914  41.358  1.00 41.38           H  
ATOM   2185  C   PRO A 148     -43.907 -49.971  40.674  1.00 41.38           C  
ATOM   2186  CB  PRO A 148     -42.482 -48.173  39.649  1.00 41.38           C  
ATOM   2187  HB2 PRO A 148     -42.178 -47.133  39.766  1.00 41.38           H  
ATOM   2188  HB3 PRO A 148     -43.147 -48.277  38.791  1.00 41.38           H  
ATOM   2189  O   PRO A 148     -43.395 -51.058  40.915  1.00 41.38           O  
ATOM   2190  CG  PRO A 148     -41.244 -49.060  39.518  1.00 41.38           C  
ATOM   2191  HG2 PRO A 148     -40.433 -48.527  39.022  1.00 41.38           H  
ATOM   2192  HG3 PRO A 148     -41.489 -49.973  38.974  1.00 41.38           H  
ATOM   2193  CD  PRO A 148     -40.890 -49.399  40.959  1.00 41.38           C  
ATOM   2194  HD2 PRO A 148     -39.905 -48.969  41.138  1.00 41.38           H  
ATOM   2195  HD3 PRO A 148     -40.842 -50.481  41.088  1.00 41.38           H  
ATOM   2196  N   GLU A 149     -45.083 -49.878  40.035  1.00 39.15           N  
ATOM   2197  H   GLU A 149     -45.489 -48.966  39.877  1.00 39.15           H  
ATOM   2198  CA  GLU A 149     -45.679 -50.991  39.272  1.00 39.15           C  
ATOM   2199  HA  GLU A 149     -44.863 -51.658  38.996  1.00 39.15           H  
ATOM   2200  C   GLU A 149     -46.296 -50.535  37.934  1.00 39.15           C  
ATOM   2201  CB  GLU A 149     -46.669 -51.843  40.089  1.00 39.15           C  
ATOM   2202  HB2 GLU A 149     -47.226 -52.461  39.384  1.00 39.15           H  
ATOM   2203  HB3 GLU A 149     -47.373 -51.201  40.617  1.00 39.15           H  
ATOM   2204  O   GLU A 149     -46.736 -49.400  37.765  1.00 39.15           O  
ATOM   2205  CG  GLU A 149     -45.947 -52.781  41.077  1.00 39.15           C  
ATOM   2206  HG2 GLU A 149     -45.066 -53.190  40.582  1.00 39.15           H  
ATOM   2207  HG3 GLU A 149     -45.619 -52.201  41.939  1.00 39.15           H  
ATOM   2208  CD  GLU A 149     -46.800 -53.967  41.557  1.00 39.15           C  
ATOM   2209  OE1 GLU A 149     -46.197 -54.924  42.096  1.00 39.15           O  
ATOM   2210  OE2 GLU A 149     -48.037 -53.937  41.364  1.00 39.15           O  
ATOM   2211  N   ALA A 150     -46.226 -51.457  36.972  1.00 37.58           N  
ATOM   2212  H   ALA A 150     -45.973 -52.381  37.289  1.00 37.58           H  
ATOM   2213  CA  ALA A 150     -46.305 -51.317  35.521  1.00 37.58           C  
ATOM   2214  HA  ALA A 150     -45.504 -50.653  35.197  1.00 37.58           H  
ATOM   2215  C   ALA A 150     -47.632 -50.798  34.927  1.00 37.58           C  
ATOM   2216  CB  ALA A 150     -46.023 -52.725  34.976  1.00 37.58           C  
ATOM   2217  HB1 ALA A 150     -46.761 -53.427  35.365  1.00 37.58           H  
ATOM   2218  HB2 ALA A 150     -45.025 -53.054  35.266  1.00 37.58           H  
ATOM   2219  HB3 ALA A 150     -46.092 -52.720  33.888  1.00 37.58           H  
ATOM   2220  O   ALA A 150     -48.716 -51.270  35.258  1.00 37.58           O  
ATOM   2221  N   GLY A 151     -47.517 -49.947  33.903  1.00 38.09           N  
ATOM   2222  H   GLY A 151     -46.615 -49.524  33.736  1.00 38.09           H  
ATOM   2223  CA  GLY A 151     -48.586 -49.615  32.959  1.00 38.09           C  
ATOM   2224  HA2 GLY A 151     -49.143 -50.516  32.703  1.00 38.09           H  
ATOM   2225  HA3 GLY A 151     -49.270 -48.904  33.423  1.00 38.09           H  
ATOM   2226  C   GLY A 151     -48.001 -48.978  31.698  1.00 38.09           C  
ATOM   2227  O   GLY A 151     -47.428 -47.900  31.752  1.00 38.09           O  
ATOM   2228  N   VAL A 152     -48.089 -49.693  30.579  1.00 34.41           N  
ATOM   2229  H   VAL A 152     -48.618 -50.552  30.639  1.00 34.41           H  
ATOM   2230  CA  VAL A 152     -47.486 -49.392  29.272  1.00 34.41           C  
ATOM   2231  HA  VAL A 152     -46.401 -49.368  29.375  1.00 34.41           H  
ATOM   2232  C   VAL A 152     -47.951 -48.033  28.727  1.00 34.41           C  
ATOM   2233  CB  VAL A 152     -47.873 -50.537  28.305  1.00 34.41           C  
ATOM   2234  HB  VAL A 152     -48.960 -50.622  28.274  1.00 34.41           H  
ATOM   2235  O   VAL A 152     -49.119 -47.879  28.378  1.00 34.41           O  
ATOM   2236  CG1 VAL A 152     -47.380 -50.330  26.869  1.00 34.41           C  
ATOM   2237 HG11 VAL A 152     -47.846 -49.445  26.436  1.00 34.41           H  
ATOM   2238 HG12 VAL A 152     -47.651 -51.188  26.254  1.00 34.41           H  
ATOM   2239 HG13 VAL A 152     -46.297 -50.205  26.859  1.00 34.41           H  
ATOM   2240  CG2 VAL A 152     -47.313 -51.882  28.799  1.00 34.41           C  
ATOM   2241 HG21 VAL A 152     -46.227 -51.825  28.882  1.00 34.41           H  
ATOM   2242 HG22 VAL A 152     -47.575 -52.672  28.095  1.00 34.41           H  
ATOM   2243 HG23 VAL A 152     -47.733 -52.148  29.769  1.00 34.41           H  
ATOM   2244  N   ALA A 153     -47.030 -47.078  28.592  1.00 40.23           N  
ATOM   2245  H   ALA A 153     -46.113 -47.219  28.991  1.00 40.23           H  
ATOM   2246  CA  ALA A 153     -47.216 -45.858  27.812  1.00 40.23           C  
ATOM   2247  HA  ALA A 153     -48.056 -46.000  27.132  1.00 40.23           H  
ATOM   2248  C   ALA A 153     -45.960 -45.597  26.970  1.00 40.23           C  
ATOM   2249  CB  ALA A 153     -47.560 -44.682  28.732  1.00 40.23           C  
ATOM   2250  HB1 ALA A 153     -48.468 -44.906  29.293  1.00 40.23           H  
ATOM   2251  HB2 ALA A 153     -47.717 -43.782  28.139  1.00 40.23           H  
ATOM   2252  HB3 ALA A 153     -46.742 -44.507  29.431  1.00 40.23           H  
ATOM   2253  O   ALA A 153     -44.834 -45.623  27.460  1.00 40.23           O  
ATOM   2254  N   THR A 154     -46.178 -45.405  25.676  1.00 41.76           N  
ATOM   2255  H   THR A 154     -47.128 -45.475  25.340  1.00 41.76           H  
ATOM   2256  CA  THR A 154     -45.170 -45.128  24.656  1.00 41.76           C  
ATOM   2257  HA  THR A 154     -44.375 -45.871  24.718  1.00 41.76           H  
ATOM   2258  C   THR A 154     -44.579 -43.734  24.890  1.00 41.76           C  
ATOM   2259  CB  THR A 154     -45.847 -45.214  23.270  1.00 41.76           C  
ATOM   2260  HB  THR A 154     -46.390 -44.292  23.064  1.00 41.76           H  
ATOM   2261  O   THR A 154     -45.188 -42.736  24.517  1.00 41.76           O  
ATOM   2262  CG2 THR A 154     -44.857 -45.470  22.138  1.00 41.76           C  
ATOM   2263 HG21 THR A 154     -44.336 -46.413  22.305  1.00 41.76           H  
ATOM   2264 HG22 THR A 154     -45.383 -45.505  21.184  1.00 41.76           H  
ATOM   2265 HG23 THR A 154     -44.128 -44.661  22.106  1.00 41.76           H  
ATOM   2266  OG1 THR A 154     -46.786 -46.273  23.229  1.00 41.76           O  
ATOM   2267  HG1 THR A 154     -47.192 -46.256  22.360  1.00 41.76           H  
ATOM   2268  N   GLU A 155     -43.412 -43.642  25.527  1.00 39.05           N  
ATOM   2269  H   GLU A 155     -43.011 -44.465  25.954  1.00 39.05           H  
ATOM   2270  CA  GLU A 155     -42.700 -42.370  25.688  1.00 39.05           C  
ATOM   2271  HA  GLU A 155     -43.427 -41.581  25.882  1.00 39.05           H  
ATOM   2272  C   GLU A 155     -41.959 -42.008  24.390  1.00 39.05           C  
ATOM   2273  CB  GLU A 155     -41.752 -42.402  26.901  1.00 39.05           C  
ATOM   2274  HB2 GLU A 155     -41.081 -43.257  26.821  1.00 39.05           H  
ATOM   2275  HB3 GLU A 155     -41.159 -41.488  26.882  1.00 39.05           H  
ATOM   2276  O   GLU A 155     -41.014 -42.683  23.977  1.00 39.05           O  
ATOM   2277  CG  GLU A 155     -42.518 -42.461  28.237  1.00 39.05           C  
ATOM   2278  HG2 GLU A 155     -43.007 -43.431  28.320  1.00 39.05           H  
ATOM   2279  HG3 GLU A 155     -43.293 -41.695  28.221  1.00 39.05           H  
ATOM   2280  CD  GLU A 155     -41.624 -42.235  29.471  1.00 39.05           C  
ATOM   2281  OE1 GLU A 155     -42.202 -42.010  30.558  1.00 39.05           O  
ATOM   2282  OE2 GLU A 155     -40.380 -42.291  29.332  1.00 39.05           O  
ATOM   2283  N   LEU A 156     -42.393 -40.926  23.733  1.00 47.85           N  
ATOM   2284  H   LEU A 156     -43.195 -40.441  24.110  1.00 47.85           H  
ATOM   2285  CA  LEU A 156     -41.554 -40.201  22.781  1.00 47.85           C  
ATOM   2286  HA  LEU A 156     -41.105 -40.918  22.094  1.00 47.85           H  
ATOM   2287  C   LEU A 156     -40.449 -39.472  23.569  1.00 47.85           C  
ATOM   2288  CB  LEU A 156     -42.370 -39.172  21.973  1.00 47.85           C  
ATOM   2289  HB2 LEU A 156     -41.648 -38.485  21.532  1.00 47.85           H  
ATOM   2290  HB3 LEU A 156     -42.992 -38.579  22.644  1.00 47.85           H  
ATOM   2291  O   LEU A 156     -40.773 -38.746  24.512  1.00 47.85           O  
ATOM   2292  CG  LEU A 156     -43.221 -39.766  20.834  1.00 47.85           C  
ATOM   2293  HG  LEU A 156     -42.821 -40.737  20.544  1.00 47.85           H  
ATOM   2294  CD1 LEU A 156     -44.687 -39.930  21.238  1.00 47.85           C  
ATOM   2295 HD11 LEU A 156     -45.116 -38.963  21.498  1.00 47.85           H  
ATOM   2296 HD12 LEU A 156     -44.756 -40.595  22.099  1.00 47.85           H  
ATOM   2297 HD13 LEU A 156     -45.252 -40.366  20.414  1.00 47.85           H  
ATOM   2298  CD2 LEU A 156     -43.168 -38.850  19.609  1.00 47.85           C  
ATOM   2299 HD21 LEU A 156     -42.140 -38.763  19.256  1.00 47.85           H  
ATOM   2300 HD22 LEU A 156     -43.777 -39.269  18.808  1.00 47.85           H  
ATOM   2301 HD23 LEU A 156     -43.545 -37.860  19.866  1.00 47.85           H  
ATOM   2302  N   PRO A 157     -39.163 -39.597  23.197  1.00 45.90           N  
ATOM   2303  CA  PRO A 157     -38.097 -38.883  23.881  1.00 45.90           C  
ATOM   2304  HA  PRO A 157     -38.222 -38.964  24.961  1.00 45.90           H  
ATOM   2305  C   PRO A 157     -38.128 -37.402  23.484  1.00 45.90           C  
ATOM   2306  CB  PRO A 157     -36.806 -39.604  23.480  1.00 45.90           C  
ATOM   2307  HB2 PRO A 157     -36.629 -40.431  24.168  1.00 45.90           H  
ATOM   2308  HB3 PRO A 157     -35.945 -38.936  23.464  1.00 45.90           H  
ATOM   2309  O   PRO A 157     -37.662 -37.016  22.412  1.00 45.90           O  
ATOM   2310  CG  PRO A 157     -37.123 -40.161  22.092  1.00 45.90           C  
ATOM   2311  HG2 PRO A 157     -36.550 -41.063  21.879  1.00 45.90           H  
ATOM   2312  HG3 PRO A 157     -36.927 -39.400  21.337  1.00 45.90           H  
ATOM   2313  CD  PRO A 157     -38.625 -40.449  22.147  1.00 45.90           C  
ATOM   2314  HD2 PRO A 157     -39.085 -40.226  21.185  1.00 45.90           H  
ATOM   2315  HD3 PRO A 157     -38.790 -41.493  22.413  1.00 45.90           H  
ATOM   2316  N   VAL A 158     -38.656 -36.551  24.364  1.00 43.20           N  
ATOM   2317  H   VAL A 158     -39.125 -36.933  25.173  1.00 43.20           H  
ATOM   2318  CA  VAL A 158     -38.406 -35.106  24.308  1.00 43.20           C  
ATOM   2319  HA  VAL A 158     -38.523 -34.767  23.279  1.00 43.20           H  
ATOM   2320  C   VAL A 158     -36.952 -34.886  24.728  1.00 43.20           C  
ATOM   2321  CB  VAL A 158     -39.404 -34.310  25.173  1.00 43.20           C  
ATOM   2322  HB  VAL A 158     -39.345 -34.649  26.207  1.00 43.20           H  
ATOM   2323  O   VAL A 158     -36.611 -34.916  25.908  1.00 43.20           O  
ATOM   2324  CG1 VAL A 158     -39.110 -32.803  25.126  1.00 43.20           C  
ATOM   2325 HG11 VAL A 158     -38.121 -32.598  25.535  1.00 43.20           H  
ATOM   2326 HG12 VAL A 158     -39.158 -32.443  24.098  1.00 43.20           H  
ATOM   2327 HG13 VAL A 158     -39.845 -32.267  25.727  1.00 43.20           H  
ATOM   2328  CG2 VAL A 158     -40.840 -34.514  24.669  1.00 43.20           C  
ATOM   2329 HG21 VAL A 158     -41.119 -35.565  24.744  1.00 43.20           H  
ATOM   2330 HG22 VAL A 158     -41.532 -33.934  25.279  1.00 43.20           H  
ATOM   2331 HG23 VAL A 158     -40.924 -34.196  23.630  1.00 43.20           H  
ATOM   2332  N   SER A 159     -36.075 -34.718  23.740  1.00 47.96           N  
ATOM   2333  H   SER A 159     -36.418 -34.816  22.795  1.00 47.96           H  
ATOM   2334  CA  SER A 159     -34.659 -34.409  23.936  1.00 47.96           C  
ATOM   2335  HA  SER A 159     -34.255 -35.045  24.723  1.00 47.96           H  
ATOM   2336  C   SER A 159     -34.500 -32.948  24.362  1.00 47.96           C  
ATOM   2337  CB  SER A 159     -33.890 -34.712  22.644  1.00 47.96           C  
ATOM   2338  HB2 SER A 159     -34.316 -34.144  21.817  1.00 47.96           H  
ATOM   2339  HB3 SER A 159     -33.976 -35.775  22.420  1.00 47.96           H  
ATOM   2340  O   SER A 159     -34.379 -32.057  23.525  1.00 47.96           O  
ATOM   2341  OG  SER A 159     -32.525 -34.377  22.782  1.00 47.96           O  
ATOM   2342  HG  SER A 159     -32.449 -33.422  22.731  1.00 47.96           H  
ATOM   2343  N   THR A 160     -34.506 -32.685  25.667  1.00 52.90           N  
ATOM   2344  H   THR A 160     -34.664 -33.441  26.317  1.00 52.90           H  
ATOM   2345  CA  THR A 160     -34.025 -31.409  26.211  1.00 52.90           C  
ATOM   2346  HA  THR A 160     -34.360 -30.612  25.547  1.00 52.90           H  
ATOM   2347  C   THR A 160     -32.489 -31.407  26.232  1.00 52.90           C  
ATOM   2348  CB  THR A 160     -34.605 -31.126  27.604  1.00 52.90           C  
ATOM   2349  HB  THR A 160     -34.143 -30.226  28.009  1.00 52.90           H  
ATOM   2350  O   THR A 160     -31.877 -32.453  26.465  1.00 52.90           O  
ATOM   2351  CG2 THR A 160     -36.118 -30.914  27.551  1.00 52.90           C  
ATOM   2352 HG21 THR A 160     -36.616 -31.834  27.242  1.00 52.90           H  
ATOM   2353 HG22 THR A 160     -36.355 -30.124  26.838  1.00 52.90           H  
ATOM   2354 HG23 THR A 160     -36.485 -30.620  28.534  1.00 52.90           H  
ATOM   2355  OG1 THR A 160     -34.374 -32.202  28.480  1.00 52.90           O  
ATOM   2356  HG1 THR A 160     -35.086 -32.216  29.124  1.00 52.90           H  
ATOM   2357  N   PRO A 161     -31.823 -30.265  25.971  1.00 48.04           N  
ATOM   2358  CA  PRO A 161     -30.366 -30.203  25.981  1.00 48.04           C  
ATOM   2359  HA  PRO A 161     -29.958 -30.966  25.318  1.00 48.04           H  
ATOM   2360  C   PRO A 161     -29.850 -30.446  27.405  1.00 48.04           C  
ATOM   2361  CB  PRO A 161     -30.004 -28.823  25.421  1.00 48.04           C  
ATOM   2362  HB2 PRO A 161     -29.895 -28.891  24.339  1.00 48.04           H  
ATOM   2363  HB3 PRO A 161     -29.095 -28.420  25.868  1.00 48.04           H  
ATOM   2364  O   PRO A 161     -29.987 -29.608  28.297  1.00 48.04           O  
ATOM   2365  CG  PRO A 161     -31.228 -27.970  25.753  1.00 48.04           C  
ATOM   2366  HG2 PRO A 161     -31.347 -27.144  25.052  1.00 48.04           H  
ATOM   2367  HG3 PRO A 161     -31.149 -27.597  26.774  1.00 48.04           H  
ATOM   2368  CD  PRO A 161     -32.389 -28.961  25.660  1.00 48.04           C  
ATOM   2369  HD2 PRO A 161     -32.782 -28.973  24.644  1.00 48.04           H  
ATOM   2370  HD3 PRO A 161     -33.173 -28.686  26.366  1.00 48.04           H  
ATOM   2371  N   LYS A 162     -29.253 -31.621  27.622  1.00 50.37           N  
ATOM   2372  H   LYS A 162     -29.267 -32.289  26.864  1.00 50.37           H  
ATOM   2373  CA  LYS A 162     -28.577 -31.986  28.867  1.00 50.37           C  
ATOM   2374  HA  LYS A 162     -29.223 -31.726  29.705  1.00 50.37           H  
ATOM   2375  C   LYS A 162     -27.281 -31.181  28.981  1.00 50.37           C  
ATOM   2376  CB  LYS A 162     -28.345 -33.508  28.872  1.00 50.37           C  
ATOM   2377  HB2 LYS A 162     -29.305 -34.002  28.721  1.00 50.37           H  
ATOM   2378  HB3 LYS A 162     -27.692 -33.775  28.041  1.00 50.37           H  
ATOM   2379  O   LYS A 162     -26.294 -31.490  28.323  1.00 50.37           O  
ATOM   2380  CG  LYS A 162     -27.731 -34.019  30.184  1.00 50.37           C  
ATOM   2381  HG2 LYS A 162     -28.386 -33.756  31.015  1.00 50.37           H  
ATOM   2382  HG3 LYS A 162     -26.758 -33.553  30.340  1.00 50.37           H  
ATOM   2383  CD  LYS A 162     -27.558 -35.544  30.131  1.00 50.37           C  
ATOM   2384  HD2 LYS A 162     -26.903 -35.798  29.298  1.00 50.37           H  
ATOM   2385  HD3 LYS A 162     -28.533 -36.005  29.974  1.00 50.37           H  
ATOM   2386  CE  LYS A 162     -26.948 -36.054  31.442  1.00 50.37           C  
ATOM   2387  HE2 LYS A 162     -27.591 -35.744  32.266  1.00 50.37           H  
ATOM   2388  HE3 LYS A 162     -25.978 -35.576  31.581  1.00 50.37           H  
ATOM   2389  NZ  LYS A 162     -26.798 -37.531  31.435  1.00 50.37           N  
ATOM   2390  HZ1 LYS A 162     -26.198 -37.816  30.675  1.00 50.37           H  
ATOM   2391  HZ2 LYS A 162     -26.389 -37.843  32.304  1.00 50.37           H  
ATOM   2392  HZ3 LYS A 162     -27.699 -37.974  31.323  1.00 50.37           H  
ATOM   2393  N   VAL A 163     -27.271 -30.168  29.843  1.00 49.21           N  
ATOM   2394  H   VAL A 163     -28.144 -29.907  30.280  1.00 49.21           H  
ATOM   2395  CA  VAL A 163     -26.035 -29.503  30.277  1.00 49.21           C  
ATOM   2396  HA  VAL A 163     -25.397 -29.333  29.410  1.00 49.21           H  
ATOM   2397  C   VAL A 163     -25.314 -30.452  31.235  1.00 49.21           C  
ATOM   2398  CB  VAL A 163     -26.327 -28.136  30.931  1.00 49.21           C  
ATOM   2399  HB  VAL A 163     -26.957 -28.279  31.809  1.00 49.21           H  
ATOM   2400  O   VAL A 163     -25.755 -30.661  32.362  1.00 49.21           O  
ATOM   2401  CG1 VAL A 163     -25.033 -27.432  31.363  1.00 49.21           C  
ATOM   2402 HG11 VAL A 163     -25.270 -26.464  31.805  1.00 49.21           H  
ATOM   2403 HG12 VAL A 163     -24.377 -27.286  30.505  1.00 49.21           H  
ATOM   2404 HG13 VAL A 163     -24.514 -28.027  32.115  1.00 49.21           H  
ATOM   2405  CG2 VAL A 163     -27.063 -27.203  29.958  1.00 49.21           C  
ATOM   2406 HG21 VAL A 163     -26.472 -27.061  29.053  1.00 49.21           H  
ATOM   2407 HG22 VAL A 163     -28.031 -27.626  29.686  1.00 49.21           H  
ATOM   2408 HG23 VAL A 163     -27.237 -26.237  30.432  1.00 49.21           H  
ATOM   2409  N   THR A 164     -24.230 -31.078  30.785  1.00 51.78           N  
ATOM   2410  H   THR A 164     -23.957 -30.964  29.819  1.00 51.78           H  
ATOM   2411  CA  THR A 164     -23.344 -31.868  31.650  1.00 51.78           C  
ATOM   2412  HA  THR A 164     -23.939 -32.401  32.393  1.00 51.78           H  
ATOM   2413  C   THR A 164     -22.392 -30.933  32.392  1.00 51.78           C  
ATOM   2414  CB  THR A 164     -22.554 -32.909  30.844  1.00 51.78           C  
ATOM   2415  HB  THR A 164     -21.766 -33.327  31.471  1.00 51.78           H  
ATOM   2416  O   THR A 164     -21.559 -30.277  31.769  1.00 51.78           O  
ATOM   2417  CG2 THR A 164     -23.455 -34.048  30.365  1.00 51.78           C  
ATOM   2418 HG21 THR A 164     -22.851 -34.769  29.814  1.00 51.78           H  
ATOM   2419 HG22 THR A 164     -23.908 -34.541  31.225  1.00 51.78           H  
ATOM   2420 HG23 THR A 164     -24.232 -33.657  29.708  1.00 51.78           H  
ATOM   2421  OG1 THR A 164     -21.980 -32.308  29.706  1.00 51.78           O  
ATOM   2422  HG1 THR A 164     -21.418 -31.599  30.027  1.00 51.78           H  
ATOM   2423  N   THR A 165     -22.521 -30.862  33.715  1.00 53.16           N  
ATOM   2424  H   THR A 165     -23.276 -31.363  34.163  1.00 53.16           H  
ATOM   2425  CA  THR A 165     -21.649 -30.098  34.616  1.00 53.16           C  
ATOM   2426  HA  THR A 165     -21.126 -29.320  34.060  1.00 53.16           H  
ATOM   2427  C   THR A 165     -20.593 -31.015  35.233  1.00 53.16           C  
ATOM   2428  CB  THR A 165     -22.476 -29.419  35.725  1.00 53.16           C  
ATOM   2429  HB  THR A 165     -21.799 -28.971  36.452  1.00 53.16           H  
ATOM   2430  O   THR A 165     -20.751 -31.433  36.370  1.00 53.16           O  
ATOM   2431  CG2 THR A 165     -23.397 -28.324  35.190  1.00 53.16           C  
ATOM   2432 HG21 THR A 165     -24.140 -28.756  34.519  1.00 53.16           H  
ATOM   2433 HG22 THR A 165     -23.909 -27.848  36.026  1.00 53.16           H  
ATOM   2434 HG23 THR A 165     -22.810 -27.577  34.656  1.00 53.16           H  
ATOM   2435  OG1 THR A 165     -23.287 -30.375  36.371  1.00 53.16           O  
ATOM   2436  HG1 THR A 165     -22.671 -30.993  36.772  1.00 53.16           H  
ATOM   2437  N   ASP A 166     -19.534 -31.333  34.490  1.00 53.13           N  
ATOM   2438  H   ASP A 166     -19.498 -31.019  33.531  1.00 53.13           H  
ATOM   2439  CA  ASP A 166     -18.311 -31.956  35.022  1.00 53.13           C  
ATOM   2440  HA  ASP A 166     -18.227 -31.791  36.096  1.00 53.13           H  
ATOM   2441  C   ASP A 166     -17.119 -31.301  34.314  1.00 53.13           C  
ATOM   2442  CB  ASP A 166     -18.284 -33.475  34.743  1.00 53.13           C  
ATOM   2443  HB2 ASP A 166     -18.575 -33.654  33.708  1.00 53.13           H  
ATOM   2444  HB3 ASP A 166     -17.257 -33.823  34.858  1.00 53.13           H  
ATOM   2445  O   ASP A 166     -17.010 -31.510  33.111  1.00 53.13           O  
ATOM   2446  CG  ASP A 166     -19.151 -34.334  35.669  1.00 53.13           C  
ATOM   2447  OD1 ASP A 166     -19.248 -34.002  36.868  1.00 53.13           O  
ATOM   2448  OD2 ASP A 166     -19.656 -35.368  35.172  1.00 53.13           O  
ATOM   2449  N   ASP A 167     -16.310 -30.491  35.026  1.00 59.90           N  
ATOM   2450  H   ASP A 167     -16.594 -30.367  35.987  1.00 59.90           H  
ATOM   2451  CA  ASP A 167     -14.968 -29.885  34.758  1.00 59.90           C  
ATOM   2452  HA  ASP A 167     -15.091 -28.826  34.983  1.00 59.90           H  
ATOM   2453  C   ASP A 167     -14.373 -29.838  33.319  1.00 59.90           C  
ATOM   2454  CB  ASP A 167     -13.961 -30.431  35.798  1.00 59.90           C  
ATOM   2455  HB2 ASP A 167     -14.048 -31.517  35.842  1.00 59.90           H  
ATOM   2456  HB3 ASP A 167     -12.942 -30.198  35.489  1.00 59.90           H  
ATOM   2457  O   ASP A 167     -13.163 -29.729  33.101  1.00 59.90           O  
ATOM   2458  CG  ASP A 167     -14.128 -29.837  37.205  1.00 59.90           C  
ATOM   2459  OD1 ASP A 167     -14.773 -28.770  37.328  1.00 59.90           O  
ATOM   2460  OD2 ASP A 167     -13.556 -30.435  38.141  1.00 59.90           O  
ATOM   2461  N   GLN A 168     -15.216 -29.854  32.299  1.00 65.42           N  
ATOM   2462  H   GLN A 168     -16.183 -30.013  32.547  1.00 65.42           H  
ATOM   2463  CA  GLN A 168     -14.942 -29.784  30.873  1.00 65.42           C  
ATOM   2464  HA  GLN A 168     -13.873 -29.645  30.715  1.00 65.42           H  
ATOM   2465  C   GLN A 168     -15.707 -28.572  30.324  1.00 65.42           C  
ATOM   2466  CB  GLN A 168     -15.405 -31.081  30.178  1.00 65.42           C  
ATOM   2467  HB2 GLN A 168     -15.387 -30.940  29.098  1.00 65.42           H  
ATOM   2468  HB3 GLN A 168     -16.441 -31.271  30.458  1.00 65.42           H  
ATOM   2469  O   GLN A 168     -16.796 -28.254  30.811  1.00 65.42           O  
ATOM   2470  CG  GLN A 168     -14.571 -32.323  30.530  1.00 65.42           C  
ATOM   2471  HG2 GLN A 168     -15.114 -33.209  30.201  1.00 65.42           H  
ATOM   2472  HG3 GLN A 168     -14.458 -32.394  31.612  1.00 65.42           H  
ATOM   2473  CD  GLN A 168     -13.204 -32.342  29.854  1.00 65.42           C  
ATOM   2474  NE2 GLN A 168     -12.137 -32.502  30.606  1.00 65.42           N  
ATOM   2475 HE21 GLN A 168     -11.241 -32.487  30.140  1.00 65.42           H  
ATOM   2476 HE22 GLN A 168     -12.245 -32.508  31.610  1.00 65.42           H  
ATOM   2477  OE1 GLN A 168     -13.055 -32.211  28.648  1.00 65.42           O  
ATOM   2478  N   PRO A 169     -15.165 -27.858  29.322  1.00 56.11           N  
ATOM   2479  CA  PRO A 169     -15.845 -26.703  28.750  1.00 56.11           C  
ATOM   2480  HA  PRO A 169     -15.970 -25.934  29.512  1.00 56.11           H  
ATOM   2481  C   PRO A 169     -17.223 -27.120  28.221  1.00 56.11           C  
ATOM   2482  CB  PRO A 169     -14.916 -26.188  27.646  1.00 56.11           C  
ATOM   2483  HB2 PRO A 169     -14.247 -25.434  28.061  1.00 56.11           H  
ATOM   2484  HB3 PRO A 169     -15.469 -25.780  26.800  1.00 56.11           H  
ATOM   2485  O   PRO A 169     -17.324 -28.073  27.452  1.00 56.11           O  
ATOM   2486  CG  PRO A 169     -14.104 -27.424  27.251  1.00 56.11           C  
ATOM   2487  HG2 PRO A 169     -13.130 -27.157  26.841  1.00 56.11           H  
ATOM   2488  HG3 PRO A 169     -14.670 -28.021  26.535  1.00 56.11           H  
ATOM   2489  CD  PRO A 169     -13.973 -28.193  28.563  1.00 56.11           C  
ATOM   2490  HD2 PRO A 169     -13.091 -27.855  29.108  1.00 56.11           H  
ATOM   2491  HD3 PRO A 169     -13.906 -29.262  28.361  1.00 56.11           H  
ATOM   2492  N   ALA A 170     -18.270 -26.406  28.640  1.00 56.80           N  
ATOM   2493  H   ALA A 170     -18.115 -25.692  29.338  1.00 56.80           H  
ATOM   2494  CA  ALA A 170     -19.650 -26.674  28.250  1.00 56.80           C  
ATOM   2495  HA  ALA A 170     -19.936 -27.650  28.643  1.00 56.80           H  
ATOM   2496  C   ALA A 170     -19.786 -26.703  26.717  1.00 56.80           C  
ATOM   2497  CB  ALA A 170     -20.551 -25.610  28.892  1.00 56.80           C  
ATOM   2498  HB1 ALA A 170     -20.273 -24.617  28.538  1.00 56.80           H  
ATOM   2499  HB2 ALA A 170     -20.458 -25.651  29.977  1.00 56.80           H  
ATOM   2500  HB3 ALA A 170     -21.590 -25.804  28.622  1.00 56.80           H  
ATOM   2501  O   ALA A 170     -19.656 -25.676  26.046  1.00 56.80           O  
ATOM   2502  N   VAL A 171     -20.030 -27.890  26.159  1.00 58.81           N  
ATOM   2503  H   VAL A 171     -20.068 -28.703  26.757  1.00 58.81           H  
ATOM   2504  CA  VAL A 171     -20.331 -28.069  24.737  1.00 58.81           C  
ATOM   2505  HA  VAL A 171     -19.784 -27.323  24.161  1.00 58.81           H  
ATOM   2506  C   VAL A 171     -21.824 -27.825  24.555  1.00 58.81           C  
ATOM   2507  CB  VAL A 171     -19.896 -29.458  24.227  1.00 58.81           C  
ATOM   2508  HB  VAL A 171     -20.421 -30.234  24.784  1.00 58.81           H  
ATOM   2509  O   VAL A 171     -22.651 -28.603  25.020  1.00 58.81           O  
ATOM   2510  CG1 VAL A 171     -20.206 -29.622  22.733  1.00 58.81           C  
ATOM   2511 HG11 VAL A 171     -19.866 -30.599  22.391  1.00 58.81           H  
ATOM   2512 HG12 VAL A 171     -19.712 -28.842  22.153  1.00 58.81           H  
ATOM   2513 HG13 VAL A 171     -21.282 -29.569  22.567  1.00 58.81           H  
ATOM   2514  CG2 VAL A 171     -18.385 -29.664  24.409  1.00 58.81           C  
ATOM   2515 HG21 VAL A 171     -18.133 -29.654  25.470  1.00 58.81           H  
ATOM   2516 HG22 VAL A 171     -17.832 -28.872  23.904  1.00 58.81           H  
ATOM   2517 HG23 VAL A 171     -18.092 -30.632  24.003  1.00 58.81           H  
ATOM   2518  N   LEU A 172     -22.168 -26.713  23.907  1.00 58.34           N  
ATOM   2519  H   LEU A 172     -21.433 -26.095  23.594  1.00 58.34           H  
ATOM   2520  CA  LEU A 172     -23.544 -26.367  23.561  1.00 58.34           C  
ATOM   2521  HA  LEU A 172     -24.203 -26.797  24.315  1.00 58.34           H  
ATOM   2522  C   LEU A 172     -23.874 -27.021  22.214  1.00 58.34           C  
ATOM   2523  CB  LEU A 172     -23.690 -24.825  23.584  1.00 58.34           C  
ATOM   2524  HB2 LEU A 172     -22.812 -24.409  24.079  1.00 58.34           H  
ATOM   2525  HB3 LEU A 172     -23.678 -24.428  22.569  1.00 58.34           H  
ATOM   2526  O   LEU A 172     -23.407 -26.571  21.167  1.00 58.34           O  
ATOM   2527  CG  LEU A 172     -24.942 -24.321  24.334  1.00 58.34           C  
ATOM   2528  HG  LEU A 172     -25.351 -25.113  24.962  1.00 58.34           H  
ATOM   2529  CD1 LEU A 172     -24.574 -23.150  25.249  1.00 58.34           C  
ATOM   2530 HD11 LEU A 172     -25.464 -22.806  25.777  1.00 58.34           H  
ATOM   2531 HD12 LEU A 172     -24.161 -22.330  24.662  1.00 58.34           H  
ATOM   2532 HD13 LEU A 172     -23.841 -23.479  25.985  1.00 58.34           H  
ATOM   2533  CD2 LEU A 172     -26.030 -23.851  23.370  1.00 58.34           C  
ATOM   2534 HD21 LEU A 172     -26.318 -24.678  22.721  1.00 58.34           H  
ATOM   2535 HD22 LEU A 172     -25.667 -23.024  22.760  1.00 58.34           H  
ATOM   2536 HD23 LEU A 172     -26.908 -23.530  23.931  1.00 58.34           H  
ATOM   2537  N   GLU A 173     -24.640 -28.110  22.240  1.00 60.82           N  
ATOM   2538  H   GLU A 173     -24.929 -28.493  23.129  1.00 60.82           H  
ATOM   2539  CA  GLU A 173     -25.163 -28.737  21.026  1.00 60.82           C  
ATOM   2540  HA  GLU A 173     -24.380 -28.737  20.268  1.00 60.82           H  
ATOM   2541  C   GLU A 173     -26.332 -27.893  20.498  1.00 60.82           C  
ATOM   2542  CB  GLU A 173     -25.517 -30.210  21.299  1.00 60.82           C  
ATOM   2543  HB2 GLU A 173     -24.649 -30.680  21.761  1.00 60.82           H  
ATOM   2544  HB3 GLU A 173     -26.356 -30.269  21.992  1.00 60.82           H  
ATOM   2545  O   GLU A 173     -27.471 -28.017  20.941  1.00 60.82           O  
ATOM   2546  CG  GLU A 173     -25.850 -30.965  20.000  1.00 60.82           C  
ATOM   2547  HG2 GLU A 173     -26.787 -30.581  19.597  1.00 60.82           H  
ATOM   2548  HG3 GLU A 173     -25.065 -30.757  19.273  1.00 60.82           H  
ATOM   2549  CD  GLU A 173     -25.960 -32.490  20.186  1.00 60.82           C  
ATOM   2550  OE1 GLU A 173     -26.005 -33.180  19.142  1.00 60.82           O  
ATOM   2551  OE2 GLU A 173     -25.965 -32.957  21.347  1.00 60.82           O  
ATOM   2552  N   VAL A 174     -26.032 -26.964  19.586  1.00 65.06           N  
ATOM   2553  H   VAL A 174     -25.061 -26.841  19.335  1.00 65.06           H  
ATOM   2554  CA  VAL A 174     -27.047 -26.153  18.901  1.00 65.06           C  
ATOM   2555  HA  VAL A 174     -27.847 -25.924  19.605  1.00 65.06           H  
ATOM   2556  C   VAL A 174     -27.643 -26.993  17.775  1.00 65.06           C  
ATOM   2557  CB  VAL A 174     -26.482 -24.809  18.390  1.00 65.06           C  
ATOM   2558  HB  VAL A 174     -25.716 -24.996  17.638  1.00 65.06           H  
ATOM   2559  O   VAL A 174     -27.120 -27.023  16.661  1.00 65.06           O  
ATOM   2560  CG1 VAL A 174     -27.587 -23.939  17.770  1.00 65.06           C  
ATOM   2561 HG11 VAL A 174     -27.169 -22.989  17.435  1.00 65.06           H  
ATOM   2562 HG12 VAL A 174     -28.023 -24.443  16.908  1.00 65.06           H  
ATOM   2563 HG13 VAL A 174     -28.372 -23.751  18.502  1.00 65.06           H  
ATOM   2564  CG2 VAL A 174     -25.843 -23.997  19.526  1.00 65.06           C  
ATOM   2565 HG21 VAL A 174     -25.002 -24.543  19.953  1.00 65.06           H  
ATOM   2566 HG22 VAL A 174     -25.477 -23.046  19.141  1.00 65.06           H  
ATOM   2567 HG23 VAL A 174     -26.582 -23.811  20.306  1.00 65.06           H  
ATOM   2568  N   THR A 175     -28.737 -27.693  18.065  1.00 68.84           N  
ATOM   2569  H   THR A 175     -29.084 -27.697  19.013  1.00 68.84           H  
ATOM   2570  CA  THR A 175     -29.609 -28.254  17.029  1.00 68.84           C  
ATOM   2571  HA  THR A 175     -28.982 -28.792  16.318  1.00 68.84           H  
ATOM   2572  C   THR A 175     -30.303 -27.080  16.324  1.00 68.84           C  
ATOM   2573  CB  THR A 175     -30.651 -29.239  17.605  1.00 68.84           C  
ATOM   2574  HB  THR A 175     -31.653 -28.922  17.315  1.00 68.84           H  
ATOM   2575  O   THR A 175     -30.968 -26.291  16.996  1.00 68.84           O  
ATOM   2576  CG2 THR A 175     -30.419 -30.655  17.080  1.00 68.84           C  
ATOM   2577 HG21 THR A 175     -30.532 -30.665  15.996  1.00 68.84           H  
ATOM   2578 HG22 THR A 175     -31.158 -31.328  17.514  1.00 68.84           H  
ATOM   2579 HG23 THR A 175     -29.419 -30.997  17.345  1.00 68.84           H  
ATOM   2580  OG1 THR A 175     -30.598 -29.327  19.014  1.00 68.84           O  
ATOM   2581  HG1 THR A 175     -29.851 -29.883  19.252  1.00 68.84           H  
ATOM   2582  N   PRO A 176     -30.130 -26.880  15.002  1.00 60.82           N  
ATOM   2583  CA  PRO A 176     -30.837 -25.814  14.300  1.00 60.82           C  
ATOM   2584  HA  PRO A 176     -30.615 -24.851  14.759  1.00 60.82           H  
ATOM   2585  C   PRO A 176     -32.344 -26.077  14.383  1.00 60.82           C  
ATOM   2586  CB  PRO A 176     -30.303 -25.838  12.862  1.00 60.82           C  
ATOM   2587  HB2 PRO A 176     -29.448 -25.167  12.786  1.00 60.82           H  
ATOM   2588  HB3 PRO A 176     -31.068 -25.564  12.135  1.00 60.82           H  
ATOM   2589  O   PRO A 176     -32.781 -27.200  14.138  1.00 60.82           O  
ATOM   2590  CG  PRO A 176     -29.831 -27.281  12.675  1.00 60.82           C  
ATOM   2591  HG2 PRO A 176     -30.675 -27.904  12.377  1.00 60.82           H  
ATOM   2592  HG3 PRO A 176     -29.026 -27.353  11.944  1.00 60.82           H  
ATOM   2593  CD  PRO A 176     -29.365 -27.694  14.071  1.00 60.82           C  
ATOM   2594  HD2 PRO A 176     -28.303 -27.477  14.189  1.00 60.82           H  
ATOM   2595  HD3 PRO A 176     -29.554 -28.757  14.221  1.00 60.82           H  
ATOM   2596  N   GLU A 177     -33.133 -25.052  14.725  1.00 57.20           N  
ATOM   2597  H   GLU A 177     -32.715 -24.175  15.002  1.00 57.20           H  
ATOM   2598  CA  GLU A 177     -34.594 -25.137  14.689  1.00 57.20           C  
ATOM   2599  HA  GLU A 177     -34.932 -25.859  15.432  1.00 57.20           H  
ATOM   2600  C   GLU A 177     -35.038 -25.616  13.301  1.00 57.20           C  
ATOM   2601  CB  GLU A 177     -35.253 -23.777  14.992  1.00 57.20           C  
ATOM   2602  HB2 GLU A 177     -36.305 -23.853  14.717  1.00 57.20           H  
ATOM   2603  HB3 GLU A 177     -34.792 -23.010  14.369  1.00 57.20           H  
ATOM   2604  O   GLU A 177     -34.862 -24.923  12.294  1.00 57.20           O  
ATOM   2605  CG  GLU A 177     -35.183 -23.349  16.466  1.00 57.20           C  
ATOM   2606  HG2 GLU A 177     -34.141 -23.173  16.732  1.00 57.20           H  
ATOM   2607  HG3 GLU A 177     -35.560 -24.167  17.081  1.00 57.20           H  
ATOM   2608  CD  GLU A 177     -36.008 -22.076  16.753  1.00 57.20           C  
ATOM   2609  OE1 GLU A 177     -36.235 -21.795  17.950  1.00 57.20           O  
ATOM   2610  OE2 GLU A 177     -36.389 -21.370  15.785  1.00 57.20           O  
ATOM   2611  N   THR A 178     -35.617 -26.814  13.237  1.00 55.65           N  
ATOM   2612  H   THR A 178     -35.643 -27.392  14.065  1.00 55.65           H  
ATOM   2613  CA  THR A 178     -36.307 -27.322  12.052  1.00 55.65           C  
ATOM   2614  HA  THR A 178     -35.692 -27.148  11.168  1.00 55.65           H  
ATOM   2615  C   THR A 178     -37.605 -26.541  11.889  1.00 55.65           C  
ATOM   2616  CB  THR A 178     -36.576 -28.832  12.166  1.00 55.65           C  
ATOM   2617  HB  THR A 178     -37.275 -29.132  11.386  1.00 55.65           H  
ATOM   2618  O   THR A 178     -38.669 -26.985  12.315  1.00 55.65           O  
ATOM   2619  CG2 THR A 178     -35.297 -29.653  12.005  1.00 55.65           C  
ATOM   2620 HG21 THR A 178     -34.859 -29.464  11.025  1.00 55.65           H  
ATOM   2621 HG22 THR A 178     -35.535 -30.713  12.092  1.00 55.65           H  
ATOM   2622 HG23 THR A 178     -34.580 -29.383  12.780  1.00 55.65           H  
ATOM   2623  OG1 THR A 178     -37.126 -29.137  13.427  1.00 55.65           O  
ATOM   2624  HG1 THR A 178     -37.969 -28.680  13.470  1.00 55.65           H  
ATOM   2625  N   ARG A 179     -37.518 -25.332  11.331  1.00 57.39           N  
ATOM   2626  H   ARG A 179     -36.594 -24.979  11.125  1.00 57.39           H  
ATOM   2627  CA  ARG A 179     -38.697 -24.553  10.946  1.00 57.39           C  
ATOM   2628  HA  ARG A 179     -39.450 -24.716  11.717  1.00 57.39           H  
ATOM   2629  C   ARG A 179     -39.270 -25.106   9.645  1.00 57.39           C  
ATOM   2630  CB  ARG A 179     -38.359 -23.054  10.885  1.00 57.39           C  
ATOM   2631  HB2 ARG A 179     -38.253 -22.738   9.847  1.00 57.39           H  
ATOM   2632  HB3 ARG A 179     -37.415 -22.873  11.398  1.00 57.39           H  
ATOM   2633  O   ARG A 179     -38.527 -25.603   8.800  1.00 57.39           O  
ATOM   2634  CG  ARG A 179     -39.448 -22.228  11.582  1.00 57.39           C  
ATOM   2635  HG2 ARG A 179     -40.395 -22.356  11.058  1.00 57.39           H  
ATOM   2636  HG3 ARG A 179     -39.556 -22.577  12.609  1.00 57.39           H  
ATOM   2637  CD  ARG A 179     -39.067 -20.747  11.603  1.00 57.39           C  
ATOM   2638  HD2 ARG A 179     -39.006 -20.383  10.577  1.00 57.39           H  
ATOM   2639  HD3 ARG A 179     -38.089 -20.653  12.076  1.00 57.39           H  
ATOM   2640  NE  ARG A 179     -40.052 -19.956  12.362  1.00 57.39           N  
ATOM   2641  HE  ARG A 179     -40.821 -20.471  12.766  1.00 57.39           H  
ATOM   2642  NH1 ARG A 179     -38.977 -17.939  12.221  1.00 57.39           N  
ATOM   2643 HH11 ARG A 179     -38.222 -18.416  11.751  1.00 57.39           H  
ATOM   2644 HH12 ARG A 179     -38.869 -16.987  12.543  1.00 57.39           H  
ATOM   2645  NH2 ARG A 179     -40.875 -18.101  13.388  1.00 57.39           N  
ATOM   2646 HH21 ARG A 179     -40.787 -17.132  13.659  1.00 57.39           H  
ATOM   2647 HH22 ARG A 179     -41.617 -18.663  13.781  1.00 57.39           H  
ATOM   2648  CZ  ARG A 179     -39.966 -18.673  12.652  1.00 57.39           C  
ATOM   2649  N   GLU A 180     -40.590 -25.018   9.510  1.00 61.73           N  
ATOM   2650  H   GLU A 180     -41.127 -24.638  10.276  1.00 61.73           H  
ATOM   2651  CA  GLU A 180     -41.343 -25.533   8.366  1.00 61.73           C  
ATOM   2652  HA  GLU A 180     -41.371 -26.619   8.454  1.00 61.73           H  
ATOM   2653  C   GLU A 180     -40.698 -25.134   7.024  1.00 61.73           C  
ATOM   2654  CB  GLU A 180     -42.784 -25.008   8.408  1.00 61.73           C  
ATOM   2655  HB2 GLU A 180     -42.763 -23.920   8.351  1.00 61.73           H  
ATOM   2656  HB3 GLU A 180     -43.314 -25.395   7.538  1.00 61.73           H  
ATOM   2657  O   GLU A 180     -40.264 -23.985   6.866  1.00 61.73           O  
ATOM   2658  CG  GLU A 180     -43.532 -25.436   9.681  1.00 61.73           C  
ATOM   2659  HG2 GLU A 180     -43.014 -25.034  10.551  1.00 61.73           H  
ATOM   2660  HG3 GLU A 180     -43.512 -26.524   9.744  1.00 61.73           H  
ATOM   2661  CD  GLU A 180     -44.988 -24.950   9.708  1.00 61.73           C  
ATOM   2662  OE1 GLU A 180     -45.684 -25.322  10.674  1.00 61.73           O  
ATOM   2663  OE2 GLU A 180     -45.382 -24.198   8.787  1.00 61.73           O  
ATOM   2664  N   PRO A 181     -40.614 -26.057   6.048  1.00 59.74           N  
ATOM   2665  CA  PRO A 181     -39.999 -25.777   4.760  1.00 59.74           C  
ATOM   2666  HA  PRO A 181     -38.958 -25.490   4.905  1.00 59.74           H  
ATOM   2667  C   PRO A 181     -40.748 -24.635   4.065  1.00 59.74           C  
ATOM   2668  CB  PRO A 181     -40.058 -27.097   3.980  1.00 59.74           C  
ATOM   2669  HB2 PRO A 181     -40.205 -26.942   2.912  1.00 59.74           H  
ATOM   2670  HB3 PRO A 181     -39.139 -27.658   4.156  1.00 59.74           H  
ATOM   2671  O   PRO A 181     -41.898 -24.777   3.651  1.00 59.74           O  
ATOM   2672  CG  PRO A 181     -41.232 -27.845   4.613  1.00 59.74           C  
ATOM   2673  HG2 PRO A 181     -41.124 -28.925   4.519  1.00 59.74           H  
ATOM   2674  HG3 PRO A 181     -42.167 -27.513   4.161  1.00 59.74           H  
ATOM   2675  CD  PRO A 181     -41.179 -27.397   6.070  1.00 59.74           C  
ATOM   2676  HD2 PRO A 181     -42.184 -27.405   6.494  1.00 59.74           H  
ATOM   2677  HD3 PRO A 181     -40.523 -28.057   6.637  1.00 59.74           H  
ATOM   2678  N   ARG A 182     -40.091 -23.480   3.915  1.00 59.39           N  
ATOM   2679  H   ARG A 182     -39.187 -23.392   4.356  1.00 59.39           H  
ATOM   2680  CA  ARG A 182     -40.643 -22.360   3.150  1.00 59.39           C  
ATOM   2681  HA  ARG A 182     -41.667 -22.208   3.494  1.00 59.39           H  
ATOM   2682  C   ARG A 182     -40.680 -22.759   1.675  1.00 59.39           C  
ATOM   2683  CB  ARG A 182     -39.829 -21.085   3.422  1.00 59.39           C  
ATOM   2684  HB2 ARG A 182     -38.882 -21.132   2.885  1.00 59.39           H  
ATOM   2685  HB3 ARG A 182     -39.613 -21.035   4.490  1.00 59.39           H  
ATOM   2686  O   ARG A 182     -39.639 -23.022   1.078  1.00 59.39           O  
ATOM   2687  CG  ARG A 182     -40.592 -19.811   3.030  1.00 59.39           C  
ATOM   2688  HG2 ARG A 182     -41.530 -19.773   3.585  1.00 59.39           H  
ATOM   2689  HG3 ARG A 182     -40.808 -19.824   1.962  1.00 59.39           H  
ATOM   2690  CD  ARG A 182     -39.750 -18.573   3.367  1.00 59.39           C  
ATOM   2691  HD2 ARG A 182     -38.862 -18.581   2.735  1.00 59.39           H  
ATOM   2692  HD3 ARG A 182     -39.437 -18.635   4.410  1.00 59.39           H  
ATOM   2693  NE  ARG A 182     -40.503 -17.321   3.164  1.00 59.39           N  
ATOM   2694  HE  ARG A 182     -41.492 -17.413   2.980  1.00 59.39           H  
ATOM   2695  NH1 ARG A 182     -38.737 -15.873   3.426  1.00 59.39           N  
ATOM   2696 HH11 ARG A 182     -38.359 -14.938   3.487  1.00 59.39           H  
ATOM   2697 HH12 ARG A 182     -38.100 -16.653   3.504  1.00 59.39           H  
ATOM   2698  NH2 ARG A 182     -40.789 -15.065   3.067  1.00 59.39           N  
ATOM   2699 HH21 ARG A 182     -40.404 -14.132   3.087  1.00 59.39           H  
ATOM   2700 HH22 ARG A 182     -41.775 -15.202   2.898  1.00 59.39           H  
ATOM   2701  CZ  ARG A 182     -40.006 -16.098   3.219  1.00 59.39           C  
ATOM   2702  N   ILE A 183     -41.874 -22.808   1.090  1.00 66.99           N  
ATOM   2703  H   ILE A 183     -42.692 -22.694   1.671  1.00 66.99           H  
ATOM   2704  CA  ILE A 183     -42.059 -23.149  -0.325  1.00 66.99           C  
ATOM   2705  HA  ILE A 183     -41.520 -24.075  -0.526  1.00 66.99           H  
ATOM   2706  C   ILE A 183     -41.442 -22.033  -1.184  1.00 66.99           C  
ATOM   2707  CB  ILE A 183     -43.556 -23.397  -0.645  1.00 66.99           C  
ATOM   2708  HB  ILE A 183     -44.108 -22.480  -0.439  1.00 66.99           H  
ATOM   2709  O   ILE A 183     -41.946 -20.911  -1.217  1.00 66.99           O  
ATOM   2710  CG1 ILE A 183     -44.138 -24.528   0.243  1.00 66.99           C  
ATOM   2711 HG12 ILE A 183     -43.648 -25.470  -0.002  1.00 66.99           H  
ATOM   2712 HG13 ILE A 183     -43.935 -24.312   1.292  1.00 66.99           H  
ATOM   2713  CG2 ILE A 183     -43.730 -23.745  -2.137  1.00 66.99           C  
ATOM   2714 HG21 ILE A 183     -43.207 -24.672  -2.373  1.00 66.99           H  
ATOM   2715 HG22 ILE A 183     -43.341 -22.944  -2.767  1.00 66.99           H  
ATOM   2716 HG23 ILE A 183     -44.786 -23.859  -2.380  1.00 66.99           H  
ATOM   2717  CD1 ILE A 183     -45.657 -24.712   0.122  1.00 66.99           C  
ATOM   2718 HD11 ILE A 183     -45.927 -25.061  -0.875  1.00 66.99           H  
ATOM   2719 HD12 ILE A 183     -45.986 -25.457   0.846  1.00 66.99           H  
ATOM   2720 HD13 ILE A 183     -46.165 -23.770   0.332  1.00 66.99           H  
ATOM   2721  N   LEU A 184     -40.345 -22.340  -1.880  1.00 66.51           N  
ATOM   2722  H   LEU A 184     -39.948 -23.259  -1.748  1.00 66.51           H  
ATOM   2723  CA  LEU A 184     -39.763 -21.500  -2.928  1.00 66.51           C  
ATOM   2724  HA  LEU A 184     -40.052 -20.460  -2.777  1.00 66.51           H  
ATOM   2725  C   LEU A 184     -40.330 -21.966  -4.274  1.00 66.51           C  
ATOM   2726  CB  LEU A 184     -38.222 -21.603  -2.888  1.00 66.51           C  
ATOM   2727  HB2 LEU A 184     -37.815 -21.152  -3.793  1.00 66.51           H  
ATOM   2728  HB3 LEU A 184     -37.954 -22.659  -2.902  1.00 66.51           H  
ATOM   2729  O   LEU A 184     -40.053 -23.081  -4.709  1.00 66.51           O  
ATOM   2730  CG  LEU A 184     -37.559 -20.936  -1.666  1.00 66.51           C  
ATOM   2731  HG  LEU A 184     -38.083 -21.228  -0.756  1.00 66.51           H  
ATOM   2732  CD1 LEU A 184     -36.103 -21.388  -1.546  1.00 66.51           C  
ATOM   2733 HD11 LEU A 184     -35.642 -20.926  -0.673  1.00 66.51           H  
ATOM   2734 HD12 LEU A 184     -36.065 -22.470  -1.422  1.00 66.51           H  
ATOM   2735 HD13 LEU A 184     -35.544 -21.110  -2.439  1.00 66.51           H  
ATOM   2736  CD2 LEU A 184     -37.567 -19.408  -1.777  1.00 66.51           C  
ATOM   2737 HD21 LEU A 184     -38.593 -19.042  -1.798  1.00 66.51           H  
ATOM   2738 HD22 LEU A 184     -37.051 -19.094  -2.684  1.00 66.51           H  
ATOM   2739 HD23 LEU A 184     -37.063 -18.976  -0.912  1.00 66.51           H  
ATOM   2740  N   SER A 185     -41.131 -21.129  -4.937  1.00 72.97           N  
ATOM   2741  H   SER A 185     -41.288 -20.205  -4.562  1.00 72.97           H  
ATOM   2742  CA  SER A 185     -41.581 -21.403  -6.308  1.00 72.97           C  
ATOM   2743  HA  SER A 185     -41.646 -22.483  -6.443  1.00 72.97           H  
ATOM   2744  C   SER A 185     -40.550 -20.876  -7.310  1.00 72.97           C  
ATOM   2745  CB  SER A 185     -42.992 -20.856  -6.570  1.00 72.97           C  
ATOM   2746  HB2 SER A 185     -43.272 -21.092  -7.596  1.00 72.97           H  
ATOM   2747  HB3 SER A 185     -43.697 -21.350  -5.902  1.00 72.97           H  
ATOM   2748  O   SER A 185     -40.136 -19.719  -7.232  1.00 72.97           O  
ATOM   2749  OG  SER A 185     -43.078 -19.457  -6.385  1.00 72.97           O  
ATOM   2750  HG  SER A 185     -43.257 -19.269  -5.461  1.00 72.97           H  
ATOM   2751  N   ARG A 186     -40.099 -21.725  -8.243  1.00 68.97           N  
ATOM   2752  H   ARG A 186     -40.442 -22.675  -8.238  1.00 68.97           H  
ATOM   2753  CA  ARG A 186     -39.207 -21.339  -9.351  1.00 68.97           C  
ATOM   2754  HA  ARG A 186     -39.297 -20.265  -9.516  1.00 68.97           H  
ATOM   2755  C   ARG A 186     -39.629 -22.027 -10.640  1.00 68.97           C  
ATOM   2756  CB  ARG A 186     -37.734 -21.664  -9.040  1.00 68.97           C  
ATOM   2757  HB2 ARG A 186     -37.644 -22.719  -8.780  1.00 68.97           H  
ATOM   2758  HB3 ARG A 186     -37.137 -21.476  -9.933  1.00 68.97           H  
ATOM   2759  O   ARG A 186     -40.024 -23.189 -10.624  1.00 68.97           O  
ATOM   2760  CG  ARG A 186     -37.185 -20.802  -7.896  1.00 68.97           C  
ATOM   2761  HG2 ARG A 186     -37.338 -19.743  -8.106  1.00 68.97           H  
ATOM   2762  HG3 ARG A 186     -37.731 -21.051  -6.987  1.00 68.97           H  
ATOM   2763  CD  ARG A 186     -35.705 -21.074  -7.631  1.00 68.97           C  
ATOM   2764  HD2 ARG A 186     -35.510 -22.138  -7.761  1.00 68.97           H  
ATOM   2765  HD3 ARG A 186     -35.491 -20.805  -6.597  1.00 68.97           H  
ATOM   2766  NE  ARG A 186     -34.834 -20.273  -8.495  1.00 68.97           N  
ATOM   2767  HE  ARG A 186     -35.226 -19.473  -8.972  1.00 68.97           H  
ATOM   2768  NH1 ARG A 186     -32.898 -21.413  -8.066  1.00 68.97           N  
ATOM   2769 HH11 ARG A 186     -32.031 -21.102  -7.653  1.00 68.97           H  
ATOM   2770 HH12 ARG A 186     -33.432 -22.055  -7.498  1.00 68.97           H  
ATOM   2771  NH2 ARG A 186     -32.887 -19.588  -9.349  1.00 68.97           N  
ATOM   2772 HH21 ARG A 186     -31.942 -19.879  -9.555  1.00 68.97           H  
ATOM   2773 HH22 ARG A 186     -32.922 -18.667  -8.935  1.00 68.97           H  
ATOM   2774  CZ  ARG A 186     -33.543 -20.436  -8.632  1.00 68.97           C  
ATOM   2775  N   SER A 187     -39.511 -21.311 -11.754  1.00 79.52           N  
ATOM   2776  H   SER A 187     -39.175 -20.360 -11.697  1.00 79.52           H  
ATOM   2777  CA  SER A 187     -39.664 -21.853 -13.101  1.00 79.52           C  
ATOM   2778  HA  SER A 187     -40.191 -22.806 -13.052  1.00 79.52           H  
ATOM   2779  C   SER A 187     -38.283 -22.105 -13.711  1.00 79.52           C  
ATOM   2780  CB  SER A 187     -40.515 -20.907 -13.961  1.00 79.52           C  
ATOM   2781  HB2 SER A 187     -41.541 -20.927 -13.594  1.00 79.52           H  
ATOM   2782  HB3 SER A 187     -40.507 -21.255 -14.994  1.00 79.52           H  
ATOM   2783  O   SER A 187     -37.424 -21.227 -13.708  1.00 79.52           O  
ATOM   2784  OG  SER A 187     -40.034 -19.576 -13.903  1.00 79.52           O  
ATOM   2785  HG  SER A 187     -40.557 -19.025 -14.490  1.00 79.52           H  
ATOM   2786  N   GLN A 188     -38.063 -23.310 -14.237  1.00 75.12           N  
ATOM   2787  H   GLN A 188     -38.803 -23.997 -14.208  1.00 75.12           H  
ATOM   2788  CA  GLN A 188     -36.894 -23.642 -15.053  1.00 75.12           C  
ATOM   2789  HA  GLN A 188     -36.284 -22.748 -15.180  1.00 75.12           H  
ATOM   2790  C   GLN A 188     -37.368 -24.075 -16.441  1.00 75.12           C  
ATOM   2791  CB  GLN A 188     -36.002 -24.694 -14.363  1.00 75.12           C  
ATOM   2792  HB2 GLN A 188     -35.065 -24.758 -14.917  1.00 75.12           H  
ATOM   2793  HB3 GLN A 188     -35.771 -24.346 -13.356  1.00 75.12           H  
ATOM   2794  O   GLN A 188     -38.342 -24.819 -16.556  1.00 75.12           O  
ATOM   2795  CG  GLN A 188     -36.612 -26.108 -14.285  1.00 75.12           C  
ATOM   2796  HG2 GLN A 188     -37.557 -26.069 -13.743  1.00 75.12           H  
ATOM   2797  HG3 GLN A 188     -36.806 -26.478 -15.291  1.00 75.12           H  
ATOM   2798  CD  GLN A 188     -35.701 -27.119 -13.595  1.00 75.12           C  
ATOM   2799  NE2 GLN A 188     -36.045 -28.388 -13.616  1.00 75.12           N  
ATOM   2800 HE21 GLN A 188     -36.889 -28.699 -14.075  1.00 75.12           H  
ATOM   2801 HE22 GLN A 188     -35.399 -29.018 -13.162  1.00 75.12           H  
ATOM   2802  OE1 GLN A 188     -34.675 -26.800 -13.026  1.00 75.12           O  
ATOM   2803  N   TYR A 189     -36.684 -23.623 -17.490  1.00 73.58           N  
ATOM   2804  H   TYR A 189     -35.872 -23.044 -17.329  1.00 73.58           H  
ATOM   2805  CA  TYR A 189     -36.882 -24.132 -18.846  1.00 73.58           C  
ATOM   2806  HA  TYR A 189     -37.847 -24.634 -18.916  1.00 73.58           H  
ATOM   2807  C   TYR A 189     -35.797 -25.168 -19.141  1.00 73.58           C  
ATOM   2808  CB  TYR A 189     -36.895 -22.984 -19.865  1.00 73.58           C  
ATOM   2809  HB2 TYR A 189     -36.647 -23.390 -20.846  1.00 73.58           H  
ATOM   2810  HB3 TYR A 189     -36.120 -22.259 -19.616  1.00 73.58           H  
ATOM   2811  O   TYR A 189     -34.609 -24.871 -19.040  1.00 73.58           O  
ATOM   2812  CG  TYR A 189     -38.240 -22.288 -19.978  1.00 73.58           C  
ATOM   2813  CD1 TYR A 189     -39.210 -22.795 -20.866  1.00 73.58           C  
ATOM   2814  HD1 TYR A 189     -38.993 -23.668 -21.463  1.00 73.58           H  
ATOM   2815  CD2 TYR A 189     -38.529 -21.150 -19.199  1.00 73.58           C  
ATOM   2816  HD2 TYR A 189     -37.787 -20.764 -18.516  1.00 73.58           H  
ATOM   2817  CE1 TYR A 189     -40.463 -22.164 -20.981  1.00 73.58           C  
ATOM   2818  HE1 TYR A 189     -41.211 -22.545 -21.660  1.00 73.58           H  
ATOM   2819  CE2 TYR A 189     -39.782 -20.514 -19.314  1.00 73.58           C  
ATOM   2820  HE2 TYR A 189     -39.998 -19.638 -18.721  1.00 73.58           H  
ATOM   2821  OH  TYR A 189     -41.960 -20.416 -20.329  1.00 73.58           O  
ATOM   2822  HH  TYR A 189     -42.037 -19.642 -19.766  1.00 73.58           H  
ATOM   2823  CZ  TYR A 189     -40.751 -21.022 -20.208  1.00 73.58           C  
ATOM   2824  N   SER A 190     -36.208 -26.386 -19.495  1.00 78.65           N  
ATOM   2825  H   SER A 190     -37.201 -26.554 -19.570  1.00 78.65           H  
ATOM   2826  CA  SER A 190     -35.298 -27.424 -19.982  1.00 78.65           C  
ATOM   2827  HA  SER A 190     -34.449 -27.509 -19.304  1.00 78.65           H  
ATOM   2828  C   SER A 190     -34.789 -27.031 -21.372  1.00 78.65           C  
ATOM   2829  CB  SER A 190     -36.029 -28.771 -20.023  1.00 78.65           C  
ATOM   2830  HB2 SER A 190     -36.951 -28.656 -20.593  1.00 78.65           H  
ATOM   2831  HB3 SER A 190     -36.282 -29.083 -19.009  1.00 78.65           H  
ATOM   2832  O   SER A 190     -35.588 -26.787 -22.276  1.00 78.65           O  
ATOM   2833  OG  SER A 190     -35.246 -29.767 -20.645  1.00 78.65           O  
ATOM   2834  HG  SER A 190     -34.598 -30.114 -20.027  1.00 78.65           H  
ATOM   2835  N   ASN A 191     -33.468 -26.954 -21.540  1.00 73.34           N  
ATOM   2836  H   ASN A 191     -32.863 -27.153 -20.757  1.00 73.34           H  
ATOM   2837  CA  ASN A 191     -32.828 -26.842 -22.846  1.00 73.34           C  
ATOM   2838  HA  ASN A 191     -33.600 -26.770 -23.612  1.00 73.34           H  
ATOM   2839  C   ASN A 191     -31.991 -28.111 -23.080  1.00 73.34           C  
ATOM   2840  CB  ASN A 191     -31.991 -25.551 -22.908  1.00 73.34           C  
ATOM   2841  HB2 ASN A 191     -32.614 -24.716 -22.586  1.00 73.34           H  
ATOM   2842  HB3 ASN A 191     -31.143 -25.626 -22.228  1.00 73.34           H  
ATOM   2843  O   ASN A 191     -31.144 -28.418 -22.246  1.00 73.34           O  
ATOM   2844  CG  ASN A 191     -31.468 -25.260 -24.306  1.00 73.34           C  
ATOM   2845  ND2 ASN A 191     -31.312 -24.007 -24.661  1.00 73.34           N  
ATOM   2846 HD21 ASN A 191     -30.983 -23.846 -25.602  1.00 73.34           H  
ATOM   2847 HD22 ASN A 191     -31.507 -23.269 -24.000  1.00 73.34           H  
ATOM   2848  OD1 ASN A 191     -31.210 -26.131 -25.117  1.00 73.34           O  
ATOM   2849  N   PRO A 192     -32.169 -28.848 -24.189  1.00 77.96           N  
ATOM   2850  CA  PRO A 192     -31.362 -30.037 -24.471  1.00 77.96           C  
ATOM   2851  HA  PRO A 192     -31.416 -30.721 -23.624  1.00 77.96           H  
ATOM   2852  C   PRO A 192     -29.870 -29.744 -24.729  1.00 77.96           C  
ATOM   2853  CB  PRO A 192     -32.036 -30.690 -25.683  1.00 77.96           C  
ATOM   2854  HB2 PRO A 192     -32.789 -31.398 -25.337  1.00 77.96           H  
ATOM   2855  HB3 PRO A 192     -31.321 -31.192 -26.335  1.00 77.96           H  
ATOM   2856  O   PRO A 192     -29.072 -30.675 -24.758  1.00 77.96           O  
ATOM   2857  CG  PRO A 192     -32.724 -29.524 -26.389  1.00 77.96           C  
ATOM   2858  HG2 PRO A 192     -32.000 -28.988 -27.004  1.00 77.96           H  
ATOM   2859  HG3 PRO A 192     -33.571 -29.855 -26.990  1.00 77.96           H  
ATOM   2860  CD  PRO A 192     -33.165 -28.640 -25.229  1.00 77.96           C  
ATOM   2861  HD2 PRO A 192     -34.140 -28.965 -24.864  1.00 77.96           H  
ATOM   2862  HD3 PRO A 192     -33.213 -27.601 -25.557  1.00 77.96           H  
ATOM   2863  N   ALA A 193     -29.469 -28.485 -24.935  1.00 75.78           N  
ATOM   2864  H   ALA A 193     -30.161 -27.749 -24.934  1.00 75.78           H  
ATOM   2865  CA  ALA A 193     -28.078 -28.123 -25.221  1.00 75.78           C  
ATOM   2866  HA  ALA A 193     -27.627 -28.918 -25.814  1.00 75.78           H  
ATOM   2867  C   ALA A 193     -27.193 -27.953 -23.970  1.00 75.78           C  
ATOM   2868  CB  ALA A 193     -28.088 -26.849 -26.074  1.00 75.78           C  
ATOM   2869  HB1 ALA A 193     -28.506 -26.021 -25.502  1.00 75.78           H  
ATOM   2870  HB2 ALA A 193     -27.068 -26.601 -26.367  1.00 75.78           H  
ATOM   2871  HB3 ALA A 193     -28.687 -27.008 -26.971  1.00 75.78           H  
ATOM   2872  O   ALA A 193     -25.967 -27.984 -24.087  1.00 75.78           O  
ATOM   2873  N   PHE A 194     -27.774 -27.734 -22.788  1.00 72.75           N  
ATOM   2874  H   PHE A 194     -28.781 -27.778 -22.714  1.00 72.75           H  
ATOM   2875  CA  PHE A 194     -27.026 -27.552 -21.544  1.00 72.75           C  
ATOM   2876  HA  PHE A 194     -26.174 -28.233 -21.544  1.00 72.75           H  
ATOM   2877  C   PHE A 194     -27.887 -27.895 -20.330  1.00 72.75           C  
ATOM   2878  CB  PHE A 194     -26.492 -26.113 -21.431  1.00 72.75           C  
ATOM   2879  HB2 PHE A 194     -25.949 -26.026 -20.490  1.00 72.75           H  
ATOM   2880  HB3 PHE A 194     -25.766 -25.949 -22.227  1.00 72.75           H  
ATOM   2881  O   PHE A 194     -29.077 -27.590 -20.290  1.00 72.75           O  
ATOM   2882  CG  PHE A 194     -27.544 -25.016 -21.495  1.00 72.75           C  
ATOM   2883  CD1 PHE A 194     -27.857 -24.413 -22.727  1.00 72.75           C  
ATOM   2884  HD1 PHE A 194     -27.350 -24.736 -23.624  1.00 72.75           H  
ATOM   2885  CD2 PHE A 194     -28.206 -24.586 -20.330  1.00 72.75           C  
ATOM   2886  HD2 PHE A 194     -27.986 -25.062 -19.385  1.00 72.75           H  
ATOM   2887  CE1 PHE A 194     -28.810 -23.381 -22.792  1.00 72.75           C  
ATOM   2888  HE1 PHE A 194     -29.020 -22.908 -23.739  1.00 72.75           H  
ATOM   2889  CE2 PHE A 194     -29.167 -23.560 -20.399  1.00 72.75           C  
ATOM   2890  HE2 PHE A 194     -29.683 -23.227 -19.510  1.00 72.75           H  
ATOM   2891  CZ  PHE A 194     -29.470 -22.956 -21.628  1.00 72.75           C  
ATOM   2892  HZ  PHE A 194     -30.198 -22.160 -21.672  1.00 72.75           H  
ATOM   2893  N   GLU A 195     -27.267 -28.468 -19.305  1.00 74.05           N  
ATOM   2894  H   GLU A 195     -26.276 -28.651 -19.368  1.00 74.05           H  
ATOM   2895  CA  GLU A 195     -27.928 -28.685 -18.019  1.00 74.05           C  
ATOM   2896  HA  GLU A 195     -29.004 -28.751 -18.174  1.00 74.05           H  
ATOM   2897  C   GLU A 195     -27.663 -27.492 -17.099  1.00 74.05           C  
ATOM   2898  CB  GLU A 195     -27.493 -30.011 -17.388  1.00 74.05           C  
ATOM   2899  HB2 GLU A 195     -26.406 -30.030 -17.309  1.00 74.05           H  
ATOM   2900  HB3 GLU A 195     -27.919 -30.070 -16.387  1.00 74.05           H  
ATOM   2901  O   GLU A 195     -26.534 -26.997 -17.002  1.00 74.05           O  
ATOM   2902  CG  GLU A 195     -27.990 -31.214 -18.210  1.00 74.05           C  
ATOM   2903  HG2 GLU A 195     -27.548 -31.170 -19.206  1.00 74.05           H  
ATOM   2904  HG3 GLU A 195     -29.072 -31.137 -18.316  1.00 74.05           H  
ATOM   2905  CD  GLU A 195     -27.642 -32.571 -17.576  1.00 74.05           C  
ATOM   2906  OE1 GLU A 195     -28.107 -33.591 -18.128  1.00 74.05           O  
ATOM   2907  OE2 GLU A 195     -26.897 -32.585 -16.567  1.00 74.05           O  
ATOM   2908  N   VAL A 196     -28.718 -27.013 -16.436  1.00 68.93           N  
ATOM   2909  H   VAL A 196     -29.602 -27.490 -16.535  1.00 68.93           H  
ATOM   2910  CA  VAL A 196     -28.646 -25.917 -15.467  1.00 68.93           C  
ATOM   2911  HA  VAL A 196     -27.672 -25.434 -15.542  1.00 68.93           H  
ATOM   2912  C   VAL A 196     -28.789 -26.498 -14.068  1.00 68.93           C  
ATOM   2913  CB  VAL A 196     -29.721 -24.843 -15.720  1.00 68.93           C  
ATOM   2914  HB  VAL A 196     -30.714 -25.244 -15.514  1.00 68.93           H  
ATOM   2915  O   VAL A 196     -29.878 -26.907 -13.676  1.00 68.93           O  
ATOM   2916  CG1 VAL A 196     -29.464 -23.632 -14.825  1.00 68.93           C  
ATOM   2917 HG11 VAL A 196     -28.498 -23.204 -15.090  1.00 68.93           H  
ATOM   2918 HG12 VAL A 196     -29.449 -23.933 -13.777  1.00 68.93           H  
ATOM   2919 HG13 VAL A 196     -30.249 -22.889 -14.968  1.00 68.93           H  
ATOM   2920  CG2 VAL A 196     -29.697 -24.321 -17.155  1.00 68.93           C  
ATOM   2921 HG21 VAL A 196     -28.705 -23.938 -17.392  1.00 68.93           H  
ATOM   2922 HG22 VAL A 196     -30.437 -23.529 -17.269  1.00 68.93           H  
ATOM   2923 HG23 VAL A 196     -29.951 -25.127 -17.844  1.00 68.93           H  
ATOM   2924  N   ASN A 197     -27.705 -26.488 -13.298  1.00 71.74           N  
ATOM   2925  H   ASN A 197     -26.844 -26.135 -13.690  1.00 71.74           H  
ATOM   2926  CA  ASN A 197     -27.740 -26.829 -11.880  1.00 71.74           C  
ATOM   2927  HA  ASN A 197     -28.633 -27.416 -11.666  1.00 71.74           H  
ATOM   2928  C   ASN A 197     -27.837 -25.543 -11.060  1.00 71.74           C  
ATOM   2929  CB  ASN A 197     -26.513 -27.685 -11.520  1.00 71.74           C  
ATOM   2930  HB2 ASN A 197     -26.353 -27.650 -10.442  1.00 71.74           H  
ATOM   2931  HB3 ASN A 197     -25.628 -27.290 -12.018  1.00 71.74           H  
ATOM   2932  O   ASN A 197     -26.920 -24.722 -11.081  1.00 71.74           O  
ATOM   2933  CG  ASN A 197     -26.675 -29.143 -11.908  1.00 71.74           C  
ATOM   2934  ND2 ASN A 197     -25.630 -29.930 -11.803  1.00 71.74           N  
ATOM   2935 HD21 ASN A 197     -24.714 -29.558 -11.595  1.00 71.74           H  
ATOM   2936 HD22 ASN A 197     -25.778 -30.870 -12.142  1.00 71.74           H  
ATOM   2937  OD1 ASN A 197     -27.731 -29.610 -12.279  1.00 71.74           O  
ATOM   2938  N   LEU A 198     -28.944 -25.367 -10.337  1.00 70.24           N  
ATOM   2939  H   LEU A 198     -29.658 -26.081 -10.362  1.00 70.24           H  
ATOM   2940  CA  LEU A 198     -29.146 -24.229  -9.446  1.00 70.24           C  
ATOM   2941  HA  LEU A 198     -28.405 -23.463  -9.677  1.00 70.24           H  
ATOM   2942  C   LEU A 198     -28.940 -24.652  -7.991  1.00 70.24           C  
ATOM   2943  CB  LEU A 198     -30.523 -23.584  -9.667  1.00 70.24           C  
ATOM   2944  HB2 LEU A 198     -31.310 -24.306  -9.448  1.00 70.24           H  
ATOM   2945  HB3 LEU A 198     -30.614 -22.775  -8.943  1.00 70.24           H  
ATOM   2946  O   LEU A 198     -29.621 -25.553  -7.507  1.00 70.24           O  
ATOM   2947  CG  LEU A 198     -30.697 -23.017 -11.092  1.00 70.24           C  
ATOM   2948  HG  LEU A 198     -29.724 -22.915 -11.572  1.00 70.24           H  
ATOM   2949  CD1 LEU A 198     -31.596 -23.910 -11.946  1.00 70.24           C  
ATOM   2950 HD11 LEU A 198     -31.741 -23.471 -12.933  1.00 70.24           H  
ATOM   2951 HD12 LEU A 198     -32.569 -24.041 -11.473  1.00 70.24           H  
ATOM   2952 HD13 LEU A 198     -31.139 -24.891 -12.070  1.00 70.24           H  
ATOM   2953  CD2 LEU A 198     -31.343 -21.639 -11.065  1.00 70.24           C  
ATOM   2954 HD21 LEU A 198     -30.788 -20.996 -10.381  1.00 70.24           H  
ATOM   2955 HD22 LEU A 198     -31.312 -21.207 -12.065  1.00 70.24           H  
ATOM   2956 HD23 LEU A 198     -32.384 -21.742 -10.760  1.00 70.24           H  
ATOM   2957  N   THR A 199     -28.037 -23.984  -7.279  1.00 68.39           N  
ATOM   2958  H   THR A 199     -27.453 -23.306  -7.747  1.00 68.39           H  
ATOM   2959  CA  THR A 199     -27.898 -24.122  -5.825  1.00 68.39           C  
ATOM   2960  HA  THR A 199     -28.616 -24.863  -5.473  1.00 68.39           H  
ATOM   2961  C   THR A 199     -28.269 -22.816  -5.130  1.00 68.39           C  
ATOM   2962  CB  THR A 199     -26.517 -24.651  -5.398  1.00 68.39           C  
ATOM   2963  HB  THR A 199     -26.388 -24.488  -4.328  1.00 68.39           H  
ATOM   2964  O   THR A 199     -27.596 -21.797  -5.266  1.00 68.39           O  
ATOM   2965  CG2 THR A 199     -26.368 -26.143  -5.679  1.00 68.39           C  
ATOM   2966 HG21 THR A 199     -25.401 -26.500  -5.326  1.00 68.39           H  
ATOM   2967 HG22 THR A 199     -26.460 -26.332  -6.749  1.00 68.39           H  
ATOM   2968 HG23 THR A 199     -27.153 -26.692  -5.159  1.00 68.39           H  
ATOM   2969  OG1 THR A 199     -25.451 -24.063  -6.088  1.00 68.39           O  
ATOM   2970  HG1 THR A 199     -24.661 -24.550  -5.844  1.00 68.39           H  
ATOM   2971  N   THR A 200     -29.364 -22.854  -4.372  1.00 67.69           N  
ATOM   2972  H   THR A 200     -29.928 -23.692  -4.376  1.00 67.69           H  
ATOM   2973  CA  THR A 200     -29.790 -21.793  -3.451  1.00 67.69           C  
ATOM   2974  HA  THR A 200     -29.478 -20.817  -3.822  1.00 67.69           H  
ATOM   2975  C   THR A 200     -29.187 -22.034  -2.074  1.00 67.69           C  
ATOM   2976  CB  THR A 200     -31.316 -21.789  -3.254  1.00 67.69           C  
ATOM   2977  HB  THR A 200     -31.560 -21.211  -2.362  1.00 67.69           H  
ATOM   2978  O   THR A 200     -29.429 -23.089  -1.484  1.00 67.69           O  
ATOM   2979  CG2 THR A 200     -32.104 -21.211  -4.405  1.00 67.69           C  
ATOM   2980 HG21 THR A 200     -33.170 -21.336  -4.217  1.00 67.69           H  
ATOM   2981 HG22 THR A 200     -31.836 -21.736  -5.322  1.00 67.69           H  
ATOM   2982 HG23 THR A 200     -31.890 -20.144  -4.467  1.00 67.69           H  
ATOM   2983  OG1 THR A 200     -31.795 -23.104  -3.088  1.00 67.69           O  
ATOM   2984  HG1 THR A 200     -31.315 -23.480  -2.347  1.00 67.69           H  
ATOM   2985  N   SER A 201     -28.503 -21.045  -1.507  1.00 65.50           N  
ATOM   2986  H   SER A 201     -28.278 -20.226  -2.054  1.00 65.50           H  
ATOM   2987  CA  SER A 201     -28.312 -20.970  -0.057  1.00 65.50           C  
ATOM   2988  HA  SER A 201     -28.585 -21.917   0.408  1.00 65.50           H  
ATOM   2989  C   SER A 201     -29.247 -19.894   0.489  1.00 65.50           C  
ATOM   2990  CB  SER A 201     -26.843 -20.713   0.304  1.00 65.50           C  
ATOM   2991  HB2 SER A 201     -26.737 -20.741   1.388  1.00 65.50           H  
ATOM   2992  HB3 SER A 201     -26.225 -21.501  -0.127  1.00 65.50           H  
ATOM   2993  O   SER A 201     -29.005 -18.710   0.272  1.00 65.50           O  
ATOM   2994  OG  SER A 201     -26.396 -19.460  -0.171  1.00 65.50           O  
ATOM   2995  HG  SER A 201     -27.057 -18.802   0.056  1.00 65.50           H  
ATOM   2996  N   ALA A 202     -30.332 -20.296   1.149  1.00 60.73           N  
ATOM   2997  H   ALA A 202     -30.489 -21.284   1.282  1.00 60.73           H  
ATOM   2998  CA  ALA A 202     -31.147 -19.383   1.944  1.00 60.73           C  
ATOM   2999  HA  ALA A 202     -30.990 -18.353   1.625  1.00 60.73           H  
ATOM   3000  C   ALA A 202     -30.695 -19.509   3.402  1.00 60.73           C  
ATOM   3001  CB  ALA A 202     -32.631 -19.721   1.746  1.00 60.73           C  
ATOM   3002  HB1 ALA A 202     -33.241 -18.990   2.278  1.00 60.73           H  
ATOM   3003  HB2 ALA A 202     -32.883 -19.699   0.686  1.00 60.73           H  
ATOM   3004  HB3 ALA A 202     -32.845 -20.715   2.138  1.00 60.73           H  
ATOM   3005  O   ALA A 202     -30.902 -20.558   4.019  1.00 60.73           O  
ATOM   3006  N   GLY A 203     -30.036 -18.482   3.937  1.00 63.11           N  
ATOM   3007  H   GLY A 203     -29.880 -17.648   3.390  1.00 63.11           H  
ATOM   3008  CA  GLY A 203     -29.769 -18.400   5.369  1.00 63.11           C  
ATOM   3009  HA2 GLY A 203     -29.322 -19.332   5.714  1.00 63.11           H  
ATOM   3010  HA3 GLY A 203     -29.074 -17.582   5.560  1.00 63.11           H  
ATOM   3011  C   GLY A 203     -31.059 -18.132   6.150  1.00 63.11           C  
ATOM   3012  O   GLY A 203     -31.990 -17.497   5.648  1.00 63.11           O  
ATOM   3013  N   SER A 204     -31.130 -18.603   7.397  1.00 59.88           N  
ATOM   3014  H   SER A 204     -30.382 -19.182   7.752  1.00 59.88           H  
ATOM   3015  CA  SER A 204     -32.241 -18.285   8.301  1.00 59.88           C  
ATOM   3016  HA  SER A 204     -33.147 -18.756   7.919  1.00 59.88           H  
ATOM   3017  C   SER A 204     -32.458 -16.769   8.385  1.00 59.88           C  
ATOM   3018  CB  SER A 204     -31.969 -18.829   9.708  1.00 59.88           C  
ATOM   3019  HB2 SER A 204     -31.030 -18.425  10.086  1.00 59.88           H  
ATOM   3020  HB3 SER A 204     -32.779 -18.526  10.372  1.00 59.88           H  
ATOM   3021  O   SER A 204     -31.547 -16.029   8.742  1.00 59.88           O  
ATOM   3022  OG  SER A 204     -31.905 -20.241   9.671  1.00 59.88           O  
ATOM   3023  HG  SER A 204     -31.894 -20.587  10.566  1.00 59.88           H  
ATOM   3024  N   GLY A 205     -33.673 -16.308   8.077  1.00 62.27           N  
ATOM   3025  H   GLY A 205     -34.345 -16.966   7.710  1.00 62.27           H  
ATOM   3026  CA  GLY A 205     -34.046 -14.887   8.121  1.00 62.27           C  
ATOM   3027  HA2 GLY A 205     -33.447 -14.380   8.877  1.00 62.27           H  
ATOM   3028  HA3 GLY A 205     -35.093 -14.807   8.413  1.00 62.27           H  
ATOM   3029  C   GLY A 205     -33.869 -14.121   6.806  1.00 62.27           C  
ATOM   3030  O   GLY A 205     -34.298 -12.972   6.721  1.00 62.27           O  
ATOM   3031  N   GLU A 206     -33.314 -14.739   5.764  1.00 64.52           N  
ATOM   3032  H   GLU A 206     -32.937 -15.670   5.867  1.00 64.52           H  
ATOM   3033  CA  GLU A 206     -33.185 -14.099   4.455  1.00 64.52           C  
ATOM   3034  HA  GLU A 206     -32.992 -13.037   4.610  1.00 64.52           H  
ATOM   3035  C   GLU A 206     -34.498 -14.220   3.659  1.00 64.52           C  
ATOM   3036  CB  GLU A 206     -31.968 -14.657   3.699  1.00 64.52           C  
ATOM   3037  HB2 GLU A 206     -31.917 -14.179   2.721  1.00 64.52           H  
ATOM   3038  HB3 GLU A 206     -32.099 -15.730   3.557  1.00 64.52           H  
ATOM   3039  O   GLU A 206     -35.076 -15.298   3.499  1.00 64.52           O  
ATOM   3040  CG  GLU A 206     -30.656 -14.378   4.462  1.00 64.52           C  
ATOM   3041  HG2 GLU A 206     -30.554 -13.299   4.583  1.00 64.52           H  
ATOM   3042  HG3 GLU A 206     -30.712 -14.823   5.455  1.00 64.52           H  
ATOM   3043  CD  GLU A 206     -29.402 -14.930   3.767  1.00 64.52           C  
ATOM   3044  OE1 GLU A 206     -28.294 -14.502   4.164  1.00 64.52           O  
ATOM   3045  OE2 GLU A 206     -29.544 -15.813   2.889  1.00 64.52           O  
ATOM   3046  N   THR A 207     -35.009 -13.095   3.154  1.00 62.13           N  
ATOM   3047  H   THR A 207     -34.563 -12.213   3.361  1.00 62.13           H  
ATOM   3048  CA  THR A 207     -36.167 -13.063   2.240  1.00 62.13           C  
ATOM   3049  HA  THR A 207     -36.840 -13.882   2.494  1.00 62.13           H  
ATOM   3050  C   THR A 207     -35.778 -13.288   0.780  1.00 62.13           C  
ATOM   3051  CB  THR A 207     -36.950 -11.749   2.375  1.00 62.13           C  
ATOM   3052  HB  THR A 207     -37.673 -11.667   1.564  1.00 62.13           H  
ATOM   3053  O   THR A 207     -36.653 -13.540  -0.045  1.00 62.13           O  
ATOM   3054  CG2 THR A 207     -37.698 -11.676   3.708  1.00 62.13           C  
ATOM   3055 HG21 THR A 207     -38.396 -12.509   3.789  1.00 62.13           H  
ATOM   3056 HG22 THR A 207     -36.991 -11.717   4.536  1.00 62.13           H  
ATOM   3057 HG23 THR A 207     -38.255 -10.741   3.763  1.00 62.13           H  
ATOM   3058  OG1 THR A 207     -36.064 -10.658   2.327  1.00 62.13           O  
ATOM   3059  HG1 THR A 207     -36.575  -9.847   2.272  1.00 62.13           H  
ATOM   3060  N   SER A 208     -34.484 -13.249   0.466  1.00 63.98           N  
ATOM   3061  H   SER A 208     -33.829 -13.025   1.201  1.00 63.98           H  
ATOM   3062  CA  SER A 208     -33.922 -13.437  -0.871  1.00 63.98           C  
ATOM   3063  HA  SER A 208     -34.681 -13.835  -1.544  1.00 63.98           H  
ATOM   3064  C   SER A 208     -32.758 -14.425  -0.804  1.00 63.98           C  
ATOM   3065  CB  SER A 208     -33.459 -12.081  -1.423  1.00 63.98           C  
ATOM   3066  HB2 SER A 208     -34.329 -11.448  -1.596  1.00 63.98           H  
ATOM   3067  HB3 SER A 208     -32.942 -12.233  -2.370  1.00 63.98           H  
ATOM   3068  O   SER A 208     -31.726 -14.107  -0.220  1.00 63.98           O  
ATOM   3069  OG  SER A 208     -32.592 -11.434  -0.507  1.00 63.98           O  
ATOM   3070  HG  SER A 208     -31.919 -12.070  -0.257  1.00 63.98           H  
ATOM   3071  N   ALA A 209     -32.920 -15.608  -1.398  1.00 65.03           N  
ATOM   3072  H   ALA A 209     -33.782 -15.797  -1.889  1.00 65.03           H  
ATOM   3073  CA  ALA A 209     -31.835 -16.573  -1.553  1.00 65.03           C  
ATOM   3074  HA  ALA A 209     -31.223 -16.574  -0.651  1.00 65.03           H  
ATOM   3075  C   ALA A 209     -30.963 -16.169  -2.749  1.00 65.03           C  
ATOM   3076  CB  ALA A 209     -32.430 -17.973  -1.741  1.00 65.03           C  
ATOM   3077  HB1 ALA A 209     -31.629 -18.713  -1.724  1.00 65.03           H  
ATOM   3078  HB2 ALA A 209     -32.950 -18.033  -2.697  1.00 65.03           H  
ATOM   3079  HB3 ALA A 209     -33.135 -18.185  -0.937  1.00 65.03           H  
ATOM   3080  O   ALA A 209     -31.490 -15.844  -3.815  1.00 65.03           O  
ATOM   3081  N   SER A 210     -29.640 -16.198  -2.597  1.00 67.34           N  
ATOM   3082  H   SER A 210     -29.247 -16.448  -1.702  1.00 67.34           H  
ATOM   3083  CA  SER A 210     -28.742 -16.068  -3.744  1.00 67.34           C  
ATOM   3084  HA  SER A 210     -29.158 -15.331  -4.430  1.00 67.34           H  
ATOM   3085  C   SER A 210     -28.643 -17.403  -4.476  1.00 67.34           C  
ATOM   3086  CB  SER A 210     -27.365 -15.565  -3.317  1.00 67.34           C  
ATOM   3087  HB2 SER A 210     -27.467 -14.563  -2.899  1.00 67.34           H  
ATOM   3088  HB3 SER A 210     -26.711 -15.520  -4.188  1.00 67.34           H  
ATOM   3089  O   SER A 210     -28.388 -18.440  -3.861  1.00 67.34           O  
ATOM   3090  OG  SER A 210     -26.802 -16.421  -2.347  1.00 67.34           O  
ATOM   3091  HG  SER A 210     -27.010 -17.329  -2.580  1.00 67.34           H  
ATOM   3092  N   ASP A 211     -28.820 -17.355  -5.790  1.00 69.57           N  
ATOM   3093  H   ASP A 211     -29.044 -16.465  -6.212  1.00 69.57           H  
ATOM   3094  CA  ASP A 211     -28.763 -18.507  -6.677  1.00 69.57           C  
ATOM   3095  HA  ASP A 211     -28.956 -19.421  -6.114  1.00 69.57           H  
ATOM   3096  C   ASP A 211     -27.396 -18.646  -7.332  1.00 69.57           C  
ATOM   3097  CB  ASP A 211     -29.837 -18.329  -7.750  1.00 69.57           C  
ATOM   3098  HB2 ASP A 211     -29.624 -18.993  -8.589  1.00 69.57           H  
ATOM   3099  HB3 ASP A 211     -29.842 -17.302  -8.115  1.00 69.57           H  
ATOM   3100  O   ASP A 211     -26.931 -17.737  -8.021  1.00 69.57           O  
ATOM   3101  CG  ASP A 211     -31.185 -18.703  -7.190  1.00 69.57           C  
ATOM   3102  OD1 ASP A 211     -31.250 -19.858  -6.741  1.00 69.57           O  
ATOM   3103  OD2 ASP A 211     -32.185 -17.995  -7.432  1.00 69.57           O  
ATOM   3104  N   HIS A 212     -26.766 -19.805  -7.173  1.00 75.40           N  
ATOM   3105  H   HIS A 212     -27.154 -20.493  -6.544  1.00 75.40           H  
ATOM   3106  CA  HIS A 212     -25.612 -20.190  -7.974  1.00 75.40           C  
ATOM   3107  HA  HIS A 212     -25.118 -19.302  -8.367  1.00 75.40           H  
ATOM   3108  C   HIS A 212     -26.092 -21.037  -9.148  1.00 75.40           C  
ATOM   3109  CB  HIS A 212     -24.606 -20.937  -7.106  1.00 75.40           C  
ATOM   3110  HB2 HIS A 212     -25.087 -21.852  -6.763  1.00 75.40           H  
ATOM   3111  HB3 HIS A 212     -23.736 -21.208  -7.705  1.00 75.40           H  
ATOM   3112  O   HIS A 212     -26.651 -22.112  -8.955  1.00 75.40           O  
ATOM   3113  CG  HIS A 212     -24.155 -20.170  -5.895  1.00 75.40           C  
ATOM   3114  CD2 HIS A 212     -24.291 -20.554  -4.589  1.00 75.40           C  
ATOM   3115  HD2 HIS A 212     -24.746 -21.470  -4.241  1.00 75.40           H  
ATOM   3116  ND1 HIS A 212     -23.571 -18.927  -5.900  1.00 75.40           N  
ATOM   3117  HD1 HIS A 212     -23.457 -18.336  -6.711  1.00 75.40           H  
ATOM   3118  CE1 HIS A 212     -23.348 -18.573  -4.625  1.00 75.40           C  
ATOM   3119  HE1 HIS A 212     -22.935 -17.628  -4.304  1.00 75.40           H  
ATOM   3120  NE2 HIS A 212     -23.746 -19.541  -3.790  1.00 75.40           N  
ATOM   3121  N   ILE A 213     -25.891 -20.540 -10.365  1.00 69.95           N  
ATOM   3122  H   ILE A 213     -25.432 -19.645 -10.451  1.00 69.95           H  
ATOM   3123  CA  ILE A 213     -26.293 -21.213 -11.600  1.00 69.95           C  
ATOM   3124  HA  ILE A 213     -26.971 -22.035 -11.367  1.00 69.95           H  
ATOM   3125  C   ILE A 213     -25.037 -21.795 -12.246  1.00 69.95           C  
ATOM   3126  CB  ILE A 213     -27.045 -20.231 -12.529  1.00 69.95           C  
ATOM   3127  HB  ILE A 213     -26.362 -19.439 -12.835  1.00 69.95           H  
ATOM   3128  O   ILE A 213     -24.170 -21.050 -12.702  1.00 69.95           O  
ATOM   3129  CG1 ILE A 213     -28.246 -19.590 -11.795  1.00 69.95           C  
ATOM   3130 HG12 ILE A 213     -28.903 -20.383 -11.439  1.00 69.95           H  
ATOM   3131 HG13 ILE A 213     -27.887 -19.041 -10.924  1.00 69.95           H  
ATOM   3132  CG2 ILE A 213     -27.526 -20.976 -13.781  1.00 69.95           C  
ATOM   3133 HG21 ILE A 213     -28.304 -21.678 -13.481  1.00 69.95           H  
ATOM   3134 HG22 ILE A 213     -27.932 -20.275 -14.510  1.00 69.95           H  
ATOM   3135 HG23 ILE A 213     -26.708 -21.514 -14.259  1.00 69.95           H  
ATOM   3136  CD1 ILE A 213     -29.065 -18.599 -12.631  1.00 69.95           C  
ATOM   3137 HD11 ILE A 213     -29.802 -18.115 -11.990  1.00 69.95           H  
ATOM   3138 HD12 ILE A 213     -29.594 -19.118 -13.430  1.00 69.95           H  
ATOM   3139 HD13 ILE A 213     -28.409 -17.840 -13.055  1.00 69.95           H  
ATOM   3140  N   PHE A 214     -24.934 -23.120 -12.293  1.00 69.33           N  
ATOM   3141  H   PHE A 214     -25.664 -23.673 -11.868  1.00 69.33           H  
ATOM   3142  CA  PHE A 214     -23.894 -23.830 -13.031  1.00 69.33           C  
ATOM   3143  HA  PHE A 214     -23.065 -23.154 -13.240  1.00 69.33           H  
ATOM   3144  C   PHE A 214     -24.477 -24.306 -14.359  1.00 69.33           C  
ATOM   3145  CB  PHE A 214     -23.343 -24.992 -12.197  1.00 69.33           C  
ATOM   3146  HB2 PHE A 214     -24.157 -25.680 -11.967  1.00 69.33           H  
ATOM   3147  HB3 PHE A 214     -22.613 -25.538 -12.793  1.00 69.33           H  
ATOM   3148  O   PHE A 214     -25.415 -25.099 -14.378  1.00 69.33           O  
ATOM   3149  CG  PHE A 214     -22.690 -24.561 -10.900  1.00 69.33           C  
ATOM   3150  CD1 PHE A 214     -21.348 -24.136 -10.892  1.00 69.33           C  
ATOM   3151  HD1 PHE A 214     -20.781 -24.133 -11.811  1.00 69.33           H  
ATOM   3152  CD2 PHE A 214     -23.434 -24.551  -9.705  1.00 69.33           C  
ATOM   3153  HD2 PHE A 214     -24.472 -24.847  -9.709  1.00 69.33           H  
ATOM   3154  CE1 PHE A 214     -20.749 -23.708  -9.694  1.00 69.33           C  
ATOM   3155  HE1 PHE A 214     -19.722 -23.374  -9.693  1.00 69.33           H  
ATOM   3156  CE2 PHE A 214     -22.833 -24.124  -8.509  1.00 69.33           C  
ATOM   3157  HE2 PHE A 214     -23.415 -24.093  -7.600  1.00 69.33           H  
ATOM   3158  CZ  PHE A 214     -21.491 -23.707  -8.500  1.00 69.33           C  
ATOM   3159  HZ  PHE A 214     -21.038 -23.370  -7.579  1.00 69.33           H  
ATOM   3160  N   VAL A 215     -23.927 -23.808 -15.466  1.00 69.08           N  
ATOM   3161  H   VAL A 215     -23.168 -23.148 -15.374  1.00 69.08           H  
ATOM   3162  CA  VAL A 215     -24.292 -24.243 -16.817  1.00 69.08           C  
ATOM   3163  HA  VAL A 215     -25.254 -24.755 -16.792  1.00 69.08           H  
ATOM   3164  C   VAL A 215     -23.240 -25.237 -17.287  1.00 69.08           C  
ATOM   3165  CB  VAL A 215     -24.434 -23.046 -17.777  1.00 69.08           C  
ATOM   3166  HB  VAL A 215     -23.483 -22.518 -17.848  1.00 69.08           H  
ATOM   3167  O   VAL A 215     -22.100 -24.857 -17.564  1.00 69.08           O  
ATOM   3168  CG1 VAL A 215     -24.848 -23.510 -19.177  1.00 69.08           C  
ATOM   3169 HG11 VAL A 215     -24.992 -22.649 -19.830  1.00 69.08           H  
ATOM   3170 HG12 VAL A 215     -24.077 -24.145 -19.613  1.00 69.08           H  
ATOM   3171 HG13 VAL A 215     -25.781 -24.070 -19.114  1.00 69.08           H  
ATOM   3172  CG2 VAL A 215     -25.499 -22.061 -17.273  1.00 69.08           C  
ATOM   3173 HG21 VAL A 215     -25.624 -21.252 -17.992  1.00 69.08           H  
ATOM   3174 HG22 VAL A 215     -26.451 -22.576 -17.143  1.00 69.08           H  
ATOM   3175 HG23 VAL A 215     -25.192 -21.628 -16.321  1.00 69.08           H  
ATOM   3176  N   HIS A 216     -23.607 -26.514 -17.360  1.00 66.68           N  
ATOM   3177  H   HIS A 216     -24.558 -26.762 -17.129  1.00 66.68           H  
ATOM   3178  CA  HIS A 216     -22.743 -27.543 -17.926  1.00 66.68           C  
ATOM   3179  HA  HIS A 216     -21.702 -27.233 -17.830  1.00 66.68           H  
ATOM   3180  C   HIS A 216     -23.043 -27.683 -19.419  1.00 66.68           C  
ATOM   3181  CB  HIS A 216     -22.883 -28.856 -17.144  1.00 66.68           C  
ATOM   3182  HB2 HIS A 216     -22.391 -29.654 -17.700  1.00 66.68           H  
ATOM   3183  HB3 HIS A 216     -23.937 -29.117 -17.052  1.00 66.68           H  
ATOM   3184  O   HIS A 216     -24.086 -28.197 -19.820  1.00 66.68           O  
ATOM   3185  CG  HIS A 216     -22.253 -28.782 -15.772  1.00 66.68           C  
ATOM   3186  CD2 HIS A 216     -22.905 -28.780 -14.567  1.00 66.68           C  
ATOM   3187  HD2 HIS A 216     -23.974 -28.841 -14.431  1.00 66.68           H  
ATOM   3188  ND1 HIS A 216     -20.906 -28.682 -15.502  1.00 66.68           N  
ATOM   3189  HD1 HIS A 216     -20.165 -28.688 -16.187  1.00 66.68           H  
ATOM   3190  CE1 HIS A 216     -20.751 -28.622 -14.169  1.00 66.68           C  
ATOM   3191  HE1 HIS A 216     -19.803 -28.550 -13.656  1.00 66.68           H  
ATOM   3192  NE2 HIS A 216     -21.941 -28.674 -13.553  1.00 66.68           N  
ATOM   3193  N   GLY A 217     -22.113 -27.213 -20.254  1.00 61.80           N  
ATOM   3194  H   GLY A 217     -21.314 -26.735 -19.863  1.00 61.80           H  
ATOM   3195  CA  GLY A 217     -22.089 -27.551 -21.672  1.00 61.80           C  
ATOM   3196  HA2 GLY A 217     -23.097 -27.542 -22.086  1.00 61.80           H  
ATOM   3197  HA3 GLY A 217     -21.479 -26.830 -22.216  1.00 61.80           H  
ATOM   3198  C   GLY A 217     -21.477 -28.935 -21.835  1.00 61.80           C  
ATOM   3199  O   GLY A 217     -20.253 -29.075 -21.816  1.00 61.80           O  
ATOM   3200  N   PHE A 218     -22.308 -29.966 -21.975  1.00 61.10           N  
ATOM   3201  H   PHE A 218     -23.306 -29.813 -21.931  1.00 61.10           H  
ATOM   3202  CA  PHE A 218     -21.812 -31.271 -22.387  1.00 61.10           C  
ATOM   3203  HA  PHE A 218     -20.934 -31.524 -21.792  1.00 61.10           H  
ATOM   3204  C   PHE A 218     -21.387 -31.164 -23.846  1.00 61.10           C  
ATOM   3205  CB  PHE A 218     -22.853 -32.371 -22.154  1.00 61.10           C  
ATOM   3206  HB2 PHE A 218     -22.510 -33.286 -22.636  1.00 61.10           H  
ATOM   3207  HB3 PHE A 218     -23.797 -32.087 -22.619  1.00 61.10           H  
ATOM   3208  O   PHE A 218     -22.209 -31.095 -24.758  1.00 61.10           O  
ATOM   3209  CG  PHE A 218     -23.072 -32.660 -20.685  1.00 61.10           C  
ATOM   3210  CD1 PHE A 218     -22.206 -33.531 -19.994  1.00 61.10           C  
ATOM   3211  HD1 PHE A 218     -21.399 -34.021 -20.519  1.00 61.10           H  
ATOM   3212  CD2 PHE A 218     -24.126 -32.033 -19.998  1.00 61.10           C  
ATOM   3213  HD2 PHE A 218     -24.803 -31.367 -20.514  1.00 61.10           H  
ATOM   3214  CE1 PHE A 218     -22.403 -33.785 -18.624  1.00 61.10           C  
ATOM   3215  HE1 PHE A 218     -21.759 -34.474 -18.098  1.00 61.10           H  
ATOM   3216  CE2 PHE A 218     -24.309 -32.278 -18.630  1.00 61.10           C  
ATOM   3217  HE2 PHE A 218     -25.120 -31.802 -18.098  1.00 61.10           H  
ATOM   3218  CZ  PHE A 218     -23.461 -33.159 -17.943  1.00 61.10           C  
ATOM   3219  HZ  PHE A 218     -23.644 -33.362 -16.898  1.00 61.10           H  
ATOM   3220  N   THR A 219     -20.079 -31.152 -24.085  1.00 57.24           N  
ATOM   3221  H   THR A 219     -19.446 -31.183 -23.299  1.00 57.24           H  
ATOM   3222  CA  THR A 219     -19.583 -31.524 -25.405  1.00 57.24           C  
ATOM   3223  HA  THR A 219     -20.145 -30.984 -26.167  1.00 57.24           H  
ATOM   3224  C   THR A 219     -19.896 -33.010 -25.549  1.00 57.24           C  
ATOM   3225  CB  THR A 219     -18.094 -31.182 -25.603  1.00 57.24           C  
ATOM   3226  HB  THR A 219     -17.753 -31.629 -26.536  1.00 57.24           H  
ATOM   3227  O   THR A 219     -19.224 -33.853 -24.967  1.00 57.24           O  
ATOM   3228  CG2 THR A 219     -17.879 -29.670 -25.673  1.00 57.24           C  
ATOM   3229 HG21 THR A 219     -16.821 -29.459 -25.829  1.00 57.24           H  
ATOM   3230 HG22 THR A 219     -18.213 -29.192 -24.752  1.00 57.24           H  
ATOM   3231 HG23 THR A 219     -18.443 -29.260 -26.511  1.00 57.24           H  
ATOM   3232  OG1 THR A 219     -17.274 -31.634 -24.553  1.00 57.24           O  
ATOM   3233  HG1 THR A 219     -17.353 -31.012 -23.826  1.00 57.24           H  
ATOM   3234  N   GLY A 220     -20.971 -33.346 -26.268  1.00 58.93           N  
ATOM   3235  H   GLY A 220     -21.585 -32.599 -26.560  1.00 58.93           H  
ATOM   3236  CA  GLY A 220     -21.392 -34.726 -26.558  1.00 58.93           C  
ATOM   3237  HA2 GLY A 220     -22.362 -34.712 -27.054  1.00 58.93           H  
ATOM   3238  HA3 GLY A 220     -21.495 -35.265 -25.616  1.00 58.93           H  
ATOM   3239  C   GLY A 220     -20.407 -35.506 -27.441  1.00 58.93           C  
ATOM   3240  O   GLY A 220     -20.809 -36.384 -28.197  1.00 58.93           O  
ATOM   3241  N   GLY A 221     -19.120 -35.158 -27.396  1.00 58.28           N  
ATOM   3242  H   GLY A 221     -18.845 -34.555 -26.634  1.00 58.28           H  
ATOM   3243  CA  GLY A 221     -18.052 -35.842 -28.096  1.00 58.28           C  
ATOM   3244  HA2 GLY A 221     -18.398 -36.171 -29.076  1.00 58.28           H  
ATOM   3245  HA3 GLY A 221     -17.210 -35.164 -28.232  1.00 58.28           H  
ATOM   3246  C   GLY A 221     -17.578 -37.036 -27.282  1.00 58.28           C  
ATOM   3247  O   GLY A 221     -17.128 -36.898 -26.147  1.00 58.28           O  
ATOM   3248  N   GLN A 222     -17.636 -38.217 -27.888  1.00 64.16           N  
ATOM   3249  H   GLN A 222     -18.061 -38.272 -28.803  1.00 64.16           H  
ATOM   3250  CA  GLN A 222     -16.910 -39.376 -27.396  1.00 64.16           C  
ATOM   3251  HA  GLN A 222     -17.209 -39.566 -26.366  1.00 64.16           H  
ATOM   3252  C   GLN A 222     -15.412 -39.037 -27.444  1.00 64.16           C  
ATOM   3253  CB  GLN A 222     -17.301 -40.579 -28.269  1.00 64.16           C  
ATOM   3254  HB2 GLN A 222     -16.845 -40.483 -29.254  1.00 64.16           H  
ATOM   3255  HB3 GLN A 222     -18.384 -40.569 -28.395  1.00 64.16           H  
ATOM   3256  O   GLN A 222     -14.857 -38.813 -28.521  1.00 64.16           O  
ATOM   3257  CG  GLN A 222     -16.922 -41.933 -27.656  1.00 64.16           C  
ATOM   3258  HG2 GLN A 222     -15.837 -42.008 -27.585  1.00 64.16           H  
ATOM   3259  HG3 GLN A 222     -17.341 -42.003 -26.652  1.00 64.16           H  
ATOM   3260  CD  GLN A 222     -17.445 -43.107 -28.483  1.00 64.16           C  
ATOM   3261  NE2 GLN A 222     -17.304 -44.322 -28.002  1.00 64.16           N  
ATOM   3262 HE21 GLN A 222     -17.675 -45.064 -28.579  1.00 64.16           H  
ATOM   3263 HE22 GLN A 222     -16.862 -44.480 -27.107  1.00 64.16           H  
ATOM   3264  OE1 GLN A 222     -17.986 -42.974 -29.566  1.00 64.16           O  
ATOM   3265  N   VAL A 223     -14.762 -38.939 -26.281  1.00 63.25           N  
ATOM   3266  H   VAL A 223     -15.286 -39.022 -25.422  1.00 63.25           H  
ATOM   3267  CA  VAL A 223     -13.313 -38.718 -26.205  1.00 63.25           C  
ATOM   3268  HA  VAL A 223     -13.050 -37.901 -26.876  1.00 63.25           H  
ATOM   3269  C   VAL A 223     -12.628 -39.988 -26.704  1.00 63.25           C  
ATOM   3270  CB  VAL A 223     -12.849 -38.321 -24.787  1.00 63.25           C  
ATOM   3271  HB  VAL A 223     -13.095 -39.117 -24.085  1.00 63.25           H  
ATOM   3272  O   VAL A 223     -12.486 -40.967 -25.979  1.00 63.25           O  
ATOM   3273  CG1 VAL A 223     -11.333 -38.069 -24.744  1.00 63.25           C  
ATOM   3274 HG11 VAL A 223     -11.057 -37.297 -25.462  1.00 63.25           H  
ATOM   3275 HG12 VAL A 223     -10.793 -38.987 -24.975  1.00 63.25           H  
ATOM   3276 HG13 VAL A 223     -11.040 -37.754 -23.743  1.00 63.25           H  
ATOM   3277  CG2 VAL A 223     -13.544 -37.034 -24.321  1.00 63.25           C  
ATOM   3278 HG21 VAL A 223     -13.331 -36.219 -25.012  1.00 63.25           H  
ATOM   3279 HG22 VAL A 223     -13.193 -36.762 -23.325  1.00 63.25           H  
ATOM   3280 HG23 VAL A 223     -14.623 -37.180 -24.272  1.00 63.25           H  
ATOM   3281  N   ILE A 224     -12.242 -39.985 -27.977  1.00 61.69           N  
ATOM   3282  H   ILE A 224     -12.526 -39.203 -28.550  1.00 61.69           H  
ATOM   3283  CA  ILE A 224     -11.379 -41.002 -28.572  1.00 61.69           C  
ATOM   3284  HA  ILE A 224     -11.509 -41.946 -28.043  1.00 61.69           H  
ATOM   3285  C   ILE A 224      -9.944 -40.519 -28.350  1.00 61.69           C  
ATOM   3286  CB  ILE A 224     -11.736 -41.241 -30.059  1.00 61.69           C  
ATOM   3287  HB  ILE A 224     -11.588 -40.309 -30.604  1.00 61.69           H  
ATOM   3288  O   ILE A 224      -9.405 -39.739 -29.131  1.00 61.69           O  
ATOM   3289  CG1 ILE A 224     -13.215 -41.673 -30.219  1.00 61.69           C  
ATOM   3290 HG12 ILE A 224     -13.354 -42.669 -29.798  1.00 61.69           H  
ATOM   3291 HG13 ILE A 224     -13.863 -40.990 -29.668  1.00 61.69           H  
ATOM   3292  CG2 ILE A 224     -10.806 -42.317 -30.653  1.00 61.69           C  
ATOM   3293 HG21 ILE A 224      -9.763 -42.009 -30.566  1.00 61.69           H  
ATOM   3294 HG22 ILE A 224     -10.944 -43.265 -30.133  1.00 61.69           H  
ATOM   3295 HG23 ILE A 224     -11.015 -42.455 -31.714  1.00 61.69           H  
ATOM   3296  CD1 ILE A 224     -13.710 -41.664 -31.671  1.00 61.69           C  
ATOM   3297 HD11 ILE A 224     -13.534 -40.686 -32.118  1.00 61.69           H  
ATOM   3298 HD12 ILE A 224     -14.780 -41.871 -31.685  1.00 61.69           H  
ATOM   3299 HD13 ILE A 224     -13.203 -42.432 -32.255  1.00 61.69           H  
ATOM   3300  N   GLY A 225      -9.348 -40.920 -27.231  1.00 66.55           N  
ATOM   3301  H   GLY A 225      -9.884 -41.450 -26.559  1.00 66.55           H  
ATOM   3302  CA  GLY A 225      -7.969 -40.591 -26.886  1.00 66.55           C  
ATOM   3303  HA2 GLY A 225      -7.307 -40.931 -27.682  1.00 66.55           H  
ATOM   3304  HA3 GLY A 225      -7.861 -39.512 -26.778  1.00 66.55           H  
ATOM   3305  C   GLY A 225      -7.568 -41.253 -25.575  1.00 66.55           C  
ATOM   3306  O   GLY A 225      -8.357 -41.300 -24.635  1.00 66.55           O  
ATOM   3307  N   GLU A 226      -6.355 -41.794 -25.516  1.00 70.11           N  
ATOM   3308  H   GLU A 226      -5.742 -41.738 -26.317  1.00 70.11           H  
ATOM   3309  CA  GLU A 226      -5.816 -42.374 -24.288  1.00 70.11           C  
ATOM   3310  HA  GLU A 226      -6.537 -43.093 -23.898  1.00 70.11           H  
ATOM   3311  C   GLU A 226      -5.615 -41.275 -23.233  1.00 70.11           C  
ATOM   3312  CB  GLU A 226      -4.505 -43.126 -24.571  1.00 70.11           C  
ATOM   3313  HB2 GLU A 226      -4.120 -43.507 -23.625  1.00 70.11           H  
ATOM   3314  HB3 GLU A 226      -3.778 -42.429 -24.989  1.00 70.11           H  
ATOM   3315  O   GLU A 226      -4.999 -40.239 -23.495  1.00 70.11           O  
ATOM   3316  CG  GLU A 226      -4.704 -44.306 -25.540  1.00 70.11           C  
ATOM   3317  HG2 GLU A 226      -5.050 -43.922 -26.500  1.00 70.11           H  
ATOM   3318  HG3 GLU A 226      -5.483 -44.952 -25.136  1.00 70.11           H  
ATOM   3319  CD  GLU A 226      -3.430 -45.136 -25.771  1.00 70.11           C  
ATOM   3320  OE1 GLU A 226      -3.559 -46.206 -26.405  1.00 70.11           O  
ATOM   3321  OE2 GLU A 226      -2.341 -44.701 -25.331  1.00 70.11           O  
ATOM   3322  N   GLN A 227      -6.139 -41.496 -22.026  1.00 69.28           N  
ATOM   3323  H   GLN A 227      -6.681 -42.336 -21.881  1.00 69.28           H  
ATOM   3324  CA  GLN A 227      -5.928 -40.611 -20.884  1.00 69.28           C  
ATOM   3325  HA  GLN A 227      -6.096 -39.587 -21.219  1.00 69.28           H  
ATOM   3326  C   GLN A 227      -4.467 -40.747 -20.421  1.00 69.28           C  
ATOM   3327  CB  GLN A 227      -6.943 -40.951 -19.762  1.00 69.28           C  
ATOM   3328  HB2 GLN A 227      -6.440 -41.482 -18.954  1.00 69.28           H  
ATOM   3329  HB3 GLN A 227      -7.691 -41.647 -20.141  1.00 69.28           H  
ATOM   3330  O   GLN A 227      -4.124 -41.666 -19.679  1.00 69.28           O  
ATOM   3331  CG  GLN A 227      -7.635 -39.718 -19.147  1.00 69.28           C  
ATOM   3332  HG2 GLN A 227      -7.689 -39.856 -18.067  1.00 69.28           H  
ATOM   3333  HG3 GLN A 227      -7.038 -38.824 -19.329  1.00 69.28           H  
ATOM   3334  CD  GLN A 227      -9.067 -39.498 -19.639  1.00 69.28           C  
ATOM   3335  NE2 GLN A 227      -9.558 -38.278 -19.632  1.00 69.28           N  
ATOM   3336 HE21 GLN A 227     -10.506 -38.199 -19.972  1.00 69.28           H  
ATOM   3337 HE22 GLN A 227      -8.998 -37.487 -19.350  1.00 69.28           H  
ATOM   3338  OE1 GLN A 227      -9.795 -40.404 -19.995  1.00 69.28           O  
ATOM   3339  N   ILE A 228      -3.581 -39.855 -20.868  1.00 69.21           N  
ATOM   3340  H   ILE A 228      -3.873 -39.213 -21.591  1.00 69.21           H  
ATOM   3341  CA  ILE A 228      -2.199 -39.807 -20.372  1.00 69.21           C  
ATOM   3342  HA  ILE A 228      -1.826 -40.830 -20.323  1.00 69.21           H  
ATOM   3343  C   ILE A 228      -2.229 -39.191 -18.961  1.00 69.21           C  
ATOM   3344  CB  ILE A 228      -1.272 -39.030 -21.336  1.00 69.21           C  
ATOM   3345  HB  ILE A 228      -1.654 -38.014 -21.440  1.00 69.21           H  
ATOM   3346  O   ILE A 228      -2.607 -38.022 -18.833  1.00 69.21           O  
ATOM   3347  CG1 ILE A 228      -1.258 -39.698 -22.732  1.00 69.21           C  
ATOM   3348 HG12 ILE A 228      -0.814 -40.690 -22.659  1.00 69.21           H  
ATOM   3349 HG13 ILE A 228      -2.281 -39.819 -23.088  1.00 69.21           H  
ATOM   3350  CG2 ILE A 228       0.158 -38.958 -20.758  1.00 69.21           C  
ATOM   3351 HG21 ILE A 228       0.803 -38.373 -21.413  1.00 69.21           H  
ATOM   3352 HG22 ILE A 228       0.569 -39.962 -20.652  1.00 69.21           H  
ATOM   3353 HG23 ILE A 228       0.156 -38.467 -19.785  1.00 69.21           H  
ATOM   3354  CD1 ILE A 228      -0.513 -38.895 -23.807  1.00 69.21           C  
ATOM   3355 HD11 ILE A 228      -0.663 -39.371 -24.776  1.00 69.21           H  
ATOM   3356 HD12 ILE A 228      -0.903 -37.878 -23.848  1.00 69.21           H  
ATOM   3357 HD13 ILE A 228       0.557 -38.872 -23.597  1.00 69.21           H  
ATOM   3358  N   PRO A 229      -1.845 -39.919 -17.892  1.00 62.45           N  
ATOM   3359  CA  PRO A 229      -1.766 -39.346 -16.554  1.00 62.45           C  
ATOM   3360  HA  PRO A 229      -2.719 -38.889 -16.287  1.00 62.45           H  
ATOM   3361  C   PRO A 229      -0.669 -38.277 -16.535  1.00 62.45           C  
ATOM   3362  CB  PRO A 229      -1.490 -40.522 -15.611  1.00 62.45           C  
ATOM   3363  HB2 PRO A 229      -2.438 -40.943 -15.276  1.00 62.45           H  
ATOM   3364  HB3 PRO A 229      -0.881 -40.232 -14.755  1.00 62.45           H  
ATOM   3365  O   PRO A 229       0.524 -38.577 -16.592  1.00 62.45           O  
ATOM   3366  CG  PRO A 229      -0.775 -41.537 -16.502  1.00 62.45           C  
ATOM   3367  HG2 PRO A 229      -0.930 -42.559 -16.156  1.00 62.45           H  
ATOM   3368  HG3 PRO A 229       0.289 -41.306 -16.543  1.00 62.45           H  
ATOM   3369  CD  PRO A 229      -1.401 -41.307 -17.876  1.00 62.45           C  
ATOM   3370  HD2 PRO A 229      -2.261 -41.965 -17.999  1.00 62.45           H  
ATOM   3371  HD3 PRO A 229      -0.662 -41.502 -18.653  1.00 62.45           H  
ATOM   3372  N   LEU A 230      -1.073 -37.010 -16.479  1.00 66.51           N  
ATOM   3373  H   LEU A 230      -2.064 -36.824 -16.532  1.00 66.51           H  
ATOM   3374  CA  LEU A 230      -0.160 -35.887 -16.304  1.00 66.51           C  
ATOM   3375  HA  LEU A 230       0.660 -35.972 -17.016  1.00 66.51           H  
ATOM   3376  C   LEU A 230       0.416 -35.964 -14.887  1.00 66.51           C  
ATOM   3377  CB  LEU A 230      -0.917 -34.573 -16.569  1.00 66.51           C  
ATOM   3378  HB2 LEU A 230      -0.352 -33.738 -16.154  1.00 66.51           H  
ATOM   3379  HB3 LEU A 230      -1.867 -34.612 -16.036  1.00 66.51           H  
ATOM   3380  O   LEU A 230      -0.281 -35.725 -13.904  1.00 66.51           O  
ATOM   3381  CG  LEU A 230      -1.169 -34.321 -18.071  1.00 66.51           C  
ATOM   3382  HG  LEU A 230      -1.247 -35.271 -18.600  1.00 66.51           H  
ATOM   3383  CD1 LEU A 230      -2.476 -33.560 -18.280  1.00 66.51           C  
ATOM   3384 HD11 LEU A 230      -3.308 -34.155 -17.901  1.00 66.51           H  
ATOM   3385 HD12 LEU A 230      -2.446 -32.606 -17.754  1.00 66.51           H  
ATOM   3386 HD13 LEU A 230      -2.635 -33.385 -19.344  1.00 66.51           H  
ATOM   3387  CD2 LEU A 230      -0.032 -33.503 -18.690  1.00 66.51           C  
ATOM   3388 HD21 LEU A 230       0.912 -34.032 -18.561  1.00 66.51           H  
ATOM   3389 HD22 LEU A 230       0.031 -32.525 -18.213  1.00 66.51           H  
ATOM   3390 HD23 LEU A 230      -0.217 -33.372 -19.756  1.00 66.51           H  
ATOM   3391  N   GLN A 231       1.696 -36.320 -14.776  1.00 64.86           N  
ATOM   3392  H   GLN A 231       2.190 -36.611 -15.607  1.00 64.86           H  
ATOM   3393  CA  GLN A 231       2.426 -36.197 -13.521  1.00 64.86           C  
ATOM   3394  HA  GLN A 231       1.872 -36.729 -12.747  1.00 64.86           H  
ATOM   3395  C   GLN A 231       2.494 -34.711 -13.149  1.00 64.86           C  
ATOM   3396  CB  GLN A 231       3.812 -36.848 -13.670  1.00 64.86           C  
ATOM   3397  HB2 GLN A 231       4.391 -36.321 -14.428  1.00 64.86           H  
ATOM   3398  HB3 GLN A 231       3.669 -37.877 -14.000  1.00 64.86           H  
ATOM   3399  O   GLN A 231       3.126 -33.920 -13.852  1.00 64.86           O  
ATOM   3400  CG  GLN A 231       4.594 -36.865 -12.347  1.00 64.86           C  
ATOM   3401  HG2 GLN A 231       3.946 -37.255 -11.562  1.00 64.86           H  
ATOM   3402  HG3 GLN A 231       4.881 -35.849 -12.078  1.00 64.86           H  
ATOM   3403  CD  GLN A 231       5.851 -37.733 -12.403  1.00 64.86           C  
ATOM   3404  NE2 GLN A 231       6.416 -38.079 -11.266  1.00 64.86           N  
ATOM   3405 HE21 GLN A 231       5.999 -37.811 -10.387  1.00 64.86           H  
ATOM   3406 HE22 GLN A 231       7.211 -38.696 -11.348  1.00 64.86           H  
ATOM   3407  OE1 GLN A 231       6.361 -38.119 -13.439  1.00 64.86           O  
ATOM   3408  N   GLU A 232       1.842 -34.330 -12.049  1.00 59.35           N  
ATOM   3409  H   GLU A 232       1.215 -34.984 -11.603  1.00 59.35           H  
ATOM   3410  CA  GLU A 232       1.931 -32.983 -11.486  1.00 59.35           C  
ATOM   3411  HA  GLU A 232       1.645 -32.258 -12.248  1.00 59.35           H  
ATOM   3412  C   GLU A 232       3.384 -32.705 -11.075  1.00 59.35           C  
ATOM   3413  CB  GLU A 232       0.977 -32.812 -10.291  1.00 59.35           C  
ATOM   3414  HB2 GLU A 232       1.218 -31.866  -9.805  1.00 59.35           H  
ATOM   3415  HB3 GLU A 232       1.145 -33.620  -9.580  1.00 59.35           H  
ATOM   3416  O   GLU A 232       3.866 -33.115 -10.017  1.00 59.35           O  
ATOM   3417  CG  GLU A 232      -0.508 -32.780 -10.694  1.00 59.35           C  
ATOM   3418  HG2 GLU A 232      -0.771 -33.739 -11.139  1.00 59.35           H  
ATOM   3419  HG3 GLU A 232      -0.642 -32.006 -11.449  1.00 59.35           H  
ATOM   3420  CD  GLU A 232      -1.447 -32.497  -9.504  1.00 59.35           C  
ATOM   3421  OE1 GLU A 232      -2.651 -32.278  -9.762  1.00 59.35           O  
ATOM   3422  OE2 GLU A 232      -0.961 -32.482  -8.348  1.00 59.35           O  
ATOM   3423  N   LEU A 233       4.123 -32.012 -11.940  1.00 57.03           N  
ATOM   3424  H   LEU A 233       3.726 -31.825 -12.850  1.00 57.03           H  
ATOM   3425  CA  LEU A 233       5.395 -31.402 -11.580  1.00 57.03           C  
ATOM   3426  HA  LEU A 233       6.051 -32.155 -11.144  1.00 57.03           H  
ATOM   3427  C   LEU A 233       5.081 -30.341 -10.525  1.00 57.03           C  
ATOM   3428  CB  LEU A 233       6.048 -30.805 -12.838  1.00 57.03           C  
ATOM   3429  HB2 LEU A 233       6.844 -30.121 -12.542  1.00 57.03           H  
ATOM   3430  HB3 LEU A 233       5.294 -30.220 -13.365  1.00 57.03           H  
ATOM   3431  O   LEU A 233       4.498 -29.308 -10.851  1.00 57.03           O  
ATOM   3432  CG  LEU A 233       6.624 -31.872 -13.787  1.00 57.03           C  
ATOM   3433  HG  LEU A 233       5.955 -32.731 -13.837  1.00 57.03           H  
ATOM   3434  CD1 LEU A 233       6.766 -31.295 -15.195  1.00 57.03           C  
ATOM   3435 HD11 LEU A 233       5.782 -31.010 -15.568  1.00 57.03           H  
ATOM   3436 HD12 LEU A 233       7.418 -30.422 -15.187  1.00 57.03           H  
ATOM   3437 HD13 LEU A 233       7.174 -32.054 -15.862  1.00 57.03           H  
ATOM   3438  CD2 LEU A 233       8.007 -32.339 -13.322  1.00 57.03           C  
ATOM   3439 HD21 LEU A 233       8.378 -33.101 -14.008  1.00 57.03           H  
ATOM   3440 HD22 LEU A 233       8.703 -31.500 -13.298  1.00 57.03           H  
ATOM   3441 HD23 LEU A 233       7.929 -32.781 -12.329  1.00 57.03           H  
ATOM   3442  N   GLY A 234       5.429 -30.641  -9.269  1.00 46.36           N  
ATOM   3443  H   GLY A 234       5.736 -31.590  -9.111  1.00 46.36           H  
ATOM   3444  CA  GLY A 234       5.125 -29.826  -8.093  1.00 46.36           C  
ATOM   3445  HA2 GLY A 234       5.843 -30.042  -7.302  1.00 46.36           H  
ATOM   3446  HA3 GLY A 234       4.132 -30.098  -7.737  1.00 46.36           H  
ATOM   3447  C   GLY A 234       5.169 -28.329  -8.389  1.00 46.36           C  
ATOM   3448  O   GLY A 234       6.161 -27.836  -8.927  1.00 46.36           O  
ATOM   3449  N   GLY A 235       4.060 -27.659  -8.059  1.00 45.97           N  
ATOM   3450  H   GLY A 235       3.323 -28.214  -7.647  1.00 45.97           H  
ATOM   3451  CA  GLY A 235       3.666 -26.311  -8.467  1.00 45.97           C  
ATOM   3452  HA2 GLY A 235       3.150 -26.381  -9.425  1.00 45.97           H  
ATOM   3453  HA3 GLY A 235       2.958 -25.917  -7.738  1.00 45.97           H  
ATOM   3454  C   GLY A 235       4.800 -25.301  -8.607  1.00 45.97           C  
ATOM   3455  O   GLY A 235       5.019 -24.453  -7.747  1.00 45.97           O  
ATOM   3456  N   ARG A 236       5.472 -25.332  -9.756  1.00 48.27           N  
ATOM   3457  H   ARG A 236       5.329 -26.145 -10.338  1.00 48.27           H  
ATOM   3458  CA  ARG A 236       6.004 -24.127 -10.369  1.00 48.27           C  
ATOM   3459  HA  ARG A 236       6.261 -23.393  -9.606  1.00 48.27           H  
ATOM   3460  C   ARG A 236       4.856 -23.576 -11.181  1.00 48.27           C  
ATOM   3461  CB  ARG A 236       7.240 -24.440 -11.215  1.00 48.27           C  
ATOM   3462  HB2 ARG A 236       7.083 -25.353 -11.789  1.00 48.27           H  
ATOM   3463  HB3 ARG A 236       7.407 -23.615 -11.908  1.00 48.27           H  
ATOM   3464  O   ARG A 236       4.501 -24.138 -12.210  1.00 48.27           O  
ATOM   3465  CG  ARG A 236       8.465 -24.583 -10.307  1.00 48.27           C  
ATOM   3466  HG2 ARG A 236       8.330 -25.419  -9.620  1.00 48.27           H  
ATOM   3467  HG3 ARG A 236       8.579 -23.664  -9.733  1.00 48.27           H  
ATOM   3468  CD  ARG A 236       9.717 -24.810 -11.154  1.00 48.27           C  
ATOM   3469  HD2 ARG A 236       9.652 -24.174 -12.037  1.00 48.27           H  
ATOM   3470  HD3 ARG A 236       9.744 -25.852 -11.472  1.00 48.27           H  
ATOM   3471  NE  ARG A 236      10.935 -24.467 -10.398  1.00 48.27           N  
ATOM   3472  HE  ARG A 236      10.821 -24.365  -9.400  1.00 48.27           H  
ATOM   3473  NH1 ARG A 236      12.349 -24.362 -12.195  1.00 48.27           N  
ATOM   3474 HH11 ARG A 236      11.587 -24.686 -12.774  1.00 48.27           H  
ATOM   3475 HH12 ARG A 236      13.244 -24.134 -12.602  1.00 48.27           H  
ATOM   3476  NH2 ARG A 236      13.093 -23.790 -10.166  1.00 48.27           N  
ATOM   3477 HH21 ARG A 236      13.989 -23.562 -10.573  1.00 48.27           H  
ATOM   3478 HH22 ARG A 236      12.921 -23.633  -9.183  1.00 48.27           H  
ATOM   3479  CZ  ARG A 236      12.116 -24.211 -10.920  1.00 48.27           C  
ATOM   3480  N   SER A 237       4.255 -22.511 -10.671  1.00 44.93           N  
ATOM   3481  H   SER A 237       4.573 -22.152  -9.782  1.00 44.93           H  
ATOM   3482  CA  SER A 237       3.314 -21.675 -11.399  1.00 44.93           C  
ATOM   3483  HA  SER A 237       2.450 -22.266 -11.704  1.00 44.93           H  
ATOM   3484  C   SER A 237       4.005 -21.127 -12.649  1.00 44.93           C  
ATOM   3485  CB  SER A 237       2.843 -20.545 -10.474  1.00 44.93           C  
ATOM   3486  HB2 SER A 237       2.222 -20.963  -9.681  1.00 44.93           H  
ATOM   3487  HB3 SER A 237       2.251 -19.827 -11.041  1.00 44.93           H  
ATOM   3488  O   SER A 237       4.547 -20.025 -12.644  1.00 44.93           O  
ATOM   3489  OG  SER A 237       3.969 -19.899  -9.902  1.00 44.93           O  
ATOM   3490  HG  SER A 237       4.410 -19.446 -10.624  1.00 44.93           H  
ATOM   3491  N   PHE A 238       4.028 -21.914 -13.718  1.00 47.21           N  
ATOM   3492  H   PHE A 238       3.726 -22.872 -13.611  1.00 47.21           H  
ATOM   3493  CA  PHE A 238       4.101 -21.380 -15.062  1.00 47.21           C  
ATOM   3494  HA  PHE A 238       4.768 -20.519 -15.096  1.00 47.21           H  
ATOM   3495  C   PHE A 238       2.689 -20.903 -15.369  1.00 47.21           C  
ATOM   3496  CB  PHE A 238       4.628 -22.441 -16.036  1.00 47.21           C  
ATOM   3497  HB2 PHE A 238       4.032 -23.348 -15.941  1.00 47.21           H  
ATOM   3498  HB3 PHE A 238       4.501 -22.070 -17.053  1.00 47.21           H  
ATOM   3499  O   PHE A 238       1.852 -21.658 -15.857  1.00 47.21           O  
ATOM   3500  CG  PHE A 238       6.094 -22.768 -15.826  1.00 47.21           C  
ATOM   3501  CD1 PHE A 238       7.085 -21.885 -16.294  1.00 47.21           C  
ATOM   3502  HD1 PHE A 238       6.798 -20.979 -16.808  1.00 47.21           H  
ATOM   3503  CD2 PHE A 238       6.471 -23.948 -15.157  1.00 47.21           C  
ATOM   3504  HD2 PHE A 238       5.712 -24.623 -14.792  1.00 47.21           H  
ATOM   3505  CE1 PHE A 238       8.446 -22.184 -16.104  1.00 47.21           C  
ATOM   3506  HE1 PHE A 238       9.197 -21.503 -16.477  1.00 47.21           H  
ATOM   3507  CE2 PHE A 238       7.832 -24.252 -14.972  1.00 47.21           C  
ATOM   3508  HE2 PHE A 238       8.106 -25.173 -14.480  1.00 47.21           H  
ATOM   3509  CZ  PHE A 238       8.820 -23.371 -15.449  1.00 47.21           C  
ATOM   3510  HZ  PHE A 238       9.867 -23.610 -15.329  1.00 47.21           H  
ATOM   3511  N   SER A 239       2.393 -19.662 -14.984  1.00 47.32           N  
ATOM   3512  H   SER A 239       3.101 -19.092 -14.545  1.00 47.32           H  
ATOM   3513  CA  SER A 239       1.255 -18.963 -15.554  1.00 47.32           C  
ATOM   3514  HA  SER A 239       0.350 -19.556 -15.424  1.00 47.32           H  
ATOM   3515  C   SER A 239       1.547 -18.820 -17.040  1.00 47.32           C  
ATOM   3516  CB  SER A 239       1.045 -17.600 -14.879  1.00 47.32           C  
ATOM   3517  HB2 SER A 239       0.266 -17.047 -15.403  1.00 47.32           H  
ATOM   3518  HB3 SER A 239       0.724 -17.763 -13.850  1.00 47.32           H  
ATOM   3519  O   SER A 239       2.343 -17.980 -17.449  1.00 47.32           O  
ATOM   3520  OG  SER A 239       2.236 -16.839 -14.868  1.00 47.32           O  
ATOM   3521  HG  SER A 239       2.416 -16.551 -15.766  1.00 47.32           H  
ATOM   3522  N   THR A 240       0.898 -19.636 -17.862  1.00 46.44           N  
ATOM   3523  H   THR A 240       0.377 -20.412 -17.480  1.00 46.44           H  
ATOM   3524  CA  THR A 240       0.667 -19.308 -19.268  1.00 46.44           C  
ATOM   3525  HA  THR A 240       1.582 -18.909 -19.705  1.00 46.44           H  
ATOM   3526  C   THR A 240      -0.388 -18.203 -19.328  1.00 46.44           C  
ATOM   3527  CB  THR A 240       0.254 -20.546 -20.076  1.00 46.44           C  
ATOM   3528  HB  THR A 240      -0.003 -20.245 -21.092  1.00 46.44           H  
ATOM   3529  O   THR A 240      -1.466 -18.372 -19.887  1.00 46.44           O  
ATOM   3530  CG2 THR A 240       1.371 -21.587 -20.145  1.00 46.44           C  
ATOM   3531 HG21 THR A 240       1.041 -22.424 -20.761  1.00 46.44           H  
ATOM   3532 HG22 THR A 240       2.260 -21.143 -20.593  1.00 46.44           H  
ATOM   3533 HG23 THR A 240       1.608 -21.952 -19.146  1.00 46.44           H  
ATOM   3534  OG1 THR A 240      -0.863 -21.150 -19.468  1.00 46.44           O  
ATOM   3535  HG1 THR A 240      -1.602 -20.557 -19.623  1.00 46.44           H  
ATOM   3536  N   THR A 241      -0.110 -17.075 -18.680  1.00 46.79           N  
ATOM   3537  H   THR A 241       0.784 -17.017 -18.214  1.00 46.79           H  
ATOM   3538  CA  THR A 241      -0.628 -15.797 -19.139  1.00 46.79           C  
ATOM   3539  HA  THR A 241      -1.669 -15.884 -19.448  1.00 46.79           H  
ATOM   3540  C   THR A 241       0.235 -15.472 -20.336  1.00 46.79           C  
ATOM   3541  CB  THR A 241      -0.512 -14.702 -18.068  1.00 46.79           C  
ATOM   3542  HB  THR A 241      -0.667 -13.725 -18.526  1.00 46.79           H  
ATOM   3543  O   THR A 241       1.452 -15.364 -20.202  1.00 46.79           O  
ATOM   3544  CG2 THR A 241      -1.563 -14.910 -16.978  1.00 46.79           C  
ATOM   3545 HG21 THR A 241      -1.443 -15.891 -16.516  1.00 46.79           H  
ATOM   3546 HG22 THR A 241      -2.560 -14.833 -17.413  1.00 46.79           H  
ATOM   3547 HG23 THR A 241      -1.450 -14.137 -16.218  1.00 46.79           H  
ATOM   3548  OG1 THR A 241       0.755 -14.735 -17.446  1.00 46.79           O  
ATOM   3549  HG1 THR A 241       1.407 -14.550 -18.126  1.00 46.79           H  
ATOM   3550  N   ILE A 242      -0.381 -15.393 -21.507  1.00 48.07           N  
ATOM   3551  H   ILE A 242      -1.376 -15.568 -21.534  1.00 48.07           H  
ATOM   3552  CA  ILE A 242       0.179 -14.642 -22.622  1.00 48.07           C  
ATOM   3553  HA  ILE A 242       1.068 -15.137 -23.013  1.00 48.07           H  
ATOM   3554  C   ILE A 242       0.573 -13.288 -22.020  1.00 48.07           C  
ATOM   3555  CB  ILE A 242      -0.901 -14.550 -23.725  1.00 48.07           C  
ATOM   3556  HB  ILE A 242      -1.822 -14.187 -23.269  1.00 48.07           H  
ATOM   3557  O   ILE A 242      -0.291 -12.518 -21.609  1.00 48.07           O  
ATOM   3558  CG1 ILE A 242      -1.164 -15.959 -24.318  1.00 48.07           C  
ATOM   3559 HG12 ILE A 242      -0.361 -16.219 -25.008  1.00 48.07           H  
ATOM   3560 HG13 ILE A 242      -1.171 -16.709 -23.527  1.00 48.07           H  
ATOM   3561  CG2 ILE A 242      -0.506 -13.560 -24.832  1.00 48.07           C  
ATOM   3562 HG21 ILE A 242       0.438 -13.855 -25.291  1.00 48.07           H  
ATOM   3563 HG22 ILE A 242      -0.397 -12.557 -24.419  1.00 48.07           H  
ATOM   3564 HG23 ILE A 242      -1.281 -13.513 -25.597  1.00 48.07           H  
ATOM   3565  CD1 ILE A 242      -2.510 -16.078 -25.040  1.00 48.07           C  
ATOM   3566 HD11 ILE A 242      -2.646 -17.103 -25.386  1.00 48.07           H  
ATOM   3567 HD12 ILE A 242      -2.541 -15.412 -25.902  1.00 48.07           H  
ATOM   3568 HD13 ILE A 242      -3.322 -15.825 -24.357  1.00 48.07           H  
ATOM   3569  N   GLU A 243       1.873 -13.084 -21.807  1.00 45.30           N  
ATOM   3570  H   GLU A 243       2.533 -13.808 -22.055  1.00 45.30           H  
ATOM   3571  CA  GLU A 243       2.416 -11.795 -21.415  1.00 45.30           C  
ATOM   3572  HA  GLU A 243       1.868 -11.390 -20.564  1.00 45.30           H  
ATOM   3573  C   GLU A 243       2.174 -10.897 -22.625  1.00 45.30           C  
ATOM   3574  CB  GLU A 243       3.917 -11.896 -21.047  1.00 45.30           C  
ATOM   3575  HB2 GLU A 243       4.316 -10.885 -20.969  1.00 45.30           H  
ATOM   3576  HB3 GLU A 243       4.446 -12.415 -21.847  1.00 45.30           H  
ATOM   3577  O   GLU A 243       2.903 -10.961 -23.611  1.00 45.30           O  
ATOM   3578  CG  GLU A 243       4.182 -12.620 -19.711  1.00 45.30           C  
ATOM   3579  HG2 GLU A 243       3.813 -13.643 -19.788  1.00 45.30           H  
ATOM   3580  HG3 GLU A 243       3.606 -12.119 -18.932  1.00 45.30           H  
ATOM   3581  CD  GLU A 243       5.670 -12.660 -19.291  1.00 45.30           C  
ATOM   3582  OE1 GLU A 243       5.927 -12.924 -18.091  1.00 45.30           O  
ATOM   3583  OE2 GLU A 243       6.561 -12.465 -20.148  1.00 45.30           O  
ATOM   3584  N   GLU A 244       1.097 -10.112 -22.599  1.00 46.15           N  
ATOM   3585  H   GLU A 244       0.428 -10.209 -21.849  1.00 46.15           H  
ATOM   3586  CA  GLU A 244       1.039  -8.920 -23.433  1.00 46.15           C  
ATOM   3587  HA  GLU A 244       1.077  -9.205 -24.484  1.00 46.15           H  
ATOM   3588  C   GLU A 244       2.296  -8.108 -23.089  1.00 46.15           C  
ATOM   3589  CB  GLU A 244      -0.251  -8.124 -23.178  1.00 46.15           C  
ATOM   3590  HB2 GLU A 244      -0.153  -7.155 -23.668  1.00 46.15           H  
ATOM   3591  HB3 GLU A 244      -0.368  -7.962 -22.106  1.00 46.15           H  
ATOM   3592  O   GLU A 244       2.452  -7.624 -21.967  1.00 46.15           O  
ATOM   3593  CG  GLU A 244      -1.500  -8.829 -23.739  1.00 46.15           C  
ATOM   3594  HG2 GLU A 244      -1.331  -9.037 -24.795  1.00 46.15           H  
ATOM   3595  HG3 GLU A 244      -1.630  -9.781 -23.224  1.00 46.15           H  
ATOM   3596  CD  GLU A 244      -2.785  -7.994 -23.585  1.00 46.15           C  
ATOM   3597  OE1 GLU A 244      -3.765  -8.322 -24.291  1.00 46.15           O  
ATOM   3598  OE2 GLU A 244      -2.789  -7.046 -22.767  1.00 46.15           O  
ATOM   3599  N   GLU A 245       3.239  -8.039 -24.034  1.00 47.69           N  
ATOM   3600  H   GLU A 245       3.073  -8.589 -24.865  1.00 47.69           H  
ATOM   3601  CA  GLU A 245       4.614  -7.534 -23.882  1.00 47.69           C  
ATOM   3602  HA  GLU A 245       5.067  -8.055 -23.039  1.00 47.69           H  
ATOM   3603  C   GLU A 245       4.705  -6.019 -23.562  1.00 47.69           C  
ATOM   3604  CB  GLU A 245       5.430  -7.885 -25.150  1.00 47.69           C  
ATOM   3605  HB2 GLU A 245       6.429  -7.460 -25.048  1.00 47.69           H  
ATOM   3606  HB3 GLU A 245       4.950  -7.419 -26.010  1.00 47.69           H  
ATOM   3607  O   GLU A 245       5.720  -5.374 -23.824  1.00 47.69           O  
ATOM   3608  CG  GLU A 245       5.614  -9.390 -25.420  1.00 47.69           C  
ATOM   3609  HG2 GLU A 245       4.641  -9.837 -25.621  1.00 47.69           H  
ATOM   3610  HG3 GLU A 245       6.026  -9.855 -24.524  1.00 47.69           H  
ATOM   3611  CD  GLU A 245       6.546  -9.660 -26.621  1.00 47.69           C  
ATOM   3612  OE1 GLU A 245       7.348 -10.623 -26.551  1.00 47.69           O  
ATOM   3613  OE2 GLU A 245       6.471  -8.900 -27.615  1.00 47.69           O  
ATOM   3614  N   THR A 246       3.664  -5.405 -22.995  1.00 51.46           N  
ATOM   3615  H   THR A 246       2.869  -5.977 -22.749  1.00 51.46           H  
ATOM   3616  CA  THR A 246       3.513  -3.945 -22.902  1.00 51.46           C  
ATOM   3617  HA  THR A 246       4.373  -3.472 -23.376  1.00 51.46           H  
ATOM   3618  C   THR A 246       3.482  -3.383 -21.478  1.00 51.46           C  
ATOM   3619  CB  THR A 246       2.284  -3.481 -23.697  1.00 51.46           C  
ATOM   3620  HB  THR A 246       2.190  -2.398 -23.618  1.00 51.46           H  
ATOM   3621  O   THR A 246       3.498  -2.164 -21.317  1.00 51.46           O  
ATOM   3622  CG2 THR A 246       2.380  -3.852 -25.178  1.00 51.46           C  
ATOM   3623 HG21 THR A 246       1.548  -3.405 -25.722  1.00 51.46           H  
ATOM   3624 HG22 THR A 246       2.347  -4.934 -25.304  1.00 51.46           H  
ATOM   3625 HG23 THR A 246       3.316  -3.474 -25.591  1.00 51.46           H  
ATOM   3626  OG1 THR A 246       1.131  -4.084 -23.163  1.00 51.46           O  
ATOM   3627  HG1 THR A 246       0.447  -4.113 -23.836  1.00 51.46           H  
ATOM   3628  N   THR A 247       3.513  -4.200 -20.416  1.00 50.96           N  
ATOM   3629  H   THR A 247       3.446  -5.194 -20.581  1.00 50.96           H  
ATOM   3630  CA  THR A 247       3.334  -3.690 -19.035  1.00 50.96           C  
ATOM   3631  HA  THR A 247       2.958  -2.670 -19.112  1.00 50.96           H  
ATOM   3632  C   THR A 247       4.618  -3.546 -18.208  1.00 50.96           C  
ATOM   3633  CB  THR A 247       2.230  -4.430 -18.268  1.00 50.96           C  
ATOM   3634  HB  THR A 247       2.053  -3.909 -17.327  1.00 50.96           H  
ATOM   3635  O   THR A 247       4.577  -3.609 -16.975  1.00 50.96           O  
ATOM   3636  CG2 THR A 247       0.906  -4.465 -19.030  1.00 50.96           C  
ATOM   3637 HG21 THR A 247       0.568  -3.451 -19.247  1.00 50.96           H  
ATOM   3638 HG22 THR A 247       0.152  -4.975 -18.430  1.00 50.96           H  
ATOM   3639 HG23 THR A 247       1.019  -5.010 -19.967  1.00 50.96           H  
ATOM   3640  OG1 THR A 247       2.622  -5.746 -17.976  1.00 50.96           O  
ATOM   3641  HG1 THR A 247       3.418  -5.715 -17.441  1.00 50.96           H  
ATOM   3642  N   PHE A 248       5.779  -3.320 -18.830  1.00 46.51           N  
ATOM   3643  H   PHE A 248       5.788  -3.286 -19.840  1.00 46.51           H  
ATOM   3644  CA  PHE A 248       6.997  -2.969 -18.088  1.00 46.51           C  
ATOM   3645  HA  PHE A 248       7.044  -3.586 -17.191  1.00 46.51           H  
ATOM   3646  C   PHE A 248       6.955  -1.497 -17.639  1.00 46.51           C  
ATOM   3647  CB  PHE A 248       8.257  -3.288 -18.905  1.00 46.51           C  
ATOM   3648  HB2 PHE A 248       8.239  -2.710 -19.828  1.00 46.51           H  
ATOM   3649  HB3 PHE A 248       9.131  -2.967 -18.337  1.00 46.51           H  
ATOM   3650  O   PHE A 248       7.370  -0.598 -18.359  1.00 46.51           O  
ATOM   3651  CG  PHE A 248       8.428  -4.757 -19.239  1.00 46.51           C  
ATOM   3652  CD1 PHE A 248       8.795  -5.680 -18.238  1.00 46.51           C  
ATOM   3653  HD1 PHE A 248       8.969  -5.343 -17.227  1.00 46.51           H  
ATOM   3654  CD2 PHE A 248       8.196  -5.208 -20.552  1.00 46.51           C  
ATOM   3655  HD2 PHE A 248       7.898  -4.517 -21.328  1.00 46.51           H  
ATOM   3656  CE1 PHE A 248       8.916  -7.047 -18.550  1.00 46.51           C  
ATOM   3657  HE1 PHE A 248       9.167  -7.764 -17.782  1.00 46.51           H  
ATOM   3658  CE2 PHE A 248       8.322  -6.572 -20.862  1.00 46.51           C  
ATOM   3659  HE2 PHE A 248       8.113  -6.918 -21.864  1.00 46.51           H  
ATOM   3660  CZ  PHE A 248       8.676  -7.493 -19.862  1.00 46.51           C  
ATOM   3661  HZ  PHE A 248       8.734  -8.545 -20.099  1.00 46.51           H  
ATOM   3662  N   THR A 249       6.464  -1.235 -16.423  1.00 55.11           N  
ATOM   3663  H   THR A 249       5.935  -1.974 -15.982  1.00 55.11           H  
ATOM   3664  CA  THR A 249       6.435   0.126 -15.832  1.00 55.11           C  
ATOM   3665  HA  THR A 249       6.343   0.829 -16.660  1.00 55.11           H  
ATOM   3666  C   THR A 249       7.724   0.563 -15.118  1.00 55.11           C  
ATOM   3667  CB  THR A 249       5.220   0.358 -14.905  1.00 55.11           C  
ATOM   3668  HB  THR A 249       5.541   0.881 -14.004  1.00 55.11           H  
ATOM   3669  O   THR A 249       7.797   1.690 -14.638  1.00 55.11           O  
ATOM   3670  CG2 THR A 249       4.171   1.228 -15.592  1.00 55.11           C  
ATOM   3671 HG21 THR A 249       3.418   1.529 -14.864  1.00 55.11           H  
ATOM   3672 HG22 THR A 249       3.714   0.682 -16.418  1.00 55.11           H  
ATOM   3673 HG23 THR A 249       4.639   2.134 -15.977  1.00 55.11           H  
ATOM   3674  OG1 THR A 249       4.571  -0.835 -14.503  1.00 55.11           O  
ATOM   3675  HG1 THR A 249       5.229  -1.417 -14.114  1.00 55.11           H  
ATOM   3676  N   THR A 250       8.747  -0.291 -15.015  1.00 60.24           N  
ATOM   3677  H   THR A 250       8.689  -1.172 -15.506  1.00 60.24           H  
ATOM   3678  CA  THR A 250      10.047   0.057 -14.416  1.00 60.24           C  
ATOM   3679  HA  THR A 250      10.152   1.142 -14.416  1.00 60.24           H  
ATOM   3680  C   THR A 250      11.190  -0.493 -15.265  1.00 60.24           C  
ATOM   3681  CB  THR A 250      10.146  -0.388 -12.946  1.00 60.24           C  
ATOM   3682  HB  THR A 250       9.357   0.106 -12.379  1.00 60.24           H  
ATOM   3683  O   THR A 250      11.092  -1.589 -15.813  1.00 60.24           O  
ATOM   3684  CG2 THR A 250      10.013  -1.897 -12.734  1.00 60.24           C  
ATOM   3685 HG21 THR A 250      10.154  -2.144 -11.682  1.00 60.24           H  
ATOM   3686 HG22 THR A 250      10.753  -2.430 -13.331  1.00 60.24           H  
ATOM   3687 HG23 THR A 250       9.020  -2.225 -13.040  1.00 60.24           H  
ATOM   3688  OG1 THR A 250      11.385   0.016 -12.416  1.00 60.24           O  
ATOM   3689  HG1 THR A 250      11.470  -0.355 -11.535  1.00 60.24           H  
ATOM   3690  N   SER A 251      12.276   0.270 -15.381  1.00 63.19           N  
ATOM   3691  H   SER A 251      12.336   1.110 -14.823  1.00 63.19           H  
ATOM   3692  CA  SER A 251      13.440  -0.024 -16.230  1.00 63.19           C  
ATOM   3693  HA  SER A 251      13.079  -0.304 -17.220  1.00 63.19           H  
ATOM   3694  C   SER A 251      14.299  -1.198 -15.734  1.00 63.19           C  
ATOM   3695  CB  SER A 251      14.279   1.252 -16.385  1.00 63.19           C  
ATOM   3696  HB2 SER A 251      13.760   1.930 -17.063  1.00 63.19           H  
ATOM   3697  HB3 SER A 251      15.251   1.012 -16.814  1.00 63.19           H  
ATOM   3698  O   SER A 251      15.238  -1.609 -16.414  1.00 63.19           O  
ATOM   3699  OG  SER A 251      14.444   1.904 -15.135  1.00 63.19           O  
ATOM   3700  HG  SER A 251      14.908   2.732 -15.278  1.00 63.19           H  
ATOM   3701  N   THR A 252      13.975  -1.775 -14.575  1.00 70.93           N  
ATOM   3702  H   THR A 252      13.210  -1.370 -14.055  1.00 70.93           H  
ATOM   3703  CA  THR A 252      14.621  -2.972 -14.023  1.00 70.93           C  
ATOM   3704  HA  THR A 252      15.321  -3.374 -14.756  1.00 70.93           H  
ATOM   3705  C   THR A 252      13.570  -4.039 -13.690  1.00 70.93           C  
ATOM   3706  CB  THR A 252      15.437  -2.632 -12.763  1.00 70.93           C  
ATOM   3707  HB  THR A 252      15.803  -3.563 -12.329  1.00 70.93           H  
ATOM   3708  O   THR A 252      12.781  -3.815 -12.768  1.00 70.93           O  
ATOM   3709  CG2 THR A 252      16.640  -1.738 -13.063  1.00 70.93           C  
ATOM   3710 HG21 THR A 252      17.270  -2.202 -13.822  1.00 70.93           H  
ATOM   3711 HG22 THR A 252      16.304  -0.763 -13.418  1.00 70.93           H  
ATOM   3712 HG23 THR A 252      17.217  -1.598 -12.149  1.00 70.93           H  
ATOM   3713  OG1 THR A 252      14.640  -1.967 -11.809  1.00 70.93           O  
ATOM   3714  HG1 THR A 252      13.836  -2.485 -11.723  1.00 70.93           H  
ATOM   3715  N   PRO A 253      13.540  -5.204 -14.369  1.00 52.57           N  
ATOM   3716  CA  PRO A 253      12.638  -6.293 -14.006  1.00 52.57           C  
ATOM   3717  HA  PRO A 253      11.630  -5.914 -13.836  1.00 52.57           H  
ATOM   3718  C   PRO A 253      13.144  -6.966 -12.723  1.00 52.57           C  
ATOM   3719  CB  PRO A 253      12.620  -7.229 -15.221  1.00 52.57           C  
ATOM   3720  HB2 PRO A 253      11.865  -6.886 -15.928  1.00 52.57           H  
ATOM   3721  HB3 PRO A 253      12.431  -8.266 -14.945  1.00 52.57           H  
ATOM   3722  O   PRO A 253      14.031  -7.819 -12.758  1.00 52.57           O  
ATOM   3723  CG  PRO A 253      14.007  -7.041 -15.833  1.00 52.57           C  
ATOM   3724  HG2 PRO A 253      14.724  -7.690 -15.330  1.00 52.57           H  
ATOM   3725  HG3 PRO A 253      14.002  -7.243 -16.904  1.00 52.57           H  
ATOM   3726  CD  PRO A 253      14.335  -5.575 -15.535  1.00 52.57           C  
ATOM   3727  HD2 PRO A 253      14.042  -4.956 -16.382  1.00 52.57           H  
ATOM   3728  HD3 PRO A 253      15.403  -5.470 -15.343  1.00 52.57           H  
ATOM   3729  N   THR A 254      12.613  -6.567 -11.570  1.00 57.18           N  
ATOM   3730  H   THR A 254      11.989  -5.773 -11.563  1.00 57.18           H  
ATOM   3731  CA  THR A 254      12.881  -7.259 -10.304  1.00 57.18           C  
ATOM   3732  HA  THR A 254      13.901  -7.641 -10.328  1.00 57.18           H  
ATOM   3733  C   THR A 254      11.917  -8.435 -10.188  1.00 57.18           C  
ATOM   3734  CB  THR A 254      12.772  -6.333  -9.079  1.00 57.18           C  
ATOM   3735  HB  THR A 254      11.731  -6.248  -8.768  1.00 57.18           H  
ATOM   3736  O   THR A 254      10.703  -8.246 -10.187  1.00 57.18           O  
ATOM   3737  CG2 THR A 254      13.618  -6.854  -7.918  1.00 57.18           C  
ATOM   3738 HG21 THR A 254      13.298  -7.859  -7.643  1.00 57.18           H  
ATOM   3739 HG22 THR A 254      13.479  -6.214  -7.046  1.00 57.18           H  
ATOM   3740 HG23 THR A 254      14.673  -6.870  -8.191  1.00 57.18           H  
ATOM   3741  OG1 THR A 254      13.265  -5.044  -9.368  1.00 57.18           O  
ATOM   3742  HG1 THR A 254      13.229  -4.549  -8.546  1.00 57.18           H  
ATOM   3743  N   SER A 255      12.444  -9.656 -10.079  1.00 58.71           N  
ATOM   3744  H   SER A 255      13.450  -9.745 -10.097  1.00 58.71           H  
ATOM   3745  CA  SER A 255      11.679 -10.897  -9.886  1.00 58.71           C  
ATOM   3746  HA  SER A 255      10.809 -10.869 -10.543  1.00 58.71           H  
ATOM   3747  C   SER A 255      11.159 -11.056  -8.452  1.00 58.71           C  
ATOM   3748  CB  SER A 255      12.545 -12.098 -10.282  1.00 58.71           C  
ATOM   3749  HB2 SER A 255      12.910 -11.966 -11.301  1.00 58.71           H  
ATOM   3750  HB3 SER A 255      11.951 -13.010 -10.237  1.00 58.71           H  
ATOM   3751  O   SER A 255      11.158 -12.167  -7.914  1.00 58.71           O  
ATOM   3752  OG  SER A 255      13.641 -12.208  -9.391  1.00 58.71           O  
ATOM   3753  HG  SER A 255      13.258 -12.332  -8.520  1.00 58.71           H  
ATOM   3754  N   ASP A 256      10.791  -9.958  -7.795  1.00 55.77           N  
ATOM   3755  H   ASP A 256      10.701  -9.092  -8.306  1.00 55.77           H  
ATOM   3756  CA  ASP A 256      10.218 -10.042  -6.463  1.00 55.77           C  
ATOM   3757  HA  ASP A 256      10.811 -10.731  -5.862  1.00 55.77           H  
ATOM   3758  C   ASP A 256       8.832 -10.644  -6.618  1.00 55.77           C  
ATOM   3759  CB  ASP A 256      10.214  -8.685  -5.745  1.00 55.77           C  
ATOM   3760  HB2 ASP A 256       9.861  -7.914  -6.430  1.00 55.77           H  
ATOM   3761  HB3 ASP A 256       9.520  -8.739  -4.907  1.00 55.77           H  
ATOM   3762  O   ASP A 256       7.954 -10.084  -7.278  1.00 55.77           O  
ATOM   3763  CG  ASP A 256      11.593  -8.304  -5.190  1.00 55.77           C  
ATOM   3764  OD1 ASP A 256      12.445  -9.207  -5.026  1.00 55.77           O  
ATOM   3765  OD2 ASP A 256      11.779  -7.099  -4.918  1.00 55.77           O  
ATOM   3766  N   THR A 257       8.668 -11.832  -6.035  1.00 56.48           N  
ATOM   3767  H   THR A 257       9.465 -12.232  -5.560  1.00 56.48           H  
ATOM   3768  CA  THR A 257       7.382 -12.499  -5.880  1.00 56.48           C  
ATOM   3769  HA  THR A 257       7.086 -12.962  -6.821  1.00 56.48           H  
ATOM   3770  C   THR A 257       6.368 -11.444  -5.483  1.00 56.48           C  
ATOM   3771  CB  THR A 257       7.457 -13.561  -4.771  1.00 56.48           C  
ATOM   3772  HB  THR A 257       6.450 -13.916  -4.551  1.00 56.48           H  
ATOM   3773  O   THR A 257       6.548 -10.805  -4.443  1.00 56.48           O  
ATOM   3774  CG2 THR A 257       8.320 -14.753  -5.181  1.00 56.48           C  
ATOM   3775 HG21 THR A 257       9.345 -14.434  -5.369  1.00 56.48           H  
ATOM   3776 HG22 THR A 257       8.317 -15.491  -4.379  1.00 56.48           H  
ATOM   3777 HG23 THR A 257       7.912 -15.208  -6.084  1.00 56.48           H  
ATOM   3778  OG1 THR A 257       8.024 -13.014  -3.600  1.00 56.48           O  
ATOM   3779  HG1 THR A 257       7.701 -12.112  -3.542  1.00 56.48           H  
ATOM   3780  N   VAL A 258       5.350 -11.225  -6.320  1.00 52.45           N  
ATOM   3781  H   VAL A 258       5.347 -11.698  -7.212  1.00 52.45           H  
ATOM   3782  CA  VAL A 258       4.242 -10.328  -6.005  1.00 52.45           C  
ATOM   3783  HA  VAL A 258       4.628  -9.321  -5.851  1.00 52.45           H  
ATOM   3784  C   VAL A 258       3.656 -10.849  -4.702  1.00 52.45           C  
ATOM   3785  CB  VAL A 258       3.196 -10.296  -7.143  1.00 52.45           C  
ATOM   3786  HB  VAL A 258       2.821 -11.304  -7.322  1.00 52.45           H  
ATOM   3787  O   VAL A 258       2.891 -11.810  -4.696  1.00 52.45           O  
ATOM   3788  CG1 VAL A 258       2.008  -9.385  -6.798  1.00 52.45           C  
ATOM   3789 HG11 VAL A 258       1.486  -9.767  -5.920  1.00 52.45           H  
ATOM   3790 HG12 VAL A 258       1.305  -9.372  -7.631  1.00 52.45           H  
ATOM   3791 HG13 VAL A 258       2.358  -8.371  -6.602  1.00 52.45           H  
ATOM   3792  CG2 VAL A 258       3.818  -9.778  -8.446  1.00 52.45           C  
ATOM   3793 HG21 VAL A 258       4.617 -10.441  -8.777  1.00 52.45           H  
ATOM   3794 HG22 VAL A 258       3.063  -9.746  -9.232  1.00 52.45           H  
ATOM   3795 HG23 VAL A 258       4.229  -8.779  -8.301  1.00 52.45           H  
ATOM   3796  N   ILE A 259       4.078 -10.266  -3.575  1.00 50.20           N  
ATOM   3797  H   ILE A 259       4.877  -9.651  -3.639  1.00 50.20           H  
ATOM   3798  CA  ILE A 259       3.455 -10.498  -2.281  1.00 50.20           C  
ATOM   3799  HA  ILE A 259       3.562 -11.545  -1.997  1.00 50.20           H  
ATOM   3800  C   ILE A 259       2.007 -10.170  -2.561  1.00 50.20           C  
ATOM   3801  CB  ILE A 259       4.039  -9.582  -1.179  1.00 50.20           C  
ATOM   3802  HB  ILE A 259       3.954  -8.546  -1.508  1.00 50.20           H  
ATOM   3803  O   ILE A 259       1.734  -9.026  -2.928  1.00 50.20           O  
ATOM   3804  CG1 ILE A 259       5.534  -9.894  -0.948  1.00 50.20           C  
ATOM   3805 HG12 ILE A 259       5.640 -10.903  -0.549  1.00 50.20           H  
ATOM   3806 HG13 ILE A 259       6.061  -9.856  -1.902  1.00 50.20           H  
ATOM   3807  CG2 ILE A 259       3.235  -9.741   0.130  1.00 50.20           C  
ATOM   3808 HG21 ILE A 259       3.613  -9.057   0.890  1.00 50.20           H  
ATOM   3809 HG22 ILE A 259       2.184  -9.504  -0.032  1.00 50.20           H  
ATOM   3810 HG23 ILE A 259       3.319 -10.765   0.495  1.00 50.20           H  
ATOM   3811  CD1 ILE A 259       6.239  -8.906  -0.010  1.00 50.20           C  
ATOM   3812 HD11 ILE A 259       5.864  -9.006   1.008  1.00 50.20           H  
ATOM   3813 HD12 ILE A 259       6.088  -7.885  -0.361  1.00 50.20           H  
ATOM   3814 HD13 ILE A 259       7.308  -9.121  -0.005  1.00 50.20           H  
ATOM   3815  N   SER A 260       1.135 -11.182  -2.484  1.00 50.70           N  
ATOM   3816  H   SER A 260       1.511 -12.111  -2.357  1.00 50.70           H  
ATOM   3817  CA  SER A 260      -0.304 -11.041  -2.670  1.00 50.70           C  
ATOM   3818  HA  SER A 260      -0.530 -10.886  -3.725  1.00 50.70           H  
ATOM   3819  C   SER A 260      -0.727  -9.826  -1.863  1.00 50.70           C  
ATOM   3820  CB  SER A 260      -1.018 -12.310  -2.190  1.00 50.70           C  
ATOM   3821  HB2 SER A 260      -0.764 -13.135  -2.856  1.00 50.70           H  
ATOM   3822  HB3 SER A 260      -0.694 -12.558  -1.180  1.00 50.70           H  
ATOM   3823  O   SER A 260      -0.796  -9.884  -0.630  1.00 50.70           O  
ATOM   3824  OG  SER A 260      -2.416 -12.122  -2.196  1.00 50.70           O  
ATOM   3825  HG  SER A 260      -2.664 -11.590  -1.436  1.00 50.70           H  
ATOM   3826  N   ARG A 261      -0.865  -8.685  -2.551  1.00 55.50           N  
ATOM   3827  H   ARG A 261      -0.699  -8.716  -3.547  1.00 55.50           H  
ATOM   3828  CA  ARG A 261      -1.095  -7.398  -1.906  1.00 55.50           C  
ATOM   3829  HA  ARG A 261      -0.303  -7.205  -1.183  1.00 55.50           H  
ATOM   3830  C   ARG A 261      -2.405  -7.605  -1.182  1.00 55.50           C  
ATOM   3831  CB  ARG A 261      -1.164  -6.254  -2.935  1.00 55.50           C  
ATOM   3832  HB2 ARG A 261      -1.907  -6.498  -3.694  1.00 55.50           H  
ATOM   3833  HB3 ARG A 261      -1.490  -5.349  -2.421  1.00 55.50           H  
ATOM   3834  O   ARG A 261      -3.372  -7.988  -1.833  1.00 55.50           O  
ATOM   3835  CG  ARG A 261       0.187  -5.971  -3.616  1.00 55.50           C  
ATOM   3836  HG2 ARG A 261       0.935  -5.736  -2.859  1.00 55.50           H  
ATOM   3837  HG3 ARG A 261       0.506  -6.858  -4.164  1.00 55.50           H  
ATOM   3838  CD  ARG A 261       0.062  -4.796  -4.598  1.00 55.50           C  
ATOM   3839  HD2 ARG A 261      -0.215  -3.900  -4.042  1.00 55.50           H  
ATOM   3840  HD3 ARG A 261      -0.730  -5.026  -5.310  1.00 55.50           H  
ATOM   3841  NE  ARG A 261       1.321  -4.555  -5.333  1.00 55.50           N  
ATOM   3842  HE  ARG A 261       2.106  -5.144  -5.095  1.00 55.50           H  
ATOM   3843  NH1 ARG A 261       0.556  -2.882  -6.712  1.00 55.50           N  
ATOM   3844 HH11 ARG A 261      -0.376  -3.028  -6.352  1.00 55.50           H  
ATOM   3845 HH12 ARG A 261       0.705  -2.284  -7.512  1.00 55.50           H  
ATOM   3846  NH2 ARG A 261       2.672  -3.565  -6.879  1.00 55.50           N  
ATOM   3847 HH21 ARG A 261       2.815  -2.896  -7.623  1.00 55.50           H  
ATOM   3848 HH22 ARG A 261       3.435  -4.171  -6.614  1.00 55.50           H  
ATOM   3849  CZ  ARG A 261       1.511  -3.669  -6.296  1.00 55.50           C  
ATOM   3850  N   ARG A 262      -2.407  -7.474   0.152  1.00 58.31           N  
ATOM   3851  H   ARG A 262      -1.536  -7.227   0.599  1.00 58.31           H  
ATOM   3852  CA  ARG A 262      -3.618  -7.640   0.968  1.00 58.31           C  
ATOM   3853  HA  ARG A 262      -3.928  -8.684   0.961  1.00 58.31           H  
ATOM   3854  C   ARG A 262      -4.700  -6.810   0.292  1.00 58.31           C  
ATOM   3855  CB  ARG A 262      -3.394  -7.166   2.412  1.00 58.31           C  
ATOM   3856  HB2 ARG A 262      -2.986  -6.156   2.407  1.00 58.31           H  
ATOM   3857  HB3 ARG A 262      -4.361  -7.137   2.914  1.00 58.31           H  
ATOM   3858  O   ARG A 262      -4.583  -5.590   0.253  1.00 58.31           O  
ATOM   3859  CG  ARG A 262      -2.463  -8.097   3.199  1.00 58.31           C  
ATOM   3860  HG2 ARG A 262      -2.863  -9.111   3.185  1.00 58.31           H  
ATOM   3861  HG3 ARG A 262      -1.477  -8.095   2.733  1.00 58.31           H  
ATOM   3862  CD  ARG A 262      -2.345  -7.614   4.650  1.00 58.31           C  
ATOM   3863  HD2 ARG A 262      -3.319  -7.713   5.129  1.00 58.31           H  
ATOM   3864  HD3 ARG A 262      -2.059  -6.562   4.644  1.00 58.31           H  
ATOM   3865  NE  ARG A 262      -1.335  -8.384   5.401  1.00 58.31           N  
ATOM   3866  HE  ARG A 262      -0.785  -9.043   4.868  1.00 58.31           H  
ATOM   3867  NH1 ARG A 262      -1.771  -7.521   7.489  1.00 58.31           N  
ATOM   3868 HH11 ARG A 262      -1.595  -7.504   8.483  1.00 58.31           H  
ATOM   3869 HH12 ARG A 262      -2.519  -6.967   7.097  1.00 58.31           H  
ATOM   3870  NH2 ARG A 262      -0.126  -8.996   7.234  1.00 58.31           N  
ATOM   3871 HH21 ARG A 262       0.407  -9.644   6.671  1.00 58.31           H  
ATOM   3872 HH22 ARG A 262       0.046  -8.944   8.228  1.00 58.31           H  
ATOM   3873  CZ  ARG A 262      -1.084  -8.297   6.697  1.00 58.31           C  
ATOM   3874  N   GLY A 263      -5.644  -7.490  -0.352  1.00 67.25           N  
ATOM   3875  H   GLY A 263      -5.592  -8.498  -0.372  1.00 67.25           H  
ATOM   3876  CA  GLY A 263      -6.590  -6.843  -1.240  1.00 67.25           C  
ATOM   3877  HA2 GLY A 263      -6.060  -6.269  -2.000  1.00 67.25           H  
ATOM   3878  HA3 GLY A 263      -7.222  -7.586  -1.727  1.00 67.25           H  
ATOM   3879  C   GLY A 263      -7.459  -5.933  -0.401  1.00 67.25           C  
ATOM   3880  O   GLY A 263      -8.318  -6.410   0.336  1.00 67.25           O  
ATOM   3881  N   PHE A 264      -7.226  -4.626  -0.492  1.00 77.22           N  
ATOM   3882  H   PHE A 264      -6.403  -4.302  -0.979  1.00 77.22           H  
ATOM   3883  CA  PHE A 264      -8.075  -3.648   0.176  1.00 77.22           C  
ATOM   3884  HA  PHE A 264      -8.169  -3.928   1.226  1.00 77.22           H  
ATOM   3885  C   PHE A 264      -9.494  -3.639  -0.402  1.00 77.22           C  
ATOM   3886  CB  PHE A 264      -7.436  -2.261   0.105  1.00 77.22           C  
ATOM   3887  HB2 PHE A 264      -7.369  -1.951  -0.938  1.00 77.22           H  
ATOM   3888  HB3 PHE A 264      -8.112  -1.570   0.609  1.00 77.22           H  
ATOM   3889  O   PHE A 264     -10.367  -3.030   0.185  1.00 77.22           O  
ATOM   3890  CG  PHE A 264      -6.073  -2.147   0.764  1.00 77.22           C  
ATOM   3891  CD1 PHE A 264      -5.926  -2.426   2.134  1.00 77.22           C  
ATOM   3892  HD1 PHE A 264      -6.783  -2.749   2.706  1.00 77.22           H  
ATOM   3893  CD2 PHE A 264      -4.954  -1.737   0.015  1.00 77.22           C  
ATOM   3894  HD2 PHE A 264      -5.063  -1.505  -1.034  1.00 77.22           H  
ATOM   3895  CE1 PHE A 264      -4.671  -2.285   2.754  1.00 77.22           C  
ATOM   3896  HE1 PHE A 264      -4.555  -2.482   3.810  1.00 77.22           H  
ATOM   3897  CE2 PHE A 264      -3.697  -1.606   0.634  1.00 77.22           C  
ATOM   3898  HE2 PHE A 264      -2.845  -1.274   0.060  1.00 77.22           H  
ATOM   3899  CZ  PHE A 264      -3.557  -1.876   2.005  1.00 77.22           C  
ATOM   3900  HZ  PHE A 264      -2.597  -1.756   2.485  1.00 77.22           H  
ATOM   3901  N   THR A 265      -9.734  -4.347  -1.507  1.00 73.13           N  
ATOM   3902  H   THR A 265      -8.960  -4.843  -1.924  1.00 73.13           H  
ATOM   3903  CA  THR A 265     -11.001  -4.467  -2.239  1.00 73.13           C  
ATOM   3904  HA  THR A 265     -11.524  -3.511  -2.201  1.00 73.13           H  
ATOM   3905  C   THR A 265     -11.969  -5.514  -1.670  1.00 73.13           C  
ATOM   3906  CB  THR A 265     -10.691  -4.792  -3.709  1.00 73.13           C  
ATOM   3907  HB  THR A 265     -11.617  -4.984  -4.251  1.00 73.13           H  
ATOM   3908  O   THR A 265     -12.989  -5.812  -2.287  1.00 73.13           O  
ATOM   3909  CG2 THR A 265      -9.942  -3.653  -4.402  1.00 73.13           C  
ATOM   3910 HG21 THR A 265      -8.964  -3.495  -3.947  1.00 73.13           H  
ATOM   3911 HG22 THR A 265      -9.812  -3.892  -5.458  1.00 73.13           H  
ATOM   3912 HG23 THR A 265     -10.526  -2.735  -4.326  1.00 73.13           H  
ATOM   3913  OG1 THR A 265      -9.848  -5.927  -3.783  1.00 73.13           O  
ATOM   3914  HG1 THR A 265     -10.002  -6.326  -4.642  1.00 73.13           H  
ATOM   3915  N   GLY A 266     -11.675  -6.113  -0.511  1.00 79.93           N  
ATOM   3916  H   GLY A 266     -10.834  -5.832  -0.028  1.00 79.93           H  
ATOM   3917  CA  GLY A 266     -12.571  -7.087   0.118  1.00 79.93           C  
ATOM   3918  HA2 GLY A 266     -12.036  -7.604   0.914  1.00 79.93           H  
ATOM   3919  HA3 GLY A 266     -12.868  -7.825  -0.627  1.00 79.93           H  
ATOM   3920  C   GLY A 266     -13.830  -6.447   0.717  1.00 79.93           C  
ATOM   3921  O   GLY A 266     -13.752  -5.387   1.331  1.00 79.93           O  
ATOM   3922  N   ARG A 267     -14.975  -7.150   0.652  1.00 84.29           N  
ATOM   3923  H   ARG A 267     -14.966  -7.990   0.091  1.00 84.29           H  
ATOM   3924  CA  ARG A 267     -16.270  -6.720   1.240  1.00 84.29           C  
ATOM   3925  HA  ARG A 267     -16.557  -5.762   0.806  1.00 84.29           H  
ATOM   3926  C   ARG A 267     -16.235  -6.473   2.756  1.00 84.29           C  
ATOM   3927  CB  ARG A 267     -17.370  -7.757   0.939  1.00 84.29           C  
ATOM   3928  HB2 ARG A 267     -18.267  -7.476   1.492  1.00 84.29           H  
ATOM   3929  HB3 ARG A 267     -17.052  -8.737   1.296  1.00 84.29           H  
ATOM   3930  O   ARG A 267     -17.132  -5.843   3.294  1.00 84.29           O  
ATOM   3931  CG  ARG A 267     -17.751  -7.854  -0.546  1.00 84.29           C  
ATOM   3932  HG2 ARG A 267     -18.047  -6.868  -0.905  1.00 84.29           H  
ATOM   3933  HG3 ARG A 267     -16.898  -8.204  -1.127  1.00 84.29           H  
ATOM   3934  CD  ARG A 267     -18.924  -8.830  -0.722  1.00 84.29           C  
ATOM   3935  HD2 ARG A 267     -19.767  -8.475  -0.129  1.00 84.29           H  
ATOM   3936  HD3 ARG A 267     -18.626  -9.811  -0.353  1.00 84.29           H  
ATOM   3937  NE  ARG A 267     -19.341  -8.941  -2.133  1.00 84.29           N  
ATOM   3938  HE  ARG A 267     -18.870  -8.348  -2.802  1.00 84.29           H  
ATOM   3939  NH1 ARG A 267     -21.038 -10.467  -1.832  1.00 84.29           N  
ATOM   3940 HH11 ARG A 267     -21.806 -11.006  -2.205  1.00 84.29           H  
ATOM   3941 HH12 ARG A 267     -20.882 -10.460  -0.834  1.00 84.29           H  
ATOM   3942  NH2 ARG A 267     -20.605  -9.691  -3.875  1.00 84.29           N  
ATOM   3943 HH21 ARG A 267     -21.371 -10.251  -4.220  1.00 84.29           H  
ATOM   3944 HH22 ARG A 267     -20.112  -9.087  -4.517  1.00 84.29           H  
ATOM   3945  CZ  ARG A 267     -20.320  -9.697  -2.603  1.00 84.29           C  
ATOM   3946  N   ARG A 268     -15.208  -6.976   3.449  1.00 88.05           N  
ATOM   3947  H   ARG A 268     -14.506  -7.470   2.917  1.00 88.05           H  
ATOM   3948  CA  ARG A 268     -14.988  -6.758   4.887  1.00 88.05           C  
ATOM   3949  HA  ARG A 268     -15.918  -6.952   5.421  1.00 88.05           H  
ATOM   3950  C   ARG A 268     -14.622  -5.305   5.218  1.00 88.05           C  
ATOM   3951  CB  ARG A 268     -13.909  -7.748   5.363  1.00 88.05           C  
ATOM   3952  HB2 ARG A 268     -13.003  -7.594   4.777  1.00 88.05           H  
ATOM   3953  HB3 ARG A 268     -14.266  -8.763   5.189  1.00 88.05           H  
ATOM   3954  O   ARG A 268     -14.797  -4.895   6.361  1.00 88.05           O  
ATOM   3955  CG  ARG A 268     -13.564  -7.591   6.851  1.00 88.05           C  
ATOM   3956  HG2 ARG A 268     -13.117  -6.611   7.014  1.00 88.05           H  
ATOM   3957  HG3 ARG A 268     -14.468  -7.677   7.453  1.00 88.05           H  
ATOM   3958  CD  ARG A 268     -12.546  -8.636   7.303  1.00 88.05           C  
ATOM   3959  HD2 ARG A 268     -11.725  -8.664   6.587  1.00 88.05           H  
ATOM   3960  HD3 ARG A 268     -13.034  -9.610   7.333  1.00 88.05           H  
ATOM   3961  NE  ARG A 268     -12.015  -8.282   8.630  1.00 88.05           N  
ATOM   3962  HE  ARG A 268     -12.179  -7.336   8.943  1.00 88.05           H  
ATOM   3963  NH1 ARG A 268     -10.923 -10.247   9.079  1.00 88.05           N  
ATOM   3964 HH11 ARG A 268     -10.431 -10.839   9.732  1.00 88.05           H  
ATOM   3965 HH12 ARG A 268     -11.236 -10.607   8.188  1.00 88.05           H  
ATOM   3966  NH2 ARG A 268     -10.953  -8.610  10.602  1.00 88.05           N  
ATOM   3967 HH21 ARG A 268     -11.197  -7.663  10.854  1.00 88.05           H  
ATOM   3968 HH22 ARG A 268     -10.478  -9.206  11.265  1.00 88.05           H  
ATOM   3969  CZ  ARG A 268     -11.302  -9.048   9.428  1.00 88.05           C  
ATOM   3970  N   LEU A 269     -14.067  -4.567   4.255  1.00 91.25           N  
ATOM   3971  H   LEU A 269     -14.049  -4.927   3.311  1.00 91.25           H  
ATOM   3972  CA  LEU A 269     -13.602  -3.196   4.439  1.00 91.25           C  
ATOM   3973  HA  LEU A 269     -13.586  -2.953   5.501  1.00 91.25           H  
ATOM   3974  C   LEU A 269     -14.562  -2.226   3.753  1.00 91.25           C  
ATOM   3975  CB  LEU A 269     -12.176  -3.045   3.879  1.00 91.25           C  
ATOM   3976  HB2 LEU A 269     -11.875  -2.003   3.985  1.00 91.25           H  
ATOM   3977  HB3 LEU A 269     -12.203  -3.271   2.813  1.00 91.25           H  
ATOM   3978  O   LEU A 269     -14.790  -2.327   2.547  1.00 91.25           O  
ATOM   3979  CG  LEU A 269     -11.114  -3.939   4.542  1.00 91.25           C  
ATOM   3980  HG  LEU A 269     -11.417  -4.984   4.482  1.00 91.25           H  
ATOM   3981  CD1 LEU A 269      -9.792  -3.792   3.792  1.00 91.25           C  
ATOM   3982 HD11 LEU A 269      -9.512  -2.739   3.752  1.00 91.25           H  
ATOM   3983 HD12 LEU A 269      -9.011  -4.370   4.285  1.00 91.25           H  
ATOM   3984 HD13 LEU A 269      -9.923  -4.159   2.774  1.00 91.25           H  
ATOM   3985  CD2 LEU A 269     -10.894  -3.581   6.010  1.00 91.25           C  
ATOM   3986 HD21 LEU A 269     -11.808  -3.792   6.565  1.00 91.25           H  
ATOM   3987 HD22 LEU A 269     -10.087  -4.180   6.432  1.00 91.25           H  
ATOM   3988 HD23 LEU A 269     -10.655  -2.521   6.105  1.00 91.25           H  
ATOM   3989  N   GLN A 270     -15.076  -1.254   4.503  1.00 92.99           N  
ATOM   3990  H   GLN A 270     -14.830  -1.213   5.482  1.00 92.99           H  
ATOM   3991  CA  GLN A 270     -15.844  -0.152   3.924  1.00 92.99           C  
ATOM   3992  HA  GLN A 270     -16.614  -0.555   3.266  1.00 92.99           H  
ATOM   3993  C   GLN A 270     -14.904   0.746   3.111  1.00 92.99           C  
ATOM   3994  CB  GLN A 270     -16.522   0.622   5.057  1.00 92.99           C  
ATOM   3995  HB2 GLN A 270     -15.737   1.027   5.696  1.00 92.99           H  
ATOM   3996  HB3 GLN A 270     -17.135  -0.063   5.642  1.00 92.99           H  
ATOM   3997  O   GLN A 270     -13.904   1.215   3.645  1.00 92.99           O  
ATOM   3998  CG  GLN A 270     -17.400   1.782   4.566  1.00 92.99           C  
ATOM   3999  HG2 GLN A 270     -16.804   2.480   3.978  1.00 92.99           H  
ATOM   4000  HG3 GLN A 270     -18.192   1.388   3.929  1.00 92.99           H  
ATOM   4001  CD  GLN A 270     -18.040   2.562   5.712  1.00 92.99           C  
ATOM   4002  NE2 GLN A 270     -18.898   3.510   5.410  1.00 92.99           N  
ATOM   4003 HE21 GLN A 270     -19.100   3.748   4.449  1.00 92.99           H  
ATOM   4004 HE22 GLN A 270     -19.331   4.006   6.175  1.00 92.99           H  
ATOM   4005  OE1 GLN A 270     -17.777   2.348   6.887  1.00 92.99           O  
ATOM   4006  N   GLN A 271     -15.204   0.990   1.837  1.00 92.84           N  
ATOM   4007  H   GLN A 271     -16.070   0.631   1.462  1.00 92.84           H  
ATOM   4008  CA  GLN A 271     -14.405   1.865   0.971  1.00 92.84           C  
ATOM   4009  HA  GLN A 271     -13.350   1.785   1.231  1.00 92.84           H  
ATOM   4010  C   GLN A 271     -14.841   3.320   1.148  1.00 92.84           C  
ATOM   4011  CB  GLN A 271     -14.592   1.461  -0.500  1.00 92.84           C  
ATOM   4012  HB2 GLN A 271     -14.010   2.134  -1.130  1.00 92.84           H  
ATOM   4013  HB3 GLN A 271     -15.641   1.587  -0.770  1.00 92.84           H  
ATOM   4014  O   GLN A 271     -16.028   3.604   1.007  1.00 92.84           O  
ATOM   4015  CG  GLN A 271     -14.191   0.022  -0.827  1.00 92.84           C  
ATOM   4016  HG2 GLN A 271     -14.791  -0.668  -0.234  1.00 92.84           H  
ATOM   4017  HG3 GLN A 271     -14.415  -0.171  -1.876  1.00 92.84           H  
ATOM   4018  CD  GLN A 271     -12.715  -0.244  -0.609  1.00 92.84           C  
ATOM   4019  NE2 GLN A 271     -12.412  -1.307   0.090  1.00 92.84           N  
ATOM   4020 HE21 GLN A 271     -11.446  -1.588   0.175  1.00 92.84           H  
ATOM   4021 HE22 GLN A 271     -13.145  -1.851   0.522  1.00 92.84           H  
ATOM   4022  OE1 GLN A 271     -11.833   0.471  -1.062  1.00 92.84           O  
ATOM   4023  N   VAL A 272     -13.901   4.226   1.421  1.00 94.18           N  
ATOM   4024  H   VAL A 272     -12.949   3.926   1.572  1.00 94.18           H  
ATOM   4025  CA  VAL A 272     -14.180   5.665   1.545  1.00 94.18           C  
ATOM   4026  HA  VAL A 272     -15.186   5.866   1.176  1.00 94.18           H  
ATOM   4027  C   VAL A 272     -13.165   6.462   0.709  1.00 94.18           C  
ATOM   4028  CB  VAL A 272     -14.176   6.114   3.019  1.00 94.18           C  
ATOM   4029  HB  VAL A 272     -13.183   5.960   3.442  1.00 94.18           H  
ATOM   4030  O   VAL A 272     -11.975   6.445   1.045  1.00 94.18           O  
ATOM   4031  CG1 VAL A 272     -14.542   7.596   3.134  1.00 94.18           C  
ATOM   4032 HG11 VAL A 272     -15.508   7.795   2.671  1.00 94.18           H  
ATOM   4033 HG12 VAL A 272     -13.793   8.225   2.653  1.00 94.18           H  
ATOM   4034 HG13 VAL A 272     -14.601   7.886   4.183  1.00 94.18           H  
ATOM   4035  CG2 VAL A 272     -15.185   5.319   3.866  1.00 94.18           C  
ATOM   4036 HG21 VAL A 272     -16.180   5.411   3.432  1.00 94.18           H  
ATOM   4037 HG22 VAL A 272     -14.897   4.268   3.906  1.00 94.18           H  
ATOM   4038 HG23 VAL A 272     -15.201   5.714   4.882  1.00 94.18           H  
ATOM   4039  N   PRO A 273     -13.589   7.120  -0.389  1.00 93.90           N  
ATOM   4040  CA  PRO A 273     -12.740   8.049  -1.131  1.00 93.90           C  
ATOM   4041  HA  PRO A 273     -11.774   7.594  -1.351  1.00 93.90           H  
ATOM   4042  C   PRO A 273     -12.532   9.335  -0.328  1.00 93.90           C  
ATOM   4043  CB  PRO A 273     -13.479   8.346  -2.438  1.00 93.90           C  
ATOM   4044  HB2 PRO A 273     -13.292   9.360  -2.792  1.00 93.90           H  
ATOM   4045  HB3 PRO A 273     -13.182   7.634  -3.207  1.00 93.90           H  
ATOM   4046  O   PRO A 273     -13.490   9.923   0.158  1.00 93.90           O  
ATOM   4047  CG  PRO A 273     -14.950   8.141  -2.079  1.00 93.90           C  
ATOM   4048  HG2 PRO A 273     -15.359   9.070  -1.683  1.00 93.90           H  
ATOM   4049  HG3 PRO A 273     -15.532   7.810  -2.939  1.00 93.90           H  
ATOM   4050  CD  PRO A 273     -14.927   7.087  -0.972  1.00 93.90           C  
ATOM   4051  HD2 PRO A 273     -15.114   6.100  -1.397  1.00 93.90           H  
ATOM   4052  HD3 PRO A 273     -15.689   7.333  -0.233  1.00 93.90           H  
ATOM   4053  N   VAL A 274     -11.289   9.791  -0.222  1.00 93.17           N  
ATOM   4054  H   VAL A 274     -10.554   9.281  -0.689  1.00 93.17           H  
ATOM   4055  CA  VAL A 274     -10.907  11.022   0.477  1.00 93.17           C  
ATOM   4056  HA  VAL A 274     -11.774  11.441   0.987  1.00 93.17           H  
ATOM   4057  C   VAL A 274     -10.411  12.017  -0.560  1.00 93.17           C  
ATOM   4058  CB  VAL A 274      -9.817  10.744   1.527  1.00 93.17           C  
ATOM   4059  HB  VAL A 274      -8.915  10.387   1.029  1.00 93.17           H  
ATOM   4060  O   VAL A 274      -9.489  11.697  -1.305  1.00 93.17           O  
ATOM   4061  CG1 VAL A 274      -9.464  12.012   2.318  1.00 93.17           C  
ATOM   4062 HG11 VAL A 274      -8.981  12.739   1.665  1.00 93.17           H  
ATOM   4063 HG12 VAL A 274      -8.775  11.767   3.126  1.00 93.17           H  
ATOM   4064 HG13 VAL A 274     -10.366  12.452   2.745  1.00 93.17           H  
ATOM   4065  CG2 VAL A 274     -10.253   9.666   2.526  1.00 93.17           C  
ATOM   4066 HG21 VAL A 274      -9.416   9.438   3.185  1.00 93.17           H  
ATOM   4067 HG22 VAL A 274     -10.526   8.749   2.003  1.00 93.17           H  
ATOM   4068 HG23 VAL A 274     -11.110  10.016   3.102  1.00 93.17           H  
ATOM   4069  N   GLN A 275     -11.000  13.213  -0.591  1.00 91.09           N  
ATOM   4070  H   GLN A 275     -11.789  13.377   0.018  1.00 91.09           H  
ATOM   4071  CA  GLN A 275     -10.643  14.276  -1.544  1.00 91.09           C  
ATOM   4072  HA  GLN A 275     -10.176  13.829  -2.422  1.00 91.09           H  
ATOM   4073  C   GLN A 275      -9.617  15.274  -0.987  1.00 91.09           C  
ATOM   4074  CB  GLN A 275     -11.921  15.008  -1.991  1.00 91.09           C  
ATOM   4075  HB2 GLN A 275     -11.648  15.818  -2.667  1.00 91.09           H  
ATOM   4076  HB3 GLN A 275     -12.399  15.452  -1.117  1.00 91.09           H  
ATOM   4077  O   GLN A 275      -8.981  16.004  -1.741  1.00 91.09           O  
ATOM   4078  CG  GLN A 275     -12.938  14.097  -2.703  1.00 91.09           C  
ATOM   4079  HG2 GLN A 275     -13.819  14.688  -2.955  1.00 91.09           H  
ATOM   4080  HG3 GLN A 275     -13.258  13.303  -2.028  1.00 91.09           H  
ATOM   4081  CD  GLN A 275     -12.402  13.474  -3.990  1.00 91.09           C  
ATOM   4082  NE2 GLN A 275     -13.031  12.441  -4.504  1.00 91.09           N  
ATOM   4083 HE21 GLN A 275     -12.615  12.082  -5.351  1.00 91.09           H  
ATOM   4084 HE22 GLN A 275     -13.871  12.076  -4.078  1.00 91.09           H  
ATOM   4085  OE1 GLN A 275     -11.422  13.896  -4.569  1.00 91.09           O  
ATOM   4086  N   ASP A 276      -9.417  15.305   0.333  1.00 91.78           N  
ATOM   4087  H   ASP A 276     -10.001  14.732   0.925  1.00 91.78           H  
ATOM   4088  CA  ASP A 276      -8.522  16.273   0.962  1.00 91.78           C  
ATOM   4089  HA  ASP A 276      -8.714  17.238   0.493  1.00 91.78           H  
ATOM   4090  C   ASP A 276      -7.043  15.881   0.776  1.00 91.78           C  
ATOM   4091  CB  ASP A 276      -8.848  16.423   2.453  1.00 91.78           C  
ATOM   4092  HB2 ASP A 276      -8.093  17.063   2.909  1.00 91.78           H  
ATOM   4093  HB3 ASP A 276      -8.792  15.444   2.929  1.00 91.78           H  
ATOM   4094  O   ASP A 276      -6.611  14.834   1.278  1.00 91.78           O  
ATOM   4095  CG  ASP A 276     -10.221  17.046   2.713  1.00 91.78           C  
ATOM   4096  OD1 ASP A 276     -10.595  17.948   1.937  1.00 91.78           O  
ATOM   4097  OD2 ASP A 276     -10.853  16.612   3.705  1.00 91.78           O  
ATOM   4098  N   PRO A 277      -6.196  16.734   0.164  1.00 91.96           N  
ATOM   4099  CA  PRO A 277      -4.778  16.425  -0.065  1.00 91.96           C  
ATOM   4100  HA  PRO A 277      -4.692  15.477  -0.597  1.00 91.96           H  
ATOM   4101  C   PRO A 277      -3.973  16.321   1.242  1.00 91.96           C  
ATOM   4102  CB  PRO A 277      -4.272  17.557  -0.965  1.00 91.96           C  
ATOM   4103  HB2 PRO A 277      -4.427  17.282  -2.008  1.00 91.96           H  
ATOM   4104  HB3 PRO A 277      -3.221  17.789  -0.789  1.00 91.96           H  
ATOM   4105  O   PRO A 277      -2.891  15.723   1.279  1.00 91.96           O  
ATOM   4106  CG  PRO A 277      -5.181  18.735  -0.613  1.00 91.96           C  
ATOM   4107  HG2 PRO A 277      -5.245  19.456  -1.427  1.00 91.96           H  
ATOM   4108  HG3 PRO A 277      -4.830  19.214   0.301  1.00 91.96           H  
ATOM   4109  CD  PRO A 277      -6.523  18.056  -0.355  1.00 91.96           C  
ATOM   4110  HD2 PRO A 277      -7.102  18.641   0.359  1.00 91.96           H  
ATOM   4111  HD3 PRO A 277      -7.073  17.951  -1.290  1.00 91.96           H  
ATOM   4112  N   ALA A 278      -4.510  16.855   2.347  1.00 90.33           N  
ATOM   4113  H   ALA A 278      -5.411  17.303   2.258  1.00 90.33           H  
ATOM   4114  CA  ALA A 278      -3.945  16.702   3.685  1.00 90.33           C  
ATOM   4115  HA  ALA A 278      -2.944  17.133   3.690  1.00 90.33           H  
ATOM   4116  C   ALA A 278      -3.818  15.225   4.102  1.00 90.33           C  
ATOM   4117  CB  ALA A 278      -4.816  17.488   4.671  1.00 90.33           C  
ATOM   4118  HB1 ALA A 278      -4.873  18.534   4.372  1.00 90.33           H  
ATOM   4119  HB2 ALA A 278      -5.822  17.068   4.701  1.00 90.33           H  
ATOM   4120  HB3 ALA A 278      -4.379  17.429   5.667  1.00 90.33           H  
ATOM   4121  O   ALA A 278      -2.914  14.885   4.867  1.00 90.33           O  
ATOM   4122  N   PHE A 279      -4.634  14.325   3.542  1.00 92.47           N  
ATOM   4123  H   PHE A 279      -5.336  14.650   2.893  1.00 92.47           H  
ATOM   4124  CA  PHE A 279      -4.585  12.882   3.803  1.00 92.47           C  
ATOM   4125  HA  PHE A 279      -4.833  12.702   4.849  1.00 92.47           H  
ATOM   4126  C   PHE A 279      -3.211  12.243   3.520  1.00 92.47           C  
ATOM   4127  CB  PHE A 279      -5.654  12.230   2.921  1.00 92.47           C  
ATOM   4128  HB2 PHE A 279      -5.430  12.441   1.875  1.00 92.47           H  
ATOM   4129  HB3 PHE A 279      -6.623  12.681   3.136  1.00 92.47           H  
ATOM   4130  O   PHE A 279      -2.790  11.295   4.203  1.00 92.47           O  
ATOM   4131  CG  PHE A 279      -5.771  10.735   3.106  1.00 92.47           C  
ATOM   4132  CD1 PHE A 279      -5.299   9.867   2.106  1.00 92.47           C  
ATOM   4133  HD1 PHE A 279      -4.853  10.273   1.210  1.00 92.47           H  
ATOM   4134  CD2 PHE A 279      -6.358  10.209   4.271  1.00 92.47           C  
ATOM   4135  HD2 PHE A 279      -6.745  10.874   5.029  1.00 92.47           H  
ATOM   4136  CE1 PHE A 279      -5.444   8.478   2.252  1.00 92.47           C  
ATOM   4137  HE1 PHE A 279      -5.131   7.819   1.455  1.00 92.47           H  
ATOM   4138  CE2 PHE A 279      -6.497   8.819   4.422  1.00 92.47           C  
ATOM   4139  HE2 PHE A 279      -7.000   8.422   5.292  1.00 92.47           H  
ATOM   4140  CZ  PHE A 279      -6.047   7.955   3.407  1.00 92.47           C  
ATOM   4141  HZ  PHE A 279      -6.203   6.890   3.488  1.00 92.47           H  
ATOM   4142  N   ILE A 280      -2.484  12.773   2.530  1.00 91.48           N  
ATOM   4143  H   ILE A 280      -2.879  13.553   2.025  1.00 91.48           H  
ATOM   4144  CA  ILE A 280      -1.188  12.239   2.096  1.00 91.48           C  
ATOM   4145  HA  ILE A 280      -1.280  11.161   1.968  1.00 91.48           H  
ATOM   4146  C   ILE A 280      -0.128  12.491   3.173  1.00 91.48           C  
ATOM   4147  CB  ILE A 280      -0.780  12.851   0.734  1.00 91.48           C  
ATOM   4148  HB  ILE A 280      -0.703  13.932   0.853  1.00 91.48           H  
ATOM   4149  O   ILE A 280       0.518  11.551   3.646  1.00 91.48           O  
ATOM   4150  CG1 ILE A 280      -1.837  12.559  -0.358  1.00 91.48           C  
ATOM   4151 HG12 ILE A 280      -2.836  12.785   0.014  1.00 91.48           H  
ATOM   4152 HG13 ILE A 280      -1.811  11.502  -0.625  1.00 91.48           H  
ATOM   4153  CG2 ILE A 280       0.600  12.313   0.300  1.00 91.48           C  
ATOM   4154 HG21 ILE A 280       1.365  12.559   1.037  1.00 91.48           H  
ATOM   4155 HG22 ILE A 280       0.557  11.232   0.172  1.00 91.48           H  
ATOM   4156 HG23 ILE A 280       0.905  12.769  -0.642  1.00 91.48           H  
ATOM   4157  CD1 ILE A 280      -1.640  13.409  -1.618  1.00 91.48           C  
ATOM   4158 HD11 ILE A 280      -0.703  13.163  -2.118  1.00 91.48           H  
ATOM   4159 HD12 ILE A 280      -2.463  13.221  -2.308  1.00 91.48           H  
ATOM   4160 HD13 ILE A 280      -1.645  14.467  -1.356  1.00 91.48           H  
ATOM   4161  N   SER A 281       0.032  13.752   3.580  1.00 90.43           N  
ATOM   4162  H   SER A 281      -0.596  14.452   3.212  1.00 90.43           H  
ATOM   4163  CA  SER A 281       1.128  14.192   4.452  1.00 90.43           C  
ATOM   4164  HA  SER A 281       1.942  13.469   4.390  1.00 90.43           H  
ATOM   4165  C   SER A 281       0.739  14.290   5.929  1.00 90.43           C  
ATOM   4166  CB  SER A 281       1.679  15.530   3.944  1.00 90.43           C  
ATOM   4167  HB2 SER A 281       2.025  15.407   2.918  1.00 90.43           H  
ATOM   4168  HB3 SER A 281       2.528  15.827   4.560  1.00 90.43           H  
ATOM   4169  O   SER A 281       1.541  13.934   6.791  1.00 90.43           O  
ATOM   4170  OG  SER A 281       0.684  16.537   3.988  1.00 90.43           O  
ATOM   4171  HG  SER A 281       0.568  16.913   3.112  1.00 90.43           H  
ATOM   4172  N   ARG A 282      -0.479  14.749   6.238  1.00 90.48           N  
ATOM   4173  H   ARG A 282      -1.108  14.962   5.477  1.00 90.48           H  
ATOM   4174  CA  ARG A 282      -0.945  15.099   7.591  1.00 90.48           C  
ATOM   4175  HA  ARG A 282      -0.294  14.642   8.336  1.00 90.48           H  
ATOM   4176  C   ARG A 282      -2.371  14.580   7.839  1.00 90.48           C  
ATOM   4177  CB  ARG A 282      -0.875  16.624   7.787  1.00 90.48           C  
ATOM   4178  HB2 ARG A 282      -1.249  16.864   8.782  1.00 90.48           H  
ATOM   4179  HB3 ARG A 282      -1.524  17.102   7.053  1.00 90.48           H  
ATOM   4180  O   ARG A 282      -3.284  15.369   8.040  1.00 90.48           O  
ATOM   4181  CG  ARG A 282       0.538  17.205   7.659  1.00 90.48           C  
ATOM   4182  HG2 ARG A 282       0.924  17.018   6.657  1.00 90.48           H  
ATOM   4183  HG3 ARG A 282       1.199  16.743   8.393  1.00 90.48           H  
ATOM   4184  CD  ARG A 282       0.478  18.717   7.887  1.00 90.48           C  
ATOM   4185  HD2 ARG A 282      -0.332  19.118   7.277  1.00 90.48           H  
ATOM   4186  HD3 ARG A 282       0.249  18.914   8.934  1.00 90.48           H  
ATOM   4187  NE  ARG A 282       1.747  19.373   7.517  1.00 90.48           N  
ATOM   4188  HE  ARG A 282       2.586  18.815   7.588  1.00 90.48           H  
ATOM   4189  NH1 ARG A 282       0.868  21.433   6.990  1.00 90.48           N  
ATOM   4190 HH11 ARG A 282      -0.049  21.121   7.277  1.00 90.48           H  
ATOM   4191 HH12 ARG A 282       0.990  22.387   6.683  1.00 90.48           H  
ATOM   4192  NH2 ARG A 282       3.052  21.073   6.748  1.00 90.48           N  
ATOM   4193 HH21 ARG A 282       3.874  20.491   6.831  1.00 90.48           H  
ATOM   4194 HH22 ARG A 282       3.144  22.030   6.439  1.00 90.48           H  
ATOM   4195  CZ  ARG A 282       1.880  20.616   7.090  1.00 90.48           C  
ATOM   4196  N   PRO A 283      -2.587  13.255   7.916  1.00 88.51           N  
ATOM   4197  CA  PRO A 283      -3.923  12.680   8.132  1.00 88.51           C  
ATOM   4198  HA  PRO A 283      -4.600  12.980   7.332  1.00 88.51           H  
ATOM   4199  C   PRO A 283      -4.546  13.085   9.477  1.00 88.51           C  
ATOM   4200  CB  PRO A 283      -3.699  11.167   8.091  1.00 88.51           C  
ATOM   4201  HB2 PRO A 283      -4.432  10.623   8.687  1.00 88.51           H  
ATOM   4202  HB3 PRO A 283      -3.709  10.817   7.058  1.00 88.51           H  
ATOM   4203  O   PRO A 283      -5.758  13.024   9.637  1.00 88.51           O  
ATOM   4204  CG  PRO A 283      -2.289  11.058   8.670  1.00 88.51           C  
ATOM   4205  HG2 PRO A 283      -1.815  10.100   8.456  1.00 88.51           H  
ATOM   4206  HG3 PRO A 283      -2.312  11.214   9.749  1.00 88.51           H  
ATOM   4207  CD  PRO A 283      -1.575  12.218   7.987  1.00 88.51           C  
ATOM   4208  HD2 PRO A 283      -0.709  12.523   8.574  1.00 88.51           H  
ATOM   4209  HD3 PRO A 283      -1.275  11.938   6.977  1.00 88.51           H  
ATOM   4210  N   ARG A 284      -3.719  13.504  10.447  1.00 86.77           N  
ATOM   4211  H   ARG A 284      -2.733  13.548  10.234  1.00 86.77           H  
ATOM   4212  CA  ARG A 284      -4.158  13.941  11.777  1.00 86.77           C  
ATOM   4213  HA  ARG A 284      -4.715  13.134  12.251  1.00 86.77           H  
ATOM   4214  C   ARG A 284      -5.133  15.119  11.697  1.00 86.77           C  
ATOM   4215  CB  ARG A 284      -2.919  14.264  12.637  1.00 86.77           C  
ATOM   4216  HB2 ARG A 284      -2.267  13.390  12.659  1.00 86.77           H  
ATOM   4217  HB3 ARG A 284      -2.372  15.096  12.193  1.00 86.77           H  
ATOM   4218  O   ARG A 284      -6.073  15.158  12.479  1.00 86.77           O  
ATOM   4219  CG  ARG A 284      -3.302  14.624  14.080  1.00 86.77           C  
ATOM   4220  HG2 ARG A 284      -3.901  15.535  14.068  1.00 86.77           H  
ATOM   4221  HG3 ARG A 284      -3.904  13.820  14.503  1.00 86.77           H  
ATOM   4222  CD  ARG A 284      -2.089  14.870  14.989  1.00 86.77           C  
ATOM   4223  HD2 ARG A 284      -1.502  13.955  15.069  1.00 86.77           H  
ATOM   4224  HD3 ARG A 284      -1.473  15.665  14.568  1.00 86.77           H  
ATOM   4225  NE  ARG A 284      -2.559  15.273  16.320  1.00 86.77           N  
ATOM   4226  HE  ARG A 284      -3.554  15.412  16.423  1.00 86.77           H  
ATOM   4227  NH1 ARG A 284      -0.591  15.326  17.583  1.00 86.77           N  
ATOM   4228 HH11 ARG A 284      -0.270  15.517  18.522  1.00 86.77           H  
ATOM   4229 HH12 ARG A 284       0.037  15.204  16.802  1.00 86.77           H  
ATOM   4230  NH2 ARG A 284      -2.531  15.654  18.533  1.00 86.77           N  
ATOM   4231 HH21 ARG A 284      -3.539  15.685  18.591  1.00 86.77           H  
ATOM   4232 HH22 ARG A 284      -2.035  15.565  19.408  1.00 86.77           H  
ATOM   4233  CZ  ARG A 284      -1.881  15.415  17.450  1.00 86.77           C  
ATOM   4234  N   THR A 285      -4.966  16.020  10.725  1.00 86.73           N  
ATOM   4235  H   THR A 285      -4.255  15.877  10.022  1.00 86.73           H  
ATOM   4236  CA  THR A 285      -5.836  17.199  10.568  1.00 86.73           C  
ATOM   4237  HA  THR A 285      -5.916  17.711  11.527  1.00 86.73           H  
ATOM   4238  C   THR A 285      -7.261  16.844  10.150  1.00 86.73           C  
ATOM   4239  CB  THR A 285      -5.263  18.190   9.543  1.00 86.73           C  
ATOM   4240  HB  THR A 285      -5.904  19.071   9.502  1.00 86.73           H  
ATOM   4241  O   THR A 285      -8.147  17.674  10.290  1.00 86.73           O  
ATOM   4242  CG2 THR A 285      -3.843  18.640   9.891  1.00 86.73           C  
ATOM   4243 HG21 THR A 285      -3.155  17.795   9.852  1.00 86.73           H  
ATOM   4244 HG22 THR A 285      -3.524  19.397   9.175  1.00 86.73           H  
ATOM   4245 HG23 THR A 285      -3.834  19.073  10.891  1.00 86.73           H  
ATOM   4246  OG1 THR A 285      -5.204  17.608   8.262  1.00 86.73           O  
ATOM   4247  HG1 THR A 285      -6.080  17.672   7.874  1.00 86.73           H  
ATOM   4248  N   LEU A 286      -7.487  15.635   9.623  1.00 86.58           N  
ATOM   4249  H   LEU A 286      -6.712  14.994   9.526  1.00 86.58           H  
ATOM   4250  CA  LEU A 286      -8.815  15.157   9.225  1.00 86.58           C  
ATOM   4251  HA  LEU A 286      -9.415  15.993   8.867  1.00 86.58           H  
ATOM   4252  C   LEU A 286      -9.586  14.546  10.401  1.00 86.58           C  
ATOM   4253  CB  LEU A 286      -8.664  14.128   8.090  1.00 86.58           C  
ATOM   4254  HB2 LEU A 286      -8.137  13.255   8.474  1.00 86.58           H  
ATOM   4255  HB3 LEU A 286      -9.661  13.804   7.789  1.00 86.58           H  
ATOM   4256  O   LEU A 286     -10.809  14.493  10.368  1.00 86.58           O  
ATOM   4257  CG  LEU A 286      -7.928  14.655   6.847  1.00 86.58           C  
ATOM   4258  HG  LEU A 286      -6.941  15.022   7.130  1.00 86.58           H  
ATOM   4259  CD1 LEU A 286      -7.722  13.529   5.840  1.00 86.58           C  
ATOM   4260 HD11 LEU A 286      -7.174  12.715   6.314  1.00 86.58           H  
ATOM   4261 HD12 LEU A 286      -7.164  13.916   4.987  1.00 86.58           H  
ATOM   4262 HD13 LEU A 286      -8.691  13.172   5.490  1.00 86.58           H  
ATOM   4263  CD2 LEU A 286      -8.693  15.784   6.162  1.00 86.58           C  
ATOM   4264 HD21 LEU A 286      -8.798  16.642   6.826  1.00 86.58           H  
ATOM   4265 HD22 LEU A 286      -8.165  16.109   5.266  1.00 86.58           H  
ATOM   4266 HD23 LEU A 286      -9.687  15.445   5.872  1.00 86.58           H  
ATOM   4267  N   VAL A 287      -8.867  14.090  11.432  1.00 84.46           N  
ATOM   4268  H   VAL A 287      -7.866  14.222  11.395  1.00 84.46           H  
ATOM   4269  CA  VAL A 287      -9.432  13.420  12.613  1.00 84.46           C  
ATOM   4270  HA  VAL A 287     -10.416  13.020  12.369  1.00 84.46           H  
ATOM   4271  C   VAL A 287      -9.610  14.403  13.764  1.00 84.46           C  
ATOM   4272  CB  VAL A 287      -8.531  12.255  13.068  1.00 84.46           C  
ATOM   4273  HB  VAL A 287      -7.585  12.656  13.432  1.00 84.46           H  
ATOM   4274  O   VAL A 287     -10.641  14.403  14.424  1.00 84.46           O  
ATOM   4275  CG1 VAL A 287      -9.183  11.447  14.197  1.00 84.46           C  
ATOM   4276 HG11 VAL A 287     -10.151  11.065  13.872  1.00 84.46           H  
ATOM   4277 HG12 VAL A 287      -9.337  12.072  15.077  1.00 84.46           H  
ATOM   4278 HG13 VAL A 287      -8.547  10.610  14.485  1.00 84.46           H  
ATOM   4279  CG2 VAL A 287      -8.212  11.287  11.921  1.00 84.46           C  
ATOM   4280 HG21 VAL A 287      -9.141  10.897  11.507  1.00 84.46           H  
ATOM   4281 HG22 VAL A 287      -7.658  11.797  11.133  1.00 84.46           H  
ATOM   4282 HG23 VAL A 287      -7.600  10.467  12.297  1.00 84.46           H  
ATOM   4283  N   THR A 288      -8.606  15.245  14.004  1.00 79.55           N  
ATOM   4284  H   THR A 288      -7.792  15.215  13.406  1.00 79.55           H  
ATOM   4285  CA  THR A 288      -8.567  16.172  15.139  1.00 79.55           C  
ATOM   4286  HA  THR A 288      -9.518  16.148  15.671  1.00 79.55           H  
ATOM   4287  C   THR A 288      -8.340  17.588  14.638  1.00 79.55           C  
ATOM   4288  CB  THR A 288      -7.462  15.795  16.145  1.00 79.55           C  
ATOM   4289  HB  THR A 288      -7.486  16.510  16.967  1.00 79.55           H  
ATOM   4290  O   THR A 288      -7.437  17.813  13.826  1.00 79.55           O  
ATOM   4291  CG2 THR A 288      -7.647  14.387  16.711  1.00 79.55           C  
ATOM   4292 HG21 THR A 288      -7.500  13.639  15.932  1.00 79.55           H  
ATOM   4293 HG22 THR A 288      -8.651  14.286  17.124  1.00 79.55           H  
ATOM   4294 HG23 THR A 288      -6.923  14.220  17.509  1.00 79.55           H  
ATOM   4295  OG1 THR A 288      -6.185  15.846  15.531  1.00 79.55           O  
ATOM   4296  HG1 THR A 288      -6.264  16.509  14.840  1.00 79.55           H  
ATOM   4297  N   PHE A 289      -9.099  18.551  15.154  1.00 76.55           N  
ATOM   4298  H   PHE A 289      -9.797  18.319  15.846  1.00 76.55           H  
ATOM   4299  CA  PHE A 289      -8.763  19.958  14.973  1.00 76.55           C  
ATOM   4300  HA  PHE A 289      -8.449  20.102  13.939  1.00 76.55           H  
ATOM   4301  C   PHE A 289      -7.584  20.323  15.885  1.00 76.55           C  
ATOM   4302  CB  PHE A 289      -9.996  20.845  15.196  1.00 76.55           C  
ATOM   4303  HB2 PHE A 289     -10.833  20.442  14.627  1.00 76.55           H  
ATOM   4304  HB3 PHE A 289      -9.781  21.832  14.786  1.00 76.55           H  
ATOM   4305  O   PHE A 289      -7.457  19.811  16.996  1.00 76.55           O  
ATOM   4306  CG  PHE A 289     -10.420  21.010  16.643  1.00 76.55           C  
ATOM   4307  CD1 PHE A 289     -11.244  20.049  17.261  1.00 76.55           C  
ATOM   4308  HD1 PHE A 289     -11.593  19.187  16.711  1.00 76.55           H  
ATOM   4309  CD2 PHE A 289     -10.005  22.144  17.369  1.00 76.55           C  
ATOM   4310  HD2 PHE A 289      -9.389  22.896  16.900  1.00 76.55           H  
ATOM   4311  CE1 PHE A 289     -11.630  20.211  18.602  1.00 76.55           C  
ATOM   4312  HE1 PHE A 289     -12.252  19.465  19.075  1.00 76.55           H  
ATOM   4313  CE2 PHE A 289     -10.422  22.319  18.700  1.00 76.55           C  
ATOM   4314  HE2 PHE A 289     -10.151  23.215  19.239  1.00 76.55           H  
ATOM   4315  CZ  PHE A 289     -11.222  21.346  19.322  1.00 76.55           C  
ATOM   4316  HZ  PHE A 289     -11.543  21.477  20.345  1.00 76.55           H  
ATOM   4317  N   GLN A 290      -6.697  21.200  15.419  1.00 70.87           N  
ATOM   4318  H   GLN A 290      -6.848  21.623  14.514  1.00 70.87           H  
ATOM   4319  CA  GLN A 290      -5.623  21.722  16.256  1.00 70.87           C  
ATOM   4320  HA  GLN A 290      -5.359  20.980  17.010  1.00 70.87           H  
ATOM   4321  C   GLN A 290      -6.135  22.968  16.976  1.00 70.87           C  
ATOM   4322  CB  GLN A 290      -4.371  21.956  15.399  1.00 70.87           C  
ATOM   4323  HB2 GLN A 290      -4.561  22.723  14.648  1.00 70.87           H  
ATOM   4324  HB3 GLN A 290      -4.138  21.021  14.891  1.00 70.87           H  
ATOM   4325  O   GLN A 290      -6.334  24.009  16.351  1.00 70.87           O  
ATOM   4326  CG  GLN A 290      -3.167  22.365  16.262  1.00 70.87           C  
ATOM   4327  HG2 GLN A 290      -3.127  21.731  17.148  1.00 70.87           H  
ATOM   4328  HG3 GLN A 290      -3.291  23.397  16.590  1.00 70.87           H  
ATOM   4329  CD  GLN A 290      -1.828  22.230  15.541  1.00 70.87           C  
ATOM   4330  NE2 GLN A 290      -0.746  22.582  16.199  1.00 70.87           N  
ATOM   4331 HE21 GLN A 290       0.140  22.479  15.726  1.00 70.87           H  
ATOM   4332 HE22 GLN A 290      -0.815  22.919  17.149  1.00 70.87           H  
ATOM   4333  OE1 GLN A 290      -1.713  21.791  14.404  1.00 70.87           O  
ATOM   4334  N   ASN A 291      -6.375  22.862  18.283  1.00 70.30           N  
ATOM   4335  H   ASN A 291      -6.229  21.976  18.746  1.00 70.30           H  
ATOM   4336  CA  ASN A 291      -6.699  24.025  19.097  1.00 70.30           C  
ATOM   4337  HA  ASN A 291      -7.377  24.670  18.539  1.00 70.30           H  
ATOM   4338  C   ASN A 291      -5.412  24.804  19.393  1.00 70.30           C  
ATOM   4339  CB  ASN A 291      -7.409  23.584  20.388  1.00 70.30           C  
ATOM   4340  HB2 ASN A 291      -6.696  23.106  21.059  1.00 70.30           H  
ATOM   4341  HB3 ASN A 291      -8.183  22.853  20.156  1.00 70.30           H  
ATOM   4342  O   ASN A 291      -4.552  24.313  20.113  1.00 70.30           O  
ATOM   4343  CG  ASN A 291      -8.039  24.763  21.110  1.00 70.30           C  
ATOM   4344  ND2 ASN A 291      -8.871  24.507  22.090  1.00 70.30           N  
ATOM   4345 HD21 ASN A 291      -9.261  25.302  22.577  1.00 70.30           H  
ATOM   4346 HD22 ASN A 291      -9.033  23.557  22.390  1.00 70.30           H  
ATOM   4347  OD1 ASN A 291      -7.801  25.920  20.800  1.00 70.30           O  
ATOM   4348  N   ALA A 292      -5.280  26.021  18.867  1.00 73.39           N  
ATOM   4349  H   ALA A 292      -6.014  26.379  18.272  1.00 73.39           H  
ATOM   4350  CA  ALA A 292      -4.103  26.858  19.116  1.00 73.39           C  
ATOM   4351  HA  ALA A 292      -3.211  26.281  18.872  1.00 73.39           H  
ATOM   4352  C   ALA A 292      -3.958  27.289  20.591  1.00 73.39           C  
ATOM   4353  CB  ALA A 292      -4.170  28.070  18.180  1.00 73.39           C  
ATOM   4354  HB1 ALA A 292      -5.042  28.679  18.419  1.00 73.39           H  
ATOM   4355  HB2 ALA A 292      -4.229  27.737  17.144  1.00 73.39           H  
ATOM   4356  HB3 ALA A 292      -3.271  28.673  18.306  1.00 73.39           H  
ATOM   4357  O   ALA A 292      -2.897  27.767  20.979  1.00 73.39           O  
ATOM   4358  N   ALA A 293      -5.009  27.143  21.405  1.00 68.91           N  
ATOM   4359  H   ALA A 293      -5.865  26.760  21.030  1.00 68.91           H  
ATOM   4360  CA  ALA A 293      -4.987  27.482  22.826  1.00 68.91           C  
ATOM   4361  HA  ALA A 293      -4.284  28.300  22.982  1.00 68.91           H  
ATOM   4362  C   ALA A 293      -4.523  26.329  23.739  1.00 68.91           C  
ATOM   4363  CB  ALA A 293      -6.385  27.982  23.210  1.00 68.91           C  
ATOM   4364  HB1 ALA A 293      -6.675  28.810  22.564  1.00 68.91           H  
ATOM   4365  HB2 ALA A 293      -7.110  27.173  23.113  1.00 68.91           H  
ATOM   4366  HB3 ALA A 293      -6.376  28.325  24.244  1.00 68.91           H  
ATOM   4367  O   ALA A 293      -4.323  26.563  24.929  1.00 68.91           O  
ATOM   4368  N   PHE A 294      -4.380  25.101  23.219  1.00 62.80           N  
ATOM   4369  H   PHE A 294      -4.446  24.977  22.219  1.00 62.80           H  
ATOM   4370  CA  PHE A 294      -4.034  23.919  24.013  1.00 62.80           C  
ATOM   4371  HA  PHE A 294      -3.733  24.228  25.014  1.00 62.80           H  
ATOM   4372  C   PHE A 294      -2.849  23.175  23.389  1.00 62.80           C  
ATOM   4373  CB  PHE A 294      -5.273  23.021  24.163  1.00 62.80           C  
ATOM   4374  HB2 PHE A 294      -5.540  22.610  23.190  1.00 62.80           H  
ATOM   4375  HB3 PHE A 294      -6.109  23.635  24.499  1.00 62.80           H  
ATOM   4376  O   PHE A 294      -2.977  22.567  22.327  1.00 62.80           O  
ATOM   4377  CG  PHE A 294      -5.092  21.886  25.156  1.00 62.80           C  
ATOM   4378  CD1 PHE A 294      -4.694  20.608  24.717  1.00 62.80           C  
ATOM   4379  HD1 PHE A 294      -4.505  20.429  23.669  1.00 62.80           H  
ATOM   4380  CD2 PHE A 294      -5.305  22.114  26.529  1.00 62.80           C  
ATOM   4381  HD2 PHE A 294      -5.596  23.095  26.876  1.00 62.80           H  
ATOM   4382  CE1 PHE A 294      -4.514  19.566  25.646  1.00 62.80           C  
ATOM   4383  HE1 PHE A 294      -4.193  18.589  25.316  1.00 62.80           H  
ATOM   4384  CE2 PHE A 294      -5.121  21.073  27.458  1.00 62.80           C  
ATOM   4385  HE2 PHE A 294      -5.266  21.250  28.513  1.00 62.80           H  
ATOM   4386  CZ  PHE A 294      -4.725  19.799  27.016  1.00 62.80           C  
ATOM   4387  HZ  PHE A 294      -4.563  19.003  27.728  1.00 62.80           H  
ATOM   4388  N   ASP A 295      -1.703  23.213  24.068  1.00 64.04           N  
ATOM   4389  H   ASP A 295      -1.665  23.721  24.939  1.00 64.04           H  
ATOM   4390  CA  ASP A 295      -0.548  22.385  23.730  1.00 64.04           C  
ATOM   4391  HA  ASP A 295      -0.514  22.249  22.649  1.00 64.04           H  
ATOM   4392  C   ASP A 295      -0.702  20.998  24.375  1.00 64.04           C  
ATOM   4393  CB  ASP A 295       0.764  23.070  24.160  1.00 64.04           C  
ATOM   4394  HB2 ASP A 295       1.555  22.321  24.157  1.00 64.04           H  
ATOM   4395  HB3 ASP A 295       0.660  23.438  25.180  1.00 64.04           H  
ATOM   4396  O   ASP A 295      -0.947  20.876  25.571  1.00 64.04           O  
ATOM   4397  CG  ASP A 295       1.213  24.212  23.234  1.00 64.04           C  
ATOM   4398  OD1 ASP A 295       0.900  24.154  22.023  1.00 64.04           O  
ATOM   4399  OD2 ASP A 295       1.951  25.094  23.729  1.00 64.04           O  
ATOM   4400  N   GLU A 296      -0.506  19.939  23.585  1.00 61.99           N  
ATOM   4401  H   GLU A 296      -0.329  20.135  22.610  1.00 61.99           H  
ATOM   4402  CA  GLU A 296      -0.635  18.513  23.961  1.00 61.99           C  
ATOM   4403  HA  GLU A 296      -1.618  18.365  24.408  1.00 61.99           H  
ATOM   4404  C   GLU A 296       0.411  18.044  25.006  1.00 61.99           C  
ATOM   4405  CB  GLU A 296      -0.560  17.709  22.641  1.00 61.99           C  
ATOM   4406  HB2 GLU A 296      -1.172  18.229  21.904  1.00 61.99           H  
ATOM   4407  HB3 GLU A 296       0.469  17.730  22.284  1.00 61.99           H  
ATOM   4408  O   GLU A 296       0.569  16.855  25.263  1.00 61.99           O  
ATOM   4409  CG  GLU A 296      -1.049  16.249  22.668  1.00 61.99           C  
ATOM   4410  HG2 GLU A 296      -2.053  16.228  23.092  1.00 61.99           H  
ATOM   4411  HG3 GLU A 296      -0.393  15.647  23.297  1.00 61.99           H  
ATOM   4412  CD  GLU A 296      -1.076  15.615  21.263  1.00 61.99           C  
ATOM   4413  OE1 GLU A 296      -1.846  14.665  21.017  1.00 61.99           O  
ATOM   4414  OE2 GLU A 296      -0.405  16.084  20.307  1.00 61.99           O  
ATOM   4415  N   SER A 297       1.174  18.966  25.597  1.00 60.30           N  
ATOM   4416  H   SER A 297       0.916  19.934  25.470  1.00 60.30           H  
ATOM   4417  CA  SER A 297       2.282  18.680  26.512  1.00 60.30           C  
ATOM   4418  HA  SER A 297       2.658  17.683  26.286  1.00 60.30           H  
ATOM   4419  C   SER A 297       1.894  18.646  27.996  1.00 60.30           C  
ATOM   4420  CB  SER A 297       3.431  19.661  26.251  1.00 60.30           C  
ATOM   4421  HB2 SER A 297       3.780  19.525  25.227  1.00 60.30           H  
ATOM   4422  HB3 SER A 297       4.256  19.454  26.932  1.00 60.30           H  
ATOM   4423  O   SER A 297       2.779  18.441  28.827  1.00 60.30           O  
ATOM   4424  OG  SER A 297       2.998  20.998  26.416  1.00 60.30           O  
ATOM   4425  HG  SER A 297       3.622  21.607  26.015  1.00 60.30           H  
ATOM   4426  N   VAL A 298       0.613  18.815  28.349  1.00 43.77           N  
ATOM   4427  H   VAL A 298      -0.074  18.948  27.621  1.00 43.77           H  
ATOM   4428  CA  VAL A 298       0.168  18.929  29.749  1.00 43.77           C  
ATOM   4429  HA  VAL A 298       1.044  18.865  30.394  1.00 43.77           H  
ATOM   4430  C   VAL A 298      -0.755  17.768  30.153  1.00 43.77           C  
ATOM   4431  CB  VAL A 298      -0.436  20.320  30.034  1.00 43.77           C  
ATOM   4432  HB  VAL A 298      -1.378  20.430  29.496  1.00 43.77           H  
ATOM   4433  O   VAL A 298      -1.930  17.733  29.809  1.00 43.77           O  
ATOM   4434  CG1 VAL A 298      -0.692  20.513  31.535  1.00 43.77           C  
ATOM   4435 HG11 VAL A 298      -1.094  21.509  31.722  1.00 43.77           H  
ATOM   4436 HG12 VAL A 298       0.230  20.380  32.101  1.00 43.77           H  
ATOM   4437 HG13 VAL A 298      -1.422  19.783  31.885  1.00 43.77           H  
ATOM   4438  CG2 VAL A 298       0.514  21.448  29.591  1.00 43.77           C  
ATOM   4439 HG21 VAL A 298       0.628  21.436  28.508  1.00 43.77           H  
ATOM   4440 HG22 VAL A 298       1.490  21.318  30.060  1.00 43.77           H  
ATOM   4441 HG23 VAL A 298       0.097  22.414  29.874  1.00 43.77           H  
ATOM   4442  N   ASP A 299      -0.163  16.861  30.934  1.00 42.44           N  
ATOM   4443  H   ASP A 299       0.812  17.056  31.111  1.00 42.44           H  
ATOM   4444  CA  ASP A 299      -0.735  15.913  31.900  1.00 42.44           C  
ATOM   4445  HA  ASP A 299       0.135  15.380  32.282  1.00 42.44           H  
ATOM   4446  C   ASP A 299      -1.680  14.788  31.418  1.00 42.44           C  
ATOM   4447  CB  ASP A 299      -1.252  16.683  33.128  1.00 42.44           C  
ATOM   4448  HB2 ASP A 299      -2.098  17.304  32.833  1.00 42.44           H  
ATOM   4449  HB3 ASP A 299      -1.600  15.965  33.871  1.00 42.44           H  
ATOM   4450  O   ASP A 299      -2.890  14.951  31.276  1.00 42.44           O  
ATOM   4451  CG  ASP A 299      -0.164  17.560  33.771  1.00 42.44           C  
ATOM   4452  OD1 ASP A 299       1.035  17.218  33.622  1.00 42.44           O  
ATOM   4453  OD2 ASP A 299      -0.533  18.551  34.437  1.00 42.44           O  
ATOM   4454  N   LEU A 300      -1.102  13.573  31.384  1.00 51.10           N  
ATOM   4455  H   LEU A 300      -0.099  13.593  31.499  1.00 51.10           H  
ATOM   4456  CA  LEU A 300      -1.673  12.219  31.189  1.00 51.10           C  
ATOM   4457  HA  LEU A 300      -2.003  12.124  30.154  1.00 51.10           H  
ATOM   4458  C   LEU A 300      -2.893  11.838  32.069  1.00 51.10           C  
ATOM   4459  CB  LEU A 300      -0.528  11.209  31.469  1.00 51.10           C  
ATOM   4460  HB2 LEU A 300      -0.002  11.507  32.376  1.00 51.10           H  
ATOM   4461  HB3 LEU A 300      -0.962  10.234  31.691  1.00 51.10           H  
ATOM   4462  O   LEU A 300      -3.285  10.671  32.121  1.00 51.10           O  
ATOM   4463  CG  LEU A 300       0.467  11.014  30.308  1.00 51.10           C  
ATOM   4464  HG  LEU A 300       0.154  11.594  29.440  1.00 51.10           H  
ATOM   4465  CD1 LEU A 300       1.882  11.449  30.705  1.00 51.10           C  
ATOM   4466 HD11 LEU A 300       2.233  10.864  31.554  1.00 51.10           H  
ATOM   4467 HD12 LEU A 300       2.555  11.314  29.858  1.00 51.10           H  
ATOM   4468 HD13 LEU A 300       1.871  12.506  30.970  1.00 51.10           H  
ATOM   4469  CD2 LEU A 300       0.539   9.534  29.912  1.00 51.10           C  
ATOM   4470 HD21 LEU A 300       0.859   8.928  30.759  1.00 51.10           H  
ATOM   4471 HD22 LEU A 300      -0.451   9.215  29.585  1.00 51.10           H  
ATOM   4472 HD23 LEU A 300       1.231   9.412  29.079  1.00 51.10           H  
ATOM   4473  N   ILE A 301      -3.469  12.774  32.821  1.00 49.66           N  
ATOM   4474  H   ILE A 301      -3.190  13.729  32.643  1.00 49.66           H  
ATOM   4475  CA  ILE A 301      -4.514  12.516  33.820  1.00 49.66           C  
ATOM   4476  HA  ILE A 301      -4.555  11.445  34.014  1.00 49.66           H  
ATOM   4477  C   ILE A 301      -5.911  12.877  33.281  1.00 49.66           C  
ATOM   4478  CB  ILE A 301      -4.125  13.191  35.161  1.00 49.66           C  
ATOM   4479  HB  ILE A 301      -4.022  14.263  34.991  1.00 49.66           H  
ATOM   4480  O   ILE A 301      -6.898  12.335  33.771  1.00 49.66           O  
ATOM   4481  CG1 ILE A 301      -2.764  12.630  35.661  1.00 49.66           C  
ATOM   4482 HG12 ILE A 301      -2.018  12.717  34.871  1.00 49.66           H  
ATOM   4483 HG13 ILE A 301      -2.875  11.572  35.897  1.00 49.66           H  
ATOM   4484  CG2 ILE A 301      -5.204  12.972  36.239  1.00 49.66           C  
ATOM   4485 HG21 ILE A 301      -6.137  13.445  35.932  1.00 49.66           H  
ATOM   4486 HG22 ILE A 301      -4.912  13.435  37.181  1.00 49.66           H  
ATOM   4487 HG23 ILE A 301      -5.379  11.907  36.388  1.00 49.66           H  
ATOM   4488  CD1 ILE A 301      -2.175  13.352  36.879  1.00 49.66           C  
ATOM   4489 HD11 ILE A 301      -2.780  13.171  37.767  1.00 49.66           H  
ATOM   4490 HD12 ILE A 301      -1.169  12.977  37.066  1.00 49.66           H  
ATOM   4491 HD13 ILE A 301      -2.121  14.423  36.683  1.00 49.66           H  
ATOM   4492  N   PHE A 302      -6.012  13.700  32.227  1.00 46.23           N  
ATOM   4493  H   PHE A 302      -5.166  14.097  31.845  1.00 46.23           H  
ATOM   4494  CA  PHE A 302      -7.295  14.126  31.636  1.00 46.23           C  
ATOM   4495  HA  PHE A 302      -8.109  13.717  32.234  1.00 46.23           H  
ATOM   4496  C   PHE A 302      -7.560  13.599  30.213  1.00 46.23           C  
ATOM   4497  CB  PHE A 302      -7.411  15.653  31.733  1.00 46.23           C  
ATOM   4498  HB2 PHE A 302      -6.549  16.111  31.248  1.00 46.23           H  
ATOM   4499  HB3 PHE A 302      -8.301  15.980  31.195  1.00 46.23           H  
ATOM   4500  O   PHE A 302      -8.585  13.933  29.616  1.00 46.23           O  
ATOM   4501  CG  PHE A 302      -7.532  16.152  33.158  1.00 46.23           C  
ATOM   4502  CD1 PHE A 302      -8.762  16.043  33.836  1.00 46.23           C  
ATOM   4503  HD1 PHE A 302      -9.615  15.605  33.338  1.00 46.23           H  
ATOM   4504  CD2 PHE A 302      -6.418  16.706  33.816  1.00 46.23           C  
ATOM   4505  HD2 PHE A 302      -5.473  16.788  33.301  1.00 46.23           H  
ATOM   4506  CE1 PHE A 302      -8.880  16.492  35.162  1.00 46.23           C  
ATOM   4507  HE1 PHE A 302      -9.825  16.399  35.677  1.00 46.23           H  
ATOM   4508  CE2 PHE A 302      -6.536  17.155  35.144  1.00 46.23           C  
ATOM   4509  HE2 PHE A 302      -5.678  17.581  35.642  1.00 46.23           H  
ATOM   4510  CZ  PHE A 302      -7.767  17.050  35.817  1.00 46.23           C  
ATOM   4511  HZ  PHE A 302      -7.856  17.394  36.836  1.00 46.23           H  
ATOM   4512  N   ASP A 303      -6.692  12.729  29.688  1.00 53.08           N  
ATOM   4513  H   ASP A 303      -5.841  12.542  30.198  1.00 53.08           H  
ATOM   4514  CA  ASP A 303      -6.776  12.222  28.308  1.00 53.08           C  
ATOM   4515  HA  ASP A 303      -6.752  13.067  27.621  1.00 53.08           H  
ATOM   4516  C   ASP A 303      -8.067  11.450  28.000  1.00 53.08           C  
ATOM   4517  CB  ASP A 303      -5.570  11.308  28.012  1.00 53.08           C  
ATOM   4518  HB2 ASP A 303      -5.423  10.625  28.849  1.00 53.08           H  
ATOM   4519  HB3 ASP A 303      -5.795  10.704  27.133  1.00 53.08           H  
ATOM   4520  O   ASP A 303      -8.457  11.370  26.842  1.00 53.08           O  
ATOM   4521  CG  ASP A 303      -4.267  12.056  27.717  1.00 53.08           C  
ATOM   4522  OD1 ASP A 303      -4.342  13.239  27.327  1.00 53.08           O  
ATOM   4523  OD2 ASP A 303      -3.204  11.409  27.866  1.00 53.08           O  
ATOM   4524  N   GLN A 304      -8.751  10.878  28.997  1.00 51.64           N  
ATOM   4525  H   GLN A 304      -8.419  11.006  29.942  1.00 51.64           H  
ATOM   4526  CA  GLN A 304      -9.981  10.112  28.752  1.00 51.64           C  
ATOM   4527  HA  GLN A 304      -9.901   9.633  27.777  1.00 51.64           H  
ATOM   4528  C   GLN A 304     -11.234  10.992  28.647  1.00 51.64           C  
ATOM   4529  CB  GLN A 304     -10.137   8.994  29.795  1.00 51.64           C  
ATOM   4530  HB2 GLN A 304     -11.155   8.608  29.747  1.00 51.64           H  
ATOM   4531  HB3 GLN A 304      -9.958   9.385  30.797  1.00 51.64           H  
ATOM   4532  O   GLN A 304     -12.067  10.732  27.786  1.00 51.64           O  
ATOM   4533  CG  GLN A 304      -9.165   7.845  29.485  1.00 51.64           C  
ATOM   4534  HG2 GLN A 304      -8.142   8.218  29.541  1.00 51.64           H  
ATOM   4535  HG3 GLN A 304      -9.341   7.499  28.466  1.00 51.64           H  
ATOM   4536  CD  GLN A 304      -9.285   6.643  30.417  1.00 51.64           C  
ATOM   4537  NE2 GLN A 304      -8.508   5.607  30.180  1.00 51.64           N  
ATOM   4538 HE21 GLN A 304      -8.561   4.868  30.866  1.00 51.64           H  
ATOM   4539 HE22 GLN A 304      -7.814   5.663  29.449  1.00 51.64           H  
ATOM   4540  OE1 GLN A 304     -10.049   6.571  31.362  1.00 51.64           O  
ATOM   4541  N   ASP A 305     -11.347  12.053  29.450  1.00 47.51           N  
ATOM   4542  H   ASP A 305     -10.618  12.237  30.124  1.00 47.51           H  
ATOM   4543  CA  ASP A 305     -12.569  12.873  29.503  1.00 47.51           C  
ATOM   4544  HA  ASP A 305     -13.427  12.255  29.241  1.00 47.51           H  
ATOM   4545  C   ASP A 305     -12.544  14.037  28.496  1.00 47.51           C  
ATOM   4546  CB  ASP A 305     -12.784  13.383  30.938  1.00 47.51           C  
ATOM   4547  HB2 ASP A 305     -13.571  14.137  30.920  1.00 47.51           H  
ATOM   4548  HB3 ASP A 305     -11.870  13.865  31.284  1.00 47.51           H  
ATOM   4549  O   ASP A 305     -13.586  14.456  27.988  1.00 47.51           O  
ATOM   4550  CG  ASP A 305     -13.205  12.298  31.944  1.00 47.51           C  
ATOM   4551  OD1 ASP A 305     -13.664  11.214  31.521  1.00 47.51           O  
ATOM   4552  OD2 ASP A 305     -13.080  12.578  33.158  1.00 47.51           O  
ATOM   4553  N   VAL A 306     -11.355  14.547  28.150  1.00 50.85           N  
ATOM   4554  H   VAL A 306     -10.530  14.191  28.611  1.00 50.85           H  
ATOM   4555  CA  VAL A 306     -11.196  15.583  27.110  1.00 50.85           C  
ATOM   4556  HA  VAL A 306     -12.037  16.273  27.183  1.00 50.85           H  
ATOM   4557  C   VAL A 306     -11.253  14.966  25.706  1.00 50.85           C  
ATOM   4558  CB  VAL A 306      -9.907  16.399  27.338  1.00 50.85           C  
ATOM   4559  HB  VAL A 306      -9.043  15.745  27.221  1.00 50.85           H  
ATOM   4560  O   VAL A 306     -11.706  15.619  24.760  1.00 50.85           O  
ATOM   4561  CG1 VAL A 306      -9.781  17.570  26.352  1.00 50.85           C  
ATOM   4562 HG11 VAL A 306     -10.661  18.209  26.412  1.00 50.85           H  
ATOM   4563 HG12 VAL A 306      -9.677  17.192  25.335  1.00 50.85           H  
ATOM   4564 HG13 VAL A 306      -8.890  18.153  26.585  1.00 50.85           H  
ATOM   4565  CG2 VAL A 306      -9.879  17.009  28.748  1.00 50.85           C  
ATOM   4566 HG21 VAL A 306     -10.731  17.676  28.887  1.00 50.85           H  
ATOM   4567 HG22 VAL A 306      -9.918  16.225  29.504  1.00 50.85           H  
ATOM   4568 HG23 VAL A 306      -8.953  17.565  28.891  1.00 50.85           H  
ATOM   4569  N   ALA A 307     -10.882  13.686  25.572  1.00 56.47           N  
ATOM   4570  H   ALA A 307     -10.536  13.190  26.380  1.00 56.47           H  
ATOM   4571  CA  ALA A 307     -10.991  12.947  24.319  1.00 56.47           C  
ATOM   4572  HA  ALA A 307     -10.483  13.514  23.539  1.00 56.47           H  
ATOM   4573  C   ALA A 307     -12.435  12.753  23.855  1.00 56.47           C  
ATOM   4574  CB  ALA A 307     -10.294  11.592  24.447  1.00 56.47           C  
ATOM   4575  HB1 ALA A 307     -10.676  11.051  25.313  1.00 56.47           H  
ATOM   4576  HB2 ALA A 307     -10.479  11.000  23.551  1.00 56.47           H  
ATOM   4577  HB3 ALA A 307      -9.219  11.746  24.539  1.00 56.47           H  
ATOM   4578  O   ALA A 307     -12.635  12.714  22.652  1.00 56.47           O  
ATOM   4579  N   ASP A 308     -13.423  12.689  24.753  1.00 56.20           N  
ATOM   4580  H   ASP A 308     -13.185  12.641  25.733  1.00 56.20           H  
ATOM   4581  CA  ASP A 308     -14.832  12.498  24.376  1.00 56.20           C  
ATOM   4582  HA  ASP A 308     -14.869  11.846  23.503  1.00 56.20           H  
ATOM   4583  C   ASP A 308     -15.530  13.813  23.954  1.00 56.20           C  
ATOM   4584  CB  ASP A 308     -15.579  11.770  25.514  1.00 56.20           C  
ATOM   4585  HB2 ASP A 308     -15.298  12.212  26.470  1.00 56.20           H  
ATOM   4586  HB3 ASP A 308     -16.648  11.933  25.379  1.00 56.20           H  
ATOM   4587  O   ASP A 308     -16.516  13.794  23.214  1.00 56.20           O  
ATOM   4588  CG  ASP A 308     -15.354  10.242  25.562  1.00 56.20           C  
ATOM   4589  OD1 ASP A 308     -14.792   9.671  24.597  1.00 56.20           O  
ATOM   4590  OD2 ASP A 308     -15.841   9.609  26.528  1.00 56.20           O  
ATOM   4591  N   LEU A 309     -15.007  14.976  24.365  1.00 50.61           N  
ATOM   4592  H   LEU A 309     -14.197  14.926  24.967  1.00 50.61           H  
ATOM   4593  CA  LEU A 309     -15.584  16.297  24.059  1.00 50.61           C  
ATOM   4594  HA  LEU A 309     -16.620  16.161  23.749  1.00 50.61           H  
ATOM   4595  C   LEU A 309     -14.908  17.015  22.876  1.00 50.61           C  
ATOM   4596  CB  LEU A 309     -15.580  17.148  25.344  1.00 50.61           C  
ATOM   4597  HB2 LEU A 309     -15.714  18.198  25.083  1.00 50.61           H  
ATOM   4598  HB3 LEU A 309     -14.604  17.048  25.819  1.00 50.61           H  
ATOM   4599  O   LEU A 309     -15.511  17.905  22.277  1.00 50.61           O  
ATOM   4600  CG  LEU A 309     -16.684  16.744  26.342  1.00 50.61           C  
ATOM   4601  HG  LEU A 309     -16.723  15.659  26.436  1.00 50.61           H  
ATOM   4602  CD1 LEU A 309     -16.385  17.332  27.721  1.00 50.61           C  
ATOM   4603 HD11 LEU A 309     -17.164  17.039  28.424  1.00 50.61           H  
ATOM   4604 HD12 LEU A 309     -15.436  16.931  28.079  1.00 50.61           H  
ATOM   4605 HD13 LEU A 309     -16.323  18.419  27.666  1.00 50.61           H  
ATOM   4606  CD2 LEU A 309     -18.062  17.260  25.905  1.00 50.61           C  
ATOM   4607 HD21 LEU A 309     -18.339  16.811  24.952  1.00 50.61           H  
ATOM   4608 HD22 LEU A 309     -18.808  16.975  26.647  1.00 50.61           H  
ATOM   4609 HD23 LEU A 309     -18.042  18.345  25.804  1.00 50.61           H  
ATOM   4610  N   ALA A 310     -13.696  16.613  22.482  1.00 51.30           N  
ATOM   4611  H   ALA A 310     -13.229  15.908  23.034  1.00 51.30           H  
ATOM   4612  CA  ALA A 310     -12.963  17.194  21.348  1.00 51.30           C  
ATOM   4613  HA  ALA A 310     -13.235  18.247  21.279  1.00 51.30           H  
ATOM   4614  C   ALA A 310     -13.311  16.571  19.966  1.00 51.30           C  
ATOM   4615  CB  ALA A 310     -11.464  17.138  21.678  1.00 51.30           C  
ATOM   4616  HB1 ALA A 310     -11.140  16.100  21.748  1.00 51.30           H  
ATOM   4617  HB2 ALA A 310     -10.892  17.640  20.898  1.00 51.30           H  
ATOM   4618  HB3 ALA A 310     -11.275  17.632  22.631  1.00 51.30           H  
ATOM   4619  O   ALA A 310     -12.641  16.855  18.973  1.00 51.30           O  
ATOM   4620  N   LEU A 311     -14.357  15.733  19.881  1.00 57.42           N  
ATOM   4621  H   LEU A 311     -14.873  15.586  20.737  1.00 57.42           H  
ATOM   4622  CA  LEU A 311     -14.624  14.774  18.786  1.00 57.42           C  
ATOM   4623  HA  LEU A 311     -13.657  14.466  18.389  1.00 57.42           H  
ATOM   4624  C   LEU A 311     -15.388  15.285  17.554  1.00 57.42           C  
ATOM   4625  CB  LEU A 311     -15.338  13.531  19.361  1.00 57.42           C  
ATOM   4626  HB2 LEU A 311     -16.128  13.864  20.034  1.00 57.42           H  
ATOM   4627  HB3 LEU A 311     -15.808  12.939  18.576  1.00 57.42           H  
ATOM   4628  O   LEU A 311     -15.864  14.477  16.752  1.00 57.42           O  
ATOM   4629  CG  LEU A 311     -14.399  12.591  20.107  1.00 57.42           C  
ATOM   4630  HG  LEU A 311     -13.854  13.220  20.811  1.00 57.42           H  
ATOM   4631  CD1 LEU A 311     -15.212  11.529  20.842  1.00 57.42           C  
ATOM   4632 HD11 LEU A 311     -15.729  10.887  20.130  1.00 57.42           H  
ATOM   4633 HD12 LEU A 311     -14.549  10.924  21.459  1.00 57.42           H  
ATOM   4634 HD13 LEU A 311     -15.950  12.002  21.489  1.00 57.42           H  
ATOM   4635  CD2 LEU A 311     -13.412  11.861  19.188  1.00 57.42           C  
ATOM   4636 HD21 LEU A 311     -12.737  12.570  18.709  1.00 57.42           H  
ATOM   4637 HD22 LEU A 311     -12.811  11.180  19.791  1.00 57.42           H  
ATOM   4638 HD23 LEU A 311     -13.956  11.294  18.432  1.00 57.42           H  
ATOM   4639  N   ALA A 312     -15.513  16.591  17.334  1.00 63.38           N  
ATOM   4640  H   ALA A 312     -15.065  17.238  17.968  1.00 63.38           H  
ATOM   4641  CA  ALA A 312     -15.966  17.054  16.024  1.00 63.38           C  
ATOM   4642  HA  ALA A 312     -16.764  16.405  15.664  1.00 63.38           H  
ATOM   4643  C   ALA A 312     -14.798  16.933  15.029  1.00 63.38           C  
ATOM   4644  CB  ALA A 312     -16.575  18.453  16.137  1.00 63.38           C  
ATOM   4645  HB1 ALA A 312     -16.920  18.780  15.156  1.00 63.38           H  
ATOM   4646  HB2 ALA A 312     -17.419  18.436  16.826  1.00 63.38           H  
ATOM   4647  HB3 ALA A 312     -15.826  19.156  16.501  1.00 63.38           H  
ATOM   4648  O   ALA A 312     -14.057  17.891  14.806  1.00 63.38           O  
ATOM   4649  N   ALA A 313     -14.597  15.731  14.476  1.00 72.75           N  
ATOM   4650  H   ALA A 313     -15.167  14.959  14.793  1.00 72.75           H  
ATOM   4651  CA  ALA A 313     -13.646  15.514  13.391  1.00 72.75           C  
ATOM   4652  HA  ALA A 313     -12.645  15.685  13.787  1.00 72.75           H  
ATOM   4653  C   ALA A 313     -13.957  16.510  12.257  1.00 72.75           C  
ATOM   4654  CB  ALA A 313     -13.722  14.061  12.901  1.00 72.75           C  
ATOM   4655  HB1 ALA A 313     -12.995  13.908  12.104  1.00 72.75           H  
ATOM   4656  HB2 ALA A 313     -13.494  13.381  13.722  1.00 72.75           H  
ATOM   4657  HB3 ALA A 313     -14.718  13.849  12.513  1.00 72.75           H  
ATOM   4658  O   ALA A 313     -15.112  16.565  11.826  1.00 72.75           O  
ATOM   4659  N   PRO A 314     -12.975  17.296  11.769  1.00 80.83           N  
ATOM   4660  CA  PRO A 314     -13.222  18.305  10.735  1.00 80.83           C  
ATOM   4661  HA  PRO A 314     -13.888  19.067  11.140  1.00 80.83           H  
ATOM   4662  C   PRO A 314     -13.845  17.734   9.460  1.00 80.83           C  
ATOM   4663  CB  PRO A 314     -11.850  18.917  10.439  1.00 80.83           C  
ATOM   4664  HB2 PRO A 314     -11.933  19.960  10.132  1.00 80.83           H  
ATOM   4665  HB3 PRO A 314     -11.327  18.335   9.680  1.00 80.83           H  
ATOM   4666  O   PRO A 314     -14.587  18.429   8.772  1.00 80.83           O  
ATOM   4667  CG  PRO A 314     -11.123  18.775  11.772  1.00 80.83           C  
ATOM   4668  HG2 PRO A 314     -10.039  18.793  11.658  1.00 80.83           H  
ATOM   4669  HG3 PRO A 314     -11.447  19.567  12.447  1.00 80.83           H  
ATOM   4670  CD  PRO A 314     -11.621  17.430  12.290  1.00 80.83           C  
ATOM   4671  HD2 PRO A 314     -11.606  17.439  13.380  1.00 80.83           H  
ATOM   4672  HD3 PRO A 314     -10.995  16.625  11.906  1.00 80.83           H  
ATOM   4673  N   ASN A 315     -13.540  16.471   9.156  1.00 84.98           N  
ATOM   4674  H   ASN A 315     -12.962  15.949   9.799  1.00 84.98           H  
ATOM   4675  CA  ASN A 315     -14.118  15.741   8.044  1.00 84.98           C  
ATOM   4676  HA  ASN A 315     -14.753  16.413   7.466  1.00 84.98           H  
ATOM   4677  C   ASN A 315     -15.024  14.612   8.577  1.00 84.98           C  
ATOM   4678  CB  ASN A 315     -12.961  15.311   7.124  1.00 84.98           C  
ATOM   4679  HB2 ASN A 315     -12.403  16.199   6.828  1.00 84.98           H  
ATOM   4680  HB3 ASN A 315     -12.284  14.646   7.659  1.00 84.98           H  
ATOM   4681  O   ASN A 315     -14.592  13.768   9.370  1.00 84.98           O  
ATOM   4682  CG  ASN A 315     -13.441  14.630   5.859  1.00 84.98           C  
ATOM   4683  ND2 ASN A 315     -12.707  14.706   4.776  1.00 84.98           N  
ATOM   4684 HD21 ASN A 315     -13.155  14.317   3.959  1.00 84.98           H  
ATOM   4685 HD22 ASN A 315     -12.010  15.428   4.657  1.00 84.98           H  
ATOM   4686  OD1 ASN A 315     -14.481  13.998   5.829  1.00 84.98           O  
ATOM   4687  N   GLU A 316     -16.284  14.594   8.126  1.00 87.41           N  
ATOM   4688  H   GLU A 316     -16.557  15.285   7.442  1.00 87.41           H  
ATOM   4689  CA  GLU A 316     -17.321  13.660   8.584  1.00 87.41           C  
ATOM   4690  HA  GLU A 316     -17.473  13.812   9.652  1.00 87.41           H  
ATOM   4691  C   GLU A 316     -16.945  12.185   8.372  1.00 87.41           C  
ATOM   4692  CB  GLU A 316     -18.648  13.942   7.862  1.00 87.41           C  
ATOM   4693  HB2 GLU A 316     -18.507  13.828   6.787  1.00 87.41           H  
ATOM   4694  HB3 GLU A 316     -19.371  13.198   8.199  1.00 87.41           H  
ATOM   4695  O   GLU A 316     -17.309  11.316   9.173  1.00 87.41           O  
ATOM   4696  CG  GLU A 316     -19.216  15.339   8.159  1.00 87.41           C  
ATOM   4697  HG2 GLU A 316     -19.181  15.498   9.237  1.00 87.41           H  
ATOM   4698  HG3 GLU A 316     -18.585  16.089   7.683  1.00 87.41           H  
ATOM   4699  CD  GLU A 316     -20.668  15.509   7.677  1.00 87.41           C  
ATOM   4700  OE1 GLU A 316     -21.352  16.393   8.240  1.00 87.41           O  
ATOM   4701  OE2 GLU A 316     -21.113  14.717   6.816  1.00 87.41           O  
ATOM   4702  N   ASP A 317     -16.147  11.892   7.345  1.00 88.71           N  
ATOM   4703  H   ASP A 317     -15.880  12.638   6.719  1.00 88.71           H  
ATOM   4704  CA  ASP A 317     -15.716  10.533   7.016  1.00 88.71           C  
ATOM   4705  HA  ASP A 317     -16.597   9.899   6.920  1.00 88.71           H  
ATOM   4706  C   ASP A 317     -14.813   9.908   8.090  1.00 88.71           C  
ATOM   4707  CB  ASP A 317     -14.975  10.567   5.674  1.00 88.71           C  
ATOM   4708  HB2 ASP A 317     -14.435   9.628   5.554  1.00 88.71           H  
ATOM   4709  HB3 ASP A 317     -14.231  11.363   5.684  1.00 88.71           H  
ATOM   4710  O   ASP A 317     -14.740   8.673   8.221  1.00 88.71           O  
ATOM   4711  CG  ASP A 317     -15.908  10.723   4.472  1.00 88.71           C  
ATOM   4712  OD1 ASP A 317     -17.068  10.265   4.585  1.00 88.71           O  
ATOM   4713  OD2 ASP A 317     -15.402  11.177   3.426  1.00 88.71           O  
ATOM   4714  N   PHE A 318     -14.141  10.745   8.884  1.00 88.15           N  
ATOM   4715  H   PHE A 318     -14.308  11.732   8.749  1.00 88.15           H  
ATOM   4716  CA  PHE A 318     -13.169  10.364   9.912  1.00 88.15           C  
ATOM   4717  HA  PHE A 318     -12.883   9.324   9.756  1.00 88.15           H  
ATOM   4718  C   PHE A 318     -13.731  10.422  11.337  1.00 88.15           C  
ATOM   4719  CB  PHE A 318     -11.903  11.207   9.747  1.00 88.15           C  
ATOM   4720  HB2 PHE A 318     -12.170  12.262   9.811  1.00 88.15           H  
ATOM   4721  HB3 PHE A 318     -11.220  10.995  10.569  1.00 88.15           H  
ATOM   4722  O   PHE A 318     -12.977  10.288  12.302  1.00 88.15           O  
ATOM   4723  CG  PHE A 318     -11.175  10.949   8.445  1.00 88.15           C  
ATOM   4724  CD1 PHE A 318     -10.205   9.934   8.356  1.00 88.15           C  
ATOM   4725  HD1 PHE A 318      -9.983   9.324   9.219  1.00 88.15           H  
ATOM   4726  CD2 PHE A 318     -11.488  11.706   7.306  1.00 88.15           C  
ATOM   4727  HD2 PHE A 318     -12.269  12.451   7.351  1.00 88.15           H  
ATOM   4728  CE1 PHE A 318      -9.519   9.704   7.154  1.00 88.15           C  
ATOM   4729  HE1 PHE A 318      -8.780   8.919   7.092  1.00 88.15           H  
ATOM   4730  CE2 PHE A 318     -10.802  11.486   6.102  1.00 88.15           C  
ATOM   4731  HE2 PHE A 318     -11.054  12.075   5.232  1.00 88.15           H  
ATOM   4732  CZ  PHE A 318      -9.806  10.498   6.033  1.00 88.15           C  
ATOM   4733  HZ  PHE A 318      -9.270  10.345   5.108  1.00 88.15           H  
ATOM   4734  N   ARG A 319     -15.052  10.557  11.482  1.00 86.17           N  
ATOM   4735  H   ARG A 319     -15.608  10.728  10.656  1.00 86.17           H  
ATOM   4736  CA  ARG A 319     -15.726  10.452  12.781  1.00 86.17           C  
ATOM   4737  HA  ARG A 319     -15.289  11.193  13.451  1.00 86.17           H  
ATOM   4738  C   ARG A 319     -15.499   9.083  13.431  1.00 86.17           C  
ATOM   4739  CB  ARG A 319     -17.217  10.761  12.618  1.00 86.17           C  
ATOM   4740  HB2 ARG A 319     -17.636  10.132  11.832  1.00 86.17           H  
ATOM   4741  HB3 ARG A 319     -17.727  10.531  13.554  1.00 86.17           H  
ATOM   4742  O   ARG A 319     -15.444   8.055  12.745  1.00 86.17           O  
ATOM   4743  CG  ARG A 319     -17.436  12.244  12.272  1.00 86.17           C  
ATOM   4744  HG2 ARG A 319     -16.863  12.510  11.384  1.00 86.17           H  
ATOM   4745  HG3 ARG A 319     -17.078  12.864  13.093  1.00 86.17           H  
ATOM   4746  CD  ARG A 319     -18.915  12.544  12.020  1.00 86.17           C  
ATOM   4747  HD2 ARG A 319     -18.999  13.572  11.667  1.00 86.17           H  
ATOM   4748  HD3 ARG A 319     -19.288  11.876  11.244  1.00 86.17           H  
ATOM   4749  NE  ARG A 319     -19.692  12.379  13.262  1.00 86.17           N  
ATOM   4750  HE  ARG A 319     -19.187  12.030  14.064  1.00 86.17           H  
ATOM   4751  NH1 ARG A 319     -21.722  13.082  12.463  1.00 86.17           N  
ATOM   4752 HH11 ARG A 319     -21.300  13.248  11.561  1.00 86.17           H  
ATOM   4753 HH12 ARG A 319     -22.685  13.346  12.616  1.00 86.17           H  
ATOM   4754  NH2 ARG A 319     -21.503  12.500  14.616  1.00 86.17           N  
ATOM   4755 HH21 ARG A 319     -22.477  12.719  14.765  1.00 86.17           H  
ATOM   4756 HH22 ARG A 319     -20.940  12.144  15.375  1.00 86.17           H  
ATOM   4757  CZ  ARG A 319     -20.966  12.655  13.437  1.00 86.17           C  
ATOM   4758  N   ASP A 320     -15.371   9.099  14.757  1.00 83.27           N  
ATOM   4759  H   ASP A 320     -15.566   9.970  15.231  1.00 83.27           H  
ATOM   4760  CA  ASP A 320     -15.180   7.938  15.640  1.00 83.27           C  
ATOM   4761  HA  ASP A 320     -14.987   8.339  16.635  1.00 83.27           H  
ATOM   4762  C   ASP A 320     -13.961   7.068  15.295  1.00 83.27           C  
ATOM   4763  CB  ASP A 320     -16.475   7.118  15.750  1.00 83.27           C  
ATOM   4764  HB2 ASP A 320     -16.624   6.567  14.821  1.00 83.27           H  
ATOM   4765  HB3 ASP A 320     -16.369   6.392  16.556  1.00 83.27           H  
ATOM   4766  O   ASP A 320     -13.931   5.864  15.555  1.00 83.27           O  
ATOM   4767  CG  ASP A 320     -17.710   7.977  16.028  1.00 83.27           C  
ATOM   4768  OD1 ASP A 320     -17.571   9.017  16.708  1.00 83.27           O  
ATOM   4769  OD2 ASP A 320     -18.779   7.608  15.491  1.00 83.27           O  
ATOM   4770  N   LEU A 321     -12.948   7.638  14.650  1.00 86.06           N  
ATOM   4771  H   LEU A 321     -13.001   8.625  14.443  1.00 86.06           H  
ATOM   4772  CA  LEU A 321     -11.780   6.894  14.210  1.00 86.06           C  
ATOM   4773  HA  LEU A 321     -12.107   5.916  13.856  1.00 86.06           H  
ATOM   4774  C   LEU A 321     -10.775   6.697  15.352  1.00 86.06           C  
ATOM   4775  CB  LEU A 321     -11.185   7.663  13.042  1.00 86.06           C  
ATOM   4776  HB2 LEU A 321     -11.977   7.880  12.325  1.00 86.06           H  
ATOM   4777  HB3 LEU A 321     -10.806   8.611  13.424  1.00 86.06           H  
ATOM   4778  O   LEU A 321     -10.229   7.657  15.881  1.00 86.06           O  
ATOM   4779  CG  LEU A 321     -10.065   6.920  12.315  1.00 86.06           C  
ATOM   4780  HG  LEU A 321      -9.328   6.532  13.018  1.00 86.06           H  
ATOM   4781  CD1 LEU A 321     -10.597   5.767  11.462  1.00 86.06           C  
ATOM   4782 HD11 LEU A 321      -9.758   5.307  10.938  1.00 86.06           H  
ATOM   4783 HD12 LEU A 321     -11.070   5.020  12.099  1.00 86.06           H  
ATOM   4784 HD13 LEU A 321     -11.328   6.146  10.747  1.00 86.06           H  
ATOM   4785  CD2 LEU A 321      -9.398   7.950  11.419  1.00 86.06           C  
ATOM   4786 HD21 LEU A 321     -10.085   8.775  11.232  1.00 86.06           H  
ATOM   4787 HD22 LEU A 321      -9.134   7.512  10.456  1.00 86.06           H  
ATOM   4788 HD23 LEU A 321      -8.524   8.352  11.932  1.00 86.06           H  
ATOM   4789  N   VAL A 322     -10.468   5.440  15.678  1.00 85.29           N  
ATOM   4790  H   VAL A 322     -10.981   4.700  15.221  1.00 85.29           H  
ATOM   4791  CA  VAL A 322      -9.517   5.083  16.749  1.00 85.29           C  
ATOM   4792  HA  VAL A 322      -9.596   5.807  17.560  1.00 85.29           H  
ATOM   4793  C   VAL A 322      -8.080   5.095  16.253  1.00 85.29           C  
ATOM   4794  CB  VAL A 322      -9.817   3.680  17.304  1.00 85.29           C  
ATOM   4795  HB  VAL A 322      -9.709   2.950  16.502  1.00 85.29           H  
ATOM   4796  O   VAL A 322      -7.172   5.578  16.919  1.00 85.29           O  
ATOM   4797  CG1 VAL A 322      -8.881   3.267  18.446  1.00 85.29           C  
ATOM   4798 HG11 VAL A 322      -9.173   2.294  18.839  1.00 85.29           H  
ATOM   4799 HG12 VAL A 322      -8.934   4.004  19.248  1.00 85.29           H  
ATOM   4800 HG13 VAL A 322      -7.851   3.200  18.098  1.00 85.29           H  
ATOM   4801  CG2 VAL A 322     -11.243   3.588  17.819  1.00 85.29           C  
ATOM   4802 HG21 VAL A 322     -11.413   2.593  18.231  1.00 85.29           H  
ATOM   4803 HG22 VAL A 322     -11.407   4.337  18.594  1.00 85.29           H  
ATOM   4804 HG23 VAL A 322     -11.949   3.755  17.006  1.00 85.29           H  
ATOM   4805  N   SER A 323      -7.847   4.485  15.092  1.00 86.97           N  
ATOM   4806  H   SER A 323      -8.635   4.176  14.541  1.00 86.97           H  
ATOM   4807  CA  SER A 323      -6.501   4.310  14.561  1.00 86.97           C  
ATOM   4808  HA  SER A 323      -5.889   5.143  14.908  1.00 86.97           H  
ATOM   4809  C   SER A 323      -6.511   4.358  13.043  1.00 86.97           C  
ATOM   4810  CB  SER A 323      -5.861   3.020  15.098  1.00 86.97           C  
ATOM   4811  HB2 SER A 323      -4.784   3.081  14.939  1.00 86.97           H  
ATOM   4812  HB3 SER A 323      -6.036   2.948  16.171  1.00 86.97           H  
ATOM   4813  O   SER A 323      -7.451   3.880  12.405  1.00 86.97           O  
ATOM   4814  OG  SER A 323      -6.336   1.845  14.460  1.00 86.97           O  
ATOM   4815  HG  SER A 323      -7.282   1.754  14.601  1.00 86.97           H  
ATOM   4816  N   LEU A 324      -5.449   4.933  12.477  1.00 90.65           N  
ATOM   4817  H   LEU A 324      -4.741   5.312  13.089  1.00 90.65           H  
ATOM   4818  CA  LEU A 324      -5.145   4.916  11.050  1.00 90.65           C  
ATOM   4819  HA  LEU A 324      -5.902   4.331  10.528  1.00 90.65           H  
ATOM   4820  C   LEU A 324      -3.802   4.239  10.823  1.00 90.65           C  
ATOM   4821  CB  LEU A 324      -5.108   6.342  10.474  1.00 90.65           C  
ATOM   4822  HB2 LEU A 324      -4.525   6.342   9.553  1.00 90.65           H  
ATOM   4823  HB3 LEU A 324      -4.600   6.991  11.187  1.00 90.65           H  
ATOM   4824  O   LEU A 324      -2.814   4.524  11.500  1.00 90.65           O  
ATOM   4825  CG  LEU A 324      -6.492   6.914  10.161  1.00 90.65           C  
ATOM   4826  HG  LEU A 324      -7.115   6.775  11.045  1.00 90.65           H  
ATOM   4827  CD1 LEU A 324      -6.362   8.404   9.837  1.00 90.65           C  
ATOM   4828 HD11 LEU A 324      -7.341   8.830   9.617  1.00 90.65           H  
ATOM   4829 HD12 LEU A 324      -5.954   8.935  10.697  1.00 90.65           H  
ATOM   4830 HD13 LEU A 324      -5.715   8.550   8.972  1.00 90.65           H  
ATOM   4831  CD2 LEU A 324      -7.135   6.221   8.952  1.00 90.65           C  
ATOM   4832 HD21 LEU A 324      -6.467   6.265   8.092  1.00 90.65           H  
ATOM   4833 HD22 LEU A 324      -7.360   5.181   9.189  1.00 90.65           H  
ATOM   4834 HD23 LEU A 324      -8.068   6.718   8.689  1.00 90.65           H  
ATOM   4835  N   SER A 325      -3.738   3.380   9.814  1.00 90.90           N  
ATOM   4836  H   SER A 325      -4.594   3.141   9.334  1.00 90.90           H  
ATOM   4837  CA  SER A 325      -2.487   2.770   9.396  1.00 90.90           C  
ATOM   4838  HA  SER A 325      -1.990   2.401  10.294  1.00 90.90           H  
ATOM   4839  C   SER A 325      -1.551   3.784   8.729  1.00 90.90           C  
ATOM   4840  CB  SER A 325      -2.752   1.565   8.488  1.00 90.90           C  
ATOM   4841  HB2 SER A 325      -3.567   0.974   8.907  1.00 90.90           H  
ATOM   4842  HB3 SER A 325      -1.859   0.941   8.460  1.00 90.90           H  
ATOM   4843  O   SER A 325      -1.948   4.846   8.233  1.00 90.90           O  
ATOM   4844  OG  SER A 325      -3.073   1.948   7.162  1.00 90.90           O  
ATOM   4845  HG  SER A 325      -2.325   2.394   6.757  1.00 90.90           H  
ATOM   4846  N   ARG A 326      -0.280   3.386   8.612  1.00 91.08           N  
ATOM   4847  H   ARG A 326      -0.004   2.545   9.098  1.00 91.08           H  
ATOM   4848  CA  ARG A 326       0.664   4.007   7.673  1.00 91.08           C  
ATOM   4849  HA  ARG A 326       0.782   5.048   7.973  1.00 91.08           H  
ATOM   4850  C   ARG A 326       0.100   3.999   6.236  1.00 91.08           C  
ATOM   4851  CB  ARG A 326       2.031   3.310   7.775  1.00 91.08           C  
ATOM   4852  HB2 ARG A 326       2.354   3.324   8.816  1.00 91.08           H  
ATOM   4853  HB3 ARG A 326       2.764   3.874   7.198  1.00 91.08           H  
ATOM   4854  O   ARG A 326      -0.705   3.113   5.928  1.00 91.08           O  
ATOM   4855  CG  ARG A 326       2.028   1.859   7.266  1.00 91.08           C  
ATOM   4856  HG2 ARG A 326       1.341   1.256   7.860  1.00 91.08           H  
ATOM   4857  HG3 ARG A 326       1.719   1.833   6.221  1.00 91.08           H  
ATOM   4858  CD  ARG A 326       3.443   1.288   7.374  1.00 91.08           C  
ATOM   4859  HD2 ARG A 326       4.113   1.925   6.797  1.00 91.08           H  
ATOM   4860  HD3 ARG A 326       3.754   1.303   8.419  1.00 91.08           H  
ATOM   4861  NE  ARG A 326       3.512  -0.090   6.858  1.00 91.08           N  
ATOM   4862  HE  ARG A 326       2.631  -0.533   6.638  1.00 91.08           H  
ATOM   4863  NH1 ARG A 326       5.803  -0.233   6.754  1.00 91.08           N  
ATOM   4864 HH11 ARG A 326       5.871   0.720   7.083  1.00 91.08           H  
ATOM   4865 HH12 ARG A 326       6.645  -0.754   6.555  1.00 91.08           H  
ATOM   4866  NH2 ARG A 326       4.563  -1.988   6.166  1.00 91.08           N  
ATOM   4867 HH21 ARG A 326       3.667  -2.437   6.039  1.00 91.08           H  
ATOM   4868 HH22 ARG A 326       5.418  -2.486   5.964  1.00 91.08           H  
ATOM   4869  CZ  ARG A 326       4.620  -0.759   6.597  1.00 91.08           C  
ATOM   4870  N   PRO A 327       0.514   4.940   5.368  1.00 91.99           N  
ATOM   4871  CA  PRO A 327       0.079   4.963   3.978  1.00 91.99           C  
ATOM   4872  HA  PRO A 327      -1.009   4.941   3.927  1.00 91.99           H  
ATOM   4873  C   PRO A 327       0.630   3.758   3.209  1.00 91.99           C  
ATOM   4874  CB  PRO A 327       0.572   6.296   3.408  1.00 91.99           C  
ATOM   4875  HB2 PRO A 327      -0.178   7.066   3.587  1.00 91.99           H  
ATOM   4876  HB3 PRO A 327       0.802   6.233   2.345  1.00 91.99           H  
ATOM   4877  O   PRO A 327       1.793   3.372   3.365  1.00 91.99           O  
ATOM   4878  CG  PRO A 327       1.817   6.591   4.242  1.00 91.99           C  
ATOM   4879  HG2 PRO A 327       2.670   6.051   3.831  1.00 91.99           H  
ATOM   4880  HG3 PRO A 327       2.026   7.660   4.289  1.00 91.99           H  
ATOM   4881  CD  PRO A 327       1.460   6.022   5.615  1.00 91.99           C  
ATOM   4882  HD2 PRO A 327       2.366   5.675   6.110  1.00 91.99           H  
ATOM   4883  HD3 PRO A 327       0.979   6.794   6.215  1.00 91.99           H  
ATOM   4884  N   PHE A 328      -0.212   3.184   2.362  1.00 91.37           N  
ATOM   4885  H   PHE A 328      -1.163   3.522   2.338  1.00 91.37           H  
ATOM   4886  CA  PHE A 328       0.123   2.144   1.404  1.00 91.37           C  
ATOM   4887  HA  PHE A 328       1.168   1.854   1.522  1.00 91.37           H  
ATOM   4888  C   PHE A 328      -0.070   2.698  -0.002  1.00 91.37           C  
ATOM   4889  CB  PHE A 328      -0.756   0.913   1.644  1.00 91.37           C  
ATOM   4890  HB2 PHE A 328      -1.802   1.217   1.601  1.00 91.37           H  
ATOM   4891  HB3 PHE A 328      -0.587   0.196   0.840  1.00 91.37           H  
ATOM   4892  O   PHE A 328      -1.115   3.247  -0.324  1.00 91.37           O  
ATOM   4893  CG  PHE A 328      -0.521   0.221   2.968  1.00 91.37           C  
ATOM   4894  CD1 PHE A 328       0.552  -0.676   3.109  1.00 91.37           C  
ATOM   4895  HD1 PHE A 328       1.212  -0.857   2.272  1.00 91.37           H  
ATOM   4896  CD2 PHE A 328      -1.386   0.455   4.051  1.00 91.37           C  
ATOM   4897  HD2 PHE A 328      -2.206   1.150   3.947  1.00 91.37           H  
ATOM   4898  CE1 PHE A 328       0.760  -1.344   4.329  1.00 91.37           C  
ATOM   4899  HE1 PHE A 328       1.572  -2.049   4.419  1.00 91.37           H  
ATOM   4900  CE2 PHE A 328      -1.183  -0.218   5.268  1.00 91.37           C  
ATOM   4901  HE2 PHE A 328      -1.865  -0.051   6.089  1.00 91.37           H  
ATOM   4902  CZ  PHE A 328      -0.110  -1.113   5.411  1.00 91.37           C  
ATOM   4903  HZ  PHE A 328       0.026  -1.636   6.346  1.00 91.37           H  
ATOM   4904  N   TYR A 329       0.936   2.550  -0.853  1.00 91.24           N  
ATOM   4905  H   TYR A 329       1.784   2.091  -0.551  1.00 91.24           H  
ATOM   4906  CA  TYR A 329       0.834   2.953  -2.249  1.00 91.24           C  
ATOM   4907  HA  TYR A 329       0.041   3.693  -2.360  1.00 91.24           H  
ATOM   4908  C   TYR A 329       0.463   1.737  -3.084  1.00 91.24           C  
ATOM   4909  CB  TYR A 329       2.127   3.629  -2.701  1.00 91.24           C  
ATOM   4910  HB2 TYR A 329       2.957   2.930  -2.605  1.00 91.24           H  
ATOM   4911  HB3 TYR A 329       2.035   3.893  -3.755  1.00 91.24           H  
ATOM   4912  O   TYR A 329       1.102   0.684  -2.997  1.00 91.24           O  
ATOM   4913  CG  TYR A 329       2.425   4.887  -1.908  1.00 91.24           C  
ATOM   4914  CD1 TYR A 329       1.814   6.103  -2.267  1.00 91.24           C  
ATOM   4915  HD1 TYR A 329       1.156   6.149  -3.123  1.00 91.24           H  
ATOM   4916  CD2 TYR A 329       3.284   4.835  -0.792  1.00 91.24           C  
ATOM   4917  HD2 TYR A 329       3.755   3.903  -0.516  1.00 91.24           H  
ATOM   4918  CE1 TYR A 329       2.069   7.267  -1.516  1.00 91.24           C  
ATOM   4919  HE1 TYR A 329       1.628   8.213  -1.791  1.00 91.24           H  
ATOM   4920  CE2 TYR A 329       3.533   5.996  -0.035  1.00 91.24           C  
ATOM   4921  HE2 TYR A 329       4.192   5.956   0.820  1.00 91.24           H  
ATOM   4922  OH  TYR A 329       3.156   8.344   0.319  1.00 91.24           O  
ATOM   4923  HH  TYR A 329       3.802   8.217   1.018  1.00 91.24           H  
ATOM   4924  CZ  TYR A 329       2.923   7.215  -0.399  1.00 91.24           C  
ATOM   4925  N   SER A 330      -0.586   1.869  -3.884  1.00 88.71           N  
ATOM   4926  H   SER A 330      -1.063   2.759  -3.915  1.00 88.71           H  
ATOM   4927  CA  SER A 330      -1.042   0.817  -4.783  1.00 88.71           C  
ATOM   4928  HA  SER A 330      -0.224   0.115  -4.945  1.00 88.71           H  
ATOM   4929  C   SER A 330      -1.397   1.400  -6.142  1.00 88.71           C  
ATOM   4930  CB  SER A 330      -2.197   0.031  -4.153  1.00 88.71           C  
ATOM   4931  HB2 SER A 330      -1.879  -0.352  -3.183  1.00 88.71           H  
ATOM   4932  HB3 SER A 330      -2.451  -0.814  -4.792  1.00 88.71           H  
ATOM   4933  O   SER A 330      -1.678   2.587  -6.270  1.00 88.71           O  
ATOM   4934  OG  SER A 330      -3.345   0.829  -3.978  1.00 88.71           O  
ATOM   4935  HG  SER A 330      -3.095   1.662  -3.571  1.00 88.71           H  
ATOM   4936  N   ARG A 331      -1.344   0.557  -7.172  1.00 86.42           N  
ATOM   4937  H   ARG A 331      -1.214  -0.425  -6.977  1.00 86.42           H  
ATOM   4938  CA  ARG A 331      -1.828   0.907  -8.504  1.00 86.42           C
[truncated: 229,482 more chars]
