# Supplementary material for: Widespread Horizontal Gene Transfer Among Animal Viruses
Source: bioRxiv. 2024 Mar 26:2024.03.25.586562. Preprint. [Version 2] doi: 10.1101/2024.03.25.586562 (PMC11071296; doi:10.1101/2024.03.25.586562)
Supplement: Supplement 7 [file media-7.zip › File7_PDB/Mega182742_Ankyre289.pdb]

ATOM      1  N   MET A   1      17.448   0.658  69.032  1.00 65.21           N  
ATOM      2  H   MET A   1      17.717   0.047  68.274  1.00 65.21           H  
ATOM      3  H2  MET A   1      17.572   1.624  68.763  1.00 65.21           H  
ATOM      4  H3  MET A   1      18.056   0.476  69.818  1.00 65.21           H  
ATOM      5  CA  MET A   1      16.047   0.402  69.438  1.00 65.21           C  
ATOM      6  HA  MET A   1      15.975  -0.635  69.768  1.00 65.21           H  
ATOM      7  C   MET A   1      15.041   0.527  68.297  1.00 65.21           C  
ATOM      8  CB  MET A   1      15.629   1.263  70.627  1.00 65.21           C  
ATOM      9  HB2 MET A   1      15.931   2.299  70.474  1.00 65.21           H  
ATOM     10  HB3 MET A   1      14.545   1.226  70.734  1.00 65.21           H  
ATOM     11  O   MET A   1      14.305  -0.426  68.091  1.00 65.21           O  
ATOM     12  CG  MET A   1      16.249   0.716  71.912  1.00 65.21           C  
ATOM     13  HG2 MET A   1      17.335   0.792  71.852  1.00 65.21           H  
ATOM     14  HG3 MET A   1      15.977  -0.332  72.032  1.00 65.21           H  
ATOM     15  SD  MET A   1      15.674   1.620  73.359  1.00 65.21           S  
ATOM     16  CE  MET A   1      17.251   1.967  74.185  1.00 65.21           C  
ATOM     17  HE1 MET A   1      17.770   1.035  74.408  1.00 65.21           H  
ATOM     18  HE2 MET A   1      17.875   2.597  73.550  1.00 65.21           H  
ATOM     19  HE3 MET A   1      17.057   2.497  75.117  1.00 65.21           H  
ATOM     20  N   ALA A   2      15.000   1.624  67.526  1.00 68.98           N  
ATOM     21  H   ALA A   2      15.540   2.442  67.767  1.00 68.98           H  
ATOM     22  CA  ALA A   2      13.963   1.820  66.494  1.00 68.98           C  
ATOM     23  HA  ALA A   2      12.996   1.885  66.993  1.00 68.98           H  
ATOM     24  C   ALA A   2      13.836   0.661  65.484  1.00 68.98           C  
ATOM     25  CB  ALA A   2      14.227   3.158  65.792  1.00 68.98           C  
ATOM     26  HB1 ALA A   2      14.217   3.971  66.518  1.00 68.98           H  
ATOM     27  HB2 ALA A   2      15.188   3.142  65.278  1.00 68.98           H  
ATOM     28  HB3 ALA A   2      13.440   3.348  65.062  1.00 68.98           H  
ATOM     29  O   ALA A   2      12.732   0.199  65.202  1.00 68.98           O  
ATOM     30  N   THR A   3      14.959   0.108  65.018  1.00 79.07           N  
ATOM     31  H   THR A   3      15.838   0.587  65.153  1.00 79.07           H  
ATOM     32  CA  THR A   3      14.975  -1.051  64.111  1.00 79.07           C  
ATOM     33  HA  THR A   3      14.339  -0.817  63.257  1.00 79.07           H  
ATOM     34  C   THR A   3      14.419  -2.322  64.761  1.00 79.07           C  
ATOM     35  CB  THR A   3      16.401  -1.339  63.601  1.00 79.07           C  
ATOM     36  HB  THR A   3      16.848  -2.132  64.200  1.00 79.07           H  
ATOM     37  O   THR A   3      13.696  -3.070  64.110  1.00 79.07           O  
ATOM     38  CG2 THR A   3      16.394  -1.772  62.138  1.00 79.07           C  
ATOM     39 HG21 THR A   3      15.995  -0.973  61.514  1.00 79.07           H  
ATOM     40 HG22 THR A   3      17.408  -2.013  61.817  1.00 79.07           H  
ATOM     41 HG23 THR A   3      15.772  -2.660  62.023  1.00 79.07           H  
ATOM     42  OG1 THR A   3      17.229  -0.200  63.710  1.00 79.07           O  
ATOM     43  HG1 THR A   3      17.953  -0.302  63.087  1.00 79.07           H  
ATOM     44  N   GLN A   4      14.711  -2.560  66.045  1.00 82.33           N  
ATOM     45  H   GLN A   4      15.187  -1.840  66.570  1.00 82.33           H  
ATOM     46  CA  GLN A   4      14.176  -3.705  66.795  1.00 82.33           C  
ATOM     47  HA  GLN A   4      14.335  -4.621  66.226  1.00 82.33           H  
ATOM     48  C   GLN A   4      12.665  -3.569  67.005  1.00 82.33           C  
ATOM     49  CB  GLN A   4      14.884  -3.843  68.150  1.00 82.33           C  
ATOM     50  HB2 GLN A   4      14.290  -4.489  68.797  1.00 82.33           H  
ATOM     51  HB3 GLN A   4      14.942  -2.863  68.624  1.00 82.33           H  
ATOM     52  O   GLN A   4      11.940  -4.526  66.755  1.00 82.33           O  
ATOM     53  CG  GLN A   4      16.285  -4.462  68.033  1.00 82.33           C  
ATOM     54  HG2 GLN A   4      16.187  -5.505  67.731  1.00 82.33           H  
ATOM     55  HG3 GLN A   4      16.864  -3.936  67.274  1.00 82.33           H  
ATOM     56  CD  GLN A   4      17.052  -4.386  69.350  1.00 82.33           C  
ATOM     57  NE2 GLN A   4      17.949  -5.306  69.625  1.00 82.33           N  
ATOM     58 HE21 GLN A   4      18.053  -6.129  69.050  1.00 82.33           H  
ATOM     59 HE22 GLN A   4      18.379  -5.240  70.537  1.00 82.33           H  
ATOM     60  OE1 GLN A   4      16.905  -3.448  70.117  1.00 82.33           O  
ATOM     61  N   PHE A   5      12.187  -2.368  67.349  1.00 84.68           N  
ATOM     62  H   PHE A   5      12.842  -1.632  67.573  1.00 84.68           H  
ATOM     63  CA  PHE A   5      10.757  -2.061  67.436  1.00 84.68           C  
ATOM     64  HA  PHE A   5      10.301  -2.693  68.198  1.00 84.68           H  
ATOM     65  C   PHE A   5      10.037  -2.350  66.116  1.00 84.68           C  
ATOM     66  CB  PHE A   5      10.568  -0.588  67.823  1.00 84.68           C  
ATOM     67  HB2 PHE A   5       9.904  -0.110  67.103  1.00 84.68           H  
ATOM     68  HB3 PHE A   5      11.516  -0.052  67.769  1.00 84.68           H  
ATOM     69  O   PHE A   5       9.021  -3.038  66.094  1.00 84.68           O  
ATOM     70  CG  PHE A   5       9.964  -0.396  69.191  1.00 84.68           C  
ATOM     71  CD1 PHE A   5       8.579  -0.568  69.382  1.00 84.68           C  
ATOM     72  HD1 PHE A   5       7.945  -0.858  68.557  1.00 84.68           H  
ATOM     73  CD2 PHE A   5      10.785  -0.035  70.271  1.00 84.68           C  
ATOM     74  HD2 PHE A   5      11.847   0.105  70.135  1.00 84.68           H  
ATOM     75  CE1 PHE A   5       8.017  -0.392  70.657  1.00 84.68           C  
ATOM     76  HE1 PHE A   5       6.960  -0.542  70.820  1.00 84.68           H  
ATOM     77  CE2 PHE A   5      10.214   0.177  71.533  1.00 84.68           C  
ATOM     78  HE2 PHE A   5      10.835   0.464  72.369  1.00 84.68           H  
ATOM     79  CZ  PHE A   5       8.841  -0.041  71.735  1.00 84.68           C  
ATOM     80  HZ  PHE A   5       8.420   0.061  72.724  1.00 84.68           H  
ATOM     81  N   GLN A   6      10.590  -1.884  64.993  1.00 86.93           N  
ATOM     82  H   GLN A   6      11.405  -1.291  65.065  1.00 86.93           H  
ATOM     83  CA  GLN A   6      10.007  -2.141  63.676  1.00 86.93           C  
ATOM     84  HA  GLN A   6       8.975  -1.789  63.671  1.00 86.93           H  
ATOM     85  C   GLN A   6       9.966  -3.635  63.337  1.00 86.93           C  
ATOM     86  CB  GLN A   6      10.792  -1.390  62.594  1.00 86.93           C  
ATOM     87  HB2 GLN A   6      11.858  -1.570  62.728  1.00 86.93           H  
ATOM     88  HB3 GLN A   6      10.500  -1.785  61.620  1.00 86.93           H  
ATOM     89  O   GLN A   6       8.988  -4.092  62.749  1.00 86.93           O  
ATOM     90  CG  GLN A   6      10.520   0.122  62.586  1.00 86.93           C  
ATOM     91  HG2 GLN A   6       9.455   0.294  62.434  1.00 86.93           H  
ATOM     92  HG3 GLN A   6      10.816   0.559  63.540  1.00 86.93           H  
ATOM     93  CD  GLN A   6      11.276   0.848  61.482  1.00 86.93           C  
ATOM     94  NE2 GLN A   6      10.998   2.115  61.271  1.00 86.93           N  
ATOM     95 HE21 GLN A   6      11.530   2.603  60.563  1.00 86.93           H  
ATOM     96 HE22 GLN A   6      10.343   2.617  61.853  1.00 86.93           H  
ATOM     97  OE1 GLN A   6      12.100   0.283  60.775  1.00 86.93           O  
ATOM     98  N   ILE A   7      11.004  -4.403  63.687  1.00 89.43           N  
ATOM     99  H   ILE A   7      11.782  -3.971  64.164  1.00 89.43           H  
ATOM    100  CA  ILE A   7      11.039  -5.857  63.468  1.00 89.43           C  
ATOM    101  HA  ILE A   7      10.770  -6.064  62.432  1.00 89.43           H  
ATOM    102  C   ILE A   7       9.987  -6.559  64.334  1.00 89.43           C  
ATOM    103  CB  ILE A   7      12.463  -6.411  63.706  1.00 89.43           C  
ATOM    104  HB  ILE A   7      12.821  -6.048  64.669  1.00 89.43           H  
ATOM    105  O   ILE A   7       9.232  -7.377  63.812  1.00 89.43           O  
ATOM    106  CG1 ILE A   7      13.416  -5.919  62.592  1.00 89.43           C  
ATOM    107 HG12 ILE A   7      13.203  -6.458  61.668  1.00 89.43           H  
ATOM    108 HG13 ILE A   7      13.243  -4.862  62.393  1.00 89.43           H  
ATOM    109  CG2 ILE A   7      12.467  -7.952  63.737  1.00 89.43           C  
ATOM    110 HG21 ILE A   7      12.036  -8.351  62.818  1.00 89.43           H  
ATOM    111 HG22 ILE A   7      11.891  -8.317  64.587  1.00 89.43           H  
ATOM    112 HG23 ILE A   7      13.480  -8.335  63.857  1.00 89.43           H  
ATOM    113  CD1 ILE A   7      14.901  -6.088  62.938  1.00 89.43           C  
ATOM    114 HD11 ILE A   7      15.507  -5.628  62.158  1.00 89.43           H  
ATOM    115 HD12 ILE A   7      15.120  -5.599  63.887  1.00 89.43           H  
ATOM    116 HD13 ILE A   7      15.166  -7.144  63.003  1.00 89.43           H  
ATOM    117  N   ALA A   8       9.884  -6.199  65.615  1.00 90.60           N  
ATOM    118  H   ALA A   8      10.539  -5.532  65.996  1.00 90.60           H  
ATOM    119  CA  ALA A   8       8.889  -6.761  66.526  1.00 90.60           C  
ATOM    120  HA  ALA A   8       9.006  -7.844  66.553  1.00 90.60           H  
ATOM    121  C   ALA A   8       7.455  -6.469  66.044  1.00 90.60           C  
ATOM    122  CB  ALA A   8       9.170  -6.224  67.933  1.00 90.60           C  
ATOM    123  HB1 ALA A   8       8.423  -6.611  68.627  1.00 90.60           H  
ATOM    124  HB2 ALA A   8       9.145  -5.135  67.942  1.00 90.60           H  
ATOM    125  HB3 ALA A   8      10.153  -6.557  68.265  1.00 90.60           H  
ATOM    126  O   ALA A   8       6.639  -7.388  65.945  1.00 90.60           O  
ATOM    127  N   VAL A   9       7.173  -5.231  65.606  1.00 91.95           N  
ATOM    128  H   VAL A   9       7.862  -4.507  65.750  1.00 91.95           H  
ATOM    129  CA  VAL A   9       5.883  -4.882  64.986  1.00 91.95           C  
ATOM    130  HA  VAL A   9       5.093  -5.145  65.689  1.00 91.95           H  
ATOM    131  C   VAL A   9       5.642  -5.707  63.722  1.00 91.95           C  
ATOM    132  CB  VAL A   9       5.757  -3.374  64.675  1.00 91.95           C  
ATOM    133  HB  VAL A   9       6.610  -3.052  64.079  1.00 91.95           H  
ATOM    134  O   VAL A   9       4.549  -6.245  63.565  1.00 91.95           O  
ATOM    135  CG1 VAL A   9       4.472  -3.066  63.890  1.00 91.95           C  
ATOM    136 HG11 VAL A   9       3.611  -3.463  64.427  1.00 91.95           H  
ATOM    137 HG12 VAL A   9       4.359  -1.988  63.775  1.00 91.95           H  
ATOM    138 HG13 VAL A   9       4.513  -3.507  62.894  1.00 91.95           H  
ATOM    139  CG2 VAL A   9       5.695  -2.531  65.952  1.00 91.95           C  
ATOM    140 HG21 VAL A   9       5.518  -1.484  65.705  1.00 91.95           H  
ATOM    141 HG22 VAL A   9       4.893  -2.880  66.603  1.00 91.95           H  
ATOM    142 HG23 VAL A   9       6.637  -2.592  66.496  1.00 91.95           H  
ATOM    143  N   LYS A  10       6.632  -5.843  62.825  1.00 92.63           N  
ATOM    144  H   LYS A  10       7.515  -5.394  63.023  1.00 92.63           H  
ATOM    145  CA  LYS A  10       6.496  -6.638  61.588  1.00 92.63           C  
ATOM    146  HA  LYS A  10       5.649  -6.262  61.014  1.00 92.63           H  
ATOM    147  C   LYS A  10       6.183  -8.106  61.861  1.00 92.63           C  
ATOM    148  CB  LYS A  10       7.769  -6.554  60.732  1.00 92.63           C  
ATOM    149  HB2 LYS A  10       7.779  -7.384  60.024  1.00 92.63           H  
ATOM    150  HB3 LYS A  10       8.648  -6.645  61.370  1.00 92.63           H  
ATOM    151  O   LYS A  10       5.390  -8.688  61.127  1.00 92.63           O  
ATOM    152  CG  LYS A  10       7.826  -5.251  59.935  1.00 92.63           C  
ATOM    153  HG2 LYS A  10       6.994  -5.218  59.232  1.00 92.63           H  
ATOM    154  HG3 LYS A  10       7.738  -4.416  60.630  1.00 92.63           H  
ATOM    155  CD  LYS A  10       9.150  -5.134  59.174  1.00 92.63           C  
ATOM    156  HD2 LYS A  10       9.244  -5.969  58.479  1.00 92.63           H  
ATOM    157  HD3 LYS A  10       9.968  -5.171  59.893  1.00 92.63           H  
ATOM    158  CE  LYS A  10       9.190  -3.805  58.414  1.00 92.63           C  
ATOM    159  HE2 LYS A  10       8.991  -3.003  59.124  1.00 92.63           H  
ATOM    160  HE3 LYS A  10       8.392  -3.800  57.671  1.00 92.63           H  
ATOM    161  NZ  LYS A  10      10.509  -3.590  57.769  1.00 92.63           N  
ATOM    162  HZ1 LYS A  10      10.528  -2.700  57.292  1.00 92.63           H  
ATOM    163  HZ2 LYS A  10      10.717  -4.331  57.115  1.00 92.63           H  
ATOM    164  HZ3 LYS A  10      11.231  -3.570  58.475  1.00 92.63           H  
ATOM    165  N   ASN A  11       6.771  -8.677  62.906  1.00 93.79           N  
ATOM    166  H   ASN A  11       7.438  -8.130  63.433  1.00 93.79           H  
ATOM    167  CA  ASN A  11       6.619 -10.087  63.257  1.00 93.79           C  
ATOM    168  HA  ASN A  11       6.464 -10.661  62.344  1.00 93.79           H  
ATOM    169  C   ASN A  11       5.391 -10.375  64.137  1.00 93.79           C  
ATOM    170  CB  ASN A  11       7.931 -10.569  63.895  1.00 93.79           C  
ATOM    171  HB2 ASN A  11       8.186  -9.923  64.735  1.00 93.79           H  
ATOM    172  HB3 ASN A  11       7.794 -11.578  64.283  1.00 93.79           H  
ATOM    173  O   ASN A  11       5.157 -11.531  64.476  1.00 93.79           O  
ATOM    174  CG  ASN A  11       9.095 -10.612  62.919  1.00 93.79           C  
ATOM    175  ND2 ASN A  11      10.295 -10.753  63.428  1.00 93.79           N  
ATOM    176 HD21 ASN A  11      10.404 -10.837  64.429  1.00 93.79           H  
ATOM    177 HD22 ASN A  11      11.065 -10.835  62.779  1.00 93.79           H  
ATOM    178  OD1 ASN A  11       8.960 -10.543  61.705  1.00 93.79           O  
ATOM    179  N   ASN A  12       4.597  -9.353  64.485  1.00 93.86           N  
ATOM    180  H   ASN A  12       4.876  -8.426  64.198  1.00 93.86           H  
ATOM    181  CA  ASN A  12       3.494  -9.456  65.447  1.00 93.86           C  
ATOM    182  HA  ASN A  12       3.150  -8.436  65.620  1.00 93.86           H  
ATOM    183  C   ASN A  12       3.938 -10.003  66.820  1.00 93.86           C  
ATOM    184  CB  ASN A  12       2.321 -10.241  64.837  1.00 93.86           C  
ATOM    185  HB2 ASN A  12       2.172  -9.964  63.793  1.00 93.86           H  
ATOM    186  HB3 ASN A  12       2.573 -11.301  64.855  1.00 93.86           H  
ATOM    187  O   ASN A  12       3.187 -10.723  67.481  1.00 93.86           O  
ATOM    188  CG  ASN A  12       1.015 -10.029  65.584  1.00 93.86           C  
ATOM    189  ND2 ASN A  12       0.225 -11.068  65.712  1.00 93.86           N  
ATOM    190 HD21 ASN A  12      -0.556 -10.944  66.340  1.00 93.86           H  
ATOM    191 HD22 ASN A  12       0.593 -11.971  65.450  1.00 93.86           H  
ATOM    192  OD1 ASN A  12       0.656  -8.954  66.046  1.00 93.86           O  
ATOM    193  N   ASP A  13       5.166  -9.685  67.228  1.00 94.32           N  
ATOM    194  H   ASP A  13       5.714  -9.038  66.680  1.00 94.32           H  
ATOM    195  CA  ASP A  13       5.754 -10.161  68.476  1.00 94.32           C  
ATOM    196  HA  ASP A  13       5.408 -11.175  68.674  1.00 94.32           H  
ATOM    197  C   ASP A  13       5.300  -9.272  69.642  1.00 94.32           C  
ATOM    198  CB  ASP A  13       7.274 -10.234  68.317  1.00 94.32           C  
ATOM    199  HB2 ASP A  13       7.676  -9.232  68.161  1.00 94.32           H  
ATOM    200  HB3 ASP A  13       7.508 -10.832  67.436  1.00 94.32           H  
ATOM    201  O   ASP A  13       5.907  -8.244  69.946  1.00 94.32           O  
ATOM    202  CG  ASP A  13       7.953 -10.871  69.528  1.00 94.32           C  
ATOM    203  OD1 ASP A  13       7.282 -11.081  70.561  1.00 94.32           O  
ATOM    204  OD2 ASP A  13       9.178 -11.088  69.414  1.00 94.32           O  
ATOM    205  N   VAL A  14       4.167  -9.645  70.240  1.00 92.71           N  
ATOM    206  H   VAL A  14       3.727 -10.488  69.898  1.00 92.71           H  
ATOM    207  CA  VAL A  14       3.511  -8.887  71.316  1.00 92.71           C  
ATOM    208  HA  VAL A  14       3.329  -7.870  70.967  1.00 92.71           H  
ATOM    209  C   VAL A  14       4.411  -8.775  72.547  1.00 92.71           C  
ATOM    210  CB  VAL A  14       2.158  -9.530  71.686  1.00 92.71           C  
ATOM    211  HB  VAL A  14       2.328 -10.554  72.019  1.00 92.71           H  
ATOM    212  O   VAL A  14       4.524  -7.687  73.100  1.00 92.71           O  
ATOM    213  CG1 VAL A  14       1.421  -8.775  72.797  1.00 92.71           C  
ATOM    214 HG11 VAL A  14       1.246  -7.744  72.493  1.00 92.71           H  
ATOM    215 HG12 VAL A  14       2.013  -8.766  73.712  1.00 92.71           H  
ATOM    216 HG13 VAL A  14       0.471  -9.257  73.029  1.00 92.71           H  
ATOM    217  CG2 VAL A  14       1.204  -9.571  70.479  1.00 92.71           C  
ATOM    218 HG21 VAL A  14       0.259 -10.026  70.774  1.00 92.71           H  
ATOM    219 HG22 VAL A  14       1.639 -10.163  69.674  1.00 92.71           H  
ATOM    220 HG23 VAL A  14       1.027  -8.557  70.120  1.00 92.71           H  
ATOM    221  N   GLU A  15       5.088  -9.858  72.932  1.00 90.65           N  
ATOM    222  H   GLU A  15       5.086 -10.677  72.340  1.00 90.65           H  
ATOM    223  CA  GLU A  15       5.944  -9.908  74.125  1.00 90.65           C  
ATOM    224  HA  GLU A  15       5.385  -9.555  74.992  1.00 90.65           H  
ATOM    225  C   GLU A  15       7.174  -9.009  73.964  1.00 90.65           C  
ATOM    226  CB  GLU A  15       6.348 -11.370  74.363  1.00 90.65           C  
ATOM    227  HB2 GLU A  15       5.439 -11.970  74.411  1.00 90.65           H  
ATOM    228  HB3 GLU A  15       6.946 -11.717  73.519  1.00 90.65           H  
ATOM    229  O   GLU A  15       7.497  -8.220  74.854  1.00 90.65           O  
ATOM    230  CG  GLU A  15       7.139 -11.575  75.664  1.00 90.65           C  
ATOM    231  HG2 GLU A  15       6.542 -11.203  76.496  1.00 90.65           H  
ATOM    232  HG3 GLU A  15       8.057 -10.990  75.616  1.00 90.65           H  
ATOM    233  CD  GLU A  15       7.506 -13.048  75.920  1.00 90.65           C  
ATOM    234  OE1 GLU A  15       8.162 -13.297  76.956  1.00 90.65           O  
ATOM    235  OE2 GLU A  15       7.146 -13.918  75.092  1.00 90.65           O  
ATOM    236  N   SER A  16       7.817  -9.041  72.791  1.00 88.73           N  
ATOM    237  H   SER A  16       7.571  -9.745  72.111  1.00 88.73           H  
ATOM    238  CA  SER A  16       8.912  -8.112  72.503  1.00 88.73           C  
ATOM    239  HA  SER A  16       9.680  -8.232  73.267  1.00 88.73           H  
ATOM    240  C   SER A  16       8.450  -6.656  72.541  1.00 88.73           C  
ATOM    241  CB  SER A  16       9.546  -8.400  71.147  1.00 88.73           C  
ATOM    242  HB2 SER A  16       8.771  -8.479  70.384  1.00 88.73           H  
ATOM    243  HB3 SER A  16      10.209  -7.575  70.884  1.00 88.73           H  
ATOM    244  O   SER A  16       9.190  -5.807  73.033  1.00 88.73           O  
ATOM    245  OG  SER A  16      10.316  -9.581  71.204  1.00 88.73           O  
ATOM    246  HG  SER A  16       9.890 -10.249  70.662  1.00 88.73           H  
ATOM    247  N   ILE A  17       7.243  -6.337  72.055  1.00 87.50           N  
ATOM    248  H   ILE A  17       6.653  -7.077  71.701  1.00 87.50           H  
ATOM    249  CA  ILE A  17       6.711  -4.969  72.147  1.00 87.50           C  
ATOM    250  HA  ILE A  17       7.495  -4.283  71.827  1.00 87.50           H  
ATOM    251  C   ILE A  17       6.411  -4.587  73.602  1.00 87.50           C  
ATOM    252  CB  ILE A  17       5.493  -4.760  71.220  1.00 87.50           C  
ATOM    253  HB  ILE A  17       4.744  -5.513  71.465  1.00 87.50           H  
ATOM    254  O   ILE A  17       6.770  -3.480  73.989  1.00 87.50           O  
ATOM    255  CG1 ILE A  17       5.854  -4.914  69.724  1.00 87.50           C  
ATOM    256 HG12 ILE A  17       4.930  -4.910  69.146  1.00 87.50           H  
ATOM    257 HG13 ILE A  17       6.331  -5.881  69.566  1.00 87.50           H  
ATOM    258  CG2 ILE A  17       4.855  -3.374  71.427  1.00 87.50           C  
ATOM    259 HG21 ILE A  17       4.481  -3.281  72.447  1.00 87.50           H  
ATOM    260 HG22 ILE A  17       4.019  -3.230  70.743  1.00 87.50           H  
ATOM    261 HG23 ILE A  17       5.594  -2.585  71.287  1.00 87.50           H  
ATOM    262  CD1 ILE A  17       6.786  -3.842  69.143  1.00 87.50           C  
ATOM    263 HD11 ILE A  17       7.711  -3.778  69.716  1.00 87.50           H  
ATOM    264 HD12 ILE A  17       6.292  -2.870  69.128  1.00 87.50           H  
ATOM    265 HD13 ILE A  17       7.035  -4.117  68.118  1.00 87.50           H  
ATOM    266  N   GLU A  18       5.813  -5.468  74.412  1.00 86.94           N  
ATOM    267  H   GLU A  18       5.548  -6.371  74.046  1.00 86.94           H  
ATOM    268  CA  GLU A  18       5.569  -5.213  75.845  1.00 86.94           C  
ATOM    269  HA  GLU A  18       4.925  -4.341  75.955  1.00 86.94           H  
ATOM    270  C   GLU A  18       6.880  -4.875  76.564  1.00 86.94           C  
ATOM    271  CB  GLU A  18       4.880  -6.420  76.526  1.00 86.94           C  
ATOM    272  HB2 GLU A  18       5.377  -7.343  76.229  1.00 86.94           H  
ATOM    273  HB3 GLU A  18       4.975  -6.308  77.606  1.00 86.94           H  
ATOM    274  O   GLU A  18       6.993  -3.816  77.183  1.00 86.94           O  
ATOM    275  CG  GLU A  18       3.382  -6.505  76.191  1.00 86.94           C  
ATOM    276  HG2 GLU A  18       2.915  -5.573  76.508  1.00 86.94           H  
ATOM    277  HG3 GLU A  18       3.285  -6.622  75.112  1.00 86.94           H  
ATOM    278  CD  GLU A  18       2.600  -7.663  76.822  1.00 86.94           C  
ATOM    279  OE1 GLU A  18       1.376  -7.737  76.543  1.00 86.94           O  
ATOM    280  OE2 GLU A  18       3.202  -8.481  77.547  1.00 86.94           O  
ATOM    281  N   ASN A  19       7.907  -5.711  76.391  1.00 84.56           N  
ATOM    282  H   ASN A  19       7.739  -6.570  75.888  1.00 84.56           H  
ATOM    283  CA  ASN A  19       9.223  -5.488  76.988  1.00 84.56           C  
ATOM    284  HA  ASN A  19       9.113  -5.406  78.069  1.00 84.56           H  
ATOM    285  C   ASN A  19       9.855  -4.178  76.503  1.00 84.56           C  
ATOM    286  CB  ASN A  19      10.116  -6.697  76.664  1.00 84.56           C  
ATOM    287  HB2 ASN A  19      10.069  -6.915  75.597  1.00 84.56           H  
ATOM    288  HB3 ASN A  19      11.148  -6.462  76.927  1.00 84.56           H  
ATOM    289  O   ASN A  19      10.368  -3.394  77.301  1.00 84.56           O  
ATOM    290  CG  ASN A  19       9.725  -7.934  77.455  1.00 84.56           C  
ATOM    291  ND2 ASN A  19       9.975  -9.112  76.935  1.00 84.56           N  
ATOM    292 HD21 ASN A  19       9.597  -9.895  77.448  1.00 84.56           H  
ATOM    293 HD22 ASN A  19      10.233  -9.200  75.963  1.00 84.56           H  
ATOM    294  OD1 ASN A  19       9.225  -7.860  78.562  1.00 84.56           O  
ATOM    295  N   LEU A  20       9.787  -3.895  75.202  1.00 84.28           N  
ATOM    296  H   LEU A  20       9.332  -4.555  74.588  1.00 84.28           H  
ATOM    297  CA  LEU A  20      10.361  -2.678  74.638  1.00 84.28           C  
ATOM    298  HA  LEU A  20      11.386  -2.580  74.997  1.00 84.28           H  
ATOM    299  C   LEU A  20       9.627  -1.398  75.093  1.00 84.28           C  
ATOM    300  CB  LEU A  20      10.378  -2.806  73.111  1.00 84.28           C  
ATOM    301  HB2 LEU A  20       9.377  -3.066  72.766  1.00 84.28           H  
ATOM    302  HB3 LEU A  20      10.626  -1.814  72.732  1.00 84.28           H  
ATOM    303  O   LEU A  20      10.278  -0.365  75.254  1.00 84.28           O  
ATOM    304  CG  LEU A  20      11.419  -3.752  72.491  1.00 84.28           C  
ATOM    305  HG  LEU A  20      11.405  -4.723  72.985  1.00 84.28           H  
ATOM    306  CD1 LEU A  20      11.113  -3.930  70.998  1.00 84.28           C  
ATOM    307 HD11 LEU A  20      11.138  -2.964  70.494  1.00 84.28           H  
ATOM    308 HD12 LEU A  20      11.842  -4.609  70.553  1.00 84.28           H  
ATOM    309 HD13 LEU A  20      10.121  -4.368  70.889  1.00 84.28           H  
ATOM    310  CD2 LEU A  20      12.836  -3.179  72.600  1.00 84.28           C  
ATOM    311 HD21 LEU A  20      12.886  -2.200  72.124  1.00 84.28           H  
ATOM    312 HD22 LEU A  20      13.543  -3.860  72.126  1.00 84.28           H  
ATOM    313 HD23 LEU A  20      13.107  -3.082  73.651  1.00 84.28           H  
ATOM    314  N   LEU A  21       8.311  -1.454  75.335  1.00 79.86           N  
ATOM    315  H   LEU A  21       7.832  -2.327  75.168  1.00 79.86           H  
ATOM    316  CA  LEU A  21       7.521  -0.334  75.869  1.00 79.86           C  
ATOM    317  HA  LEU A  21       7.748   0.566  75.299  1.00 79.86           H  
ATOM    318  C   LEU A  21       7.868  -0.020  77.337  1.00 79.86           C  
ATOM    319  CB  LEU A  21       6.016  -0.632  75.726  1.00 79.86           C  
ATOM    320  HB2 LEU A  21       5.825  -1.637  76.101  1.00 79.86           H  
ATOM    321  HB3 LEU A  21       5.467   0.058  76.367  1.00 79.86           H  
ATOM    322  O   LEU A  21       7.881   1.145  77.726  1.00 79.86           O  
ATOM    323  CG  LEU A  21       5.433  -0.504  74.304  1.00 79.86           C  
ATOM    324  HG  LEU A  21       5.989  -1.135  73.611  1.00 79.86           H  
ATOM    325  CD1 LEU A  21       3.979  -0.979  74.309  1.00 79.86           C  
ATOM    326 HD11 LEU A  21       3.386  -0.316  74.939  1.00 79.86           H  
ATOM    327 HD12 LEU A  21       3.935  -1.989  74.717  1.00 79.86           H  
ATOM    328 HD13 LEU A  21       3.578  -0.974  73.296  1.00 79.86           H  
ATOM    329  CD2 LEU A  21       5.473   0.928  73.763  1.00 79.86           C  
ATOM    330 HD21 LEU A  21       6.365   1.062  73.152  1.00 79.86           H  
ATOM    331 HD22 LEU A  21       4.601   1.131  73.141  1.00 79.86           H  
ATOM    332 HD23 LEU A  21       5.471   1.638  74.590  1.00 79.86           H  
ATOM    333  N   THR A  22       8.232  -1.015  78.156  1.00 76.01           N  
ATOM    334  H   THR A  22       8.149  -1.967  77.827  1.00 76.01           H  
ATOM    335  CA  THR A  22       8.628  -0.754  79.559  1.00 76.01           C  
ATOM    336  HA  THR A  22       7.835  -0.166  80.023  1.00 76.01           H  
ATOM    337  C   THR A  22       9.908   0.083  79.695  1.00 76.01           C  
ATOM    338  CB  THR A  22       8.777  -2.034  80.391  1.00 76.01           C  
ATOM    339  HB  THR A  22       9.056  -1.736  81.402  1.00 76.01           H  
ATOM    340  O   THR A  22      10.109   0.747  80.711  1.00 76.01           O  
ATOM    341  CG2 THR A  22       7.480  -2.828  80.513  1.00 76.01           C  
ATOM    342 HG21 THR A  22       6.710  -2.210  80.976  1.00 76.01           H  
ATOM    343 HG22 THR A  22       7.133  -3.156  79.533  1.00 76.01           H  
ATOM    344 HG23 THR A  22       7.653  -3.705  81.137  1.00 76.01           H  
ATOM    345  OG1 THR A  22       9.795  -2.877  79.909  1.00 76.01           O  
ATOM    346  HG1 THR A  22       9.731  -3.008  78.960  1.00 76.01           H  
ATOM    347  N   HIS A  23      10.749   0.118  78.658  1.00 70.01           N  
ATOM    348  H   HIS A  23      10.523  -0.450  77.855  1.00 70.01           H  
ATOM    349  CA  HIS A  23      11.993   0.894  78.623  1.00 70.01           C  
ATOM    350  HA  HIS A  23      12.283   1.130  79.646  1.00 70.01           H  
ATOM    351  C   HIS A  23      11.857   2.253  77.909  1.00 70.01           C  
ATOM    352  CB  HIS A  23      13.098   0.012  78.022  1.00 70.01           C  
ATOM    353  HB2 HIS A  23      14.000   0.608  77.886  1.00 70.01           H  
ATOM    354  HB3 HIS A  23      12.782  -0.346  77.042  1.00 70.01           H  
ATOM    355  O   HIS A  23      12.858   2.931  77.673  1.00 70.01           O  
ATOM    356  CG  HIS A  23      13.454  -1.162  78.900  1.00 70.01           C  
ATOM    357  CD2 HIS A  23      13.324  -2.491  78.598  1.00 70.01           C  
ATOM    358  HD2 HIS A  23      12.924  -2.900  77.682  1.00 70.01           H  
ATOM    359  ND1 HIS A  23      13.981  -1.086  80.170  1.00 70.01           N  
ATOM    360  HD1 HIS A  23      14.129  -0.241  80.702  1.00 70.01           H  
ATOM    361  CE1 HIS A  23      14.167  -2.338  80.618  1.00 70.01           C  
ATOM    362  HE1 HIS A  23      14.544  -2.600  81.596  1.00 70.01           H  
ATOM    363  NE2 HIS A  23      13.807  -3.229  79.685  1.00 70.01           N  
ATOM    364  N   LEU A  24      10.639   2.679  77.554  1.00 62.30           N  
ATOM    365  H   LEU A  24       9.844   2.111  77.809  1.00 62.30           H  
ATOM    366  CA  LEU A  24      10.402   3.742  76.570  1.00 62.30           C  
ATOM    367  HA  LEU A  24      11.179   3.619  75.815  1.00 62.30           H  
ATOM    368  C   LEU A  24      10.542   5.195  77.074  1.00 62.30           C  
ATOM    369  CB  LEU A  24       9.047   3.497  75.882  1.00 62.30           C  
ATOM    370  HB2 LEU A  24       8.261   4.026  76.420  1.00 62.30           H  
ATOM    371  HB3 LEU A  24       8.811   2.434  75.934  1.00 62.30           H  
ATOM    372  O   LEU A  24       9.953   6.098  76.485  1.00 62.30           O  
ATOM    373  CG  LEU A  24       9.065   3.900  74.397  1.00 62.30           C  
ATOM    374  HG  LEU A  24       9.970   4.463  74.165  1.00 62.30           H  
ATOM    375  CD1 LEU A  24       9.048   2.645  73.536  1.00 62.30           C  
ATOM    376 HD11 LEU A  24       9.129   2.914  72.483  1.00 62.30           H  
ATOM    377 HD12 LEU A  24       8.111   2.117  73.711  1.00 62.30           H  
ATOM    378 HD13 LEU A  24       9.883   2.005  73.820  1.00 62.30           H  
ATOM    379  CD2 LEU A  24       7.868   4.757  74.003  1.00 62.30           C  
ATOM    380 HD21 LEU A  24       7.926   5.017  72.946  1.00 62.30           H  
ATOM    381 HD22 LEU A  24       7.879   5.672  74.595  1.00 62.30           H  
ATOM    382 HD23 LEU A  24       6.940   4.222  74.206  1.00 62.30           H  
ATOM    383  N   TYR A  25      11.329   5.463  78.121  1.00 56.88           N  
ATOM    384  H   TYR A  25      11.844   4.696  78.530  1.00 56.88           H  
ATOM    385  CA  TYR A  25      11.349   6.782  78.776  1.00 56.88           C  
ATOM    386  HA  TYR A  25      10.620   7.413  78.267  1.00 56.88           H  
ATOM    387  C   TYR A  25      12.627   7.625  78.625  1.00 56.88           C  
ATOM    388  CB  TYR A  25      10.811   6.673  80.214  1.00 56.88           C  
ATOM    389  HB2 TYR A  25      11.211   5.777  80.689  1.00 56.88           H  
ATOM    390  HB3 TYR A  25      11.135   7.524  80.813  1.00 56.88           H  
ATOM    391  O   TYR A  25      12.787   8.585  79.376  1.00 56.88           O  
ATOM    392  CG  TYR A  25       9.295   6.657  80.253  1.00 56.88           C  
ATOM    393  CD1 TYR A  25       8.578   7.858  80.070  1.00 56.88           C  
ATOM    394  HD1 TYR A  25       9.113   8.786  79.931  1.00 56.88           H  
ATOM    395  CD2 TYR A  25       8.601   5.444  80.419  1.00 56.88           C  
ATOM    396  HD2 TYR A  25       9.145   4.518  80.538  1.00 56.88           H  
ATOM    397  CE1 TYR A  25       7.170   7.845  80.052  1.00 56.88           C  
ATOM    398  HE1 TYR A  25       6.610   8.756  79.899  1.00 56.88           H  
ATOM    399  CE2 TYR A  25       7.194   5.426  80.390  1.00 56.88           C  
ATOM    400  HE2 TYR A  25       6.666   4.488  80.481  1.00 56.88           H  
ATOM    401  OH  TYR A  25       5.118   6.613  80.147  1.00 56.88           O  
ATOM    402  HH  TYR A  25       4.790   5.714  80.068  1.00 56.88           H  
ATOM    403  CZ  TYR A  25       6.476   6.627  80.203  1.00 56.88           C  
ATOM    404  N   SER A  26      13.508   7.381  77.642  1.00 53.19           N  
ATOM    405  H   SER A  26      13.424   6.541  77.088  1.00 53.19           H  
ATOM    406  CA  SER A  26      14.631   8.324  77.432  1.00 53.19           C  
ATOM    407  HA  SER A  26      14.332   9.288  77.843  1.00 53.19           H  
ATOM    408  C   SER A  26      15.033   8.716  76.007  1.00 53.19           C  
ATOM    409  CB  SER A  26      15.845   7.911  78.271  1.00 53.19           C  
ATOM    410  HB2 SER A  26      15.534   7.792  79.309  1.00 53.19           H  
ATOM    411  HB3 SER A  26      16.601   8.696  78.229  1.00 53.19           H  
ATOM    412  O   SER A  26      15.700   9.737  75.888  1.00 53.19           O  
ATOM    413  OG  SER A  26      16.405   6.697  77.818  1.00 53.19           O  
ATOM    414  HG  SER A  26      17.099   6.903  77.187  1.00 53.19           H  
ATOM    415  N   GLU A  27      14.648   8.027  74.923  1.00 55.20           N  
ATOM    416  H   GLU A  27      14.144   7.161  75.046  1.00 55.20           H  
ATOM    417  CA  GLU A  27      15.203   8.370  73.585  1.00 55.20           C  
ATOM    418  HA  GLU A  27      15.439   9.434  73.559  1.00 55.20           H  
ATOM    419  C   GLU A  27      14.266   8.171  72.373  1.00 55.20           C  
ATOM    420  CB  GLU A  27      16.533   7.615  73.364  1.00 55.20           C  
ATOM    421  HB2 GLU A  27      16.856   7.757  72.333  1.00 55.20           H  
ATOM    422  HB3 GLU A  27      16.366   6.549  73.523  1.00 55.20           H  
ATOM    423  O   GLU A  27      14.707   8.292  71.229  1.00 55.20           O  
ATOM    424  CG  GLU A  27      17.682   8.103  74.263  1.00 55.20           C  
ATOM    425  HG2 GLU A  27      17.755   9.188  74.178  1.00 55.20           H  
ATOM    426  HG3 GLU A  27      17.465   7.842  75.299  1.00 55.20           H  
ATOM    427  CD  GLU A  27      19.036   7.484  73.899  1.00 55.20           C  
ATOM    428  OE1 GLU A  27      20.060   8.049  74.341  1.00 55.20           O  
ATOM    429  OE2 GLU A  27      19.047   6.433  73.212  1.00 55.20           O  
ATOM    430  N   PHE A  28      12.978   7.863  72.563  1.00 61.17           N  
ATOM    431  H   PHE A  28      12.597   7.863  73.498  1.00 61.17           H  
ATOM    432  CA  PHE A  28      12.085   7.570  71.433  1.00 61.17           C  
ATOM    433  HA  PHE A  28      12.704   7.351  70.563  1.00 61.17           H  
ATOM    434  C   PHE A  28      11.223   8.778  71.040  1.00 61.17           C  
ATOM    435  CB  PHE A  28      11.288   6.284  71.690  1.00 61.17           C  
ATOM    436  HB2 PHE A  28      11.737   5.731  72.515  1.00 61.17           H  
ATOM    437  HB3 PHE A  28      10.267   6.524  71.989  1.00 61.17           H  
ATOM    438  O   PHE A  28      10.275   9.135  71.736  1.00 61.17           O  
ATOM    439  CG  PHE A  28      11.269   5.374  70.478  1.00 61.17           C  
ATOM    440  CD1 PHE A  28      10.218   5.445  69.548  1.00 61.17           C  
ATOM    441  HD1 PHE A  28       9.412   6.148  69.699  1.00 61.17           H  
ATOM    442  CD2 PHE A  28      12.326   4.468  70.273  1.00 61.17           C  
ATOM    443  HD2 PHE A  28      13.132   4.419  70.991  1.00 61.17           H  
ATOM    444  CE1 PHE A  28      10.209   4.591  68.434  1.00 61.17           C  
ATOM    445  HE1 PHE A  28       9.382   4.632  67.741  1.00 61.17           H  
ATOM    446  CE2 PHE A  28      12.321   3.619  69.153  1.00 61.17           C  
ATOM    447  HE2 PHE A  28      13.120   2.904  69.028  1.00 61.17           H  
ATOM    448  CZ  PHE A  28      11.260   3.682  68.231  1.00 61.17           C  
ATOM    449  HZ  PHE A  28      11.230   3.026  67.373  1.00 61.17           H  
ATOM    450  N   ASP A  29      11.565   9.410  69.916  1.00 63.71           N  
ATOM    451  H   ASP A  29      12.426   9.143  69.462  1.00 63.71           H  
ATOM    452  CA  ASP A  29      10.855  10.583  69.398  1.00 63.71           C  
ATOM    453  HA  ASP A  29      10.769  11.287  70.225  1.00 63.71           H  
ATOM    454  C   ASP A  29       9.426  10.240  68.920  1.00 63.71           C  
ATOM    455  CB  ASP A  29      11.700  11.246  68.293  1.00 63.71           C  
ATOM    456  HB2 ASP A  29      12.756  11.092  68.515  1.00 63.71           H  
ATOM    457  HB3 ASP A  29      11.486  10.769  67.336  1.00 63.71           H  
ATOM    458  O   ASP A  29       9.172   9.142  68.407  1.00 63.71           O  
ATOM    459  CG  ASP A  29      11.467  12.758  68.183  1.00 63.71           C  
ATOM    460  OD1 ASP A  29      10.487  13.241  68.801  1.00 63.71           O  
ATOM    461  OD2 ASP A  29      12.276  13.404  67.488  1.00 63.71           O  
ATOM    462  N   LYS A  30       8.488  11.189  69.059  1.00 64.75           N  
ATOM    463  H   LYS A  30       8.829  12.101  69.326  1.00 64.75           H  
ATOM    464  CA  LYS A  30       7.057  11.004  68.727  1.00 64.75           C  
ATOM    465  HA  LYS A  30       6.659  10.188  69.331  1.00 64.75           H  
ATOM    466  C   LYS A  30       6.824  10.609  67.264  1.00 64.75           C  
ATOM    467  CB  LYS A  30       6.262  12.286  69.023  1.00 64.75           C  
ATOM    468  HB2 LYS A  30       5.307  12.224  68.501  1.00 64.75           H  
ATOM    469  HB3 LYS A  30       6.804  13.146  68.630  1.00 64.75           H  
ATOM    470  O   LYS A  30       5.868   9.896  66.967  1.00 64.75           O  
ATOM    471  CG  LYS A  30       5.965  12.491  70.513  1.00 64.75           C  
ATOM    472  HG2 LYS A  30       5.431  11.621  70.895  1.00 64.75           H  
ATOM    473  HG3 LYS A  30       6.901  12.607  71.061  1.00 64.75           H  
ATOM    474  CD  LYS A  30       5.097  13.742  70.698  1.00 64.75           C  
ATOM    475  HD2 LYS A  30       5.643  14.611  70.330  1.00 64.75           H  
ATOM    476  HD3 LYS A  30       4.179  13.622  70.124  1.00 64.75           H  
ATOM    477  CE  LYS A  30       4.752  13.929  72.176  1.00 64.75           C  
ATOM    478  HE2 LYS A  30       5.679  14.021  72.742  1.00 64.75           H  
ATOM    479  HE3 LYS A  30       4.236  13.032  72.520  1.00 64.75           H  
ATOM    480  NZ  LYS A  30       3.895  15.121  72.381  1.00 64.75           N  
ATOM    481  HZ1 LYS A  30       3.029  15.002  71.876  1.00 64.75           H  
ATOM    482  HZ2 LYS A  30       4.367  15.950  72.047  1.00 64.75           H  
ATOM    483  HZ3 LYS A  30       3.681  15.229  73.362  1.00 64.75           H  
ATOM    484  N   GLU A  31       7.684  11.048  66.346  1.00 64.66           N  
ATOM    485  H   GLU A  31       8.443  11.648  66.636  1.00 64.66           H  
ATOM    486  CA  GLU A  31       7.572  10.682  64.926  1.00 64.66           C  
ATOM    487  HA  GLU A  31       6.569  10.921  64.572  1.00 64.66           H  
ATOM    488  C   GLU A  31       7.749   9.170  64.710  1.00 64.66           C  
ATOM    489  CB  GLU A  31       8.575  11.484  64.080  1.00 64.66           C  
ATOM    490  HB2 GLU A  31       9.561  11.442  64.543  1.00 64.66           H  
ATOM    491  HB3 GLU A  31       8.633  11.023  63.094  1.00 64.66           H  
ATOM    492  O   GLU A  31       6.970   8.549  63.986  1.00 64.66           O  
ATOM    493  CG  GLU A  31       8.132  12.946  63.899  1.00 64.66           C  
ATOM    494  HG2 GLU A  31       7.096  12.951  63.558  1.00 64.66           H  
ATOM    495  HG3 GLU A  31       8.163  13.446  64.867  1.00 64.66           H  
ATOM    496  CD  GLU A  31       8.991  13.735  62.892  1.00 64.66           C  
ATOM    497  OE1 GLU A  31       8.480  14.764  62.388  1.00 64.66           O  
ATOM    498  OE2 GLU A  31      10.138  13.315  62.618  1.00 64.66           O  
ATOM    499  N   ASN A  32       8.687   8.534  65.420  1.00 79.44           N  
ATOM    500  H   ASN A  32       9.230   9.065  66.086  1.00 79.44           H  
ATOM    501  CA  ASN A  32       8.966   7.110  65.237  1.00 79.44           C  
ATOM    502  HA  ASN A  32       9.037   6.908  64.168  1.00 79.44           H  
ATOM    503  C   ASN A  32       7.842   6.211  65.779  1.00 79.44           C  
ATOM    504  CB  ASN A  32      10.311   6.767  65.895  1.00 79.44           C  
ATOM    505  HB2 ASN A  32      10.425   5.683  65.914  1.00 79.44           H  
ATOM    506  HB3 ASN A  32      10.322   7.138  66.920  1.00 79.44           H  
ATOM    507  O   ASN A  32       7.593   5.141  65.218  1.00 79.44           O  
ATOM    508  CG  ASN A  32      11.512   7.301  65.140  1.00 79.44           C  
ATOM    509  ND2 ASN A  32      12.559   7.673  65.836  1.00 79.44           N  
ATOM    510 HD21 ASN A  32      13.274   8.151  65.306  1.00 79.44           H  
ATOM    511 HD22 ASN A  32      12.489   7.757  66.840  1.00 79.44           H  
ATOM    512  OD1 ASN A  32      11.564   7.326  63.926  1.00 79.44           O  
ATOM    513  N   ILE A  33       7.153   6.611  66.858  1.00 85.19           N  
ATOM    514  H   ILE A  33       7.383   7.499  67.281  1.00 85.19           H  
ATOM    515  CA  ILE A  33       6.053   5.803  67.410  1.00 85.19           C  
ATOM    516  HA  ILE A  33       6.390   4.766  67.388  1.00 85.19           H  
ATOM    517  C   ILE A  33       4.804   5.850  66.519  1.00 85.19           C  
ATOM    518  CB  ILE A  33       5.770   6.133  68.893  1.00 85.19           C  
ATOM    519  HB  ILE A  33       6.733   6.198  69.400  1.00 85.19           H  
ATOM    520  O   ILE A  33       4.137   4.827  66.353  1.00 85.19           O  
ATOM    521  CG1 ILE A  33       4.987   4.973  69.543  1.00 85.19           C  
ATOM    522 HG12 ILE A  33       3.960   4.967  69.177  1.00 85.19           H  
ATOM    523 HG13 ILE A  33       5.452   4.029  69.259  1.00 85.19           H  
ATOM    524  CG2 ILE A  33       5.047   7.474  69.082  1.00 85.19           C  
ATOM    525 HG21 ILE A  33       5.685   8.273  68.705  1.00 85.19           H  
ATOM    526 HG22 ILE A  33       4.087   7.490  68.565  1.00 85.19           H  
ATOM    527 HG23 ILE A  33       4.877   7.669  70.141  1.00 85.19           H  
ATOM    528  CD1 ILE A  33       4.971   5.023  71.075  1.00 85.19           C  
ATOM    529 HD11 ILE A  33       4.380   5.871  71.420  1.00 85.19           H  
ATOM    530 HD12 ILE A  33       4.515   4.111  71.460  1.00 85.19           H  
ATOM    531 HD13 ILE A  33       5.988   5.100  71.459  1.00 85.19           H  
ATOM    532  N   ASN A  34       4.536   6.986  65.865  1.00 88.45           N  
ATOM    533  H   ASN A  34       5.116   7.794  66.038  1.00 88.45           H  
ATOM    534  CA  ASN A  34       3.451   7.100  64.890  1.00 88.45           C  
ATOM    535  HA  ASN A  34       2.526   6.757  65.354  1.00 88.45           H  
ATOM    536  C   ASN A  34       3.689   6.200  63.668  1.00 88.45           C  
ATOM    537  CB  ASN A  34       3.284   8.571  64.476  1.00 88.45           C  
ATOM    538  HB2 ASN A  34       2.714   8.620  63.548  1.00 88.45           H  
ATOM    539  HB3 ASN A  34       4.261   9.014  64.285  1.00 88.45           H  
ATOM    540  O   ASN A  34       2.757   5.531  63.218  1.00 88.45           O  
ATOM    541  CG  ASN A  34       2.546   9.414  65.500  1.00 88.45           C  
ATOM    542  ND2 ASN A  34       2.459  10.701  65.265  1.00 88.45           N  
ATOM    543 HD21 ASN A  34       2.897  11.091  64.443  1.00 88.45           H  
ATOM    544 HD22 ASN A  34       2.009  11.259  65.976  1.00 88.45           H  
ATOM    545  OD1 ASN A  34       1.983   8.942  66.476  1.00 88.45           O  
ATOM    546  N   ASP A  35       4.927   6.113  63.174  1.00 89.23           N  
ATOM    547  H   ASP A  35       5.629   6.756  63.511  1.00 89.23           H  
ATOM    548  CA  ASP A  35       5.289   5.208  62.077  1.00 89.23           C  
ATOM    549  HA  ASP A  35       4.627   5.391  61.230  1.00 89.23           H  
ATOM    550  C   ASP A  35       5.126   3.729  62.457  1.00 89.23           C  
ATOM    551  CB  ASP A  35       6.740   5.475  61.645  1.00 89.23           C  
ATOM    552  HB2 ASP A  35       7.365   5.619  62.526  1.00 89.23           H  
ATOM    553  HB3 ASP A  35       7.111   4.594  61.122  1.00 89.23           H  
ATOM    554  O   ASP A  35       4.610   2.927  61.671  1.00 89.23           O  
ATOM    555  CG  ASP A  35       6.901   6.665  60.696  1.00 89.23           C  
ATOM    556  OD1 ASP A  35       5.880   7.107  60.119  1.00 89.23           O  
ATOM    557  OD2 ASP A  35       8.074   7.012  60.445  1.00 89.23           O  
ATOM    558  N   LEU A  36       5.514   3.357  63.682  1.00 90.50           N  
ATOM    559  H   LEU A  36       5.941   4.058  64.270  1.00 90.50           H  
ATOM    560  CA  LEU A  36       5.314   2.006  64.216  1.00 90.50           C  
ATOM    561  HA  LEU A  36       5.744   1.282  63.525  1.00 90.50           H  
ATOM    562  C   LEU A  36       3.832   1.663  64.354  1.00 90.50           C  
ATOM    563  CB  LEU A  36       5.993   1.891  65.587  1.00 90.50           C  
ATOM    564  HB2 LEU A  36       5.645   0.988  66.088  1.00 90.50           H  
ATOM    565  HB3 LEU A  36       5.685   2.738  66.200  1.00 90.50           H  
ATOM    566  O   LEU A  36       3.411   0.578  63.946  1.00 90.50           O  
ATOM    567  CG  LEU A  36       7.523   1.855  65.518  1.00 90.50           C  
ATOM    568  HG  LEU A  36       7.899   2.649  64.873  1.00 90.50           H  
ATOM    569  CD1 LEU A  36       8.084   2.043  66.922  1.00 90.50           C  
ATOM    570 HD11 LEU A  36       7.710   1.266  67.589  1.00 90.50           H  
ATOM    571 HD12 LEU A  36       9.173   2.030  66.896  1.00 90.50           H  
ATOM    572 HD13 LEU A  36       7.765   3.010  67.313  1.00 90.50           H  
ATOM    573  CD2 LEU A  36       8.022   0.518  64.975  1.00 90.50           C  
ATOM    574 HD21 LEU A  36       9.112   0.530  64.988  1.00 90.50           H  
ATOM    575 HD22 LEU A  36       7.669   0.370  63.955  1.00 90.50           H  
ATOM    576 HD23 LEU A  36       7.669  -0.296  65.609  1.00 90.50           H  
ATOM    577  N   LEU A  37       3.034   2.592  64.882  1.00 94.00           N  
ATOM    578  H   LEU A  37       3.451   3.443  65.231  1.00 94.00           H  
ATOM    579  CA  LEU A  37       1.589   2.434  64.989  1.00 94.00           C  
ATOM    580  HA  LEU A  37       1.386   1.512  65.533  1.00 94.00           H  
ATOM    581  C   LEU A  37       0.949   2.309  63.603  1.00 94.00           C  
ATOM    582  CB  LEU A  37       1.024   3.617  65.792  1.00 94.00           C  
ATOM    583  HB2 LEU A  37       1.337   4.548  65.319  1.00 94.00           H  
ATOM    584  HB3 LEU A  37       1.450   3.594  66.795  1.00 94.00           H  
ATOM    585  O   LEU A  37       0.133   1.416  63.375  1.00 94.00           O  
ATOM    586  CG  LEU A  37      -0.509   3.620  65.897  1.00 94.00           C  
ATOM    587  HG  LEU A  37      -0.939   3.727  64.901  1.00 94.00           H  
ATOM    588  CD1 LEU A  37      -1.064   2.353  66.545  1.00 94.00           C  
ATOM    589 HD11 LEU A  37      -0.622   2.221  67.533  1.00 94.00           H  
ATOM    590 HD12 LEU A  37      -0.857   1.478  65.929  1.00 94.00           H  
ATOM    591 HD13 LEU A  37      -2.143   2.457  66.662  1.00 94.00           H  
ATOM    592  CD2 LEU A  37      -0.963   4.804  66.738  1.00 94.00           C  
ATOM    593 HD21 LEU A  37      -0.676   4.642  67.777  1.00 94.00           H  
ATOM    594 HD22 LEU A  37      -0.488   5.720  66.386  1.00 94.00           H  
ATOM    595 HD23 LEU A  37      -2.044   4.921  66.666  1.00 94.00           H  
ATOM    596  N   LEU A  38       1.351   3.142  62.641  1.00 95.23           N  
ATOM    597  H   LEU A  38       2.020   3.861  62.878  1.00 95.23           H  
ATOM    598  CA  LEU A  38       0.863   3.059  61.268  1.00 95.23           C  
ATOM    599  HA  LEU A  38      -0.224   3.131  61.308  1.00 95.23           H  
ATOM    600  C   LEU A  38       1.221   1.713  60.623  1.00 95.23           C  
ATOM    601  CB  LEU A  38       1.423   4.242  60.460  1.00 95.23           C  
ATOM    602  HB2 LEU A  38       1.220   5.172  60.993  1.00 95.23           H  
ATOM    603  HB3 LEU A  38       2.505   4.139  60.390  1.00 95.23           H  
ATOM    604  O   LEU A  38       0.385   1.128  59.927  1.00 95.23           O  
ATOM    605  CG  LEU A  38       0.841   4.360  59.043  1.00 95.23           C  
ATOM    606  HG  LEU A  38       1.055   3.451  58.480  1.00 95.23           H  
ATOM    607  CD1 LEU A  38      -0.676   4.592  59.043  1.00 95.23           C  
ATOM    608 HD11 LEU A  38      -0.909   5.455  59.667  1.00 95.23           H  
ATOM    609 HD12 LEU A  38      -1.185   3.707  59.426  1.00 95.23           H  
ATOM    610 HD13 LEU A  38      -0.998   4.776  58.018  1.00 95.23           H  
ATOM    611  CD2 LEU A  38       1.490   5.533  58.312  1.00 95.23           C  
ATOM    612 HD21 LEU A  38       1.127   5.597  57.286  1.00 95.23           H  
ATOM    613 HD22 LEU A  38       1.283   6.465  58.837  1.00 95.23           H  
ATOM    614 HD23 LEU A  38       2.571   5.395  58.294  1.00 95.23           H  
ATOM    615  N   LEU A  39       2.421   1.190  60.887  1.00 95.17           N  
ATOM    616  H   LEU A  39       3.073   1.748  61.419  1.00 95.17           H  
ATOM    617  CA  LEU A  39       2.852  -0.130  60.436  1.00 95.17           C  
ATOM    618  HA  LEU A  39       2.705  -0.171  59.356  1.00 95.17           H  
ATOM    619  C   LEU A  39       2.011  -1.247  61.071  1.00 95.17           C  
ATOM    620  CB  LEU A  39       4.353  -0.286  60.725  1.00 95.17           C  
ATOM    621  HB2 LEU A  39       4.519  -0.199  61.799  1.00 95.17           H  
ATOM    622  HB3 LEU A  39       4.882   0.537  60.245  1.00 95.17           H  
ATOM    623  O   LEU A  39       1.488  -2.087  60.335  1.00 95.17           O  
ATOM    624  CG  LEU A  39       4.968  -1.613  60.249  1.00 95.17           C  
ATOM    625  HG  LEU A  39       4.475  -2.451  60.741  1.00 95.17           H  
ATOM    626  CD1 LEU A  39       4.864  -1.805  58.733  1.00 95.17           C  
ATOM    627 HD11 LEU A  39       3.817  -1.902  58.444  1.00 95.17           H  
ATOM    628 HD12 LEU A  39       5.304  -0.949  58.220  1.00 95.17           H  
ATOM    629 HD13 LEU A  39       5.380  -2.719  58.441  1.00 95.17           H  
ATOM    630  CD2 LEU A  39       6.446  -1.623  60.633  1.00 95.17           C  
ATOM    631 HD21 LEU A  39       6.539  -1.639  61.719  1.00 95.17           H  
ATOM    632 HD22 LEU A  39       6.929  -2.509  60.220  1.00 95.17           H  
ATOM    633 HD23 LEU A  39       6.940  -0.731  60.249  1.00 95.17           H  
ATOM    634  N   ALA A  40       1.806  -1.223  62.391  1.00 96.40           N  
ATOM    635  H   ALA A  40       2.257  -0.499  62.932  1.00 96.40           H  
ATOM    636  CA  ALA A  40       0.967  -2.187  63.108  1.00 96.40           C  
ATOM    637  HA  ALA A  40       1.381  -3.186  62.972  1.00 96.40           H  
ATOM    638  C   ALA A  40      -0.473  -2.192  62.568  1.00 96.40           C  
ATOM    639  CB  ALA A  40       0.987  -1.847  64.605  1.00 96.40           C  
ATOM    640  HB1 ALA A  40       0.424  -2.596  65.162  1.00 96.40           H  
ATOM    641  HB2 ALA A  40       2.011  -1.823  64.977  1.00 96.40           H  
ATOM    642  HB3 ALA A  40       0.535  -0.870  64.779  1.00 96.40           H  
ATOM    643  O   ALA A  40      -1.039  -3.254  62.289  1.00 96.40           O  
ATOM    644  N   ILE A  41      -1.028  -1.000  62.320  1.00 97.64           N  
ATOM    645  H   ILE A  41      -0.527  -0.179  62.627  1.00 97.64           H  
ATOM    646  CA  ILE A  41      -2.335  -0.829  61.687  1.00 97.64           C  
ATOM    647  HA  ILE A  41      -3.065  -1.400  62.261  1.00 97.64           H  
ATOM    648  C   ILE A  41      -2.321  -1.414  60.280  1.00 97.64           C  
ATOM    649  CB  ILE A  41      -2.763   0.655  61.691  1.00 97.64           C  
ATOM    650  HB  ILE A  41      -1.934   1.260  61.321  1.00 97.64           H  
ATOM    651  O   ILE A  41      -3.225  -2.166  59.929  1.00 97.64           O  
ATOM    652  CG1 ILE A  41      -3.078   1.081  63.141  1.00 97.64           C  
ATOM    653 HG12 ILE A  41      -2.268   0.781  63.806  1.00 97.64           H  
ATOM    654 HG13 ILE A  41      -3.976   0.570  63.489  1.00 97.64           H  
ATOM    655  CG2 ILE A  41      -3.980   0.891  60.768  1.00 97.64           C  
ATOM    656 HG21 ILE A  41      -4.794   0.228  61.060  1.00 97.64           H  
ATOM    657 HG22 ILE A  41      -3.709   0.697  59.730  1.00 97.64           H  
ATOM    658 HG23 ILE A  41      -4.311   1.928  60.825  1.00 97.64           H  
ATOM    659  CD1 ILE A  41      -3.272   2.586  63.301  1.00 97.64           C  
ATOM    660 HD11 ILE A  41      -4.159   2.908  62.757  1.00 97.64           H  
ATOM    661 HD12 ILE A  41      -2.389   3.104  62.928  1.00 97.64           H  
ATOM    662 HD13 ILE A  41      -3.403   2.822  64.357  1.00 97.64           H  
ATOM    663  N   SER A  42      -1.310  -1.114  59.461  1.00 96.95           N  
ATOM    664  H   SER A  42      -0.590  -0.488  59.793  1.00 96.95           H  
ATOM    665  CA  SER A  42      -1.249  -1.612  58.084  1.00 96.95           C  
ATOM    666  HA  SER A  42      -2.149  -1.261  57.580  1.00 96.95           H  
ATOM    667  C   SER A  42      -1.263  -3.147  58.010  1.00 96.95           C  
ATOM    668  CB  SER A  42      -0.053  -1.007  57.343  1.00 96.95           C  
ATOM    669  HB2 SER A  42      -0.202  -1.145  56.272  1.00 96.95           H  
ATOM    670  HB3 SER A  42      -0.003   0.063  57.543  1.00 96.95           H  
ATOM    671  O   SER A  42      -1.948  -3.714  57.154  1.00 96.95           O  
ATOM    672  OG  SER A  42       1.167  -1.615  57.699  1.00 96.95           O  
ATOM    673  HG  SER A  42       1.244  -1.672  58.654  1.00 96.95           H  
ATOM    674  N   LEU A  43      -0.607  -3.804  58.972  1.00 97.12           N  
ATOM    675  H   LEU A  43      -0.089  -3.253  59.642  1.00 97.12           H  
ATOM    676  CA  LEU A  43      -0.493  -5.259  59.097  1.00 97.12           C  
ATOM    677  HA  LEU A  43      -0.516  -5.698  58.099  1.00 97.12           H  
ATOM    678  C   LEU A  43      -1.657  -5.918  59.862  1.00 97.12           C  
ATOM    679  CB  LEU A  43       0.866  -5.591  59.740  1.00 97.12           C  
ATOM    680  HB2 LEU A  43       0.928  -6.670  59.878  1.00 97.12           H  
ATOM    681  HB3 LEU A  43       0.903  -5.132  60.728  1.00 97.12           H  
ATOM    682  O   LEU A  43      -1.708  -7.140  59.949  1.00 97.12           O  
ATOM    683  CG  LEU A  43       2.102  -5.145  58.935  1.00 97.12           C  
ATOM    684  HG  LEU A  43       2.060  -4.072  58.748  1.00 97.12           H  
ATOM    685  CD1 LEU A  43       3.371  -5.432  59.736  1.00 97.12           C  
ATOM    686 HD11 LEU A  43       3.464  -6.503  59.915  1.00 97.12           H  
ATOM    687 HD12 LEU A  43       3.320  -4.918  60.696  1.00 97.12           H  
ATOM    688 HD13 LEU A  43       4.245  -5.075  59.192  1.00 97.12           H  
ATOM    689  CD2 LEU A  43       2.208  -5.863  57.586  1.00 97.12           C  
ATOM    690 HD21 LEU A  43       1.372  -5.577  56.947  1.00 97.12           H  
ATOM    691 HD22 LEU A  43       3.135  -5.575  57.091  1.00 97.12           H  
ATOM    692 HD23 LEU A  43       2.202  -6.941  57.743  1.00 97.12           H  
ATOM    693  N   ASN A  44      -2.630  -5.142  60.357  1.00 96.88           N  
ATOM    694  H   ASN A  44      -2.513  -4.143  60.271  1.00 96.88           H  
ATOM    695  CA  ASN A  44      -3.768  -5.623  61.154  1.00 96.88           C  
ATOM    696  HA  ASN A  44      -4.354  -4.738  61.399  1.00 96.88           H  
ATOM    697  C   ASN A  44      -3.382  -6.264  62.503  1.00 96.88           C  
ATOM    698  CB  ASN A  44      -4.661  -6.546  60.307  1.00 96.88           C  
ATOM    699  HB2 ASN A  44      -4.749  -6.157  59.293  1.00 96.88           H  
ATOM    700  HB3 ASN A  44      -4.183  -7.523  60.239  1.00 96.88           H  
ATOM    701  O   ASN A  44      -4.050  -7.187  62.978  1.00 96.88           O  
ATOM    702  CG  ASN A  44      -6.053  -6.734  60.884  1.00 96.88           C  
ATOM    703  ND2 ASN A  44      -6.623  -7.903  60.706  1.00 96.88           N  
ATOM    704 HD21 ASN A  44      -6.059  -8.656  60.338  1.00 96.88           H  
ATOM    705 HD22 ASN A  44      -7.481  -8.051  61.218  1.00 96.88           H  
ATOM    706  OD1 ASN A  44      -6.658  -5.864  61.491  1.00 96.88           O  
ATOM    707  N   HIS A  45      -2.314  -5.793  63.142  1.00 97.38           N  
ATOM    708  H   HIS A  45      -1.791  -5.031  62.734  1.00 97.38           H  
ATOM    709  CA  HIS A  45      -1.879  -6.308  64.442  1.00 97.38           C  
ATOM    710  HA  HIS A  45      -2.072  -7.379  64.491  1.00 97.38           H  
ATOM    711  C   HIS A  45      -2.689  -5.655  65.566  1.00 97.38           C  
ATOM    712  CB  HIS A  45      -0.365  -6.125  64.589  1.00 97.38           C  
ATOM    713  HB2 HIS A  45      -0.112  -5.071  64.477  1.00 97.38           H  
ATOM    714  HB3 HIS A  45      -0.075  -6.438  65.592  1.00 97.38           H  
ATOM    715  O   HIS A  45      -2.266  -4.668  66.164  1.00 97.38           O  
ATOM    716  CG  HIS A  45       0.448  -6.930  63.603  1.00 97.38           C  
ATOM    717  CD2 HIS A  45       0.002  -7.906  62.747  1.00 97.38           C  
ATOM    718  HD2 HIS A  45      -1.017  -8.246  62.635  1.00 97.38           H  
ATOM    719  ND1 HIS A  45       1.805  -6.835  63.412  1.00 97.38           N  
ATOM    720  HD1 HIS A  45       2.470  -6.271  63.923  1.00 97.38           H  
ATOM    721  CE1 HIS A  45       2.162  -7.713  62.463  1.00 97.38           C  
ATOM    722  HE1 HIS A  45       3.173  -7.881  62.122  1.00 97.38           H  
ATOM    723  NE2 HIS A  45       1.092  -8.388  62.023  1.00 97.38           N  
ATOM    724  N   VAL A  46      -3.885  -6.191  65.835  1.00 96.85           N  
ATOM    725  H   VAL A  46      -4.186  -6.935  65.221  1.00 96.85           H  
ATOM    726  CA  VAL A  46      -4.876  -5.594  66.754  1.00 96.85           C  
ATOM    727  HA  VAL A  46      -5.149  -4.611  66.369  1.00 96.85           H  
ATOM    728  C   VAL A  46      -4.314  -5.372  68.162  1.00 96.85           C  
ATOM    729  CB  VAL A  46      -6.158  -6.453  66.827  1.00 96.85           C  
ATOM    730  HB  VAL A  46      -5.907  -7.427  67.247  1.00 96.85           H  
ATOM    731  O   VAL A  46      -4.457  -4.277  68.690  1.00 96.85           O  
ATOM    732  CG1 VAL A  46      -7.241  -5.813  67.704  1.00 96.85           C  
ATOM    733 HG11 VAL A  46      -6.885  -5.687  68.727  1.00 96.85           H  
ATOM    734 HG12 VAL A  46      -7.511  -4.835  67.307  1.00 96.85           H  
ATOM    735 HG13 VAL A  46      -8.127  -6.447  67.736  1.00 96.85           H  
ATOM    736  CG2 VAL A  46      -6.778  -6.677  65.440  1.00 96.85           C  
ATOM    737 HG21 VAL A  46      -6.091  -7.228  64.797  1.00 96.85           H  
ATOM    738 HG22 VAL A  46      -7.004  -5.718  64.973  1.00 96.85           H  
ATOM    739 HG23 VAL A  46      -7.694  -7.261  65.531  1.00 96.85           H  
ATOM    740  N   LYS A  47      -3.644  -6.376  68.751  1.00 96.10           N  
ATOM    741  H   LYS A  47      -3.519  -7.234  68.234  1.00 96.10           H  
ATOM    742  CA  LYS A  47      -3.077  -6.278  70.111  1.00 96.10           C  
ATOM    743  HA  LYS A  47      -3.846  -5.933  70.802  1.00 96.10           H  
ATOM    744  C   LYS A  47      -1.967  -5.231  70.199  1.00 96.10           C  
ATOM    745  CB  LYS A  47      -2.546  -7.635  70.597  1.00 96.10           C  
ATOM    746  HB2 LYS A  47      -1.984  -7.465  71.515  1.00 96.10           H  
ATOM    747  HB3 LYS A  47      -1.859  -8.044  69.857  1.00 96.10           H  
ATOM    748  O   LYS A  47      -2.028  -4.362  71.053  1.00 96.10           O  
ATOM    749  CG  LYS A  47      -3.654  -8.655  70.897  1.00 96.10           C  
ATOM    750  HG2 LYS A  47      -4.202  -8.886  69.984  1.00 96.10           H  
ATOM    751  HG3 LYS A  47      -4.340  -8.241  71.636  1.00 96.10           H  
ATOM    752  CD  LYS A  47      -3.014  -9.935  71.453  1.00 96.10           C  
ATOM    753  HD2 LYS A  47      -2.456  -9.680  72.354  1.00 96.10           H  
ATOM    754  HD3 LYS A  47      -2.316 -10.333  70.717  1.00 96.10           H  
ATOM    755  CE  LYS A  47      -4.057 -11.004  71.797  1.00 96.10           C  
ATOM    756  HE2 LYS A  47      -4.598 -11.279  70.891  1.00 96.10           H  
ATOM    757  HE3 LYS A  47      -4.766 -10.576  72.505  1.00 96.10           H  
ATOM    758  NZ  LYS A  47      -3.399 -12.194  72.396  1.00 96.10           N  
ATOM    759  HZ1 LYS A  47      -4.071 -12.899  72.663  1.00 96.10           H  
ATOM    760  HZ2 LYS A  47      -2.895 -11.924  73.228  1.00 96.10           H  
ATOM    761  HZ3 LYS A  47      -2.722 -12.600  71.766  1.00 96.10           H  
ATOM    762  N   ILE A  48      -1.010  -5.268  69.269  1.00 94.97           N  
ATOM    763  H   ILE A  48      -1.010  -6.028  68.604  1.00 94.97           H  
ATOM    764  CA  ILE A  48       0.081  -4.282  69.206  1.00 94.97           C  
ATOM    765  HA  ILE A  48       0.601  -4.268  70.164  1.00 94.97           H  
ATOM    766  C   ILE A  48      -0.480  -2.874  68.982  1.00 94.97           C  
ATOM    767  CB  ILE A  48       1.094  -4.672  68.105  1.00 94.97           C  
ATOM    768  HB  ILE A  48       0.553  -4.792  67.167  1.00 94.97           H  
ATOM    769  O   ILE A  48      -0.021  -1.924  69.601  1.00 94.97           O  
ATOM    770  CG1 ILE A  48       1.758  -6.019  68.470  1.00 94.97           C  
ATOM    771 HG12 ILE A  48       0.986  -6.784  68.555  1.00 94.97           H  
ATOM    772 HG13 ILE A  48       2.254  -5.930  69.436  1.00 94.97           H  
ATOM    773  CG2 ILE A  48       2.154  -3.576  67.890  1.00 94.97           C  
ATOM    774 HG21 ILE A  48       2.832  -3.853  67.083  1.00 94.97           H  
ATOM    775 HG22 ILE A  48       2.726  -3.424  68.806  1.00 94.97           H  
ATOM    776 HG23 ILE A  48       1.690  -2.631  67.606  1.00 94.97           H  
ATOM    777  CD1 ILE A  48       2.776  -6.527  67.447  1.00 94.97           C  
ATOM    778 HD11 ILE A  48       3.076  -7.534  67.734  1.00 94.97           H  
ATOM    779 HD12 ILE A  48       2.326  -6.542  66.454  1.00 94.97           H  
ATOM    780 HD13 ILE A  48       3.667  -5.899  67.439  1.00 94.97           H  
ATOM    781  N   THR A  49      -1.503  -2.734  68.134  1.00 96.14           N  
ATOM    782  H   THR A  49      -1.848  -3.557  67.662  1.00 96.14           H  
ATOM    783  CA  THR A  49      -2.180  -1.449  67.908  1.00 96.14           C  
ATOM    784  HA  THR A  49      -1.443  -0.711  67.590  1.00 96.14           H  
ATOM    785  C   THR A  49      -2.819  -0.924  69.196  1.00 96.14           C  
ATOM    786  CB  THR A  49      -3.248  -1.576  66.813  1.00 96.14           C  
ATOM    787  HB  THR A  49      -4.010  -2.289  67.129  1.00 96.14           H  
ATOM    788  O   THR A  49      -2.640   0.244  69.518  1.00 96.14           O  
ATOM    789  CG2 THR A  49      -3.933  -0.256  66.489  1.00 96.14           C  
ATOM    790 HG21 THR A  49      -4.588  -0.400  65.629  1.00 96.14           H  
ATOM    791 HG22 THR A  49      -3.184   0.498  66.247  1.00 96.14           H  
ATOM    792 HG23 THR A  49      -4.530   0.076  67.338  1.00 96.14           H  
ATOM    793  OG1 THR A  49      -2.685  -2.039  65.603  1.00 96.14           O  
ATOM    794  HG1 THR A  49      -2.376  -2.932  65.772  1.00 96.14           H  
ATOM    795  N   ASP A  50      -3.532  -1.776  69.942  1.00 95.71           N  
ATOM    796  H   ASP A  50      -3.637  -2.732  69.635  1.00 95.71           H  
ATOM    797  CA  ASP A  50      -4.148  -1.415  71.227  1.00 95.71           C  
ATOM    798  HA  ASP A  50      -4.807  -0.559  71.084  1.00 95.71           H  
ATOM    799  C   ASP A  50      -3.102  -1.014  72.278  1.00 95.71           C  
ATOM    800  CB  ASP A  50      -4.993  -2.600  71.723  1.00 95.71           C  
ATOM    801  HB2 ASP A  50      -5.704  -2.882  70.947  1.00 95.71           H  
ATOM    802  HB3 ASP A  50      -4.345  -3.457  71.905  1.00 95.71           H  
ATOM    803  O   ASP A  50      -3.290  -0.030  72.986  1.00 95.71           O  
ATOM    804  CG  ASP A  50      -5.771  -2.272  73.001  1.00 95.71           C  
ATOM    805  OD1 ASP A  50      -6.594  -1.336  72.972  1.00 95.71           O  
ATOM    806  OD2 ASP A  50      -5.573  -2.979  74.018  1.00 95.71           O  
ATOM    807  N   MET A  51      -1.974  -1.727  72.342  1.00 92.21           N  
ATOM    808  H   MET A  51      -1.887  -2.549  71.761  1.00 92.21           H  
ATOM    809  CA  MET A  51      -0.869  -1.382  73.238  1.00 92.21           C  
ATOM    810  HA  MET A  51      -1.239  -1.310  74.261  1.00 92.21           H  
ATOM    811  C   MET A  51      -0.243  -0.033  72.884  1.00 92.21           C  
ATOM    812  CB  MET A  51       0.213  -2.454  73.182  1.00 92.21           C  
ATOM    813  HB2 MET A  51       1.065  -2.079  73.749  1.00 92.21           H  
ATOM    814  HB3 MET A  51       0.522  -2.604  72.148  1.00 92.21           H  
ATOM    815  O   MET A  51      -0.146   0.836  73.741  1.00 92.21           O  
ATOM    816  CG  MET A  51      -0.218  -3.795  73.778  1.00 92.21           C  
ATOM    817  HG2 MET A  51      -0.261  -3.704  74.863  1.00 92.21           H  
ATOM    818  HG3 MET A  51      -1.212  -4.061  73.419  1.00 92.21           H  
ATOM    819  SD  MET A  51       0.919  -5.128  73.341  1.00 92.21           S  
ATOM    820  CE  MET A  51       2.444  -4.394  73.978  1.00 92.21           C  
ATOM    821  HE1 MET A  51       2.346  -4.186  75.043  1.00 92.21           H  
ATOM    822  HE2 MET A  51       3.280  -5.064  73.779  1.00 92.21           H  
ATOM    823  HE3 MET A  51       2.645  -3.458  73.456  1.00 92.21           H  
ATOM    824  N   LEU A  52       0.125   0.174  71.616  1.00 91.98           N  
ATOM    825  H   LEU A  52       0.001  -0.573  70.948  1.00 91.98           H  
ATOM    826  CA  LEU A  52       0.742   1.426  71.171  1.00 91.98           C  
ATOM    827  HA  LEU A  52       1.613   1.629  71.794  1.00 91.98           H  
ATOM    828  C   LEU A  52      -0.199   2.628  71.358  1.00 91.98           C  
ATOM    829  CB  LEU A  52       1.183   1.288  69.701  1.00 91.98           C  
ATOM    830  HB2 LEU A  52       0.326   0.933  69.128  1.00 91.98           H  
ATOM    831  HB3 LEU A  52       1.450   2.278  69.330  1.00 91.98           H  
ATOM    832  O   LEU A  52       0.262   3.708  71.698  1.00 91.98           O  
ATOM    833  CG  LEU A  52       2.371   0.341  69.441  1.00 91.98           C  
ATOM    834  HG  LEU A  52       2.148  -0.654  69.827  1.00 91.98           H  
ATOM    835  CD1 LEU A  52       2.611   0.235  67.932  1.00 91.98           C  
ATOM    836 HD11 LEU A  52       2.885   1.212  67.535  1.00 91.98           H  
ATOM    837 HD12 LEU A  52       1.703  -0.118  67.443  1.00 91.98           H  
ATOM    838 HD13 LEU A  52       3.418  -0.472  67.739  1.00 91.98           H  
ATOM    839  CD2 LEU A  52       3.668   0.821  70.088  1.00 91.98           C  
ATOM    840 HD21 LEU A  52       4.489   0.154  69.824  1.00 91.98           H  
ATOM    841 HD22 LEU A  52       3.901   1.836  69.766  1.00 91.98           H  
ATOM    842 HD23 LEU A  52       3.559   0.810  71.172  1.00 91.98           H  
ATOM    843  N   LEU A  53      -1.517   2.462  71.187  1.00 93.06           N  
ATOM    844  H   LEU A  53      -1.852   1.550  70.913  1.00 93.06           H  
ATOM    845  CA  LEU A  53      -2.502   3.532  71.415  1.00 93.06           C  
ATOM    846  HA  LEU A  53      -2.149   4.443  70.932  1.00 93.06           H  
ATOM    847  C   LEU A  53      -2.705   3.899  72.896  1.00 93.06           C  
ATOM    848  CB  LEU A  53      -3.854   3.115  70.810  1.00 93.06           C  
ATOM    849  HB2 LEU A  53      -4.634   3.760  71.214  1.00 93.06           H  
ATOM    850  HB3 LEU A  53      -4.075   2.097  71.132  1.00 93.06           H  
ATOM    851  O   LEU A  53      -3.309   4.935  73.181  1.00 93.06           O  
ATOM    852  CG  LEU A  53      -3.942   3.207  69.281  1.00 93.06           C  
ATOM    853  HG  LEU A  53      -3.088   2.710  68.822  1.00 93.06           H  
ATOM    854  CD1 LEU A  53      -5.230   2.529  68.812  1.00 93.06           C  
ATOM    855 HD11 LEU A  53      -6.091   3.053  69.227  1.00 93.06           H  
ATOM    856 HD12 LEU A  53      -5.235   1.498  69.166  1.00 93.06           H  
ATOM    857 HD13 LEU A  53      -5.275   2.533  67.723  1.00 93.06           H  
ATOM    858  CD2 LEU A  53      -4.000   4.657  68.794  1.00 93.06           C  
ATOM    859 HD21 LEU A  53      -3.086   5.180  69.072  1.00 93.06           H  
ATOM    860 HD22 LEU A  53      -4.103   4.680  67.709  1.00 93.06           H  
ATOM    861 HD23 LEU A  53      -4.852   5.161  69.250  1.00 93.06           H  
ATOM    862  N   LYS A  54      -2.264   3.057  73.838  1.00 91.38           N  
ATOM    863  H   LYS A  54      -1.790   2.215  73.544  1.00 91.38           H  
ATOM    864  CA  LYS A  54      -2.324   3.340  75.283  1.00 91.38           C  
ATOM    865  HA  LYS A  54      -3.186   3.971  75.496  1.00 91.38           H  
ATOM    866  C   LYS A  54      -1.122   4.145  75.778  1.00 91.38           C  
ATOM    867  CB  LYS A  54      -2.474   2.026  76.061  1.00 91.38           C  
ATOM    868  HB2 LYS A  54      -2.265   2.200  77.117  1.00 91.38           H  
ATOM    869  HB3 LYS A  54      -1.748   1.301  75.691  1.00 91.38           H  
ATOM    870  O   LYS A  54      -1.181   4.669  76.888  1.00 91.38           O  
ATOM    871  CG  LYS A  54      -3.895   1.465  75.937  1.00 91.38           C  
ATOM    872  HG2 LYS A  54      -4.224   1.501  74.899  1.00 91.38           H  
ATOM    873  HG3 LYS A  54      -4.572   2.076  76.535  1.00 91.38           H  
ATOM    874  CD  LYS A  54      -3.942   0.015  76.421  1.00 91.38           C  
ATOM    875  HD2 LYS A  54      -3.313  -0.586  75.764  1.00 91.38           H  
ATOM    876  HD3 LYS A  54      -3.567  -0.051  77.442  1.00 91.38           H  
ATOM    877  CE  LYS A  54      -5.384  -0.487  76.354  1.00 91.38           C  
ATOM    878  HE2 LYS A  54      -5.963   0.006  77.135  1.00 91.38           H  
ATOM    879  HE3 LYS A  54      -5.803  -0.208  75.387  1.00 91.38           H  
ATOM    880  NZ  LYS A  54      -5.447  -1.957  76.492  1.00 91.38           N  
ATOM    881  HZ1 LYS A  54      -4.825  -2.305  77.208  1.00 91.38           H  
ATOM    882  HZ2 LYS A  54      -6.399  -2.267  76.626  1.00 91.38           H  
ATOM    883  HZ3 LYS A  54      -5.192  -2.363  75.603  1.00 91.38           H  
ATOM    884  N   GLU A  55      -0.074   4.279  74.967  1.00 88.35           N  
ATOM    885  H   GLU A  55      -0.089   3.831  74.061  1.00 88.35           H  
ATOM    886  CA  GLU A  55       1.106   5.057  75.328  1.00 88.35           C  
ATOM    887  HA  GLU A  55       1.420   4.711  76.313  1.00 88.35           H  
ATOM    888  C   GLU A  55       0.794   6.566  75.391  1.00 88.35           C  
ATOM    889  CB  GLU A  55       2.265   4.785  74.358  1.00 88.35           C  
ATOM    890  HB2 GLU A  55       3.056   5.511  74.543  1.00 88.35           H  
ATOM    891  HB3 GLU A  55       1.926   4.927  73.332  1.00 88.35           H  
ATOM    892  O   GLU A  55       0.241   7.117  74.434  1.00 88.35           O  
ATOM    893  CG  GLU A  55       2.849   3.372  74.512  1.00 88.35           C  
ATOM    894  HG2 GLU A  55       2.096   2.642  74.213  1.00 88.35           H  
ATOM    895  HG3 GLU A  55       3.690   3.279  73.825  1.00 88.35           H  
ATOM    896  CD  GLU A  55       3.326   3.090  75.946  1.00 88.35           C  
ATOM    897  OE1 GLU A  55       3.082   1.963  76.428  1.00 88.35           O  
ATOM    898  OE2 GLU A  55       3.884   4.026  76.566  1.00 88.35           O  
ATOM    899  N   PRO A  56       1.183   7.284  76.467  1.00 84.59           N  
ATOM    900  CA  PRO A  56       0.814   8.691  76.673  1.00 84.59           C  
ATOM    901  HA  PRO A  56      -0.271   8.755  76.755  1.00 84.59           H  
ATOM    902  C   PRO A  56       1.284   9.658  75.577  1.00 84.59           C  
ATOM    903  CB  PRO A  56       1.455   9.085  78.009  1.00 84.59           C  
ATOM    904  HB2 PRO A  56       2.449   9.501  77.841  1.00 84.59           H  
ATOM    905  HB3 PRO A  56       0.836   9.796  78.556  1.00 84.59           H  
ATOM    906  O   PRO A  56       0.735  10.750  75.429  1.00 84.59           O  
ATOM    907  CG  PRO A  56       1.596   7.766  78.761  1.00 84.59           C  
ATOM    908  HG2 PRO A  56       2.414   7.793  79.481  1.00 84.59           H  
ATOM    909  HG3 PRO A  56       0.655   7.526  79.256  1.00 84.59           H  
ATOM    910  CD  PRO A  56       1.855   6.758  77.651  1.00 84.59           C  
ATOM    911  HD2 PRO A  56       2.925   6.673  77.459  1.00 84.59           H  
ATOM    912  HD3 PRO A  56       1.453   5.796  77.967  1.00 84.59           H  
ATOM    913  N   CYS A  57       2.334   9.299  74.836  1.00 84.62           N  
ATOM    914  H   CYS A  57       2.725   8.378  74.973  1.00 84.62           H  
ATOM    915  CA  CYS A  57       2.906  10.137  73.784  1.00 84.62           C  
ATOM    916  HA  CYS A  57       2.820  11.177  74.099  1.00 84.62           H  
ATOM    917  C   CYS A  57       2.158  10.042  72.443  1.00 84.62           C  
ATOM    918  CB  CYS A  57       4.400   9.807  73.654  1.00 84.62           C  
ATOM    919  HB2 CYS A  57       4.892   9.976  74.613  1.00 84.62           H  
ATOM    920  HB3 CYS A  57       4.858  10.446  72.899  1.00 84.62           H  
ATOM    921  O   CYS A  57       2.406  10.878  71.568  1.00 84.62           O  
ATOM    922  SG  CYS A  57       4.625   8.073  73.176  1.00 84.62           S  
ATOM    923  HG  CYS A  57       5.939   7.978  73.397  1.00 84.62           H  
ATOM    924  N   VAL A  58       1.252   9.070  72.288  1.00 88.93           N  
ATOM    925  H   VAL A  58       1.052   8.465  73.072  1.00 88.93           H  
ATOM    926  CA  VAL A  58       0.511   8.815  71.051  1.00 88.93           C  
ATOM    927  HA  VAL A  58       1.125   9.135  70.208  1.00 88.93           H  
ATOM    928  C   VAL A  58      -0.778   9.627  71.025  1.00 88.93           C  
ATOM    929  CB  VAL A  58       0.248   7.307  70.874  1.00 88.93           C  
ATOM    930  HB  VAL A  58      -0.258   6.913  71.756  1.00 88.93           H  
ATOM    931  O   VAL A  58      -1.625   9.520  71.906  1.00 88.93           O  
ATOM    932  CG1 VAL A  58      -0.619   7.001  69.646  1.00 88.93           C  
ATOM    933 HG11 VAL A  58      -1.606   7.450  69.759  1.00 88.93           H  
ATOM    934 HG12 VAL A  58      -0.139   7.373  68.741  1.00 88.93           H  
ATOM    935 HG13 VAL A  58      -0.748   5.921  69.581  1.00 88.93           H  
ATOM    936  CG2 VAL A  58       1.586   6.580  70.691  1.00 88.93           C  
ATOM    937 HG21 VAL A  58       2.168   6.648  71.610  1.00 88.93           H  
ATOM    938 HG22 VAL A  58       2.148   7.026  69.870  1.00 88.93           H  
ATOM    939 HG23 VAL A  58       1.421   5.526  70.471  1.00 88.93           H  
ATOM    940  N   ASP A  59      -0.956  10.414  69.964  1.00 91.29           N  
ATOM    941  H   ASP A  59      -0.219  10.454  69.275  1.00 91.29           H  
ATOM    942  CA  ASP A  59      -2.234  11.046  69.638  1.00 91.29           C  
ATOM    943  HA  ASP A  59      -2.856  11.091  70.532  1.00 91.29           H  
ATOM    944  C   ASP A  59      -2.951  10.221  68.551  1.00 91.29           C  
ATOM    945  CB  ASP A  59      -2.018  12.507  69.216  1.00 91.29           C  
ATOM    946  HB2 ASP A  59      -1.287  12.541  68.409  1.00 91.29           H  
ATOM    947  HB3 ASP A  59      -1.610  13.060  70.062  1.00 91.29           H  
ATOM    948  O   ASP A  59      -2.535  10.246  67.389  1.00 91.29           O  
ATOM    949  CG  ASP A  59      -3.306  13.203  68.747  1.00 91.29           C  
ATOM    950  OD1 ASP A  59      -4.425  12.643  68.886  1.00 91.29           O  
ATOM    951  OD2 ASP A  59      -3.193  14.300  68.169  1.00 91.29           O  
ATOM    952  N   PRO A  60      -4.066   9.533  68.867  1.00 94.12           N  
ATOM    953  CA  PRO A  60      -4.851   8.775  67.887  1.00 94.12           C  
ATOM    954  HA  PRO A  60      -4.229   7.967  67.503  1.00 94.12           H  
ATOM    955  C   PRO A  60      -5.377   9.612  66.703  1.00 94.12           C  
ATOM    956  CB  PRO A  60      -6.014   8.186  68.692  1.00 94.12           C  
ATOM    957  HB2 PRO A  60      -6.857   8.878  68.678  1.00 94.12           H  
ATOM    958  HB3 PRO A  60      -6.314   7.206  68.320  1.00 94.12           H  
ATOM    959  O   PRO A  60      -5.799   9.059  65.682  1.00 94.12           O  
ATOM    960  CG  PRO A  60      -5.488   8.114  70.121  1.00 94.12           C  
ATOM    961  HG2 PRO A  60      -4.887   7.216  70.263  1.00 94.12           H  
ATOM    962  HG3 PRO A  60      -6.296   8.165  70.850  1.00 94.12           H  
ATOM    963  CD  PRO A  60      -4.596   9.340  70.209  1.00 94.12           C  
ATOM    964  HD2 PRO A  60      -3.807   9.153  70.937  1.00 94.12           H  
ATOM    965  HD3 PRO A  60      -5.182  10.213  70.499  1.00 94.12           H  
ATOM    966  N   SER A  61      -5.375  10.944  66.819  1.00 94.68           N  
ATOM    967  H   SER A  61      -5.003  11.343  67.670  1.00 94.68           H  
ATOM    968  CA  SER A  61      -5.822  11.888  65.793  1.00 94.68           C  
ATOM    969  HA  SER A  61      -6.465  11.342  65.102  1.00 94.68           H  
ATOM    970  C   SER A  61      -4.688  12.485  64.939  1.00 94.68           C  
ATOM    971  CB  SER A  61      -6.707  12.951  66.447  1.00 94.68           C  
ATOM    972  HB2 SER A  61      -7.348  12.474  67.189  1.00 94.68           H  
ATOM    973  HB3 SER A  61      -7.348  13.393  65.684  1.00 94.68           H  
ATOM    974  O   SER A  61      -4.971  13.259  64.011  1.00 94.68           O  
ATOM    975  OG  SER A  61      -5.975  13.988  67.061  1.00 94.68           O  
ATOM    976  HG  SER A  61      -5.346  13.643  67.698  1.00 94.68           H  
ATOM    977  N   ALA A  62      -3.435  12.068  65.180  1.00 92.22           N  
ATOM    978  H   ALA A  62      -3.284  11.441  65.957  1.00 92.22           H  
ATOM    979  CA  ALA A  62      -2.234  12.556  64.502  1.00 92.22           C  
ATOM    980  HA  ALA A  62      -2.123  13.609  64.765  1.00 92.22           H  
ATOM    981  C   ALA A  62      -2.302  12.464  62.964  1.00 92.22           C  
ATOM    982  CB  ALA A  62      -1.002  11.820  65.043  1.00 92.22           C  
ATOM    983  HB1 ALA A  62      -0.097  12.221  64.587  1.00 92.22           H  
ATOM    984  HB2 ALA A  62      -0.933  11.949  66.123  1.00 92.22           H  
ATOM    985  HB3 ALA A  62      -1.067  10.757  64.810  1.00 92.22           H  
ATOM    986  O   ALA A  62      -3.080  11.697  62.376  1.00 92.22           O  
ATOM    987  N   ASP A  63      -1.504  13.309  62.301  1.00 91.29           N  
ATOM    988  H   ASP A  63      -0.790  13.784  62.836  1.00 91.29           H  
ATOM    989  CA  ASP A  63      -1.400  13.427  60.840  1.00 91.29           C  
ATOM    990  HA  ASP A  63      -0.922  14.386  60.642  1.00 91.29           H  
ATOM    991  C   ASP A  63      -2.756  13.507  60.136  1.00 91.29           C  
ATOM    992  CB  ASP A  63      -0.473  12.353  60.272  1.00 91.29           C  
ATOM    993  HB2 ASP A  63      -0.444  12.433  59.185  1.00 91.29           H  
ATOM    994  HB3 ASP A  63      -0.859  11.371  60.544  1.00 91.29           H  
ATOM    995  O   ASP A  63      -3.051  12.840  59.136  1.00 91.29           O  
ATOM    996  CG  ASP A  63       0.942  12.524  60.804  1.00 91.29           C  
ATOM    997  OD1 ASP A  63       1.348  13.703  60.920  1.00 91.29           O  
ATOM    998  OD2 ASP A  63       1.559  11.481  61.086  1.00 91.29           O  
ATOM    999  N   HIS A  64      -3.619  14.369  60.673  1.00 93.34           N  
ATOM   1000  H   HIS A  64      -3.329  14.837  61.519  1.00 93.34           H  
ATOM   1001  CA  HIS A  64      -4.985  14.541  60.198  1.00 93.34           C  
ATOM   1002  HA  HIS A  64      -5.475  15.220  60.896  1.00 93.34           H  
ATOM   1003  C   HIS A  64      -5.772  13.219  60.233  1.00 93.34           C  
ATOM   1004  CB  HIS A  64      -5.000  15.201  58.804  1.00 93.34           C  
ATOM   1005  HB2 HIS A  64      -6.034  15.430  58.545  1.00 93.34           H  
ATOM   1006  HB3 HIS A  64      -4.623  14.498  58.061  1.00 93.34           H  
ATOM   1007  O   HIS A  64      -6.474  12.896  59.264  1.00 93.34           O  
ATOM   1008  CG  HIS A  64      -4.198  16.468  58.682  1.00 93.34           C  
ATOM   1009  CD2 HIS A  64      -4.705  17.736  58.619  1.00 93.34           C  
ATOM   1010  HD2 HIS A  64      -5.747  18.012  58.683  1.00 93.34           H  
ATOM   1011  ND1 HIS A  64      -2.828  16.572  58.568  1.00 93.34           N  
ATOM   1012  HD1 HIS A  64      -2.153  15.827  58.671  1.00 93.34           H  
ATOM   1013  CE1 HIS A  64      -2.521  17.875  58.454  1.00 93.34           C  
ATOM   1014  HE1 HIS A  64      -1.519  18.274  58.398  1.00 93.34           H  
ATOM   1015  NE2 HIS A  64      -3.641  18.617  58.444  1.00 93.34           N  
ATOM   1016  N   ASN A  65      -5.687  12.473  61.337  1.00 95.18           N  
ATOM   1017  H   ASN A  65      -5.036  12.760  62.055  1.00 95.18           H  
ATOM   1018  CA  ASN A  65      -6.347  11.186  61.561  1.00 95.18           C  
ATOM   1019  HA  ASN A  65      -6.017  10.826  62.535  1.00 95.18           H  
ATOM   1020  C   ASN A  65      -5.906  10.104  60.553  1.00 95.18           C  
ATOM   1021  CB  ASN A  65      -7.873  11.393  61.633  1.00 95.18           C  
ATOM   1022  HB2 ASN A  65      -8.356  10.419  61.715  1.00 95.18           H  
ATOM   1023  HB3 ASN A  65      -8.240  11.866  60.722  1.00 95.18           H  
ATOM   1024  O   ASN A  65      -6.743   9.420  59.950  1.00 95.18           O  
ATOM   1025  CG  ASN A  65      -8.344  12.186  62.830  1.00 95.18           C  
ATOM   1026  ND2 ASN A  65      -8.101  13.471  62.909  1.00 95.18           N  
ATOM   1027 HD21 ASN A  65      -7.290  13.812  62.412  1.00 95.18           H  
ATOM   1028 HD22 ASN A  65      -8.297  13.863  63.819  1.00 95.18           H  
ATOM   1029  OD1 ASN A  65      -8.973  11.648  63.712  1.00 95.18           O  
ATOM   1030  N   ILE A  66      -4.597   9.964  60.313  1.00 95.76           N  
ATOM   1031  H   ILE A  66      -3.946  10.534  60.834  1.00 95.76           H  
ATOM   1032  CA  ILE A  66      -4.058   8.987  59.350  1.00 95.76           C  
ATOM   1033  HA  ILE A  66      -4.538   9.190  58.393  1.00 95.76           H  
ATOM   1034  C   ILE A  66      -4.409   7.540  59.727  1.00 95.76           C  
ATOM   1035  CB  ILE A  66      -2.534   9.181  59.166  1.00 95.76           C  
ATOM   1036  HB  ILE A  66      -2.356  10.237  58.960  1.00 95.76           H  
ATOM   1037  O   ILE A  66      -4.753   6.740  58.857  1.00 95.76           O  
ATOM   1038  CG1 ILE A  66      -1.961   8.378  57.977  1.00 95.76           C  
ATOM   1039 HG12 ILE A  66      -0.890   8.570  57.921  1.00 95.76           H  
ATOM   1040 HG13 ILE A  66      -2.096   7.311  58.150  1.00 95.76           H  
ATOM   1041  CG2 ILE A  66      -1.739   8.812  60.429  1.00 95.76           C  
ATOM   1042 HG21 ILE A  66      -2.101   9.358  61.300  1.00 95.76           H  
ATOM   1043 HG22 ILE A  66      -0.691   9.080  60.296  1.00 95.76           H  
ATOM   1044 HG23 ILE A  66      -1.775   7.741  60.631  1.00 95.76           H  
ATOM   1045  CD1 ILE A  66      -2.570   8.741  56.615  1.00 95.76           C  
ATOM   1046 HD11 ILE A  66      -3.610   8.419  56.563  1.00 95.76           H  
ATOM   1047 HD12 ILE A  66      -2.012   8.233  55.829  1.00 95.76           H  
ATOM   1048 HD13 ILE A  66      -2.506   9.818  56.457  1.00 95.76           H  
ATOM   1049  N   PHE A  67      -4.425   7.221  61.022  1.00 97.07           N  
ATOM   1050  H   PHE A  67      -4.073   7.908  61.674  1.00 97.07           H  
ATOM   1051  CA  PHE A  67      -4.644   5.871  61.540  1.00 97.07           C  
ATOM   1052  HA  PHE A  67      -3.901   5.201  61.107  1.00 97.07           H  
ATOM   1053  C   PHE A  67      -6.021   5.312  61.166  1.00 97.07           C  
ATOM   1054  CB  PHE A  67      -4.429   5.919  63.059  1.00 97.07           C  
ATOM   1055  HB2 PHE A  67      -4.589   4.932  63.493  1.00 97.07           H  
ATOM   1056  HB3 PHE A  67      -5.184   6.573  63.495  1.00 97.07           H  
ATOM   1057  O   PHE A  67      -6.115   4.260  60.527  1.00 97.07           O  
ATOM   1058  CG  PHE A  67      -3.055   6.420  63.472  1.00 97.07           C  
ATOM   1059  CD1 PHE A  67      -1.880   5.925  62.867  1.00 97.07           C  
ATOM   1060  HD1 PHE A  67      -1.921   5.152  62.114  1.00 97.07           H  
ATOM   1061  CD2 PHE A  67      -2.955   7.413  64.462  1.00 97.07           C  
ATOM   1062  HD2 PHE A  67      -3.838   7.784  64.961  1.00 97.07           H  
ATOM   1063  CE1 PHE A  67      -0.626   6.437  63.242  1.00 97.07           C  
ATOM   1064  HE1 PHE A  67       0.283   6.060  62.797  1.00 97.07           H  
ATOM   1065  CE2 PHE A  67      -1.702   7.918  64.837  1.00 97.07           C  
ATOM   1066  HE2 PHE A  67      -1.623   8.658  65.620  1.00 97.07           H  
ATOM   1067  CZ  PHE A  67      -0.539   7.438  64.220  1.00 97.07           C  
ATOM   1068  HZ  PHE A  67       0.425   7.820  64.522  1.00 97.07           H  
ATOM   1069  N   ILE A  68      -7.102   6.052  61.450  1.00 97.13           N  
ATOM   1070  H   ILE A  68      -6.976   6.890  61.999  1.00 97.13           H  
ATOM   1071  CA  ILE A  68      -8.462   5.611  61.095  1.00 97.13           C  
ATOM   1072  HA  ILE A  68      -8.562   4.580  61.436  1.00 97.13           H  
ATOM   1073  C   ILE A  68      -8.673   5.586  59.579  1.00 97.13           C  
ATOM   1074  CB  ILE A  68      -9.544   6.438  61.827  1.00 97.13           C  
ATOM   1075  HB  ILE A  68      -9.303   6.431  62.890  1.00 97.13           H  
ATOM   1076  O   ILE A  68      -9.398   4.720  59.077  1.00 97.13           O  
ATOM   1077  CG1 ILE A  68     -10.927   5.771  61.647  1.00 97.13           C  
ATOM   1078 HG12 ILE A  68     -11.241   5.848  60.606  1.00 97.13           H  
ATOM   1079 HG13 ILE A  68     -10.841   4.714  61.898  1.00 97.13           H  
ATOM   1080  CG2 ILE A  68      -9.560   7.898  61.345  1.00 97.13           C  
ATOM   1081 HG21 ILE A  68      -8.548   8.298  61.412  1.00 97.13           H  
ATOM   1082 HG22 ILE A  68     -10.192   8.500  61.998  1.00 97.13           H  
ATOM   1083 HG23 ILE A  68      -9.916   7.981  60.319  1.00 97.13           H  
ATOM   1084  CD1 ILE A  68     -12.036   6.363  62.520  1.00 97.13           C  
ATOM   1085 HD11 ILE A  68     -12.193   7.417  62.290  1.00 97.13           H  
ATOM   1086 HD12 ILE A  68     -12.963   5.822  62.325  1.00 97.13           H  
ATOM   1087 HD13 ILE A  68     -11.779   6.248  63.572  1.00 97.13           H  
ATOM   1088  N   LYS A  69      -8.027   6.492  58.828  1.00 97.42           N  
ATOM   1089  H   LYS A  69      -7.425   7.150  59.302  1.00 97.42           H  
ATOM   1090  CA  LYS A  69      -8.061   6.489  57.357  1.00 97.42           C  
ATOM   1091  HA  LYS A  69      -9.098   6.507  57.023  1.00 97.42           H  
ATOM   1092  C   LYS A  69      -7.451   5.203  56.802  1.00 97.42           C  
ATOM   1093  CB  LYS A  69      -7.326   7.712  56.796  1.00 97.42           C  
ATOM   1094  HB2 LYS A  69      -6.345   7.787  57.266  1.00 97.42           H  
ATOM   1095  HB3 LYS A  69      -7.163   7.564  55.729  1.00 97.42           H  
ATOM   1096  O   LYS A  69      -8.091   4.558  55.971  1.00 97.42           O  
ATOM   1097  CG  LYS A  69      -8.084   9.032  56.995  1.00 97.42           C  
ATOM   1098  HG2 LYS A  69      -9.009   9.023  56.419  1.00 97.42           H  
ATOM   1099  HG3 LYS A  69      -8.342   9.167  58.046  1.00 97.42           H  
ATOM   1100  CD  LYS A  69      -7.174  10.174  56.533  1.00 97.42           C  
ATOM   1101  HD2 LYS A  69      -6.279  10.154  57.156  1.00 97.42           H  
ATOM   1102  HD3 LYS A  69      -6.878  10.015  55.496  1.00 97.42           H  
ATOM   1103  CE  LYS A  69      -7.837  11.542  56.674  1.00 97.42           C  
ATOM   1104  HE2 LYS A  69      -8.334  11.581  57.644  1.00 97.42           H  
ATOM   1105  HE3 LYS A  69      -8.585  11.670  55.892  1.00 97.42           H  
ATOM   1106  NZ  LYS A  69      -6.799  12.598  56.623  1.00 97.42           N  
ATOM   1107  HZ1 LYS A  69      -6.127  12.468  55.880  1.00 97.42           H  
ATOM   1108  HZ2 LYS A  69      -6.279  12.540  57.487  1.00 97.42           H  
ATOM   1109  HZ3 LYS A  69      -7.184  13.532  56.639  1.00 97.42           H  
ATOM   1110  N   THR A  70      -6.272   4.815  57.286  1.00 97.38           N  
ATOM   1111  H   THR A  70      -5.793   5.429  57.929  1.00 97.38           H  
ATOM   1112  CA  THR A  70      -5.553   3.606  56.862  1.00 97.38           C  
ATOM   1113  HA  THR A  70      -5.471   3.607  55.776  1.00 97.38           H  
ATOM   1114  C   THR A  70      -6.303   2.340  57.266  1.00 97.38           C  
ATOM   1115  CB  THR A  70      -4.126   3.612  57.430  1.00 97.38           C  
ATOM   1116  HB  THR A  70      -4.157   3.649  58.519  1.00 97.38           H  
ATOM   1117  O   THR A  70      -6.597   1.507  56.406  1.00 97.38           O  
ATOM   1118  CG2 THR A  70      -3.298   2.411  56.976  1.00 97.38           C  
ATOM   1119 HG21 THR A  70      -3.714   1.490  57.383  1.00 97.38           H  
ATOM   1120 HG22 THR A  70      -3.281   2.356  55.887  1.00 97.38           H  
ATOM   1121 HG23 THR A  70      -2.276   2.513  57.343  1.00 97.38           H  
ATOM   1122  OG1 THR A  70      -3.483   4.762  56.939  1.00 97.38           O  
ATOM   1123  HG1 THR A  70      -2.810   5.013  57.575  1.00 97.38           H  
ATOM   1124  N   ALA A  71      -6.722   2.226  58.530  1.00 97.83           N  
ATOM   1125  H   ALA A  71      -6.452   2.930  59.203  1.00 97.83           H  
ATOM   1126  CA  ALA A  71      -7.493   1.079  59.014  1.00 97.83           C  
ATOM   1127  HA  ALA A  71      -6.891   0.178  58.899  1.00 97.83           H  
ATOM   1128  C   ALA A  71      -8.799   0.887  58.218  1.00 97.83           C  
ATOM   1129  CB  ALA A  71      -7.771   1.289  60.507  1.00 97.83           C  
ATOM   1130  HB1 ALA A  71      -8.397   2.168  60.660  1.00 97.83           H  
ATOM   1131  HB2 ALA A  71      -6.835   1.437  61.046  1.00 97.83           H  
ATOM   1132  HB3 ALA A  71      -8.271   0.412  60.916  1.00 97.83           H  
ATOM   1133  O   ALA A  71      -9.136  -0.227  57.801  1.00 97.83           O  
ATOM   1134  N   SER A  72      -9.503   1.985  57.915  1.00 97.63           N  
ATOM   1135  H   SER A  72      -9.186   2.866  58.293  1.00 97.63           H  
ATOM   1136  CA  SER A  72     -10.734   1.959  57.113  1.00 97.63           C  
ATOM   1137  HA  SER A  72     -11.402   1.207  57.536  1.00 97.63           H  
ATOM   1138  C   SER A  72     -10.492   1.601  55.645  1.00 97.63           C  
ATOM   1139  CB  SER A  72     -11.435   3.316  57.156  1.00 97.63           C  
ATOM   1140  HB2 SER A  72     -10.764   4.090  56.785  1.00 97.63           H  
ATOM   1141  HB3 SER A  72     -12.318   3.284  56.517  1.00 97.63           H  
ATOM   1142  O   SER A  72     -11.304   0.900  55.034  1.00 97.63           O  
ATOM   1143  OG  SER A  72     -11.838   3.632  58.468  1.00 97.63           O  
ATOM   1144  HG  SER A  72     -11.050   3.896  58.949  1.00 97.63           H  
ATOM   1145  N   GLU A  73      -9.394   2.085  55.059  1.00 97.05           N  
ATOM   1146  H   GLU A  73      -8.771   2.663  55.605  1.00 97.05           H  
ATOM   1147  CA  GLU A  73      -9.002   1.792  53.678  1.00 97.05           C  
ATOM   1148  HA  GLU A  73      -9.856   1.999  53.032  1.00 97.05           H  
ATOM   1149  C   GLU A  73      -8.658   0.305  53.482  1.00 97.05           C  
ATOM   1150  CB  GLU A  73      -7.851   2.741  53.265  1.00 97.05           C  
ATOM   1151  HB2 GLU A  73      -7.011   2.642  53.952  1.00 97.05           H  
ATOM   1152  HB3 GLU A  73      -8.232   3.761  53.317  1.00 97.05           H  
ATOM   1153  O   GLU A  73      -9.070  -0.297  52.478  1.00 97.05           O  
ATOM   1154  CG  GLU A  73      -7.369   2.456  51.836  1.00 97.05           C  
ATOM   1155  HG2 GLU A  73      -8.263   2.218  51.259  1.00 97.05           H  
ATOM   1156  HG3 GLU A  73      -6.724   1.578  51.839  1.00 97.05           H  
ATOM   1157  CD  GLU A  73      -6.682   3.608  51.082  1.00 97.05           C  
ATOM   1158  OE1 GLU A  73      -6.538   3.446  49.847  1.00 97.05           O  
ATOM   1159  OE2 GLU A  73      -6.577   4.763  51.559  1.00 97.05           O  
ATOM   1160  N   LEU A  74      -7.969  -0.292  54.459  1.00 97.06           N  
ATOM   1161  H   LEU A  74      -7.640   0.285  55.220  1.00 97.06           H  
ATOM   1162  CA  LEU A  74      -7.541  -1.692  54.449  1.00 97.06           C  
ATOM   1163  HA  LEU A  74      -7.304  -1.979  53.424  1.00 97.06           H  
ATOM   1164  C   LEU A  74      -8.634  -2.665  54.916  1.00 97.06           C  
ATOM   1165  CB  LEU A  74      -6.261  -1.822  55.288  1.00 97.06           C  
ATOM   1166  HB2 LEU A  74      -6.472  -1.485  56.303  1.00 97.06           H  
ATOM   1167  HB3 LEU A  74      -5.982  -2.874  55.337  1.00 97.06           H  
ATOM   1168  O   LEU A  74      -8.687  -3.799  54.431  1.00 97.06           O  
ATOM   1169  CG  LEU A  74      -5.062  -1.027  54.732  1.00 97.06           C  
ATOM   1170  HG  LEU A  74      -5.319   0.029  54.647  1.00 97.06           H  
ATOM   1171  CD1 LEU A  74      -3.889  -1.154  55.692  1.00 97.06           C  
ATOM   1172 HD11 LEU A  74      -3.061  -0.532  55.354  1.00 97.06           H  
ATOM   1173 HD12 LEU A  74      -4.193  -0.826  56.686  1.00 97.06           H  
ATOM   1174 HD13 LEU A  74      -3.558  -2.192  55.745  1.00 97.06           H  
ATOM   1175  CD2 LEU A  74      -4.615  -1.529  53.356  1.00 97.06           C  
ATOM   1176 HD21 LEU A  74      -4.405  -2.597  53.401  1.00 97.06           H  
ATOM   1177 HD22 LEU A  74      -5.381  -1.324  52.608  1.00 97.06           H  
ATOM   1178 HD23 LEU A  74      -3.704  -1.006  53.063  1.00 97.06           H  
ATOM   1179  N   GLY A  75      -9.598  -2.207  55.717  1.00 96.62           N  
ATOM   1180  H   GLY A  75      -9.466  -1.297  56.136  1.00 96.62           H  
ATOM   1181  CA  GLY A  75     -10.756  -3.004  56.134  1.00 96.62           C  
ATOM   1182  HA2 GLY A  75     -11.637  -2.362  56.125  1.00 96.62           H  
ATOM   1183  HA3 GLY A  75     -10.914  -3.821  55.430  1.00 96.62           H  
ATOM   1184  C   GLY A  75     -10.644  -3.646  57.514  1.00 96.62           C  
ATOM   1185  O   GLY A  75     -11.347  -4.624  57.766  1.00 96.62           O  
ATOM   1186  N   HIS A  76      -9.788  -3.114  58.380  1.00 97.56           N  
ATOM   1187  H   HIS A  76      -9.276  -2.287  58.106  1.00 97.56           H  
ATOM   1188  CA  HIS A  76      -9.450  -3.690  59.681  1.00 97.56           C  
ATOM   1189  HA  HIS A  76      -9.446  -4.778  59.617  1.00 97.56           H  
ATOM   1190  C   HIS A  76     -10.469  -3.273  60.740  1.00 97.56           C  
ATOM   1191  CB  HIS A  76      -8.026  -3.255  60.030  1.00 97.56           C  
ATOM   1192  HB2 HIS A  76      -7.763  -3.650  61.011  1.00 97.56           H  
ATOM   1193  HB3 HIS A  76      -7.985  -2.167  60.090  1.00 97.56           H  
ATOM   1194  O   HIS A  76     -10.294  -2.269  61.424  1.00 97.56           O  
ATOM   1195  CG  HIS A  76      -6.998  -3.717  59.028  1.00 97.56           C  
ATOM   1196  CD2 HIS A  76      -5.797  -3.118  58.838  1.00 97.56           C  
ATOM   1197  HD2 HIS A  76      -5.439  -2.260  59.389  1.00 97.56           H  
ATOM   1198  ND1 HIS A  76      -7.100  -4.807  58.156  1.00 97.56           N  
ATOM   1199  CE1 HIS A  76      -5.925  -4.860  57.507  1.00 97.56           C  
ATOM   1200  HE1 HIS A  76      -5.642  -5.638  56.813  1.00 97.56           H  
ATOM   1201  NE2 HIS A  76      -5.115  -3.862  57.903  1.00 97.56           N  
ATOM   1202  HE2 HIS A  76      -4.137  -3.765  57.672  1.00 97.56           H  
ATOM   1203  N   ILE A  77     -11.580  -4.009  60.832  1.00 97.15           N  
ATOM   1204  H   ILE A  77     -11.664  -4.808  60.220  1.00 97.15           H  
ATOM   1205  CA  ILE A  77     -12.748  -3.600  61.632  1.00 97.15           C  
ATOM   1206  HA  ILE A  77     -13.037  -2.604  61.296  1.00 97.15           H  
ATOM   1207  C   ILE A  77     -12.437  -3.410  63.116  1.00 97.15           C  
ATOM   1208  CB  ILE A  77     -13.946  -4.533  61.377  1.00 97.15           C  
ATOM   1209  HB  ILE A  77     -14.076  -4.594  60.296  1.00 97.15           H  
ATOM   1210  O   ILE A  77     -12.767  -2.353  63.639  1.00 97.15           O  
ATOM   1211  CG1 ILE A  77     -15.233  -3.908  61.959  1.00 97.15           C  
ATOM   1212 HG12 ILE A  77     -15.386  -2.930  61.502  1.00 97.15           H  
ATOM   1213 HG13 ILE A  77     -15.133  -3.764  63.035  1.00 97.15           H  
ATOM   1214  CG2 ILE A  77     -13.711  -5.965  61.888  1.00 97.15           C  
ATOM   1215 HG21 ILE A  77     -13.801  -5.986  62.974  1.00 97.15           H  
ATOM   1216 HG22 ILE A  77     -12.725  -6.332  61.604  1.00 97.15           H  
ATOM   1217 HG23 ILE A  77     -14.461  -6.643  61.483  1.00 97.15           H  
ATOM   1218  CD1 ILE A  77     -16.477  -4.759  61.704  1.00 97.15           C  
ATOM   1219 HD11 ILE A  77     -16.545  -5.538  62.464  1.00 97.15           H  
ATOM   1220 HD12 ILE A  77     -17.369  -4.135  61.759  1.00 97.15           H  
ATOM   1221 HD13 ILE A  77     -16.397  -5.233  60.726  1.00 97.15           H  
ATOM   1222  N   ASN A  78     -11.728  -4.350  63.745  1.00 97.81           N  
ATOM   1223  H   ASN A  78     -11.574  -5.232  63.278  1.00 97.81           H  
ATOM   1224  CA  ASN A  78     -11.389  -4.268  65.168  1.00 97.81           C  
ATOM   1225  HA  ASN A  78     -12.305  -4.176  65.751  1.00 97.81           H  
ATOM   1226  C   ASN A  78     -10.527  -3.031  65.462  1.00 97.81           C  
ATOM   1227  CB  ASN A  78     -10.649  -5.550  65.597  1.00 97.81           C  
ATOM   1228  HB2 ASN A  78      -9.718  -5.640  65.037  1.00 97.81           H  
ATOM   1229  HB3 ASN A  78     -10.397  -5.458  66.653  1.00 97.81           H  
ATOM   1230  O   ASN A  78     -10.748  -2.340  66.445  1.00 97.81           O  
ATOM   1231  CG  ASN A  78     -11.444  -6.835  65.428  1.00 97.81           C  
ATOM   1232  ND2 ASN A  78     -10.826  -7.967  65.662  1.00 97.81           N  
ATOM   1233 HD21 ASN A  78      -9.910  -7.962  66.086  1.00 97.81           H  
ATOM   1234 HD22 ASN A  78     -11.408  -8.791  65.637  1.00 97.81           H  
ATOM   1235  OD1 ASN A  78     -12.588  -6.871  65.019  1.00 97.81           O  
ATOM   1236  N   ILE A  79      -9.585  -2.703  64.570  1.00 98.19           N  
ATOM   1237  H   ILE A  79      -9.468  -3.284  63.753  1.00 98.19           H  
ATOM   1238  CA  ILE A  79      -8.751  -1.502  64.706  1.00 98.19           C  
ATOM   1239  HA  ILE A  79      -8.351  -1.466  65.720  1.00 98.19           H  
ATOM   1240  C   ILE A  79      -9.583  -0.230  64.524  1.00 98.19           C  
ATOM   1241  CB  ILE A  79      -7.561  -1.557  63.724  1.00 98.19           C  
ATOM   1242  HB  ILE A  79      -7.942  -1.734  62.718  1.00 98.19           H  
ATOM   1243  O   ILE A  79      -9.383   0.739  65.246  1.00 98.19           O  
ATOM   1244  CG1 ILE A  79      -6.640  -2.737  64.110  1.00 98.19           C  
ATOM   1245 HG12 ILE A  79      -6.339  -2.636  65.153  1.00 98.19           H  
ATOM   1246 HG13 ILE A  79      -7.203  -3.664  64.007  1.00 98.19           H  
ATOM   1247  CG2 ILE A  79      -6.814  -0.215  63.705  1.00 98.19           C  
ATOM   1248 HG21 ILE A  79      -5.944  -0.274  63.052  1.00 98.19           H  
ATOM   1249 HG22 ILE A  79      -6.507   0.058  64.715  1.00 98.19           H  
ATOM   1250 HG23 ILE A  79      -7.452   0.579  63.318  1.00 98.19           H  
ATOM   1251  CD1 ILE A  79      -5.376  -2.882  63.258  1.00 98.19           C  
ATOM   1252 HD11 ILE A  79      -4.896  -3.831  63.495  1.00 98.19           H  
ATOM   1253 HD12 ILE A  79      -5.626  -2.854  62.198  1.00 98.19           H  
ATOM   1254 HD13 ILE A  79      -4.677  -2.082  63.502  1.00 98.19           H  
ATOM   1255  N   VAL A  80     -10.531  -0.212  63.582  1.00 97.54           N  
ATOM   1256  H   VAL A  80     -10.676  -1.042  63.025  1.00 97.54           H  
ATOM   1257  CA  VAL A  80     -11.443   0.932  63.433  1.00 97.54           C  
ATOM   1258  HA  VAL A  80     -10.842   1.840  63.376  1.00 97.54           H  
ATOM   1259  C   VAL A  80     -12.326   1.094  64.673  1.00 97.54           C  
ATOM   1260  CB  VAL A  80     -12.279   0.836  62.142  1.00 97.54           C  
ATOM   1261  HB  VAL A  80     -12.799  -0.121  62.103  1.00 97.54           H  
ATOM   1262  O   VAL A  80     -12.556   2.225  65.082  1.00 97.54           O  
ATOM   1263  CG1 VAL A  80     -13.318   1.960  62.022  1.00 97.54           C  
ATOM   1264 HG11 VAL A  80     -14.054   1.872  62.821  1.00 97.54           H  
ATOM   1265 HG12 VAL A  80     -13.839   1.895  61.066  1.00 97.54           H  
ATOM   1266 HG13 VAL A  80     -12.828   2.930  62.108  1.00 97.54           H  
ATOM   1267  CG2 VAL A  80     -11.372   0.963  60.908  1.00 97.54           C  
ATOM   1268 HG21 VAL A  80     -11.963   0.952  59.992  1.00 97.54           H  
ATOM   1269 HG22 VAL A  80     -10.819   1.901  60.959  1.00 97.54           H  
ATOM   1270 HG23 VAL A  80     -10.662   0.136  60.878  1.00 97.54           H  
ATOM   1271  N   GLU A  81     -12.796   0.005  65.283  1.00 97.04           N  
ATOM   1272  H   GLU A  81     -12.583  -0.904  64.899  1.00 97.04           H  
ATOM   1273  CA  GLU A  81     -13.564   0.049  66.535  1.00 97.04           C  
ATOM   1274  HA  GLU A  81     -14.396   0.744  66.418  1.00 97.04           H  
ATOM   1275  C   GLU A  81     -12.729   0.594  67.699  1.00 97.04           C  
ATOM   1276  CB  GLU A  81     -14.146  -1.338  66.860  1.00 97.04           C  
ATOM   1277  HB2 GLU A  81     -13.359  -2.089  66.790  1.00 97.04           H  
ATOM   1278  HB3 GLU A  81     -14.538  -1.332  67.877  1.00 97.04           H  
ATOM   1279  O   GLU A  81     -13.201   1.501  68.381  1.00 97.04           O  
ATOM   1280  CG  GLU A  81     -15.293  -1.684  65.897  1.00 97.04           C  
ATOM   1281  HG2 GLU A  81     -14.927  -1.615  64.873  1.00 97.04           H  
ATOM   1282  HG3 GLU A  81     -16.076  -0.936  66.015  1.00 97.04           H  
ATOM   1283  CD  GLU A  81     -15.904  -3.080  66.086  1.00 97.04           C  
ATOM   1284  OE1 GLU A  81     -16.982  -3.298  65.473  1.00 97.04           O  
ATOM   1285  OE2 GLU A  81     -15.289  -3.928  66.765  1.00 97.04           O  
ATOM   1286  N   ILE A  82     -11.482   0.129  67.858  1.00 97.05           N  
ATOM   1287  H   ILE A  82     -11.182  -0.651  67.291  1.00 97.05           H  
ATOM   1288  CA  ILE A  82     -10.537   0.663  68.854  1.00 97.05           C  
ATOM   1289  HA  ILE A  82     -10.982   0.578  69.845  1.00 97.05           H  
ATOM   1290  C   ILE A  82     -10.296   2.156  68.608  1.00 97.05           C  
ATOM   1291  CB  ILE A  82      -9.209  -0.134  68.849  1.00 97.05           C  
ATOM   1292  HB  ILE A  82      -8.833  -0.169  67.826  1.00 97.05           H  
ATOM   1293  O   ILE A  82     -10.453   2.965  69.508  1.00 97.05           O  
ATOM   1294  CG1 ILE A  82      -9.426  -1.579  69.352  1.00 97.05           C  
ATOM   1295 HG12 ILE A  82     -10.341  -1.993  68.927  1.00 97.05           H  
ATOM   1296 HG13 ILE A  82      -9.552  -1.570  70.435  1.00 97.05           H  
ATOM   1297  CG2 ILE A  82      -8.148   0.548  69.733  1.00 97.05           C  
ATOM   1298 HG21 ILE A  82      -7.221  -0.026  69.753  1.00 97.05           H  
ATOM   1299 HG22 ILE A  82      -8.511   0.639  70.756  1.00 97.05           H  
ATOM   1300 HG23 ILE A  82      -7.905   1.542  69.357  1.00 97.05           H  
ATOM   1301  CD1 ILE A  82      -8.274  -2.526  68.992  1.00 97.05           C  
ATOM   1302 HD11 ILE A  82      -8.516  -3.531  69.339  1.00 97.05           H  
ATOM   1303 HD12 ILE A  82      -8.136  -2.545  67.911  1.00 97.05           H  
ATOM   1304 HD13 ILE A  82      -7.347  -2.209  69.469  1.00 97.05           H  
ATOM   1305  N   LEU A  83      -9.983   2.575  67.382  1.00 97.01           N  
ATOM   1306  H   LEU A  83      -9.850   1.886  66.655  1.00 97.01           H  
ATOM   1307  CA  LEU A  83      -9.737   3.993  67.098  1.00 97.01           C  
ATOM   1308  HA  LEU A  83      -8.969   4.357  67.780  1.00 97.01           H  
ATOM   1309  C   LEU A  83     -10.979   4.861  67.354  1.00 97.01           C  
ATOM   1310  CB  LEU A  83      -9.246   4.143  65.652  1.00 97.01           C  
ATOM   1311  HB2 LEU A  83      -9.276   5.197  65.376  1.00 97.01           H  
ATOM   1312  HB3 LEU A  83      -9.934   3.605  64.999  1.00 97.01           H  
ATOM   1313  O   LEU A  83     -10.854   5.982  67.833  1.00 97.01           O  
ATOM   1314  CG  LEU A  83      -7.813   3.621  65.441  1.00 97.01           C  
ATOM   1315  HG  LEU A  83      -7.696   2.629  65.877  1.00 97.01           H  
ATOM   1316  CD1 LEU A  83      -7.540   3.530  63.941  1.00 97.01           C  
ATOM   1317 HD11 LEU A  83      -6.547   3.110  63.783  1.00 97.01           H  
ATOM   1318 HD12 LEU A  83      -8.281   2.881  63.473  1.00 97.01           H  
ATOM   1319 HD13 LEU A  83      -7.587   4.535  63.523  1.00 97.01           H  
ATOM   1320  CD2 LEU A  83      -6.766   4.559  66.044  1.00 97.01           C  
ATOM   1321 HD21 LEU A  83      -6.876   5.572  65.656  1.00 97.01           H  
ATOM   1322 HD22 LEU A  83      -5.764   4.192  65.821  1.00 97.01           H  
ATOM   1323 HD23 LEU A  83      -6.872   4.588  67.129  1.00 97.01           H  
ATOM   1324  N   LEU A  84     -12.182   4.355  67.072  1.00 95.07           N  
ATOM   1325  H   LEU A  84     -12.233   3.406  66.729  1.00 95.07           H  
ATOM   1326  CA  LEU A  84     -13.430   5.074  67.339  1.00 95.07           C  
ATOM   1327  HA  LEU A  84     -13.309   6.105  67.009  1.00 95.07           H  
ATOM   1328  C   LEU A  84     -13.778   5.174  68.833  1.00 95.07           C  
ATOM   1329  CB  LEU A  84     -14.583   4.421  66.555  1.00 95.07           C  
ATOM   1330  HB2 LEU A  84     -15.529   4.783  66.958  1.00 95.07           H  
ATOM   1331  HB3 LEU A  84     -14.548   3.346  66.733  1.00 95.07           H  
ATOM   1332  O   LEU A  84     -14.646   5.981  69.165  1.00 95.07           O  
ATOM   1333  CG  LEU A  84     -14.578   4.691  65.041  1.00 95.07           C  
ATOM   1334  HG  LEU A  84     -13.618   4.418  64.603  1.00 95.07           H  
ATOM   1335  CD1 LEU A  84     -15.677   3.851  64.382  1.00 95.07           C  
ATOM   1336 HD11 LEU A  84     -16.653   4.141  64.772  1.00 95.07           H  
ATOM   1337 HD12 LEU A  84     -15.500   2.801  64.612  1.00 95.07           H  
ATOM   1338 HD13 LEU A  84     -15.646   3.986  63.301  1.00 95.07           H  
ATOM   1339  CD2 LEU A  84     -14.849   6.159  64.698  1.00 95.07           C  
ATOM   1340 HD21 LEU A  84     -15.758   6.493  65.200  1.00 95.07           H  
ATOM   1341 HD22 LEU A  84     -14.953   6.281  63.620  1.00 95.07           H  
ATOM   1342 HD23 LEU A  84     -14.016   6.773  65.041  1.00 95.07           H  
ATOM   1343  N   SER A  85     -13.137   4.407  69.727  1.00 95.48           N  
ATOM   1344  H   SER A  85     -12.448   3.735  69.420  1.00 95.48           H  
ATOM   1345  CA  SER A  85     -13.325   4.576  71.175  1.00 95.48           C  
ATOM   1346  HA  SER A  85     -14.383   4.771  71.350  1.00 95.48           H  
ATOM   1347  C   SER A  85     -12.576   5.784  71.742  1.00 95.48           C  
ATOM   1348  CB  SER A  85     -12.990   3.299  71.958  1.00 95.48           C  
ATOM   1349  HB2 SER A  85     -13.360   3.409  72.978  1.00 95.48           H  
ATOM   1350  HB3 SER A  85     -13.509   2.457  71.499  1.00 95.48           H  
ATOM   1351  O   SER A  85     -12.882   6.209  72.853  1.00 95.48           O  
ATOM   1352  OG  SER A  85     -11.612   3.007  72.016  1.00 95.48           O  
ATOM   1353  HG  SER A  85     -11.125   3.709  72.455  1.00 95.48           H  
ATOM   1354  N   TYR A  86     -11.627   6.363  70.997  1.00 95.39           N  
ATOM   1355  H   TYR A  86     -11.430   5.982  70.082  1.00 95.39           H  
ATOM   1356  CA  TYR A  86     -10.893   7.561  71.406  1.00 95.39           C  
ATOM   1357  HA  TYR A  86     -10.792   7.546  72.491  1.00 95.39           H  
ATOM   1358  C   TYR A  86     -11.634   8.837  70.963  1.00 95.39           C  
ATOM   1359  CB  TYR A  86      -9.463   7.519  70.859  1.00 95.39           C  
ATOM   1360  HB2 TYR A  86      -9.490   7.305  69.790  1.00 95.39           H  
ATOM   1361  HB3 TYR A  86      -9.009   8.501  70.986  1.00 95.39           H  
ATOM   1362  O   TYR A  86     -11.787   9.062  69.759  1.00 95.39           O  
ATOM   1363  CG  TYR A  86      -8.587   6.491  71.547  1.00 95.39           C  
ATOM   1364  CD1 TYR A  86      -7.755   6.868  72.620  1.00 95.39           C  
ATOM   1365  HD1 TYR A  86      -7.728   7.893  72.958  1.00 95.39           H  
ATOM   1366  CD2 TYR A  86      -8.604   5.155  71.112  1.00 95.39           C  
ATOM   1367  HD2 TYR A  86      -9.242   4.868  70.289  1.00 95.39           H  
ATOM   1368  CE1 TYR A  86      -6.909   5.918  73.224  1.00 95.39           C  
ATOM   1369  HE1 TYR A  86      -6.231   6.211  74.012  1.00 95.39           H  
ATOM   1370  CE2 TYR A  86      -7.798   4.191  71.746  1.00 95.39           C  
ATOM   1371  HE2 TYR A  86      -7.812   3.159  71.428  1.00 95.39           H  
ATOM   1372  OH  TYR A  86      -6.112   3.659  73.361  1.00 95.39           O  
ATOM   1373  HH  TYR A  86      -5.391   4.077  73.838  1.00 95.39           H  
ATOM   1374  CZ  TYR A  86      -6.934   4.575  72.792  1.00 95.39           C  
ATOM   1375  N   PRO A  87     -12.053   9.726  71.892  1.00 93.02           N  
ATOM   1376  CA  PRO A  87     -12.834  10.924  71.558  1.00 93.02           C  
ATOM   1377  HA  PRO A  87     -13.766  10.605  71.092  1.00 93.02           H  
ATOM   1378  C   PRO A  87     -12.137  11.917  70.616  1.00 93.02           C  
ATOM   1379  CB  PRO A  87     -13.147  11.596  72.900  1.00 93.02           C  
ATOM   1380  HB2 PRO A  87     -12.366  12.313  73.153  1.00 93.02           H  
ATOM   1381  HB3 PRO A  87     -14.120  12.086  72.887  1.00 93.02           H  
ATOM   1382  O   PRO A  87     -12.814  12.674  69.922  1.00 93.02           O  
ATOM   1383  CG  PRO A  87     -13.108  10.445  73.900  1.00 93.02           C  
ATOM   1384  HG2 PRO A  87     -12.878  10.788  74.908  1.00 93.02           H  
ATOM   1385  HG3 PRO A  87     -14.057   9.909  73.881  1.00 93.02           H  
ATOM   1386  CD  PRO A  87     -12.006   9.553  73.340  1.00 93.02           C  
ATOM   1387  HD2 PRO A  87     -12.201   8.524  73.643  1.00 93.02           H  
ATOM   1388  HD3 PRO A  87     -11.036   9.879  73.715  1.00 93.02           H  
ATOM   1389  N   SER A  88     -10.799  11.924  70.575  1.00 94.39           N  
ATOM   1390  H   SER A  88     -10.285  11.263  71.140  1.00 94.39           H  
ATOM   1391  CA  SER A  88     -10.014  12.786  69.680  1.00 94.39           C  
ATOM   1392  HA  SER A  88     -10.399  13.804  69.750  1.00 94.39           H  
ATOM   1393  C   SER A  88     -10.109  12.373  68.205  1.00 94.39           C  
ATOM   1394  CB  SER A  88      -8.543  12.809  70.121  1.00 94.39           C  
ATOM   1395  HB2 SER A  88      -8.472  13.248  71.117  1.00 94.39           H  
ATOM   1396  HB3 SER A  88      -7.969  13.425  69.430  1.00 94.39           H  
ATOM   1397  O   SER A  88      -9.843  13.188  67.317  1.00 94.39           O  
ATOM   1398  OG  SER A  88      -7.999  11.502  70.151  1.00 94.39           O  
ATOM   1399  HG  SER A  88      -7.045  11.589  70.214  1.00 94.39           H  
ATOM   1400  N   VAL A  89     -10.513  11.131  67.910  1.00 95.83           N  
ATOM   1401  H   VAL A  89     -10.777  10.514  68.664  1.00 95.83           H  
ATOM   1402  CA  VAL A  89     -10.551  10.607  66.542  1.00 95.83           C  
ATOM   1403  HA  VAL A  89      -9.650  10.959  66.040  1.00 95.83           H  
ATOM   1404  C   VAL A  89     -11.750  11.165  65.777  1.00 95.83           C  
ATOM   1405  CB  VAL A  89     -10.486   9.070  66.510  1.00 95.83           C  
ATOM   1406  HB  VAL A  89     -11.305   8.648  67.092  1.00 95.83           H  
ATOM   1407  O   VAL A  89     -12.907  10.782  65.956  1.00 95.83           O  
ATOM   1408  CG1 VAL A  89     -10.566   8.530  65.075  1.00 95.83           C  
ATOM   1409 HG11 VAL A  89     -11.545   8.746  64.648  1.00 95.83           H  
ATOM   1410 HG12 VAL A  89      -9.781   8.982  64.468  1.00 95.83           H  
ATOM   1411 HG13 VAL A  89     -10.429   7.449  65.101  1.00 95.83           H  
ATOM   1412  CG2 VAL A  89      -9.144   8.616  67.092  1.00 95.83           C  
ATOM   1413 HG21 VAL A  89      -9.039   7.533  67.024  1.00 95.83           H  
ATOM   1414 HG22 VAL A  89      -9.093   8.897  68.144  1.00 95.83           H  
ATOM   1415 HG23 VAL A  89      -8.320   9.086  66.556  1.00 95.83           H  
ATOM   1416  N   ASN A  90     -11.459  12.049  64.828  1.00 94.55           N  
ATOM   1417  H   ASN A  90     -10.481  12.267  64.701  1.00 94.55           H  
ATOM   1418  CA  ASN A  90     -12.435  12.630  63.926  1.00 94.55           C  
ATOM   1419  HA  ASN A  90     -13.382  12.706  64.460  1.00 94.55           H  
ATOM   1420  C   ASN A  90     -12.659  11.741  62.691  1.00 94.55           C  
ATOM   1421  CB  ASN A  90     -12.011  14.058  63.567  1.00 94.55           C  
ATOM   1422  HB2 ASN A  90     -11.886  14.629  64.487  1.00 94.55           H  
ATOM   1423  HB3 ASN A  90     -11.056  14.038  63.041  1.00 94.55           H  
ATOM   1424  O   ASN A  90     -11.932  11.794  61.693  1.00 94.55           O  
ATOM   1425  CG  ASN A  90     -13.041  14.758  62.697  1.00 94.55           C  
ATOM   1426  ND2 ASN A  90     -12.839  16.020  62.413  1.00 94.55           N  
ATOM   1427 HD21 ASN A  90     -12.096  16.508  62.894  1.00 94.55           H  
ATOM   1428 HD22 ASN A  90     -13.624  16.509  62.006  1.00 94.55           H  
ATOM   1429  OD1 ASN A  90     -14.026  14.196  62.241  1.00 94.55           O  
ATOM   1430  N   VAL A  91     -13.766  10.999  62.704  1.00 94.44           N  
ATOM   1431  H   VAL A  91     -14.262  10.951  63.583  1.00 94.44           H  
ATOM   1432  CA  VAL A  91     -14.203  10.138  61.593  1.00 94.44           C  
ATOM   1433  HA  VAL A  91     -13.406   9.417  61.415  1.00 94.44           H  
ATOM   1434  C   VAL A  91     -14.442  10.882  60.261  1.00 94.44           C  
ATOM   1435  CB  VAL A  91     -15.454   9.364  62.046  1.00 94.44           C  
ATOM   1436  HB  VAL A  91     -15.255   8.955  63.037  1.00 94.44           H  
ATOM   1437  O   VAL A  91     -14.356  10.286  59.182  1.00 94.44           O  
ATOM   1438  CG1 VAL A  91     -16.706  10.242  62.146  1.00 94.44           C  
ATOM   1439 HG11 VAL A  91     -16.536  11.055  62.853  1.00 94.44           H  
ATOM   1440 HG12 VAL A  91     -17.538   9.639  62.511  1.00 94.44           H  
ATOM   1441 HG13 VAL A  91     -16.968  10.657  61.173  1.00 94.44           H  
ATOM   1442  CG2 VAL A  91     -15.734   8.178  61.128  1.00 94.44           C  
ATOM   1443 HG21 VAL A  91     -14.828   7.576  61.066  1.00 94.44           H  
ATOM   1444 HG22 VAL A  91     -16.534   7.573  61.554  1.00 94.44           H  
ATOM   1445 HG23 VAL A  91     -16.027   8.517  60.134  1.00 94.44           H  
ATOM   1446  N   GLN A  92     -14.719  12.190  60.302  1.00 94.67           N  
ATOM   1447  H   GLN A  92     -14.695  12.653  61.199  1.00 94.67           H  
ATOM   1448  CA  GLN A  92     -14.996  13.021  59.124  1.00 94.67           C  
ATOM   1449  HA  GLN A  92     -15.471  12.399  58.364  1.00 94.67           H  
ATOM   1450  C   GLN A  92     -13.725  13.625  58.502  1.00 94.67           C  
ATOM   1451  CB  GLN A  92     -15.977  14.143  59.486  1.00 94.67           C  
ATOM   1452  HB2 GLN A  92     -15.476  14.814  60.184  1.00 94.67           H  
ATOM   1453  HB3 GLN A  92     -16.202  14.716  58.587  1.00 94.67           H  
ATOM   1454  O   GLN A  92     -13.808  14.298  57.465  1.00 94.67           O  
ATOM   1455  CG  GLN A  92     -17.311  13.684  60.097  1.00 94.67           C  
ATOM   1456  HG2 GLN A  92     -17.139  13.011  60.938  1.00 94.67           H  
ATOM   1457  HG3 GLN A  92     -17.910  13.171  59.345  1.00 94.67           H  
ATOM   1458  CD  GLN A  92     -18.050  14.901  60.633  1.00 94.67           C  
ATOM   1459  NE2 GLN A  92     -19.208  15.254  60.142  1.00 94.67           N  
ATOM   1460 HE21 GLN A  92     -19.762  14.641  59.561  1.00 94.67           H  
ATOM   1461 HE22 GLN A  92     -19.607  16.081  60.563  1.00 94.67           H  
ATOM   1462  OE1 GLN A  92     -17.576  15.613  61.491  1.00 94.67           O  
ATOM   1463  N   ALA A  93     -12.546  13.387  59.091  1.00 94.02           N  
ATOM   1464  H   ALA A  93     -12.534  12.841  59.941  1.00 94.02           H  
ATOM   1465  CA  ALA A  93     -11.285  13.973  58.651  1.00 94.02           C  
ATOM   1466  HA  ALA A  93     -11.341  15.044  58.850  1.00 94.02           H  
ATOM   1467  C   ALA A  93     -11.023  13.774  57.143  1.00 94.02           C  
ATOM   1468  CB  ALA A  93     -10.145  13.407  59.499  1.00 94.02           C  
ATOM   1469  HB1 ALA A  93     -10.098  12.325  59.378  1.00 94.02           H  
ATOM   1470  HB2 ALA A  93     -10.319  13.634  60.551  1.00 94.02           H  
ATOM   1471  HB3 ALA A  93      -9.194  13.850  59.204  1.00 94.02           H  
ATOM   1472  O   ALA A  93     -11.234  12.705  56.555  1.00 94.02           O  
ATOM   1473  N   GLY A  94     -10.546  14.836  56.482  1.00 91.95           N  
ATOM   1474  H   GLY A  94     -10.372  15.679  57.011  1.00 91.95           H  
ATOM   1475  CA  GLY A  94     -10.276  14.825  55.040  1.00 91.95           C  
ATOM   1476  HA2 GLY A  94      -9.806  15.770  54.769  1.00 91.95           H  
ATOM   1477  HA3 GLY A  94      -9.582  14.016  54.812  1.00 91.95           H  
ATOM   1478  C   GLY A  94     -11.528  14.648  54.168  1.00 91.95           C  
ATOM   1479  O   GLY A  94     -11.458  13.976  53.128  1.00 91.95           O  
ATOM   1480  N   ARG A  95     -12.663  15.235  54.577  1.00 93.64           N  
ATOM   1481  H   ARG A  95     -12.656  15.671  55.488  1.00 93.64           H  
ATOM   1482  CA  ARG A  95     -13.971  15.116  53.903  1.00 93.64           C  
ATOM   1483  HA  ARG A  95     -14.729  15.599  54.519  1.00 93.64           H  
ATOM   1484  C   ARG A  95     -14.424  13.657  53.815  1.00 93.64           C  
ATOM   1485  CB  ARG A  95     -13.972  15.839  52.542  1.00 93.64           C  
ATOM   1486  HB2 ARG A  95     -14.960  15.726  52.096  1.00 93.64           H  
ATOM   1487  HB3 ARG A  95     -13.251  15.372  51.871  1.00 93.64           H  
ATOM   1488  O   ARG A  95     -14.447  13.066  52.724  1.00 93.64           O  
ATOM   1489  CG  ARG A  95     -13.660  17.336  52.652  1.00 93.64           C  
ATOM   1490  HG2 ARG A  95     -12.636  17.476  52.999  1.00 93.64           H  
ATOM   1491  HG3 ARG A  95     -14.347  17.799  53.361  1.00 93.64           H  
ATOM   1492  CD  ARG A  95     -13.832  17.993  51.279  1.00 93.64           C  
ATOM   1493  HD2 ARG A  95     -14.880  17.903  50.995  1.00 93.64           H  
ATOM   1494  HD3 ARG A  95     -13.211  17.462  50.557  1.00 93.64           H  
ATOM   1495  NE  ARG A  95     -13.445  19.416  51.307  1.00 93.64           N  
ATOM   1496  HE  ARG A  95     -13.115  19.772  52.193  1.00 93.64           H  
ATOM   1497  NH1 ARG A  95     -14.047  19.953  49.165  1.00 93.64           N  
ATOM   1498 HH11 ARG A  95     -14.209  20.694  48.498  1.00 93.64           H  
ATOM   1499 HH12 ARG A  95     -14.582  19.096  49.156  1.00 93.64           H  
ATOM   1500  NH2 ARG A  95     -13.144  21.517  50.480  1.00 93.64           N  
ATOM   1501 HH21 ARG A  95     -12.796  21.819  51.378  1.00 93.64           H  
ATOM   1502 HH22 ARG A  95     -13.215  22.214  49.752  1.00 93.64           H  
ATOM   1503  CZ  ARG A  95     -13.540  20.287  50.319  1.00 93.64           C  
ATOM   1504  N   ASN A  96     -14.646  13.055  54.988  1.00 95.12           N  
ATOM   1505  H   ASN A  96     -14.555  13.624  55.817  1.00 95.12           H  
ATOM   1506  CA  ASN A  96     -15.070  11.665  55.178  1.00 95.12           C  
ATOM   1507  HA  ASN A  96     -14.932  11.424  56.232  1.00 95.12           H  
ATOM   1508  C   ASN A  96     -14.177  10.665  54.407  1.00 95.12           C  
ATOM   1509  CB  ASN A  96     -16.585  11.557  54.886  1.00 95.12           C  
ATOM   1510  HB2 ASN A  96     -16.888  10.511  54.925  1.00 95.12           H  
ATOM   1511  HB3 ASN A  96     -16.807  11.939  53.890  1.00 95.12           H  
ATOM   1512  O   ASN A  96     -14.671   9.760  53.726  1.00 95.12           O  
ATOM   1513  CG  ASN A  96     -17.442  12.294  55.905  1.00 95.12           C  
ATOM   1514  ND2 ASN A  96     -17.837  13.516  55.665  1.00 95.12           N  
ATOM   1515 HD21 ASN A  96     -17.571  14.007  54.823  1.00 95.12           H  
ATOM   1516 HD22 ASN A  96     -18.375  13.993  56.374  1.00 95.12           H  
ATOM   1517  OD1 ASN A  96     -17.753  11.773  56.959  1.00 95.12           O  
ATOM   1518  N   TYR A  97     -12.846  10.848  54.451  1.00 96.18           N  
ATOM   1519  H   TYR A  97     -12.483  11.556  55.074  1.00 96.18           H  
ATOM   1520  CA  TYR A  97     -11.892  10.031  53.680  1.00 96.18           C  
ATOM   1521  HA  TYR A  97     -12.091  10.175  52.619  1.00 96.18           H  
ATOM   1522  C   TYR A  97     -12.059   8.534  53.965  1.00 96.18           C  
ATOM   1523  CB  TYR A  97     -10.448  10.479  53.966  1.00 96.18           C  
ATOM   1524  HB2 TYR A  97     -10.355  11.538  53.726  1.00 96.18           H  
ATOM   1525  HB3 TYR A  97     -10.254  10.377  55.034  1.00 96.18           H  
ATOM   1526  O   TYR A  97     -12.152   7.743  53.022  1.00 96.18           O  
ATOM   1527  CG  TYR A  97      -9.382   9.701  53.200  1.00 96.18           C  
ATOM   1528  CD1 TYR A  97      -8.988   8.418  53.635  1.00 96.18           C  
ATOM   1529  HD1 TYR A  97      -9.434   7.968  54.509  1.00 96.18           H  
ATOM   1530  CD2 TYR A  97      -8.760  10.264  52.066  1.00 96.18           C  
ATOM   1531  HD2 TYR A  97      -8.992  11.278  51.777  1.00 96.18           H  
ATOM   1532  CE1 TYR A  97      -7.995   7.699  52.947  1.00 96.18           C  
ATOM   1533  HE1 TYR A  97      -7.692   6.722  53.293  1.00 96.18           H  
ATOM   1534  CE2 TYR A  97      -7.783   9.533  51.356  1.00 96.18           C  
ATOM   1535  HE2 TYR A  97      -7.269   9.964  50.510  1.00 96.18           H  
ATOM   1536  OH  TYR A  97      -6.488   7.522  51.099  1.00 96.18           O  
ATOM   1537  HH  TYR A  97      -6.290   6.689  51.534  1.00 96.18           H  
ATOM   1538  CZ  TYR A  97      -7.398   8.247  51.798  1.00 96.18           C  
ATOM   1539  N   SER A  98     -12.165   8.172  55.247  1.00 96.85           N  
ATOM   1540  H   SER A  98     -12.020   8.868  55.965  1.00 96.85           H  
ATOM   1541  CA  SER A  98     -12.345   6.798  55.722  1.00 96.85           C  
ATOM   1542  HA  SER A  98     -11.459   6.213  55.476  1.00 96.85           H  
ATOM   1543  C   SER A  98     -13.554   6.128  55.067  1.00 96.85           C  
ATOM   1544  CB  SER A  98     -12.491   6.822  57.249  1.00 96.85           C  
ATOM   1545  HB2 SER A  98     -12.583   5.806  57.632  1.00 96.85           H  
ATOM   1546  HB3 SER A  98     -13.379   7.385  57.533  1.00 96.85           H  
ATOM   1547  O   SER A  98     -13.421   5.062  54.463  1.00 96.85           O  
ATOM   1548  OG  SER A  98     -11.348   7.448  57.793  1.00 96.85           O  
ATOM   1549  HG  SER A  98     -11.364   7.352  58.748  1.00 96.85           H  
ATOM   1550  N   LEU A  99     -14.713   6.802  55.053  1.00 97.51           N  
ATOM   1551  H   LEU A  99     -14.762   7.686  55.539  1.00 97.51           H  
ATOM   1552  CA  LEU A  99     -15.914   6.299  54.381  1.00 97.51           C  
ATOM   1553  HA  LEU A  99     -16.122   5.303  54.772  1.00 97.51           H  
ATOM   1554  C   LEU A  99     -15.705   6.167  52.865  1.00 97.51           C  
ATOM   1555  CB  LEU A  99     -17.109   7.218  54.697  1.00 97.51           C  
ATOM   1556  HB2 LEU A  99     -16.884   8.219  54.327  1.00 97.51           H  
ATOM   1557  HB3 LEU A  99     -17.246   7.281  55.776  1.00 97.51           H  
ATOM   1558  O   LEU A  99     -16.088   5.154  52.273  1.00 97.51           O  
ATOM   1559  CG  LEU A  99     -18.421   6.734  54.045  1.00 97.51           C  
ATOM   1560  HG  LEU A  99     -18.259   6.554  52.983  1.00 97.51           H  
ATOM   1561  CD1 LEU A  99     -18.942   5.441  54.673  1.00 97.51           C  
ATOM   1562 HD11 LEU A  99     -18.235   4.626  54.519  1.00 97.51           H  
ATOM   1563 HD12 LEU A  99     -19.895   5.169  54.219  1.00 97.51           H  
ATOM   1564 HD13 LEU A  99     -19.092   5.585  55.743  1.00 97.51           H  
ATOM   1565  CD2 LEU A  99     -19.509   7.793  54.143  1.00 97.51           C  
ATOM   1566 HD21 LEU A  99     -19.794   7.924  55.187  1.00 97.51           H  
ATOM   1567 HD22 LEU A  99     -19.150   8.746  53.755  1.00 97.51           H  
ATOM   1568 HD23 LEU A  99     -20.387   7.472  53.582  1.00 97.51           H  
ATOM   1569  N   ARG A 100     -15.092   7.171  52.220  1.00 96.79           N  
ATOM   1570  H   ARG A 100     -14.796   7.963  52.772  1.00 96.79           H  
ATOM   1571  CA  ARG A 100     -14.856   7.167  50.765  1.00 96.79           C  
ATOM   1572  HA  ARG A 100     -15.811   7.016  50.262  1.00 96.79           H  
ATOM   1573  C   ARG A 100     -13.988   5.990  50.331  1.00 96.79           C  
ATOM   1574  CB  ARG A 100     -14.248   8.502  50.299  1.00 96.79           C  
ATOM   1575  HB2 ARG A 100     -13.394   8.757  50.927  1.00 96.79           H  
ATOM   1576  HB3 ARG A 100     -13.894   8.384  49.275  1.00 96.79           H  
ATOM   1577  O   ARG A 100     -14.333   5.327  49.350  1.00 96.79           O  
ATOM   1578  CG  ARG A 100     -15.274   9.644  50.329  1.00 96.79           C  
ATOM   1579  HG2 ARG A 100     -15.581   9.846  51.355  1.00 96.79           H  
ATOM   1580  HG3 ARG A 100     -16.157   9.336  49.771  1.00 96.79           H  
ATOM   1581  CD  ARG A 100     -14.760  10.941  49.692  1.00 96.79           C  
ATOM   1582  HD2 ARG A 100     -15.587  11.650  49.709  1.00 96.79           H  
ATOM   1583  HD3 ARG A 100     -14.500  10.756  48.650  1.00 96.79           H  
ATOM   1584  NE  ARG A 100     -13.635  11.545  50.433  1.00 96.79           N  
ATOM   1585  HE  ARG A 100     -13.883  11.988  51.306  1.00 96.79           H  
ATOM   1586  NH1 ARG A 100     -11.915  11.063  48.986  1.00 96.79           N  
ATOM   1587 HH11 ARG A 100     -12.548  10.452  48.489  1.00 96.79           H  
ATOM   1588 HH12 ARG A 100     -10.917  10.987  48.856  1.00 96.79           H  
ATOM   1589  NH2 ARG A 100     -11.509  12.252  50.828  1.00 96.79           N  
ATOM   1590 HH21 ARG A 100     -11.816  12.706  51.677  1.00 96.79           H  
ATOM   1591 HH22 ARG A 100     -10.518  12.259  50.631  1.00 96.79           H  
ATOM   1592  CZ  ARG A 100     -12.365  11.614  50.083  1.00 96.79           C  
ATOM   1593  N   LYS A 101     -12.895   5.712  51.045  1.00 96.63           N  
ATOM   1594  H   LYS A 101     -12.689   6.288  51.849  1.00 96.63           H  
ATOM   1595  CA  LYS A 101     -12.006   4.583  50.737  1.00 96.63           C  
ATOM   1596  HA  LYS A 101     -11.868   4.523  49.657  1.00 96.63           H  
ATOM   1597  C   LYS A 101     -12.617   3.238  51.107  1.00 96.63           C  
ATOM   1598  CB  LYS A 101     -10.635   4.777  51.396  1.00 96.63           C  
ATOM   1599  HB2 LYS A 101     -10.760   4.989  52.458  1.00 96.63           H  
ATOM   1600  HB3 LYS A 101     -10.074   3.847  51.309  1.00 96.63           H  
ATOM   1601  O   LYS A 101     -12.557   2.327  50.284  1.00 96.63           O  
ATOM   1602  CG  LYS A 101      -9.795   5.889  50.751  1.00 96.63           C  
ATOM   1603  HG2 LYS A 101     -10.245   6.861  50.957  1.00 96.63           H  
ATOM   1604  HG3 LYS A 101      -8.815   5.857  51.227  1.00 96.63           H  
ATOM   1605  CD  LYS A 101      -9.614   5.719  49.233  1.00 96.63           C  
ATOM   1606  HD2 LYS A 101      -9.436   4.670  48.999  1.00 96.63           H  
ATOM   1607  HD3 LYS A 101     -10.531   6.036  48.736  1.00 96.63           H  
ATOM   1608  CE  LYS A 101      -8.460   6.562  48.686  1.00 96.63           C  
ATOM   1609  HE2 LYS A 101      -8.417   7.506  49.229  1.00 96.63           H  
ATOM   1610  HE3 LYS A 101      -8.635   6.765  47.630  1.00 96.63           H  
ATOM   1611  NZ  LYS A 101      -7.172   5.850  48.833  1.00 96.63           N  
ATOM   1612  HZ1 LYS A 101      -7.145   4.907  48.474  1.00 96.63           H  
ATOM   1613  HZ2 LYS A 101      -6.978   5.641  49.802  1.00 96.63           H  
ATOM   1614  HZ3 LYS A 101      -6.360   6.368  48.528  1.00 96.63           H  
ATOM   1615  N   ALA A 102     -13.318   3.135  52.236  1.00 96.94           N  
ATOM   1616  H   ALA A 102     -13.292   3.887  52.910  1.00 96.94           H  
ATOM   1617  CA  ALA A 102     -14.068   1.928  52.580  1.00 96.94           C  
ATOM   1618  HA  ALA A 102     -13.367   1.097  52.658  1.00 96.94           H  
ATOM   1619  C   ALA A 102     -15.112   1.574  51.499  1.00 96.94           C  
ATOM   1620  CB  ALA A 102     -14.713   2.137  53.953  1.00 96.94           C  
ATOM   1621  HB1 ALA A 102     -13.937   2.334  54.693  1.00 96.94           H  
ATOM   1622  HB2 ALA A 102     -15.255   1.239  54.252  1.00 96.94           H  
ATOM   1623  HB3 ALA A 102     -15.403   2.980  53.930  1.00 96.94           H  
ATOM   1624  O   ALA A 102     -15.224   0.417  51.085  1.00 96.94           O  
ATOM   1625  N   CYS A 103     -15.823   2.574  50.959  1.00 96.32           N  
ATOM   1626  H   CYS A 103     -15.738   3.491  51.374  1.00 96.32           H  
ATOM   1627  CA  CYS A 103     -16.762   2.387  49.847  1.00 96.32           C  
ATOM   1628  HA  CYS A 103     -17.464   1.597  50.115  1.00 96.32           H  
ATOM   1629  C   CYS A 103     -16.067   1.955  48.547  1.00 96.32           C  
ATOM   1630  CB  CYS A 103     -17.558   3.677  49.610  1.00 96.32           C  
ATOM   1631  HB2 CYS A 103     -16.881   4.529  49.538  1.00 96.32           H  
ATOM   1632  HB3 CYS A 103     -18.118   3.587  48.679  1.00 96.32           H  
ATOM   1633  O   CYS A 103     -16.565   1.073  47.838  1.00 96.32           O  
ATOM   1634  SG  CYS A 103     -18.731   3.942  50.963  1.00 96.32           S  
ATOM   1635  HG  CYS A 103     -17.824   4.292  51.879  1.00 96.32           H  
ATOM   1636  N   LEU A 104     -14.927   2.579  48.229  1.00 94.76           N  
ATOM   1637  H   LEU A 104     -14.584   3.287  48.862  1.00 94.76           H  
ATOM   1638  CA  LEU A 104     -14.127   2.287  47.039  1.00 94.76           C  
ATOM   1639  HA  LEU A 104     -14.767   2.399  46.164  1.00 94.76           H  
ATOM   1640  C   LEU A 104     -13.590   0.847  47.049  1.00 94.76           C  
ATOM   1641  CB  LEU A 104     -12.972   3.306  46.975  1.00 94.76           C  
ATOM   1642  HB2 LEU A 104     -13.374   4.315  47.066  1.00 94.76           H  
ATOM   1643  HB3 LEU A 104     -12.314   3.133  47.827  1.00 94.76           H  
ATOM   1644  O   LEU A 104     -13.705   0.153  46.037  1.00 94.76           O  
ATOM   1645  CG  LEU A 104     -12.118   3.228  45.699  1.00 94.76           C  
ATOM   1646  HG  LEU A 104     -11.795   2.203  45.517  1.00 94.76           H  
ATOM   1647  CD1 LEU A 104     -12.915   3.723  44.494  1.00 94.76           C  
ATOM   1648 HD11 LEU A 104     -13.281   4.731  44.684  1.00 94.76           H  
ATOM   1649 HD12 LEU A 104     -13.762   3.056  44.331  1.00 94.76           H  
ATOM   1650 HD13 LEU A 104     -12.261   3.741  43.622  1.00 94.76           H  
ATOM   1651  CD2 LEU A 104     -10.879   4.108  45.842  1.00 94.76           C  
ATOM   1652 HD21 LEU A 104     -10.267   3.724  46.658  1.00 94.76           H  
ATOM   1653 HD22 LEU A 104     -10.283   4.070  44.930  1.00 94.76           H  
ATOM   1654 HD23 LEU A 104     -11.163   5.138  46.059  1.00 94.76           H  
ATOM   1655  N   ASN A 105     -13.075   0.404  48.199  1.00 95.14           N  
ATOM   1656  H   ASN A 105     -13.006   1.066  48.959  1.00 95.14           H  
ATOM   1657  CA  ASN A 105     -12.395  -0.880  48.398  1.00 95.14           C  
ATOM   1658  HA  ASN A 105     -11.992  -1.208  47.440  1.00 95.14           H  
ATOM   1659  C   ASN A 105     -13.335  -2.006  48.865  1.00 95.14           C  
ATOM   1660  CB  ASN A 105     -11.205  -0.667  49.352  1.00 95.14           C  
ATOM   1661  HB2 ASN A 105     -11.550  -0.231  50.289  1.00 95.14           H  
ATOM   1662  HB3 ASN A 105     -10.740  -1.628  49.575  1.00 95.14           H  
ATOM   1663  O   ASN A 105     -12.879  -3.045  49.336  1.00 95.14           O  
ATOM   1664  CG  ASN A 105     -10.110   0.212  48.777  1.00 95.14           C  
ATOM   1665  ND2 ASN A 105      -9.170   0.598  49.600  1.00 95.14           N  
ATOM   1666 HD21 ASN A 105      -8.394   1.133  49.236  1.00 95.14           H  
ATOM   1667 HD22 ASN A 105      -9.149   0.282  50.559  1.00 95.14           H  
ATOM   1668  OD1 ASN A 105     -10.091   0.546  47.601  1.00 95.14           O  
ATOM   1669  N   ASN A 106     -14.651  -1.810  48.739  1.00 95.95           N  
ATOM   1670  H   ASN A 106     -14.947  -0.908  48.395  1.00 95.95           H  
ATOM   1671  CA  ASN A 106     -15.684  -2.789  49.089  1.00 95.95           C  
ATOM   1672  HA  ASN A 106     -16.626  -2.251  48.988  1.00 95.95           H  
ATOM   1673  C   ASN A 106     -15.640  -3.289  50.554  1.00 95.95           C  
ATOM   1674  CB  ASN A 106     -15.717  -3.918  48.043  1.00 95.95           C  
ATOM   1675  HB2 ASN A 106     -15.629  -3.508  47.037  1.00 95.95           H  
ATOM   1676  HB3 ASN A 106     -14.867  -4.579  48.215  1.00 95.95           H  
ATOM   1677  O   ASN A 106     -15.969  -4.441  50.845  1.00 95.95           O  
ATOM   1678  CG  ASN A 106     -17.001  -4.733  48.101  1.00 95.95           C  
ATOM   1679  ND2 ASN A 106     -16.930  -5.997  47.758  1.00 95.95           N  
ATOM   1680 HD21 ASN A 106     -16.038  -6.409  47.526  1.00 95.95           H  
ATOM   1681 HD22 ASN A 106     -17.782  -6.538  47.795  1.00 95.95           H  
ATOM   1682  OD1 ASN A 106     -18.078  -4.243  48.419  1.00 95.95           O  
ATOM   1683  N   LYS A 107     -15.262  -2.429  51.506  1.00 97.06           N  
ATOM   1684  H   LYS A 107     -15.033  -1.484  51.233  1.00 97.06           H  
ATOM   1685  CA  LYS A 107     -15.166  -2.773  52.934  1.00 97.06           C  
ATOM   1686  HA  LYS A 107     -14.893  -3.825  53.024  1.00 97.06           H  
ATOM   1687  C   LYS A 107     -16.527  -2.629  53.620  1.00 97.06           C  
ATOM   1688  CB  LYS A 107     -14.043  -1.957  53.606  1.00 97.06           C  
ATOM   1689  HB2 LYS A 107     -14.338  -0.909  53.652  1.00 97.06           H  
ATOM   1690  HB3 LYS A 107     -13.918  -2.312  54.629  1.00 97.06           H  
ATOM   1691  O   LYS A 107     -16.757  -1.711  54.399  1.00 97.06           O  
ATOM   1692  CG  LYS A 107     -12.680  -2.035  52.894  1.00 97.06           C  
ATOM   1693  HG2 LYS A 107     -11.956  -1.477  53.488  1.00 97.06           H  
ATOM   1694  HG3 LYS A 107     -12.756  -1.547  51.923  1.00 97.06           H  
ATOM   1695  CD  LYS A 107     -12.158  -3.468  52.697  1.00 97.06           C  
ATOM   1696  HD2 LYS A 107     -12.083  -3.956  53.669  1.00 97.06           H  
ATOM   1697  HD3 LYS A 107     -12.840  -4.039  52.068  1.00 97.06           H  
ATOM   1698  CE  LYS A 107     -10.785  -3.428  52.015  1.00 97.06           C  
ATOM   1699  HE2 LYS A 107     -10.211  -2.599  52.429  1.00 97.06           H  
ATOM   1700  HE3 LYS A 107     -10.937  -3.233  50.953  1.00 97.06           H  
ATOM   1701  NZ  LYS A 107     -10.018  -4.684  52.205  1.00 97.06           N  
ATOM   1702  HZ1 LYS A 107      -9.176  -4.679  51.648  1.00 97.06           H  
ATOM   1703  HZ2 LYS A 107     -10.558  -5.516  52.012  1.00 97.06           H  
ATOM   1704  HZ3 LYS A 107      -9.679  -4.716  53.155  1.00 97.06           H  
ATOM   1705  N   LYS A 108     -17.464  -3.531  53.295  1.00 96.30           N  
ATOM   1706  H   LYS A 108     -17.194  -4.215  52.603  1.00 96.30           H  
ATOM   1707  CA  LYS A 108     -18.882  -3.442  53.707  1.00 96.30           C  
ATOM   1708  HA  LYS A 108     -19.292  -2.533  53.267  1.00 96.30           H  
ATOM   1709  C   LYS A 108     -19.086  -3.273  55.223  1.00 96.30           C  
ATOM   1710  CB  LYS A 108     -19.680  -4.638  53.139  1.00 96.30           C  
ATOM   1711  HB2 LYS A 108     -19.488  -4.717  52.069  1.00 96.30           H  
ATOM   1712  HB3 LYS A 108     -20.744  -4.445  53.277  1.00 96.30           H  
ATOM   1713  O   LYS A 108     -19.961  -2.507  55.615  1.00 96.30           O  
ATOM   1714  CG  LYS A 108     -19.331  -5.974  53.818  1.00 96.30           C  
ATOM   1715  HG2 LYS A 108     -18.256  -6.143  53.752  1.00 96.30           H  
ATOM   1716  HG3 LYS A 108     -19.615  -5.897  54.868  1.00 96.30           H  
ATOM   1717  CD  LYS A 108     -20.060  -7.202  53.253  1.00 96.30           C  
ATOM   1718  HD2 LYS A 108     -19.796  -7.335  52.204  1.00 96.30           H  
ATOM   1719  HD3 LYS A 108     -21.136  -7.060  53.351  1.00 96.30           H  
ATOM   1720  CE  LYS A 108     -19.614  -8.425  54.074  1.00 96.30           C  
ATOM   1721  HE2 LYS A 108     -18.535  -8.539  53.970  1.00 96.30           H  
ATOM   1722  HE3 LYS A 108     -19.807  -8.221  55.127  1.00 96.30           H  
ATOM   1723  NZ  LYS A 108     -20.292  -9.688  53.677  1.00 96.30           N  
ATOM   1724  HZ1 LYS A 108     -19.953 -10.447  54.251  1.00 96.30           H  
ATOM   1725  HZ2 LYS A 108     -21.289  -9.630  53.830  1.00 96.30           H  
ATOM   1726  HZ3 LYS A 108     -20.102  -9.928  52.715  1.00 96.30           H  
ATOM   1727  N   ASN A 109     -18.282  -3.947  56.052  1.00 96.93           N  
ATOM   1728  H   ASN A 109     -17.597  -4.579  55.663  1.00 96.93           H  
ATOM   1729  CA  ASN A 109     -18.419  -3.880  57.509  1.00 96.93           C  
ATOM   1730  HA  ASN A 109     -19.473  -3.964  57.771  1.00 96.93           H  
ATOM   1731  C   ASN A 109     -17.938  -2.524  58.045  1.00 96.93           C  
ATOM   1732  CB  ASN A 109     -17.680  -5.046  58.183  1.00 96.93           C  
ATOM   1733  HB2 ASN A 109     -17.862  -4.941  59.253  1.00 96.93           H  
ATOM   1734  HB3 ASN A 109     -16.607  -4.973  58.006  1.00 96.93           H  
ATOM   1735  O   ASN A 109     -18.655  -1.905  58.821  1.00 96.93           O  
ATOM   1736  CG  ASN A 109     -18.158  -6.442  57.816  1.00 96.93           C  
ATOM   1737  ND2 ASN A 109     -17.411  -7.449  58.194  1.00 96.93           N  
ATOM   1738 HD21 ASN A 109     -16.633  -7.290  58.818  1.00 96.93           H  
ATOM   1739 HD22 ASN A 109     -17.791  -8.381  58.104  1.00 96.93           H  
ATOM   1740  OD1 ASN A 109     -19.168  -6.647  57.157  1.00 96.93           O  
ATOM   1741  N   ILE A 110     -16.810  -2.010  57.536  1.00 97.68           N  
ATOM   1742  H   ILE A 110     -16.253  -2.574  56.910  1.00 97.68           H  
ATOM   1743  CA  ILE A 110     -16.335  -0.652  57.842  1.00 97.68           C  
ATOM   1744  HA  ILE A 110     -16.206  -0.555  58.920  1.00 97.68           H  
ATOM   1745  C   ILE A 110     -17.368   0.388  57.417  1.00 97.68           C  
ATOM   1746  CB  ILE A 110     -14.986  -0.358  57.150  1.00 97.68           C  
ATOM   1747  HB  ILE A 110     -15.124  -0.456  56.073  1.00 97.68           H  
ATOM   1748  O   ILE A 110     -17.708   1.264  58.197  1.00 97.68           O  
ATOM   1749  CG1 ILE A 110     -13.861  -1.328  57.548  1.00 97.68           C  
ATOM   1750 HG12 ILE A 110     -14.063  -2.314  57.128  1.00 97.68           H  
ATOM   1751 HG13 ILE A 110     -12.930  -0.965  57.113  1.00 97.68           H  
ATOM   1752  CG2 ILE A 110     -14.529   1.087  57.408  1.00 97.68           C  
ATOM   1753 HG21 ILE A 110     -14.460   1.293  58.476  1.00 97.68           H  
ATOM   1754 HG22 ILE A 110     -15.224   1.797  56.958  1.00 97.68           H  
ATOM   1755 HG23 ILE A 110     -13.553   1.253  56.953  1.00 97.68           H  
ATOM   1756  CD1 ILE A 110     -13.650  -1.482  59.052  1.00 97.68           C  
ATOM   1757 HD11 ILE A 110     -13.611  -0.512  59.548  1.00 97.68           H  
ATOM   1758 HD12 ILE A 110     -14.461  -2.071  59.481  1.00 97.68           H  
ATOM   1759 HD13 ILE A 110     -12.703  -1.998  59.211  1.00 97.68           H  
ATOM   1760  N   VAL A 111     -17.922   0.283  56.204  1.00 97.34           N  
ATOM   1761  H   VAL A 111     -17.591  -0.444  55.586  1.00 97.34           H  
ATOM   1762  CA  VAL A 111     -18.972   1.212  55.754  1.00 97.34           C  
ATOM   1763  HA  VAL A 111     -18.574   2.226  55.781  1.00 97.34           H  
ATOM   1764  C   VAL A 111     -20.162   1.187  56.711  1.00 97.34           C  
ATOM   1765  CB  VAL A 111     -19.428   0.904  54.317  1.00 97.34           C  
ATOM   1766  HB  VAL A 111     -19.704  -0.148  54.237  1.00 97.34           H  
ATOM   1767  O   VAL A 111     -20.631   2.245  57.114  1.00 97.34           O  
ATOM   1768  CG1 VAL A 111     -20.641   1.749  53.906  1.00 97.34           C  
ATOM   1769 HG11 VAL A 111     -21.510   1.483  54.508  1.00 97.34           H  
ATOM   1770 HG12 VAL A 111     -20.423   2.808  54.044  1.00 97.34           H  
ATOM   1771 HG13 VAL A 111     -20.897   1.564  52.863  1.00 97.34           H  
ATOM   1772  CG2 VAL A 111     -18.302   1.189  53.316  1.00 97.34           C  
ATOM   1773 HG21 VAL A 111     -18.650   1.000  52.301  1.00 97.34           H  
ATOM   1774 HG22 VAL A 111     -17.987   2.229  53.402  1.00 97.34           H  
ATOM   1775 HG23 VAL A 111     -17.445   0.546  53.516  1.00 97.34           H  
ATOM   1776  N   SER A 112     -20.637  -0.001  57.094  1.00 96.43           N  
ATOM   1777  H   SER A 112     -20.192  -0.843  56.759  1.00 96.43           H  
ATOM   1778  CA  SER A 112     -21.743  -0.121  58.046  1.00 96.43           C  
ATOM   1779  HA  SER A 112     -22.608   0.410  57.647  1.00 96.43           H  
ATOM   1780  C   SER A 112     -21.408   0.483  59.408  1.00 96.43           C  
ATOM   1781  CB  SER A 112     -22.122  -1.586  58.245  1.00 96.43           C  
ATOM   1782  HB2 SER A 112     -21.323  -2.107  58.773  1.00 96.43           H  
ATOM   1783  HB3 SER A 112     -22.273  -2.061  57.276  1.00 96.43           H  
ATOM   1784  O   SER A 112     -22.287   1.093  60.003  1.00 96.43           O  
ATOM   1785  OG  SER A 112     -23.317  -1.671  58.992  1.00 96.43           O  
ATOM   1786  HG  SER A 112     -23.332  -0.964  59.642  1.00 96.43           H  
ATOM   1787  N   LEU A 113     -20.179   0.304  59.899  1.00 96.46           N  
ATOM   1788  H   LEU A 113     -19.522  -0.256  59.374  1.00 96.46           H  
ATOM   1789  CA  LEU A 113     -19.715   0.838  61.178  1.00 96.46           C  
ATOM   1790  HA  LEU A 113     -20.436   0.573  61.951  1.00 96.46           H  
ATOM   1791  C   LEU A 113     -19.626   2.368  61.142  1.00 96.46           C  
ATOM   1792  CB  LEU A 113     -18.364   0.179  61.514  1.00 96.46           C  
ATOM   1793  HB2 LEU A 113     -17.663   0.391  60.707  1.00 96.46           H  
ATOM   1794  HB3 LEU A 113     -18.499  -0.901  61.562  1.00 96.46           H  
ATOM   1795  O   LEU A 113     -20.242   3.035  61.965  1.00 96.46           O  
ATOM   1796  CG  LEU A 113     -17.727   0.651  62.834  1.00 96.46           C  
ATOM   1797  HG  LEU A 113     -17.603   1.734  62.812  1.00 96.46           H  
ATOM   1798  CD1 LEU A 113     -18.574   0.266  64.047  1.00 96.46           C  
ATOM   1799 HD11 LEU A 113     -18.047   0.562  64.954  1.00 96.46           H  
ATOM   1800 HD12 LEU A 113     -18.714  -0.815  64.082  1.00 96.46           H  
ATOM   1801 HD13 LEU A 113     -19.531   0.787  64.027  1.00 96.46           H  
ATOM   1802  CD2 LEU A 113     -16.348   0.016  62.965  1.00 96.46           C  
ATOM   1803 HD21 LEU A 113     -15.733   0.245  62.095  1.00 96.46           H  
ATOM   1804 HD22 LEU A 113     -16.438  -1.064  63.075  1.00 96.46           H  
ATOM   1805 HD23 LEU A 113     -15.851   0.408  63.853  1.00 96.46           H  
ATOM   1806  N   LEU A 114     -18.939   2.930  60.143  1.00 96.70           N  
ATOM   1807  H   LEU A 114     -18.468   2.317  59.493  1.00 96.70           H  
ATOM   1808  CA  LEU A 114     -18.756   4.377  60.002  1.00 96.70           C  
ATOM   1809  HA  LEU A 114     -18.308   4.766  60.916  1.00 96.70           H  
ATOM   1810  C   LEU A 114     -20.092   5.112  59.826  1.00 96.70           C  
ATOM   1811  CB  LEU A 114     -17.823   4.668  58.810  1.00 96.70           C  
ATOM   1812  HB2 LEU A 114     -18.267   4.234  57.915  1.00 96.70           H  
ATOM   1813  HB3 LEU A 114     -17.784   5.749  58.673  1.00 96.70           H  
ATOM   1814  O   LEU A 114     -20.272   6.196  60.370  1.00 96.70           O  
ATOM   1815  CG  LEU A 114     -16.376   4.150  58.941  1.00 96.70           C  
ATOM   1816  HG  LEU A 114     -16.365   3.067  59.067  1.00 96.70           H  
ATOM   1817  CD1 LEU A 114     -15.611   4.508  57.664  1.00 96.70           C  
ATOM   1818 HD11 LEU A 114     -15.589   5.591  57.542  1.00 96.70           H  
ATOM   1819 HD12 LEU A 114     -16.098   4.044  56.806  1.00 96.70           H  
ATOM   1820 HD13 LEU A 114     -14.590   4.133  57.741  1.00 96.70           H  
ATOM   1821  CD2 LEU A 114     -15.620   4.754  60.114  1.00 96.70           C  
ATOM   1822 HD21 LEU A 114     -14.609   4.348  60.155  1.00 96.70           H  
ATOM   1823 HD22 LEU A 114     -16.117   4.515  61.054  1.00 96.70           H  
ATOM   1824 HD23 LEU A 114     -15.568   5.835  59.985  1.00 96.70           H  
ATOM   1825  N   LEU A 115     -21.052   4.523  59.104  1.00 95.72           N  
ATOM   1826  H   LEU A 115     -20.856   3.623  58.690  1.00 95.72           H  
ATOM   1827  CA  LEU A 115     -22.376   5.121  58.902  1.00 95.72           C  
ATOM   1828  HA  LEU A 115     -22.243   6.174  58.652  1.00 95.72           H  
ATOM   1829  C   LEU A 115     -23.264   5.126  60.158  1.00 95.72           C  
ATOM   1830  CB  LEU A 115     -23.094   4.415  57.738  1.00 95.72           C  
ATOM   1831  HB2 LEU A 115     -24.137   4.734  57.730  1.00 95.72           H  
ATOM   1832  HB3 LEU A 115     -23.084   3.342  57.929  1.00 95.72           H  
ATOM   1833  O   LEU A 115     -24.285   5.812  60.141  1.00 95.72           O  
ATOM   1834  CG  LEU A 115     -22.508   4.692  56.343  1.00 95.72           C  
ATOM   1835  HG  LEU A 115     -21.460   4.393  56.304  1.00 95.72           H  
ATOM   1836  CD1 LEU A 115     -23.283   3.872  55.309  1.00 95.72           C  
ATOM   1837 HD11 LEU A 115     -24.326   4.191  55.284  1.00 95.72           H  
ATOM   1838 HD12 LEU A 115     -22.830   3.994  54.325  1.00 95.72           H  
ATOM   1839 HD13 LEU A 115     -23.237   2.821  55.594  1.00 95.72           H  
ATOM   1840  CD2 LEU A 115     -22.566   6.169  55.956  1.00 95.72           C  
ATOM   1841 HD21 LEU A 115     -21.829   6.722  56.537  1.00 95.72           H  
ATOM   1842 HD22 LEU A 115     -23.551   6.577  56.181  1.00 95.72           H  
ATOM   1843 HD23 LEU A 115     -22.331   6.287  54.898  1.00 95.72           H  
ATOM   1844  N   LYS A 116     -22.906   4.403  61.233  1.00 93.97           N  
ATOM   1845  H   LYS A 116     -22.052   3.865  61.198  1.00 93.97           H  
ATOM   1846  CA  LYS A 116     -23.606   4.517  62.528  1.00 93.97           C  
ATOM   1847  HA  LYS A 116     -24.682   4.456  62.367  1.00 93.97           H  
ATOM   1848  C   LYS A 116     -23.362   5.874  63.192  1.00 93.97           C  
ATOM   1849  CB  LYS A 116     -23.184   3.406  63.505  1.00 93.97           C  
ATOM   1850  HB2 LYS A 116     -22.100   3.424  63.622  1.00 93.97           H  
ATOM   1851  HB3 LYS A 116     -23.616   3.630  64.480  1.00 93.97           H  
ATOM   1852  O   LYS A 116     -24.195   6.310  63.977  1.00 93.97           O  
ATOM   1853  CG  LYS A 116     -23.646   1.998  63.106  1.00 93.97           C  
ATOM   1854  HG2 LYS A 116     -24.735   1.964  63.082  1.00 93.97           H  
ATOM   1855  HG3 LYS A 116     -23.259   1.756  62.116  1.00 93.97           H  
ATOM   1856  CD  LYS A 116     -23.115   0.976  64.121  1.00 93.97           C  
ATOM   1857  HD2 LYS A 116     -22.028   1.048  64.151  1.00 93.97           H  
ATOM   1858  HD3 LYS A 116     -23.503   1.230  65.108  1.00 93.97           H  
ATOM   1859  CE  LYS A 116     -23.515  -0.463  63.775  1.00 93.97           C  
ATOM   1860  HE2 LYS A 116     -23.131  -0.699  62.782  1.00 93.97           H  
ATOM   1861  HE3 LYS A 116     -24.603  -0.525  63.748  1.00 93.97           H  
ATOM   1862  NZ  LYS A 116     -22.970  -1.418  64.779  1.00 93.97           N  
ATOM   1863  HZ1 LYS A 116     -21.962  -1.365  64.826  1.00 93.97           H  
ATOM   1864  HZ2 LYS A 116     -23.224  -2.374  64.575  1.00 93.97           H  
ATOM   1865  HZ3 LYS A 116     -23.311  -1.198  65.704  1.00 93.97           H  
ATOM   1866  N   ASN A 117     -22.247   6.543  62.887  1.00 91.56           N  
ATOM   1867  H   ASN A 117     -21.617   6.162  62.195  1.00 91.56           H  
ATOM   1868  CA  ASN A 117     -21.964   7.866  63.429  1.00 91.56           C  
ATOM   1869  HA  ASN A 117     -22.234   7.851  64.484  1.00 91.56           H  
ATOM   1870  C   ASN A 117     -22.818   8.926  62.693  1.00 91.56           C  
ATOM   1871  CB  ASN A 117     -20.449   8.122  63.360  1.00 91.56           C  
ATOM   1872  HB2 ASN A 117     -19.931   7.300  63.855  1.00 91.56           H  
ATOM   1873  HB3 ASN A 117     -20.124   8.152  62.320  1.00 91.56           H  
ATOM   1874  O   ASN A 117     -22.649   9.102  61.480  1.00 91.56           O  
ATOM   1875  CG  ASN A 117     -20.057   9.425  64.036  1.00 91.56           C  
ATOM   1876  ND2 ASN A 117     -19.007   9.428  64.822  1.00 91.56           N  
ATOM   1877 HD21 ASN A 117     -18.501   8.579  65.031  1.00 91.56           H  
ATOM   1878 HD22 ASN A 117     -18.800  10.282  65.320  1.00 91.56           H  
ATOM   1879  OD1 ASN A 117     -20.691  10.453  63.863  1.00 91.56           O  
ATOM   1880  N   PRO A 118     -23.712   9.659  63.388  1.00 89.09           N  
ATOM   1881  CA  PRO A 118     -24.652  10.587  62.756  1.00 89.09           C  
ATOM   1882  HA  PRO A 118     -25.245  10.052  62.015  1.00 89.09           H  
ATOM   1883  C   PRO A 118     -23.965  11.765  62.056  1.00 89.09           C  
ATOM   1884  CB  PRO A 118     -25.575  11.066  63.884  1.00 89.09           C  
ATOM   1885  HB2 PRO A 118     -25.903  12.096  63.746  1.00 89.09           H  
ATOM   1886  HB3 PRO A 118     -26.437  10.403  63.951  1.00 89.09           H  
ATOM   1887  O   PRO A 118     -24.539  12.328  61.121  1.00 89.09           O  
ATOM   1888  CG  PRO A 118     -24.720  10.912  65.139  1.00 89.09           C  
ATOM   1889  HG2 PRO A 118     -25.329  10.787  66.034  1.00 89.09           H  
ATOM   1890  HG3 PRO A 118     -24.057  11.771  65.242  1.00 89.09           H  
ATOM   1891  CD  PRO A 118     -23.899   9.663  64.834  1.00 89.09           C  
ATOM   1892  HD2 PRO A 118     -24.455   8.774  65.132  1.00 89.09           H  
ATOM   1893  HD3 PRO A 118     -22.949   9.712  65.365  1.00 89.09           H  
ATOM   1894  N   ASN A 119     -22.728  12.098  62.435  1.00 89.63           N  
ATOM   1895  H   ASN A 119     -22.295  11.584  63.188  1.00 89.63           H  
ATOM   1896  CA  ASN A 119     -21.965  13.181  61.822  1.00 89.63           C  
ATOM   1897  HA  ASN A 119     -22.633  14.027  61.654  1.00 89.63           H  
ATOM   1898  C   ASN A 119     -21.414  12.777  60.446  1.00 89.63           C  
ATOM   1899  CB  ASN A 119     -20.875  13.634  62.813  1.00 89.63           C  
ATOM   1900  HB2 ASN A 119     -20.213  12.802  63.053  1.00 89.63           H  
ATOM   1901  HB3 ASN A 119     -20.275  14.427  62.367  1.00 89.63           H  
ATOM   1902  O   ASN A 119     -21.236  13.626  59.574  1.00 89.63           O  
ATOM   1903  CG  ASN A 119     -21.461  14.210  64.091  1.00 89.63           C  
ATOM   1904  ND2 ASN A 119     -20.736  14.178  65.183  1.00 89.63           N  
ATOM   1905 HD21 ASN A 119     -19.793  13.818  65.183  1.00 89.63           H  
ATOM   1906 HD22 ASN A 119     -21.147  14.599  66.004  1.00 89.63           H  
ATOM   1907  OD1 ASN A 119     -22.575  14.701  64.116  1.00 89.63           O  
ATOM   1908  N   VAL A 120     -21.202  11.486  60.177  1.00 94.76           N  
ATOM   1909  H   VAL A 120     -21.445  10.796  60.873  1.00 94.76           H  
ATOM   1910  CA  VAL A 120     -20.664  11.035  58.885  1.00 94.76           C  
ATOM   1911  HA  VAL A 120     -19.730  11.569  58.710  1.00 94.76           H  
ATOM   1912  C   VAL A 120     -21.614  11.407  57.745  1.00 94.76           C  
ATOM   1913  CB  VAL A 120     -20.331   9.534  58.920  1.00 94.76           C  
ATOM   1914  HB  VAL A 120     -21.181   8.973  59.310  1.00 94.76           H  
ATOM   1915  O   VAL A 120     -22.793  11.037  57.730  1.00 94.76           O  
ATOM   1916  CG1 VAL A 120     -19.981   8.971  57.542  1.00 94.76           C  
ATOM   1917 HG11 VAL A 120     -20.857   9.024  56.895  1.00 94.76           H  
ATOM   1918 HG12 VAL A 120     -19.159   9.535  57.102  1.00 94.76           H  
ATOM   1919 HG13 VAL A 120     -19.691   7.926  57.649  1.00 94.76           H  
ATOM   1920  CG2 VAL A 120     -19.113   9.316  59.821  1.00 94.76           C  
ATOM   1921 HG21 VAL A 120     -18.249   9.838  59.411  1.00 94.76           H  
ATOM   1922 HG22 VAL A 120     -19.320   9.696  60.822  1.00 94.76           H  
ATOM   1923 HG23 VAL A 120     -18.882   8.253  59.897  1.00 94.76           H  
ATOM   1924  N   ASP A 121     -21.090  12.145  56.766  1.00 93.77           N  
ATOM   1925  H   ASP A 121     -20.116  12.402  56.833  1.00 93.77           H  
ATOM   1926  CA  ASP A 121     -21.834  12.564  55.581  1.00 93.77           C  
ATOM   1927  HA  ASP A 121     -22.899  12.454  55.785  1.00 93.77           H  
ATOM   1928  C   ASP A 121     -21.459  11.683  54.374  1.00 93.77           C  
ATOM   1929  CB  ASP A 121     -21.644  14.061  55.302  1.00 93.77           C  
ATOM   1930  HB2 ASP A 121     -21.965  14.624  56.178  1.00 93.77           H  
ATOM   1931  HB3 ASP A 121     -20.588  14.266  55.125  1.00 93.77           H  
ATOM   1932  O   ASP A 121     -20.360  11.796  53.824  1.00 93.77           O  
ATOM   1933  CG  ASP A 121     -22.461  14.526  54.089  1.00 93.77           C  
ATOM   1934  OD1 ASP A 121     -23.287  13.735  53.564  1.00 93.77           O  
ATOM   1935  OD2 ASP A 121     -22.223  15.650  53.617  1.00 93.77           O  
ATOM   1936  N   PRO A 122     -22.354  10.792  53.909  1.00 94.20           N  
ATOM   1937  CA  PRO A 122     -22.105   9.960  52.740  1.00 94.20           C  
ATOM   1938  HA  PRO A 122     -21.104   9.534  52.807  1.00 94.20           H  
ATOM   1939  C   PRO A 122     -22.194  10.724  51.408  1.00 94.20           C  
ATOM   1940  CB  PRO A 122     -23.149   8.850  52.841  1.00 94.20           C  
ATOM   1941  HB2 PRO A 122     -22.788   8.065  53.506  1.00 94.20           H  
ATOM   1942  HB3 PRO A 122     -23.390   8.433  51.864  1.00 94.20           H  
ATOM   1943  O   PRO A 122     -21.866  10.151  50.360  1.00 94.20           O  
ATOM   1944  CG  PRO A 122     -24.339   9.551  53.490  1.00 94.20           C  
ATOM   1945  HG2 PRO A 122     -24.890  10.121  52.741  1.00 94.20           H  
ATOM   1946  HG3 PRO A 122     -24.994   8.849  54.005  1.00 94.20           H  
ATOM   1947  CD  PRO A 122     -23.669  10.513  54.462  1.00 94.20           C  
ATOM   1948  HD2 PRO A 122     -24.257  11.429  54.523  1.00 94.20           H  
ATOM   1949  HD3 PRO A 122     -23.563  10.047  55.441  1.00 94.20           H  
ATOM   1950  N   THR A 123     -22.631  11.990  51.423  1.00 92.07           N  
ATOM   1951  H   THR A 123     -22.869  12.419  52.305  1.00 92.07           H  
ATOM   1952  CA  THR A 123     -22.762  12.835  50.224  1.00 92.07           C  
ATOM   1953  HA  THR A 123     -22.952  12.159  49.390  1.00 92.07           H  
ATOM   1954  C   THR A 123     -21.489  13.597  49.864  1.00 92.07           C  
ATOM   1955  CB  THR A 123     -23.960  13.790  50.300  1.00 92.07           C  
ATOM   1956  HB  THR A 123     -24.123  14.187  49.297  1.00 92.07           H  
ATOM   1957  O   THR A 123     -21.393  14.234  48.804  1.00 92.07           O  
ATOM   1958  CG2 THR A 123     -25.253  13.106  50.729  1.00 92.07           C  
ATOM   1959 HG21 THR A 123     -25.170  12.739  51.752  1.00 92.07           H  
ATOM   1960 HG22 THR A 123     -25.478  12.284  50.050  1.00 92.07           H  
ATOM   1961 HG23 THR A 123     -26.063  13.834  50.689  1.00 92.07           H  
ATOM   1962  OG1 THR A 123     -23.721  14.885  51.139  1.00 92.07           O  
ATOM   1963  HG1 THR A 123     -23.575  14.604  52.045  1.00 92.07           H  
ATOM   1964  N   ASP A 124     -20.462  13.448  50.693  1.00 91.24           N  
ATOM   1965  H   ASP A 124     -20.636  12.969  51.565  1.00 91.24           H  
ATOM   1966  CA  ASP A 124     -19.233  14.206  50.602  1.00 91.24           C  
ATOM   1967  HA  ASP A 124     -19.542  15.250  50.650  1.00 91.24           H  
ATOM   1968  C   ASP A 124     -18.481  13.991  49.271  1.00 91.24           C  
ATOM   1969  CB  ASP A 124     -18.383  13.888  51.843  1.00 91.24           C  
ATOM   1970  HB2 ASP A 124     -17.633  13.137  51.594  1.00 91.24           H  
ATOM   1971  HB3 ASP A 124     -19.019  13.485  52.631  1.00 91.24           H  
ATOM   1972  O   ASP A 124     -18.613  12.968  48.578  1.00 91.24           O  
ATOM   1973  CG  ASP A 124     -17.709  15.118  52.425  1.00 91.24           C  
ATOM   1974  OD1 ASP A 124     -17.666  16.140  51.701  1.00 91.24           O  
ATOM   1975  OD2 ASP A 124     -17.088  14.971  53.497  1.00 91.24           O  
ATOM   1976  N   LYS A 125     -17.693  14.995  48.857  1.00 89.96           N  
ATOM   1977  H   LYS A 125     -17.573  15.743  49.525  1.00 89.96           H  
ATOM   1978  CA  LYS A 125     -17.033  15.029  47.526  1.00 89.96           C  
ATOM   1979  HA  LYS A 125     -16.682  16.049  47.370  1.00 89.96           H  
ATOM   1980  C   LYS A 125     -18.015  14.769  46.359  1.00 89.96           C  
ATOM   1981  CB  LYS A 125     -15.801  14.086  47.526  1.00 89.96           C  
ATOM   1982  HB2 LYS A 125     -15.664  13.620  46.550  1.00 89.96           H  
ATOM   1983  HB3 LYS A 125     -15.987  13.266  48.219  1.00 89.96           H  
ATOM   1984  O   LYS A 125     -17.693  14.071  45.393  1.00 89.96           O  
ATOM   1985  CG  LYS A 125     -14.473  14.759  47.917  1.00 89.96           C  
ATOM   1986  HG2 LYS A 125     -13.972  14.124  48.648  1.00 89.96           H  
ATOM   1987  HG3 LYS A 125     -14.659  15.725  48.386  1.00 89.96           H  
ATOM   1988  CD  LYS A 125     -13.534  14.932  46.705  1.00 89.96           C  
ATOM   1989  HD2 LYS A 125     -14.009  15.581  45.969  1.00 89.96           H  
ATOM   1990  HD3 LYS A 125     -13.354  13.955  46.257  1.00 89.96           H  
ATOM   1991  CE  LYS A 125     -12.193  15.538  47.150  1.00 89.96           C  
ATOM   1992  HE2 LYS A 125     -11.799  14.932  47.965  1.00 89.96           H  
ATOM   1993  HE3 LYS A 125     -12.376  16.534  47.553  1.00 89.96           H  
ATOM   1994  NZ  LYS A 125     -11.185  15.611  46.054  1.00 89.96           N  
ATOM   1995  HZ1 LYS A 125     -11.496  16.204  45.298  1.00 89.96           H  
ATOM   1996  HZ2 LYS A 125     -10.966  14.696  45.689  1.00 89.96           H  
ATOM   1997  HZ3 LYS A 125     -10.323  16.005  46.402  1.00 89.96           H  
ATOM   1998  N   LYS A 126     -19.198  15.398  46.392  1.00 87.35           N  
ATOM   1999  H   LYS A 126     -19.441  15.846  47.264  1.00 87.35           H  
ATOM   2000  CA  LYS A 126     -20.233  15.311  45.337  1.00 87.35           C  
ATOM   2001  HA  LYS A 126     -21.101  15.859  45.705  1.00 87.35           H  
ATOM   2002  C   LYS A 126     -20.727  13.865  45.126  1.00 87.35           C  
ATOM   2003  CB  LYS A 126     -19.760  15.980  44.013  1.00 87.35           C  
ATOM   2004  HB2 LYS A 126     -20.588  15.944  43.305  1.00 87.35           H  
ATOM   2005  HB3 LYS A 126     -18.944  15.393  43.593  1.00 87.35           H  
ATOM   2006  O   LYS A 126     -20.745  13.391  43.979  1.00 87.35           O  
ATOM   2007  CG  LYS A 126     -19.297  17.447  44.115  1.00 87.35           C  
ATOM   2008  HG2 LYS A 126     -18.508  17.525  44.863  1.00 87.35           H  
ATOM   2009  HG3 LYS A 126     -20.139  18.060  44.434  1.00 87.35           H  
ATOM   2010  CD  LYS A 126     -18.749  17.985  42.772  1.00 87.35           C  
ATOM   2011  HD2 LYS A 126     -19.519  17.903  42.005  1.00 87.35           H  
ATOM   2012  HD3 LYS A 126     -17.885  17.388  42.482  1.00 87.35           H  
ATOM   2013  CE  LYS A 126     -18.326  19.460  42.928  1.00 87.35           C  
ATOM   2014  HE2 LYS A 126     -19.203  20.055  43.182  1.00 87.35           H  
ATOM   2015  HE3 LYS A 126     -17.653  19.528  43.783  1.00 87.35           H  
ATOM   2016  NZ  LYS A 126     -17.646  20.037  41.730  1.00 87.35           N  
ATOM   2017  HZ1 LYS A 126     -18.241  20.073  40.915  1.00 87.35           H  
ATOM   2018  HZ2 LYS A 126     -16.796  19.540  41.507  1.00 87.35           H  
ATOM   2019  HZ3 LYS A 126     -17.369  20.989  41.926  1.00 87.35           H  
ATOM   2020  N   ASN A 127     -21.145  13.186  46.198  1.00 88.79           N  
ATOM   2021  H   ASN A 127     -21.127  13.658  47.090  1.00 88.79           H  
ATOM   2022  CA  ASN A 127     -21.648  11.804  46.215  1.00 88.79           C  
ATOM   2023  HA  ASN A 127     -21.832  11.553  47.259  1.00 88.79           H  
ATOM   2024  C   ASN A 127     -20.608  10.765  45.745  1.00 88.79           C  
ATOM   2025  CB  ASN A 127     -23.011  11.730  45.476  1.00 88.79           C  
ATOM   2026  HB2 ASN A 127     -23.289  10.688  45.314  1.00 88.79           H  
ATOM   2027  HB3 ASN A 127     -22.945  12.208  44.498  1.00 88.79           H  
ATOM   2028  O   ASN A 127     -20.925   9.869  44.956  1.00 88.79           O  
ATOM   2029  CG  ASN A 127     -24.154  12.339  46.261  1.00 88.79           C  
ATOM   2030  ND2 ASN A 127     -25.144  12.905  45.621  1.00 88.79           N  
ATOM   2031 HD21 ASN A 127     -25.260  12.836  44.620  1.00 88.79           H  
ATOM   2032 HD22 ASN A 127     -25.889  13.229  46.221  1.00 88.79           H  
ATOM   2033  OD1 ASN A 127     -24.209  12.262  47.464  1.00 88.79           O  
ATOM   2034  N   TYR A 128     -19.351  10.892  46.190  1.00 91.21           N  
ATOM   2035  H   TYR A 128     -19.153  11.612  46.869  1.00 91.21           H  
ATOM   2036  CA  TYR A 128     -18.259   9.994  45.782  1.00 91.21           C  
ATOM   2037  HA  TYR A 128     -18.115  10.078  44.705  1.00 91.21           H  
ATOM   2038  C   TYR A 128     -18.578   8.522  46.093  1.00 91.21           C  
ATOM   2039  CB  TYR A 128     -16.959  10.429  46.477  1.00 91.21           C  
ATOM   2040  HB2 TYR A 128     -17.099  10.387  47.557  1.00 91.21           H  
ATOM   2041  HB3 TYR A 128     -16.763  11.470  46.220  1.00 91.21           H  
ATOM   2042  O   TYR A 128     -18.485   7.664  45.211  1.00 91.21           O  
ATOM   2043  CG  TYR A 128     -15.739   9.598  46.109  1.00 91.21           C  
ATOM   2044  CD1 TYR A 128     -15.460   8.395  46.791  1.00 91.21           C  
ATOM   2045  HD1 TYR A 128     -16.099   8.061  47.595  1.00 91.21           H  
ATOM   2046  CD2 TYR A 128     -14.889  10.022  45.068  1.00 91.21           C  
ATOM   2047  HD2 TYR A 128     -15.109  10.932  44.529  1.00 91.21           H  
ATOM   2048  CE1 TYR A 128     -14.350   7.612  46.422  1.00 91.21           C  
ATOM   2049  HE1 TYR A 128     -14.139   6.684  46.933  1.00 91.21           H  
ATOM   2050  CE2 TYR A 128     -13.770   9.247  44.706  1.00 91.21           C  
ATOM   2051  HE2 TYR A 128     -13.141   9.556  43.884  1.00 91.21           H  
ATOM   2052  OH  TYR A 128     -12.446   7.268  45.008  1.00 91.21           O  
ATOM   2053  HH  TYR A 128     -11.967   7.637  44.263  1.00 91.21           H  
ATOM   2054  CZ  TYR A 128     -13.507   8.032  45.373  1.00 91.21           C  
ATOM   2055  N   CYS A 129     -19.005   8.247  47.329  1.00 93.76           N  
ATOM   2056  H   CYS A 129     -19.067   9.002  47.996  1.00 93.76           H  
ATOM   2057  CA  CYS A 129     -19.240   6.898  47.843  1.00 93.76           C  
ATOM   2058  HA  CYS A 129     -18.300   6.348  47.857  1.00 93.76           H  
ATOM   2059  C   CYS A 129     -20.214   6.108  46.965  1.00 93.76           C  
ATOM   2060  CB  CYS A 129     -19.754   7.016  49.286  1.00 93.76           C  
ATOM   2061  HB2 CYS A 129     -20.024   6.033  49.670  1.00 93.76           H  
ATOM   2062  HB3 CYS A 129     -20.630   7.662  49.336  1.00 93.76           H  
ATOM   2063  O   CYS A 129     -19.853   5.058  46.429  1.00 93.76           O  
ATOM   2064  SG  CYS A 129     -18.441   7.711  50.318  1.00 93.76           S  
ATOM   2065  HG  CYS A 129     -19.139   7.817  51.452  1.00 93.76           H  
ATOM   2066  N   ILE A 130     -21.422   6.640  46.745  1.00 92.01           N  
ATOM   2067  H   ILE A 130     -21.663   7.504  47.209  1.00 92.01           H  
ATOM   2068  CA  ILE A 130     -22.451   5.928  45.980  1.00 92.01           C  
ATOM   2069  HA  ILE A 130     -22.495   4.916  46.383  1.00 92.01           H  
ATOM   2070  C   ILE A 130     -22.076   5.783  44.502  1.00 92.01           C  
ATOM   2071  CB  ILE A 130     -23.846   6.553  46.192  1.00 92.01           C  
ATOM   2072  HB  ILE A 130     -23.993   6.666  47.266  1.00 92.01           H  
ATOM   2073  O   ILE A 130     -22.330   4.727  43.927  1.00 92.01           O  
ATOM   2074  CG1 ILE A 130     -24.934   5.586  45.677  1.00 92.01           C  
ATOM   2075 HG12 ILE A 130     -24.748   4.596  46.093  1.00 92.01           H  
ATOM   2076 HG13 ILE A 130     -24.875   5.511  44.591  1.00 92.01           H  
ATOM   2077  CG2 ILE A 130     -23.945   7.945  45.547  1.00 92.01           C  
ATOM   2078 HG21 ILE A 130     -23.907   7.875  44.460  1.00 92.01           H  
ATOM   2079 HG22 ILE A 130     -23.128   8.569  45.910  1.00 92.01           H  
ATOM   2080 HG23 ILE A 130     -24.881   8.423  45.834  1.00 92.01           H  
ATOM   2081  CD1 ILE A 130     -26.363   5.981  46.058  1.00 92.01           C  
ATOM   2082 HD11 ILE A 130     -27.048   5.207  45.710  1.00 92.01           H  
ATOM   2083 HD12 ILE A 130     -26.451   6.062  47.142  1.00 92.01           H  
ATOM   2084 HD13 ILE A 130     -26.640   6.924  45.587  1.00 92.01           H  
ATOM   2085  N   LYS A 131     -21.416   6.773  43.881  1.00 88.93           N  
ATOM   2086  H   LYS A 131     -21.194   7.602  44.414  1.00 88.93           H  
ATOM   2087  CA  LYS A 131     -20.959   6.672  42.482  1.00 88.93           C  
ATOM   2088  HA  LYS A 131     -21.812   6.467  41.835  1.00 88.93           H  
ATOM   2089  C   LYS A 131     -19.988   5.510  42.295  1.00 88.93           C  
ATOM   2090  CB  LYS A 131     -20.281   7.978  42.044  1.00 88.93           C  
ATOM   2091  HB2 LYS A 131     -19.704   7.794  41.137  1.00 88.93           H  
ATOM   2092  HB3 LYS A 131     -19.592   8.304  42.822  1.00 88.93           H  
ATOM   2093  O   LYS A 131     -20.183   4.681  41.405  1.00 88.93           O  
ATOM   2094  CG  LYS A 131     -21.295   9.085  41.747  1.00 88.93           C  
ATOM   2095  HG2 LYS A 131     -21.971   9.207  42.593  1.00 88.93           H  
ATOM   2096  HG3 LYS A 131     -21.871   8.820  40.861  1.00 88.93           H  
ATOM   2097  CD  LYS A 131     -20.549  10.397  41.506  1.00 88.93           C  
ATOM   2098  HD2 LYS A 131     -19.842  10.278  40.685  1.00 88.93           H  
ATOM   2099  HD3 LYS A 131     -20.003  10.652  42.414  1.00 88.93           H  
ATOM   2100  CE  LYS A 131     -21.545  11.506  41.182  1.00 88.93           C  
ATOM   2101  HE2 LYS A 131     -21.957  11.335  40.188  1.00 88.93           H  
ATOM   2102  HE3 LYS A 131     -22.358  11.463  41.906  1.00 88.93           H  
ATOM   2103  NZ  LYS A 131     -20.877  12.821  41.265  1.00 88.93           N  
ATOM   2104  HZ1 LYS A 131     -21.511  13.561  41.001  1.00 88.93           H  
ATOM   2105  HZ2 LYS A 131     -20.618  12.978  42.228  1.00 88.93           H  
ATOM   2106  HZ3 LYS A 131     -20.038  12.838  40.703  1.00 88.93           H  
ATOM   2107  N   HIS A 132     -18.964   5.432  43.143  1.00 91.00           N  
ATOM   2108  H   HIS A 132     -18.874   6.130  43.867  1.00 91.00           H  
ATOM   2109  CA  HIS A 132     -17.929   4.411  43.015  1.00 91.00           C  
ATOM   2110  HA  HIS A 132     -17.664   4.333  41.961  1.00 91.00           H  
ATOM   2111  C   HIS A 132     -18.420   3.029  43.439  1.00 91.00           C  
ATOM   2112  CB  HIS A 132     -16.666   4.842  43.760  1.00 91.00           C  
ATOM   2113  HB2 HIS A 132     -16.920   5.218  44.751  1.00 91.00           H  
ATOM   2114  HB3 HIS A 132     -16.010   3.980  43.883  1.00 91.00           H  
ATOM   2115  O   HIS A 132     -18.217   2.078  42.679  1.00 91.00           O  
ATOM   2116  CG  HIS A 132     -15.917   5.892  42.984  1.00 91.00           C  
ATOM   2117  CD2 HIS A 132     -15.880   7.234  43.244  1.00 91.00           C  
ATOM   2118  HD2 HIS A 132     -16.347   7.733  44.080  1.00 91.00           H  
ATOM   2119  ND1 HIS A 132     -15.200   5.687  41.825  1.00 91.00           N  
ATOM   2120  HD1 HIS A 132     -15.113   4.818  41.317  1.00 91.00           H  
ATOM   2121  CE1 HIS A 132     -14.725   6.873  41.413  1.00 91.00           C  
ATOM   2122  HE1 HIS A 132     -14.138   7.034  40.520  1.00 91.00           H  
ATOM   2123  NE2 HIS A 132     -15.131   7.849  42.235  1.00 91.00           N  
ATOM   2124  N   ALA A 133     -19.134   2.923  44.564  1.00 93.13           N  
ATOM   2125  H   ALA A 133     -19.270   3.736  45.148  1.00 93.13           H  
ATOM   2126  CA  ALA A 133     -19.745   1.667  44.997  1.00 93.13           C  
ATOM   2127  HA  ALA A 133     -18.959   0.935  45.183  1.00 93.13           H  
ATOM   2128  C   ALA A 133     -20.672   1.100  43.912  1.00 93.13           C  
ATOM   2129  CB  ALA A 133     -20.506   1.915  46.304  1.00 93.13           C  
ATOM   2130  HB1 ALA A 133     -20.966   0.987  46.643  1.00 93.13           H  
ATOM   2131  HB2 ALA A 133     -19.815   2.268  47.070  1.00 93.13           H  
ATOM   2132  HB3 ALA A 133     -21.287   2.661  46.156  1.00 93.13           H  
ATOM   2133  O   ALA A 133     -20.600  -0.085  43.582  1.00 93.13           O  
ATOM   2134  N   SER A 134     -21.474   1.962  43.279  1.00 90.58           N  
ATOM   2135  H   SER A 134     -21.521   2.918  43.602  1.00 90.58           H  
ATOM   2136  CA  SER A 134     -22.388   1.527  42.229  1.00 90.58           C  
ATOM   2137  HA  SER A 134     -22.927   0.655  42.597  1.00 90.58           H  
ATOM   2138  C   SER A 134     -21.677   1.107  40.940  1.00 90.58           C  
ATOM   2139  CB  SER A 134     -23.425   2.587  41.909  1.00 90.58           C  
ATOM   2140  HB2 SER A 134     -22.970   3.428  41.384  1.00 90.58           H  
ATOM   2141  HB3 SER A 134     -24.145   2.080  41.267  1.00 90.58           H  
ATOM   2142  O   SER A 134     -22.009   0.065  40.379  1.00 90.58           O  
ATOM   2143  OG  SER A 134     -24.127   3.044  43.038  1.00 90.58           O  
ATOM   2144  HG  SER A 134     -23.566   3.680  43.488  1.00 90.58           H  
ATOM   2145  N   SER A 135     -20.669   1.863  40.485  1.00 87.75           N  
ATOM   2146  H   SER A 135     -20.472   2.737  40.952  1.00 87.75           H  
ATOM   2147  CA  SER A 135     -19.884   1.507  39.287  1.00 87.75           C  
ATOM   2148  HA  SER A 135     -20.565   1.418  38.440  1.00 87.75           H  
ATOM   2149  C   SER A 135     -19.162   0.159  39.427  1.00 87.75           C  
ATOM   2150  CB  SER A 135     -18.878   2.617  38.958  1.00 87.75           C  
ATOM   2151  HB2 SER A 135     -18.412   2.402  37.997  1.00 87.75           H  
ATOM   2152  HB3 SER A 135     -19.407   3.566  38.877  1.00 87.75           H  
ATOM   2153  O   SER A 135     -19.084  -0.613  38.470  1.00 87.75           O  
ATOM   2154  OG  SER A 135     -17.865   2.728  39.947  1.00 87.75           O  
ATOM   2155  HG  SER A 135     -18.248   2.590  40.816  1.00 87.75           H  
ATOM   2156  N   ARG A 136     -18.696  -0.167  40.642  1.00 90.56           N  
ATOM   2157  H   ARG A 136     -18.793   0.509  41.386  1.00 90.56           H  
ATOM   2158  CA  ARG A 136     -18.003  -1.425  40.948  1.00 90.56           C  
ATOM   2159  HA  ARG A 136     -17.398  -1.711  40.088  1.00 90.56           H  
ATOM   2160  C   ARG A 136     -18.944  -2.609  41.167  1.00 90.56           C  
ATOM   2161  CB  ARG A 136     -17.058  -1.216  42.143  1.00 90.56           C  
ATOM   2162  HB2 ARG A 136     -17.576  -0.693  42.946  1.00 90.56           H  
ATOM   2163  HB3 ARG A 136     -16.745  -2.190  42.519  1.00 90.56           H  
ATOM   2164  O   ARG A 136     -18.510  -3.748  41.049  1.00 90.56           O  
ATOM   2165  CG  ARG A 136     -15.801  -0.439  41.719  1.00 90.56           C  
ATOM   2166  HG2 ARG A 136     -15.336  -0.974  40.890  1.00 90.56           H  
ATOM   2167  HG3 ARG A 136     -16.074   0.560  41.381  1.00 90.56           H  
ATOM   2168  CD  ARG A 136     -14.790  -0.343  42.872  1.00 90.56           C  
ATOM   2169  HD2 ARG A 136     -14.791  -1.284  43.421  1.00 90.56           H  
ATOM   2170  HD3 ARG A 136     -15.094   0.433  43.575  1.00 90.56           H  
ATOM   2171  NE  ARG A 136     -13.409  -0.112  42.397  1.00 90.56           N  
ATOM   2172  HE  ARG A 136     -12.779  -0.897  42.484  1.00 90.56           H  
ATOM   2173  NH1 ARG A 136     -13.562   2.118  41.932  1.00 90.56           N  
ATOM   2174 HH11 ARG A 136     -14.532   2.063  42.210  1.00 90.56           H  
ATOM   2175 HH12 ARG A 136     -13.094   2.990  41.732  1.00 90.56           H  
ATOM   2176  NH2 ARG A 136     -11.598   1.087  41.702  1.00 90.56           N  
ATOM   2177 HH21 ARG A 136     -11.014   0.270  41.810  1.00 90.56           H  
ATOM   2178 HH22 ARG A 136     -11.160   1.952  41.420  1.00 90.56           H  
ATOM   2179  CZ  ARG A 136     -12.861   1.026  42.015  1.00 90.56           C  
ATOM   2180  N   GLY A 137     -20.239  -2.374  41.381  1.00 90.66           N  
ATOM   2181  H   GLY A 137     -20.556  -1.417  41.430  1.00 90.66           H  
ATOM   2182  CA  GLY A 137     -21.188  -3.454  41.660  1.00 90.66           C  
ATOM   2183  HA2 GLY A 137     -22.172  -3.168  41.288  1.00 90.66           H  
ATOM   2184  HA3 GLY A 137     -20.891  -4.357  41.127  1.00 90.66           H  
ATOM   2185  C   GLY A 137     -21.303  -3.817  43.145  1.00 90.66           C  
ATOM   2186  O   GLY A 137     -21.822  -4.885  43.455  1.00 90.66           O  
ATOM   2187  N   ASN A 138     -20.874  -2.941  44.062  1.00 93.37           N  
ATOM   2188  H   ASN A 138     -20.505  -2.056  43.747  1.00 93.37           H  
ATOM   2189  CA  ASN A 138     -20.885  -3.185  45.509  1.00 93.37           C  
ATOM   2190  HA  ASN A 138     -20.575  -4.215  45.687  1.00 93.37           H  
ATOM   2191  C   ASN A 138     -22.307  -3.025  46.084  1.00 93.37           C  
ATOM   2192  CB  ASN A 138     -19.859  -2.267  46.206  1.00 93.37           C  
ATOM   2193  HB2 ASN A 138     -19.895  -2.461  47.278  1.00 93.37           H  
ATOM   2194  HB3 ASN A 138     -20.131  -1.225  46.039  1.00 93.37           H  
ATOM   2195  O   ASN A 138     -22.614  -2.042  46.761  1.00 93.37           O  
ATOM   2196  CG  ASN A 138     -18.419  -2.471  45.767  1.00 93.37           C  
ATOM   2197  ND2 ASN A 138     -17.526  -1.575  46.129  1.00 93.37           N  
ATOM   2198 HD21 ASN A 138     -16.569  -1.778  45.879  1.00 93.37           H  
ATOM   2199 HD22 ASN A 138     -17.745  -0.828  46.772  1.00 93.37           H  
ATOM   2200  OD1 ASN A 138     -18.071  -3.407  45.071  1.00 93.37           O  
ATOM   2201  N   TYR A 139     -23.189  -3.987  45.796  1.00 93.47           N  
ATOM   2202  H   TYR A 139     -22.869  -4.720  45.179  1.00 93.47           H  
ATOM   2203  CA  TYR A 139     -24.622  -3.931  46.113  1.00 93.47           C  
ATOM   2204  HA  TYR A 139     -25.082  -3.144  45.516  1.00 93.47           H  
ATOM   2205  C   TYR A 139     -24.911  -3.606  47.585  1.00 93.47           C  
ATOM   2206  CB  TYR A 139     -25.267  -5.271  45.733  1.00 93.47           C  
ATOM   2207  HB2 TYR A 139     -25.121  -5.441  44.666  1.00 93.47           H  
ATOM   2208  HB3 TYR A 139     -24.761  -6.078  46.263  1.00 93.47           H  
ATOM   2209  O   TYR A 139     -25.707  -2.714  47.873  1.00 93.47           O  
ATOM   2210  CG  TYR A 139     -26.752  -5.344  46.039  1.00 93.47           C  
ATOM   2211  CD1 TYR A 139     -27.205  -5.905  47.252  1.00 93.47           C  
ATOM   2212  HD1 TYR A 139     -26.501  -6.301  47.969  1.00 93.47           H  
ATOM   2213  CD2 TYR A 139     -27.680  -4.837  45.110  1.00 93.47           C  
ATOM   2214  HD2 TYR A 139     -27.340  -4.410  44.178  1.00 93.47           H  
ATOM   2215  CE1 TYR A 139     -28.583  -5.956  47.537  1.00 93.47           C  
ATOM   2216  HE1 TYR A 139     -28.922  -6.395  48.464  1.00 93.47           H  
ATOM   2217  CE2 TYR A 139     -29.057  -4.893  45.391  1.00 93.47           C  
ATOM   2218  HE2 TYR A 139     -29.778  -4.533  44.672  1.00 93.47           H  
ATOM   2219  OH  TYR A 139     -30.845  -5.488  46.863  1.00 93.47           O  
ATOM   2220  HH  TYR A 139     -31.052  -6.005  47.644  1.00 93.47           H  
ATOM   2221  CZ  TYR A 139     -29.512  -5.445  46.606  1.00 93.47           C  
ATOM   2222  N   GLN A 140     -24.230  -4.282  48.515  1.00 95.04           N  
ATOM   2223  H   GLN A 140     -23.594  -5.010  48.221  1.00 95.04           H  
ATOM   2224  CA  GLN A 140     -24.475  -4.098  49.946  1.00 95.04           C  
ATOM   2225  HA  GLN A 140     -25.547  -4.206  50.112  1.00 95.04           H  
ATOM   2226  C   GLN A 140     -24.085  -2.694  50.427  1.00 95.04           C  
ATOM   2227  CB  GLN A 140     -23.733  -5.192  50.732  1.00 95.04           C  
ATOM   2228  HB2 GLN A 140     -23.899  -6.159  50.258  1.00 95.04           H  
ATOM   2229  HB3 GLN A 140     -22.663  -4.985  50.719  1.00 95.04           H  
ATOM   2230  O   GLN A 140     -24.797  -2.097  51.227  1.00 95.04           O  
ATOM   2231  CG  GLN A 140     -24.212  -5.272  52.189  1.00 95.04           C  
ATOM   2232  HG2 GLN A 140     -24.072  -4.302  52.666  1.00 95.04           H  
ATOM   2233  HG3 GLN A 140     -23.597  -5.996  52.725  1.00 95.04           H  
ATOM   2234  CD  GLN A 140     -25.674  -5.692  52.339  1.00 95.04           C  
ATOM   2235  NE2 GLN A 140     -26.248  -5.520  53.506  1.00 95.04           N  
ATOM   2236 HE21 GLN A 140     -25.714  -5.158  54.282  1.00 95.04           H  
ATOM   2237 HE22 GLN A 140     -27.126  -5.994  53.661  1.00 95.04           H  
ATOM   2238  OE1 GLN A 140     -26.322  -6.191  51.431  1.00 95.04           O  
ATOM   2239  N   ILE A 141     -23.003  -2.129  49.887  1.00 95.94           N  
ATOM   2240  H   ILE A 141     -22.496  -2.637  49.176  1.00 95.94           H  
ATOM   2241  CA  ILE A 141     -22.582  -0.758  50.198  1.00 95.94           C  
ATOM   2242  HA  ILE A 141     -22.574  -0.628  51.280  1.00 95.94           H  
ATOM   2243  C   ILE A 141     -23.595   0.242  49.651  1.00 95.94           C  
ATOM   2244  CB  ILE A 141     -21.156  -0.503  49.669  1.00 95.94           C  
ATOM   2245  HB  ILE A 141     -21.107  -0.820  48.627  1.00 95.94           H  
ATOM   2246  O   ILE A 141     -23.970   1.168  50.359  1.00 95.94           O  
ATOM   2247  CG1 ILE A 141     -20.185  -1.369  50.497  1.00 95.94           C  
ATOM   2248 HG12 ILE A 141     -20.472  -2.417  50.413  1.00 95.94           H  
ATOM   2249 HG13 ILE A 141     -20.251  -1.085  51.547  1.00 95.94           H  
ATOM   2250  CG2 ILE A 141     -20.771   0.986  49.716  1.00 95.94           C  
ATOM   2251 HG21 ILE A 141     -20.849   1.369  50.734  1.00 95.94           H  
ATOM   2252 HG22 ILE A 141     -21.430   1.572  49.075  1.00 95.94           H  
ATOM   2253 HG23 ILE A 141     -19.752   1.135  49.358  1.00 95.94           H  
ATOM   2254  CD1 ILE A 141     -18.728  -1.271  50.061  1.00 95.94           C  
ATOM   2255 HD11 ILE A 141     -18.172  -2.065  50.560  1.00 95.94           H  
ATOM   2256 HD12 ILE A 141     -18.300  -0.316  50.366  1.00 95.94           H  
ATOM   2257 HD13 ILE A 141     -18.651  -1.385  48.979  1.00 95.94           H  
ATOM   2258  N   VAL A 142     -24.101   0.041  48.429  1.00 93.66           N  
ATOM   2259  H   VAL A 142     -23.768  -0.742  47.884  1.00 93.66           H  
ATOM   2260  CA  VAL A 142     -25.179   0.890  47.896  1.00 93.66           C  
ATOM   2261  HA  VAL A 142     -24.852   1.928  47.945  1.00 93.66           H  
ATOM   2262  C   VAL A 142     -26.434   0.795  48.766  1.00 93.66           C  
ATOM   2263  CB  VAL A 142     -25.494   0.567  46.424  1.00 93.66           C  
ATOM   2264  HB  VAL A 142     -25.755  -0.486  46.317  1.00 93.66           H  
ATOM   2265  O   VAL A 142     -27.053   1.821  49.036  1.00 93.66           O  
ATOM   2266  CG1 VAL A 142     -26.663   1.419  45.910  1.00 93.66           C  
ATOM   2267 HG11 VAL A 142     -27.595   1.099  46.374  1.00 93.66           H  
ATOM   2268 HG12 VAL A 142     -26.770   1.319  44.830  1.00 93.66           H  
ATOM   2269 HG13 VAL A 142     -26.492   2.470  46.143  1.00 93.66           H  
ATOM   2270  CG2 VAL A 142     -24.271   0.867  45.549  1.00 93.66           C  
ATOM   2271 HG21 VAL A 142     -23.951   1.898  45.697  1.00 93.66           H  
ATOM   2272 HG22 VAL A 142     -24.530   0.730  44.500  1.00 93.66           H  
ATOM   2273 HG23 VAL A 142     -23.449   0.196  45.798  1.00 93.66           H  
ATOM   2274  N   LYS A 143     -26.781  -0.401  49.261  1.00 93.85           N  
ATOM   2275  H   LYS A 143     -26.238  -1.207  48.986  1.00 93.85           H  
ATOM   2276  CA  LYS A 143     -27.894  -0.586  50.202  1.00 93.85           C  
ATOM   2277  HA  LYS A 143     -28.796  -0.189  49.737  1.00 93.85           H  
ATOM   2278  C   LYS A 143     -27.686   0.239  51.478  1.00 93.85           C  
ATOM   2279  CB  LYS A 143     -28.106  -2.084  50.486  1.00 93.85           C  
ATOM   2280  HB2 LYS A 143     -27.227  -2.492  50.985  1.00 93.85           H  
ATOM   2281  HB3 LYS A 143     -28.240  -2.612  49.542  1.00 93.85           H  
ATOM   2282  O   LYS A 143     -28.577   1.017  51.808  1.00 93.85           O  
ATOM   2283  CG  LYS A 143     -29.332  -2.339  51.379  1.00 93.85           C  
ATOM   2284  HG2 LYS A 143     -30.228  -1.981  50.871  1.00 93.85           H  
ATOM   2285  HG3 LYS A 143     -29.217  -1.790  52.313  1.00 93.85           H  
ATOM   2286  CD  LYS A 143     -29.494  -3.829  51.714  1.00 93.85           C  
ATOM   2287  HD2 LYS A 143     -28.576  -4.189  52.179  1.00 93.85           H  
ATOM   2288  HD3 LYS A 143     -29.675  -4.393  50.799  1.00 93.85           H  
ATOM   2289  CE  LYS A 143     -30.667  -4.009  52.691  1.00 93.85           C  
ATOM   2290  HE2 LYS A 143     -31.578  -3.638  52.222  1.00 93.85           H  
ATOM   2291  HE3 LYS A 143     -30.479  -3.387  53.567  1.00 93.85           H  
ATOM   2292  NZ  LYS A 143     -30.857  -5.423  53.116  1.00 93.85           N  
ATOM   2293  HZ1 LYS A 143     -31.054  -6.029  52.332  1.00 93.85           H  
ATOM   2294  HZ2 LYS A 143     -30.040  -5.769  53.598  1.00 93.85           H  
ATOM   2295  HZ3 LYS A 143     -31.631  -5.496  53.762  1.00 93.85           H  
ATOM   2296  N   TYR A 144     -26.526   0.127  52.131  1.00 94.58           N  
ATOM   2297  H   TYR A 144     -25.854  -0.558  51.816  1.00 94.58           H  
ATOM   2298  CA  TYR A 144     -26.211   0.900  53.341  1.00 94.58           C  
ATOM   2299  HA  TYR A 144     -26.975   0.714  54.097  1.00 94.58           H  
ATOM   2300  C   TYR A 144     -26.239   2.407  53.092  1.00 94.58           C  
ATOM   2301  CB  TYR A 144     -24.837   0.485  53.895  1.00 94.58           C  
ATOM   2302  HB2 TYR A 144     -24.079   0.670  53.133  1.00 94.58           H  
ATOM   2303  HB3 TYR A 144     -24.611   1.128  54.746  1.00 94.58           H  
ATOM   2304  O   TYR A 144     -26.870   3.150  53.833  1.00 94.58           O  
ATOM   2305  CG  TYR A 144     -24.709  -0.948  54.379  1.00 94.58           C  
ATOM   2306  CD1 TYR A 144     -25.820  -1.625  54.922  1.00 94.58           C  
ATOM   2307  HD1 TYR A 144     -26.781  -1.140  55.013  1.00 94.58           H  
ATOM   2308  CD2 TYR A 144     -23.448  -1.579  54.363  1.00 94.58           C  
ATOM   2309  HD2 TYR A 144     -22.582  -1.043  54.001  1.00 94.58           H  
ATOM   2310  CE1 TYR A 144     -25.685  -2.933  55.408  1.00 94.58           C  
ATOM   2311  HE1 TYR A 144     -26.529  -3.438  55.856  1.00 94.58           H  
ATOM   2312  CE2 TYR A 144     -23.302  -2.882  54.876  1.00 94.58           C  
ATOM   2313  HE2 TYR A 144     -22.330  -3.351  54.898  1.00 94.58           H  
ATOM   2314  OH  TYR A 144     -24.322  -4.837  55.837  1.00 94.58           O  
ATOM   2315  HH  TYR A 144     -23.434  -5.037  56.141  1.00 94.58           H  
ATOM   2316  CZ  TYR A 144     -24.427  -3.560  55.393  1.00 94.58           C  
ATOM   2317  N   LEU A 145     -25.625   2.857  51.999  1.00 94.42           N  
ATOM   2318  H   LEU A 145     -25.121   2.192  51.430  1.00 94.42           H  
ATOM   2319  CA  LEU A 145     -25.586   4.267  51.624  1.00 94.42           C  
ATOM   2320  HA  LEU A 145     -25.158   4.839  52.447  1.00 94.42           H  
ATOM   2321  C   LEU A 145     -26.992   4.843  51.390  1.00 94.42           C  
ATOM   2322  CB  LEU A 145     -24.691   4.390  50.380  1.00 94.42           C  
ATOM   2323  HB2 LEU A 145     -24.993   3.627  49.663  1.00 94.42           H  
ATOM   2324  HB3 LEU A 145     -24.862   5.352  49.896  1.00 94.42           H  
ATOM   2325  O   LEU A 145     -27.292   5.929  51.882  1.00 94.42           O  
ATOM   2326  CG  LEU A 145     -23.180   4.259  50.649  1.00 94.42           C  
ATOM   2327  HG  LEU A 145     -22.966   3.317  51.154  1.00 94.42           H  
ATOM   2328  CD1 LEU A 145     -22.456   4.286  49.302  1.00 94.42           C  
ATOM   2329 HD11 LEU A 145     -22.612   5.256  48.829  1.00 94.42           H  
ATOM   2330 HD12 LEU A 145     -22.844   3.493  48.663  1.00 94.42           H  
ATOM   2331 HD13 LEU A 145     -21.391   4.118  49.461  1.00 94.42           H  
ATOM   2332  CD2 LEU A 145     -22.604   5.398  51.493  1.00 94.42           C  
ATOM   2333 HD21 LEU A 145     -21.540   5.229  51.657  1.00 94.42           H  
ATOM   2334 HD22 LEU A 145     -23.089   5.436  52.468  1.00 94.42           H  
ATOM   2335 HD23 LEU A 145     -22.744   6.354  50.988  1.00 94.42           H  
ATOM   2336  N   LEU A 146     -27.877   4.120  50.696  1.00 91.47           N  
ATOM   2337  H   LEU A 146     -27.586   3.226  50.326  1.00 91.47           H  
ATOM   2338  CA  LEU A 146     -29.257   4.563  50.465  1.00 91.47           C  
ATOM   2339  HA  LEU A 146     -29.236   5.592  50.106  1.00 91.47           H  
ATOM   2340  C   LEU A 146     -30.096   4.581  51.751  1.00 91.47           C  
ATOM   2341  CB  LEU A 146     -29.923   3.671  49.401  1.00 91.47           C  
ATOM   2342  HB2 LEU A 146     -30.997   3.859  49.404  1.00 91.47           H  
ATOM   2343  HB3 LEU A 146     -29.773   2.631  49.689  1.00 91.47           H  
ATOM   2344  O   LEU A 146     -30.955   5.451  51.872  1.00 91.47           O  
ATOM   2345  CG  LEU A 146     -29.407   3.878  47.965  1.00 91.47           C  
ATOM   2346  HG  LEU A 146     -28.324   3.762  47.939  1.00 91.47           H  
ATOM   2347  CD1 LEU A 146     -30.030   2.811  47.062  1.00 91.47           C  
ATOM   2348 HD11 LEU A 146     -29.595   2.877  46.065  1.00 91.47           H  
ATOM   2349 HD12 LEU A 146     -29.821   1.822  47.469  1.00 91.47           H  
ATOM   2350 HD13 LEU A 146     -31.108   2.961  47.003  1.00 91.47           H  
ATOM   2351  CD2 LEU A 146     -29.751   5.256  47.394  1.00 91.47           C  
ATOM   2352 HD21 LEU A 146     -29.417   5.319  46.358  1.00 91.47           H  
ATOM   2353 HD22 LEU A 146     -30.829   5.413  47.426  1.00 91.47           H  
ATOM   2354 HD23 LEU A 146     -29.258   6.043  47.965  1.00 91.47           H  
ATOM   2355  N   GLN A 147     -29.847   3.673  52.702  1.00 92.13           N  
ATOM   2356  H   GLN A 147     -29.118   2.992  52.543  1.00 92.13           H  
ATOM   2357  CA  GLN A 147     -30.564   3.612  53.985  1.00 92.13           C  
ATOM   2358  HA  GLN A 147     -31.637   3.602  53.791  1.00 92.13           H  
ATOM   2359  C   GLN A 147     -30.313   4.826  54.891  1.00 92.13           C  
ATOM   2360  CB  GLN A 147     -30.189   2.318  54.728  1.00 92.13           C  
ATOM   2361  HB2 GLN A 147     -29.109   2.172  54.686  1.00 92.13           H  
ATOM   2362  HB3 GLN A 147     -30.475   2.408  55.776  1.00 92.13           H  
ATOM   2363  O   GLN A 147     -31.149   5.121  55.734  1.00 92.13           O  
ATOM   2364  CG  GLN A 147     -30.908   1.092  54.152  1.00 92.13           C  
ATOM   2365  HG2 GLN A 147     -31.976   1.201  54.341  1.00 92.13           H  
ATOM   2366  HG3 GLN A 147     -30.764   1.040  53.072  1.00 92.13           H  
ATOM   2367  CD  GLN A 147     -30.415  -0.212  54.770  1.00 92.13           C  
ATOM   2368  NE2 GLN A 147     -31.296  -1.116  55.137  1.00 92.13           N  
ATOM   2369 HE21 GLN A 147     -30.915  -1.795  55.781  1.00 92.13           H  
ATOM   2370 HE22 GLN A 147     -32.262  -0.835  55.225  1.00 92.13           H  
ATOM   2371  OE1 GLN A 147     -29.235  -0.486  54.898  1.00 92.13           O  
ATOM   2372  N   THR A 148     -29.217   5.567  54.694  1.00 90.86           N  
ATOM   2373  H   THR A 148     -28.532   5.241  54.027  1.00 90.86           H  
ATOM   2374  CA  THR A 148     -28.913   6.777  55.485  1.00 90.86           C  
ATOM   2375  HA  THR A 148     -28.942   6.518  56.544  1.00 90.86           H  
ATOM   2376  C   THR A 148     -29.907   7.924  55.285  1.00 90.86           C  
ATOM   2377  CB  THR A 148     -27.518   7.335  55.161  1.00 90.86           C  
ATOM   2378  HB  THR A 148     -27.324   8.184  55.816  1.00 90.86           H  
ATOM   2379  O   THR A 148     -29.846   8.907  56.011  1.00 90.86           O  
ATOM   2380  CG2 THR A 148     -26.402   6.319  55.368  1.00 90.86           C  
ATOM   2381 HG21 THR A 148     -26.386   5.995  56.408  1.00 90.86           H  
ATOM   2382 HG22 THR A 148     -25.447   6.787  55.125  1.00 90.86           H  
ATOM   2383 HG23 THR A 148     -26.542   5.455  54.718  1.00 90.86           H  
ATOM   2384  OG1 THR A 148     -27.454   7.790  53.821  1.00 90.86           O  
ATOM   2385  HG1 THR A 148     -27.379   7.031  53.238  1.00 90.86           H  
ATOM   2386  N   ASN A 149     -30.761   7.862  54.258  1.00 87.51           N  
ATOM   2387  H   ASN A 149     -30.828   6.977  53.776  1.00 87.51           H  
ATOM   2388  CA  ASN A 149     -31.646   8.938  53.795  1.00 87.51           C  
ATOM   2389  HA  ASN A 149     -32.101   8.573  52.874  1.00 87.51           H  
ATOM   2390  C   ASN A 149     -30.964  10.261  53.375  1.00 87.51           C  
ATOM   2391  CB  ASN A 149     -32.827   9.105  54.764  1.00 87.51           C  
ATOM   2392  HB2 ASN A 149     -32.457   9.277  55.775  1.00 87.51           H  
ATOM   2393  HB3 ASN A 149     -33.420   9.972  54.474  1.00 87.51           H  
ATOM   2394  O   ASN A 149     -31.588  11.043  52.665  1.00 87.51           O  
ATOM   2395  CG  ASN A 149     -33.752   7.897  54.752  1.00 87.51           C  
ATOM   2396  ND2 ASN A 149     -34.416   7.629  55.849  1.00 87.51           N  
ATOM   2397 HD21 ASN A 149     -34.285   8.190  56.678  1.00 87.51           H  
ATOM   2398 HD22 ASN A 149     -35.013   6.814  55.848  1.00 87.51           H  
ATOM   2399  OD1 ASN A 149     -33.906   7.200  53.757  1.00 87.51           O  
ATOM   2400  N   LYS A 150     -29.672  10.465  53.678  1.00 89.19           N  
ATOM   2401  H   LYS A 150     -29.273   9.834  54.358  1.00 89.19           H  
ATOM   2402  CA  LYS A 150     -28.875  11.646  53.295  1.00 89.19           C  
ATOM   2403  HA  LYS A 150     -29.428  12.548  53.555  1.00 89.19           H  
ATOM   2404  C   LYS A 150     -28.601  11.739  51.789  1.00 89.19           C  
ATOM   2405  CB  LYS A 150     -27.546  11.641  54.077  1.00 89.19           C  
ATOM   2406  HB2 LYS A 150     -27.018  10.709  53.877  1.00 89.19           H  
ATOM   2407  HB3 LYS A 150     -26.930  12.465  53.716  1.00 89.19           H  
ATOM   2408  O   LYS A 150     -28.450  12.828  51.247  1.00 89.19           O  
ATOM   2409  CG  LYS A 150     -27.721  11.806  55.600  1.00 89.19           C  
ATOM   2410  HG2 LYS A 150     -28.301  10.973  55.998  1.00 89.19           H  
ATOM   2411  HG3 LYS A 150     -28.259  12.733  55.799  1.00 89.19           H  
ATOM   2412  CD  LYS A 150     -26.361  11.848  56.315  1.00 89.19           C  
ATOM   2413  HD2 LYS A 150     -25.781  12.682  55.918  1.00 89.19           H  
ATOM   2414  HD3 LYS A 150     -25.832  10.916  56.119  1.00 89.19           H  
ATOM   2415  CE  LYS A 150     -26.506  12.007  57.835  1.00 89.19           C  
ATOM   2416  HE2 LYS A 150     -26.990  11.118  58.239  1.00 89.19           H  
ATOM   2417  HE3 LYS A 150     -27.151  12.860  58.044  1.00 89.19           H  
ATOM   2418  NZ  LYS A 150     -25.188  12.208  58.490  1.00 89.19           N  
ATOM   2419  HZ1 LYS A 150     -25.256  12.225  59.498  1.00 89.19           H  
ATOM   2420  HZ2 LYS A 150     -24.514  11.488  58.270  1.00 89.19           H  
ATOM   2421  HZ3 LYS A 150     -24.764  13.089  58.234  1.00 89.19           H  
ATOM   2422  N   ILE A 151     -28.519  10.603  51.093  1.00 88.89           N  
ATOM   2423  H   ILE A 151     -28.651   9.739  51.598  1.00 88.89           H  
ATOM   2424  CA  ILE A 151     -28.202  10.572  49.658  1.00 88.89           C  
ATOM   2425  HA  ILE A 151     -27.548  11.415  49.432  1.00 88.89           H  
ATOM   2426  C   ILE A 151     -29.470  10.726  48.823  1.00 88.89           C  
ATOM   2427  CB  ILE A 151     -27.448   9.286  49.267  1.00 88.89           C  
ATOM   2428  HB  ILE A 151     -28.106   8.435  49.443  1.00 88.89           H  
ATOM   2429  O   ILE A 151     -30.335   9.856  48.863  1.00 88.89           O  
ATOM   2430  CG1 ILE A 151     -26.190   9.108  50.142  1.00 88.89           C  
ATOM   2431 HG12 ILE A 151     -25.528   9.969  50.042  1.00 88.89           H  
ATOM   2432 HG13 ILE A 151     -26.490   9.020  51.186  1.00 88.89           H  
ATOM   2433  CG2 ILE A 151     -27.085   9.316  47.767  1.00 88.89           C  
ATOM   2434 HG21 ILE A 151     -26.456  10.181  47.558  1.00 88.89           H  
ATOM   2435 HG22 ILE A 151     -26.553   8.406  47.490  1.00 88.89           H  
ATOM   2436 HG23 ILE A 151     -27.986   9.366  47.155  1.00 88.89           H  
ATOM   2437  CD1 ILE A 151     -25.420   7.842  49.790  1.00 88.89           C  
ATOM   2438 HD11 ILE A 151     -24.719   8.047  48.982  1.00 88.89           H  
ATOM   2439 HD12 ILE A 151     -24.875   7.494  50.667  1.00 88.89           H  
ATOM   2440 HD13 ILE A 151     -26.124   7.066  49.490  1.00 88.89           H  
ATOM   2441  N   ASP A 152     -29.523  11.755  47.980  1.00 84.67           N  
ATOM   2442  H   ASP A 152     -28.851  12.502  48.086  1.00 84.67           H  
ATOM   2443  CA  ASP A 152     -30.497  11.844  46.890  1.00 84.67           C  
ATOM   2444  HA  ASP A 152     -31.443  11.430  47.239  1.00 84.67           H  
ATOM   2445  C   ASP A 152     -30.004  11.050  45.654  1.00 84.67           C  
ATOM   2446  CB  ASP A 152     -30.786  13.315  46.562  1.00 84.67           C  
ATOM   2447  HB2 ASP A 152     -31.243  13.790  47.430  1.00 84.67           H  
ATOM   2448  HB3 ASP A 152     -29.846  13.824  46.350  1.00 84.67           H  
ATOM   2449  O   ASP A 152     -29.067  11.486  44.969  1.00 84.67           O  
ATOM   2450  CG  ASP A 152     -31.722  13.475  45.358  1.00 84.67           C  
ATOM   2451  OD1 ASP A 152     -32.360  12.477  44.938  1.00 84.67           O  
ATOM   2452  OD2 ASP A 152     -31.717  14.570  44.766  1.00 84.67           O  
ATOM   2453  N   PRO A 153     -30.604   9.887  45.327  1.00 81.16           N  
ATOM   2454  CA  PRO A 153     -30.228   9.102  44.149  1.00 81.16           C  
ATOM   2455  HA  PRO A 153     -29.155   8.914  44.165  1.00 81.16           H  
ATOM   2456  C   PRO A 153     -30.563   9.798  42.818  1.00 81.16           C  
ATOM   2457  CB  PRO A 153     -30.974   7.772  44.308  1.00 81.16           C  
ATOM   2458  HB2 PRO A 153     -30.357   7.083  44.885  1.00 81.16           H  
ATOM   2459  HB3 PRO A 153     -31.236   7.325  43.349  1.00 81.16           H  
ATOM   2460  O   PRO A 153     -30.002   9.428  41.781  1.00 81.16           O  
ATOM   2461  CG  PRO A 153     -32.211   8.141  45.126  1.00 81.16           C  
ATOM   2462  HG2 PRO A 153     -32.600   7.291  45.686  1.00 81.16           H  
ATOM   2463  HG3 PRO A 153     -32.980   8.556  44.474  1.00 81.16           H  
ATOM   2464  CD  PRO A 153     -31.695   9.238  46.045  1.00 81.16           C  
ATOM   2465  HD2 PRO A 153     -32.505   9.931  46.271  1.00 81.16           H  
ATOM   2466  HD3 PRO A 153     -31.317   8.779  46.959  1.00 81.16           H  
ATOM   2467  N   SER A 154     -31.429  10.818  42.835  1.00 79.54           N  
ATOM   2468  H   SER A 154     -31.808  11.122  43.720  1.00 79.54           H  
ATOM   2469  CA  SER A 154     -31.841  11.577  41.650  1.00 79.54           C  
ATOM   2470  HA  SER A 154     -31.746  10.902  40.799  1.00 79.54           H  
ATOM   2471  C   SER A 154     -30.945  12.778  41.322  1.00 79.54           C  
ATOM   2472  CB  SER A 154     -33.323  11.945  41.756  1.00 79.54           C  
ATOM   2473  HB2 SER A 154     -33.682  12.231  40.767  1.00 79.54           H  
ATOM   2474  HB3 SER A 154     -33.890  11.073  42.081  1.00 79.54           H  
ATOM   2475  O   SER A 154     -31.073  13.393  40.253  1.00 79.54           O  
ATOM   2476  OG  SER A 154     -33.562  13.015  42.643  1.00 79.54           O  
ATOM   2477  HG  SER A 154     -33.171  12.855  43.505  1.00 79.54           H  
ATOM   2478  N   LEU A 155     -29.957  13.051  42.182  1.00 79.14           N  
ATOM   2479  H   LEU A 155     -29.952  12.529  43.047  1.00 79.14           H  
ATOM   2480  CA  LEU A 155     -29.086  14.217  42.100  1.00 79.14           C  
ATOM   2481  HA  LEU A 155     -29.733  15.080  42.256  1.00 79.14           H  
ATOM   2482  C   LEU A 155     -28.400  14.359  40.728  1.00 79.14           C  
ATOM   2483  CB  LEU A 155     -28.087  14.168  43.272  1.00 79.14           C  
ATOM   2484  HB2 LEU A 155     -28.655  13.908  44.166  1.00 79.14           H  
ATOM   2485  HB3 LEU A 155     -27.362  13.370  43.108  1.00 79.14           H  
ATOM   2486  O   LEU A 155     -27.906  13.393  40.133  1.00 79.14           O  
ATOM   2487  CG  LEU A 155     -27.382  15.515  43.529  1.00 79.14           C  
ATOM   2488  HG  LEU A 155     -27.836  16.288  42.909  1.00 79.14           H  
ATOM   2489  CD1 LEU A 155     -27.527  15.941  44.986  1.00 79.14           C  
ATOM   2490 HD11 LEU A 155     -27.092  15.200  45.656  1.00 79.14           H  
ATOM   2491 HD12 LEU A 155     -28.585  16.044  45.230  1.00 79.14           H  
ATOM   2492 HD13 LEU A 155     -27.049  16.906  45.152  1.00 79.14           H  
ATOM   2493  CD2 LEU A 155     -25.889  15.454  43.186  1.00 79.14           C  
ATOM   2494 HD21 LEU A 155     -25.478  16.462  43.238  1.00 79.14           H  
ATOM   2495 HD22 LEU A 155     -25.369  14.830  43.913  1.00 79.14           H  
ATOM   2496 HD23 LEU A 155     -25.761  15.041  42.185  1.00 79.14           H  
ATOM   2497  N   LYS A 156     -28.339  15.605  40.233  1.00 74.49           N  
ATOM   2498  H   LYS A 156     -28.787  16.323  40.785  1.00 74.49           H  
ATOM   2499  CA  LYS A 156     -27.798  15.973  38.908  1.00 74.49           C  
ATOM   2500  HA  LYS A 156     -28.112  16.995  38.697  1.00 74.49           H  
ATOM   2501  C   LYS A 156     -28.389  15.138  37.765  1.00 74.49           C  
ATOM   2502  CB  LYS A 156     -26.258  15.946  38.907  1.00 74.49           C  
ATOM   2503  HB2 LYS A 156     -25.903  14.972  39.246  1.00 74.49           H  
ATOM   2504  HB3 LYS A 156     -25.909  16.100  37.886  1.00 74.49           H  
ATOM   2505  O   LYS A 156     -27.651  14.596  36.940  1.00 74.49           O  
ATOM   2506  CG  LYS A 156     -25.652  17.052  39.768  1.00 74.49           C  
ATOM   2507  HG2 LYS A 156     -26.062  18.010  39.450  1.00 74.49           H  
ATOM   2508  HG3 LYS A 156     -25.906  16.897  40.817  1.00 74.49           H  
ATOM   2509  CD  LYS A 156     -24.132  17.077  39.591  1.00 74.49           C  
ATOM   2510  HD2 LYS A 156     -23.700  16.133  39.923  1.00 74.49           H  
ATOM   2511  HD3 LYS A 156     -23.910  17.232  38.535  1.00 74.49           H  
ATOM   2512  CE  LYS A 156     -23.574  18.238  40.416  1.00 74.49           C  
ATOM   2513  HE2 LYS A 156     -23.529  17.945  41.465  1.00 74.49           H  
ATOM   2514  HE3 LYS A 156     -24.276  19.069  40.349  1.00 74.49           H  
ATOM   2515  NZ  LYS A 156     -22.252  18.683  39.918  1.00 74.49           N  
ATOM   2516  HZ1 LYS A 156     -22.347  18.998  38.963  1.00 74.49           H  
ATOM   2517  HZ2 LYS A 156     -21.951  19.484  40.455  1.00 74.49           H  
ATOM   2518  HZ3 LYS A 156     -21.569  17.941  39.959  1.00 74.49           H  
ATOM   2519  N   ASN A 157     -29.717  15.050  37.704  1.00 72.37           N  
ATOM   2520  H   ASN A 157     -30.255  15.436  38.467  1.00 72.37           H  
ATOM   2521  CA  ASN A 157     -30.440  14.329  36.653  1.00 72.37           C  
ATOM   2522  HA  ASN A 157     -31.492  14.322  36.939  1.00 72.37           H  
ATOM   2523  C   ASN A 157     -30.018  12.845  36.571  1.00 72.37           C  
ATOM   2524  CB  ASN A 157     -30.321  15.120  35.329  1.00 72.37           C  
ATOM   2525  HB2 ASN A 157     -29.292  15.081  34.970  1.00 72.37           H  
ATOM   2526  HB3 ASN A 157     -30.584  16.162  35.509  1.00 72.37           H  
ATOM   2527  O   ASN A 157     -29.617  12.351  35.509  1.00 72.37           O  
ATOM   2528  CG  ASN A 157     -31.237  14.602  34.235  1.00 72.37           C  
ATOM   2529  ND2 ASN A 157     -31.011  14.988  32.996  1.00 72.37           N  
ATOM   2530 HD21 ASN A 157     -31.795  14.810  32.385  1.00 72.37           H  
ATOM   2531 HD22 ASN A 157     -30.441  15.809  32.853  1.00 72.37           H  
ATOM   2532  OD1 ASN A 157     -32.163  13.849  34.456  1.00 72.37           O  
ATOM   2533  N   ASN A 158     -30.080  12.152  37.715  1.00 76.31           N  
ATOM   2534  H   ASN A 158     -30.415  12.632  38.538  1.00 76.31           H  
ATOM   2535  CA  ASN A 158     -29.810  10.717  37.852  1.00 76.31           C  
ATOM   2536  HA  ASN A 158     -29.857  10.489  38.917  1.00 76.31           H  
ATOM   2537  C   ASN A 158     -28.398  10.291  37.391  1.00 76.31           C  
ATOM   2538  CB  ASN A 158     -30.944   9.919  37.171  1.00 76.31           C  
ATOM   2539  HB2 ASN A 158     -30.759   8.853  37.305  1.00 76.31           H  
ATOM   2540  HB3 ASN A 158     -30.960  10.127  36.101  1.00 76.31           H  
ATOM   2541  O   ASN A 158     -28.230   9.239  36.767  1.00 76.31           O  
ATOM   2542  CG  ASN A 158     -32.311  10.191  37.767  1.00 76.31           C  
ATOM   2543  ND2 ASN A 158     -33.245  10.738  37.026  1.00 76.31           N  
ATOM   2544 HD21 ASN A 158     -34.133  10.881  37.486  1.00 76.31           H  
ATOM   2545 HD22 ASN A 158     -33.058  11.089  36.098  1.00 76.31           H  
ATOM   2546  OD1 ASN A 158     -32.557   9.888  38.913  1.00 76.31           O  
ATOM   2547  N   ILE A 159     -27.357  11.091  37.671  1.00 77.91           N  
ATOM   2548  H   ILE A 159     -27.542  11.948  38.172  1.00 77.91           H  
ATOM   2549  CA  ILE A 159     -25.987  10.817  37.185  1.00 77.91           C  
ATOM   2550  HA  ILE A 159     -26.037  10.794  36.096  1.00 77.91           H  
ATOM   2551  C   ILE A 159     -25.452   9.448  37.630  1.00 77.91           C  
ATOM   2552  CB  ILE A 159     -25.021  11.952  37.591  1.00 77.91           C  
ATOM   2553  HB  ILE A 159     -25.491  12.891  37.298  1.00 77.91           H  
ATOM   2554  O   ILE A 159     -24.760   8.769  36.872  1.00 77.91           O  
ATOM   2555  CG1 ILE A 159     -23.698  11.820  36.803  1.00 77.91           C  
ATOM   2556 HG12 ILE A 159     -23.927  11.589  35.762  1.00 77.91           H  
ATOM   2557 HG13 ILE A 159     -23.103  11.000  37.204  1.00 77.91           H  
ATOM   2558  CG2 ILE A 159     -24.757  12.004  39.111  1.00 77.91           C  
ATOM   2559 HG21 ILE A 159     -24.163  11.147  39.430  1.00 77.91           H  
ATOM   2560 HG22 ILE A 159     -24.232  12.926  39.363  1.00 77.91           H  
ATOM   2561 HG23 ILE A 159     -25.703  12.007  39.653  1.00 77.91           H  
ATOM   2562  CD1 ILE A 159     -22.855  13.100  36.808  1.00 77.91           C  
ATOM   2563 HD11 ILE A 159     -21.979  12.956  36.176  1.00 77.91           H  
ATOM   2564 HD12 ILE A 159     -23.441  13.932  36.417  1.00 77.91           H  
ATOM   2565 HD13 ILE A 159     -22.523  13.332  37.820  1.00 77.91           H  
ATOM   2566  N   VAL A 160     -25.806   9.026  38.846  1.00 81.41           N  
ATOM   2567  H   VAL A 160     -26.411   9.623  39.391  1.00 81.41           H  
ATOM   2568  CA  VAL A 160     -25.435   7.719  39.398  1.00 81.41           C  
ATOM   2569  HA  VAL A 160     -24.351   7.609  39.367  1.00 81.41           H  
ATOM   2570  C   VAL A 160     -26.024   6.613  38.526  1.00 81.41           C  
ATOM   2571  CB  VAL A 160     -25.897   7.615  40.865  1.00 81.41           C  
ATOM   2572  HB  VAL A 160     -26.962   7.841  40.920  1.00 81.41           H  
ATOM   2573  O   VAL A 160     -25.283   5.763  38.040  1.00 81.41           O  
ATOM   2574  CG1 VAL A 160     -25.670   6.224  41.453  1.00 81.41           C  
ATOM   2575 HG11 VAL A 160     -25.875   6.234  42.523  1.00 81.41           H  
ATOM   2576 HG12 VAL A 160     -26.380   5.532  40.999  1.00 81.41           H  
ATOM   2577 HG13 VAL A 160     -24.647   5.889  41.282  1.00 81.41           H  
ATOM   2578  CG2 VAL A 160     -25.142   8.620  41.743  1.00 81.41           C  
ATOM   2579 HG21 VAL A 160     -25.287   9.636  41.377  1.00 81.41           H  
ATOM   2580 HG22 VAL A 160     -25.538   8.576  42.758  1.00 81.41           H  
ATOM   2581 HG23 VAL A 160     -24.081   8.374  41.762  1.00 81.41           H  
ATOM   2582  N   LEU A 161     -27.323   6.679  38.227  1.00 82.85           N  
ATOM   2583  H   LEU A 161     -27.876   7.436  38.604  1.00 82.85           H  
ATOM   2584  CA  LEU A 161     -27.983   5.705  37.363  1.00 82.85           C  
ATOM   2585  HA  LEU A 161     -27.828   4.716  37.792  1.00 82.85           H  
ATOM   2586  C   LEU A 161     -27.382   5.690  35.949  1.00 82.85           C  
ATOM   2587  CB  LEU A 161     -29.487   5.999  37.335  1.00 82.85           C  
ATOM   2588  HB2 LEU A 161     -29.846   6.208  38.343  1.00 82.85           H  
ATOM   2589  HB3 LEU A 161     -29.652   6.888  36.725  1.00 82.85           H  
ATOM   2590  O   LEU A 161     -27.110   4.612  35.427  1.00 82.85           O  
ATOM   2591  CG  LEU A 161     -30.294   4.825  36.755  1.00 82.85           C  
ATOM   2592  HG  LEU A 161     -29.813   4.451  35.851  1.00 82.85           H  
ATOM   2593  CD1 LEU A 161     -30.439   3.671  37.745  1.00 82.85           C  
ATOM   2594 HD11 LEU A 161     -29.467   3.227  37.960  1.00 82.85           H  
ATOM   2595 HD12 LEU A 161     -30.886   4.029  38.672  1.00 82.85           H  
ATOM   2596 HD13 LEU A 161     -31.089   2.904  37.325  1.00 82.85           H  
ATOM   2597  CD2 LEU A 161     -31.675   5.321  36.368  1.00 82.85           C  
ATOM   2598 HD21 LEU A 161     -32.276   4.494  35.989  1.00 82.85           H  
ATOM   2599 HD22 LEU A 161     -32.172   5.770  37.228  1.00 82.85           H  
ATOM   2600 HD23 LEU A 161     -31.544   6.057  35.575  1.00 82.85           H  
ATOM   2601  N   LYS A 162     -27.107   6.858  35.348  1.00 78.49           N  
ATOM   2602  H   LYS A 162     -27.352   7.706  35.841  1.00 78.49           H  
ATOM   2603  CA  LYS A 162     -26.470   6.953  34.018  1.00 78.49           C  
ATOM   2604  HA  LYS A 162     -27.106   6.464  33.280  1.00 78.49           H  
ATOM   2605  C   LYS A 162     -25.134   6.210  33.961  1.00 78.49           C  
ATOM   2606  CB  LYS A 162     -26.279   8.419  33.598  1.00 78.49           C  
ATOM   2607  HB2 LYS A 162     -25.791   8.970  34.402  1.00 78.49           H  
ATOM   2608  HB3 LYS A 162     -25.627   8.448  32.725  1.00 78.49           H  
ATOM   2609  O   LYS A 162     -24.912   5.447  33.024  1.00 78.49           O  
ATOM   2610  CG  LYS A 162     -27.605   9.098  33.230  1.00 78.49           C  
ATOM   2611  HG2 LYS A 162     -28.086   8.540  32.426  1.00 78.49           H  
ATOM   2612  HG3 LYS A 162     -28.265   9.099  34.097  1.00 78.49           H  
ATOM   2613  CD  LYS A 162     -27.375  10.545  32.770  1.00 78.49           C  
ATOM   2614  HD2 LYS A 162     -26.780  10.548  31.856  1.00 78.49           H  
ATOM   2615  HD3 LYS A 162     -26.838  11.082  33.552  1.00 78.49           H  
ATOM   2616  CE  LYS A 162     -28.725  11.227  32.523  1.00 78.49           C  
ATOM   2617  HE2 LYS A 162     -29.313  11.143  33.437  1.00 78.49           H  
ATOM   2618  HE3 LYS A 162     -29.260  10.695  31.736  1.00 78.49           H  
ATOM   2619  NZ  LYS A 162     -28.575  12.662  32.178  1.00 78.49           N  
ATOM   2620  HZ1 LYS A 162     -28.149  12.786  31.270  1.00 78.49           H  
ATOM   2621  HZ2 LYS A 162     -28.019  13.122  32.885  1.00 78.49           H  
ATOM   2622  HZ3 LYS A 162     -29.479  13.112  32.189  1.00 78.49           H  
ATOM   2623  N   ASN A 163     -24.288   6.383  34.975  1.00 80.88           N  
ATOM   2624  H   ASN A 163     -24.531   7.049  35.694  1.00 80.88           H  
ATOM   2625  CA  ASN A 163     -22.995   5.701  35.052  1.00 80.88           C  
ATOM   2626  HA  ASN A 163     -22.462   5.832  34.110  1.00 80.88           H  
ATOM   2627  C   ASN A 163     -23.147   4.190  35.264  1.00 80.88           C  
ATOM   2628  CB  ASN A 163     -22.168   6.326  36.186  1.00 80.88           C  
ATOM   2629  HB2 ASN A 163     -22.758   6.355  37.102  1.00 80.88           H  
ATOM   2630  HB3 ASN A 163     -21.293   5.700  36.363  1.00 80.88           H  
ATOM   2631  O   ASN A 163     -22.376   3.405  34.729  1.00 80.88           O  
ATOM   2632  CG  ASN A 163     -21.667   7.725  35.875  1.00 80.88           C  
ATOM   2633  ND2 ASN A 163     -20.985   8.344  36.810  1.00 80.88           N  
ATOM   2634 HD21 ASN A 163     -20.572   9.218  36.518  1.00 80.88           H  
ATOM   2635 HD22 ASN A 163     -20.747   7.857  37.662  1.00 80.88           H  
ATOM   2636  OD1 ASN A 163     -21.837   8.276  34.803  1.00 80.88           O  
ATOM   2637  N   ILE A 164     -24.145   3.748  36.027  1.00 88.23           N  
ATOM   2638  H   ILE A 164     -24.745   4.417  36.488  1.00 88.23           H  
ATOM   2639  CA  ILE A 164     -24.345   2.311  36.270  1.00 88.23           C  
ATOM   2640  HA  ILE A 164     -23.380   1.855  36.489  1.00 88.23           H  
ATOM   2641  C   ILE A 164     -24.907   1.617  35.028  1.00 88.23           C  
ATOM   2642  CB  ILE A 164     -25.264   2.099  37.478  1.00 88.23           C  
ATOM   2643  HB  ILE A 164     -26.239   2.529  37.249  1.00 88.23           H  
ATOM   2644  O   ILE A 164     -24.584   0.457  34.765  1.00 88.23           O  
ATOM   2645  CG1 ILE A 164     -24.675   2.753  38.738  1.00 88.23           C  
ATOM   2646 HG12 ILE A 164     -23.936   2.087  39.184  1.00 88.23           H  
ATOM   2647 HG13 ILE A 164     -24.150   3.683  38.516  1.00 88.23           H  
ATOM   2648  CG2 ILE A 164     -25.425   0.602  37.781  1.00 88.23           C  
ATOM   2649 HG21 ILE A 164     -26.090   0.448  38.630  1.00 88.23           H  
ATOM   2650 HG22 ILE A 164     -24.445   0.186  38.012  1.00 88.23           H  
ATOM   2651 HG23 ILE A 164     -25.841   0.068  36.926  1.00 88.23           H  
ATOM   2652  CD1 ILE A 164     -25.801   3.062  39.722  1.00 88.23           C  
ATOM   2653 HD11 ILE A 164     -25.408   3.639  40.559  1.00 88.23           H  
ATOM   2654 HD12 ILE A 164     -26.240   2.138  40.095  1.00 88.23           H  
ATOM   2655 HD13 ILE A 164     -26.574   3.656  39.235  1.00 88.23           H  
ATOM   2656  N   LEU A 165     -25.722   2.325  34.242  1.00 87.92           N  
ATOM   2657  H   LEU A 165     -25.975   3.256  34.540  1.00 87.92           H  
ATOM   2658  CA  LEU A 165     -26.286   1.817  32.994  1.00 87.92           C  
ATOM   2659  HA  LEU A 165     -26.807   0.882  33.199  1.00 87.92           H  
ATOM   2660  C   LEU A 165     -25.214   1.493  31.955  1.00 87.92           C  
ATOM   2661  CB  LEU A 165     -27.280   2.838  32.428  1.00 87.92           C  
ATOM   2662  HB2 LEU A 165     -27.498   2.590  31.389  1.00 87.92           H  
ATOM   2663  HB3 LEU A 165     -26.811   3.823  32.439  1.00 87.92           H  
ATOM   2664  O   LEU A 165     -25.385   0.516  31.234  1.00 87.92           O  
ATOM   2665  CG  LEU A 165     -28.600   2.885  33.208  1.00 87.92           C  
ATOM   2666  HG  LEU A 165     -28.422   2.835  34.282  1.00 87.92           H  
ATOM   2667  CD1 LEU A 165     -29.325   4.181  32.871  1.00 87.92           C  
ATOM   2668 HD11 LEU A 165     -30.277   4.217  33.400  1.00 87.92           H  
ATOM   2669 HD12 LEU A 165     -29.466   4.242  31.792  1.00 87.92           H  
ATOM   2670 HD13 LEU A 165     -28.726   5.028  33.207  1.00 87.92           H  
ATOM   2671  CD2 LEU A 165     -29.509   1.727  32.821  1.00 87.92           C  
ATOM   2672 HD21 LEU A 165     -29.802   1.836  31.777  1.00 87.92           H  
ATOM   2673 HD22 LEU A 165     -28.994   0.775  32.954  1.00 87.92           H  
ATOM   2674 HD23 LEU A 165     -30.397   1.743  33.453  1.00 87.92           H  
ATOM   2675  N   SER A 166     -24.113   2.250  31.893  1.00 85.68           N  
ATOM   2676  H   SER A 166     -24.010   3.041  32.513  1.00 85.68           H  
ATOM   2677  CA  SER A 166     -22.971   1.905  31.036  1.00 85.68           C  
ATOM   2678  HA  SER A 166     -23.349   1.581  30.066  1.00 85.68           H  
ATOM   2679  C   SER A 166     -22.141   0.740  31.589  1.00 85.68           C  
ATOM   2680  CB  SER A 166     -22.082   3.124  30.786  1.00 85.68           C  
ATOM   2681  HB2 SER A 166     -22.651   3.883  30.248  1.00 85.68           H  
ATOM   2682  HB3 SER A 166     -21.230   2.827  30.173  1.00 85.68           H  
ATOM   2683  O   SER A 166     -21.528   0.014  30.811  1.00 85.68           O  
ATOM   2684  OG  SER A 166     -21.624   3.668  32.000  1.00 85.68           O  
ATOM   2685  HG  SER A 166     -20.857   4.220  31.830  1.00 85.68           H  
ATOM   2686  N   CYS A 167     -22.168   0.498  32.904  1.00 87.22           N  
ATOM   2687  H   CYS A 167     -22.590   1.199  33.496  1.00 87.22           H  
ATOM   2688  CA  CYS A 167     -21.480  -0.626  33.553  1.00 87.22           C  
ATOM   2689  HA  CYS A 167     -20.564  -0.843  33.003  1.00 87.22           H  
ATOM   2690  C   CYS A 167     -22.288  -1.939  33.594  1.00 87.22           C  
ATOM   2691  CB  CYS A 167     -21.095  -0.217  34.983  1.00 87.22           C  
ATOM   2692  HB2 CYS A 167     -20.602  -1.055  35.476  1.00 87.22           H  
ATOM   2693  HB3 CYS A 167     -21.993   0.037  35.545  1.00 87.22           H  
ATOM   2694  O   CYS A 167     -21.732  -2.980  33.937  1.00 87.22           O  
ATOM   2695  SG  CYS A 167     -19.965   1.202  34.992  1.00 87.22           S  
ATOM   2696  HG  CYS A 167     -19.035   0.694  34.180  1.00 87.22           H  
ATOM   2697  N   GLY A 168     -23.595  -1.910  33.314  1.00 86.18           N  
ATOM   2698  H   GLY A 168     -24.007  -1.017  33.083  1.00 86.18           H  
ATOM   2699  CA  GLY A 168     -24.427  -3.117  33.236  1.00 86.18           C  
ATOM   2700  HA2 GLY A 168     -25.352  -2.863  32.718  1.00 86.18           H  
ATOM   2701  HA3 GLY A 168     -23.904  -3.865  32.640  1.00 86.18           H  
ATOM   2702  C   GLY A 168     -24.784  -3.777  34.575  1.00 86.18           C  
ATOM   2703  O   GLY A 168     -25.172  -4.943  34.594  1.00 86.18           O  
ATOM   2704  N   LYS A 169     -24.671  -3.074  35.712  1.00 89.61           N  
ATOM   2705  H   LYS A 169     -24.372  -2.112  35.641  1.00 89.61           H  
ATOM   2706  CA  LYS A 169     -24.921  -3.659  37.048  1.00 89.61           C  
ATOM   2707  HA  LYS A 169     -24.554  -4.686  37.038  1.00 89.61           H  
ATOM   2708  C   LYS A 169     -26.425  -3.756  37.352  1.00 89.61           C  
ATOM   2709  CB  LYS A 169     -24.140  -2.914  38.150  1.00 89.61           C  
ATOM   2710  HB2 LYS A 169     -24.593  -1.934  38.302  1.00 89.61           H  
ATOM   2711  HB3 LYS A 169     -24.254  -3.460  39.086  1.00 89.61           H  
ATOM   2712  O   LYS A 169     -26.983  -2.932  38.075  1.00 89.61           O  
ATOM   2713  CG  LYS A 169     -22.637  -2.712  37.883  1.00 89.61           C  
ATOM   2714  HG2 LYS A 169     -22.500  -2.142  36.964  1.00 89.61           H  
ATOM   2715  HG3 LYS A 169     -22.224  -2.123  38.702  1.00 89.61           H  
ATOM   2716  CD  LYS A 169     -21.854  -4.030  37.790  1.00 89.61           C  
ATOM   2717  HD2 LYS A 169     -21.976  -4.582  38.722  1.00 89.61           H  
ATOM   2718  HD3 LYS A 169     -22.235  -4.628  36.962  1.00 89.61           H  
ATOM   2719  CE  LYS A 169     -20.368  -3.734  37.554  1.00 89.61           C  
ATOM   2720  HE2 LYS A 169     -20.262  -3.263  36.576  1.00 89.61           H  
ATOM   2721  HE3 LYS A 169     -20.026  -3.015  38.299  1.00 89.61           H  
ATOM   2722  NZ  LYS A 169     -19.532  -4.961  37.618  1.00 89.61           N  
ATOM   2723  HZ1 LYS A 169     -18.568  -4.736  37.419  1.00 89.61           H  
ATOM   2724  HZ2 LYS A 169     -19.552  -5.362  38.545  1.00 89.61           H  
ATOM   2725  HZ3 LYS A 169     -19.838  -5.651  36.948  1.00 89.61           H  
ATOM   2726  N   THR A 170     -27.088  -4.770  36.791  1.00 90.28           N  
ATOM   2727  H   THR A 170     -26.570  -5.351  36.148  1.00 90.28           H  
ATOM   2728  CA  THR A 170     -28.556  -4.936  36.827  1.00 90.28           C  
ATOM   2729  HA  THR A 170     -29.007  -4.103  36.288  1.00 90.28           H  
ATOM   2730  C   THR A 170     -29.154  -4.919  38.241  1.00 90.28           C  
ATOM   2731  CB  THR A 170     -28.968  -6.238  36.114  1.00 90.28           C  
ATOM   2732  HB  THR A 170     -28.656  -7.090  36.716  1.00 90.28           H  
ATOM   2733  O   THR A 170     -30.196  -4.301  38.441  1.00 90.28           O  
ATOM   2734  CG2 THR A 170     -30.473  -6.337  35.869  1.00 90.28           C  
ATOM   2735 HG21 THR A 170     -30.689  -7.230  35.282  1.00 90.28           H  
ATOM   2736 HG22 THR A 170     -30.827  -5.458  35.330  1.00 90.28           H  
ATOM   2737 HG23 THR A 170     -31.000  -6.418  36.820  1.00 90.28           H  
ATOM   2738  OG1 THR A 170     -28.349  -6.343  34.849  1.00 90.28           O  
ATOM   2739  HG1 THR A 170     -28.314  -5.475  34.441  1.00 90.28           H  
ATOM   2740  N   SER A 171     -28.498  -5.534  39.233  1.00 91.41           N  
ATOM   2741  H   SER A 171     -27.618  -5.991  39.040  1.00 91.41           H  
ATOM   2742  CA  SER A 171     -28.974  -5.570  40.629  1.00 91.41           C  
ATOM   2743  HA  SER A 171     -29.990  -5.965  40.648  1.00 91.41           H  
ATOM   2744  C   SER A 171     -29.016  -4.185  41.282  1.00 91.41           C  
ATOM   2745  CB  SER A 171     -28.086  -6.504  41.461  1.00 91.41           C  
ATOM   2746  HB2 SER A 171     -28.252  -7.532  41.140  1.00 91.41           H  
ATOM   2747  HB3 SER A 171     -28.353  -6.421  42.514  1.00 91.41           H  
ATOM   2748  O   SER A 171     -29.978  -3.853  41.972  1.00 91.41           O  
ATOM   2749  OG  SER A 171     -26.715  -6.181  41.281  1.00 91.41           O  
ATOM   2750  HG  SER A 171     -26.199  -6.771  41.835  1.00 91.41           H  
ATOM   2751  N   ILE A 172     -28.008  -3.350  41.024  1.00 90.85           N  
ATOM   2752  H   ILE A 172     -27.254  -3.685  40.442  1.00 90.85           H  
ATOM   2753  CA  ILE A 172     -27.946  -1.981  41.551  1.00 90.85           C  
ATOM   2754  HA  ILE A 172     -28.246  -1.999  42.599  1.00 90.85           H  
ATOM   2755  C   ILE A 172     -28.942  -1.077  40.829  1.00 90.85           C  
ATOM   2756  CB  ILE A 172     -26.508  -1.430  41.479  1.00 90.85           C  
ATOM   2757  HB  ILE A 172     -26.173  -1.418  40.442  1.00 90.85           H  
ATOM   2758  O   ILE A 172     -29.606  -0.271  41.473  1.00 90.85           O  
ATOM   2759  CG1 ILE A 172     -25.586  -2.357  42.299  1.00 90.85           C  
ATOM   2760 HG12 ILE A 172     -25.526  -3.329  41.809  1.00 90.85           H  
ATOM   2761 HG13 ILE A 172     -26.012  -2.503  43.291  1.00 90.85           H  
ATOM   2762  CG2 ILE A 172     -26.469   0.007  42.025  1.00 90.85           C  
ATOM   2763 HG21 ILE A 172     -26.762   0.001  43.074  1.00 90.85           H  
ATOM   2764 HG22 ILE A 172     -27.152   0.658  41.480  1.00 90.85           H  
ATOM   2765 HG23 ILE A 172     -25.468   0.429  41.931  1.00 90.85           H  
ATOM   2766  CD1 ILE A 172     -24.161  -1.848  42.472  1.00 90.85           C  
ATOM   2767 HD11 ILE A 172     -23.585  -2.633  42.960  1.00 90.85           H  
ATOM   2768 HD12 ILE A 172     -23.730  -1.594  41.504  1.00 90.85           H  
ATOM   2769 HD13 ILE A 172     -24.153  -0.984  43.138  1.00 90.85           H  
ATOM   2770  N   ILE A 173     -29.094  -1.243  39.510  1.00 89.25           N  
ATOM   2771  H   ILE A 173     -28.502  -1.912  39.039  1.00 89.25           H  
ATOM   2772  CA  ILE A 173     -30.122  -0.531  38.737  1.00 89.25           C  
ATOM   2773  HA  ILE A 173     -29.961   0.542  38.843  1.00 89.25           H  
ATOM   2774  C   ILE A 173     -31.503  -0.828  39.320  1.00 89.25           C  
ATOM   2775  CB  ILE A 173     -30.048  -0.894  37.238  1.00 89.25           C  
ATOM   2776  HB  ILE A 173     -30.050  -1.980  37.144  1.00 89.25           H  
ATOM   2777  O   ILE A 173     -32.243   0.109  39.592  1.00 89.25           O  
ATOM   2778  CG1 ILE A 173     -28.742  -0.339  36.636  1.00 89.25           C  
ATOM   2779 HG12 ILE A 173     -28.823   0.740  36.504  1.00 89.25           H  
ATOM   2780 HG13 ILE A 173     -27.924  -0.531  37.331  1.00 89.25           H  
ATOM   2781  CG2 ILE A 173     -31.250  -0.339  36.451  1.00 89.25           C  
ATOM   2782 HG21 ILE A 173     -31.180  -0.600  35.395  1.00 89.25           H  
ATOM   2783 HG22 ILE A 173     -32.180  -0.765  36.828  1.00 89.25           H  
ATOM   2784 HG23 ILE A 173     -31.301   0.745  36.551  1.00 89.25           H  
ATOM   2785  CD1 ILE A 173     -28.358  -0.989  35.305  1.00 89.25           C  
ATOM   2786 HD11 ILE A 173     -28.197  -2.055  35.465  1.00 89.25           H  
ATOM   2787 HD12 ILE A 173     -27.431  -0.546  34.942  1.00 89.25           H  
ATOM   2788 HD13 ILE A 173     -29.140  -0.847  34.559  1.00 89.25           H  
ATOM   2789  N   LYS A 174     -31.823  -2.106  39.571  1.00 89.72           N  
ATOM   2790  H   LYS A 174     -31.164  -2.829  39.319  1.00 89.72           H  
ATOM   2791  CA  LYS A 174     -33.087  -2.497  40.205  1.00 89.72           C  
ATOM   2792  HA  LYS A 174     -33.913  -2.163  39.578  1.00 89.72           H  
ATOM   2793  C   LYS A 174     -33.272  -1.793  41.550  1.00 89.72           C  
ATOM   2794  CB  LYS A 174     -33.158  -4.026  40.358  1.00 89.72           C  
ATOM   2795  HB2 LYS A 174     -32.455  -4.359  41.122  1.00 89.72           H  
ATOM   2796  HB3 LYS A 174     -32.890  -4.505  39.417  1.00 89.72           H  
ATOM   2797  O   LYS A 174     -34.256  -1.093  41.732  1.00 89.72           O  
ATOM   2798  CG  LYS A 174     -34.582  -4.432  40.763  1.00 89.72           C  
ATOM   2799  HG2 LYS A 174     -34.822  -3.941  41.706  1.00 89.72           H  
ATOM   2800  HG3 LYS A 174     -35.287  -4.083  40.008  1.00 89.72           H  
ATOM   2801  CD  LYS A 174     -34.761  -5.940  40.958  1.00 89.72           C  
ATOM   2802  HD2 LYS A 174     -34.638  -6.458  40.007  1.00 89.72           H  
ATOM   2803  HD3 LYS A 174     -34.027  -6.299  41.680  1.00 89.72           H  
ATOM   2804  CE  LYS A 174     -36.178  -6.148  41.510  1.00 89.72           C  
ATOM   2805  HE2 LYS A 174     -36.291  -5.516  42.391  1.00 89.72           H  
ATOM   2806  HE3 LYS A 174     -36.902  -5.782  40.782  1.00 89.72           H  
ATOM   2807  NZ  LYS A 174     -36.462  -7.561  41.865  1.00 89.72           N  
ATOM   2808  HZ1 LYS A 174     -35.824  -7.877  42.582  1.00 89.72           H  
ATOM   2809  HZ2 LYS A 174     -37.390  -7.616  42.260  1.00 89.72           H  
ATOM   2810  HZ3 LYS A 174     -36.415  -8.171  41.061  1.00 89.72           H  
ATOM   2811  N   ARG A 175     -32.280  -1.888  42.445  1.00 88.92           N  
ATOM   2812  H   ARG A 175     -31.491  -2.475  42.216  1.00 88.92           H  
ATOM   2813  CA  ARG A 175     -32.364  -1.292  43.786  1.00 88.92           C  
ATOM   2814  HA  ARG A 175     -33.251  -1.711  44.261  1.00 88.92           H  
ATOM   2815  C   ARG A 175     -32.574   0.222  43.769  1.00 88.92           C  
ATOM   2816  CB  ARG A 175     -31.106  -1.661  44.590  1.00 88.92           C  
ATOM   2817  HB2 ARG A 175     -31.047  -2.748  44.651  1.00 88.92           H  
ATOM   2818  HB3 ARG A 175     -30.223  -1.300  44.061  1.00 88.92           H  
ATOM   2819  O   ARG A 175     -33.293   0.721  44.630  1.00 88.92           O  
ATOM   2820  CG  ARG A 175     -31.079  -1.091  46.019  1.00 88.92           C  
ATOM   2821  HG2 ARG A 175     -31.115  -0.002  45.985  1.00 88.92           H  
ATOM   2822  HG3 ARG A 175     -30.138  -1.374  46.491  1.00 88.92           H  
ATOM   2823  CD  ARG A 175     -32.235  -1.623  46.877  1.00 88.92           C  
ATOM   2824  HD2 ARG A 175     -32.070  -2.683  47.071  1.00 88.92           H  
ATOM   2825  HD3 ARG A 175     -33.178  -1.539  46.336  1.00 88.92           H  
ATOM   2826  NE  ARG A 175     -32.342  -0.901  48.158  1.00 88.92           N  
ATOM   2827  HE  ARG A 175     -31.719  -1.180  48.903  1.00 88.92           H  
ATOM   2828  NH1 ARG A 175     -34.078   0.511  47.579  1.00 88.92           N  
ATOM   2829 HH11 ARG A 175     -33.983   0.294  46.598  1.00 88.92           H  
ATOM   2830 HH12 ARG A 175     -34.742   1.231  47.828  1.00 88.92           H  
ATOM   2831  NH2 ARG A 175     -33.279   0.536  49.656  1.00 88.92           N  
ATOM   2832 HH21 ARG A 175     -33.935   1.282  49.840  1.00 88.92           H  
ATOM   2833 HH22 ARG A 175     -32.639   0.247  50.381  1.00 88.92           H  
ATOM   2834  CZ  ARG A 175     -33.233   0.037  48.452  1.00 88.92           C  
ATOM   2835  N   LEU A 176     -31.931   0.928  42.835  1.00 87.57           N  
ATOM   2836  H   LEU A 176     -31.326   0.434  42.196  1.00 87.57           H  
ATOM   2837  CA  LEU A 176     -32.119   2.368  42.655  1.00 87.57           C  
ATOM   2838  HA  LEU A 176     -32.062   2.861  43.625  1.00 87.57           H  
ATOM   2839  C   LEU A 176     -33.508   2.688  42.103  1.00 87.57           C  
ATOM   2840  CB  LEU A 176     -31.038   2.931  41.716  1.00 87.57           C  
ATOM   2841  HB2 LEU A 176     -31.352   3.918  41.376  1.00 87.57           H  
ATOM   2842  HB3 LEU A 176     -30.969   2.286  40.840  1.00 87.57           H  
ATOM   2843  O   LEU A 176     -34.131   3.626  42.574  1.00 87.57           O  
ATOM   2844  CG  LEU A 176     -29.651   3.069  42.362  1.00 87.57           C  
ATOM   2845  HG  LEU A 176     -29.361   2.128  42.828  1.00 87.57           H  
ATOM   2846  CD1 LEU A 176     -28.632   3.419  41.281  1.00 87.57           C  
ATOM   2847 HD11 LEU A 176     -28.897   4.364  40.806  1.00 87.57           H  
ATOM   2848 HD12 LEU A 176     -28.619   2.624  40.535  1.00 87.57           H  
ATOM   2849 HD13 LEU A 176     -27.649   3.501  41.744  1.00 87.57           H  
ATOM   2850  CD2 LEU A 176     -29.598   4.186  43.406  1.00 87.57           C  
ATOM   2851 HD21 LEU A 176     -28.605   4.227  43.854  1.00 87.57           H  
ATOM   2852 HD22 LEU A 176     -30.327   4.005  44.195  1.00 87.57           H  
ATOM   2853 HD23 LEU A 176     -29.827   5.146  42.942  1.00 87.57           H  
ATOM   2854  N   LEU A 177     -34.007   1.917  41.136  1.00 84.82           N  
ATOM   2855  H   LEU A 177     -33.467   1.130  40.806  1.00 84.82           H  
ATOM   2856  CA  LEU A 177     -35.357   2.108  40.598  1.00 84.82           C  
ATOM   2857  HA  LEU A 177     -35.492   3.155  40.327  1.00 84.82           H  
ATOM   2858  C   LEU A 177     -36.459   1.786  41.621  1.00 84.82           C  
ATOM   2859  CB  LEU A 177     -35.528   1.227  39.355  1.00 84.82           C  
ATOM   2860  HB2 LEU A 177     -35.304   0.197  39.629  1.00 84.82           H  
ATOM   2861  HB3 LEU A 177     -36.575   1.272  39.055  1.00 84.82           H  
ATOM   2862  O   LEU A 177     -37.537   2.375  41.548  1.00 84.82           O  
ATOM   2863  CG  LEU A 177     -34.695   1.632  38.136  1.00 84.82           C  
ATOM   2864  HG  LEU A 177     -33.647   1.765  38.404  1.00 84.82           H  
ATOM   2865  CD1 LEU A 177     -34.796   0.541  37.076  1.00 84.82           C  
ATOM   2866 HD11 LEU A 177     -34.141   0.786  36.241  1.00 84.82           H  
ATOM   2867 HD12 LEU A 177     -35.827   0.435  36.739  1.00 84.82           H  
ATOM   2868 HD13 LEU A 177     -34.467  -0.396  37.526  1.00 84.82           H  
ATOM   2869  CD2 LEU A 177     -35.190   2.925  37.503  1.00 84.82           C  
ATOM   2870 HD21 LEU A 177     -34.640   3.091  36.577  1.00 84.82           H  
ATOM   2871 HD22 LEU A 177     -36.255   2.844  37.286  1.00 84.82           H  
ATOM   2872 HD23 LEU A 177     -35.025   3.756  38.189  1.00 84.82           H  
ATOM   2873  N   ASP A 178     -36.199   0.865  42.553  1.00 86.24           N  
ATOM   2874  H   ASP A 178     -35.371   0.298  42.434  1.00 86.24           H  
ATOM   2875  CA  ASP A 178     -37.085   0.532  43.677  1.00 86.24           C  
ATOM   2876  HA  ASP A 178     -38.111   0.449  43.320  1.00 86.24           H  
ATOM   2877  C   ASP A 178     -37.059   1.621  44.778  1.00 86.24           C  
ATOM   2878  CB  ASP A 178     -36.680  -0.830  44.289  1.00 86.24           C  
ATOM   2879  HB2 ASP A 178     -35.636  -0.772  44.598  1.00 86.24           H  
ATOM   2880  HB3 ASP A 178     -37.271  -0.987  45.191  1.00 86.24           H  
ATOM   2881  O   ASP A 178     -37.876   1.598  45.696  1.00 86.24           O  
ATOM   2882  CG  ASP A 178     -36.866  -2.083  43.409  1.00 86.24           C  
ATOM   2883  OD1 ASP A 178     -37.742  -2.108  42.524  1.00 86.24           O  
ATOM   2884  OD2 ASP A 178     -36.122  -3.069  43.644  1.00 86.24           O  
ATOM   2885  N   ASP A 179     -36.112   2.568  44.743  1.00 85.50           N  
ATOM   2886  H   ASP A 179     -35.513   2.626  43.931  1.00 85.50           H  
ATOM   2887  CA  ASP A 179     -36.021   3.644  45.732  1.00 85.50           C  
ATOM   2888  HA  ASP A 179     -36.261   3.226  46.710  1.00 85.50           H  
ATOM   2889  C   ASP A 179     -37.044   4.750  45.430  1.00 85.50           C  
ATOM   2890  CB  ASP A 179     -34.582   4.176  45.810  1.00 85.50           C  
ATOM   2891  HB2 ASP A 179     -33.892   3.331  45.801  1.00 85.50           H  
ATOM   2892  HB3 ASP A 179     -34.364   4.796  44.940  1.00 85.50           H  
ATOM   2893  O   ASP A 179     -36.997   5.395  44.379  1.00 85.50           O  
ATOM   2894  CG  ASP A 179     -34.341   4.989  47.081  1.00 85.50           C  
ATOM   2895  OD1 ASP A 179     -34.984   6.045  47.266  1.00 85.50           O  
ATOM   2896  OD2 ASP A 179     -33.498   4.561  47.902  1.00 85.50           O  
ATOM   2897  N   TYR A 180     -37.964   4.994  46.371  1.00 82.47           N  
ATOM   2898  H   TYR A 180     -37.962   4.416  47.199  1.00 82.47           H  
ATOM   2899  CA  TYR A 180     -39.070   5.946  46.209  1.00 82.47           C  
ATOM   2900  HA  TYR A 180     -39.671   5.618  45.361  1.00 82.47           H  
ATOM   2901  C   TYR A 180     -38.609   7.383  45.911  1.00 82.47           C  
ATOM   2902  CB  TYR A 180     -39.957   5.920  47.467  1.00 82.47           C  
ATOM   2903  HB2 TYR A 180     -40.898   6.416  47.229  1.00 82.47           H  
ATOM   2904  HB3 TYR A 180     -40.196   4.887  47.719  1.00 82.47           H  
ATOM   2905  O   TYR A 180     -39.368   8.165  45.335  1.00 82.47           O  
ATOM   2906  CG  TYR A 180     -39.349   6.608  48.679  1.00 82.47           C  
ATOM   2907  CD1 TYR A 180     -38.519   5.891  49.564  1.00 82.47           C  
ATOM   2908  HD1 TYR A 180     -38.344   4.837  49.409  1.00 82.47           H  
ATOM   2909  CD2 TYR A 180     -39.599   7.976  48.907  1.00 82.47           C  
ATOM   2910  HD2 TYR A 180     -40.247   8.527  48.242  1.00 82.47           H  
ATOM   2911  CE1 TYR A 180     -37.929   6.541  50.666  1.00 82.47           C  
ATOM   2912  HE1 TYR A 180     -37.294   5.993  51.346  1.00 82.47           H  
ATOM   2913  CE2 TYR A 180     -39.010   8.629  50.006  1.00 82.47           C  
ATOM   2914  HE2 TYR A 180     -39.202   9.674  50.198  1.00 82.47           H  
ATOM   2915  OH  TYR A 180     -37.582   8.562  51.923  1.00 82.47           O  
ATOM   2916  HH  TYR A 180     -37.098   7.973  52.506  1.00 82.47           H  
ATOM   2917  CZ  TYR A 180     -38.172   7.915  50.886  1.00 82.47           C  
ATOM   2918  N   ARG A 181     -37.364   7.734  46.270  1.00 83.06           N  
ATOM   2919  H   ARG A 181     -36.786   7.035  46.715  1.00 83.06           H  
ATOM   2920  CA  ARG A 181     -36.783   9.063  46.029  1.00 83.06           C  
ATOM   2921  HA  ARG A 181     -37.528   9.823  46.265  1.00 83.06           H  
ATOM   2922  C   ARG A 181     -36.390   9.280  44.573  1.00 83.06           C  
ATOM   2923  CB  ARG A 181     -35.561   9.274  46.928  1.00 83.06           C  
ATOM   2924  HB2 ARG A 181     -34.812   8.524  46.673  1.00 83.06           H  
ATOM   2925  HB3 ARG A 181     -35.132  10.255  46.723  1.00 83.06           H  
ATOM   2926  O   ARG A 181     -36.224  10.425  44.160  1.00 83.06           O  
ATOM   2927  CG  ARG A 181     -35.908   9.201  48.423  1.00 83.06           C  
ATOM   2928  HG2 ARG A 181     -36.464   8.289  48.641  1.00 83.06           H  
ATOM   2929  HG3 ARG A 181     -36.523  10.060  48.692  1.00 83.06           H  
ATOM   2930  CD  ARG A 181     -34.640   9.199  49.271  1.00 83.06           C  
ATOM   2931  HD2 ARG A 181     -34.019  10.053  48.999  1.00 83.06           H  
ATOM   2932  HD3 ARG A 181     -34.926   9.291  50.318  1.00 83.06           H  
ATOM   2933  NE  ARG A 181     -33.899   7.942  49.077  1.00 83.06           N  
ATOM   2934  HE  ARG A 181     -34.322   7.243  48.483  1.00 83.06           H  
ATOM   2935  NH1 ARG A 181     -32.167   8.393  50.501  1.00 83.06           N  
ATOM   2936 HH11 ARG A 181     -31.279   8.096  50.880  1.00 83.06           H  
ATOM   2937 HH12 ARG A 181     -32.433   9.367  50.534  1.00 83.06           H  
ATOM   2938  NH2 ARG A 181     -32.354   6.380  49.617  1.00 83.06           N  
ATOM   2939 HH21 ARG A 181     -32.852   5.732  49.024  1.00 83.06           H  
ATOM   2940 HH22 ARG A 181     -31.791   6.033  50.381  1.00 83.06           H  
ATOM   2941  CZ  ARG A 181     -32.816   7.584  49.725  1.00 83.06           C  
ATOM   2942  N   VAL A 182     -36.254   8.221  43.770  1.00 78.14           N  
ATOM   2943  H   VAL A 182     -36.450   7.303  44.142  1.00 78.14           H  
ATOM   2944  CA  VAL A 182     -35.981   8.357  42.335  1.00 78.14           C  
ATOM   2945  HA  VAL A 182     -35.209   9.116  42.210  1.00 78.14           H  
ATOM   2946  C   VAL A 182     -37.236   8.878  41.629  1.00 78.14           C  
ATOM   2947  CB  VAL A 182     -35.418   7.059  41.727  1.00 78.14           C  
ATOM   2948  HB  VAL A 182     -36.095   6.225  41.910  1.00 78.14           H  
ATOM   2949  O   VAL A 182     -38.149   8.135  41.261  1.00 78.14           O  
ATOM   2950  CG1 VAL A 182     -35.186   7.191  40.213  1.00 78.14           C  
ATOM   2951 HG11 VAL A 182     -34.526   8.034  40.005  1.00 78.14           H  
ATOM   2952 HG12 VAL A 182     -34.736   6.274  39.833  1.00 78.14           H  
ATOM   2953 HG13 VAL A 182     -36.135   7.340  39.699  1.00 78.14           H  
ATOM   2954  CG2 VAL A 182     -34.048   6.767  42.354  1.00 78.14           C  
ATOM   2955 HG21 VAL A 182     -33.401   7.638  42.257  1.00 78.14           H  
ATOM   2956 HG22 VAL A 182     -34.175   6.515  43.407  1.00 78.14           H  
ATOM   2957 HG23 VAL A 182     -33.578   5.923  41.849  1.00 78.14           H  
ATOM   2958  N   LYS A 183     -37.282  10.200  41.439  1.00 67.02           N  
ATOM   2959  H   LYS A 183     -36.557  10.751  41.875  1.00 67.02           H  
ATOM   2960  CA  LYS A 183     -38.329  10.888  40.674  1.00 67.02           C  
ATOM   2961  HA  LYS A 183     -39.269  10.376  40.881  1.00 67.02           H  
ATOM   2962  C   LYS A 183     -38.062  10.738  39.169  1.00 67.02           C  
ATOM   2963  CB  LYS A 183     -38.480  12.343  41.160  1.00 67.02           C  
ATOM   2964  HB2 LYS A 183     -37.527  12.861  41.061  1.00 67.02           H  
ATOM   2965  HB3 LYS A 183     -39.216  12.848  40.535  1.00 67.02           H  
ATOM   2966  O   LYS A 183     -36.913  10.730  38.734  1.00 67.02           O  
ATOM   2967  CG  LYS A 183     -38.952  12.400  42.630  1.00 67.02           C  
ATOM   2968  HG2 LYS A 183     -38.191  11.954  43.271  1.00 67.02           H  
ATOM   2969  HG3 LYS A 183     -39.869  11.820  42.730  1.00 67.02           H  
ATOM   2970  CD  LYS A 183     -39.218  13.833  43.119  1.00 67.02           C  
ATOM   2971  HD2 LYS A 183     -40.005  14.279  42.512  1.00 67.02           H  
ATOM   2972  HD3 LYS A 183     -38.306  14.420  43.013  1.00 67.02           H  
ATOM   2973  CE  LYS A 183     -39.647  13.813  44.596  1.00 67.02           C  
ATOM   2974  HE2 LYS A 183     -40.523  13.172  44.697  1.00 67.02           H  
ATOM   2975  HE3 LYS A 183     -38.845  13.363  45.181  1.00 67.02           H  
ATOM   2976  NZ  LYS A 183     -39.955  15.171  45.122  1.00 67.02           N  
ATOM   2977  HZ1 LYS A 183     -40.229  15.120  46.093  1.00 67.02           H  
ATOM   2978  HZ2 LYS A 183     -40.715  15.601  44.614  1.00 67.02           H  
ATOM   2979  HZ3 LYS A 183     -39.145  15.773  45.068  1.00 67.02           H  
ATOM   2980  N   GLY A 184     -39.142  10.551  38.402  1.00 59.45           N  
ATOM   2981  H   GLY A 184     -40.032  10.668  38.865  1.00 59.45           H  
ATOM   2982  CA  GLY A 184     -39.175   9.971  37.050  1.00 59.45           C  
ATOM   2983  HA2 GLY A 184     -39.000   8.900  37.148  1.00 59.45           H  
ATOM   2984  HA3 GLY A 184     -40.179  10.100  36.645  1.00 59.45           H  
ATOM   2985  C   GLY A 184     -38.184  10.503  35.998  1.00 59.45           C  
ATOM   2986  O   GLY A 184     -37.568  11.558  36.124  1.00 59.45           O  
ATOM   2987  N   PHE A 185     -38.076   9.761  34.892  1.00 61.65           N  
ATOM   2988  H   PHE A 185     -38.648   8.930  34.836  1.00 61.65           H  
ATOM   2989  CA  PHE A 185     -37.157   9.990  33.764  1.00 61.65           C  
ATOM   2990  HA  PHE A 185     -36.187  10.281  34.169  1.00 61.65           H  
ATOM   2991  C   PHE A 185     -37.604  11.122  32.833  1.00 61.65           C  
ATOM   2992  CB  PHE A 185     -36.994   8.671  32.992  1.00 61.65           C  
ATOM   2993  HB2 PHE A 185     -36.363   8.836  32.118  1.00 61.65           H  
ATOM   2994  HB3 PHE A 185     -37.967   8.325  32.644  1.00 61.65           H  
ATOM   2995  O   PHE A 185     -37.787  10.916  31.636  1.00 61.65           O  
ATOM   2996  CG  PHE A 185     -36.347   7.611  33.836  1.00 61.65           C  
ATOM   2997  CD1 PHE A 185     -34.977   7.727  34.103  1.00 61.65           C  
ATOM   2998  HD1 PHE A 185     -34.402   8.530  33.666  1.00 61.65           H  
ATOM   2999  CD2 PHE A 185     -37.115   6.609  34.454  1.00 61.65           C  
ATOM   3000  HD2 PHE A 185     -38.177   6.542  34.266  1.00 61.65           H  
ATOM   3001  CE1 PHE A 185     -34.378   6.855  35.013  1.00 61.65           C  
ATOM   3002  HE1 PHE A 185     -33.350   7.027  35.295  1.00 61.65           H  
ATOM   3003  CE2 PHE A 185     -36.499   5.705  35.336  1.00 61.65           C  
ATOM   3004  HE2 PHE A 185     -37.083   4.945  35.834  1.00 61.65           H  
ATOM   3005  CZ  PHE A 185     -35.130   5.841  35.621  1.00 61.65           C  
ATOM   3006  HZ  PHE A 185     -34.662   5.220  36.371  1.00 61.65           H  
ATOM   3007  N   ILE A 186     -37.849  12.313  33.373  1.00 47.45           N  
ATOM   3008  H   ILE A 186     -37.709  12.411  34.368  1.00 47.45           H  
ATOM   3009  CA  ILE A 186     -38.782  13.227  32.707  1.00 47.45           C  
ATOM   3010  HA  ILE A 186     -39.533  12.611  32.213  1.00 47.45           H  
ATOM   3011  C   ILE A 186     -38.155  14.012  31.546  1.00 47.45           C  
ATOM   3012  CB  ILE A 186     -39.576  14.046  33.756  1.00 47.45           C  
ATOM   3013  HB  ILE A 186     -38.873  14.549  34.419  1.00 47.45           H  
ATOM   3014  O   ILE A 186     -38.897  14.410  30.656  1.00 47.45           O  
ATOM   3015  CG1 ILE A 186     -40.455  13.065  34.577  1.00 47.45           C  
ATOM   3016 HG12 ILE A 186     -39.852  12.229  34.931  1.00 47.45           H  
ATOM   3017 HG13 ILE A 186     -41.232  12.650  33.935  1.00 47.45           H  
ATOM   3018  CG2 ILE A 186     -40.507  15.099  33.125  1.00 47.45           C  
ATOM   3019 HG21 ILE A 186     -39.940  15.840  32.561  1.00 47.45           H  
ATOM   3020 HG22 ILE A 186     -41.059  15.638  33.895  1.00 47.45           H  
ATOM   3021 HG23 ILE A 186     -41.217  14.617  32.453  1.00 47.45           H  
ATOM   3022  CD1 ILE A 186     -41.120  13.669  35.818  1.00 47.45           C  
ATOM   3023 HD11 ILE A 186     -41.889  14.389  35.535  1.00 47.45           H  
ATOM   3024 HD12 ILE A 186     -41.594  12.873  36.393  1.00 47.45           H  
ATOM   3025 HD13 ILE A 186     -40.370  14.156  36.441  1.00 47.45           H  
ATOM   3026  N   LYS A 187     -36.830  14.208  31.437  1.00 51.04           N  
ATOM   3027  H   LYS A 187     -36.224  13.858  32.165  1.00 51.04           H  
ATOM   3028  CA  LYS A 187     -36.274  14.998  30.311  1.00 51.04           C  
ATOM   3029  HA  LYS A 187     -36.965  14.909  29.473  1.00 51.04           H  
ATOM   3030  C   LYS A 187     -34.936  14.460  29.762  1.00 51.04           C  
ATOM   3031  CB  LYS A 187     -36.281  16.514  30.666  1.00 51.04           C  
ATOM   3032  HB2 LYS A 187     -35.805  17.064  29.855  1.00 51.04           H  
ATOM   3033  HB3 LYS A 187     -35.706  16.682  31.577  1.00 51.04           H  
ATOM   3034  O   LYS A 187     -33.879  14.574  30.378  1.00 51.04           O  
ATOM   3035  CG  LYS A 187     -37.720  17.068  30.850  1.00 51.04           C  
ATOM   3036  HG2 LYS A 187     -38.310  16.790  29.977  1.00 51.04           H  
ATOM   3037  HG3 LYS A 187     -38.133  16.595  31.741  1.00 51.04           H  
ATOM   3038  CD  LYS A 187     -37.912  18.574  31.074  1.00 51.04           C  
ATOM   3039  HD2 LYS A 187     -37.393  18.871  31.985  1.00 51.04           H  
ATOM   3040  HD3 LYS A 187     -37.499  19.123  30.228  1.00 51.04           H  
ATOM   3041  CE  LYS A 187     -39.424  18.868  31.205  1.00 51.04           C  
ATOM   3042  HE2 LYS A 187     -39.832  18.241  31.999  1.00 51.04           H  
ATOM   3043  HE3 LYS A 187     -39.915  18.572  30.278  1.00 51.04           H  
ATOM   3044  NZ  LYS A 187     -39.724  20.297  31.497  1.00 51.04           N  
ATOM   3045  HZ1 LYS A 187     -39.386  20.902  30.762  1.00 51.04           H  
ATOM   3046  HZ2 LYS A 187     -40.721  20.444  31.565  1.00 51.04           H  
ATOM   3047  HZ3 LYS A 187     -39.314  20.594  32.371  1.00 51.04           H  
ATOM   3048  N   GLN A 188     -35.015  13.892  28.552  1.00 51.22           N  
ATOM   3049  H   GLN A 188     -35.959  13.761  28.216  1.00 51.22           H  
ATOM   3050  CA  GLN A 188     -33.971  13.818  27.509  1.00 51.22           C  
ATOM   3051  HA  GLN A 188     -34.482  13.389  26.647  1.00 51.22           H  
ATOM   3052  C   GLN A 188     -32.740  12.891  27.650  1.00 51.22           C  
ATOM   3053  CB  GLN A 188     -33.574  15.235  27.057  1.00 51.22           C  
ATOM   3054  HB2 GLN A 188     -32.838  15.147  26.258  1.00 51.22           H  
ATOM   3055  HB3 GLN A 188     -33.111  15.771  27.885  1.00 51.22           H  
ATOM   3056  O   GLN A 188     -31.741  13.113  26.978  1.00 51.22           O  
ATOM   3057  CG  GLN A 188     -34.739  16.064  26.493  1.00 51.22           C  
ATOM   3058  HG2 GLN A 188     -35.438  16.315  27.292  1.00 51.22           H  
ATOM   3059  HG3 GLN A 188     -35.267  15.487  25.734  1.00 51.22           H  
ATOM   3060  CD  GLN A 188     -34.246  17.357  25.848  1.00 51.22           C  
ATOM   3061  NE2 GLN A 188     -35.127  18.263  25.492  1.00 51.22           N  
ATOM   3062 HE21 GLN A 188     -36.122  18.108  25.561  1.00 51.22           H  
ATOM   3063 HE22 GLN A 188     -34.747  19.084  25.044  1.00 51.22           H  
ATOM   3064  OE1 GLN A 188     -33.064  17.578  25.659  1.00 51.22           O  
ATOM   3065  N   ASN A 189     -32.764  11.800  28.422  1.00 55.89           N  
ATOM   3066  H   ASN A 189     -33.578  11.632  28.996  1.00 55.89           H  
ATOM   3067  CA  ASN A 189     -31.697  10.778  28.350  1.00 55.89           C  
ATOM   3068  HA  ASN A 189     -31.378  10.669  27.314  1.00 55.89           H  
ATOM   3069  C   ASN A 189     -32.213   9.402  28.789  1.00 55.89           C  
ATOM   3070  CB  ASN A 189     -30.475  11.232  29.176  1.00 55.89           C  
ATOM   3071  HB2 ASN A 189     -30.806  11.796  30.049  1.00 55.89           H  
ATOM   3072  HB3 ASN A 189     -29.928  10.355  29.522  1.00 55.89           H  
ATOM   3073  O   ASN A 189     -32.033   8.996  29.936  1.00 55.89           O  
ATOM   3074  CG  ASN A 189     -29.482  12.036  28.357  1.00 55.89           C  
ATOM   3075  ND2 ASN A 189     -29.166  13.245  28.760  1.00 55.89           N  
ATOM   3076 HD21 ASN A 189     -28.602  13.719  28.069  1.00 55.89           H  
ATOM   3077 HD22 ASN A 189     -29.905  13.776  29.198  1.00 55.89           H  
ATOM   3078  OD1 ASN A 189     -28.932  11.561  27.383  1.00 55.89           O  
ATOM   3079  N   CYS A 190     -32.889   8.704  27.874  1.00 71.59           N  
ATOM   3080  H   CYS A 190     -33.005   9.109  26.956  1.00 71.59           H  
ATOM   3081  CA  CYS A 190     -33.549   7.429  28.145  1.00 71.59           C  
ATOM   3082  HA  CYS A 190     -34.350   7.610  28.862  1.00 71.59           H  
ATOM   3083  C   CYS A 190     -32.558   6.383  28.717  1.00 71.59           C  
ATOM   3084  CB  CYS A 190     -34.197   6.948  26.838  1.00 71.59           C  
ATOM   3085  HB2 CYS A 190     -33.425   6.726  26.102  1.00 71.59           H  
ATOM   3086  HB3 CYS A 190     -34.852   7.720  26.433  1.00 71.59           H  
ATOM   3087  O   CYS A 190     -31.584   6.041  28.041  1.00 71.59           O  
ATOM   3088  SG  CYS A 190     -35.176   5.456  27.149  1.00 71.59           S  
ATOM   3089  HG  CYS A 190     -36.366   6.035  27.337  1.00 71.59           H  
ATOM   3090  N   PRO A 191     -32.798   5.813  29.915  1.00 81.56           N  
ATOM   3091  CA  PRO A 191     -32.003   4.715  30.470  1.00 81.56           C  
ATOM   3092  HA  PRO A 191     -31.037   5.119  30.773  1.00 81.56           H  
ATOM   3093  C   PRO A 191     -31.804   3.540  29.507  1.00 81.56           C  
ATOM   3094  CB  PRO A 191     -32.803   4.248  31.687  1.00 81.56           C  
ATOM   3095  HB2 PRO A 191     -32.183   3.774  32.447  1.00 81.56           H  
ATOM   3096  HB3 PRO A 191     -33.594   3.568  31.370  1.00 81.56           H  
ATOM   3097  O   PRO A 191     -30.725   2.946  29.439  1.00 81.56           O  
ATOM   3098  CG  PRO A 191     -33.452   5.529  32.183  1.00 81.56           C  
ATOM   3099  HG2 PRO A 191     -32.730   6.111  32.757  1.00 81.56           H  
ATOM   3100  HG3 PRO A 191     -34.347   5.311  32.765  1.00 81.56           H  
ATOM   3101  CD  PRO A 191     -33.793   6.251  30.884  1.00 81.56           C  
ATOM   3102  HD2 PRO A 191     -34.786   5.952  30.550  1.00 81.56           H  
ATOM   3103  HD3 PRO A 191     -33.758   7.329  31.041  1.00 81.56           H  
ATOM   3104  N   VAL A 192     -32.847   3.238  28.727  1.00 83.96           N  
ATOM   3105  H   VAL A 192     -33.696   3.774  28.839  1.00 83.96           H  
ATOM   3106  CA  VAL A 192     -32.840   2.172  27.722  1.00 83.96           C  
ATOM   3107  HA  VAL A 192     -32.558   1.239  28.209  1.00 83.96           H  
ATOM   3108  C   VAL A 192     -31.804   2.460  26.640  1.00 83.96           C  
ATOM   3109  CB  VAL A 192     -34.237   1.986  27.094  1.00 83.96           C  
ATOM   3110  HB  VAL A 192     -34.505   2.882  26.534  1.00 83.96           H  
ATOM   3111  O   VAL A 192     -31.114   1.536  26.217  1.00 83.96           O  
ATOM   3112  CG1 VAL A 192     -34.253   0.808  26.119  1.00 83.96           C  
ATOM   3113 HG11 VAL A 192     -33.884  -0.090  26.615  1.00 83.96           H  
ATOM   3114 HG12 VAL A 192     -33.636   1.022  25.246  1.00 83.96           H  
ATOM   3115 HG13 VAL A 192     -35.271   0.627  25.775  1.00 83.96           H  
ATOM   3116  CG2 VAL A 192     -35.308   1.724  28.161  1.00 83.96           C  
ATOM   3117 HG21 VAL A 192     -35.389   2.569  28.846  1.00 83.96           H  
ATOM   3118 HG22 VAL A 192     -35.069   0.819  28.720  1.00 83.96           H  
ATOM   3119 HG23 VAL A 192     -36.279   1.595  27.684  1.00 83.96           H  
ATOM   3120  N   ARG A 193     -31.622   3.726  26.237  1.00 84.09           N  
ATOM   3121  H   ARG A 193     -32.154   4.450  26.699  1.00 84.09           H  
ATOM   3122  CA  ARG A 193     -30.609   4.127  25.249  1.00 84.09           C  
ATOM   3123  HA  ARG A 193     -30.745   3.513  24.358  1.00 84.09           H  
ATOM   3124  C   ARG A 193     -29.203   3.795  25.725  1.00 84.09           C  
ATOM   3125  CB  ARG A 193     -30.804   5.602  24.840  1.00 84.09           C  
ATOM   3126  HB2 ARG A 193     -31.111   6.202  25.696  1.00 84.09           H  
ATOM   3127  HB3 ARG A 193     -31.617   5.635  24.114  1.00 84.09           H  
ATOM   3128  O   ARG A 193     -28.486   3.101  25.008  1.00 84.09           O  
ATOM   3129  CG  ARG A 193     -29.557   6.276  24.244  1.00 84.09           C  
ATOM   3130  HG2 ARG A 193     -29.041   5.595  23.566  1.00 84.09           H  
ATOM   3131  HG3 ARG A 193     -28.864   6.523  25.048  1.00 84.09           H  
ATOM   3132  CD  ARG A 193     -29.938   7.566  23.507  1.00 84.09           C  
ATOM   3133  HD2 ARG A 193     -30.773   7.355  22.839  1.00 84.09           H  
ATOM   3134  HD3 ARG A 193     -30.270   8.307  24.233  1.00 84.09           H  
ATOM   3135  NE  ARG A 193     -28.791   8.101  22.746  1.00 84.09           N  
ATOM   3136  HE  ARG A 193     -27.958   8.312  23.276  1.00 84.09           H  
ATOM   3137  NH1 ARG A 193     -29.778   8.247  20.656  1.00 84.09           N  
ATOM   3138 HH11 ARG A 193     -29.734   8.532  19.688  1.00 84.09           H  
ATOM   3139 HH12 ARG A 193     -30.687   8.014  21.028  1.00 84.09           H  
ATOM   3140  NH2 ARG A 193     -27.645   8.805  20.911  1.00 84.09           N  
ATOM   3141 HH21 ARG A 193     -27.654   9.080  19.939  1.00 84.09           H  
ATOM   3142 HH22 ARG A 193     -26.839   9.016  21.482  1.00 84.09           H  
ATOM   3143  CZ  ARG A 193     -28.751   8.375  21.450  1.00 84.09           C  
ATOM   3144  N   THR A 194     -28.821   4.224  26.926  1.00 85.56           N  
ATOM   3145  H   THR A 194     -29.449   4.808  27.461  1.00 85.56           H  
ATOM   3146  CA  THR A 194     -27.483   3.937  27.464  1.00 85.56           C  
ATOM   3147  HA  THR A 194     -26.739   4.317  26.764  1.00 85.56           H  
ATOM   3148  C   THR A 194     -27.262   2.431  27.590  1.00 85.56           C  
ATOM   3149  CB  THR A 194     -27.256   4.634  28.811  1.00 85.56           C  
ATOM   3150  HB  THR A 194     -27.929   4.218  29.561  1.00 85.56           H  
ATOM   3151  O   THR A 194     -26.298   1.912  27.036  1.00 85.56           O  
ATOM   3152  CG2 THR A 194     -25.813   4.513  29.299  1.00 85.56           C  
ATOM   3153 HG21 THR A 194     -25.132   4.940  28.563  1.00 85.56           H  
ATOM   3154 HG22 THR A 194     -25.556   3.466  29.458  1.00 85.56           H  
ATOM   3155 HG23 THR A 194     -25.695   5.039  30.246  1.00 85.56           H  
ATOM   3156  OG1 THR A 194     -27.526   6.007  28.665  1.00 85.56           O  
ATOM   3157  HG1 THR A 194     -27.219   6.448  29.461  1.00 85.56           H  
ATOM   3158  N   ALA A 195     -28.189   1.703  28.221  1.00 89.93           N  
ATOM   3159  H   ALA A 195     -28.999   2.159  28.617  1.00 89.93           H  
ATOM   3160  CA  ALA A 195     -28.060   0.252  28.375  1.00 89.93           C  
ATOM   3161  HA  ALA A 195     -27.142   0.041  28.925  1.00 89.93           H  
ATOM   3162  C   ALA A 195     -27.963  -0.485  27.024  1.00 89.93           C  
ATOM   3163  CB  ALA A 195     -29.247  -0.252  29.201  1.00 89.93           C  
ATOM   3164  HB1 ALA A 195     -29.183  -1.335  29.306  1.00 89.93           H  
ATOM   3165  HB2 ALA A 195     -30.185   0.004  28.708  1.00 89.93           H  
ATOM   3166  HB3 ALA A 195     -29.225   0.202  30.192  1.00 89.93           H  
ATOM   3167  O   ALA A 195     -27.194  -1.437  26.894  1.00 89.93           O  
ATOM   3168  N   SER A 196     -28.702  -0.028  26.009  1.00 89.12           N  
ATOM   3169  H   SER A 196     -29.329   0.744  26.181  1.00 89.12           H  
ATOM   3170  CA  SER A 196     -28.701  -0.632  24.672  1.00 89.12           C  
ATOM   3171  HA  SER A 196     -28.829  -1.710  24.772  1.00 89.12           H  
ATOM   3172  C   SER A 196     -27.399  -0.389  23.910  1.00 89.12           C  
ATOM   3173  CB  SER A 196     -29.859  -0.095  23.835  1.00 89.12           C  
ATOM   3174  HB2 SER A 196     -29.813  -0.555  22.848  1.00 89.12           H  
ATOM   3175  HB3 SER A 196     -29.765   0.986  23.732  1.00 89.12           H  
ATOM   3176  O   SER A 196     -26.884  -1.314  23.282  1.00 89.12           O  
ATOM   3177  OG  SER A 196     -31.099  -0.410  24.426  1.00 89.12           O  
ATOM   3178  HG  SER A 196     -31.238   0.225  25.133  1.00 89.12           H  
ATOM   3179  N   LEU A 197     -26.845   0.828  23.978  1.00 87.20           N  
ATOM   3180  H   LEU A 197     -27.310   1.540  24.522  1.00 87.20           H  
ATOM   3181  CA  LEU A 197     -25.588   1.179  23.304  1.00 87.20           C  
ATOM   3182  HA  LEU A 197     -25.681   0.956  22.241  1.00 87.20           H  
ATOM   3183  C   LEU A 197     -24.409   0.338  23.810  1.00 87.20           C  
ATOM   3184  CB  LEU A 197     -25.299   2.681  23.495  1.00 87.20           C  
ATOM   3185  HB2 LEU A 197     -24.259   2.872  23.232  1.00 87.20           H  
ATOM   3186  HB3 LEU A 197     -25.417   2.925  24.551  1.00 87.20           H  
ATOM   3187  O   LEU A 197     -23.587  -0.099  23.006  1.00 87.20           O  
ATOM   3188  CG  LEU A 197     -26.185   3.619  22.656  1.00 87.20           C  
ATOM   3189  HG  LEU A 197     -27.237   3.385  22.818  1.00 87.20           H  
ATOM   3190  CD1 LEU A 197     -25.940   5.072  23.070  1.00 87.20           C  
ATOM   3191 HD11 LEU A 197     -26.576   5.734  22.483  1.00 87.20           H  
ATOM   3192 HD12 LEU A 197     -24.894   5.334  22.911  1.00 87.20           H  
ATOM   3193 HD13 LEU A 197     -26.183   5.192  24.126  1.00 87.20           H  
ATOM   3194  CD2 LEU A 197     -25.901   3.502  21.157  1.00 87.20           C  
ATOM   3195 HD21 LEU A 197     -26.507   4.226  20.613  1.00 87.20           H  
ATOM   3196 HD22 LEU A 197     -26.166   2.504  20.807  1.00 87.20           H  
ATOM   3197 HD23 LEU A 197     -24.845   3.689  20.961  1.00 87.20           H  
ATOM   3198  N   PHE A 198     -24.371   0.062  25.116  1.00 89.78           N  
ATOM   3199  H   PHE A 198     -25.068   0.485  25.712  1.00 89.78           H  
ATOM   3200  CA  PHE A 198     -23.341  -0.769  25.748  1.00 89.78           C  
ATOM   3201  HA  PHE A 198     -22.415  -0.661  25.183  1.00 89.78           H  
ATOM   3202  C   PHE A 198     -23.652  -2.278  25.732  1.00 89.78           C  
ATOM   3203  CB  PHE A 198     -23.069  -0.244  27.164  1.00 89.78           C  
ATOM   3204  HB2 PHE A 198     -22.451  -0.969  27.694  1.00 89.78           H  
ATOM   3205  HB3 PHE A 198     -24.011  -0.151  27.703  1.00 89.78           H  
ATOM   3206  O   PHE A 198     -22.870  -3.065  26.253  1.00 89.78           O  
ATOM   3207  CG  PHE A 198     -22.326   1.077  27.198  1.00 89.78           C  
ATOM   3208  CD1 PHE A 198     -20.929   1.097  27.037  1.00 89.78           C  
ATOM   3209  HD1 PHE A 198     -20.387   0.173  26.896  1.00 89.78           H  
ATOM   3210  CD2 PHE A 198     -23.014   2.287  27.395  1.00 89.78           C  
ATOM   3211  HD2 PHE A 198     -24.082   2.280  27.557  1.00 89.78           H  
ATOM   3212  CE1 PHE A 198     -20.233   2.318  27.061  1.00 89.78           C  
ATOM   3213  HE1 PHE A 198     -19.161   2.327  26.937  1.00 89.78           H  
ATOM   3214  CE2 PHE A 198     -22.325   3.510  27.404  1.00 89.78           C  
ATOM   3215  HE2 PHE A 198     -22.861   4.437  27.546  1.00 89.78           H  
ATOM   3216  CZ  PHE A 198     -20.931   3.525  27.238  1.00 89.78           C  
ATOM   3217  HZ  PHE A 198     -20.392   4.461  27.247  1.00 89.78           H  
ATOM   3218  N   GLY A 199     -24.764  -2.711  25.129  1.00 91.81           N  
ATOM   3219  H   GLY A 199     -25.374  -2.034  24.693  1.00 91.81           H  
ATOM   3220  CA  GLY A 199     -25.061  -4.139  24.954  1.00 91.81           C  
ATOM   3221  HA2 GLY A 199     -25.766  -4.240  24.130  1.00 91.81           H  
ATOM   3222  HA3 GLY A 199     -24.146  -4.660  24.673  1.00 91.81           H  
ATOM   3223  C   GLY A 199     -25.640  -4.855  26.184  1.00 91.81           C  
ATOM   3224  O   GLY A 199     -25.762  -6.083  26.188  1.00 91.81           O  
ATOM   3225  N   HIS A 200     -26.055  -4.122  27.220  1.00 93.50           N  
ATOM   3226  H   HIS A 200     -25.992  -3.117  27.140  1.00 93.50           H  
ATOM   3227  CA  HIS A 200     -26.501  -4.689  28.498  1.00 93.50           C  
ATOM   3228  HA  HIS A 200     -25.855  -5.535  28.732  1.00 93.50           H  
ATOM   3229  C   HIS A 200     -27.936  -5.219  28.434  1.00 93.50           C  
ATOM   3230  CB  HIS A 200     -26.298  -3.667  29.619  1.00 93.50           C  
ATOM   3231  HB2 HIS A 200     -26.676  -4.088  30.551  1.00 93.50           H  
ATOM   3232  HB3 HIS A 200     -26.852  -2.755  29.395  1.00 93.50           H  
ATOM   3233  O   HIS A 200     -28.878  -4.613  28.946  1.00 93.50           O  
ATOM   3234  CG  HIS A 200     -24.849  -3.339  29.827  1.00 93.50           C  
ATOM   3235  CD2 HIS A 200     -24.301  -2.095  29.825  1.00 93.50           C  
ATOM   3236  HD2 HIS A 200     -24.824  -1.163  29.665  1.00 93.50           H  
ATOM   3237  ND1 HIS A 200     -23.843  -4.282  30.019  1.00 93.50           N  
ATOM   3238  CE1 HIS A 200     -22.700  -3.583  30.109  1.00 93.50           C  
ATOM   3239  HE1 HIS A 200     -21.722  -4.019  30.247  1.00 93.50           H  
ATOM   3240  NE2 HIS A 200     -22.951  -2.267  30.018  1.00 93.50           N  
ATOM   3241  HE2 HIS A 200     -22.254  -1.537  30.066  1.00 93.50           H  
ATOM   3242  N   THR A 201     -28.108  -6.390  27.816  1.00 93.37           N  
ATOM   3243  H   THR A 201     -27.283  -6.762  27.368  1.00 93.37           H  
ATOM   3244  CA  THR A 201     -29.424  -6.996  27.528  1.00 93.37           C  
ATOM   3245  HA  THR A 201     -29.954  -6.350  26.829  1.00 93.37           H  
ATOM   3246  C   THR A 201     -30.311  -7.140  28.774  1.00 93.37           C  
ATOM   3247  CB  THR A 201     -29.248  -8.374  26.866  1.00 93.37           C  
ATOM   3248  HB  THR A 201     -28.714  -9.035  27.548  1.00 93.37           H  
ATOM   3249  O   THR A 201     -31.498  -6.828  28.713  1.00 93.37           O  
ATOM   3250  CG2 THR A 201     -30.579  -9.025  26.481  1.00 93.37           C  
ATOM   3251 HG21 THR A 201     -30.382  -9.964  25.965  1.00 93.37           H  
ATOM   3252 HG22 THR A 201     -31.168  -9.238  27.373  1.00 93.37           H  
ATOM   3253 HG23 THR A 201     -31.138  -8.359  25.823  1.00 93.37           H  
ATOM   3254  OG1 THR A 201     -28.518  -8.275  25.662  1.00 93.37           O  
ATOM   3255  HG1 THR A 201     -27.681  -7.832  25.820  1.00 93.37           H  
ATOM   3256  N   ASN A 202     -29.763  -7.580  29.913  1.00 93.17           N  
ATOM   3257  H   ASN A 202     -28.781  -7.813  29.925  1.00 93.17           H  
ATOM   3258  CA  ASN A 202     -30.543  -7.745  31.149  1.00 93.17           C  
ATOM   3259  HA  ASN A 202     -31.452  -8.302  30.923  1.00 93.17           H  
ATOM   3260  C   ASN A 202     -31.000  -6.403  31.730  1.00 93.17           C  
ATOM   3261  CB  ASN A 202     -29.725  -8.550  32.173  1.00 93.17           C  
ATOM   3262  HB2 ASN A 202     -30.229  -8.515  33.140  1.00 93.17           H  
ATOM   3263  HB3 ASN A 202     -28.738  -8.106  32.298  1.00 93.17           H  
ATOM   3264  O   ASN A 202     -32.131  -6.297  32.202  1.00 93.17           O  
ATOM   3265  CG  ASN A 202     -29.584 -10.015  31.799  1.00 93.17           C  
ATOM   3266  ND2 ASN A 202     -28.632 -10.700  32.384  1.00 93.17           N  
ATOM   3267 HD21 ASN A 202     -28.573 -11.687  32.179  1.00 93.17           H  
ATOM   3268 HD22 ASN A 202     -28.048 -10.279  33.093  1.00 93.17           H  
ATOM   3269  OD1 ASN A 202     -30.315 -10.548  30.974  1.00 93.17           O  
ATOM   3270  N   CYS A 203     -30.168  -5.363  31.625  1.00 91.60           N  
ATOM   3271  H   CYS A 203     -29.260  -5.497  31.202  1.00 91.60           H  
ATOM   3272  CA  CYS A 203     -30.556  -4.006  31.996  1.00 91.60           C  
ATOM   3273  HA  CYS A 203     -30.935  -4.008  33.018  1.00 91.60           H  
ATOM   3274  C   CYS A 203     -31.684  -3.506  31.096  1.00 91.60           C  
ATOM   3275  CB  CYS A 203     -29.344  -3.072  31.923  1.00 91.60           C  
ATOM   3276  HB2 CYS A 203     -28.938  -3.060  30.911  1.00 91.60           H  
ATOM   3277  HB3 CYS A 203     -29.654  -2.061  32.186  1.00 91.60           H  
ATOM   3278  O   CYS A 203     -32.680  -3.012  31.606  1.00 91.60           O  
ATOM   3279  SG  CYS A 203     -28.076  -3.632  33.087  1.00 91.60           S  
ATOM   3280  HG  CYS A 203     -27.188  -2.672  32.817  1.00 91.60           H  
ATOM   3281  N   VAL A 204     -31.582  -3.699  29.776  1.00 89.46           N  
ATOM   3282  H   VAL A 204     -30.731  -4.103  29.411  1.00 89.46           H  
ATOM   3283  CA  VAL A 204     -32.654  -3.330  28.838  1.00 89.46           C  
ATOM   3284  HA  VAL A 204     -32.850  -2.262  28.938  1.00 89.46           H  
ATOM   3285  C   VAL A 204     -33.960  -4.045  29.193  1.00 89.46           C  
ATOM   3286  CB  VAL A 204     -32.241  -3.596  27.378  1.00 89.46           C  
ATOM   3287  HB  VAL A 204     -31.932  -4.636  27.270  1.00 89.46           H  
ATOM   3288  O   VAL A 204     -34.984  -3.386  29.338  1.00 89.46           O  
ATOM   3289  CG1 VAL A 204     -33.396  -3.336  26.404  1.00 89.46           C  
ATOM   3290 HG11 VAL A 204     -34.179  -4.082  26.536  1.00 89.46           H  
ATOM   3291 HG12 VAL A 204     -33.045  -3.401  25.374  1.00 89.46           H  
ATOM   3292 HG13 VAL A 204     -33.818  -2.345  26.570  1.00 89.46           H  
ATOM   3293  CG2 VAL A 204     -31.066  -2.697  26.973  1.00 89.46           C  
ATOM   3294 HG21 VAL A 204     -31.352  -1.649  27.059  1.00 89.46           H  
ATOM   3295 HG22 VAL A 204     -30.786  -2.899  25.940  1.00 89.46           H  
ATOM   3296 HG23 VAL A 204     -30.197  -2.885  27.604  1.00 89.46           H  
ATOM   3297  N   LYS A 205     -33.932  -5.367  29.419  1.00 89.99           N  
ATOM   3298  H   LYS A 205     -33.055  -5.851  29.292  1.00 89.99           H  
ATOM   3299  CA  LYS A 205     -35.121  -6.131  29.841  1.00 89.99           C  
ATOM   3300  HA  LYS A 205     -35.892  -6.053  29.075  1.00 89.99           H  
ATOM   3301  C   LYS A 205     -35.746  -5.580  31.121  1.00 89.99           C  
ATOM   3302  CB  LYS A 205     -34.771  -7.607  30.075  1.00 89.99           C  
ATOM   3303  HB2 LYS A 205     -35.594  -8.072  30.617  1.00 89.99           H  
ATOM   3304  HB3 LYS A 205     -33.878  -7.676  30.697  1.00 89.99           H  
ATOM   3305  O   LYS A 205     -36.965  -5.491  31.202  1.00 89.99           O  
ATOM   3306  CG  LYS A 205     -34.558  -8.395  28.780  1.00 89.99           C  
ATOM   3307  HG2 LYS A 205     -33.717  -7.975  28.229  1.00 89.99           H  
ATOM   3308  HG3 LYS A 205     -35.458  -8.334  28.169  1.00 89.99           H  
ATOM   3309  CD  LYS A 205     -34.264  -9.862  29.114  1.00 89.99           C  
ATOM   3310  HD2 LYS A 205     -35.090 -10.261  29.703  1.00 89.99           H  
ATOM   3311  HD3 LYS A 205     -33.352  -9.916  29.707  1.00 89.99           H  
ATOM   3312  CE  LYS A 205     -34.099 -10.702  27.844  1.00 89.99           C  
ATOM   3313  HE2 LYS A 205     -33.252 -10.315  27.277  1.00 89.99           H  
ATOM   3314  HE3 LYS A 205     -34.994 -10.588  27.234  1.00 89.99           H  
ATOM   3315  NZ  LYS A 205     -33.892 -12.134  28.182  1.00 89.99           N  
ATOM   3316  HZ1 LYS A 205     -33.074 -12.256  28.762  1.00 89.99           H  
ATOM   3317  HZ2 LYS A 205     -34.682 -12.494  28.697  1.00 89.99           H  
ATOM   3318  HZ3 LYS A 205     -33.796 -12.700  27.351  1.00 89.99           H  
ATOM   3319  N   LEU A 206     -34.924  -5.244  32.114  1.00 88.98           N  
ATOM   3320  H   LEU A 206     -33.930  -5.372  31.985  1.00 88.98           H  
ATOM   3321  CA  LEU A 206     -35.395  -4.711  33.389  1.00 88.98           C  
ATOM   3322  HA  LEU A 206     -36.176  -5.368  33.773  1.00 88.98           H  
ATOM   3323  C   LEU A 206     -36.026  -3.325  33.224  1.00 88.98           C  
ATOM   3324  CB  LEU A 206     -34.222  -4.728  34.382  1.00 88.98           C  
ATOM   3325  HB2 LEU A 206     -33.405  -4.109  34.012  1.00 88.98           H  
ATOM   3326  HB3 LEU A 206     -33.857  -5.753  34.440  1.00 88.98           H  
ATOM   3327  O   LEU A 206     -37.116  -3.088  33.731  1.00 88.98           O  
ATOM   3328  CG  LEU A 206     -34.645  -4.257  35.786  1.00 88.98           C  
ATOM   3329  HG  LEU A 206     -35.721  -4.374  35.908  1.00 88.98           H  
ATOM   3330  CD1 LEU A 206     -33.968  -5.098  36.863  1.00 88.98           C  
ATOM   3331 HD11 LEU A 206     -34.409  -4.836  37.825  1.00 88.98           H  
ATOM   3332 HD12 LEU A 206     -34.149  -6.158  36.685  1.00 88.98           H  
ATOM   3333 HD13 LEU A 206     -32.896  -4.900  36.884  1.00 88.98           H  
ATOM   3334  CD2 LEU A 206     -34.262  -2.800  36.034  1.00 88.98           C  
ATOM   3335 HD21 LEU A 206     -34.544  -2.540  37.054  1.00 88.98           H  
ATOM   3336 HD22 LEU A 206     -34.800  -2.141  35.353  1.00 88.98           H  
ATOM   3337 HD23 LEU A 206     -33.188  -2.663  35.907  1.00 88.98           H  
ATOM   3338  N   LEU A 207     -35.376  -2.435  32.474  1.00 86.65           N  
ATOM   3339  H   LEU A 207     -34.487  -2.702  32.075  1.00 86.65           H  
ATOM   3340  CA  LEU A 207     -35.867  -1.077  32.234  1.00 86.65           C  
ATOM   3341  HA  LEU A 207     -36.069  -0.596  33.191  1.00 86.65           H  
ATOM   3342  C   LEU A 207     -37.183  -1.078  31.452  1.00 86.65           C  
ATOM   3343  CB  LEU A 207     -34.797  -0.283  31.472  1.00 86.65           C  
ATOM   3344  HB2 LEU A 207     -34.565  -0.830  30.558  1.00 86.65           H  
ATOM   3345  HB3 LEU A 207     -35.208   0.686  31.186  1.00 86.65           H  
ATOM   3346  O   LEU A 207     -38.074  -0.301  31.768  1.00 86.65           O  
ATOM   3347  CG  LEU A 207     -33.508  -0.055  32.275  1.00 86.65           C  
ATOM   3348  HG  LEU A 207     -33.209  -0.972  32.782  1.00 86.65           H  
ATOM   3349  CD1 LEU A 207     -32.392   0.344  31.315  1.00 86.65           C  
ATOM   3350 HD11 LEU A 207     -32.339  -0.364  30.488  1.00 86.65           H  
ATOM   3351 HD12 LEU A 207     -32.570   1.347  30.927  1.00 86.65           H  
ATOM   3352 HD13 LEU A 207     -31.445   0.299  31.851  1.00 86.65           H  
ATOM   3353  CD2 LEU A 207     -33.664   1.009  33.356  1.00 86.65           C  
ATOM   3354 HD21 LEU A 207     -33.902   1.976  32.913  1.00 86.65           H  
ATOM   3355 HD22 LEU A 207     -34.475   0.726  34.028  1.00 86.65           H  
ATOM   3356 HD23 LEU A 207     -32.743   1.090  33.934  1.00 86.65           H  
ATOM   3357  N   LEU A 208     -37.336  -1.982  30.481  1.00 83.51           N  
ATOM   3358  H   LEU A 208     -36.554  -2.578  30.251  1.00 83.51           H  
ATOM   3359  CA  LEU A 208     -38.573  -2.124  29.706  1.00 83.51           C  
ATOM   3360  HA  LEU A 208     -38.882  -1.140  29.352  1.00 83.51           H  
ATOM   3361  C   LEU A 208     -39.762  -2.657  30.526  1.00 83.51           C  
ATOM   3362  CB  LEU A 208     -38.314  -3.042  28.498  1.00 83.51           C  
ATOM   3363  HB2 LEU A 208     -39.271  -3.293  28.042  1.00 83.51           H  
ATOM   3364  HB3 LEU A 208     -37.872  -3.969  28.863  1.00 83.51           H  
ATOM   3365  O   LEU A 208     -40.894  -2.547  30.070  1.00 83.51           O  
ATOM   3366  CG  LEU A 208     -37.413  -2.451  27.398  1.00 83.51           C  
ATOM   3367  HG  LEU A 208     -36.463  -2.125  27.821  1.00 83.51           H  
ATOM   3368  CD1 LEU A 208     -37.137  -3.535  26.353  1.00 83.51           C  
ATOM   3369 HD11 LEU A 208     -36.678  -4.400  26.833  1.00 83.51           H  
ATOM   3370 HD12 LEU A 208     -36.455  -3.147  25.597  1.00 83.51           H  
ATOM   3371 HD13 LEU A 208     -38.067  -3.835  25.869  1.00 83.51           H  
ATOM   3372  CD2 LEU A 208     -38.042  -1.249  26.695  1.00 83.51           C  
ATOM   3373 HD21 LEU A 208     -38.161  -0.423  27.396  1.00 83.51           H  
ATOM   3374 HD22 LEU A 208     -37.402  -0.917  25.878  1.00 83.51           H  
ATOM   3375 HD23 LEU A 208     -39.020  -1.518  26.294  1.00 83.51           H  
ATOM   3376  N   LYS A 209     -39.531  -3.246  31.708  1.00 85.52           N  
ATOM   3377  H   LYS A 209     -38.576  -3.300  32.034  1.00 85.52           H  
ATOM   3378  CA  LYS A 209     -40.601  -3.674  32.628  1.00 85.52           C  
ATOM   3379  HA  LYS A 209     -41.486  -3.953  32.055  1.00 85.52           H  
ATOM   3380  C   LYS A 209     -41.074  -2.555  33.561  1.00 85.52           C  
ATOM   3381  CB  LYS A 209     -40.143  -4.888  33.454  1.00 85.52           C  
ATOM   3382  HB2 LYS A 209     -40.859  -5.049  34.260  1.00 85.52           H  
ATOM   3383  HB3 LYS A 209     -39.175  -4.676  33.907  1.00 85.52           H  
ATOM   3384  O   LYS A 209     -42.073  -2.736  34.245  1.00 85.52           O  
ATOM   3385  CG  LYS A 209     -40.064  -6.182  32.634  1.00 85.52           C  
ATOM   3386  HG2 LYS A 209     -41.046  -6.395  32.211  1.00 85.52           H  
ATOM   3387  HG3 LYS A 209     -39.349  -6.070  31.819  1.00 85.52           H  
ATOM   3388  CD  LYS A 209     -39.642  -7.346  33.542  1.00 85.52           C  
ATOM   3389  HD2 LYS A 209     -38.653  -7.143  33.953  1.00 85.52           H  
ATOM   3390  HD3 LYS A 209     -40.358  -7.418  34.361  1.00 85.52           H  
ATOM   3391  CE  LYS A 209     -39.624  -8.666  32.765  1.00 85.52           C  
ATOM   3392  HE2 LYS A 209     -38.807  -8.639  32.044  1.00 85.52           H  
ATOM   3393  HE3 LYS A 209     -40.559  -8.742  32.210  1.00 85.52           H  
ATOM   3394  NZ  LYS A 209     -39.497  -9.832  33.678  1.00 85.52           N  
ATOM   3395  HZ1 LYS A 209     -40.274  -9.844  34.324  1.00 85.52           H  
ATOM   3396  HZ2 LYS A 209     -38.647  -9.791  34.221  1.00 85.52           H  
ATOM   3397  HZ3 LYS A 209     -39.534 -10.703  33.169  1.00 85.52           H  
ATOM   3398  N   TYR A 210     -40.353  -1.437  33.637  1.00 79.76           N  
ATOM   3399  H   TYR A 210     -39.595  -1.291  32.985  1.00 79.76           H  
ATOM   3400  CA  TYR A 210     -40.615  -0.400  34.629  1.00 79.76           C  
ATOM   3401  HA  TYR A 210     -40.981  -0.903  35.524  1.00 79.76           H  
ATOM   3402  C   TYR A 210     -41.677   0.600  34.130  1.00 79.76           C  
ATOM   3403  CB  TYR A 210     -39.300   0.281  35.032  1.00 79.76           C  
ATOM   3404  HB2 TYR A 210     -38.460  -0.184  34.516  1.00 79.76           H  
ATOM   3405  HB3 TYR A 210     -39.318   1.332  34.741  1.00 79.76           H  
ATOM   3406  O   TYR A 210     -41.416   1.283  33.139  1.00 79.76           O  
ATOM   3407  CG  TYR A 210     -39.055   0.178  36.517  1.00 79.76           C  
ATOM   3408  CD1 TYR A 210     -39.455   1.224  37.370  1.00 79.76           C  
ATOM   3409  HD1 TYR A 210     -39.894   2.123  36.963  1.00 79.76           H  
ATOM   3410  CD2 TYR A 210     -38.488  -1.000  37.042  1.00 79.76           C  
ATOM   3411  HD2 TYR A 210     -38.202  -1.806  36.384  1.00 79.76           H  
ATOM   3412  CE1 TYR A 210     -39.284   1.097  38.760  1.00 79.76           C  
ATOM   3413  HE1 TYR A 210     -39.566   1.893  39.434  1.00 79.76           H  
ATOM   3414  CE2 TYR A 210     -38.324  -1.130  38.432  1.00 79.76           C  
ATOM   3415  HE2 TYR A 210     -37.901  -2.020  38.876  1.00 79.76           H  
ATOM   3416  OH  TYR A 210     -38.522  -0.204  40.607  1.00 79.76           O  
ATOM   3417  HH  TYR A 210     -38.670   0.595  41.118  1.00 79.76           H  
ATOM   3418  CZ  TYR A 210     -38.728  -0.085  39.285  1.00 79.76           C  
ATOM   3419  N   PRO A 211     -42.829   0.770  34.817  1.00 72.64           N  
ATOM   3420  CA  PRO A 211     -43.965   1.551  34.300  1.00 72.64           C  
ATOM   3421  HA  PRO A 211     -44.326   1.082  33.385  1.00 72.64           H  
ATOM   3422  C   PRO A 211     -43.640   3.020  34.004  1.00 72.64           C  
ATOM   3423  CB  PRO A 211     -45.054   1.460  35.377  1.00 72.64           C  
ATOM   3424  HB2 PRO A 211     -44.977   2.299  36.068  1.00 72.64           H  
ATOM   3425  HB3 PRO A 211     -46.051   1.428  34.936  1.00 72.64           H  
ATOM   3426  O   PRO A 211     -44.173   3.609  33.071  1.00 72.64           O  
ATOM   3427  CG  PRO A 211     -44.731   0.171  36.125  1.00 72.64           C  
ATOM   3428  HG2 PRO A 211     -45.083   0.200  37.156  1.00 72.64           H  
ATOM   3429  HG3 PRO A 211     -45.171  -0.675  35.596  1.00 72.64           H  
ATOM   3430  CD  PRO A 211     -43.212   0.082  36.046  1.00 72.64           C  
ATOM   3431  HD2 PRO A 211     -42.765   0.586  36.903  1.00 72.64           H  
ATOM   3432  HD3 PRO A 211     -42.933  -0.971  36.037  1.00 72.64           H  
ATOM   3433  N   LYS A 212     -42.729   3.611  34.791  1.00 69.72           N  
ATOM   3434  H   LYS A 212     -42.341   3.047  35.533  1.00 69.72           H  
ATOM   3435  CA  LYS A 212     -42.312   5.019  34.674  1.00 69.72           C  
ATOM   3436  HA  LYS A 212     -43.185   5.612  34.403  1.00 69.72           H  
ATOM   3437  C   LYS A 212     -41.294   5.272  33.547  1.00 69.72           C  
ATOM   3438  CB  LYS A 212     -41.780   5.521  36.033  1.00 69.72           C  
ATOM   3439  HB2 LYS A 212     -41.449   6.553  35.915  1.00 69.72           H  
ATOM   3440  HB3 LYS A 212     -40.917   4.921  36.320  1.00 69.72           H  
ATOM   3441  O   LYS A 212     -40.856   6.408  33.371  1.00 69.72           O  
ATOM   3442  CG  LYS A 212     -42.825   5.485  37.164  1.00 69.72           C  
ATOM   3443  HG2 LYS A 212     -43.148   4.458  37.332  1.00 69.72           H  
ATOM   3444  HG3 LYS A 212     -43.689   6.082  36.871  1.00 69.72           H  
ATOM   3445  CD  LYS A 212     -42.244   6.044  38.477  1.00 69.72           C  
ATOM   3446  HD2 LYS A 212     -41.929   7.075  38.319  1.00 69.72           H  
ATOM   3447  HD3 LYS A 212     -41.378   5.448  38.763  1.00 69.72           H  
ATOM   3448  CE  LYS A 212     -43.290   5.996  39.603  1.00 69.72           C  
ATOM   3449  HE2 LYS A 212     -44.141   6.614  39.317  1.00 69.72           H  
ATOM   3450  HE3 LYS A 212     -43.651   4.972  39.697  1.00 69.72           H  
ATOM   3451  NZ  LYS A 212     -42.743   6.454  40.910  1.00 69.72           N  
ATOM   3452  HZ1 LYS A 212     -41.966   5.880  41.205  1.00 69.72           H  
ATOM   3453  HZ2 LYS A 212     -42.431   7.414  40.869  1.00 69.72           H  
ATOM   3454  HZ3 LYS A 212     -43.451   6.391  41.628  1.00 69.72           H  
ATOM   3455  N   ILE A 213     -40.847   4.233  32.832  1.00 71.28           N  
ATOM   3456  H   ILE A 213     -41.282   3.333  32.971  1.00 71.28           H  
ATOM   3457  CA  ILE A 213     -39.891   4.350  31.722  1.00 71.28           C  
ATOM   3458  HA  ILE A 213     -39.409   5.326  31.763  1.00 71.28           H  
ATOM   3459  C   ILE A 213     -40.665   4.289  30.406  1.00 71.28           C  
ATOM   3460  CB  ILE A 213     -38.765   3.291  31.821  1.00 71.28           C  
ATOM   3461  HB  ILE A 213     -39.208   2.297  31.877  1.00 71.28           H  
ATOM   3462  O   ILE A 213     -40.995   3.216  29.907  1.00 71.28           O  
ATOM   3463  CG1 ILE A 213     -37.934   3.555  33.095  1.00 71.28           C  
ATOM   3464 HG12 ILE A 213     -37.485   4.543  32.996  1.00 71.28           H  
ATOM   3465 HG13 ILE A 213     -38.590   3.557  33.966  1.00 71.28           H  
ATOM   3466  CG2 ILE A 213     -37.839   3.356  30.585  1.00 71.28           C  
ATOM   3467 HG21 ILE A 213     -37.354   4.330  30.522  1.00 71.28           H  
ATOM   3468 HG22 ILE A 213     -37.091   2.564  30.642  1.00 71.28           H  
ATOM   3469 HG23 ILE A 213     -38.408   3.177  29.673  1.00 71.28           H  
ATOM   3470  CD1 ILE A 213     -36.804   2.561  33.372  1.00 71.28           C  
ATOM   3471 HD11 ILE A 213     -36.035   2.649  32.604  1.00 71.28           H  
ATOM   3472 HD12 ILE A 213     -36.355   2.784  34.340  1.00 71.28           H  
ATOM   3473 HD13 ILE A 213     -37.196   1.545  33.391  1.00 71.28           H  
ATOM   3474  N   HIS A 214     -40.915   5.456  29.814  1.00 65.69           N  
ATOM   3475  H   HIS A 214     -40.693   6.312  30.300  1.00 65.69           H  
ATOM   3476  CA  HIS A 214     -41.523   5.542  28.490  1.00 65.69           C  
ATOM   3477  HA  HIS A 214     -42.241   4.727  28.400  1.00 65.69           H  
ATOM   3478  C   HIS A 214     -40.472   5.355  27.387  1.00 65.69           C  
ATOM   3479  CB  HIS A 214     -42.322   6.842  28.348  1.00 65.69           C  
ATOM   3480  HB2 HIS A 214     -41.651   7.694  28.456  1.00 65.69           H  
ATOM   3481  HB3 HIS A 214     -42.765   6.884  27.353  1.00 65.69           H  
ATOM   3482  O   HIS A 214     -39.387   5.939  27.415  1.00 65.69           O  
ATOM   3483  CG  HIS A 214     -43.430   6.941  29.367  1.00 65.69           C  
ATOM   3484  CD2 HIS A 214     -43.503   7.835  30.400  1.00 65.69           C  
ATOM   3485  HD2 HIS A 214     -42.794   8.620  30.617  1.00 65.69           H  
ATOM   3486  ND1 HIS A 214     -44.524   6.108  29.477  1.00 65.69           N  
ATOM   3487  HD1 HIS A 214     -44.782   5.347  28.866  1.00 65.69           H  
ATOM   3488  CE1 HIS A 214     -45.233   6.492  30.552  1.00 65.69           C  
ATOM   3489  HE1 HIS A 214     -46.145   6.028  30.897  1.00 65.69           H  
ATOM   3490  NE2 HIS A 214     -44.641   7.537  31.149  1.00 65.69           N  
ATOM   3491  N   VAL A 215     -40.811   4.521  26.404  1.00 65.32           N  
ATOM   3492  H   VAL A 215     -41.704   4.055  26.482  1.00 65.32           H  
ATOM   3493  CA  VAL A 215     -39.921   4.087  25.311  1.00 65.32           C  
ATOM   3494  HA  VAL A 215     -38.891   4.138  25.664  1.00 65.32           H  
ATOM   3495  C   VAL A 215     -40.018   5.018  24.084  1.00 65.32           C  
ATOM   3496  CB  VAL A 215     -40.230   2.606  24.969  1.00 65.32           C  
ATOM   3497  HB  VAL A 215     -41.193   2.557  24.461  1.00 65.32           H  
ATOM   3498  O   VAL A 215     -39.261   4.878  23.126  1.00 65.32           O  
ATOM   3499  CG1 VAL A 215     -39.182   1.917  24.096  1.00 65.32           C  
ATOM   3500 HG11 VAL A 215     -39.519   0.911  23.847  1.00 65.32           H  
ATOM   3501 HG12 VAL A 215     -38.246   1.845  24.651  1.00 65.32           H  
ATOM   3502 HG13 VAL A 215     -39.052   2.451  23.155  1.00 65.32           H  
ATOM   3503  CG2 VAL A 215     -40.299   1.727  26.232  1.00 65.32           C  
ATOM   3504 HG21 VAL A 215     -41.145   2.011  26.858  1.00 65.32           H  
ATOM   3505 HG22 VAL A 215     -40.445   0.682  25.958  1.00 65.32           H  
ATOM   3506 HG23 VAL A 215     -39.383   1.825  26.814  1.00 65.32           H  
ATOM   3507  N   HIS A 216     -40.927   5.994  24.085  1.00 58.92           N  
ATOM   3508  H   HIS A 216     -41.468   6.163  24.921  1.00 58.92           H  
ATOM   3509  CA  HIS A 216     -41.362   6.637  22.847  1.00 58.92           C  
ATOM   3510  HA  HIS A 216     -41.194   5.906  22.057  1.00 58.92           H  
ATOM   3511  C   HIS A 216     -40.537   7.869  22.418  1.00 58.92           C  
ATOM   3512  CB  HIS A 216     -42.884   6.849  22.873  1.00 58.92           C  
ATOM   3513  HB2 HIS A 216     -43.287   6.687  23.873  1.00 58.92           H  
ATOM   3514  HB3 HIS A 216     -43.114   7.877  22.590  1.00 58.92           H  
ATOM   3515  O   HIS A 216     -40.173   8.724  23.222  1.00 58.92           O  
ATOM   3516  CG  HIS A 216     -43.572   5.920  21.904  1.00 58.92           C  
ATOM   3517  CD2 HIS A 216     -43.852   4.591  22.086  1.00 58.92           C  
ATOM   3518  HD2 HIS A 216     -43.669   4.015  22.982  1.00 58.92           H  
ATOM   3519  ND1 HIS A 216     -43.921   6.236  20.611  1.00 58.92           N  
ATOM   3520  HD1 HIS A 216     -43.893   7.155  20.194  1.00 58.92           H  
ATOM   3521  CE1 HIS A 216     -44.420   5.128  20.034  1.00 58.92           C  
ATOM   3522  HE1 HIS A 216     -44.821   5.072  19.033  1.00 58.92           H  
ATOM   3523  NE2 HIS A 216     -44.366   4.093  20.888  1.00 58.92           N  
ATOM   3524  N   ASN A 217     -40.278   7.915  21.104  1.00 55.08           N  
ATOM   3525  H   ASN A 217     -40.699   7.160  20.582  1.00 55.08           H  
ATOM   3526  CA  ASN A 217     -39.753   8.994  20.245  1.00 55.08           C  
ATOM   3527  HA  ASN A 217     -40.135   8.749  19.254  1.00 55.08           H  
ATOM   3528  C   ASN A 217     -38.234   9.089  19.987  1.00 55.08           C  
ATOM   3529  CB  ASN A 217     -40.422  10.347  20.567  1.00 55.08           C  
ATOM   3530  HB2 ASN A 217     -40.083  11.089  19.844  1.00 55.08           H  
ATOM   3531  HB3 ASN A 217     -40.125  10.686  21.560  1.00 55.08           H  
ATOM   3532  O   ASN A 217     -37.869   9.576  18.927  1.00 55.08           O  
ATOM   3533  CG  ASN A 217     -41.944  10.302  20.494  1.00 55.08           C  
ATOM   3534  ND2 ASN A 217     -42.607  11.360  20.892  1.00 55.08           N  
ATOM   3535 HD21 ASN A 217     -43.612  11.322  20.795  1.00 55.08           H  
ATOM   3536 HD22 ASN A 217     -42.131  12.201  21.186  1.00 55.08           H  
ATOM   3537  OD1 ASN A 217     -42.555   9.320  20.095  1.00 55.08           O  
ATOM   3538  N   SER A 218     -37.337   8.575  20.840  1.00 60.97           N  
ATOM   3539  H   SER A 218     -37.682   8.180  21.703  1.00 60.97           H  
ATOM   3540  CA  SER A 218     -35.866   8.669  20.603  1.00 60.97           C  
ATOM   3541  HA  SER A 218     -35.689   9.228  19.684  1.00 60.97           H  
ATOM   3542  C   SER A 218     -35.142   7.332  20.388  1.00 60.97           C  
ATOM   3543  CB  SER A 218     -35.184   9.477  21.711  1.00 60.97           C  
ATOM   3544  HB2 SER A 218     -35.637  10.467  21.767  1.00 60.97           H  
ATOM   3545  HB3 SER A 218     -34.128   9.597  21.469  1.00 60.97           H  
ATOM   3546  O   SER A 218     -33.916   7.289  20.247  1.00 60.97           O  
ATOM   3547  OG  SER A 218     -35.309   8.823  22.965  1.00 60.97           O  
ATOM   3548  HG  SER A 218     -36.196   8.999  23.286  1.00 60.97           H  
ATOM   3549  N   ILE A 219     -35.879   6.215  20.384  1.00 69.78           N  
ATOM   3550  H   ILE A 219     -36.879   6.301  20.494  1.00 69.78           H  
ATOM   3551  CA  ILE A 219     -35.286   4.876  20.256  1.00 69.78           C  
ATOM   3552  HA  ILE A 219     -34.323   4.918  20.766  1.00 69.78           H  
ATOM   3553  C   ILE A 219     -34.923   4.512  18.819  1.00 69.78           C  
ATOM   3554  CB  ILE A 219     -36.162   3.816  20.966  1.00 69.78           C  
ATOM   3555  HB  ILE A 219     -37.039   4.314  21.380  1.00 69.78           H  
ATOM   3556  O   ILE A 219     -34.006   3.716  18.614  1.00 69.78           O  
ATOM   3557  CG1 ILE A 219     -35.344   3.240  22.137  1.00 69.78           C  
ATOM   3558 HG12 ILE A 219     -34.781   4.036  22.625  1.00 69.78           H  
ATOM   3559 HG13 ILE A 219     -34.642   2.499  21.758  1.00 69.78           H  
ATOM   3560  CG2 ILE A 219     -36.667   2.684  20.045  1.00 69.78           C  
ATOM   3561 HG21 ILE A 219     -35.836   2.100  19.649  1.00 69.78           H  
ATOM   3562 HG22 ILE A 219     -37.317   2.012  20.606  1.00 69.78           H  
ATOM   3563 HG23 ILE A 219     -37.249   3.101  19.223  1.00 69.78           H  
ATOM   3564  CD1 ILE A 219     -36.212   2.609  23.211  1.00 69.78           C  
ATOM   3565 HD11 ILE A 219     -35.574   2.210  24.000  1.00 69.78           H  
ATOM   3566 HD12 ILE A 219     -36.799   1.797  22.783  1.00 69.78           H  
ATOM   3567 HD13 ILE A 219     -36.861   3.375  23.636  1.00 69.78           H  
ATOM   3568  N   SER A 220     -35.572   5.118  17.823  1.00 72.66           N  
ATOM   3569  H   SER A 220     -36.261   5.828  18.026  1.00 72.66           H  
ATOM   3570  CA  SER A 220     -35.169   4.961  16.422  1.00 72.66           C  
ATOM   3571  HA  SER A 220     -35.320   3.926  16.117  1.00 72.66           H  
ATOM   3572  C   SER A 220     -33.685   5.286  16.256  1.00 72.66           C  
ATOM   3573  CB  SER A 220     -36.019   5.861  15.519  1.00 72.66           C  
ATOM   3574  HB2 SER A 220     -37.019   5.433  15.450  1.00 72.66           H  
ATOM   3575  HB3 SER A 220     -35.590   5.901  14.518  1.00 72.66           H  
ATOM   3576  O   SER A 220     -32.942   4.500  15.677  1.00 72.66           O  
ATOM   3577  OG  SER A 220     -36.123   7.168  16.058  1.00 72.66           O  
ATOM   3578  HG  SER A 220     -35.403   7.733  15.769  1.00 72.66           H  
ATOM   3579  N   ASP A 221     -33.221   6.365  16.888  1.00 78.27           N  
ATOM   3580  H   ASP A 221     -33.907   6.983  17.297  1.00 78.27           H  
ATOM   3581  CA  ASP A 221     -31.875   6.919  16.717  1.00 78.27           C  
ATOM   3582  HA  ASP A 221     -31.693   7.098  15.657  1.00 78.27           H  
ATOM   3583  C   ASP A 221     -30.751   6.009  17.224  1.00 78.27           C  
ATOM   3584  CB  ASP A 221     -31.805   8.291  17.393  1.00 78.27           C  
ATOM   3585  HB2 ASP A 221     -30.798   8.690  17.275  1.00 78.27           H  
ATOM   3586  HB3 ASP A 221     -31.993   8.170  18.460  1.00 78.27           H  
ATOM   3587  O   ASP A 221     -29.594   6.169  16.833  1.00 78.27           O  
ATOM   3588  CG  ASP A 221     -32.797   9.307  16.817  1.00 78.27           C  
ATOM   3589  OD1 ASP A 221     -33.485   8.979  15.820  1.00 78.27           O  
ATOM   3590  OD2 ASP A 221     -32.858  10.386  17.436  1.00 78.27           O  
ATOM   3591  N   ILE A 222     -31.062   5.039  18.092  1.00 82.63           N  
ATOM   3592  H   ILE A 222     -32.036   4.925  18.333  1.00 82.63           H  
ATOM   3593  CA  ILE A 222     -30.071   4.086  18.614  1.00 82.63           C  
ATOM   3594  HA  ILE A 222     -29.078   4.519  18.490  1.00 82.63           H  
ATOM   3595  C   ILE A 222     -30.039   2.770  17.845  1.00 82.63           C  
ATOM   3596  CB  ILE A 222     -30.247   3.825  20.119  1.00 82.63           C  
ATOM   3597  HB  ILE A 222     -29.448   3.153  20.433  1.00 82.63           H  
ATOM   3598  O   ILE A 222     -29.025   2.074  17.914  1.00 82.63           O  
ATOM   3599  CG1 ILE A 222     -31.592   3.170  20.477  1.00 82.63           C  
ATOM   3600 HG12 ILE A 222     -32.383   3.902  20.318  1.00 82.63           H  
ATOM   3601 HG13 ILE A 222     -31.767   2.304  19.838  1.00 82.63           H  
ATOM   3602  CG2 ILE A 222     -30.090   5.132  20.892  1.00 82.63           C  
ATOM   3603 HG21 ILE A 222     -29.112   5.566  20.682  1.00 82.63           H  
ATOM   3604 HG22 ILE A 222     -30.177   4.914  21.957  1.00 82.63           H  
ATOM   3605 HG23 ILE A 222     -30.885   5.822  20.612  1.00 82.63           H  
ATOM   3606  CD1 ILE A 222     -31.694   2.712  21.934  1.00 82.63           C  
ATOM   3607 HD11 ILE A 222     -31.994   3.553  22.559  1.00 82.63           H  
ATOM   3608 HD12 ILE A 222     -30.735   2.321  22.272  1.00 82.63           H  
ATOM   3609 HD13 ILE A 222     -32.446   1.928  22.020  1.00 82.63           H  
ATOM   3610  N   ILE A 223     -31.102   2.426  17.109  1.00 86.31           N  
ATOM   3611  H   ILE A 223     -31.872   3.076  17.041  1.00 86.31           H  
ATOM   3612  CA  ILE A 223     -31.188   1.176  16.340  1.00 86.31           C  
ATOM   3613  HA  ILE A 223     -31.124   0.350  17.049  1.00 86.31           H  
ATOM   3614  C   ILE A 223     -29.978   0.997  15.402  1.00 86.31           C  
ATOM   3615  CB  ILE A 223     -32.562   1.058  15.633  1.00 86.31           C  
ATOM   3616  HB  ILE A 223     -32.818   2.010  15.168  1.00 86.31           H  
ATOM   3617  O   ILE A 223     -29.376  -0.081  15.454  1.00 86.31           O  
ATOM   3618  CG1 ILE A 223     -33.641   0.724  16.685  1.00 86.31           C  
ATOM   3619 HG12 ILE A 223     -33.633   1.495  17.456  1.00 86.31           H  
ATOM   3620 HG13 ILE A 223     -33.398  -0.225  17.163  1.00 86.31           H  
ATOM   3621  CG2 ILE A 223     -32.536  -0.002  14.523  1.00 86.31           C  
ATOM   3622 HG21 ILE A 223     -33.516  -0.103  14.057  1.00 86.31           H  
ATOM   3623 HG22 ILE A 223     -32.213  -0.966  14.915  1.00 86.31           H  
ATOM   3624 HG23 ILE A 223     -31.859   0.332  13.736  1.00 86.31           H  
ATOM   3625  CD1 ILE A 223     -35.067   0.632  16.134  1.00 86.31           C  
ATOM   3626 HD11 ILE A 223     -35.303   1.530  15.562  1.00 86.31           H  
ATOM   3627 HD12 ILE A 223     -35.763   0.548  16.968  1.00 86.31           H  
ATOM   3628 HD13 ILE A 223     -35.186  -0.247  15.500  1.00 86.31           H  
ATOM   3629  N   PRO A 224     -29.519   2.022  14.645  1.00 87.66           N  
ATOM   3630  CA  PRO A 224     -28.296   1.921  13.846  1.00 87.66           C  
ATOM   3631  HA  PRO A 224     -28.452   1.199  13.045  1.00 87.66           H  
ATOM   3632  C   PRO A 224     -27.065   1.500  14.654  1.00 87.66           C  
ATOM   3633  CB  PRO A 224     -28.096   3.302  13.218  1.00 87.66           C  
ATOM   3634  HB2 PRO A 224     -27.644   3.228  12.228  1.00 87.66           H  
ATOM   3635  HB3 PRO A 224     -27.487   3.932  13.866  1.00 87.66           H  
ATOM   3636  O   PRO A 224     -26.305   0.641  14.214  1.00 87.66           O  
ATOM   3637  CG  PRO A 224     -29.504   3.883  13.146  1.00 87.66           C  
ATOM   3638  HG2 PRO A 224     -29.491   4.972  13.180  1.00 87.66           H  
ATOM   3639  HG3 PRO A 224     -30.003   3.541  12.239  1.00 87.66           H  
ATOM   3640  CD  PRO A 224     -30.187   3.293  14.375  1.00 87.66           C  
ATOM   3641  HD2 PRO A 224     -30.052   3.971  15.218  1.00 87.66           H  
ATOM   3642  HD3 PRO A 224     -31.247   3.155  14.166  1.00 87.66           H  
ATOM   3643  N   SER A 225     -26.876   2.061  15.849  1.00 89.81           N  
ATOM   3644  H   SER A 225     -27.555   2.733  16.177  1.00 89.81           H  
ATOM   3645  CA  SER A 225     -25.730   1.758  16.715  1.00 89.81           C  
ATOM   3646  HA  SER A 225     -24.816   1.808  16.124  1.00 89.81           H  
ATOM   3647  C   SER A 225     -25.814   0.354  17.319  1.00 89.81           C  
ATOM   3648  CB  SER A 225     -25.631   2.799  17.830  1.00 89.81           C  
ATOM   3649  HB2 SER A 225     -26.565   2.820  18.391  1.00 89.81           H  
ATOM   3650  HB3 SER A 225     -24.814   2.536  18.502  1.00 89.81           H  
ATOM   3651  O   SER A 225     -24.809  -0.350  17.382  1.00 89.81           O  
ATOM   3652  OG  SER A 225     -25.382   4.073  17.269  1.00 89.81           O  
ATOM   3653  HG  SER A 225     -25.602   4.751  17.911  1.00 89.81           H  
ATOM   3654  N   ILE A 226     -27.009  -0.090  17.717  1.00 91.48           N  
ATOM   3655  H   ILE A 226     -27.802   0.530  17.627  1.00 91.48           H  
ATOM   3656  CA  ILE A 226     -27.228  -1.448  18.239  1.00 91.48           C  
ATOM   3657  HA  ILE A 226     -26.518  -1.636  19.045  1.00 91.48           H  
ATOM   3658  C   ILE A 226     -26.963  -2.481  17.135  1.00 91.48           C  
ATOM   3659  CB  ILE A 226     -28.660  -1.584  18.803  1.00 91.48           C  
ATOM   3660  HB  ILE A 226     -29.359  -1.388  17.990  1.00 91.48           H  
ATOM   3661  O   ILE A 226     -26.277  -3.477  17.374  1.00 91.48           O  
ATOM   3662  CG1 ILE A 226     -28.923  -0.578  19.947  1.00 91.48           C  
ATOM   3663 HG12 ILE A 226     -28.408  -0.897  20.853  1.00 91.48           H  
ATOM   3664 HG13 ILE A 226     -28.536   0.409  19.694  1.00 91.48           H  
ATOM   3665  CG2 ILE A 226     -28.928  -2.998  19.352  1.00 91.48           C  
ATOM   3666 HG21 ILE A 226     -28.403  -3.139  20.296  1.00 91.48           H  
ATOM   3667 HG22 ILE A 226     -28.602  -3.764  18.649  1.00 91.48           H  
ATOM   3668 HG23 ILE A 226     -29.995  -3.135  19.523  1.00 91.48           H  
ATOM   3669  CD1 ILE A 226     -30.417  -0.424  20.236  1.00 91.48           C  
ATOM   3670 HD11 ILE A 226     -30.826  -1.351  20.637  1.00 91.48           H  
ATOM   3671 HD12 ILE A 226     -30.561   0.369  20.971  1.00 91.48           H  
ATOM   3672 HD13 ILE A 226     -30.951  -0.153  19.325  1.00 91.48           H  
ATOM   3673  N   ALA A 227     -27.459  -2.224  15.920  1.00 91.96           N  
ATOM   3674  H   ALA A 227     -28.031  -1.401  15.794  1.00 91.96           H  
ATOM   3675  CA  ALA A 227     -27.226  -3.075  14.758  1.00 91.96           C  
ATOM   3676  HA  ALA A 227     -27.498  -4.098  15.015  1.00 91.96           H  
ATOM   3677  C   ALA A 227     -25.751  -3.095  14.345  1.00 91.96           C  
ATOM   3678  CB  ALA A 227     -28.121  -2.594  13.613  1.00 91.96           C  
ATOM   3679  HB1 ALA A 227     -28.015  -3.262  12.758  1.00 91.96           H  
ATOM   3680  HB2 ALA A 227     -29.164  -2.593  13.931  1.00 91.96           H  
ATOM   3681  HB3 ALA A 227     -27.836  -1.585  13.315  1.00 91.96           H  
ATOM   3682  O   ALA A 227     -25.200  -4.169  14.105  1.00 91.96           O  
ATOM   3683  N   LYS A 228     -25.089  -1.931  14.338  1.00 93.03           N  
ATOM   3684  H   LYS A 228     -25.619  -1.087  14.506  1.00 93.03           H  
ATOM   3685  CA  LYS A 228     -23.646  -1.800  14.094  1.00 93.03           C  
ATOM   3686  HA  LYS A 228     -23.424  -2.152  13.086  1.00 93.03           H  
ATOM   3687  C   LYS A 228     -22.814  -2.661  15.046  1.00 93.03           C  
ATOM   3688  CB  LYS A 228     -23.249  -0.319  14.219  1.00 93.03           C  
ATOM   3689  HB2 LYS A 228     -23.481   0.024  15.227  1.00 93.03           H  
ATOM   3690  HB3 LYS A 228     -23.831   0.274  13.514  1.00 93.03           H  
ATOM   3691  O   LYS A 228     -21.806  -3.196  14.604  1.00 93.03           O  
ATOM   3692  CG  LYS A 228     -21.756  -0.078  13.952  1.00 93.03           C  
ATOM   3693  HG2 LYS A 228     -21.158  -0.685  14.632  1.00 93.03           H  
ATOM   3694  HG3 LYS A 228     -21.518  -0.355  12.925  1.00 93.03           H  
ATOM   3695  CD  LYS A 228     -21.380   1.386  14.192  1.00 93.03           C  
ATOM   3696  HD2 LYS A 228     -21.698   1.669  15.195  1.00 93.03           H  
ATOM   3697  HD3 LYS A 228     -21.881   2.019  13.460  1.00 93.03           H  
ATOM   3698  CE  LYS A 228     -19.858   1.530  14.078  1.00 93.03           C  
ATOM   3699  HE2 LYS A 228     -19.558   1.318  13.052  1.00 93.03           H  
ATOM   3700  HE3 LYS A 228     -19.398   0.779  14.721  1.00 93.03           H  
ATOM   3701  NZ  LYS A 228     -19.400   2.880  14.492  1.00 93.03           N  
ATOM   3702  HZ1 LYS A 228     -19.819   3.602  13.923  1.00 93.03           H  
ATOM   3703  HZ2 LYS A 228     -18.395   2.950  14.432  1.00 93.03           H  
ATOM   3704  HZ3 LYS A 228     -19.655   3.047  15.455  1.00 93.03           H  
ATOM   3705  N   ASN A 229     -23.229  -2.789  16.307  1.00 93.17           N  
ATOM   3706  H   ASN A 229     -24.028  -2.242  16.596  1.00 93.17           H  
ATOM   3707  CA  ASN A 229     -22.530  -3.576  17.328  1.00 93.17           C  
ATOM   3708  HA  ASN A 229     -21.465  -3.585  17.100  1.00 93.17           H  
ATOM   3709  C   ASN A 229     -22.958  -5.057  17.365  1.00 93.17           C  
ATOM   3710  CB  ASN A 229     -22.722  -2.889  18.696  1.00 93.17           C  
ATOM   3711  HB2 ASN A 229     -22.318  -3.534  19.476  1.00 93.17           H  
ATOM   3712  HB3 ASN A 229     -23.786  -2.752  18.889  1.00 93.17           H  
ATOM   3713  O   ASN A 229     -22.483  -5.806  18.213  1.00 93.17           O  
ATOM   3714  CG  ASN A 229     -22.018  -1.546  18.823  1.00 93.17           C  
ATOM   3715  ND2 ASN A 229     -22.256  -0.830  19.899  1.00 93.17           N  
ATOM   3716 HD21 ASN A 229     -22.840  -1.173  20.648  1.00 93.17           H  
ATOM   3717 HD22 ASN A 229     -21.717   0.018  20.001  1.00 93.17           H  
ATOM   3718  OD1 ASN A 229     -21.242  -1.114  17.983  1.00 93.17           O  
ATOM   3719  N   GLY A 230     -23.882  -5.494  16.502  1.00 94.64           N  
ATOM   3720  H   GLY A 230     -24.217  -4.859  15.792  1.00 94.64           H  
ATOM   3721  CA  GLY A 230     -24.292  -6.899  16.431  1.00 94.64           C  
ATOM   3722  HA2 GLY A 230     -23.401  -7.525  16.475  1.00 94.64           H  
ATOM   3723  HA3 GLY A 230     -24.770  -7.069  15.466  1.00 94.64           H  
ATOM   3724  C   GLY A 230     -25.242  -7.357  17.548  1.00 94.64           C  
ATOM   3725  O   GLY A 230     -25.472  -8.558  17.706  1.00 94.64           O  
ATOM   3726  N   ASN A 231     -25.831  -6.432  18.314  1.00 93.95           N  
ATOM   3727  H   ASN A 231     -25.635  -5.465  18.099  1.00 93.95           H  
ATOM   3728  CA  ASN A 231     -26.627  -6.729  19.513  1.00 93.95           C  
ATOM   3729  HA  ASN A 231     -26.150  -7.562  20.028  1.00 93.95           H  
ATOM   3730  C   ASN A 231     -28.060  -7.205  19.188  1.00 93.95           C  
ATOM   3731  CB  ASN A 231     -26.578  -5.509  20.454  1.00 93.95           C  
ATOM   3732  HB2 ASN A 231     -27.366  -5.580  21.205  1.00 93.95           H  
ATOM   3733  HB3 ASN A 231     -26.730  -4.602  19.869  1.00 93.95           H  
ATOM   3734  O   ASN A 231     -29.053  -6.563  19.540  1.00 93.95           O  
ATOM   3735  CG  ASN A 231     -25.270  -5.384  21.210  1.00 93.95           C  
ATOM   3736  ND2 ASN A 231     -24.890  -4.189  21.598  1.00 93.95           N  
ATOM   3737 HD21 ASN A 231     -24.006  -4.154  22.086  1.00 93.95           H  
ATOM   3738 HD22 ASN A 231     -25.448  -3.367  21.420  1.00 93.95           H  
ATOM   3739  OD1 ASN A 231     -24.609  -6.358  21.513  1.00 93.95           O  
ATOM   3740  N   LEU A 232     -28.184  -8.377  18.553  1.00 93.87           N  
ATOM   3741  H   LEU A 232     -27.324  -8.804  18.240  1.00 93.87           H  
ATOM   3742  CA  LEU A 232     -29.458  -8.949  18.093  1.00 93.87           C  
ATOM   3743  HA  LEU A 232     -29.871  -8.283  17.335  1.00 93.87           H  
ATOM   3744  C   LEU A 232     -30.511  -9.089  19.204  1.00 93.87           C  
ATOM   3745  CB  LEU A 232     -29.177 -10.322  17.453  1.00 93.87           C  
ATOM   3746  HB2 LEU A 232     -28.697 -10.960  18.195  1.00 93.87           H  
ATOM   3747  HB3 LEU A 232     -28.477 -10.188  16.628  1.00 93.87           H  
ATOM   3748  O   LEU A 232     -31.687  -8.814  18.978  1.00 93.87           O  
ATOM   3749  CG  LEU A 232     -30.434 -11.047  16.927  1.00 93.87           C  
ATOM   3750  HG  LEU A 232     -31.130 -11.228  17.746  1.00 93.87           H  
ATOM   3751  CD1 LEU A 232     -31.148 -10.260  15.832  1.00 93.87           C  
ATOM   3752 HD11 LEU A 232     -31.992 -10.835  15.450  1.00 93.87           H  
ATOM   3753 HD12 LEU A 232     -30.469 -10.054  15.005  1.00 93.87           H  
ATOM   3754 HD13 LEU A 232     -31.541  -9.320  16.221  1.00 93.87           H  
ATOM   3755  CD2 LEU A 232     -30.031 -12.404  16.359  1.00 93.87           C  
ATOM   3756 HD21 LEU A 232     -30.907 -12.922  15.969  1.00 93.87           H  
ATOM   3757 HD22 LEU A 232     -29.326 -12.245  15.543  1.00 93.87           H  
ATOM   3758 HD23 LEU A 232     -29.564 -13.013  17.133  1.00 93.87           H  
ATOM   3759  N   LYS A 233     -30.108  -9.509  20.411  1.00 94.50           N  
ATOM   3760  H   LYS A 233     -29.122  -9.687  20.539  1.00 94.50           H  
ATOM   3761  CA  LYS A 233     -31.038  -9.689  21.541  1.00 94.50           C  
ATOM   3762  HA  LYS A 233     -31.839 -10.365  21.240  1.00 94.50           H  
ATOM   3763  C   LYS A 233     -31.729  -8.376  21.920  1.00 94.50           C  
ATOM   3764  CB  LYS A 233     -30.313 -10.281  22.763  1.00 94.50           C  
ATOM   3765  HB2 LYS A 233     -30.993 -10.240  23.615  1.00 94.50           H  
ATOM   3766  HB3 LYS A 233     -29.442  -9.668  22.998  1.00 94.50           H  
ATOM   3767  O   LYS A 233     -32.919  -8.385  22.209  1.00 94.50           O  
ATOM   3768  CG  LYS A 233     -29.878 -11.745  22.571  1.00 94.50           C  
ATOM   3769  HG2 LYS A 233     -30.760 -12.356  22.379  1.00 94.50           H  
ATOM   3770  HG3 LYS A 233     -29.210 -11.814  21.713  1.00 94.50           H  
ATOM   3771  CD  LYS A 233     -29.149 -12.283  23.817  1.00 94.50           C  
ATOM   3772  HD2 LYS A 233     -29.811 -12.214  24.681  1.00 94.50           H  
ATOM   3773  HD3 LYS A 233     -28.269 -11.667  24.001  1.00 94.50           H  
ATOM   3774  CE  LYS A 233     -28.718 -13.746  23.615  1.00 94.50           C  
ATOM   3775  HE2 LYS A 233     -28.138 -13.811  22.694  1.00 94.50           H  
ATOM   3776  HE3 LYS A 233     -29.609 -14.359  23.485  1.00 94.50           H  
ATOM   3777  NZ  LYS A 233     -27.904 -14.272  24.747  1.00 94.50           N  
ATOM   3778  HZ1 LYS A 233     -28.411 -14.246  25.620  1.00 94.50           H  
ATOM   3779  HZ2 LYS A 233     -27.643 -15.234  24.583  1.00 94.50           H  
ATOM   3780  HZ3 LYS A 233     -27.046 -13.750  24.858  1.00 94.50           H  
ATOM   3781  N   ILE A 234     -30.996  -7.262  21.893  1.00 91.32           N  
ATOM   3782  H   ILE A 234     -30.047  -7.317  21.554  1.00 91.32           H  
ATOM   3783  CA  ILE A 234     -31.544  -5.937  22.203  1.00 91.32           C  
ATOM   3784  HA  ILE A 234     -32.192  -6.017  23.076  1.00 91.32           H  
ATOM   3785  C   ILE A 234     -32.426  -5.448  21.055  1.00 91.32           C  
ATOM   3786  CB  ILE A 234     -30.417  -4.943  22.548  1.00 91.32           C  
ATOM   3787  HB  ILE A 234     -29.686  -4.946  21.739  1.00 91.32           H  
ATOM   3788  O   ILE A 234     -33.517  -4.958  21.322  1.00 91.32           O  
ATOM   3789  CG1 ILE A 234     -29.733  -5.378  23.861  1.00 91.32           C  
ATOM   3790 HG12 ILE A 234     -30.427  -5.240  24.690  1.00 91.32           H  
ATOM   3791 HG13 ILE A 234     -29.489  -6.440  23.816  1.00 91.32           H  
ATOM   3792  CG2 ILE A 234     -30.969  -3.517  22.708  1.00 91.32           C  
ATOM   3793 HG21 ILE A 234     -30.168  -2.823  22.964  1.00 91.32           H  
ATOM   3794 HG22 ILE A 234     -31.422  -3.172  21.779  1.00 91.32           H  
ATOM   3795 HG23 ILE A 234     -31.727  -3.484  23.491  1.00 91.32           H  
ATOM   3796  CD1 ILE A 234     -28.434  -4.628  24.169  1.00 91.32           C  
ATOM   3797 HD11 ILE A 234     -27.622  -5.355  24.181  1.00 91.32           H  
ATOM   3798 HD12 ILE A 234     -28.212  -3.876  23.412  1.00 91.32           H  
ATOM   3799 HD13 ILE A 234     -28.502  -4.153  25.147  1.00 91.32           H  
ATOM   3800  N   LEU A 235     -32.013  -5.649  19.796  1.00 88.86           N  
ATOM   3801  H   LEU A 235     -31.097  -6.041  19.633  1.00 88.86           H  
ATOM   3802  CA  LEU A 235     -32.863  -5.322  18.644  1.00 88.86           C  
ATOM   3803  HA  LEU A 235     -33.068  -4.252  18.652  1.00 88.86           H  
ATOM   3804  C   LEU A 235     -34.226  -6.011  18.739  1.00 88.86           C  
ATOM   3805  CB  LEU A 235     -32.177  -5.704  17.323  1.00 88.86           C  
ATOM   3806  HB2 LEU A 235     -32.927  -5.699  16.532  1.00 88.86           H  
ATOM   3807  HB3 LEU A 235     -31.791  -6.720  17.401  1.00 88.86           H  
ATOM   3808  O   LEU A 235     -35.240  -5.330  18.648  1.00 88.86           O  
ATOM   3809  CG  LEU A 235     -31.048  -4.760  16.896  1.00 88.86           C  
ATOM   3810  HG  LEU A 235     -30.318  -4.699  17.703  1.00 88.86           H  
ATOM   3811  CD1 LEU A 235     -30.353  -5.342  15.670  1.00 88.86           C  
ATOM   3812 HD11 LEU A 235     -29.912  -6.308  15.916  1.00 88.86           H  
ATOM   3813 HD12 LEU A 235     -31.071  -5.464  14.859  1.00 88.86           H  
ATOM   3814 HD13 LEU A 235     -29.564  -4.664  15.343  1.00 88.86           H  
ATOM   3815  CD2 LEU A 235     -31.546  -3.358  16.540  1.00 88.86           C  
ATOM   3816 HD21 LEU A 235     -31.975  -2.866  17.413  1.00 88.86           H  
ATOM   3817 HD22 LEU A 235     -32.300  -3.423  15.755  1.00 88.86           H  
ATOM   3818 HD23 LEU A 235     -30.716  -2.749  16.182  1.00 88.86           H  
ATOM   3819  N   LYS A 236     -34.257  -7.321  19.014  1.00 89.09           N  
ATOM   3820  H   LYS A 236     -33.378  -7.817  19.052  1.00 89.09           H  
ATOM   3821  CA  LYS A 236     -35.509  -8.076  19.191  1.00 89.09           C  
ATOM   3822  HA  LYS A 236     -36.105  -8.000  18.282  1.00 89.09           H  
ATOM   3823  C   LYS A 236     -36.398  -7.499  20.297  1.00 89.09           C  
ATOM   3824  CB  LYS A 236     -35.200  -9.557  19.469  1.00 89.09           C  
ATOM   3825  HB2 LYS A 236     -34.443  -9.641  20.248  1.00 89.09           H  
ATOM   3826  HB3 LYS A 236     -36.113 -10.036  19.822  1.00 89.09           H  
ATOM   3827  O   LYS A 236     -37.604  -7.387  20.118  1.00 89.09           O  
ATOM   3828  CG  LYS A 236     -34.734 -10.287  18.203  1.00 89.09           C  
ATOM   3829  HG2 LYS A 236     -33.798  -9.862  17.841  1.00 89.09           H  
ATOM   3830  HG3 LYS A 236     -35.501 -10.151  17.440  1.00 89.09           H  
ATOM   3831  CD  LYS A 236     -34.567 -11.794  18.439  1.00 89.09           C  
ATOM   3832  HD2 LYS A 236     -35.504 -12.183  18.835  1.00 89.09           H  
ATOM   3833  HD3 LYS A 236     -33.766 -11.971  19.157  1.00 89.09           H  
ATOM   3834  CE  LYS A 236     -34.253 -12.484  17.104  1.00 89.09           C  
ATOM   3835  HE2 LYS A 236     -33.231 -12.248  16.809  1.00 89.09           H  
ATOM   3836  HE3 LYS A 236     -34.915 -12.063  16.347  1.00 89.09           H  
ATOM   3837  NZ  LYS A 236     -34.468 -13.954  17.163  1.00 89.09           N  
ATOM   3838  HZ1 LYS A 236     -33.877 -14.404  17.848  1.00 89.09           H  
ATOM   3839  HZ2 LYS A 236     -34.310 -14.370  16.256  1.00 89.09           H  
ATOM   3840  HZ3 LYS A 236     -35.433 -14.149  17.387  1.00 89.09           H  
ATOM   3841  N   LEU A 237     -35.810  -7.113  21.432  1.00 87.09           N  
ATOM   3842  H   LEU A 237     -34.807  -7.202  21.506  1.00 87.09           H  
ATOM   3843  CA  LEU A 237     -36.563  -6.527  22.547  1.00 87.09           C  
ATOM   3844  HA  LEU A 237     -37.394  -7.187  22.798  1.00 87.09           H  
ATOM   3845  C   LEU A 237     -37.189  -5.176  22.193  1.00 87.09           C  
ATOM   3846  CB  LEU A 237     -35.644  -6.358  23.768  1.00 87.09           C  
ATOM   3847  HB2 LEU A 237     -34.736  -5.845  23.450  1.00 87.09           H  
ATOM   3848  HB3 LEU A 237     -36.140  -5.717  24.495  1.00 87.09           H  
ATOM   3849  O   LEU A 237     -38.303  -4.900  22.632  1.00 87.09           O  
ATOM   3850  CG  LEU A 237     -35.271  -7.674  24.462  1.00 87.09           C  
ATOM   3851  HG  LEU A 237     -34.930  -8.404  23.728  1.00 87.09           H  
ATOM   3852  CD1 LEU A 237     -34.138  -7.414  25.455  1.00 87.09           C  
ATOM   3853 HD11 LEU A 237     -34.468  -6.715  26.224  1.00 87.09           H  
ATOM   3854 HD12 LEU A 237     -33.826  -8.357  25.905  1.00 87.09           H  
ATOM   3855 HD13 LEU A 237     -33.286  -6.985  24.927  1.00 87.09           H  
ATOM   3856  CD2 LEU A 237     -36.451  -8.281  25.225  1.00 87.09           C  
ATOM   3857 HD21 LEU A 237     -36.140  -9.196  25.728  1.00 87.09           H  
ATOM   3858 HD22 LEU A 237     -36.832  -7.568  25.956  1.00 87.09           H  
ATOM   3859 HD23 LEU A 237     -37.252  -8.532  24.530  1.00 87.09           H  
ATOM   3860  N   LEU A 238     -36.473  -4.340  21.437  1.00 83.03           N  
ATOM   3861  H   LEU A 238     -35.563  -4.636  21.113  1.00 83.03           H  
ATOM   3862  CA  LEU A 238     -36.946  -3.006  21.072  1.00 83.03           C  
ATOM   3863  HA  LEU A 238     -37.487  -2.580  21.917  1.00 83.03           H  
ATOM   3864  C   LEU A 238     -37.963  -3.053  19.928  1.00 83.03           C  
ATOM   3865  CB  LEU A 238     -35.754  -2.092  20.747  1.00 83.03           C  
ATOM   3866  HB2 LEU A 238     -36.147  -1.134  20.408  1.00 83.03           H  
ATOM   3867  HB3 LEU A 238     -35.192  -2.531  19.922  1.00 83.03           H  
ATOM   3868  O   LEU A 238     -39.003  -2.418  20.042  1.00 83.03           O  
ATOM   3869  CG  LEU A 238     -34.794  -1.835  21.925  1.00 83.03           C  
ATOM   3870  HG  LEU A 238     -34.332  -2.771  22.240  1.00 83.03           H  
ATOM   3871  CD1 LEU A 238     -33.687  -0.887  21.470  1.00 83.03           C  
ATOM   3872 HD11 LEU A 238     -34.112   0.080  21.202  1.00 83.03           H  
ATOM   3873 HD12 LEU A 238     -33.190  -1.311  20.598  1.00 83.03           H  
ATOM   3874 HD13 LEU A 238     -32.959  -0.757  22.272  1.00 83.03           H  
ATOM   3875  CD2 LEU A 238     -35.482  -1.221  23.144  1.00 83.03           C  
ATOM   3876 HD21 LEU A 238     -34.736  -0.983  23.903  1.00 83.03           H  
ATOM   3877 HD22 LEU A 238     -36.192  -1.931  23.567  1.00 83.03           H  
ATOM   3878 HD23 LEU A 238     -36.014  -0.317  22.849  1.00 83.03           H  
ATOM   3879  N   PHE A 239     -37.712  -3.844  18.879  1.00 79.06           N  
ATOM   3880  H   PHE A 239     -36.852  -4.373  18.858  1.00 79.06           H  
ATOM   3881  CA  PHE A 239     -38.627  -3.971  17.738  1.00 79.06           C  
ATOM   3882  HA  PHE A 239     -38.812  -2.982  17.318  1.00 79.06           H  
ATOM   3883  C   PHE A 239     -40.006  -4.519  18.136  1.00 79.06           C  
ATOM   3884  CB  PHE A 239     -37.990  -4.845  16.649  1.00 79.06           C  
ATOM   3885  HB2 PHE A 239     -37.335  -5.594  17.095  1.00 79.06           H  
ATOM   3886  HB3 PHE A 239     -38.791  -5.394  16.155  1.00 79.06           H  
ATOM   3887  O   PHE A 239     -41.008  -4.063  17.603  1.00 79.06           O  
ATOM   3888  CG  PHE A 239     -37.241  -4.075  15.576  1.00 79.06           C  
ATOM   3889  CD1 PHE A 239     -37.858  -3.852  14.333  1.00 79.06           C  
ATOM   3890  HD1 PHE A 239     -38.872  -4.188  14.169  1.00 79.06           H  
ATOM   3891  CD2 PHE A 239     -35.943  -3.577  15.799  1.00 79.06           C  
ATOM   3892  HD2 PHE A 239     -35.471  -3.716  16.760  1.00 79.06           H  
ATOM   3893  CE1 PHE A 239     -37.176  -3.188  13.301  1.00 79.06           C  
ATOM   3894  HE1 PHE A 239     -37.659  -3.047  12.345  1.00 79.06           H  
ATOM   3895  CE2 PHE A 239     -35.264  -2.893  14.773  1.00 79.06           C  
ATOM   3896  HE2 PHE A 239     -34.271  -2.506  14.944  1.00 79.06           H  
ATOM   3897  CZ  PHE A 239     -35.876  -2.707  13.520  1.00 79.06           C  
ATOM   3898  HZ  PHE A 239     -35.356  -2.191  12.727  1.00 79.06           H  
ATOM   3899  N   ASN A 240     -40.087  -5.412  19.129  1.00 72.69           N  
ATOM   3900  H   ASN A 240     -39.235  -5.822  19.484  1.00 72.69           H  
ATOM   3901  CA  ASN A 240     -41.372  -5.915  19.637  1.00 72.69           C  
ATOM   3902  HA  ASN A 240     -41.974  -6.254  18.794  1.00 72.69           H  
ATOM   3903  C   ASN A 240     -42.218  -4.853  20.373  1.00 72.69           C  
ATOM   3904  CB  ASN A 240     -41.106  -7.109  20.576  1.00 72.69           C  
ATOM   3905  HB2 ASN A 240     -42.018  -7.320  21.134  1.00 72.69           H  
ATOM   3906  HB3 ASN A 240     -40.321  -6.853  21.287  1.00 72.69           H  
ATOM   3907  O   ASN A 240     -43.351  -5.137  20.752  1.00 72.69           O  
ATOM   3908  CG  ASN A 240     -40.730  -8.394  19.862  1.00 72.69           C  
ATOM   3909  ND2 ASN A 240     -40.629  -9.483  20.587  1.00 72.69           N  
ATOM   3910 HD21 ASN A 240     -40.553 -10.327  20.037  1.00 72.69           H  
ATOM   3911 HD22 ASN A 240     -40.963  -9.479  21.541  1.00 72.69           H  
ATOM   3912  OD1 ASN A 240     -40.534  -8.471  18.666  1.00 72.69           O  
ATOM   3913  N   ARG A 241     -41.663  -3.671  20.672  1.00 66.82           N  
ATOM   3914  H   ARG A 241     -40.744  -3.477  20.301  1.00 66.82           H  
ATOM   3915  CA  ARG A 241     -42.278  -2.663  21.556  1.00 66.82           C  
ATOM   3916  HA  ARG A 241     -43.267  -3.002  21.865  1.00 66.82           H  
ATOM   3917  C   ARG A 241     -42.543  -1.322  20.881  1.00 66.82           C  
ATOM   3918  CB  ARG A 241     -41.385  -2.472  22.796  1.00 66.82           C  
ATOM   3919  HB2 ARG A 241     -40.355  -2.341  22.467  1.00 66.82           H  
ATOM   3920  HB3 ARG A 241     -41.672  -1.561  23.321  1.00 66.82           H  
ATOM   3921  O   ARG A 241     -43.169  -0.473  21.505  1.00 66.82           O  
ATOM   3922  CG  ARG A 241     -41.438  -3.636  23.795  1.00 66.82           C  
ATOM   3923  HG2 ARG A 241     -41.318  -4.586  23.273  1.00 66.82           H  
ATOM   3924  HG3 ARG A 241     -40.607  -3.520  24.491  1.00 66.82           H  
ATOM   3925  CD  ARG A 241     -42.747  -3.637  24.596  1.00 66.82           C  
ATOM   3926  HD2 ARG A 241     -42.894  -2.651  25.036  1.00 66.82           H  
ATOM   3927  HD3 ARG A 241     -43.573  -3.841  23.914  1.00 66.82           H  
ATOM   3928  NE  ARG A 241     -42.728  -4.653  25.667  1.00 66.82           N  
ATOM   3929  HE  ARG A 241     -41.877  -5.188  25.770  1.00 66.82           H  
ATOM   3930  NH1 ARG A 241     -44.891  -4.350  26.386  1.00 66.82           N  
ATOM   3931 HH11 ARG A 241     -45.670  -4.608  26.975  1.00 66.82           H  
ATOM   3932 HH12 ARG A 241     -45.027  -3.641  25.680  1.00 66.82           H  
ATOM   3933  NH2 ARG A 241     -43.625  -5.907  27.350  1.00 66.82           N  
ATOM   3934 HH21 ARG A 241     -42.770  -6.437  27.430  1.00 66.82           H  
ATOM   3935 HH22 ARG A 241     -44.426  -6.133  27.922  1.00 66.82           H  
ATOM   3936  CZ  ARG A 241     -43.742  -4.960  26.461  1.00 66.82           C  
ATOM   3937  N   THR A 242     -42.068  -1.105  19.660  1.00 61.29           N  
ATOM   3938  H   THR A 242     -41.558  -1.835  19.184  1.00 61.29           H  
ATOM   3939  CA  THR A 242     -42.204   0.180  18.972  1.00 61.29           C  
ATOM   3940  HA  THR A 242     -42.852   0.836  19.554  1.00 61.29           H  
ATOM   3941  C   THR A 242     -42.878   0.012  17.618  1.00 61.29           C  
ATOM   3942  CB  THR A 242     -40.848   0.898  18.841  1.00 61.29           C  
ATOM   3943  HB  THR A 242     -40.948   1.707  18.117  1.00 61.29           H  
ATOM   3944  O   THR A 242     -42.411  -0.740  16.766  1.00 61.29           O  
ATOM   3945  CG2 THR A 242     -40.400   1.490  20.176  1.00 61.29           C  
ATOM   3946 HG21 THR A 242     -40.150   0.691  20.874  1.00 61.29           H  
ATOM   3947 HG22 THR A 242     -39.532   2.129  20.017  1.00 61.29           H  
ATOM   3948 HG23 THR A 242     -41.203   2.095  20.597  1.00 61.29           H  
ATOM   3949  OG1 THR A 242     -39.806   0.035  18.442  1.00 61.29           O  
ATOM   3950  HG1 THR A 242     -39.164   0.552  17.950  1.00 61.29           H  
ATOM   3951  N   SER A 243     -43.943   0.786  17.379  1.00 57.81           N  
ATOM   3952  H   SER A 243     -44.334   1.344  18.124  1.00 57.81           H  
ATOM   3953  CA  SER A 243     -44.444   1.058  16.030  1.00 57.81           C  
ATOM   3954  HA  SER A 243     -44.525   0.123  15.476  1.00 57.81           H  
ATOM   3955  C   SER A 243     -43.425   1.962  15.329  1.00 57.81           C  
ATOM   3956  CB  SER A 243     -45.842   1.694  16.093  1.00 57.81           C  
ATOM   3957  HB2 SER A 243     -46.529   1.017  16.599  1.00 57.81           H  
ATOM   3958  HB3 SER A 243     -46.207   1.871  15.081  1.00 57.81           H  
ATOM   3959  O   SER A 243     -43.519   3.190  15.356  1.00 57.81           O  
ATOM   3960  OG  SER A 243     -45.788   2.921  16.794  1.00 57.81           O  
ATOM   3961  HG  SER A 243     -45.198   3.496  16.302  1.00 57.81           H  
ATOM   3962  N   LEU A 244     -42.351   1.373  14.809  1.00 54.74           N  
ATOM   3963  H   LEU A 244     -42.269   0.371  14.907  1.00 54.74           H  
ATOM   3964  CA  LEU A 244     -41.283   2.112  14.145  1.00 54.74           C  
ATOM   3965  HA  LEU A 244     -40.985   2.956  14.768  1.00 54.74           H  
ATOM   3966  C   LEU A 244     -41.812   2.684  12.822  1.00 54.74           C  
ATOM   3967  CB  LEU A 244     -40.076   1.177  13.946  1.00 54.74           C  
ATOM   3968  HB2 LEU A 244     -40.432   0.244  13.510  1.00 54.74           H  
ATOM   3969  HB3 LEU A 244     -39.397   1.635  13.227  1.00 54.74           H  
ATOM   3970  O   LEU A 244     -41.785   2.004  11.802  1.00 54.74           O  
ATOM   3971  CG  LEU A 244     -39.284   0.876  15.225  1.00 54.74           C  
ATOM   3972  HG  LEU A 244     -39.990   0.615  16.014  1.00 54.74           H  
ATOM   3973  CD1 LEU A 244     -38.350  -0.312  15.006  1.00 54.74           C  
ATOM   3974 HD11 LEU A 244     -37.830  -0.559  15.931  1.00 54.74           H  
ATOM   3975 HD12 LEU A 244     -38.941  -1.180  14.713  1.00 54.74           H  
ATOM   3976 HD13 LEU A 244     -37.629  -0.091  14.218  1.00 54.74           H  
ATOM   3977  CD2 LEU A 244     -38.436   2.070  15.683  1.00 54.74           C  
ATOM   3978 HD21 LEU A 244     -39.082   2.916  15.917  1.00 54.74           H  
ATOM   3979 HD22 LEU A 244     -37.745   2.357  14.891  1.00 54.74           H  
ATOM   3980 HD23 LEU A 244     -37.873   1.804  16.578  1.00 54.74           H  
ATOM   3981  N   SER A 245     -42.300   3.927  12.842  1.00 51.59           N  
ATOM   3982  H   SER A 245     -42.446   4.373  13.736  1.00 51.59           H  
ATOM   3983  CA  SER A 245     -42.791   4.632  11.647  1.00 51.59           C  
ATOM   3984  HA  SER A 245     -43.174   3.885  10.951  1.00 51.59           H  
ATOM   3985  C   SER A 245     -41.699   5.397  10.881  1.00 51.59           C  
ATOM   3986  CB  SER A 245     -43.974   5.547  11.988  1.00 51.59           C  
ATOM   3987  HB2 SER A 245     -44.696   5.007  12.601  1.00 51.59           H  
ATOM   3988  HB3 SER A 245     -44.462   5.849  11.061  1.00 51.59           H  
ATOM   3989  O   SER A 245     -41.996   6.121   9.936  1.00 51.59           O  
ATOM   3990  OG  SER A 245     -43.535   6.706  12.668  1.00 51.59           O  
ATOM   3991  HG  SER A 245     -44.240   7.357  12.631  1.00 51.59           H  
ATOM   3992  N   THR A 246     -40.416   5.260  11.237  1.00 53.94           N  
ATOM   3993  H   THR A 246     -40.190   4.641  12.002  1.00 53.94           H  
ATOM   3994  CA  THR A 246     -39.335   6.074  10.648  1.00 53.94           C  
ATOM   3995  HA  THR A 246     -39.791   6.890  10.087  1.00 53.94           H  
ATOM   3996  C   THR A 246     -38.510   5.307   9.613  1.00 53.94           C  
ATOM   3997  CB  THR A 246     -38.499   6.780  11.723  1.00 53.94           C  
ATOM   3998  HB  THR A 246     -37.674   7.309  11.246  1.00 53.94           H  
ATOM   3999  O   THR A 246     -37.352   4.934   9.825  1.00 53.94           O  
ATOM   4000  CG2 THR A 246     -39.342   7.793  12.498  1.00 53.94           C  
ATOM   4001 HG21 THR A 246     -38.716   8.336  13.206  1.00 53.94           H  
ATOM   4002 HG22 THR A 246     -40.148   7.295  13.037  1.00 53.94           H  
ATOM   4003 HG23 THR A 246     -39.781   8.512  11.806  1.00 53.94           H  
ATOM   4004  OG1 THR A 246     -37.985   5.890  12.685  1.00 53.94           O  
ATOM   4005  HG1 THR A 246     -37.913   6.405  13.491  1.00 53.94           H  
ATOM   4006  N   SER A 247     -39.112   5.118   8.438  1.00 57.71           N  
ATOM   4007  H   SER A 247     -40.065   5.442   8.358  1.00 57.71           H  
ATOM   4008  CA  SER A 247     -38.555   4.399   7.279  1.00 57.71           C  
ATOM   4009  HA  SER A 247     -38.546   3.333   7.508  1.00 57.71           H  
ATOM   4010  C   SER A 247     -37.116   4.806   6.894  1.00 57.71           C  
ATOM   4011  CB  SER A 247     -39.499   4.618   6.087  1.00 57.71           C  
ATOM   4012  HB2 SER A 247     -40.501   4.284   6.358  1.00 57.71           H  
ATOM   4013  HB3 SER A 247     -39.155   4.033   5.234  1.00 57.71           H  
ATOM   4014  O   SER A 247     -36.299   3.958   6.527  1.00 57.71           O  
ATOM   4015  OG  SER A 247     -39.533   5.993   5.741  1.00 57.71           O  
ATOM   4016  HG  SER A 247     -40.330   6.163   5.235  1.00 57.71           H  
ATOM   4017  N   HIS A 248     -36.742   6.084   7.021  1.00 61.10           N  
ATOM   4018  H   HIS A 248     -37.468   6.751   7.239  1.00 61.10           H  
ATOM   4019  CA  HIS A 248     -35.426   6.570   6.582  1.00 61.10           C  
ATOM   4020  HA  HIS A 248     -35.243   6.172   5.584  1.00 61.10           H  
ATOM   4021  C   HIS A 248     -34.244   6.097   7.440  1.00 61.10           C  
ATOM   4022  CB  HIS A 248     -35.439   8.102   6.486  1.00 61.10           C  
ATOM   4023  HB2 HIS A 248     -34.442   8.490   6.698  1.00 61.10           H  
ATOM   4024  HB3 HIS A 248     -36.122   8.526   7.222  1.00 61.10           H  
ATOM   4025  O   HIS A 248     -33.191   5.736   6.903  1.00 61.10           O  
ATOM   4026  CG  HIS A 248     -35.811   8.568   5.107  1.00 61.10           C  
ATOM   4027  CD2 HIS A 248     -36.948   9.235   4.738  1.00 61.10           C  
ATOM   4028  HD2 HIS A 248     -37.758   9.536   5.385  1.00 61.10           H  
ATOM   4029  ND1 HIS A 248     -35.057   8.381   3.968  1.00 61.10           N  
ATOM   4030  HD1 HIS A 248     -34.146   7.948   3.915  1.00 61.10           H  
ATOM   4031  CE1 HIS A 248     -35.722   8.927   2.937  1.00 61.10           C  
ATOM   4032  HE1 HIS A 248     -35.382   8.964   1.913  1.00 61.10           H  
ATOM   4033  NE2 HIS A 248     -36.876   9.449   3.360  1.00 61.10           N  
ATOM   4034  N   LEU A 249     -34.383   6.097   8.767  1.00 65.20           N  
ATOM   4035  H   LEU A 249     -35.283   6.327   9.162  1.00 65.20           H  
ATOM   4036  CA  LEU A 249     -33.277   5.740   9.658  1.00 65.20           C  
ATOM   4037  HA  LEU A 249     -32.367   6.201   9.273  1.00 65.20           H  
ATOM   4038  C   LEU A 249     -33.053   4.219   9.693  1.00 65.20           C  
ATOM   4039  CB  LEU A 249     -33.572   6.311  11.051  1.00 65.20           C  
ATOM   4040  HB2 LEU A 249     -34.214   5.612  11.586  1.00 65.20           H  
ATOM   4041  HB3 LEU A 249     -34.108   7.257  10.974  1.00 65.20           H  
ATOM   4042  O   LEU A 249     -31.922   3.727   9.781  1.00 65.20           O  
ATOM   4043  CG  LEU A 249     -32.259   6.546  11.811  1.00 65.20           C  
ATOM   4044  HG  LEU A 249     -31.520   5.805  11.507  1.00 65.20           H  
ATOM   4045  CD1 LEU A 249     -31.691   7.941  11.549  1.00 65.20           C  
ATOM   4046 HD11 LEU A 249     -31.524   8.085  10.482  1.00 65.20           H  
ATOM   4047 HD12 LEU A 249     -32.392   8.697  11.905  1.00 65.20           H  
ATOM   4048 HD13 LEU A 249     -30.751   8.062  12.087  1.00 65.20           H  
ATOM   4049  CD2 LEU A 249     -32.481   6.379  13.293  1.00 65.20           C  
ATOM   4050 HD21 LEU A 249     -33.096   7.186  13.689  1.00 65.20           H  
ATOM   4051 HD22 LEU A 249     -32.974   5.421  13.461  1.00 65.20           H  
ATOM   4052 HD23 LEU A 249     -31.506   6.364  13.780  1.00 65.20           H  
ATOM   4053  N   ILE A 250     -34.141   3.471   9.540  1.00 66.57           N  
ATOM   4054  H   ILE A 250     -35.033   3.941   9.480  1.00 66.57           H  
ATOM   4055  CA  ILE A 250     -34.147   2.011   9.499  1.00 66.57           C  
ATOM   4056  HA  ILE A 250     -33.597   1.630  10.360  1.00 66.57           H  
ATOM   4057  C   ILE A 250     -33.436   1.506   8.233  1.00 66.57           C  
ATOM   4058  CB  ILE A 250     -35.602   1.523   9.626  1.00 66.57           C  
ATOM   4059  HB  ILE A 250     -36.181   1.947   8.806  1.00 66.57           H  
ATOM   4060  O   ILE A 250     -32.604   0.607   8.318  1.00 66.57           O  
ATOM   4061  CG1 ILE A 250     -36.217   1.972  10.972  1.00 66.57           C  
ATOM   4062 HG12 ILE A 250     -36.030   3.034  11.136  1.00 66.57           H  
ATOM   4063 HG13 ILE A 250     -35.761   1.427  11.798  1.00 66.57           H  
ATOM   4064  CG2 ILE A 250     -35.651  -0.001   9.527  1.00 66.57           C  
ATOM   4065 HG21 ILE A 250     -35.223  -0.313   8.574  1.00 66.57           H  
ATOM   4066 HG22 ILE A 250     -36.684  -0.347   9.563  1.00 66.57           H  
ATOM   4067 HG23 ILE A 250     -35.090  -0.458  10.341  1.00 66.57           H  
ATOM   4068  CD1 ILE A 250     -37.734   1.788  11.015  1.00 66.57           C  
ATOM   4069 HD11 ILE A 250     -37.989   0.755  11.252  1.00 66.57           H  
ATOM   4070 HD12 ILE A 250     -38.180   2.066  10.060  1.00 66.57           H  
ATOM   4071 HD13 ILE A 250     -38.133   2.460  11.775  1.00 66.57           H  
ATOM   4072  N   ASN A 251     -33.614   2.156   7.080  1.00 73.48           N  
ATOM   4073  H   ASN A 251     -34.359   2.835   7.016  1.00 73.48           H  
ATOM   4074  CA  ASN A 251     -32.907   1.759   5.854  1.00 73.48           C  
ATOM   4075  HA  ASN A 251     -33.006   0.681   5.731  1.00 73.48           H  
ATOM   4076  C   ASN A 251     -31.391   2.015   5.913  1.00 73.48           C  
ATOM   4077  CB  ASN A 251     -33.589   2.440   4.659  1.00 73.48           C  
ATOM   4078  HB2 ASN A 251     -32.975   2.308   3.768  1.00 73.48           H  
ATOM   4079  HB3 ASN A 251     -33.720   3.505   4.850  1.00 73.48           H  
ATOM   4080  O   ASN A 251     -30.600   1.241   5.378  1.00 73.48           O  
ATOM   4081  CG  ASN A 251     -34.933   1.794   4.369  1.00 73.48           C  
ATOM   4082  ND2 ASN A 251     -35.909   2.522   3.888  1.00 73.48           N  
ATOM   4083 HD21 ASN A 251     -35.867   3.530   3.926  1.00 73.48           H  
ATOM   4084 HD22 ASN A 251     -36.784   2.024   3.805  1.00 73.48           H  
ATOM   4085  OD1 ASN A 251     -35.127   0.616   4.596  1.00 73.48           O  
ATOM   4086  N   ARG A 252     -30.929   3.040   6.645  1.00 78.05           N  
ATOM   4087  H   ARG A 252     -31.603   3.661   7.070  1.00 78.05           H  
ATOM   4088  CA  ARG A 252     -29.487   3.187   6.936  1.00 78.05           C  
ATOM   4089  HA  ARG A 252     -28.933   3.016   6.013  1.00 78.05           H  
ATOM   4090  C   ARG A 252     -28.976   2.122   7.907  1.00 78.05           C  
ATOM   4091  CB  ARG A 252     -29.176   4.599   7.451  1.00 78.05           C  
ATOM   4092  HB2 ARG A 252     -28.213   4.582   7.961  1.00 78.05           H  
ATOM   4093  HB3 ARG A 252     -29.937   4.911   8.166  1.00 78.05           H  
ATOM   4094  O   ARG A 252     -27.796   1.768   7.835  1.00 78.05           O  
ATOM   4095  CG  ARG A 252     -29.087   5.607   6.297  1.00 78.05           C  
ATOM   4096  HG2 ARG A 252     -30.051   5.676   5.792  1.00 78.05           H  
ATOM   4097  HG3 ARG A 252     -28.336   5.266   5.584  1.00 78.05           H  
ATOM   4098  CD  ARG A 252     -28.689   6.990   6.826  1.00 78.05           C  
ATOM   4099  HD2 ARG A 252     -29.513   7.377   7.425  1.00 78.05           H  
ATOM   4100  HD3 ARG A 252     -27.811   6.888   7.465  1.00 78.05           H  
ATOM   4101  NE  ARG A 252     -28.380   7.929   5.729  1.00 78.05           N  
ATOM   4102  HE  ARG A 252     -28.459   7.574   4.787  1.00 78.05           H  
ATOM   4103  NH1 ARG A 252     -28.174   9.833   7.007  1.00 78.05           N  
ATOM   4104 HH11 ARG A 252     -28.052  10.834   7.062  1.00 78.05           H  
ATOM   4105 HH12 ARG A 252     -28.485   9.330   7.826  1.00 78.05           H  
ATOM   4106  NH2 ARG A 252     -27.858   9.951   4.807  1.00 78.05           N  
ATOM   4107 HH21 ARG A 252     -27.937   9.575   3.873  1.00 78.05           H  
ATOM   4108 HH22 ARG A 252     -27.739  10.949   4.907  1.00 78.05           H  
ATOM   4109  CZ  ARG A 252     -28.139   9.226   5.853  1.00 78.05           C  
ATOM   4110  N   THR A 253     -29.840   1.597   8.778  1.00 87.34           N  
ATOM   4111  H   THR A 253     -30.802   1.898   8.724  1.00 87.34           H  
ATOM   4112  CA  THR A 253     -29.476   0.628   9.822  1.00 87.34           C  
ATOM   4113  HA  THR A 253     -28.731   1.082  10.475  1.00 87.34           H  
ATOM   4114  C   THR A 253     -28.855  -0.623   9.230  1.00 87.34           C  
ATOM   4115  CB  THR A 253     -30.674   0.242  10.702  1.00 87.34           C  
ATOM   4116  HB  THR A 253     -31.472  -0.184  10.093  1.00 87.34           H  
ATOM   4117  O   THR A 253     -27.802  -1.015   9.713  1.00 87.34           O  
ATOM   4118  CG2 THR A 253     -30.362  -0.807  11.769  1.00 87.34           C  
ATOM   4119 HG21 THR A 253     -29.748  -0.379  12.563  1.00 87.34           H  
ATOM   4120 HG22 THR A 253     -29.859  -1.673  11.340  1.00 87.34           H  
ATOM   4121 HG23 THR A 253     -31.301  -1.165  12.192  1.00 87.34           H  
ATOM   4122  OG1 THR A 253     -31.123   1.398  11.371  1.00 87.34           O  
ATOM   4123  HG1 THR A 253     -31.477   2.024  10.735  1.00 87.34           H  
ATOM   4124  N   ILE A 254     -29.429  -1.212   8.173  1.00 92.57           N  
ATOM   4125  H   ILE A 254     -30.296  -0.834   7.819  1.00 92.57           H  
ATOM   4126  CA  ILE A 254     -28.943  -2.484   7.604  1.00 92.57           C  
ATOM   4127  HA  ILE A 254     -28.873  -3.194   8.428  1.00 92.57           H  
ATOM   4128  C   ILE A 254     -27.532  -2.386   7.000  1.00 92.57           C  
ATOM   4129  CB  ILE A 254     -29.980  -3.046   6.606  1.00 92.57           C  
ATOM   4130  HB  ILE A 254     -30.953  -3.022   7.098  1.00 92.57           H  
ATOM   4131  O   ILE A 254     -26.796  -3.374   6.953  1.00 92.57           O  
ATOM   4132  CG1 ILE A 254     -29.659  -4.515   6.272  1.00 92.57           C  
ATOM   4133 HG12 ILE A 254     -29.488  -5.063   7.199  1.00 92.57           H  
ATOM   4134 HG13 ILE A 254     -28.752  -4.570   5.669  1.00 92.57           H  
ATOM   4135  CG2 ILE A 254     -30.073  -2.199   5.327  1.00 92.57           C  
ATOM   4136 HG21 ILE A 254     -30.973  -2.462   4.771  1.00 92.57           H  
ATOM   4137 HG22 ILE A 254     -30.144  -1.139   5.572  1.00 92.57           H  
ATOM   4138 HG23 ILE A 254     -29.208  -2.373   4.688  1.00 92.57           H  
ATOM   4139  CD1 ILE A 254     -30.778  -5.224   5.511  1.00 92.57           C  
ATOM   4140 HD11 ILE A 254     -30.986  -4.722   4.567  1.00 92.57           H  
ATOM   4141 HD12 ILE A 254     -30.456  -6.243   5.296  1.00 92.57           H  
ATOM   4142 HD13 ILE A 254     -31.682  -5.256   6.118  1.00 92.57           H  
ATOM   4143  N   SER A 255     -27.093  -1.185   6.615  1.00 93.93           N  
ATOM   4144  H   SER A 255     -27.730  -0.405   6.697  1.00 93.93           H  
ATOM   4145  CA  SER A 255     -25.772  -0.976   6.013  1.00 93.93           C  
ATOM   4146  HA  SER A 255     -25.657  -1.715   5.221  1.00 93.93           H  
ATOM   4147  C   SER A 255     -24.606  -1.206   6.992  1.00 93.93           C  
ATOM   4148  CB  SER A 255     -25.732   0.409   5.354  1.00 93.93           C  
ATOM   4149  HB2 SER A 255     -26.640   0.550   4.768  1.00 93.93           H  
ATOM   4150  HB3 SER A 255     -24.891   0.447   4.661  1.00 93.93           H  
ATOM   4151  O   SER A 255     -23.567  -1.739   6.603  1.00 93.93           O  
ATOM   4152  OG  SER A 255     -25.607   1.471   6.285  1.00 93.93           O  
ATOM   4153  HG  SER A 255     -26.385   1.505   6.845  1.00 93.93           H  
ATOM   4154  N   PHE A 256     -24.783  -0.884   8.278  1.00 94.10           N  
ATOM   4155  H   PHE A 256     -25.679  -0.512   8.558  1.00 94.10           H  
ATOM   4156  CA  PHE A 256     -23.760  -1.074   9.313  1.00 94.10           C  
ATOM   4157  HA  PHE A 256     -22.823  -0.673   8.925  1.00 94.10           H  
ATOM   4158  C   PHE A 256     -23.470  -2.546   9.667  1.00 94.10           C  
ATOM   4159  CB  PHE A 256     -24.112  -0.270  10.570  1.00 94.10           C  
ATOM   4160  HB2 PHE A 256     -25.066  -0.607  10.975  1.00 94.10           H  
ATOM   4161  HB3 PHE A 256     -23.348  -0.477  11.319  1.00 94.10           H  
ATOM   4162  O   PHE A 256     -22.303  -2.933   9.590  1.00 94.10           O  
ATOM   4163  CG  PHE A 256     -24.169   1.227  10.367  1.00 94.10           C  
ATOM   4164  CD1 PHE A 256     -22.978   1.956  10.189  1.00 94.10           C  
ATOM   4165  HD1 PHE A 256     -22.029   1.440  10.182  1.00 94.10           H  
ATOM   4166  CD2 PHE A 256     -25.406   1.896  10.373  1.00 94.10           C  
ATOM   4167  HD2 PHE A 256     -26.322   1.339  10.507  1.00 94.10           H  
ATOM   4168  CE1 PHE A 256     -23.024   3.352  10.024  1.00 94.10           C  
ATOM   4169  HE1 PHE A 256     -22.111   3.915   9.894  1.00 94.10           H  
ATOM   4170  CE2 PHE A 256     -25.452   3.291  10.206  1.00 94.10           C  
ATOM   4171  HE2 PHE A 256     -26.404   3.801  10.211  1.00 94.10           H  
ATOM   4172  CZ  PHE A 256     -24.261   4.019  10.037  1.00 94.10           C  
ATOM   4173  HZ  PHE A 256     -24.300   5.092   9.923  1.00 94.10           H  
ATOM   4174  N   PRO A 257     -24.461  -3.392  10.023  1.00 95.73           N  
ATOM   4175  CA  PRO A 257     -24.226  -4.810  10.266  1.00 95.73           C  
ATOM   4176  HA  PRO A 257     -23.463  -4.933  11.035  1.00 95.73           H  
ATOM   4177  C   PRO A 257     -23.747  -5.530   9.002  1.00 95.73           C  
ATOM   4178  CB  PRO A 257     -25.555  -5.376  10.775  1.00 95.73           C  
ATOM   4179  HB2 PRO A 257     -25.587  -5.310  11.863  1.00 95.73           H  
ATOM   4180  HB3 PRO A 257     -25.717  -6.407  10.461  1.00 95.73           H  
ATOM   4181  O   PRO A 257     -22.965  -6.467   9.123  1.00 95.73           O  
ATOM   4182  CG  PRO A 257     -26.602  -4.447  10.183  1.00 95.73           C  
ATOM   4183  HG2 PRO A 257     -26.844  -4.765   9.169  1.00 95.73           H  
ATOM   4184  HG3 PRO A 257     -27.504  -4.401  10.792  1.00 95.73           H  
ATOM   4185  CD  PRO A 257     -25.876  -3.111  10.150  1.00 95.73           C  
ATOM   4186  HD2 PRO A 257     -26.222  -2.571   9.269  1.00 95.73           H  
ATOM   4187  HD3 PRO A 257     -26.074  -2.561  11.070  1.00 95.73           H  
ATOM   4188  N   SER A 258     -24.141  -5.064   7.808  1.00 96.50           N  
ATOM   4189  H   SER A 258     -24.839  -4.335   7.771  1.00 96.50           H  
ATOM   4190  CA  SER A 258     -23.634  -5.604   6.539  1.00 96.50           C  
ATOM   4191  HA  SER A 258     -23.796  -6.682   6.542  1.00 96.50           H  
ATOM   4192  C   SER A 258     -22.132  -5.368   6.378  1.00 96.50           C  
ATOM   4193  CB  SER A 258     -24.388  -5.018   5.341  1.00 96.50           C  
ATOM   4194  HB2 SER A 258     -23.995  -5.455   4.423  1.00 96.50           H  
ATOM   4195  HB3 SER A 258     -24.252  -3.937   5.298  1.00 96.50           H  
ATOM   4196  O   SER A 258     -21.387  -6.297   6.076  1.00 96.50           O  
ATOM   4197  OG  SER A 258     -25.763  -5.322   5.436  1.00 96.50           O  
ATOM   4198  HG  SER A 258     -26.199  -4.670   5.990  1.00 96.50           H  
ATOM   4199  N   LYS A 259     -21.665  -4.145   6.673  1.00 96.18           N  
ATOM   4200  H   LYS A 259     -22.333  -3.422   6.900  1.00 96.18           H  
ATOM   4201  CA  LYS A 259     -20.233  -3.814   6.698  1.00 96.18           C  
ATOM   4202  HA  LYS A 259     -19.804  -4.042   5.723  1.00 96.18           H  
ATOM   4203  C   LYS A 259     -19.467  -4.650   7.729  1.00 96.18           C  
ATOM   4204  CB  LYS A 259     -20.060  -2.317   7.004  1.00 96.18           C  
ATOM   4205  HB2 LYS A 259     -20.338  -2.122   8.039  1.00 96.18           H  
ATOM   4206  HB3 LYS A 259     -20.719  -1.730   6.365  1.00 96.18           H  
ATOM   4207  O   LYS A 259     -18.400  -5.166   7.419  1.00 96.18           O  
ATOM   4208  CG  LYS A 259     -18.605  -1.880   6.783  1.00 96.18           C  
ATOM   4209  HG2 LYS A 259     -17.946  -2.491   7.399  1.00 96.18           H  
ATOM   4210  HG3 LYS A 259     -18.342  -2.032   5.736  1.00 96.18           H  
ATOM   4211  CD  LYS A 259     -18.379  -0.412   7.156  1.00 96.18           C  
ATOM   4212  HD2 LYS A 259     -18.677  -0.258   8.193  1.00 96.18           H  
ATOM   4213  HD3 LYS A 259     -18.971   0.229   6.502  1.00 96.18           H  
ATOM   4214  CE  LYS A 259     -16.883  -0.117   6.994  1.00 96.18           C  
ATOM   4215  HE2 LYS A 259     -16.598  -0.332   5.964  1.00 96.18           H  
ATOM   4216  HE3 LYS A 259     -16.331  -0.810   7.629  1.00 96.18           H  
ATOM   4217  NZ  LYS A 259     -16.531   1.281   7.343  1.00 96.18           N  
ATOM   4218  HZ1 LYS A 259     -16.754   1.467   8.310  1.00 96.18           H  
ATOM   4219  HZ2 LYS A 259     -17.010   1.936   6.742  1.00 96.18           H  
ATOM   4220  HZ3 LYS A 259     -15.536   1.415   7.227  1.00 96.18           H  
ATOM   4221  N   ASN A 260     -20.011  -4.768   8.940  1.00 96.19           N  
ATOM   4222  H   ASN A 260     -20.882  -4.285   9.108  1.00 96.19           H  
ATOM   4223  CA  ASN A 260     -19.336  -5.381  10.089  1.00 96.19           C  
ATOM   4224  HA  ASN A 260     -18.267  -5.186  10.014  1.00 96.19           H  
ATOM   4225  C   ASN A 260     -19.468  -6.913  10.156  1.00 96.19           C  
ATOM   4226  CB  ASN A 260     -19.853  -4.719  11.377  1.00 96.19           C  
ATOM   4227  HB2 ASN A 260     -19.506  -5.293  12.236  1.00 96.19           H  
ATOM   4228  HB3 ASN A 260     -20.943  -4.735  11.394  1.00 96.19           H  
ATOM   4229  O   ASN A 260     -18.949  -7.530  11.081  1.00 96.19           O  
ATOM   4230  CG  ASN A 260     -19.374  -3.295  11.587  1.00 96.19           C  
ATOM   4231  ND2 ASN A 260     -19.777  -2.691  12.678  1.00 96.19           N  
ATOM   4232 HD21 ASN A 260     -19.294  -1.838  12.922  1.00 96.19           H  
ATOM   4233 HD22 ASN A 260     -20.351  -3.188  13.344  1.00 96.19           H  
ATOM   4234  OD1 ASN A 260     -18.642  -2.693  10.813  1.00 96.19           O  
ATOM   4235  N   GLY A 261     -20.166  -7.544   9.210  1.00 96.32           N  
ATOM   4236  H   GLY A 261     -20.600  -7.003   8.475  1.00 96.32           H  
ATOM   4237  CA  GLY A 261     -20.270  -9.000   9.164  1.00 96.32           C  
ATOM   4238  HA2 GLY A 261     -19.298  -9.440   9.388  1.00 96.32           H  
ATOM   4239  HA3 GLY A 261     -20.540  -9.280   8.146  1.00 96.32           H  
ATOM   4240  C   GLY A 261     -21.298  -9.617  10.119  1.00 96.32           C  
ATOM   4241  O   GLY A 261     -21.257 -10.818  10.377  1.00 96.32           O  
ATOM   4242  N   HIS A 262     -22.253  -8.843  10.638  1.00 97.48           N  
ATOM   4243  H   HIS A 262     -22.294  -7.880  10.338  1.00 97.48           H  
ATOM   4244  CA  HIS A 262     -23.262  -9.341  11.578  1.00 97.48           C  
ATOM   4245  HA  HIS A 262     -22.790 -10.093  12.210  1.00 97.48           H  
ATOM   4246  C   HIS A 262     -24.426 -10.051  10.865  1.00 97.48           C  
ATOM   4247  CB  HIS A 262     -23.728  -8.213  12.506  1.00 97.48           C  
ATOM   4248  HB2 HIS A 262     -24.488  -8.602  13.184  1.00 97.48           H  
ATOM   4249  HB3 HIS A 262     -24.177  -7.423  11.903  1.00 97.48           H  
ATOM   4250  O   HIS A 262     -25.563  -9.579  10.892  1.00 97.48           O  
ATOM   4251  CG  HIS A 262     -22.630  -7.619  13.344  1.00 97.48           C  
ATOM   4252  CD2 HIS A 262     -22.429  -6.289  13.589  1.00 97.48           C  
ATOM   4253  HD2 HIS A 262     -23.032  -5.472  13.222  1.00 97.48           H  
ATOM   4254  ND1 HIS A 262     -21.649  -8.309  14.024  1.00 97.48           N  
ATOM   4255  HD1 HIS A 262     -21.451  -9.298  13.971  1.00 97.48           H  
ATOM   4256  CE1 HIS A 262     -20.872  -7.414  14.654  1.00 97.48           C  
ATOM   4257  HE1 HIS A 262     -19.994  -7.649  15.237  1.00 97.48           H  
ATOM   4258  NE2 HIS A 262     -21.314  -6.172  14.418  1.00 97.48           N  
ATOM   4259  N   TYR A 263     -24.158 -11.217  10.267  1.00 97.80           N  
ATOM   4260  H   TYR A 263     -23.188 -11.497  10.243  1.00 97.80           H  
ATOM   4261  CA  TYR A 263     -25.114 -11.993   9.458  1.00 97.80           C  
ATOM   4262  HA  TYR A 263     -25.266 -11.479   8.509  1.00 97.80           H  
ATOM   4263  C   TYR A 263     -26.497 -12.154  10.111  1.00 97.80           C  
ATOM   4264  CB  TYR A 263     -24.508 -13.374   9.163  1.00 97.80           C  
ATOM   4265  HB2 TYR A 263     -24.249 -13.864  10.102  1.00 97.80           H  
ATOM   4266  HB3 TYR A 263     -23.583 -13.237   8.602  1.00 97.80           H  
ATOM   4267  O   TYR A 263     -27.513 -11.839   9.497  1.00 97.80           O  
ATOM   4268  CG  TYR A 263     -25.425 -14.290   8.373  1.00 97.80           C  
ATOM   4269  CD1 TYR A 263     -26.317 -15.154   9.044  1.00 97.80           C  
ATOM   4270  HD1 TYR A 263     -26.331 -15.195  10.123  1.00 97.80           H  
ATOM   4271  CD2 TYR A 263     -25.401 -14.264   6.965  1.00 97.80           C  
ATOM   4272  HD2 TYR A 263     -24.724 -13.605   6.442  1.00 97.80           H  
ATOM   4273  CE1 TYR A 263     -27.190 -15.976   8.307  1.00 97.80           C  
ATOM   4274  HE1 TYR A 263     -27.872 -16.650   8.805  1.00 97.80           H  
ATOM   4275  CE2 TYR A 263     -26.261 -15.099   6.226  1.00 97.80           C  
ATOM   4276  HE2 TYR A 263     -26.236 -15.080   5.146  1.00 97.80           H  
ATOM   4277  OH  TYR A 263     -28.016 -16.753   6.208  1.00 97.80           O  
ATOM   4278  HH  TYR A 263     -27.879 -16.702   5.259  1.00 97.80           H  
ATOM   4279  CZ  TYR A 263     -27.163 -15.953   6.898  1.00 97.80           C  
ATOM   4280  N   LYS A 264     -26.551 -12.579  11.383  1.00 97.59           N  
ATOM   4281  H   LYS A 264     -25.678 -12.807  11.836  1.00 97.59           H  
ATOM   4282  CA  LYS A 264     -27.825 -12.796  12.097  1.00 97.59           C  
ATOM   4283  HA  LYS A 264     -28.455 -13.447  11.491  1.00 97.59           H  
ATOM   4284  C   LYS A 264     -28.632 -11.505  12.281  1.00 97.59           C  
ATOM   4285  CB  LYS A 264     -27.591 -13.466  13.463  1.00 97.59           C  
ATOM   4286  HB2 LYS A 264     -28.561 -13.569  13.950  1.00 97.59           H  
ATOM   4287  HB3 LYS A 264     -26.958 -12.825  14.078  1.00 97.59           H  
ATOM   4288  O   LYS A 264     -29.855 -11.563  12.319  1.00 97.59           O  
ATOM   4289  CG  LYS A 264     -26.973 -14.871  13.380  1.00 97.59           C  
ATOM   4290  HG2 LYS A 264     -27.613 -15.502  12.762  1.00 97.59           H  
ATOM   4291  HG3 LYS A 264     -25.990 -14.807  12.914  1.00 97.59           H  
ATOM   4292  CD  LYS A 264     -26.826 -15.511  14.774  1.00 97.59           C  
ATOM   4293  HD2 LYS A 264     -26.167 -14.893  15.383  1.00 97.59           H  
ATOM   4294  HD3 LYS A 264     -27.805 -15.573  15.249  1.00 97.59           H  
ATOM   4295  CE  LYS A 264     -26.230 -16.923  14.636  1.00 97.59           C  
ATOM   4296  HE2 LYS A 264     -26.906 -17.528  14.032  1.00 97.59           H  
ATOM   4297  HE3 LYS A 264     -25.291 -16.849  14.086  1.00 97.59           H  
ATOM   4298  NZ  LYS A 264     -25.986 -17.595  15.941  1.00 97.59           N  
ATOM   4299  HZ1 LYS A 264     -26.844 -17.727  16.457  1.00 97.59           H  
ATOM   4300  HZ2 LYS A 264     -25.320 -17.084  16.503  1.00 97.59           H  
ATOM   4301  HZ3 LYS A 264     -25.594 -18.513  15.783  1.00 97.59           H  
ATOM   4302  N   VAL A 265     -27.959 -10.356  12.398  1.00 95.42           N  
ATOM   4303  H   VAL A 265     -26.962 -10.372  12.233  1.00 95.42           H  
ATOM   4304  CA  VAL A 265     -28.619  -9.045  12.466  1.00 95.42           C  
ATOM   4305  HA  VAL A 265     -29.497  -9.120  13.107  1.00 95.42           H  
ATOM   4306  C   VAL A 265     -29.130  -8.636  11.093  1.00 95.42           C  
ATOM   4307  CB  VAL A 265     -27.695  -7.963  13.056  1.00 95.42           C  
ATOM   4308  HB  VAL A 265     -26.754  -7.937  12.506  1.00 95.42           H  
ATOM   4309  O   VAL A 265     -30.268  -8.198  11.005  1.00 95.42           O  
ATOM   4310  CG1 VAL A 265     -28.321  -6.566  12.985  1.00 95.42           C  
ATOM   4311 HG11 VAL A 265     -27.685  -5.845  13.498  1.00 95.42           H  
ATOM   4312 HG12 VAL A 265     -29.313  -6.578  13.437  1.00 95.42           H  
ATOM   4313 HG13 VAL A 265     -28.418  -6.251  11.946  1.00 95.42           H  
ATOM   4314  CG2 VAL A 265     -27.401  -8.267  14.529  1.00 95.42           C  
ATOM   4315 HG21 VAL A 265     -28.337  -8.354  15.080  1.00 95.42           H  
ATOM   4316 HG22 VAL A 265     -26.820  -7.452  14.960  1.00 95.42           H  
ATOM   4317 HG23 VAL A 265     -26.832  -9.193  14.619  1.00 95.42           H  
ATOM   4318  N   VAL A 266     -28.340  -8.813  10.027  1.00 95.57           N  
ATOM   4319  H   VAL A 266     -27.412  -9.190  10.155  1.00 95.57           H  
ATOM   4320  CA  VAL A 266     -28.805  -8.515   8.661  1.00 95.57           C  
ATOM   4321  HA  VAL A 266     -29.128  -7.475   8.625  1.00 95.57           H  
ATOM   4322  C   VAL A 266     -30.026  -9.366   8.318  1.00 95.57           C  
ATOM   4323  CB  VAL A 266     -27.702  -8.704   7.602  1.00 95.57           C  
ATOM   4324  HB  VAL A 266     -27.400  -9.751   7.566  1.00 95.57           H  
ATOM   4325  O   VAL A 266     -31.028  -8.812   7.889  1.00 95.57           O  
ATOM   4326  CG1 VAL A 266     -28.194  -8.271   6.216  1.00 95.57           C  
ATOM   4327 HG11 VAL A 266     -29.089  -8.820   5.924  1.00 95.57           H  
ATOM   4328 HG12 VAL A 266     -27.424  -8.455   5.467  1.00 95.57           H  
ATOM   4329 HG13 VAL A 266     -28.429  -7.206   6.217  1.00 95.57           H  
ATOM   4330  CG2 VAL A 266     -26.472  -7.843   7.912  1.00 95.57           C  
ATOM   4331 HG21 VAL A 266     -25.991  -8.176   8.831  1.00 95.57           H  
ATOM   4332 HG22 VAL A 266     -26.765  -6.797   8.001  1.00 95.57           H  
ATOM   4333 HG23 VAL A 266     -25.755  -7.935   7.096  1.00 95.57           H  
ATOM   4334  N   LYS A 267     -29.983 -10.677   8.594  1.00 95.56           N  
ATOM   4335  H   LYS A 267     -29.110 -11.067   8.918  1.00 95.56           H  
ATOM   4336  CA  LYS A 267     -31.118 -11.585   8.374  1.00 95.56           C  
ATOM   4337  HA  LYS A 267     -31.401 -11.546   7.322  1.00 95.56           H  
ATOM   4338  C   LYS A 267     -32.362 -11.120   9.129  1.00 95.56           C  
ATOM   4339  CB  LYS A 267     -30.706 -13.027   8.717  1.00 95.56           C  
ATOM   4340  HB2 LYS A 267     -29.811 -13.280   8.148  1.00 95.56           H  
ATOM   4341  HB3 LYS A 267     -30.480 -13.107   9.780  1.00 95.56           H  
ATOM   4342  O   LYS A 267     -33.392 -10.911   8.511  1.00 95.56           O  
ATOM   4343  CG  LYS A 267     -31.821 -14.018   8.349  1.00 95.56           C  
ATOM   4344  HG2 LYS A 267     -32.690 -13.833   8.980  1.00 95.56           H  
ATOM   4345  HG3 LYS A 267     -32.108 -13.853   7.311  1.00 95.56           H  
ATOM   4346  CD  LYS A 267     -31.391 -15.483   8.513  1.00 95.56           C  
ATOM   4347  HD2 LYS A 267     -30.532 -15.678   7.872  1.00 95.56           H  
ATOM   4348  HD3 LYS A 267     -31.131 -15.676   9.554  1.00 95.56           H  
ATOM   4349  CE  LYS A 267     -32.572 -16.368   8.088  1.00 95.56           C  
ATOM   4350  HE2 LYS A 267     -33.419 -16.163   8.743  1.00 95.56           H  
ATOM   4351  HE3 LYS A 267     -32.879 -16.066   7.087  1.00 95.56           H  
ATOM   4352  NZ  LYS A 267     -32.250 -17.819   8.092  1.00 95.56           N  
ATOM   4353  HZ1 LYS A 267     -31.491 -18.019   7.457  1.00 95.56           H  
ATOM   4354  HZ2 LYS A 267     -32.028 -18.150   9.020  1.00 95.56           H  
ATOM   4355  HZ3 LYS A 267     -33.054 -18.334   7.764  1.00 95.56           H  
ATOM   4356  N   PHE A 268     -32.224 -10.848  10.429  1.00 92.26           N  
ATOM   4357  H   PHE A 268     -31.333 -11.021  10.871  1.00 92.26           H  
ATOM   4358  CA  PHE A 268     -33.330 -10.341  11.243  1.00 92.26           C  
ATOM   4359  HA  PHE A 268     -34.145 -11.064  11.225  1.00 92.26           H  
ATOM   4360  C   PHE A 268     -33.910  -9.020  10.725  1.00 92.26           C  
ATOM   4361  CB  PHE A 268     -32.835 -10.162  12.683  1.00 92.26           C  
ATOM   4362  HB2 PHE A 268     -32.582 -11.144  13.085  1.00 92.26           H  
ATOM   4363  HB3 PHE A 268     -31.924  -9.563  12.674  1.00 92.26           H  
ATOM   4364  O   PHE A 268     -35.111  -8.815  10.808  1.00 92.26           O  
ATOM   4365  CG  PHE A 268     -33.841  -9.499  13.606  1.00 92.26           C  
ATOM   4366  CD1 PHE A 268     -33.703  -8.140  13.952  1.00 92.26           C  
ATOM   4367  HD1 PHE A 268     -32.889  -7.558  13.545  1.00 92.26           H  
ATOM   4368  CD2 PHE A 268     -34.956 -10.226  14.060  1.00 92.26           C  
ATOM   4369  HD2 PHE A 268     -35.118 -11.236  13.714  1.00 92.26           H  
ATOM   4370  CE1 PHE A 268     -34.658  -7.523  14.780  1.00 92.26           C  
ATOM   4371  HE1 PHE A 268     -34.587  -6.469  15.003  1.00 92.26           H  
ATOM   4372  CE2 PHE A 268     -35.908  -9.610  14.892  1.00 92.26           C  
ATOM   4373  HE2 PHE A 268     -36.789 -10.154  15.198  1.00 92.26           H  
ATOM   4374  CZ  PHE A 268     -35.746  -8.264  15.271  1.00 92.26           C  
ATOM   4375  HZ  PHE A 268     -36.487  -7.776  15.887  1.00 92.26           H  
ATOM   4376  N   LEU A 269     -33.077  -8.108  10.216  1.00 91.03           N  
ATOM   4377  H   LEU A 269     -32.091  -8.323  10.165  1.00 91.03           H  
ATOM   4378  CA  LEU A 269     -33.551  -6.845   9.653  1.00 91.03           C  
ATOM   4379  HA  LEU A 269     -34.285  -6.407  10.330  1.00 91.03           H  
ATOM   4380  C   LEU A 269     -34.296  -7.063   8.324  1.00 91.03           C  
ATOM   4381  CB  LEU A 269     -32.358  -5.881   9.501  1.00 91.03           C  
ATOM   4382  HB2 LEU A 269     -32.650  -5.044   8.867  1.00 91.03           H  
ATOM   4383  HB3 LEU A 269     -31.558  -6.407   8.981  1.00 91.03           H  
ATOM   4384  O   LEU A 269     -35.314  -6.422   8.093  1.00 91.03           O  
ATOM   4385  CG  LEU A 269     -31.812  -5.320  10.830  1.00 91.03           C  
ATOM   4386  HG  LEU A 269     -31.553  -6.136  11.505  1.00 91.03           H  
ATOM   4387  CD1 LEU A 269     -30.546  -4.509  10.542  1.00 91.03           C  
ATOM   4388 HD11 LEU A 269     -30.121  -4.152  11.481  1.00 91.03           H  
ATOM   4389 HD12 LEU A 269     -30.793  -3.662   9.902  1.00 91.03           H  
ATOM   4390 HD13 LEU A 269     -29.820  -5.147  10.039  1.00 91.03           H  
ATOM   4391  CD2 LEU A 269     -32.793  -4.406  11.567  1.00 91.03           C  
ATOM   4392 HD21 LEU A 269     -33.685  -4.963  11.850  1.00 91.03           H  
ATOM   4393 HD22 LEU A 269     -33.087  -3.576  10.924  1.00 91.03           H  
ATOM   4394 HD23 LEU A 269     -32.331  -4.015  12.474  1.00 91.03           H  
ATOM   4395  N   LEU A 270     -33.833  -7.977   7.470  1.00 90.95           N  
ATOM   4396  H   LEU A 270     -33.024  -8.525   7.726  1.00 90.95           H  
ATOM   4397  CA  LEU A 270     -34.498  -8.274   6.195  1.00 90.95           C  
ATOM   4398  HA  LEU A 270     -34.666  -7.339   5.660  1.00 90.95           H  
ATOM   4399  C   LEU A 270     -35.891  -8.897   6.362  1.00 90.95           C  
ATOM   4400  CB  LEU A 270     -33.608  -9.193   5.346  1.00 90.95           C  
ATOM   4401  HB2 LEU A 270     -34.193  -9.561   4.503  1.00 90.95           H  
ATOM   4402  HB3 LEU A 270     -33.329 -10.056   5.950  1.00 90.95           H  
ATOM   4403  O   LEU A 270     -36.707  -8.754   5.456  1.00 90.95           O  
ATOM   4404  CG  LEU A 270     -32.342  -8.523   4.793  1.00 90.95           C  
ATOM   4405  HG  LEU A 270     -31.766  -8.093   5.612  1.00 90.95           H  
ATOM   4406  CD1 LEU A 270     -31.481  -9.580   4.106  1.00 90.95           C  
ATOM   4407 HD11 LEU A 270     -31.295 -10.395   4.806  1.00 90.95           H  
ATOM   4408 HD12 LEU A 270     -31.995  -9.977   3.231  1.00 90.95           H  
ATOM   4409 HD13 LEU A 270     -30.527  -9.150   3.798  1.00 90.95           H  
ATOM   4410  CD2 LEU A 270     -32.647  -7.416   3.781  1.00 90.95           C  
ATOM   4411 HD21 LEU A 270     -33.162  -6.588   4.267  1.00 90.95           H  
ATOM   4412 HD22 LEU A 270     -33.279  -7.808   2.985  1.00 90.95           H  
ATOM   4413 HD23 LEU A 270     -31.720  -7.047   3.342  1.00 90.95           H  
ATOM   4414  N   ASP A 271     -36.179  -9.524   7.506  1.00 88.65           N  
ATOM   4415  H   ASP A 271     -35.428  -9.719   8.153  1.00 88.65           H  
ATOM   4416  CA  ASP A 271     -37.508 -10.068   7.818  1.00 88.65           C  
ATOM   4417  HA  ASP A 271     -37.832 -10.688   6.982  1.00 88.65           H  
ATOM   4418  C   ASP A 271     -38.579  -8.962   8.002  1.00 88.65           C  
ATOM   4419  CB  ASP A 271     -37.430 -10.971   9.069  1.00 88.65           C  
ATOM   4420  HB2 ASP A 271     -38.436 -11.324   9.301  1.00 88.65           H  
ATOM   4421  HB3 ASP A 271     -37.096 -10.369   9.914  1.00 88.65           H  
ATOM   4422  O   ASP A 271     -39.775  -9.244   7.994  1.00 88.65           O  
ATOM   4423  CG  ASP A 271     -36.523 -12.212   8.945  1.00 88.65           C  
ATOM   4424  OD1 ASP A 271     -36.301 -12.702   7.816  1.00 88.65           O  
ATOM   4425  OD2 ASP A 271     -36.031 -12.680  10.006  1.00 88.65           O  
ATOM   4426  N   TYR A 272     -38.185  -7.689   8.147  1.00 83.36           N  
ATOM   4427  H   TYR A 272     -37.198  -7.487   8.076  1.00 83.36           H  
ATOM   4428  CA  TYR A 272     -39.115  -6.562   8.280  1.00 83.36           C  
ATOM   4429  HA  TYR A 272     -40.056  -6.930   8.689  1.00 83.36           H  
ATOM   4430  C   TYR A 272     -39.416  -5.915   6.925  1.00 83.36           C  
ATOM   4431  CB  TYR A 272     -38.570  -5.527   9.270  1.00 83.36           C  
ATOM   4432  HB2 TYR A 272     -37.533  -5.308   9.016  1.00 83.36           H  
ATOM   4433  HB3 TYR A 272     -39.144  -4.605   9.175  1.00 83.36           H  
ATOM   4434  O   TYR A 272     -38.541  -5.325   6.293  1.00 83.36           O  
ATOM   4435  CG  TYR A 272     -38.622  -5.978  10.710  1.00 83.36           C  
ATOM   4436  CD1 TYR A 272     -39.727  -5.664  11.523  1.00 83.36           C  
ATOM   4437  HD1 TYR A 272     -40.546  -5.081  11.128  1.00 83.36           H  
ATOM   4438  CD2 TYR A 272     -37.576  -6.767  11.211  1.00 83.36           C  
ATOM   4439  HD2 TYR A 272     -36.753  -7.031  10.563  1.00 83.36           H  
ATOM   4440  CE1 TYR A 272     -39.790  -6.159  12.839  1.00 83.36           C  
ATOM   4441  HE1 TYR A 272     -40.647  -5.958  13.465  1.00 83.36           H  
ATOM   4442  CE2 TYR A 272     -37.635  -7.269  12.518  1.00 83.36           C  
ATOM   4443  HE2 TYR A 272     -36.845  -7.920  12.862  1.00 83.36           H  
ATOM   4444  OH  TYR A 272     -38.809  -7.472  14.590  1.00 83.36           O  
ATOM   4445  HH  TYR A 272     -38.134  -8.146  14.696  1.00 83.36           H  
ATOM   4446  CZ  TYR A 272     -38.744  -6.964  13.335  1.00 83.36           C  
ATOM   4447  N   THR A 273     -40.691  -5.918   6.524  1.00 77.04           N  
ATOM   4448  H   THR A 273     -41.360  -6.419   7.092  1.00 77.04           H  
ATOM   4449  CA  THR A 273     -41.164  -5.433   5.210  1.00 77.04           C  
ATOM   4450  HA  THR A 273     -40.698  -6.039   4.433  1.00 77.04           H  
ATOM   4451  C   THR A 273     -40.824  -3.972   4.910  1.00 77.04           C  
ATOM   4452  CB  THR A 273     -42.688  -5.584   5.088  1.00 77.04           C  
ATOM   4453  HB  THR A 273     -43.015  -5.164   4.137  1.00 77.04           H  
ATOM   4454  O   THR A 273     -40.631  -3.617   3.747  1.00 77.04           O  
ATOM   4455  CG2 THR A 273     -43.134  -7.042   5.154  1.00 77.04           C  
ATOM   4456 HG21 THR A 273     -42.629  -7.619   4.380  1.00 77.04           H  
ATOM   4457 HG22 THR A 273     -44.209  -7.104   4.984  1.00 77.04           H  
ATOM   4458 HG23 THR A 273     -42.904  -7.475   6.128  1.00 77.04           H  
ATOM   4459  OG1 THR A 273     -43.322  -4.896   6.143  1.00 77.04           O  
ATOM   4460  HG1 THR A 273     -44.262  -5.073   6.068  1.00 77.04           H  
ATOM   4461  N   GLN A 274     -40.710  -3.126   5.937  1.00 78.96           N  
ATOM   4462  H   GLN A 274     -40.937  -3.482   6.855  1.00 78.96           H  
ATOM   4463  CA  GLN A 274     -40.327  -1.717   5.790  1.00 78.96           C  
ATOM   4464  HA  GLN A 274     -40.899  -1.281   4.971  1.00 78.96           H  
ATOM   4465  C   GLN A 274     -38.842  -1.523   5.450  1.00 78.96           C  
ATOM   4466  CB  GLN A 274     -40.654  -0.947   7.074  1.00 78.96           C  
ATOM   4467  HB2 GLN A 274     -40.279   0.069   6.955  1.00 78.96           H  
ATOM   4468  HB3 GLN A 274     -40.136  -1.401   7.918  1.00 78.96           H  
ATOM   4469  O   GLN A 274     -38.457  -0.443   4.999  1.00 78.96           O  
ATOM   4470  CG  GLN A 274     -42.159  -0.878   7.376  1.00 78.96           C  
ATOM   4471  HG2 GLN A 274     -42.526  -1.867   7.650  1.00 78.96           H  
ATOM   4472  HG3 GLN A 274     -42.699  -0.539   6.492  1.00 78.96           H  
ATOM   4473  CD  GLN A 274     -42.432   0.108   8.507  1.00 78.96           C  
ATOM   4474  NE2 GLN A 274     -43.154  -0.272   9.537  1.00 78.96           N  
ATOM   4475 HE21 GLN A 274     -43.244   0.418  10.269  1.00 78.96           H  
ATOM   4476 HE22 GLN A 274     -43.615  -1.171   9.560  1.00 78.96           H  
ATOM   4477  OE1 GLN A 274     -41.967   1.236   8.497  1.00 78.96           O  
ATOM   4478  N   ILE A 275     -38.006  -2.544   5.666  1.00 85.35           N  
ATOM   4479  H   ILE A 275     -38.376  -3.439   5.951  1.00 85.35           H  
ATOM   4480  CA  ILE A 275     -36.584  -2.478   5.345  1.00 85.35           C  
ATOM   4481  HA  ILE A 275     -36.260  -1.454   5.534  1.00 85.35           H  
ATOM   4482  C   ILE A 275     -36.406  -2.730   3.854  1.00 85.35           C  
ATOM   4483  CB  ILE A 275     -35.720  -3.376   6.261  1.00 85.35           C  
ATOM   4484  HB  ILE A 275     -35.981  -4.422   6.102  1.00 85.35           H  
ATOM   4485  O   ILE A 275     -36.898  -3.701   3.274  1.00 85.35           O  
ATOM   4486  CG1 ILE A 275     -36.060  -2.988   7.721  1.00 85.35           C  
ATOM   4487 HG12 ILE A 275     -36.307  -1.926   7.745  1.00 85.35           H  
ATOM   4488 HG13 ILE A 275     -36.979  -3.505   7.995  1.00 85.35           H  
ATOM   4489  CG2 ILE A 275     -34.225  -3.199   5.927  1.00 85.35           C  
ATOM   4490 HG21 ILE A 275     -34.038  -3.481   4.891  1.00 85.35           H  
ATOM   4491 HG22 ILE A 275     -33.928  -2.161   6.077  1.00 85.35           H  
ATOM   4492 HG23 ILE A 275     -33.628  -3.854   6.561  1.00 85.35           H  
ATOM   4493  CD1 ILE A 275     -35.024  -3.240   8.823  1.00 85.35           C  
ATOM   4494 HD11 ILE A 275     -35.460  -2.979   9.787  1.00 85.35           H  
ATOM   4495 HD12 ILE A 275     -34.732  -4.290   8.855  1.00 85.35           H  
ATOM   4496 HD13 ILE A 275     -34.140  -2.624   8.657  1.00 85.35           H  
ATOM   4497  N   ASP A 276     -35.711  -1.795   3.228  1.00 89.69           N  
ATOM   4498  H   ASP A 276     -35.428  -0.983   3.759  1.00 89.69           H  
ATOM   4499  CA  ASP A 276     -35.353  -1.822   1.827  1.00 89.69           C  
ATOM   4500  HA  ASP A 276     -35.729  -2.735   1.366  1.00 89.69           H  
ATOM   4501  C   ASP A 276     -33.816  -1.783   1.708  1.00 89.69           C  
ATOM   4502  CB  ASP A 276     -36.079  -0.678   1.112  1.00 89.69           C  
ATOM   4503  HB2 ASP A 276     -37.154  -0.825   1.221  1.00 89.69           H  
ATOM   4504  HB3 ASP A 276     -35.821   0.268   1.586  1.00 89.69           H  
ATOM   4505  O   ASP A 276     -33.210  -0.709   1.836  1.00 89.69           O  
ATOM   4506  CG  ASP A 276     -35.748  -0.614  -0.379  1.00 89.69           C  
ATOM   4507  OD1 ASP A 276     -34.955  -1.463  -0.837  1.00 89.69           O  
ATOM   4508  OD2 ASP A 276     -36.254   0.338  -1.014  1.00 89.69           O  
ATOM   4509  N   PRO A 277     -33.159  -2.945   1.499  1.00 92.99           N  
ATOM   4510  CA  PRO A 277     -31.711  -3.016   1.296  1.00 92.99           C  
ATOM   4511  HA  PRO A 277     -31.201  -2.565   2.148  1.00 92.99           H  
ATOM   4512  C   PRO A 277     -31.230  -2.291   0.024  1.00 92.99           C  
ATOM   4513  CB  PRO A 277     -31.383  -4.513   1.242  1.00 92.99           C  
ATOM   4514  HB2 PRO A 277     -30.550  -4.732   0.574  1.00 92.99           H  
ATOM   4515  HB3 PRO A 277     -31.164  -4.874   2.247  1.00 92.99           H  
ATOM   4516  O   PRO A 277     -30.036  -1.980  -0.065  1.00 92.99           O  
ATOM   4517  CG  PRO A 277     -32.678  -5.150   0.747  1.00 92.99           C  
ATOM   4518  HG2 PRO A 277     -32.762  -6.195   1.046  1.00 92.99           H  
ATOM   4519  HG3 PRO A 277     -32.749  -5.054  -0.337  1.00 92.99           H  
ATOM   4520  CD  PRO A 277     -33.746  -4.280   1.395  1.00 92.99           C  
ATOM   4521  HD2 PRO A 277     -34.637  -4.297   0.767  1.00 92.99           H  
ATOM   4522  HD3 PRO A 277     -33.980  -4.656   2.391  1.00 92.99           H  
ATOM   4523  N   GLY A 278     -32.136  -1.982  -0.913  1.00 92.75           N  
ATOM   4524  H   GLY A 278     -33.106  -2.220  -0.762  1.00 92.75           H  
ATOM   4525  CA  GLY A 278     -31.864  -1.272  -2.160  1.00 92.75           C  
ATOM   4526  HA2 GLY A 278     -32.720  -1.404  -2.821  1.00 92.75           H  
ATOM   4527  HA3 GLY A 278     -30.989  -1.711  -2.639  1.00 92.75           H  
ATOM   4528  C   GLY A 278     -31.629   0.230  -1.998  1.00 92.75           C  
ATOM   4529  O   GLY A 278     -31.018   0.869  -2.860  1.00 92.75           O  
ATOM   4530  N   LYS A 279     -32.036   0.823  -0.868  1.00 90.91           N  
ATOM   4531  H   LYS A 279     -32.532   0.249  -0.201  1.00 90.91           H  
ATOM   4532  CA  LYS A 279     -31.885   2.268  -0.628  1.00 90.91           C  
ATOM   4533  HA  LYS A 279     -32.362   2.770  -1.470  1.00 90.91           H  
ATOM   4534  C   LYS A 279     -30.424   2.738  -0.630  1.00 90.91           C  
ATOM   4535  CB  LYS A 279     -32.588   2.681   0.676  1.00 90.91           C  
ATOM   4536  HB2 LYS A 279     -32.313   3.705   0.929  1.00 90.91           H  
ATOM   4537  HB3 LYS A 279     -32.234   2.034   1.479  1.00 90.91           H  
ATOM   4538  O   LYS A 279     -29.486   2.022  -0.268  1.00 90.91           O  
ATOM   4539  CG  LYS A 279     -34.120   2.604   0.622  1.00 90.91           C  
ATOM   4540  HG2 LYS A 279     -34.501   2.835   1.617  1.00 90.91           H  
ATOM   4541  HG3 LYS A 279     -34.400   1.579   0.378  1.00 90.91           H  
ATOM   4542  CD  LYS A 279     -34.782   3.561  -0.383  1.00 90.91           C  
ATOM   4543  HD2 LYS A 279     -34.461   4.584  -0.191  1.00 90.91           H  
ATOM   4544  HD3 LYS A 279     -34.495   3.268  -1.393  1.00 90.91           H  
ATOM   4545  CE  LYS A 279     -36.308   3.460  -0.261  1.00 90.91           C  
ATOM   4546  HE2 LYS A 279     -36.578   2.406  -0.329  1.00 90.91           H  
ATOM   4547  HE3 LYS A 279     -36.620   3.815   0.721  1.00 90.91           H  
ATOM   4548  NZ  LYS A 279     -37.012   4.202  -1.338  1.00 90.91           N  
ATOM   4549  HZ1 LYS A 279     -36.804   5.190  -1.336  1.00 90.91           H  
ATOM   4550  HZ2 LYS A 279     -38.010   4.072  -1.252  1.00 90.91           H  
ATOM   4551  HZ3 LYS A 279     -36.762   3.805  -2.232  1.00 90.91           H  
ATOM   4552  N   SER A 280     -30.252   4.022  -0.969  1.00 91.45           N  
ATOM   4553  H   SER A 280     -31.066   4.517  -1.304  1.00 91.45           H  
ATOM   4554  CA  SER A 280     -28.941   4.687  -1.072  1.00 91.45           C  
ATOM   4555  HA  SER A 280     -29.099   5.663  -1.530  1.00 91.45           H  
ATOM   4556  C   SER A 280     -27.985   3.946  -2.016  1.00 91.45           C  
ATOM   4557  CB  SER A 280     -28.317   4.915   0.313  1.00 91.45           C  
ATOM   4558  HB2 SER A 280     -28.105   3.956   0.785  1.00 91.45           H  
ATOM   4559  HB3 SER A 280     -27.377   5.452   0.185  1.00 91.45           H  
ATOM   4560  O   SER A 280     -26.836   3.655  -1.659  1.00 91.45           O  
ATOM   4561  OG  SER A 280     -29.161   5.676   1.161  1.00 91.45           O  
ATOM   4562  HG  SER A 280     -29.755   6.174   0.595  1.00 91.45           H  
ATOM   4563  N   ASP A 281     -28.491   3.606  -3.201  1.00 93.53           N  
ATOM   4564  H   ASP A 281     -29.411   3.935  -3.457  1.00 93.53           H  
ATOM   4565  CA  ASP A 281     -27.768   2.878  -4.242  1.00 93.53           C  
ATOM   4566  HA  ASP A 281     -28.486   2.630  -5.025  1.00 93.53           H  
ATOM   4567  C   ASP A 281     -27.192   1.559  -3.722  1.00 93.53           C  
ATOM   4568  CB  ASP A 281     -26.694   3.764  -4.882  1.00 93.53           C  
ATOM   4569  HB2 ASP A 281     -25.826   3.832  -4.226  1.00 93.53           H  
ATOM   4570  HB3 ASP A 281     -26.391   3.281  -5.811  1.00 93.53           H  
ATOM   4571  O   ASP A 281     -25.976   1.326  -3.780  1.00 93.53           O  
ATOM   4572  CG  ASP A 281     -27.192   5.168  -5.188  1.00 93.53           C  
ATOM   4573  OD1 ASP A 281     -28.147   5.267  -5.981  1.00 93.53           O  
ATOM   4574  OD2 ASP A 281     -26.628   6.100  -4.572  1.00 93.53           O  
ATOM   4575  N   ASN A 282     -28.045   0.732  -3.109  1.00 94.19           N  
ATOM   4576  H   ASN A 282     -29.029   0.958  -3.119  1.00 94.19           H  
ATOM   4577  CA  ASN A 282     -27.660  -0.570  -2.568  1.00 94.19           C  
ATOM   4578  HA  ASN A 282     -28.493  -0.929  -1.962  1.00 94.19           H  
ATOM   4579  C   ASN A 282     -26.453  -0.480  -1.610  1.00 94.19           C  
ATOM   4580  CB  ASN A 282     -27.499  -1.551  -3.745  1.00 94.19           C  
ATOM   4581  HB2 ASN A 282     -27.027  -2.470  -3.401  1.00 94.19           H  
ATOM   4582  HB3 ASN A 282     -26.887  -1.126  -4.541  1.00 94.19           H  
ATOM   4583  O   ASN A 282     -25.512  -1.280  -1.659  1.00 94.19           O  
ATOM   4584  CG  ASN A 282     -28.850  -1.949  -4.296  1.00 94.19           C  
ATOM   4585  ND2 ASN A 282     -29.449  -1.205  -5.188  1.00 94.19           N  
ATOM   4586 HD21 ASN A 282     -28.966  -0.469  -5.683  1.00 94.19           H  
ATOM   4587 HD22 ASN A 282     -30.343  -1.527  -5.529  1.00 94.19           H  
ATOM   4588  OD1 ASN A 282     -29.413  -2.929  -3.858  1.00 94.19           O  
ATOM   4589  N   LYS A 283     -26.433   0.534  -0.727  1.00 94.57           N  
ATOM   4590  H   LYS A 283     -27.216   1.173  -0.754  1.00 94.57           H  
ATOM   4591  CA  LYS A 283     -25.292   0.796   0.175  1.00 94.57           C  
ATOM   4592  HA  LYS A 283     -24.417   0.989  -0.445  1.00 94.57           H  
ATOM   4593  C   LYS A 283     -24.945  -0.411   1.043  1.00 94.57           C  
ATOM   4594  CB  LYS A 283     -25.578   2.030   1.047  1.00 94.57           C  
ATOM   4595  HB2 LYS A 283     -25.818   2.870   0.395  1.00 94.57           H  
ATOM   4596  HB3 LYS A 283     -26.441   1.835   1.682  1.00 94.57           H  
ATOM   4597  O   LYS A 283     -23.765  -0.646   1.297  1.00 94.57           O  
ATOM   4598  CG  LYS A 283     -24.375   2.431   1.918  1.00 94.57           C  
ATOM   4599  HG2 LYS A 283     -23.491   2.528   1.288  1.00 94.57           H  
ATOM   4600  HG3 LYS A 283     -24.194   1.664   2.671  1.00 94.57           H  
ATOM   4601  CD  LYS A 283     -24.641   3.766   2.623  1.00 94.57           C  
ATOM   4602  HD2 LYS A 283     -24.821   4.532   1.868  1.00 94.57           H  
ATOM   4603  HD3 LYS A 283     -25.527   3.670   3.249  1.00 94.57           H  
ATOM   4604  CE  LYS A 283     -23.435   4.158   3.484  1.00 94.57           C  
ATOM   4605  HE2 LYS A 283     -23.320   3.414   4.272  1.00 94.57           H  
ATOM   4606  HE3 LYS A 283     -22.541   4.132   2.860  1.00 94.57           H  
ATOM   4607  NZ  LYS A 283     -23.607   5.510   4.071  1.00 94.57           N  
ATOM   4608  HZ1 LYS A 283     -24.422   5.529   4.667  1.00 94.57           H  
ATOM   4609  HZ2 LYS A 283     -23.728   6.198   3.341  1.00 94.57           H  
ATOM   4610  HZ3 LYS A 283     -22.800   5.771   4.619  1.00 94.57           H  
ATOM   4611  N   ALA A 284     -25.946  -1.165   1.496  1.00 95.63           N  
ATOM   4612  H   ALA A 284     -26.885  -0.945   1.197  1.00 95.63           H  
ATOM   4613  CA  ALA A 284     -25.733  -2.369   2.291  1.00 95.63           C  
ATOM   4614  HA  ALA A 284     -25.136  -2.113   3.167  1.00 95.63           H  
ATOM   4615  C   ALA A 284     -24.946  -3.432   1.513  1.00 95.63           C  
ATOM   4616  CB  ALA A 284     -27.095  -2.880   2.760  1.00 95.63           C  
ATOM   4617  HB1 ALA A 284     -27.706  -3.180   1.909  1.00 95.63           H  
ATOM   4618  HB2 ALA A 284     -27.607  -2.080   3.296  1.00 95.63           H  
ATOM   4619  HB3 ALA A 284     -26.966  -3.738   3.420  1.00 95.63           H  
ATOM   4620  O   ALA A 284     -23.931  -3.915   2.016  1.00 95.63           O  
ATOM   4621  N   LEU A 285     -25.346  -3.702   0.264  1.00 97.52           N  
ATOM   4622  H   LEU A 285     -26.179  -3.255  -0.090  1.00 97.52           H  
ATOM   4623  CA  LEU A 285     -24.649  -4.627  -0.629  1.00 97.52           C  
ATOM   4624  HA  LEU A 285     -24.594  -5.605  -0.151  1.00 97.52           H  
ATOM   4625  C   LEU A 285     -23.216  -4.158  -0.889  1.00 97.52           C  
ATOM   4626  CB  LEU A 285     -25.446  -4.757  -1.939  1.00 97.52           C  
ATOM   4627  HB2 LEU A 285     -26.449  -5.122  -1.717  1.00 97.52           H  
ATOM   4628  HB3 LEU A 285     -25.539  -3.767  -2.384  1.00 97.52           H  
ATOM   4629  O   LEU A 285     -22.275  -4.919  -0.686  1.00 97.52           O  
ATOM   4630  CG  LEU A 285     -24.795  -5.682  -2.983  1.00 97.52           C  
ATOM   4631  HG  LEU A 285     -23.773  -5.357  -3.176  1.00 97.52           H  
ATOM   4632  CD1 LEU A 285     -24.769  -7.136  -2.515  1.00 97.52           C  
ATOM   4633 HD11 LEU A 285     -24.408  -7.769  -3.326  1.00 97.52           H  
ATOM   4634 HD12 LEU A 285     -25.774  -7.463  -2.250  1.00 97.52           H  
ATOM   4635 HD13 LEU A 285     -24.106  -7.251  -1.658  1.00 97.52           H  
ATOM   4636  CD2 LEU A 285     -25.556  -5.597  -4.301  1.00 97.52           C  
ATOM   4637 HD21 LEU A 285     -25.050  -6.200  -5.055  1.00 97.52           H  
ATOM   4638 HD22 LEU A 285     -25.600  -4.565  -4.647  1.00 97.52           H  
ATOM   4639 HD23 LEU A 285     -26.572  -5.971  -4.177  1.00 97.52           H  
ATOM   4640  N   ARG A 286     -23.023  -2.886  -1.263  1.00 96.84           N  
ATOM   4641  H   ARG A 286     -23.842  -2.318  -1.425  1.00 96.84           H  
ATOM   4642  CA  ARG A 286     -21.681  -2.339  -1.532  1.00 96.84           C  
ATOM   4643  HA  ARG A 286     -21.209  -2.935  -2.313  1.00 96.84           H  
ATOM   4644  C   ARG A 286     -20.753  -2.441  -0.324  1.00 96.84           C  
ATOM   4645  CB  ARG A 286     -21.777  -0.883  -2.000  1.00 96.84           C  
ATOM   4646  HB2 ARG A 286     -22.373  -0.314  -1.286  1.00 96.84           H  
ATOM   4647  HB3 ARG A 286     -20.772  -0.462  -2.030  1.00 96.84           H  
ATOM   4648  O   ARG A 286     -19.577  -2.745  -0.488  1.00 96.84           O  
ATOM   4649  CG  ARG A 286     -22.388  -0.776  -3.403  1.00 96.84           C  
ATOM   4650  HG2 ARG A 286     -23.416  -1.138  -3.394  1.00 96.84           H  
ATOM   4651  HG3 ARG A 286     -21.812  -1.394  -4.091  1.00 96.84           H  
ATOM   4652  CD  ARG A 286     -22.367   0.667  -3.914  1.00 96.84           C  
ATOM   4653  HD2 ARG A 286     -22.735   0.658  -4.939  1.00 96.84           H  
ATOM   4654  HD3 ARG A 286     -21.339   1.030  -3.936  1.00 96.84           H  
ATOM   4655  NE  ARG A 286     -23.243   1.549  -3.120  1.00 96.84           N  
ATOM   4656  HE  ARG A 286     -24.230   1.456  -3.315  1.00 96.84           H  
ATOM   4657  NH1 ARG A 286     -21.656   2.778  -2.009  1.00 96.84           N  
ATOM   4658 HH11 ARG A 286     -21.413   3.601  -1.476  1.00 96.84           H  
ATOM   4659 HH12 ARG A 286     -20.955   2.155  -2.384  1.00 96.84           H  
ATOM   4660  NH2 ARG A 286     -23.822   3.330  -1.842  1.00 96.84           N  
ATOM   4661 HH21 ARG A 286     -24.779   3.181  -2.130  1.00 96.84           H  
ATOM   4662 HH22 ARG A 286     -23.595   4.260  -1.520  1.00 96.84           H  
ATOM   4663  CZ  ARG A 286     -22.903   2.544  -2.326  1.00 96.84           C  
ATOM   4664  N   LEU A 287     -21.260  -2.201   0.886  1.00 96.93           N  
ATOM   4665  H   LEU A 287     -22.240  -1.968   0.961  1.00 96.93           H  
ATOM   4666  CA  LEU A 287     -20.461  -2.339   2.104  1.00 96.93           C  
ATOM   4667  HA  LEU A 287     -19.489  -1.875   1.935  1.00 96.93           H  
ATOM   4668  C   LEU A 287     -20.154  -3.801   2.453  1.00 96.93           C  
ATOM   4669  CB  LEU A 287     -21.151  -1.631   3.276  1.00 96.93           C  
ATOM   4670  HB2 LEU A 287     -22.179  -1.989   3.345  1.00 96.93           H  
ATOM   4671  HB3 LEU A 287     -20.634  -1.930   4.187  1.00 96.93           H  
ATOM   4672  O   LEU A 287     -19.059  -4.057   2.943  1.00 96.93           O  
ATOM   4673  CG  LEU A 287     -21.146  -0.094   3.202  1.00 96.93           C  
ATOM   4674  HG  LEU A 287     -21.648   0.244   2.295  1.00 96.93           H  
ATOM   4675  CD1 LEU A 287     -21.893   0.468   4.410  1.00 96.93           C  
ATOM   4676 HD11 LEU A 287     -22.023   1.545   4.303  1.00 96.93           H  
ATOM   4677 HD12 LEU A 287     -21.350   0.249   5.330  1.00 96.93           H  
ATOM   4678 HD13 LEU A 287     -22.869  -0.014   4.466  1.00 96.93           H  
ATOM   4679  CD2 LEU A 287     -19.738   0.507   3.215  1.00 96.93           C  
ATOM   4680 HD21 LEU A 287     -19.227   0.260   2.284  1.00 96.93           H  
ATOM   4681 HD22 LEU A 287     -19.167   0.101   4.050  1.00 96.93           H  
ATOM   4682 HD23 LEU A 287     -19.795   1.593   3.292  1.00 96.93           H  
ATOM   4683  N   ALA A 288     -21.070  -4.737   2.183  1.00 97.92           N  
ATOM   4684  H   ALA A 288     -21.967  -4.459   1.811  1.00 97.92           H  
ATOM   4685  CA  ALA A 288     -20.816  -6.171   2.335  1.00 97.92           C  
ATOM   4686  HA  ALA A 288     -20.427  -6.360   3.336  1.00 97.92           H  
ATOM   4687  C   ALA A 288     -19.770  -6.685   1.327  1.00 97.92           C  
ATOM   4688  CB  ALA A 288     -22.142  -6.921   2.183  1.00 97.92           C  
ATOM   4689  HB1 ALA A 288     -21.979  -7.984   2.363  1.00 97.92           H  
ATOM   4690  HB2 ALA A 288     -22.866  -6.546   2.906  1.00 97.92           H  
ATOM   4691  HB3 ALA A 288     -22.542  -6.792   1.177  1.00 97.92           H  
ATOM   4692  O   ALA A 288     -18.907  -7.489   1.673  1.00 97.92           O  
ATOM   4693  N   VAL A 289     -19.802  -6.178   0.089  1.00 98.26           N  
ATOM   4694  H   VAL A 289     -20.588  -5.597  -0.164  1.00 98.26           H  
ATOM   4695  CA  VAL A 289     -18.775  -6.451  -0.930  1.00 98.26           C  
ATOM   4696  HA  VAL A 289     -18.647  -7.530  -1.024  1.00 98.26           H  
ATOM   4697  C   VAL A 289     -17.427  -5.874  -0.508  1.00 98.26           C  
ATOM   4698  CB  VAL A 289     -19.195  -5.887  -2.300  1.00 98.26           C  
ATOM   4699  HB  VAL A 289     -19.487  -4.843  -2.186  1.00 98.26           H  
ATOM   4700  O   VAL A 289     -16.415  -6.567  -0.574  1.00 98.26           O  
ATOM   4701  CG1 VAL A 289     -18.058  -5.951  -3.325  1.00 98.26           C  
ATOM   4702 HG11 VAL A 289     -17.259  -5.258  -3.061  1.00 98.26           H  
ATOM   4703 HG12 VAL A 289     -17.654  -6.961  -3.387  1.00 98.26           H  
ATOM   4704 HG13 VAL A 289     -18.439  -5.658  -4.303  1.00 98.26           H  
ATOM   4705  CG2 VAL A 289     -20.391  -6.662  -2.862  1.00 98.26           C  
ATOM   4706 HG21 VAL A 289     -21.243  -6.610  -2.184  1.00 98.26           H  
ATOM   4707 HG22 VAL A 289     -20.128  -7.709  -3.009  1.00 98.26           H  
ATOM   4708 HG23 VAL A 289     -20.689  -6.231  -3.818  1.00 98.26           H  
ATOM   4709  N   ALA A 290     -17.403  -4.628  -0.025  1.00 97.24           N  
ATOM   4710  H   ALA A 290     -18.258  -4.091  -0.036  1.00 97.24           H  
ATOM   4711  CA  ALA A 290     -16.179  -3.978   0.437  1.00 97.24           C  
ATOM   4712  HA  ALA A 290     -15.451  -4.003  -0.373  1.00 97.24           H  
ATOM   4713  C   ALA A 290     -15.535  -4.685   1.644  1.00 97.24           C  
ATOM   4714  CB  ALA A 290     -16.497  -2.513   0.760  1.00 97.24           C  
ATOM   4715  HB1 ALA A 290     -17.214  -2.462   1.579  1.00 97.24           H  
ATOM   4716  HB2 ALA A 290     -16.911  -2.024  -0.121  1.00 97.24           H  
ATOM   4717  HB3 ALA A 290     -15.580  -2.002   1.053  1.00 97.24           H  
ATOM   4718  O   ALA A 290     -14.329  -4.556   1.836  1.00 97.24           O  
ATOM   4719  N   SER A 291     -16.312  -5.425   2.443  1.00 96.90           N  
ATOM   4720  H   SER A 291     -17.307  -5.453   2.272  1.00 96.90           H  
ATOM   4721  CA  SER A 291     -15.811  -6.264   3.539  1.00 96.90           C  
ATOM   4722  HA  SER A 291     -14.848  -5.869   3.861  1.00 96.90           H  
ATOM   4723  C   SER A 291     -15.543  -7.720   3.136  1.00 96.90           C  
ATOM   4724  CB  SER A 291     -16.748  -6.178   4.750  1.00 96.90           C  
ATOM   4725  HB2 SER A 291     -16.826  -5.135   5.059  1.00 96.90           H  
ATOM   4726  HB3 SER A 291     -16.323  -6.747   5.576  1.00 96.90           H  
ATOM   4727  O   SER A 291     -15.215  -8.529   4.001  1.00 96.90           O  
ATOM   4728  OG  SER A 291     -18.043  -6.668   4.466  1.00 96.90           O  
ATOM   4729  HG  SER A 291     -18.583  -6.530   5.247  1.00 96.90           H  
ATOM   4730  N   ASN A 292     -15.664  -8.062   1.846  1.00 97.87           N  
ATOM   4731  H   ASN A 292     -15.916  -7.341   1.185  1.00 97.87           H  
ATOM   4732  CA  ASN A 292     -15.523  -9.421   1.314  1.00 97.87           C  
ATOM   4733  HA  ASN A 292     -15.882  -9.386   0.285  1.00 97.87           H  
ATOM   4734  C   ASN A 292     -16.409 -10.459   2.038  1.00 97.87           C  
ATOM   4735  CB  ASN A 292     -14.033  -9.804   1.263  1.00 97.87           C  
ATOM   4736  HB2 ASN A 292     -13.679  -9.979   2.279  1.00 97.87           H  
ATOM   4737  HB3 ASN A 292     -13.457  -8.983   0.835  1.00 97.87           H  
ATOM   4738  O   ASN A 292     -16.020 -11.612   2.227  1.00 97.87           O  
ATOM   4739  CG  ASN A 292     -13.764 -11.046   0.428  1.00 97.87           C  
ATOM   4740  ND2 ASN A 292     -12.681 -11.736   0.697  1.00 97.87           N  
ATOM   4741 HD21 ASN A 292     -12.092 -11.476   1.475  1.00 97.87           H  
ATOM   4742 HD22 ASN A 292     -12.531 -12.573   0.152  1.00 97.87           H  
ATOM   4743  OD1 ASN A 292     -14.496 -11.406  -0.481  1.00 97.87           O  
ATOM   4744  N   ASN A 293     -17.605 -10.059   2.482  1.00 97.33           N  
ATOM   4745  H   ASN A 293     -17.897  -9.108   2.312  1.00 97.33           H  
ATOM   4746  CA  ASN A 293     -18.497 -10.947   3.222  1.00 97.33           C  
ATOM   4747  HA  ASN A 293     -17.898 -11.731   3.686  1.00 97.33           H  
ATOM   4748  C   ASN A 293     -19.484 -11.647   2.279  1.00 97.33           C  
ATOM   4749  CB  ASN A 293     -19.162 -10.176   4.367  1.00 97.33           C  
ATOM   4750  HB2 ASN A 293     -18.403  -9.579   4.872  1.00 97.33           H  
ATOM   4751  HB3 ASN A 293     -19.927  -9.501   3.984  1.00 97.33           H  
ATOM   4752  O   ASN A 293     -20.622 -11.205   2.111  1.00 97.33           O  
ATOM   4753  CG  ASN A 293     -19.783 -11.141   5.362  1.00 97.33           C  
ATOM   4754  ND2 ASN A 293     -19.507 -10.966   6.630  1.00 97.33           N  
ATOM   4755 HD21 ASN A 293     -18.817 -10.276   6.888  1.00 97.33           H  
ATOM   4756 HD22 ASN A 293     -19.815 -11.694   7.259  1.00 97.33           H  
ATOM   4757  OD1 ASN A 293     -20.486 -12.084   5.033  1.00 97.33           O  
ATOM   4758  N   SER A 294     -19.050 -12.753   1.671  1.00 97.76           N  
ATOM   4759  H   SER A 294     -18.107 -13.062   1.857  1.00 97.76           H  
ATOM   4760  CA  SER A 294     -19.853 -13.543   0.727  1.00 97.76           C  
ATOM   4761  HA  SER A 294     -20.057 -12.935  -0.154  1.00 97.76           H  
ATOM   4762  C   SER A 294     -21.208 -13.979   1.295  1.00 97.76           C  
ATOM   4763  CB  SER A 294     -19.065 -14.777   0.275  1.00 97.76           C  
ATOM   4764  HB2 SER A 294     -18.205 -14.460  -0.315  1.00 97.76           H  
ATOM   4765  HB3 SER A 294     -19.703 -15.412  -0.338  1.00 97.76           H  
ATOM   4766  O   SER A 294     -22.207 -13.905   0.586  1.00 97.76           O  
ATOM   4767  OG  SER A 294     -18.618 -15.507   1.401  1.00 97.76           O  
ATOM   4768  HG  SER A 294     -18.336 -16.383   1.127  1.00 97.76           H  
ATOM   4769  N   SER A 295     -21.281 -14.359   2.574  1.00 98.15           N  
ATOM   4770  H   SER A 295     -20.417 -14.486   3.081  1.00 98.15           H  
ATOM   4771  CA  SER A 295     -22.530 -14.788   3.219  1.00 98.15           C  
ATOM   4772  HA  SER A 295     -22.957 -15.608   2.642  1.00 98.15           H  
ATOM   4773  C   SER A 295     -23.570 -13.670   3.287  1.00 98.15           C  
ATOM   4774  CB  SER A 295     -22.252 -15.293   4.638  1.00 98.15           C  
ATOM   4775  HB2 SER A 295     -21.896 -14.471   5.259  1.00 98.15           H  
ATOM   4776  HB3 SER A 295     -23.172 -15.692   5.065  1.00 98.15           H  
ATOM   4777  O   SER A 295     -24.749 -13.908   3.035  1.00 98.15           O  
ATOM   4778  OG  SER A 295     -21.270 -16.307   4.599  1.00 98.15           O  
ATOM   4779  HG  SER A 295     -21.179 -16.716   5.463  1.00 98.15           H  
ATOM   4780  N   ILE A 296     -23.150 -12.445   3.613  1.00 98.23           N  
ATOM   4781  H   ILE A 296     -22.165 -12.306   3.787  1.00 98.23           H  
ATOM   4782  CA  ILE A 296     -24.044 -11.280   3.635  1.00 98.23           C  
ATOM   4783  HA  ILE A 296     -24.998 -11.578   4.071  1.00 98.23           H  
ATOM   4784  C   ILE A 296     -24.355 -10.803   2.219  1.00 98.23           C  
ATOM   4785  CB  ILE A 296     -23.461 -10.152   4.507  1.00 98.23           C  
ATOM   4786  HB  ILE A 296     -22.436  -9.957   4.190  1.00 98.23           H  
ATOM   4787  O   ILE A 296     -25.495 -10.435   1.958  1.00 98.23           O  
ATOM   4788  CG1 ILE A 296     -23.462 -10.620   5.977  1.00 98.23           C  
ATOM   4789 HG12 ILE A 296     -22.866 -11.528   6.068  1.00 98.23           H  
ATOM   4790 HG13 ILE A 296     -24.480 -10.857   6.284  1.00 98.23           H  
ATOM   4791  CG2 ILE A 296     -24.265  -8.847   4.367  1.00 98.23           C  
ATOM   4792 HG21 ILE A 296     -24.291  -8.515   3.329  1.00 98.23           H  
ATOM   4793 HG22 ILE A 296     -25.288  -8.991   4.714  1.00 98.23           H  
ATOM   4794 HG23 ILE A 296     -23.783  -8.049   4.931  1.00 98.23           H  
ATOM   4795  CD1 ILE A 296     -22.887  -9.593   6.949  1.00 98.23           C  
ATOM   4796 HD11 ILE A 296     -23.605  -8.793   7.129  1.00 98.23           H  
ATOM   4797 HD12 ILE A 296     -21.965  -9.177   6.544  1.00 98.23           H  
ATOM   4798 HD13 ILE A 296     -22.693 -10.096   7.897  1.00 98.23           H  
ATOM   4799  N   VAL A 297     -23.386 -10.835   1.298  1.00 98.37           N  
ATOM   4800  H   VAL A 297     -22.459 -11.126   1.573  1.00 98.37           H  
ATOM   4801  CA  VAL A 297     -23.641 -10.527  -0.118  1.00 98.37           C  
ATOM   4802  HA  VAL A 297     -24.031  -9.513  -0.196  1.00 98.37           H  
ATOM   4803  C   VAL A 297     -24.722 -11.456  -0.667  1.00 98.37           C  
ATOM   4804  CB  VAL A 297     -22.349 -10.611  -0.954  1.00 98.37           C  
ATOM   4805  HB  VAL A 297     -21.852 -11.561  -0.759  1.00 98.37           H  
ATOM   4806  O   VAL A 297     -25.698 -10.968  -1.223  1.00 98.37           O  
ATOM   4807  CG1 VAL A 297     -22.622 -10.508  -2.460  1.00 98.37           C  
ATOM   4808 HG11 VAL A 297     -23.149  -9.581  -2.687  1.00 98.37           H  
ATOM   4809 HG12 VAL A 297     -23.229 -11.347  -2.800  1.00 98.37           H  
ATOM   4810 HG13 VAL A 297     -21.687 -10.535  -3.019  1.00 98.37           H  
ATOM   4811  CG2 VAL A 297     -21.398  -9.465  -0.582  1.00 98.37           C  
ATOM   4812 HG21 VAL A 297     -21.201  -9.454   0.490  1.00 98.37           H  
ATOM   4813 HG22 VAL A 297     -20.448  -9.589  -1.102  1.00 98.37           H  
ATOM   4814 HG23 VAL A 297     -21.843  -8.510  -0.860  1.00 98.37           H  
ATOM   4815  N   ASN A 298     -24.604 -12.765  -0.434  1.00 97.69           N  
ATOM   4816  H   ASN A 298     -23.766 -13.106   0.016  1.00 97.69           H  
ATOM   4817  CA  ASN A 298     -25.599 -13.749  -0.858  1.00 97.69           C  
ATOM   4818  HA  ASN A 298     -25.742 -13.659  -1.935  1.00 97.69           H  
ATOM   4819  C   ASN A 298     -26.962 -13.516  -0.189  1.00 97.69           C  
ATOM   4820  CB  ASN A 298     -25.060 -15.154  -0.542  1.00 97.69           C  
ATOM   4821  HB2 ASN A 298     -24.030 -15.241  -0.887  1.00 97.69           H  
ATOM   4822  HB3 ASN A 298     -25.082 -15.330   0.533  1.00 97.69           H  
ATOM   4823  O   ASN A 298     -28.004 -13.614  -0.824  1.00 97.69           O  
ATOM   4824  CG  ASN A 298     -25.855 -16.222  -1.268  1.00 97.69           C  
ATOM   4825  ND2 ASN A 298     -26.266 -17.275  -0.601  1.00 97.69           N  
ATOM   4826 HD21 ASN A 298     -26.050 -17.402   0.377  1.00 97.69           H  
ATOM   4827 HD22 ASN A 298     -26.764 -17.963  -1.148  1.00 97.69           H  
ATOM   4828  OD1 ASN A 298     -26.099 -16.134  -2.453  1.00 97.69           O  
ATOM   4829  N   LEU A 299     -26.973 -13.168   1.100  1.00 97.27           N  
ATOM   4830  H   LEU A 299     -26.096 -13.122   1.598  1.00 97.27           H  
ATOM   4831  CA  LEU A 299     -28.211 -12.853   1.811  1.00 97.27           C  
ATOM   4832  HA  LEU A 299     -28.895 -13.696   1.715  1.00 97.27           H  
ATOM   4833  C   LEU A 299     -28.915 -11.619   1.220  1.00 97.27           C  
ATOM   4834  CB  LEU A 299     -27.865 -12.639   3.291  1.00 97.27           C  
ATOM   4835  HB2 LEU A 299     -27.272 -13.479   3.653  1.00 97.27           H  
ATOM   4836  HB3 LEU A 299     -27.253 -11.740   3.362  1.00 97.27           H  
ATOM   4837  O   LEU A 299     -30.128 -11.632   1.046  1.00 97.27           O  
ATOM   4838  CG  LEU A 299     -29.101 -12.479   4.187  1.00 97.27           C  
ATOM   4839  HG  LEU A 299     -29.857 -11.875   3.686  1.00 97.27           H  
ATOM   4840  CD1 LEU A 299     -29.707 -13.828   4.573  1.00 97.27           C  
ATOM   4841 HD11 LEU A 299     -30.012 -14.359   3.671  1.00 97.27           H  
ATOM   4842 HD12 LEU A 299     -28.984 -14.427   5.126  1.00 97.27           H  
ATOM   4843 HD13 LEU A 299     -30.594 -13.662   5.184  1.00 97.27           H  
ATOM   4844  CD2 LEU A 299     -28.690 -11.759   5.465  1.00 97.27           C  
ATOM   4845 HD21 LEU A 299     -28.204 -10.820   5.203  1.00 97.27           H  
ATOM   4846 HD22 LEU A 299     -28.003 -12.375   6.046  1.00 97.27           H  
ATOM   4847 HD23 LEU A 299     -29.584 -11.544   6.050  1.00 97.27           H  
ATOM   4848  N   LEU A 300     -28.162 -10.556   0.925  1.00 96.99           N  
ATOM   4849  H   LEU A 300     -27.166 -10.618   1.077  1.00 96.99           H  
ATOM   4850  CA  LEU A 300     -28.713  -9.312   0.390  1.00 96.99           C  
ATOM   4851  HA  LEU A 300     -29.605  -9.047   0.958  1.00 96.99           H  
ATOM   4852  C   LEU A 300     -29.166  -9.474  -1.059  1.00 96.99           C  
ATOM   4853  CB  LEU A 300     -27.675  -8.183   0.509  1.00 96.99           C  
ATOM   4854  HB2 LEU A 300     -26.741  -8.529   0.065  1.00 96.99           H  
ATOM   4855  HB3 LEU A 300     -28.022  -7.329  -0.073  1.00 96.99           H  
ATOM   4856  O   LEU A 300     -30.244  -8.999  -1.393  1.00 96.99           O  
ATOM   4857  CG  LEU A 300     -27.410  -7.714   1.951  1.00 96.99           C  
ATOM   4858  HG  LEU A 300     -27.199  -8.565   2.597  1.00 96.99           H  
ATOM   4859  CD1 LEU A 300     -26.202  -6.780   1.954  1.00 96.99           C  
ATOM   4860 HD11 LEU A 300     -25.974  -6.476   2.976  1.00 96.99           H  
ATOM   4861 HD12 LEU A 300     -25.340  -7.301   1.535  1.00 96.99           H  
ATOM   4862 HD13 LEU A 300     -26.431  -5.904   1.348  1.00 96.99           H  
ATOM   4863  CD2 LEU A 300     -28.587  -6.930   2.537  1.00 96.99           C  
ATOM   4864 HD21 LEU A 300     -29.474  -7.562   2.569  1.00 96.99           H  
ATOM   4865 HD22 LEU A 300     -28.803  -6.060   1.916  1.00 96.99           H  
ATOM   4866 HD23 LEU A 300     -28.349  -6.606   3.550  1.00 96.99           H  
ATOM   4867  N   ILE A 301     -28.377 -10.136  -1.907  1.00 95.91           N  
ATOM   4868  H   ILE A 301     -27.508 -10.525  -1.570  1.00 95.91           H  
ATOM   4869  CA  ILE A 301     -28.677 -10.263  -3.340  1.00 95.91           C  
ATOM   4870  HA  ILE A 301     -28.933  -9.270  -3.707  1.00 95.91           H  
ATOM   4871  C   ILE A 301     -29.902 -11.145  -3.616  1.00 95.91           C  
ATOM   4872  CB  ILE A 301     -27.416 -10.743  -4.087  1.00 95.91           C  
ATOM   4873  HB  ILE A 301     -26.551 -10.328  -3.571  1.00 95.91           H  
ATOM   4874  O   ILE A 301     -30.557 -10.967  -4.630  1.00 95.91           O  
ATOM   4875  CG1 ILE A 301     -27.380 -10.163  -5.510  1.00 95.91           C  
ATOM   4876 HG12 ILE A 301     -28.200 -10.579  -6.095  1.00 95.91           H  
ATOM   4877 HG13 ILE A 301     -27.503  -9.082  -5.459  1.00 95.91           H  
ATOM   4878  CG2 ILE A 301     -27.277 -12.276  -4.083  1.00 95.91           C  
ATOM   4879 HG21 ILE A 301     -27.431 -12.662  -3.075  1.00 95.91           H  
ATOM   4880 HG22 ILE A 301     -28.013 -12.730  -4.745  1.00 95.91           H  
ATOM   4881 HG23 ILE A 301     -26.282 -12.572  -4.416  1.00 95.91           H  
ATOM   4882  CD1 ILE A 301     -26.052 -10.459  -6.208  1.00 95.91           C  
ATOM   4883 HD11 ILE A 301     -25.960  -9.846  -7.104  1.00 95.91           H  
ATOM   4884 HD12 ILE A 301     -26.000 -11.510  -6.490  1.00 95.91           H  
ATOM   4885 HD13 ILE A 301     -25.231 -10.243  -5.523  1.00 95.91           H  
ATOM   4886  N   ASN A 302     -30.241 -12.051  -2.691  1.00 94.99           N  
ATOM   4887  H   ASN A 302     -29.618 -12.192  -1.909  1.00 94.99           H  
ATOM   4888  CA  ASN A 302     -31.455 -12.868  -2.761  1.00 94.99           C  
ATOM   4889  HA  ASN A 302     -31.642 -13.130  -3.802  1.00 94.99           H  
ATOM   4890  C   ASN A 302     -32.718 -12.123  -2.285  1.00 94.99           C  
ATOM   4891  CB  ASN A 302     -31.217 -14.166  -1.967  1.00 94.99           C  
ATOM   4892  HB2 ASN A 302     -32.161 -14.702  -1.866  1.00 94.99           H  
ATOM   4893  HB3 ASN A 302     -30.851 -13.923  -0.970  1.00 94.99           H  
ATOM   4894  O   ASN A 302     -33.813 -12.679  -2.323  1.00 94.99           O  
ATOM   4895  CG  ASN A 302     -30.251 -15.110  -2.664  1.00 94.99           C  
ATOM   4896  ND2 ASN A 302     -29.472 -15.864  -1.928  1.00 94.99           N  
ATOM   4897 HD21 ASN A 302     -28.762 -16.342  -2.464  1.00 94.99           H  
ATOM   4898 HD22 ASN A 302     -29.369 -15.637  -0.949  1.00 94.99           H  
ATOM   4899  OD1 ASN A 302     -30.164 -15.189  -3.873  1.00 94.99           O  
ATOM   4900  N   ASN A 303     -32.599 -10.880  -1.809  1.00 94.26           N  
ATOM   4901  H   ASN A 303     -31.696 -10.430  -1.859  1.00 94.26           H  
ATOM   4902  CA  ASN A 303     -33.755 -10.045  -1.502  1.00 94.26           C  
ATOM   4903  HA  ASN A 303     -34.575 -10.684  -1.174  1.00 94.26           H  
ATOM   4904  C   ASN A 303     -34.211  -9.294  -2.764  1.00 94.26           C  
ATOM   4905  CB  ASN A 303     -33.402  -9.097  -0.345  1.00 94.26           C  
ATOM   4906  HB2 ASN A 303     -32.645  -8.385  -0.673  1.00 94.26           H  
ATOM   4907  HB3 ASN A 303     -32.999  -9.675   0.486  1.00 94.26           H  
ATOM   4908  O   ASN A 303     -33.418  -8.577  -3.365  1.00 94.26           O  
ATOM   4909  CG  ASN A 303     -34.609  -8.307   0.119  1.00 94.26           C  
ATOM   4910  ND2 ASN A 303     -35.143  -8.611   1.278  1.00 94.26           N  
ATOM   4911 HD21 ASN A 303     -34.802  -9.393   1.818  1.00 94.26           H  
ATOM   4912 HD22 ASN A 303     -35.966  -8.093   1.551  1.00 94.26           H  
ATOM   4913  OD1 ASN A 303     -35.108  -7.426  -0.557  1.00 94.26           O  
ATOM   4914  N   HIS A 304     -35.499  -9.397  -3.113  1.00 92.83           N  
ATOM   4915  H   HIS A 304     -36.084 -10.027  -2.583  1.00 92.83           H  
ATOM   4916  CA  HIS A 304     -36.086  -8.817  -4.332  1.00 92.83           C  
ATOM   4917  HA  HIS A 304     -35.579  -9.253  -5.193  1.00 92.83           H  
ATOM   4918  C   HIS A 304     -35.946  -7.289  -4.469  1.00 92.83           C  
ATOM   4919  CB  HIS A 304     -37.574  -9.204  -4.402  1.00 92.83           C  
ATOM   4920  HB2 HIS A 304     -37.663 -10.290  -4.365  1.00 92.83           H  
ATOM   4921  HB3 HIS A 304     -37.974  -8.879  -5.362  1.00 92.83           H  
ATOM   4922  O   HIS A 304     -36.106  -6.763  -5.565  1.00 92.83           O  
ATOM   4923  CG  HIS A 304     -38.417  -8.600  -3.299  1.00 92.83           C  
ATOM   4924  CD2 HIS A 304     -39.082  -7.401  -3.333  1.00 92.83           C  
ATOM   4925  HD2 HIS A 304     -39.099  -6.713  -4.165  1.00 92.83           H  
ATOM   4926  ND1 HIS A 304     -38.651  -9.155  -2.062  1.00 92.83           N  
ATOM   4927  HD1 HIS A 304     -38.423 -10.099  -1.785  1.00 92.83           H  
ATOM   4928  CE1 HIS A 304     -39.431  -8.311  -1.367  1.00 92.83           C  
ATOM   4929  HE1 HIS A 304     -39.828  -8.507  -0.382  1.00 92.83           H  
ATOM   4930  NE2 HIS A 304     -39.705  -7.215  -2.089  1.00 92.83           N  
ATOM   4931  N   LYS A 305     -35.671  -6.562  -3.377  1.00 93.11           N  
ATOM   4932  H   LYS A 305     -35.558  -7.044  -2.497  1.00 93.11           H  
ATOM   4933  CA  LYS A 305     -35.447  -5.106  -3.408  1.00 93.11           C  
ATOM   4934  HA  LYS A 305     -36.020  -4.673  -4.228  1.00 93.11           H  
ATOM   4935  C   LYS A 305     -33.987  -4.725  -3.668  1.00 93.11           C  
ATOM   4936  CB  LYS A 305     -35.917  -4.466  -2.101  1.00 93.11           C  
ATOM   4937  HB2 LYS A 305     -35.828  -3.385  -2.212  1.00 93.11           H  
ATOM   4938  HB3 LYS A 305     -35.251  -4.788  -1.299  1.00 93.11           H
[truncated: 571,059 more chars]
