# Supplementary material for: Widespread Horizontal Gene Transfer Among Animal Viruses
Source: bioRxiv. 2024 Mar 26:2024.03.25.586562. Preprint. [Version 2] doi: 10.1101/2024.03.25.586562 (PMC11071296; doi:10.1101/2024.03.25.586562)
Supplement: Supplement 7 [file media-7.zip › File7_PDB/Adinto6483_Penton_one_halfsmoke.pdb]

ATOM      1  N   MET A   1     -28.995  -4.738  33.326  1.00 45.24           N  
ATOM      2  H   MET A   1     -29.668  -4.132  33.772  1.00 45.24           H  
ATOM      3  H2  MET A   1     -28.099  -4.275  33.284  1.00 45.24           H  
ATOM      4  H3  MET A   1     -28.884  -5.588  33.860  1.00 45.24           H  
ATOM      5  CA  MET A   1     -29.412  -5.054  31.945  1.00 45.24           C  
ATOM      6  HA  MET A   1     -30.324  -5.650  31.945  1.00 45.24           H  
ATOM      7  C   MET A   1     -28.301  -5.877  31.328  1.00 45.24           C  
ATOM      8  CB  MET A   1     -29.653  -3.773  31.129  1.00 45.24           C  
ATOM      9  HB2 MET A   1     -28.843  -3.062  31.293  1.00 45.24           H  
ATOM     10  HB3 MET A   1     -29.673  -4.030  30.070  1.00 45.24           H  
ATOM     11  O   MET A   1     -27.157  -5.466  31.452  1.00 45.24           O  
ATOM     12  CG  MET A   1     -30.997  -3.129  31.485  1.00 45.24           C  
ATOM     13  HG2 MET A   1     -31.780  -3.871  31.324  1.00 45.24           H  
ATOM     14  HG3 MET A   1     -31.007  -2.847  32.538  1.00 45.24           H  
ATOM     15  SD  MET A   1     -31.415  -1.676  30.489  1.00 45.24           S  
ATOM     16  CE  MET A   1     -30.574  -0.354  31.400  1.00 45.24           C  
ATOM     17  HE1 MET A   1     -30.757   0.597  30.898  1.00 45.24           H  
ATOM     18  HE2 MET A   1     -29.501  -0.542  31.419  1.00 45.24           H  
ATOM     19  HE3 MET A   1     -30.961  -0.300  32.418  1.00 45.24           H  
ATOM     20  N   ILE A   2     -28.597  -7.049  30.767  1.00 56.71           N  
ATOM     21  H   ILE A   2     -29.563  -7.315  30.637  1.00 56.71           H  
ATOM     22  CA  ILE A   2     -27.633  -7.720  29.887  1.00 56.71           C  
ATOM     23  HA  ILE A   2     -26.626  -7.661  30.301  1.00 56.71           H  
ATOM     24  C   ILE A   2     -27.684  -6.908  28.594  1.00 56.71           C  
ATOM     25  CB  ILE A   2     -28.003  -9.211  29.687  1.00 56.71           C  
ATOM     26  HB  ILE A   2     -29.028  -9.267  29.320  1.00 56.71           H  
ATOM     27  O   ILE A   2     -28.741  -6.845  27.975  1.00 56.71           O  
ATOM     28  CG1 ILE A   2     -27.920  -9.965  31.038  1.00 56.71           C  
ATOM     29 HG12 ILE A   2     -28.502  -9.430  31.788  1.00 56.71           H  
ATOM     30 HG13 ILE A   2     -26.884  -9.989  31.376  1.00 56.71           H  
ATOM     31  CG2 ILE A   2     -27.082  -9.866  28.641  1.00 56.71           C  
ATOM     32 HG21 ILE A   2     -26.045  -9.838  28.974  1.00 56.71           H  
ATOM     33 HG22 ILE A   2     -27.158  -9.343  27.688  1.00 56.71           H  
ATOM     34 HG23 ILE A   2     -27.377 -10.900  28.462  1.00 56.71           H  
ATOM     35  CD1 ILE A   2     -28.463 -11.399  30.996  1.00 56.71           C  
ATOM     36 HD11 ILE A   2     -27.829 -12.031  30.375  1.00 56.71           H  
ATOM     37 HD12 ILE A   2     -29.480 -11.400  30.602  1.00 56.71           H  
ATOM     38 HD13 ILE A   2     -28.474 -11.809  32.006  1.00 56.71           H  
ATOM     39  N   GLU A   3     -26.619  -6.181  28.269  1.00 77.24           N  
ATOM     40  H   GLU A   3     -25.777  -6.232  28.825  1.00 77.24           H  
ATOM     41  CA  GLU A   3     -26.564  -5.407  27.028  1.00 77.24           C  
ATOM     42  HA  GLU A   3     -27.433  -4.751  26.971  1.00 77.24           H  
ATOM     43  C   GLU A   3     -26.623  -6.377  25.838  1.00 77.24           C  
ATOM     44  CB  GLU A   3     -25.296  -4.532  26.992  1.00 77.24           C  
ATOM     45  HB2 GLU A   3     -24.426  -5.157  27.194  1.00 77.24           H  
ATOM     46  HB3 GLU A   3     -25.200  -4.108  25.992  1.00 77.24           H  
ATOM     47  O   GLU A   3     -25.799  -7.282  25.738  1.00 77.24           O  
ATOM     48  CG  GLU A   3     -25.355  -3.374  28.006  1.00 77.24           C  
ATOM     49  HG2 GLU A   3     -25.506  -3.790  29.002  1.00 77.24           H  
ATOM     50  HG3 GLU A   3     -26.223  -2.758  27.772  1.00 77.24           H  
ATOM     51  CD  GLU A   3     -24.094  -2.488  28.033  1.00 77.24           C  
ATOM     52  OE1 GLU A   3     -24.149  -1.461  28.748  1.00 77.24           O  
ATOM     53  OE2 GLU A   3     -23.079  -2.852  27.398  1.00 77.24           O  
ATOM     54  N   ASP A   4     -27.604  -6.209  24.945  1.00 90.75           N  
ATOM     55  H   ASP A   4     -28.330  -5.536  25.146  1.00 90.75           H  
ATOM     56  CA  ASP A   4     -27.754  -7.014  23.718  1.00 90.75           C  
ATOM     57  HA  ASP A   4     -27.566  -8.061  23.955  1.00 90.75           H  
ATOM     58  C   ASP A   4     -26.745  -6.632  22.623  1.00 90.75           C  
ATOM     59  CB  ASP A   4     -29.190  -6.873  23.185  1.00 90.75           C  
ATOM     60  HB2 ASP A   4     -29.488  -5.825  23.209  1.00 90.75           H  
ATOM     61  HB3 ASP A   4     -29.224  -7.205  22.148  1.00 90.75           H  
ATOM     62  O   ASP A   4     -26.661  -7.276  21.574  1.00 90.75           O  
ATOM     63  CG  ASP A   4     -30.183  -7.728  23.965  1.00 90.75           C  
ATOM     64  OD1 ASP A   4     -29.881  -8.927  24.162  1.00 90.75           O  
ATOM     65  OD2 ASP A   4     -31.265  -7.227  24.325  1.00 90.75           O  
ATOM     66  N   SER A   5     -25.977  -5.570  22.849  1.00 95.32           N  
ATOM     67  H   SER A   5     -26.081  -5.089  23.731  1.00 95.32           H  
ATOM     68  CA  SER A   5     -24.920  -5.114  21.960  1.00 95.32           C  
ATOM     69  HA  SER A   5     -24.390  -5.990  21.586  1.00 95.32           H  
ATOM     70  C   SER A   5     -23.938  -4.217  22.696  1.00 95.32           C  
ATOM     71  CB  SER A   5     -25.503  -4.324  20.786  1.00 95.32           C  
ATOM     72  HB2 SER A   5     -26.197  -4.951  20.226  1.00 95.32           H  
ATOM     73  HB3 SER A   5     -24.686  -4.034  20.125  1.00 95.32           H  
ATOM     74  O   SER A   5     -24.349  -3.457  23.570  1.00 95.32           O  
ATOM     75  OG  SER A   5     -26.174  -3.161  21.241  1.00 95.32           O  
ATOM     76  HG  SER A   5     -25.774  -2.898  22.073  1.00 95.32           H  
ATOM     77  N   PHE A   6     -22.674  -4.237  22.289  1.00 96.48           N  
ATOM     78  H   PHE A   6     -22.428  -4.832  21.512  1.00 96.48           H  
ATOM     79  CA  PHE A   6     -21.634  -3.374  22.847  1.00 96.48           C  
ATOM     80  HA  PHE A   6     -22.078  -2.414  23.110  1.00 96.48           H  
ATOM     81  C   PHE A   6     -20.529  -3.111  21.817  1.00 96.48           C  
ATOM     82  CB  PHE A   6     -21.078  -4.002  24.135  1.00 96.48           C  
ATOM     83  HB2 PHE A   6     -20.351  -3.322  24.578  1.00 96.48           H  
ATOM     84  HB3 PHE A   6     -21.889  -4.103  24.857  1.00 96.48           H  
ATOM     85  O   PHE A   6     -20.420  -3.799  20.798  1.00 96.48           O  
ATOM     86  CG  PHE A   6     -20.427  -5.355  23.934  1.00 96.48           C  
ATOM     87  CD1 PHE A   6     -21.185  -6.534  24.069  1.00 96.48           C  
ATOM     88  HD1 PHE A   6     -22.227  -6.478  24.347  1.00 96.48           H  
ATOM     89  CD2 PHE A   6     -19.068  -5.432  23.583  1.00 96.48           C  
ATOM     90  HD2 PHE A   6     -18.480  -4.532  23.479  1.00 96.48           H  
ATOM     91  CE1 PHE A   6     -20.584  -7.787  23.850  1.00 96.48           C  
ATOM     92  HE1 PHE A   6     -21.163  -8.693  23.958  1.00 96.48           H  
ATOM     93  CE2 PHE A   6     -18.480  -6.684  23.348  1.00 96.48           C  
ATOM     94  HE2 PHE A   6     -17.449  -6.748  23.033  1.00 96.48           H  
ATOM     95  CZ  PHE A   6     -19.231  -7.859  23.483  1.00 96.48           C  
ATOM     96  HZ  PHE A   6     -18.768  -8.813  23.280  1.00 96.48           H  
ATOM     97  N   TYR A   7     -19.687  -2.113  22.085  1.00 97.36           N  
ATOM     98  H   TYR A   7     -19.766  -1.644  22.975  1.00 97.36           H  
ATOM     99  CA  TYR A   7     -18.562  -1.751  21.222  1.00 97.36           C  
ATOM    100  HA  TYR A   7     -18.599  -2.365  20.322  1.00 97.36           H  
ATOM    101  C   TYR A   7     -17.225  -2.023  21.904  1.00 97.36           C  
ATOM    102  CB  TYR A   7     -18.661  -0.287  20.777  1.00 97.36           C  
ATOM    103  HB2 TYR A   7     -18.732   0.350  21.659  1.00 97.36           H  
ATOM    104  HB3 TYR A   7     -17.740  -0.020  20.258  1.00 97.36           H  
ATOM    105  O   TYR A   7     -17.080  -1.816  23.108  1.00 97.36           O  
ATOM    106  CG  TYR A   7     -19.828   0.005  19.855  1.00 97.36           C  
ATOM    107  CD1 TYR A   7     -19.642   0.003  18.459  1.00 97.36           C  
ATOM    108  HD1 TYR A   7     -18.675  -0.242  18.045  1.00 97.36           H  
ATOM    109  CD2 TYR A   7     -21.102   0.267  20.395  1.00 97.36           C  
ATOM    110  HD2 TYR A   7     -21.251   0.254  21.464  1.00 97.36           H  
ATOM    111  CE1 TYR A   7     -20.725   0.291  17.606  1.00 97.36           C  
ATOM    112  HE1 TYR A   7     -20.604   0.293  16.533  1.00 97.36           H  
ATOM    113  CE2 TYR A   7     -22.196   0.505  19.543  1.00 97.36           C  
ATOM    114  HE2 TYR A   7     -23.181   0.660  19.958  1.00 97.36           H  
ATOM    115  OH  TYR A   7     -23.059   0.726  17.313  1.00 97.36           O  
ATOM    116  HH  TYR A   7     -23.888   0.699  17.796  1.00 97.36           H  
ATOM    117  CZ  TYR A   7     -22.008   0.517  18.145  1.00 97.36           C  
ATOM    118  N   ILE A   8     -16.229  -2.418  21.112  1.00 97.79           N  
ATOM    119  H   ILE A   8     -16.430  -2.551  20.131  1.00 97.79           H  
ATOM    120  CA  ILE A   8     -14.828  -2.479  21.536  1.00 97.79           C  
ATOM    121  HA  ILE A   8     -14.730  -2.028  22.524  1.00 97.79           H  
ATOM    122  C   ILE A   8     -13.997  -1.659  20.556  1.00 97.79           C  
ATOM    123  CB  ILE A   8     -14.307  -3.929  21.629  1.00 97.79           C  
ATOM    124  HB  ILE A   8     -14.332  -4.372  20.634  1.00 97.79           H  
ATOM    125  O   ILE A   8     -14.040  -1.903  19.353  1.00 97.79           O  
ATOM    126  CG1 ILE A   8     -15.177  -4.795  22.565  1.00 97.79           C  
ATOM    127 HG12 ILE A   8     -15.249  -4.329  23.547  1.00 97.79           H  
ATOM    128 HG13 ILE A   8     -16.179  -4.870  22.143  1.00 97.79           H  
ATOM    129  CG2 ILE A   8     -12.843  -3.913  22.110  1.00 97.79           C  
ATOM    130 HG21 ILE A   8     -12.429  -4.921  22.105  1.00 97.79           H  
ATOM    131 HG22 ILE A   8     -12.221  -3.313  21.445  1.00 97.79           H  
ATOM    132 HG23 ILE A   8     -12.781  -3.509  23.120  1.00 97.79           H  
ATOM    133  CD1 ILE A   8     -14.629  -6.219  22.724  1.00 97.79           C  
ATOM    134 HD11 ILE A   8     -13.760  -6.222  23.382  1.00 97.79           H  
ATOM    135 HD12 ILE A   8     -15.384  -6.874  23.158  1.00 97.79           H  
ATOM    136 HD13 ILE A   8     -14.350  -6.619  21.749  1.00 97.79           H  
ATOM    137  N   THR A   9     -13.210  -0.720  21.071  1.00 98.30           N  
ATOM    138  H   THR A   9     -13.210  -0.580  22.071  1.00 98.30           H  
ATOM    139  CA  THR A   9     -12.227   0.027  20.281  1.00 98.30           C  
ATOM    140  HA  THR A   9     -12.449  -0.081  19.219  1.00 98.30           H  
ATOM    141  C   THR A   9     -10.839  -0.543  20.539  1.00 98.30           C  
ATOM    142  CB  THR A   9     -12.276   1.523  20.602  1.00 98.30           C  
ATOM    143  HB  THR A   9     -12.002   1.687  21.644  1.00 98.30           H  
ATOM    144  O   THR A   9     -10.377  -0.564  21.678  1.00 98.30           O  
ATOM    145  CG2 THR A   9     -11.349   2.331  19.699  1.00 98.30           C  
ATOM    146 HG21 THR A   9     -11.448   3.394  19.916  1.00 98.30           H  
ATOM    147 HG22 THR A   9     -11.611   2.148  18.656  1.00 98.30           H  
ATOM    148 HG23 THR A   9     -10.311   2.041  19.864  1.00 98.30           H  
ATOM    149  OG1 THR A   9     -13.576   2.027  20.380  1.00 98.30           O  
ATOM    150  HG1 THR A   9     -13.557   2.954  20.630  1.00 98.30           H  
ATOM    151  N   LEU A  10     -10.180  -1.000  19.479  1.00 98.51           N  
ATOM    152  H   LEU A  10     -10.638  -0.956  18.579  1.00 98.51           H  
ATOM    153  CA  LEU A  10      -8.854  -1.606  19.502  1.00 98.51           C  
ATOM    154  HA  LEU A  10      -8.540  -1.786  20.530  1.00 98.51           H  
ATOM    155  C   LEU A  10      -7.862  -0.647  18.846  1.00 98.51           C  
ATOM    156  CB  LEU A  10      -8.895  -2.949  18.753  1.00 98.51           C  
ATOM    157  HB2 LEU A  10      -7.924  -3.433  18.867  1.00 98.51           H  
ATOM    158  HB3 LEU A  10      -9.048  -2.747  17.692  1.00 98.51           H  
ATOM    159  O   LEU A  10      -8.078  -0.234  17.707  1.00 98.51           O  
ATOM    160  CG  LEU A  10      -9.980  -3.937  19.210  1.00 98.51           C  
ATOM    161  HG  LEU A  10     -10.968  -3.480  19.141  1.00 98.51           H  
ATOM    162  CD1 LEU A  10      -9.959  -5.163  18.303  1.00 98.51           C  
ATOM    163 HD11 LEU A  10      -8.983  -5.646  18.337  1.00 98.51           H  
ATOM    164 HD12 LEU A  10     -10.717  -5.873  18.635  1.00 98.51           H  
ATOM    165 HD13 LEU A  10     -10.181  -4.865  17.279  1.00 98.51           H  
ATOM    166  CD2 LEU A  10      -9.739  -4.401  20.642  1.00 98.51           C  
ATOM    167 HD21 LEU A  10     -10.486  -5.144  20.923  1.00 98.51           H  
ATOM    168 HD22 LEU A  10      -9.789  -3.559  21.332  1.00 98.51           H  
ATOM    169 HD23 LEU A  10      -8.754  -4.865  20.699  1.00 98.51           H  
ATOM    170  N   LEU A  11      -6.779  -0.307  19.545  1.00 98.21           N  
ATOM    171  H   LEU A  11      -6.633  -0.740  20.446  1.00 98.21           H  
ATOM    172  CA  LEU A  11      -5.717   0.560  19.033  1.00 98.21           C  
ATOM    173  HA  LEU A  11      -5.979   0.924  18.040  1.00 98.21           H  
ATOM    174  C   LEU A  11      -4.418  -0.231  18.913  1.00 98.21           C  
ATOM    175  CB  LEU A  11      -5.506   1.770  19.958  1.00 98.21           C  
ATOM    176  HB2 LEU A  11      -5.182   1.392  20.928  1.00 98.21           H  
ATOM    177  HB3 LEU A  11      -4.694   2.371  19.550  1.00 98.21           H  
ATOM    178  O   LEU A  11      -4.010  -0.899  19.863  1.00 98.21           O  
ATOM    179  CG  LEU A  11      -6.716   2.687  20.184  1.00 98.21           C  
ATOM    180  HG  LEU A  11      -7.570   2.103  20.526  1.00 98.21           H  
ATOM    181  CD1 LEU A  11      -6.379   3.725  21.256  1.00 98.21           C  
ATOM    182 HD11 LEU A  11      -6.149   3.219  22.193  1.00 98.21           H  
ATOM    183 HD12 LEU A  11      -5.517   4.317  20.947  1.00 98.21           H  
ATOM    184 HD13 LEU A  11      -7.234   4.382  21.414  1.00 98.21           H  
ATOM    185  CD2 LEU A  11      -7.089   3.422  18.901  1.00 98.21           C  
ATOM    186 HD21 LEU A  11      -6.248   4.016  18.544  1.00 98.21           H  
ATOM    187 HD22 LEU A  11      -7.943   4.074  19.086  1.00 98.21           H  
ATOM    188 HD23 LEU A  11      -7.368   2.692  18.142  1.00 98.21           H  
ATOM    189  N   SER A  12      -3.714  -0.088  17.792  1.00 98.08           N  
ATOM    190  H   SER A  12      -4.111   0.447  17.033  1.00 98.08           H  
ATOM    191  CA  SER A  12      -2.480  -0.844  17.541  1.00 98.08           C  
ATOM    192  HA  SER A  12      -2.703  -1.898  17.707  1.00 98.08           H  
ATOM    193  C   SER A  12      -1.324  -0.522  18.492  1.00 98.08           C  
ATOM    194  CB  SER A  12      -2.050  -0.677  16.084  1.00 98.08           C  
ATOM    195  HB2 SER A  12      -1.250  -1.385  15.866  1.00 98.08           H  
ATOM    196  HB3 SER A  12      -2.896  -0.896  15.434  1.00 98.08           H  
ATOM    197  O   SER A  12      -0.381  -1.297  18.596  1.00 98.08           O  
ATOM    198  OG  SER A  12      -1.594   0.641  15.829  1.00 98.08           O  
ATOM    199  HG  SER A  12      -0.693   0.696  16.155  1.00 98.08           H  
ATOM    200  N   ASN A  13      -1.386   0.612  19.191  1.00 97.19           N  
ATOM    201  H   ASN A  13      -2.207   1.189  19.075  1.00 97.19           H  
ATOM    202  CA  ASN A  13      -0.410   1.038  20.196  1.00 97.19           C  
ATOM    203  HA  ASN A  13       0.510   0.471  20.053  1.00 97.19           H  
ATOM    204  C   ASN A  13      -0.860   0.762  21.644  1.00 97.19           C  
ATOM    205  CB  ASN A  13      -0.089   2.525  19.968  1.00 97.19           C  
ATOM    206  HB2 ASN A  13       0.758   2.794  20.599  1.00 97.19           H  
ATOM    207  HB3 ASN A  13       0.199   2.687  18.930  1.00 97.19           H  
ATOM    208  O   ASN A  13      -0.222   1.234  22.583  1.00 97.19           O  
ATOM    209  CG  ASN A  13      -1.249   3.448  20.307  1.00 97.19           C  
ATOM    210  ND2 ASN A  13      -0.998   4.731  20.414  1.00 97.19           N  
ATOM    211 HD21 ASN A  13      -0.045   5.061  20.357  1.00 97.19           H  
ATOM    212 HD22 ASN A  13      -1.759   5.309  20.740  1.00 97.19           H  
ATOM    213  OD1 ASN A  13      -2.396   3.055  20.443  1.00 97.19           O  
ATOM    214  N   SER A  14      -1.972   0.049  21.842  1.00 95.72           N  
ATOM    215  H   SER A  14      -2.445  -0.342  21.040  1.00 95.72           H  
ATOM    216  CA  SER A  14      -2.406  -0.390  23.171  1.00 95.72           C  
ATOM    217  HA  SER A  14      -2.151   0.380  23.898  1.00 95.72           H  
ATOM    218  C   SER A  14      -1.694  -1.669  23.601  1.00 95.72           C  
ATOM    219  CB  SER A  14      -3.923  -0.572  23.211  1.00 95.72           C  
ATOM    220  HB2 SER A  14      -4.219  -1.075  24.132  1.00 95.72           H  
ATOM    221  HB3 SER A  14      -4.261  -1.165  22.362  1.00 95.72           H  
ATOM    222  O   SER A  14      -1.074  -2.365  22.799  1.00 95.72           O  
ATOM    223  OG  SER A  14      -4.509   0.710  23.192  1.00 95.72           O  
ATOM    224  HG  SER A  14      -4.130   1.187  22.450  1.00 95.72           H  
ATOM    225  N   SER A  15      -1.794  -1.979  24.896  1.00 95.57           N  
ATOM    226  H   SER A  15      -2.353  -1.372  25.479  1.00 95.57           H  
ATOM    227  CA  SER A  15      -1.317  -3.241  25.478  1.00 95.57           C  
ATOM    228  HA  SER A  15      -1.417  -3.151  26.559  1.00 95.57           H  
ATOM    229  C   SER A  15       0.168  -3.544  25.229  1.00 95.57           C  
ATOM    230  CB  SER A  15      -2.217  -4.406  25.039  1.00 95.57           C  
ATOM    231  HB2 SER A  15      -2.091  -4.572  23.969  1.00 95.57           H  
ATOM    232  HB3 SER A  15      -1.934  -5.314  25.571  1.00 95.57           H  
ATOM    233  O   SER A  15       0.559  -4.705  25.262  1.00 95.57           O  
ATOM    234  OG  SER A  15      -3.580  -4.117  25.300  1.00 95.57           O  
ATOM    235  HG  SER A  15      -3.751  -4.086  26.244  1.00 95.57           H  
ATOM    236  N   VAL A  16       1.009  -2.516  25.052  1.00 93.26           N  
ATOM    237  H   VAL A  16       0.600  -1.599  24.946  1.00 93.26           H  
ATOM    238  CA  VAL A  16       2.458  -2.644  24.782  1.00 93.26           C  
ATOM    239  HA  VAL A  16       2.591  -3.160  23.832  1.00 93.26           H  
ATOM    240  C   VAL A  16       3.181  -3.469  25.854  1.00 93.26           C  
ATOM    241  CB  VAL A  16       3.113  -1.249  24.675  1.00 93.26           C  
ATOM    242  HB  VAL A  16       3.014  -0.739  25.633  1.00 93.26           H  
ATOM    243  O   VAL A  16       4.104  -4.210  25.541  1.00 93.26           O  
ATOM    244  CG1 VAL A  16       4.603  -1.318  24.318  1.00 93.26           C  
ATOM    245 HG11 VAL A  16       5.165  -1.820  25.106  1.00 93.26           H  
ATOM    246 HG12 VAL A  16       4.738  -1.861  23.383  1.00 93.26           H  
ATOM    247 HG13 VAL A  16       5.008  -0.313  24.206  1.00 93.26           H  
ATOM    248  CG2 VAL A  16       2.424  -0.392  23.606  1.00 93.26           C  
ATOM    249 HG21 VAL A  16       2.936   0.565  23.503  1.00 93.26           H  
ATOM    250 HG22 VAL A  16       2.438  -0.907  22.645  1.00 93.26           H  
ATOM    251 HG23 VAL A  16       1.392  -0.189  23.892  1.00 93.26           H  
ATOM    252  N   SER A  17       2.729  -3.404  27.111  1.00 96.87           N  
ATOM    253  H   SER A  17       1.948  -2.798  27.317  1.00 96.87           H  
ATOM    254  CA  SER A  17       3.268  -4.221  28.208  1.00 96.87           C  
ATOM    255  HA  SER A  17       4.344  -4.063  28.269  1.00 96.87           H  
ATOM    256  C   SER A  17       3.038  -5.726  28.028  1.00 96.87           C  
ATOM    257  CB  SER A  17       2.637  -3.779  29.532  1.00 96.87           C  
ATOM    258  HB2 SER A  17       2.881  -2.731  29.708  1.00 96.87           H  
ATOM    259  HB3 SER A  17       3.043  -4.374  30.349  1.00 96.87           H  
ATOM    260  O   SER A  17       3.800  -6.522  28.563  1.00 96.87           O  
ATOM    261  OG  SER A  17       1.224  -3.923  29.491  1.00 96.87           O  
ATOM    262  HG  SER A  17       1.009  -4.825  29.738  1.00 96.87           H  
ATOM    263  N   TYR A  18       1.981  -6.115  27.310  1.00 97.24           N  
ATOM    264  H   TYR A  18       1.444  -5.398  26.844  1.00 97.24           H  
ATOM    265  CA  TYR A  18       1.630  -7.509  27.023  1.00 97.24           C  
ATOM    266  HA  TYR A  18       2.099  -8.167  27.754  1.00 97.24           H  
ATOM    267  C   TYR A  18       2.124  -7.943  25.639  1.00 97.24           C  
ATOM    268  CB  TYR A  18       0.106  -7.680  27.120  1.00 97.24           C  
ATOM    269  HB2 TYR A  18      -0.145  -8.702  26.835  1.00 97.24           H  
ATOM    270  HB3 TYR A  18      -0.375  -7.021  26.397  1.00 97.24           H  
ATOM    271  O   TYR A  18       2.547  -9.082  25.463  1.00 97.24           O  
ATOM    272  CG  TYR A  18      -0.475  -7.413  28.496  1.00 97.24           C  
ATOM    273  CD1 TYR A  18      -0.481  -8.438  29.460  1.00 97.24           C  
ATOM    274  HD1 TYR A  18      -0.064  -9.405  29.219  1.00 97.24           H  
ATOM    275  CD2 TYR A  18      -1.000  -6.145  28.815  1.00 97.24           C  
ATOM    276  HD2 TYR A  18      -0.985  -5.359  28.074  1.00 97.24           H  
ATOM    277  CE1 TYR A  18      -1.015  -8.200  30.741  1.00 97.24           C  
ATOM    278  HE1 TYR A  18      -1.012  -8.976  31.492  1.00 97.24           H  
ATOM    279  CE2 TYR A  18      -1.530  -5.900  30.097  1.00 97.24           C  
ATOM    280  HE2 TYR A  18      -1.927  -4.926  30.344  1.00 97.24           H  
ATOM    281  OH  TYR A  18      -2.052  -6.712  32.300  1.00 97.24           O  
ATOM    282  HH  TYR A  18      -2.355  -5.809  32.417  1.00 97.24           H  
ATOM    283  CZ  TYR A  18      -1.540  -6.932  31.062  1.00 97.24           C  
ATOM    284  N   PHE A  19       2.090  -7.029  24.667  1.00 97.38           N  
ATOM    285  H   PHE A  19       1.712  -6.120  24.890  1.00 97.38           H  
ATOM    286  CA  PHE A  19       2.410  -7.282  23.265  1.00 97.38           C  
ATOM    287  HA  PHE A  19       2.881  -8.260  23.171  1.00 97.38           H  
ATOM    288  C   PHE A  19       3.402  -6.227  22.741  1.00 97.38           C  
ATOM    289  CB  PHE A  19       1.106  -7.333  22.458  1.00 97.38           C  
ATOM    290  HB2 PHE A  19       0.688  -6.328  22.407  1.00 97.38           H  
ATOM    291  HB3 PHE A  19       1.343  -7.656  21.444  1.00 97.38           H  
ATOM    292  O   PHE A  19       3.036  -5.364  21.939  1.00 97.38           O  
ATOM    293  CG  PHE A  19       0.047  -8.261  23.019  1.00 97.38           C  
ATOM    294  CD1 PHE A  19       0.225  -9.656  22.975  1.00 97.38           C  
ATOM    295  HD1 PHE A  19       1.115 -10.076  22.531  1.00 97.38           H  
ATOM    296  CD2 PHE A  19      -1.117  -7.725  23.596  1.00 97.38           C  
ATOM    297  HD2 PHE A  19      -1.259  -6.655  23.614  1.00 97.38           H  
ATOM    298  CE1 PHE A  19      -0.757 -10.507  23.512  1.00 97.38           C  
ATOM    299  HE1 PHE A  19      -0.621 -11.578  23.470  1.00 97.38           H  
ATOM    300  CE2 PHE A  19      -2.100  -8.578  24.125  1.00 97.38           C  
ATOM    301  HE2 PHE A  19      -3.007  -8.173  24.548  1.00 97.38           H  
ATOM    302  CZ  PHE A  19      -1.917  -9.968  24.092  1.00 97.38           C  
ATOM    303  HZ  PHE A  19      -2.670 -10.625  24.501  1.00 97.38           H  
ATOM    304  N   PRO A  20       4.677  -6.271  23.176  1.00 97.06           N  
ATOM    305  CA  PRO A  20       5.678  -5.260  22.815  1.00 97.06           C  
ATOM    306  HA  PRO A  20       5.306  -4.268  23.072  1.00 97.06           H  
ATOM    307  C   PRO A  20       6.033  -5.254  21.321  1.00 97.06           C  
ATOM    308  CB  PRO A  20       6.899  -5.578  23.685  1.00 97.06           C  
ATOM    309  HB2 PRO A  20       6.826  -5.023  24.621  1.00 97.06           H  
ATOM    310  HB3 PRO A  20       7.838  -5.348  23.183  1.00 97.06           H  
ATOM    311  O   PRO A  20       6.549  -4.262  20.819  1.00 97.06           O  
ATOM    312  CG  PRO A  20       6.762  -7.073  23.972  1.00 97.06           C  
ATOM    313  HG2 PRO A  20       7.138  -7.646  23.124  1.00 97.06           H  
ATOM    314  HG3 PRO A  20       7.275  -7.359  24.890  1.00 97.06           H  
ATOM    315  CD  PRO A  20       5.252  -7.252  24.088  1.00 97.06           C  
ATOM    316  HD2 PRO A  20       4.975  -8.272  23.821  1.00 97.06           H  
ATOM    317  HD3 PRO A  20       4.934  -7.028  25.107  1.00 97.06           H  
ATOM    318  N   ASN A  21       5.731  -6.342  20.605  1.00 96.92           N  
ATOM    319  H   ASN A  21       5.294  -7.112  21.092  1.00 96.92           H  
ATOM    320  CA  ASN A  21       5.996  -6.494  19.173  1.00 96.92           C  
ATOM    321  HA  ASN A  21       6.821  -5.836  18.900  1.00 96.92           H  
ATOM    322  C   ASN A  21       4.809  -6.076  18.286  1.00 96.92           C  
ATOM    323  CB  ASN A  21       6.432  -7.943  18.901  1.00 96.92           C  
ATOM    324  HB2 ASN A  21       6.628  -8.067  17.836  1.00 96.92           H  
ATOM    325  HB3 ASN A  21       5.623  -8.619  19.179  1.00 96.92           H  
ATOM    326  O   ASN A  21       4.844  -6.321  17.078  1.00 96.92           O  
ATOM    327  CG  ASN A  21       7.701  -8.332  19.635  1.00 96.92           C  
ATOM    328  ND2 ASN A  21       7.836  -9.583  20.005  1.00 96.92           N  
ATOM    329 HD21 ASN A  21       8.699  -9.808  20.479  1.00 96.92           H  
ATOM    330 HD22 ASN A  21       7.125 -10.268  19.793  1.00 96.92           H  
ATOM    331  OD1 ASN A  21       8.590  -7.541  19.887  1.00 96.92           O  
ATOM    332  N   ASN A  22       3.753  -5.490  18.864  1.00 97.92           N  
ATOM    333  H   ASN A  22       3.773  -5.308  19.857  1.00 97.92           H  
ATOM    334  CA  ASN A  22       2.636  -4.956  18.091  1.00 97.92           C  
ATOM    335  HA  ASN A  22       2.171  -5.775  17.542  1.00 97.92           H  
ATOM    336  C   ASN A  22       3.131  -3.934  17.059  1.00 97.92           C  
ATOM    337  CB  ASN A  22       1.589  -4.312  19.017  1.00 97.92           C  
ATOM    338  HB2 ASN A  22       1.012  -3.587  18.443  1.00 97.92           H  
ATOM    339  HB3 ASN A  22       2.087  -3.771  19.822  1.00 97.92           H  
ATOM    340  O   ASN A  22       4.010  -3.112  17.312  1.00 97.92           O  
ATOM    341  CG  ASN A  22       0.586  -5.281  19.612  1.00 97.92           C  
ATOM    342  ND2 ASN A  22      -0.309  -4.777  20.428  1.00 97.92           N  
ATOM    343 HD21 ASN A  22      -1.007  -5.389  20.826  1.00 97.92           H  
ATOM    344 HD22 ASN A  22      -0.270  -3.803  20.695  1.00 97.92           H  
ATOM    345  OD1 ASN A  22       0.536  -6.463  19.313  1.00 97.92           O  
ATOM    346  N   THR A  23       2.507  -3.967  15.891  1.00 97.72           N  
ATOM    347  H   THR A  23       1.745  -4.623  15.790  1.00 97.72           H  
ATOM    348  CA  THR A  23       2.749  -3.041  14.786  1.00 97.72           C  
ATOM    349  HA  THR A  23       3.421  -2.246  15.110  1.00 97.72           H  
ATOM    350  C   THR A  23       1.433  -2.402  14.364  1.00 97.72           C  
ATOM    351  CB  THR A  23       3.393  -3.757  13.588  1.00 97.72           C  
ATOM    352  HB  THR A  23       3.583  -3.023  12.805  1.00 97.72           H  
ATOM    353  O   THR A  23       0.354  -2.894  14.683  1.00 97.72           O  
ATOM    354  CG2 THR A  23       4.713  -4.448  13.925  1.00 97.72           C  
ATOM    355 HG21 THR A  23       5.399  -3.726  14.368  1.00 97.72           H  
ATOM    356 HG22 THR A  23       4.551  -5.260  14.634  1.00 97.72           H  
ATOM    357 HG23 THR A  23       5.157  -4.849  13.014  1.00 97.72           H  
ATOM    358  OG1 THR A  23       2.516  -4.736  13.080  1.00 97.72           O  
ATOM    359  HG1 THR A  23       2.247  -5.269  13.832  1.00 97.72           H  
ATOM    360  N   THR A  24       1.494  -1.335  13.571  1.00 97.90           N  
ATOM    361  H   THR A  24       2.382  -0.881  13.408  1.00 97.90           H  
ATOM    362  CA  THR A  24       0.304  -0.703  12.979  1.00 97.90           C  
ATOM    363  HA  THR A  24      -0.329  -0.316  13.777  1.00 97.90           H  
ATOM    364  C   THR A  24      -0.541  -1.679  12.146  1.00 97.90           C  
ATOM    365  CB  THR A  24       0.755   0.468  12.096  1.00 97.90           C  
ATOM    366  HB  THR A  24       1.255   0.061  11.217  1.00 97.90           H  
ATOM    367  O   THR A  24      -1.758  -1.523  12.078  1.00 97.90           O  
ATOM    368  CG2 THR A  24      -0.373   1.379  11.635  1.00 97.90           C  
ATOM    369 HG21 THR A  24      -1.019   0.847  10.937  1.00 97.90           H  
ATOM    370 HG22 THR A  24       0.055   2.235  11.113  1.00 97.90           H  
ATOM    371 HG23 THR A  24      -0.956   1.725  12.488  1.00 97.90           H  
ATOM    372  OG1 THR A  24       1.693   1.257  12.791  1.00 97.90           O  
ATOM    373  HG1 THR A  24       1.252   2.025  13.163  1.00 97.90           H  
ATOM    374  N   ALA A  25       0.085  -2.682  11.515  1.00 97.97           N  
ATOM    375  H   ALA A  25       1.081  -2.785  11.652  1.00 97.97           H  
ATOM    376  CA  ALA A  25      -0.593  -3.669  10.671  1.00 97.97           C  
ATOM    377  HA  ALA A  25      -1.490  -3.221  10.243  1.00 97.97           H  
ATOM    378  C   ALA A  25      -1.038  -4.931  11.424  1.00 97.97           C  
ATOM    379  CB  ALA A  25       0.335  -4.050   9.510  1.00 97.97           C  
ATOM    380  HB1 ALA A  25      -0.183  -4.748   8.852  1.00 97.97           H  
ATOM    381  HB2 ALA A  25       0.617  -3.171   8.931  1.00 97.97           H  
ATOM    382  HB3 ALA A  25       1.234  -4.531   9.894  1.00 97.97           H  
ATOM    383  O   ALA A  25      -2.013  -5.547  11.025  1.00 97.97           O  
ATOM    384  N   ASN A  26      -0.336  -5.336  12.480  1.00 98.34           N  
ATOM    385  H   ASN A  26       0.444  -4.773  12.791  1.00 98.34           H  
ATOM    386  CA  ASN A  26      -0.615  -6.564  13.221  1.00 98.34           C  
ATOM    387  HA  ASN A  26      -1.645  -6.872  13.043  1.00 98.34           H  
ATOM    388  C   ASN A  26      -0.452  -6.299  14.713  1.00 98.34           C  
ATOM    389  CB  ASN A  26       0.308  -7.682  12.709  1.00 98.34           C  
ATOM    390  HB2 ASN A  26       1.336  -7.320  12.695  1.00 98.34           H  
ATOM    391  HB3 ASN A  26       0.011  -7.949  11.695  1.00 98.34           H  
ATOM    392  O   ASN A  26       0.649  -5.956  15.158  1.00 98.34           O  
ATOM    393  CG  ASN A  26       0.262  -8.935  13.567  1.00 98.34           C  
ATOM    394  ND2 ASN A  26      -0.864  -9.606  13.637  1.00 98.34           N  
ATOM    395 HD21 ASN A  26      -0.945 -10.401  14.255  1.00 98.34           H  
ATOM    396 HD22 ASN A  26      -1.702  -9.292  13.169  1.00 98.34           H  
ATOM    397  OD1 ASN A  26       1.274  -9.308  14.140  1.00 98.34           O  
ATOM    398  N   PHE A  27      -1.550  -6.411  15.455  1.00 98.50           N  
ATOM    399  H   PHE A  27      -2.406  -6.734  15.027  1.00 98.50           H  
ATOM    400  CA  PHE A  27      -1.583  -6.076  16.867  1.00 98.50           C  
ATOM    401  HA  PHE A  27      -0.602  -6.314  17.278  1.00 98.50           H  
ATOM    402  C   PHE A  27      -2.617  -6.891  17.638  1.00 98.50           C  
ATOM    403  CB  PHE A  27      -1.833  -4.572  17.052  1.00 98.50           C  
ATOM    404  HB2 PHE A  27      -1.819  -4.345  18.118  1.00 98.50           H  
ATOM    405  HB3 PHE A  27      -1.003  -4.024  16.605  1.00 98.50           H  
ATOM    406  O   PHE A  27      -3.735  -7.114  17.181  1.00 98.50           O  
ATOM    407  CG  PHE A  27      -3.134  -4.050  16.466  1.00 98.50           C  
ATOM    408  CD1 PHE A  27      -3.199  -3.669  15.112  1.00 98.50           C  
ATOM    409  HD1 PHE A  27      -2.337  -3.797  14.474  1.00 98.50           H  
ATOM    410  CD2 PHE A  27      -4.262  -3.883  17.292  1.00 98.50           C  
ATOM    411  HD2 PHE A  27      -4.217  -4.169  18.332  1.00 98.50           H  
ATOM    412  CE1 PHE A  27      -4.381  -3.117  14.588  1.00 98.50           C  
ATOM    413  HE1 PHE A  27      -4.426  -2.843  13.544  1.00 98.50           H  
ATOM    414  CE2 PHE A  27      -5.437  -3.315  16.771  1.00 98.50           C  
ATOM    415  HE2 PHE A  27      -6.296  -3.174  17.410  1.00 98.50           H  
ATOM    416  CZ  PHE A  27      -5.497  -2.928  15.422  1.00 98.50           C  
ATOM    417  HZ  PHE A  27      -6.405  -2.498  15.025  1.00 98.50           H  
ATOM    418  N   SER A  28      -2.249  -7.265  18.860  1.00 98.56           N  
ATOM    419  H   SER A  28      -1.302  -7.061  19.147  1.00 98.56           H  
ATOM    420  CA  SER A  28      -3.149  -7.851  19.851  1.00 98.56           C  
ATOM    421  HA  SER A  28      -4.087  -8.138  19.376  1.00 98.56           H  
ATOM    422  C   SER A  28      -3.466  -6.845  20.950  1.00 98.56           C  
ATOM    423  CB  SER A  28      -2.531  -9.116  20.438  1.00 98.56           C  
ATOM    424  HB2 SER A  28      -1.507  -8.918  20.756  1.00 98.56           H  
ATOM    425  HB3 SER A  28      -3.115  -9.440  21.299  1.00 98.56           H  
ATOM    426  O   SER A  28      -2.588  -6.119  21.416  1.00 98.56           O  
ATOM    427  OG  SER A  28      -2.545 -10.143  19.474  1.00 98.56           O  
ATOM    428  HG  SER A  28      -2.069  -9.878  18.684  1.00 98.56           H  
ATOM    429  N   THR A  29      -4.722  -6.797  21.387  1.00 98.47           N  
ATOM    430  H   THR A  29      -5.397  -7.410  20.953  1.00 98.47           H  
ATOM    431  CA  THR A  29      -5.163  -5.925  22.486  1.00 98.47           C  
ATOM    432  HA  THR A  29      -4.345  -5.281  22.809  1.00 98.47           H  
ATOM    433  C   THR A  29      -5.616  -6.770  23.663  1.00 98.47           C  
ATOM    434  CB  THR A  29      -6.309  -5.014  22.043  1.00 98.47           C  
ATOM    435  HB  THR A  29      -7.164  -5.642  21.790  1.00 98.47           H  
ATOM    436  O   THR A  29      -6.549  -7.557  23.527  1.00 98.47           O  
ATOM    437  CG2 THR A  29      -6.718  -4.009  23.121  1.00 98.47           C  
ATOM    438 HG21 THR A  29      -5.855  -3.414  23.419  1.00 98.47           H  
ATOM    439 HG22 THR A  29      -7.488  -3.349  22.723  1.00 98.47           H  
ATOM    440 HG23 THR A  29      -7.122  -4.528  23.990  1.00 98.47           H  
ATOM    441  OG1 THR A  29      -5.932  -4.266  20.910  1.00 98.47           O  
ATOM    442  HG1 THR A  29      -5.665  -4.898  20.239  1.00 98.47           H  
ATOM    443  N   LYS A  30      -5.000  -6.562  24.832  1.00 98.31           N  
ATOM    444  H   LYS A  30      -4.301  -5.833  24.855  1.00 98.31           H  
ATOM    445  CA  LYS A  30      -5.460  -7.115  26.110  1.00 98.31           C  
ATOM    446  HA  LYS A  30      -5.824  -8.127  25.930  1.00 98.31           H  
ATOM    447  C   LYS A  30      -6.625  -6.269  26.613  1.00 98.31           C  
ATOM    448  CB  LYS A  30      -4.312  -7.151  27.142  1.00 98.31           C  
ATOM    449  HB2 LYS A  30      -3.453  -7.675  26.722  1.00 98.31           H  
ATOM    450  HB3 LYS A  30      -4.000  -6.131  27.363  1.00 98.31           H  
ATOM    451  O   LYS A  30      -6.449  -5.082  26.894  1.00 98.31           O  
ATOM    452  CG  LYS A  30      -4.708  -7.832  28.466  1.00 98.31           C  
ATOM    453  HG2 LYS A  30      -3.925  -7.647  29.201  1.00 98.31           H  
ATOM    454  HG3 LYS A  30      -5.638  -7.409  28.845  1.00 98.31           H  
ATOM    455  CD  LYS A  30      -4.858  -9.348  28.287  1.00 98.31           C  
ATOM    456  HD2 LYS A  30      -3.888  -9.761  28.007  1.00 98.31           H  
ATOM    457  HD3 LYS A  30      -5.564  -9.563  27.485  1.00 98.31           H  
ATOM    458  CE  LYS A  30      -5.360 -10.038  29.553  1.00 98.31           C  
ATOM    459  HE2 LYS A  30      -4.733  -9.766  30.402  1.00 98.31           H  
ATOM    460  HE3 LYS A  30      -6.378  -9.697  29.744  1.00 98.31           H  
ATOM    461  NZ  LYS A  30      -5.354 -11.505  29.343  1.00 98.31           N  
ATOM    462  HZ1 LYS A  30      -4.435 -11.922  29.393  1.00 98.31           H  
ATOM    463  HZ2 LYS A  30      -5.995 -11.997  29.948  1.00 98.31           H  
ATOM    464  HZ3 LYS A  30      -5.751 -11.744  28.445  1.00 98.31           H  
ATOM    465  N   LEU A  31      -7.799  -6.875  26.736  1.00 97.61           N  
ATOM    466  H   LEU A  31      -7.851  -7.862  26.527  1.00 97.61           H  
ATOM    467  CA  LEU A  31      -8.994  -6.219  27.248  1.00 97.61           C  
ATOM    468  HA  LEU A  31      -9.060  -5.248  26.758  1.00 97.61           H  
ATOM    469  C   LEU A  31      -8.882  -6.011  28.770  1.00 97.61           C  
ATOM    470  CB  LEU A  31     -10.249  -7.031  26.878  1.00 97.61           C  
ATOM    471  HB2 LEU A  31     -10.201  -7.993  27.389  1.00 97.61           H  
ATOM    472  HB3 LEU A  31     -11.125  -6.503  27.255  1.00 97.61           H  
ATOM    473  O   LEU A  31      -8.331  -6.867  29.464  1.00 97.61           O  
ATOM    474  CG  LEU A  31     -10.439  -7.287  25.370  1.00 97.61           C  
ATOM    475  HG  LEU A  31      -9.615  -7.890  24.989  1.00 97.61           H  
ATOM    476  CD1 LEU A  31     -11.738  -8.060  25.149  1.00 97.61           C  
ATOM    477 HD11 LEU A  31     -11.861  -8.275  24.088  1.00 97.61           H  
ATOM    478 HD12 LEU A  31     -11.705  -9.004  25.693  1.00 97.61           H  
ATOM    479 HD13 LEU A  31     -12.586  -7.475  25.503  1.00 97.61           H  
ATOM    480  CD2 LEU A  31     -10.514  -5.993  24.553  1.00 97.61           C  
ATOM    481 HD21 LEU A  31     -10.717  -6.237  23.510  1.00 97.61           H  
ATOM    482 HD22 LEU A  31      -9.559  -5.470  24.591  1.00 97.61           H  
ATOM    483 HD23 LEU A  31     -11.307  -5.350  24.933  1.00 97.61           H  
ATOM    484  N   PRO A  32      -9.443  -4.918  29.325  1.00 96.72           N  
ATOM    485  CA  PRO A  32      -9.424  -4.672  30.771  1.00 96.72           C  
ATOM    486  HA  PRO A  32      -8.388  -4.589  31.100  1.00 96.72           H  
ATOM    487  C   PRO A  32     -10.122  -5.758  31.601  1.00 96.72           C  
ATOM    488  CB  PRO A  32     -10.133  -3.326  30.960  1.00 96.72           C  
ATOM    489  HB2 PRO A  32     -11.200  -3.481  31.125  1.00 96.72           H  
ATOM    490  HB3 PRO A  32      -9.701  -2.759  31.784  1.00 96.72           H  
ATOM    491  O   PRO A  32      -9.823  -5.924  32.782  1.00 96.72           O  
ATOM    492  CG  PRO A  32      -9.935  -2.617  29.623  1.00 96.72           C  
ATOM    493  HG2 PRO A  32     -10.715  -1.880  29.433  1.00 96.72           H  
ATOM    494  HG3 PRO A  32      -8.950  -2.151  29.599  1.00 96.72           H  
ATOM    495  CD  PRO A  32      -9.983  -3.763  28.618  1.00 96.72           C  
ATOM    496  HD2 PRO A  32     -11.013  -3.962  28.324  1.00 96.72           H  
ATOM    497  HD3 PRO A  32      -9.382  -3.494  27.749  1.00 96.72           H  
ATOM    498  N   LYS A  33     -11.086  -6.464  31.000  1.00 95.44           N  
ATOM    499  H   LYS A  33     -11.239  -6.303  30.015  1.00 95.44           H  
ATOM    500  CA  LYS A  33     -11.824  -7.579  31.598  1.00 95.44           C  
ATOM    501  HA  LYS A  33     -11.217  -8.037  32.379  1.00 95.44           H  
ATOM    502  C   LYS A  33     -12.092  -8.631  30.530  1.00 95.44           C  
ATOM    503  CB  LYS A  33     -13.158  -7.096  32.194  1.00 95.44           C  
ATOM    504  HB2 LYS A  33     -13.715  -7.966  32.544  1.00 95.44           H  
ATOM    505  HB3 LYS A  33     -13.745  -6.611  31.414  1.00 95.44           H  
ATOM    506  O   LYS A  33     -12.384  -8.274  29.389  1.00 95.44           O  
ATOM    507  CG  LYS A  33     -12.972  -6.126  33.370  1.00 95.44           C  
ATOM    508  HG2 LYS A  33     -12.355  -6.600  34.133  1.00 95.44           H  
ATOM    509  HG3 LYS A  33     -12.474  -5.221  33.021  1.00 95.44           H  
ATOM    510  CD  LYS A  33     -14.319  -5.729  33.982  1.00 95.44           C  
ATOM    511  HD2 LYS A  33     -14.821  -6.622  34.354  1.00 95.44           H  
ATOM    512  HD3 LYS A  33     -14.935  -5.263  33.214  1.00 95.44           H  
ATOM    513  CE  LYS A  33     -14.081  -4.743  35.131  1.00 95.44           C  
ATOM    514  HE2 LYS A  33     -13.526  -3.889  34.743  1.00 95.44           H  
ATOM    515  HE3 LYS A  33     -13.457  -5.230  35.881  1.00 95.44           H  
ATOM    516  NZ  LYS A  33     -15.360  -4.293  35.735  1.00 95.44           N  
ATOM    517  HZ1 LYS A  33     -15.872  -5.082  36.103  1.00 95.44           H  
ATOM    518  HZ2 LYS A  33     -15.933  -3.836  35.040  1.00 95.44           H  
ATOM    519  HZ3 LYS A  33     -15.186  -3.642  36.487  1.00 95.44           H  
ATOM    520  N   SER A  34     -12.054  -9.901  30.922  1.00 96.31           N  
ATOM    521  H   SER A  34     -11.722 -10.140  31.845  1.00 96.31           H  
ATOM    522  CA  SER A  34     -12.529 -10.995  30.077  1.00 96.31           C  
ATOM    523  HA  SER A  34     -11.981 -10.970  29.135  1.00 96.31           H  
ATOM    524  C   SER A  34     -14.016 -10.816  29.787  1.00 96.31           C  
ATOM    525  CB  SER A  34     -12.293 -12.362  30.729  1.00 96.31           C  
ATOM    526  HB2 SER A  34     -12.986 -12.500  31.559  1.00 96.31           H  
ATOM    527  HB3 SER A  34     -12.466 -13.146  29.992  1.00 96.31           H  
ATOM    528  O   SER A  34     -14.813 -10.571  30.698  1.00 96.31           O  
ATOM    529  OG  SER A  34     -10.968 -12.446  31.217  1.00 96.31           O  
ATOM    530  HG  SER A  34     -10.653 -13.344  31.093  1.00 96.31           H  
ATOM    531  N   ILE A  35     -14.387 -10.942  28.520  1.00 96.07           N  
ATOM    532  H   ILE A  35     -13.685 -11.184  27.836  1.00 96.07           H  
ATOM    533  CA  ILE A  35     -15.771 -10.892  28.063  1.00 96.07           C  
ATOM    534  HA  ILE A  35     -16.375 -10.350  28.790  1.00 96.07           H  
ATOM    535  C   ILE A  35     -16.284 -12.323  27.986  1.00 96.07           C  
ATOM    536  CB  ILE A  35     -15.868 -10.142  26.719  1.00 96.07           C  
ATOM    537  HB  ILE A  35     -15.177 -10.598  26.011  1.00 96.07           H  
ATOM    538  O   ILE A  35     -15.649 -13.179  27.375  1.00 96.07           O  
ATOM    539  CG1 ILE A  35     -15.454  -8.669  26.948  1.00 96.07           C  
ATOM    540 HG12 ILE A  35     -16.116  -8.213  27.684  1.00 96.07           H  
ATOM    541 HG13 ILE A  35     -14.438  -8.637  27.340  1.00 96.07           H  
ATOM    542  CG2 ILE A  35     -17.292 -10.242  26.138  1.00 96.07           C  
ATOM    543 HG21 ILE A  35     -17.555 -11.283  25.951  1.00 96.07           H  
ATOM    544 HG22 ILE A  35     -17.342  -9.732  25.176  1.00 96.07           H  
ATOM    545 HG23 ILE A  35     -18.018  -9.795  26.817  1.00 96.07           H  
ATOM    546  CD1 ILE A  35     -15.469  -7.813  25.683  1.00 96.07           C  
ATOM    547 HD11 ILE A  35     -16.492  -7.649  25.344  1.00 96.07           H  
ATOM    548 HD12 ILE A  35     -14.895  -8.313  24.902  1.00 96.07           H  
ATOM    549 HD13 ILE A  35     -15.019  -6.844  25.897  1.00 96.07           H  
ATOM    550  N   LYS A  36     -17.441 -12.566  28.605  1.00 95.92           N  
ATOM    551  H   LYS A  36     -17.895 -11.790  29.066  1.00 95.92           H  
ATOM    552  CA  LYS A  36     -18.183 -13.827  28.528  1.00 95.92           C  
ATOM    553  HA  LYS A  36     -17.610 -14.563  27.964  1.00 95.92           H  
ATOM    554  C   LYS A  36     -19.485 -13.583  27.784  1.00 95.92           C  
ATOM    555  CB  LYS A  36     -18.451 -14.391  29.930  1.00 95.92           C  
ATOM    556  HB2 LYS A  36     -19.105 -15.257  29.836  1.00 95.92           H  
ATOM    557  HB3 LYS A  36     -18.954 -13.640  30.540  1.00 95.92           H  
ATOM    558  O   LYS A  36     -20.334 -12.828  28.256  1.00 95.92           O  
ATOM    559  CG  LYS A  36     -17.155 -14.826  30.616  1.00 95.92           C  
ATOM    560  HG2 LYS A  36     -16.506 -13.962  30.759  1.00 95.92           H  
ATOM    561  HG3 LYS A  36     -16.650 -15.544  29.970  1.00 95.92           H  
ATOM    562  CD  LYS A  36     -17.430 -15.485  31.975  1.00 95.92           C  
ATOM    563  HD2 LYS A  36     -18.055 -16.365  31.826  1.00 95.92           H  
ATOM    564  HD3 LYS A  36     -17.916 -14.782  32.652  1.00 95.92           H  
ATOM    565  CE  LYS A  36     -16.064 -15.891  32.516  1.00 95.92           C  
ATOM    566  HE2 LYS A  36     -15.493 -15.015  32.826  1.00 95.92           H  
ATOM    567  HE3 LYS A  36     -15.540 -16.323  31.664  1.00 95.92           H  
ATOM    568  NZ  LYS A  36     -16.089 -16.934  33.557  1.00 95.92           N  
ATOM    569  HZ1 LYS A  36     -15.132 -17.225  33.702  1.00 95.92           H  
ATOM    570  HZ2 LYS A  36     -16.573 -17.743  33.195  1.00 95.92           H  
ATOM    571  HZ3 LYS A  36     -16.500 -16.602  34.418  1.00 95.92           H  
ATOM    572  N   LEU A  37     -19.630 -14.217  26.632  1.00 95.07           N  
ATOM    573  H   LEU A  37     -18.899 -14.851  26.340  1.00 95.07           H  
ATOM    574  CA  LEU A  37     -20.809 -14.123  25.787  1.00 95.07           C  
ATOM    575  HA  LEU A  37     -21.319 -13.179  25.976  1.00 95.07           H  
ATOM    576  C   LEU A  37     -21.783 -15.253  26.128  1.00 95.07           C  
ATOM    577  CB  LEU A  37     -20.377 -14.149  24.313  1.00 95.07           C  
ATOM    578  HB2 LEU A  37     -21.274 -14.112  23.695  1.00 95.07           H  
ATOM    579  HB3 LEU A  37     -19.879 -15.096  24.109  1.00 95.07           H  
ATOM    580  O   LEU A  37     -21.416 -16.427  26.145  1.00 95.07           O  
ATOM    581  CG  LEU A  37     -19.439 -13.002  23.893  1.00 95.07           C  
ATOM    582  HG  LEU A  37     -18.489 -13.099  24.419  1.00 95.07           H  
ATOM    583  CD1 LEU A  37     -19.173 -13.095  22.395  1.00 95.07           C  
ATOM    584 HD11 LEU A  37     -18.526 -12.280  22.071  1.00 95.07           H  
ATOM    585 HD12 LEU A  37     -18.692 -14.047  22.171  1.00 95.07           H  
ATOM    586 HD13 LEU A  37     -20.113 -13.034  21.847  1.00 95.07           H  
ATOM    587  CD2 LEU A  37     -20.017 -11.617  24.182  1.00 95.07           C  
ATOM    588 HD21 LEU A  37     -20.115 -11.459  25.256  1.00 95.07           H  
ATOM    589 HD22 LEU A  37     -20.991 -11.509  23.705  1.00 95.07           H  
ATOM    590 HD23 LEU A  37     -19.340 -10.859  23.786  1.00 95.07           H  
ATOM    591  N   VAL A  38     -23.037 -14.891  26.405  1.00 92.78           N  
ATOM    592  H   VAL A  38     -23.263 -13.907  26.371  1.00 92.78           H  
ATOM    593  CA  VAL A  38     -24.129 -15.847  26.637  1.00 92.78           C  
ATOM    594  HA  VAL A  38     -23.706 -16.838  26.803  1.00 92.78           H  
ATOM    595  C   VAL A  38     -25.006 -15.910  25.391  1.00 92.78           C  
ATOM    596  CB  VAL A  38     -24.952 -15.487  27.890  1.00 92.78           C  
ATOM    597  HB  VAL A  38     -25.395 -14.500  27.760  1.00 92.78           H  
ATOM    598  O   VAL A  38     -25.558 -14.888  24.977  1.00 92.78           O  
ATOM    599  CG1 VAL A  38     -26.080 -16.502  28.128  1.00 92.78           C  
ATOM    600 HG11 VAL A  38     -26.791 -16.482  27.302  1.00 92.78           H  
ATOM    601 HG12 VAL A  38     -26.618 -16.248  29.041  1.00 92.78           H  
ATOM    602 HG13 VAL A  38     -25.668 -17.506  28.225  1.00 92.78           H  
ATOM    603  CG2 VAL A  38     -24.074 -15.464  29.148  1.00 92.78           C  
ATOM    604 HG21 VAL A  38     -23.595 -16.433  29.288  1.00 92.78           H  
ATOM    605 HG22 VAL A  38     -23.304 -14.698  29.055  1.00 92.78           H  
ATOM    606 HG23 VAL A  38     -24.682 -15.232  30.022  1.00 92.78           H  
ATOM    607  N   GLY A  39     -25.155 -17.111  24.829  1.00 92.57           N  
ATOM    608  H   GLY A  39     -24.586 -17.869  25.177  1.00 92.57           H  
ATOM    609  CA  GLY A  39     -25.880 -17.352  23.580  1.00 92.57           C  
ATOM    610  HA2 GLY A  39     -26.232 -18.383  23.552  1.00 92.57           H  
ATOM    611  HA3 GLY A  39     -26.749 -16.696  23.528  1.00 92.57           H  
ATOM    612  C   GLY A  39     -25.018 -17.116  22.341  1.00 92.57           C  
ATOM    613  O   GLY A  39     -23.791 -17.111  22.424  1.00 92.57           O  
ATOM    614  N   GLU A  40     -25.679 -16.910  21.205  1.00 94.92           N  
ATOM    615  H   GLU A  40     -26.689 -16.910  21.210  1.00 94.92           H  
ATOM    616  CA  GLU A  40     -25.030 -16.708  19.910  1.00 94.92           C  
ATOM    617  HA  GLU A  40     -24.038 -17.160  19.935  1.00 94.92           H  
ATOM    618  C   GLU A  40     -24.840 -15.218  19.619  1.00 94.92           C  
ATOM    619  CB  GLU A  40     -25.826 -17.414  18.801  1.00 94.92           C  
ATOM    620  HB2 GLU A  40     -25.328 -17.234  17.848  1.00 94.92           H  
ATOM    621  HB3 GLU A  40     -26.826 -16.984  18.747  1.00 94.92           H  
ATOM    622  O   GLU A  40     -25.732 -14.393  19.847  1.00 94.92           O  
ATOM    623  CG  GLU A  40     -25.953 -18.936  19.019  1.00 94.92           C  
ATOM    624  HG2 GLU A  40     -26.581 -19.117  19.892  1.00 94.92           H  
ATOM    625  HG3 GLU A  40     -26.464 -19.367  18.158  1.00 94.92           H  
ATOM    626  CD  GLU A  40     -24.591 -19.630  19.203  1.00 94.92           C  
ATOM    627  OE1 GLU A  40     -24.475 -20.518  20.089  1.00 94.92           O  
ATOM    628  OE2 GLU A  40     -23.645 -19.213  18.507  1.00 94.92           O  
ATOM    629  N   TRP A  41     -23.654 -14.865  19.132  1.00 96.96           N  
ATOM    630  H   TRP A  41     -22.997 -15.591  18.883  1.00 96.96           H  
ATOM    631  CA  TRP A  41     -23.238 -13.482  18.930  1.00 96.96           C  
ATOM    632  HA  TRP A  41     -24.106 -12.825  18.976  1.00 96.96           H  
ATOM    633  C   TRP A  41     -22.610 -13.299  17.562  1.00 96.96           C  
ATOM    634  CB  TRP A  41     -22.261 -13.051  20.029  1.00 96.96           C  
ATOM    635  HB2 TRP A  41     -21.499 -13.822  20.146  1.00 96.96           H  
ATOM    636  HB3 TRP A  41     -21.756 -12.138  19.713  1.00 96.96           H  
ATOM    637  O   TRP A  41     -21.957 -14.191  17.023  1.00 96.96           O  
ATOM    638  CG  TRP A  41     -22.898 -12.779  21.354  1.00 96.96           C  
ATOM    639  CD1 TRP A  41     -23.365 -13.715  22.208  1.00 96.96           C  
ATOM    640  HD1 TRP A  41     -23.321 -14.779  22.027  1.00 96.96           H  
ATOM    641  CD2 TRP A  41     -23.187 -11.495  21.978  1.00 96.96           C  
ATOM    642  CE2 TRP A  41     -23.820 -11.735  23.236  1.00 96.96           C  
ATOM    643  CE3 TRP A  41     -22.981 -10.152  21.600  1.00 96.96           C  
ATOM    644  HE3 TRP A  41     -22.512  -9.946  20.649  1.00 96.96           H  
ATOM    645  NE1 TRP A  41     -23.929 -13.108  23.312  1.00 96.96           N  
ATOM    646  HE1 TRP A  41     -24.444 -13.627  24.008  1.00 96.96           H  
ATOM    647  CH2 TRP A  41     -23.991  -9.365  23.676  1.00 96.96           C  
ATOM    648  HH2 TRP A  41     -24.288  -8.545  24.314  1.00 96.96           H  
ATOM    649  CZ2 TRP A  41     -24.210 -10.691  24.086  1.00 96.96           C  
ATOM    650  HZ2 TRP A  41     -24.685 -10.897  25.033  1.00 96.96           H  
ATOM    651  CZ3 TRP A  41     -23.390  -9.096  22.434  1.00 96.96           C  
ATOM    652  HZ3 TRP A  41     -23.231  -8.072  22.128  1.00 96.96           H  
ATOM    653  N   VAL A  42     -22.771 -12.093  17.034  1.00 97.62           N  
ATOM    654  H   VAL A  42     -23.322 -11.413  17.537  1.00 97.62           H  
ATOM    655  CA  VAL A  42     -22.113 -11.657  15.811  1.00 97.62           C  
ATOM    656  HA  VAL A  42     -21.393 -12.419  15.514  1.00 97.62           H  
ATOM    657  C   VAL A  42     -21.329 -10.378  16.056  1.00 97.62           C  
ATOM    658  CB  VAL A  42     -23.102 -11.499  14.652  1.00 97.62           C  
ATOM    659  HB  VAL A  42     -22.505 -11.250  13.775  1.00 97.62           H  
ATOM    660  O   VAL A  42     -21.653  -9.586  16.945  1.00 97.62           O  
ATOM    661  CG1 VAL A  42     -23.821 -12.800  14.313  1.00 97.62           C  
ATOM    662 HG11 VAL A  42     -24.454 -13.086  15.153  1.00 97.62           H  
ATOM    663 HG12 VAL A  42     -23.094 -13.590  14.128  1.00 97.62           H  
ATOM    664 HG13 VAL A  42     -24.435 -12.672  13.421  1.00 97.62           H  
ATOM    665  CG2 VAL A  42     -24.168 -10.417  14.902  1.00 97.62           C  
ATOM    666 HG21 VAL A  42     -23.695  -9.457  15.108  1.00 97.62           H  
ATOM    667 HG22 VAL A  42     -24.801 -10.316  14.021  1.00 97.62           H  
ATOM    668 HG23 VAL A  42     -24.791 -10.697  15.752  1.00 97.62           H  
ATOM    669  N   VAL A  43     -20.300 -10.158  15.248  1.00 98.23           N  
ATOM    670  H   VAL A  43     -20.061 -10.871  14.575  1.00 98.23           H  
ATOM    671  CA  VAL A  43     -19.454  -8.969  15.319  1.00 98.23           C  
ATOM    672  HA  VAL A  43     -20.008  -8.197  15.852  1.00 98.23           H  
ATOM    673  C   VAL A  43     -19.152  -8.438  13.928  1.00 98.23           C  
ATOM    674  CB  VAL A  43     -18.181  -9.249  16.132  1.00 98.23           C  
ATOM    675  HB  VAL A  43     -18.484  -9.624  17.109  1.00 98.23           H  
ATOM    676  O   VAL A  43     -18.982  -9.193  12.975  1.00 98.23           O  
ATOM    677  CG1 VAL A  43     -17.302 -10.304  15.473  1.00 98.23           C  
ATOM    678 HG11 VAL A  43     -17.869 -11.222  15.324  1.00 98.23           H  
ATOM    679 HG12 VAL A  43     -16.921  -9.952  14.514  1.00 98.23           H  
ATOM    680 HG13 VAL A  43     -16.463 -10.517  16.135  1.00 98.23           H  
ATOM    681  CG2 VAL A  43     -17.334  -7.992  16.363  1.00 98.23           C  
ATOM    682 HG21 VAL A  43     -16.943  -7.605  15.422  1.00 98.23           H  
ATOM    683 HG22 VAL A  43     -17.938  -7.231  16.859  1.00 98.23           H  
ATOM    684 HG23 VAL A  43     -16.495  -8.241  17.013  1.00 98.23           H  
ATOM    685  N   GLY A  44     -19.084  -7.118  13.807  1.00 98.28           N  
ATOM    686  H   GLY A  44     -19.277  -6.556  14.624  1.00 98.28           H  
ATOM    687  CA  GLY A  44     -18.635  -6.446  12.595  1.00 98.28           C  
ATOM    688  HA2 GLY A  44     -18.063  -7.134  11.974  1.00 98.28           H  
ATOM    689  HA3 GLY A  44     -19.502  -6.113  12.025  1.00 98.28           H  
ATOM    690  C   GLY A  44     -17.765  -5.241  12.924  1.00 98.28           C  
ATOM    691  O   GLY A  44     -17.856  -4.666  14.009  1.00 98.28           O  
ATOM    692  N   ILE A  45     -16.931  -4.826  11.971  1.00 98.60           N  
ATOM    693  H   ILE A  45     -16.846  -5.381  11.131  1.00 98.60           H  
ATOM    694  CA  ILE A  45     -16.239  -3.535  12.055  1.00 98.60           C  
ATOM    695  HA  ILE A  45     -15.841  -3.411  13.062  1.00 98.60           H  
ATOM    696  C   ILE A  45     -17.259  -2.423  11.805  1.00 98.60           C  
ATOM    697  CB  ILE A  45     -15.053  -3.457  11.068  1.00 98.60           C  
ATOM    698  HB  ILE A  45     -15.421  -3.627  10.056  1.00 98.60           H  
ATOM    699  O   ILE A  45     -17.834  -2.367  10.716  1.00 98.60           O  
ATOM    700  CG1 ILE A  45     -14.013  -4.547  11.405  1.00 98.60           C  
ATOM    701 HG12 ILE A  45     -13.716  -4.451  12.449  1.00 98.60           H  
ATOM    702 HG13 ILE A  45     -14.467  -5.529  11.270  1.00 98.60           H  
ATOM    703  CG2 ILE A  45     -14.411  -2.059  11.117  1.00 98.60           C  
ATOM    704 HG21 ILE A  45     -15.140  -1.276  10.906  1.00 98.60           H  
ATOM    705 HG22 ILE A  45     -13.980  -1.881  12.102  1.00 98.60           H  
ATOM    706 HG23 ILE A  45     -13.631  -1.974  10.361  1.00 98.60           H  
ATOM    707  CD1 ILE A  45     -12.742  -4.503  10.553  1.00 98.60           C  
ATOM    708 HD11 ILE A  45     -13.001  -4.517   9.494  1.00 98.60           H  
ATOM    709 HD12 ILE A  45     -12.121  -5.367  10.792  1.00 98.60           H  
ATOM    710 HD13 ILE A  45     -12.158  -3.610  10.774  1.00 98.60           H  
ATOM    711  N   ALA A  46     -17.450  -1.549  12.794  1.00 98.49           N  
ATOM    712  H   ALA A  46     -16.923  -1.685  13.645  1.00 98.49           H  
ATOM    713  CA  ALA A  46     -18.266  -0.339  12.707  1.00 98.49           C  
ATOM    714  HA  ALA A  46     -19.072  -0.489  11.989  1.00 98.49           H  
ATOM    715  C   ALA A  46     -17.457   0.863  12.213  1.00 98.49           C  
ATOM    716  CB  ALA A  46     -18.875  -0.069  14.087  1.00 98.49           C  
ATOM    717  HB1 ALA A  46     -19.485   0.833  14.044  1.00 98.49           H  
ATOM    718  HB2 ALA A  46     -18.089   0.064  14.830  1.00 98.49           H  
ATOM    719  HB3 ALA A  46     -19.508  -0.909  14.372  1.00 98.49           H  
ATOM    720  O   ALA A  46     -17.944   1.647  11.400  1.00 98.49           O  
ATOM    721  N   GLU A  47     -16.204   0.985  12.652  1.00 98.33           N  
ATOM    722  H   GLU A  47     -15.842   0.299  13.299  1.00 98.33           H  
ATOM    723  CA  GLU A  47     -15.279   2.000  12.153  1.00 98.33           C  
ATOM    724  HA  GLU A  47     -15.614   2.318  11.166  1.00 98.33           H  
ATOM    725  C   GLU A  47     -13.872   1.423  12.013  1.00 98.33           C  
ATOM    726  CB  GLU A  47     -15.229   3.242  13.055  1.00 98.33           C  
ATOM    727  HB2 GLU A  47     -14.860   2.945  14.037  1.00 98.33           H  
ATOM    728  HB3 GLU A  47     -14.502   3.934  12.631  1.00 98.33           H  
ATOM    729  O   GLU A  47     -13.435   0.608  12.828  1.00 98.33           O  
ATOM    730  CG  GLU A  47     -16.558   4.000  13.224  1.00 98.33           C  
ATOM    731  HG2 GLU A  47     -17.359   3.292  13.440  1.00 98.33           H  
ATOM    732  HG3 GLU A  47     -16.796   4.523  12.298  1.00 98.33           H  
ATOM    733  CD  GLU A  47     -16.479   4.994  14.391  1.00 98.33           C  
ATOM    734  OE1 GLU A  47     -17.511   5.162  15.092  1.00 98.33           O  
ATOM    735  OE2 GLU A  47     -15.363   5.483  14.676  1.00 98.33           O  
ATOM    736  N   PHE A  48     -13.151   1.879  10.995  1.00 98.31           N  
ATOM    737  H   PHE A  48     -13.574   2.550  10.370  1.00 98.31           H  
ATOM    738  CA  PHE A  48     -11.737   1.590  10.821  1.00 98.31           C  
ATOM    739  HA  PHE A  48     -11.333   1.199  11.755  1.00 98.31           H  
ATOM    740  C   PHE A  48     -10.978   2.860  10.475  1.00 98.31           C  
ATOM    741  CB  PHE A  48     -11.538   0.532   9.740  1.00 98.31           C  
ATOM    742  HB2 PHE A  48     -12.029   0.859   8.823  1.00 98.31           H  
ATOM    743  HB3 PHE A  48     -12.011  -0.395  10.063  1.00 98.31           H  
ATOM    744  O   PHE A  48     -11.374   3.599   9.572  1.00 98.31           O  
ATOM    745  CG  PHE A  48     -10.079   0.243   9.455  1.00 98.31           C  
ATOM    746  CD1 PHE A  48      -9.538   0.504   8.188  1.00 98.31           C  
ATOM    747  HD1 PHE A  48     -10.138   0.991   7.434  1.00 98.31           H  
ATOM    748  CD2 PHE A  48      -9.248  -0.259  10.470  1.00 98.31           C  
ATOM    749  HD2 PHE A  48      -9.640  -0.383  11.469  1.00 98.31           H  
ATOM    750  CE1 PHE A  48      -8.214   0.139   7.897  1.00 98.31           C  
ATOM    751  HE1 PHE A  48      -7.809   0.305   6.910  1.00 98.31           H  
ATOM    752  CE2 PHE A  48      -7.906  -0.572  10.200  1.00 98.31           C  
ATOM    753  HE2 PHE A  48      -7.268  -0.949  10.985  1.00 98.31           H  
ATOM    754  CZ  PHE A  48      -7.398  -0.395   8.903  1.00 98.31           C  
ATOM    755  HZ  PHE A  48      -6.365  -0.625   8.685  1.00 98.31           H  
ATOM    756  N   HIS A  49      -9.879   3.092  11.182  1.00 97.57           N  
ATOM    757  H   HIS A  49      -9.605   2.420  11.885  1.00 97.57           H  
ATOM    758  CA  HIS A  49      -9.001   4.227  10.967  1.00 97.57           C  
ATOM    759  HA  HIS A  49      -9.328   4.756  10.072  1.00 97.57           H  
ATOM    760  C   HIS A  49      -7.587   3.715  10.746  1.00 97.57           C  
ATOM    761  CB  HIS A  49      -9.043   5.224  12.133  1.00 97.57           C  
ATOM    762  HB2 HIS A  49      -8.516   6.122  11.810  1.00 97.57           H  
ATOM    763  HB3 HIS A  49      -8.467   4.826  12.967  1.00 97.57           H  
ATOM    764  O   HIS A  49      -7.106   2.884  11.519  1.00 97.57           O  
ATOM    765  CG  HIS A  49     -10.408   5.656  12.632  1.00 97.57           C  
ATOM    766  CD2 HIS A  49     -11.440   4.868  13.073  1.00 97.57           C  
ATOM    767  HD2 HIS A  49     -11.448   3.790  13.135  1.00 97.57           H  
ATOM    768  ND1 HIS A  49     -10.767   6.988  12.815  1.00 97.57           N  
ATOM    769  CE1 HIS A  49     -11.999   6.977  13.345  1.00 97.57           C  
ATOM    770  HE1 HIS A  49     -12.565   7.860  13.605  1.00 97.57           H  
ATOM    771  NE2 HIS A  49     -12.444   5.720  13.493  1.00 97.57           N  
ATOM    772  HE2 HIS A  49     -13.342   5.480  13.887  1.00 97.57           H  
ATOM    773  N   TYR A  50      -6.918   4.227   9.720  1.00 97.43           N  
ATOM    774  H   TYR A  50      -7.368   4.906   9.123  1.00 97.43           H  
ATOM    775  CA  TYR A  50      -5.531   3.877   9.441  1.00 97.43           C  
ATOM    776  HA  TYR A  50      -5.093   3.495  10.363  1.00 97.43           H  
ATOM    777  C   TYR A  50      -4.716   5.096   8.999  1.00 97.43           C  
ATOM    778  CB  TYR A  50      -5.465   2.747   8.409  1.00 97.43           C  
ATOM    779  HB2 TYR A  50      -4.437   2.388   8.354  1.00 97.43           H  
ATOM    780  HB3 TYR A  50      -6.065   1.914   8.776  1.00 97.43           H  
ATOM    781  O   TYR A  50      -5.261   6.018   8.378  1.00 97.43           O  
ATOM    782  CG  TYR A  50      -5.922   3.108   7.008  1.00 97.43           C  
ATOM    783  CD1 TYR A  50      -7.276   2.982   6.646  1.00 97.43           C  
ATOM    784  HD1 TYR A  50      -8.004   2.696   7.391  1.00 97.43           H  
ATOM    785  CD2 TYR A  50      -4.985   3.558   6.060  1.00 97.43           C  
ATOM    786  HD2 TYR A  50      -3.957   3.712   6.354  1.00 97.43           H  
ATOM    787  CE1 TYR A  50      -7.677   3.223   5.318  1.00 97.43           C  
ATOM    788  HE1 TYR A  50      -8.706   3.096   5.017  1.00 97.43           H  
ATOM    789  CE2 TYR A  50      -5.384   3.830   4.739  1.00 97.43           C  
ATOM    790  HE2 TYR A  50      -4.660   4.187   4.022  1.00 97.43           H  
ATOM    791  OH  TYR A  50      -7.115   3.902   3.086  1.00 97.43           O  
ATOM    792  HH  TYR A  50      -6.359   4.121   2.536  1.00 97.43           H  
ATOM    793  CZ  TYR A  50      -6.731   3.645   4.363  1.00 97.43           C  
ATOM    794  N   PRO A  51      -3.407   5.109   9.299  1.00 97.22           N  
ATOM    795  CA  PRO A  51      -2.513   6.159   8.845  1.00 97.22           C  
ATOM    796  HA  PRO A  51      -2.988   7.135   8.947  1.00 97.22           H  
ATOM    797  C   PRO A  51      -2.127   5.934   7.375  1.00 97.22           C  
ATOM    798  CB  PRO A  51      -1.326   6.081   9.806  1.00 97.22           C  
ATOM    799  HB2 PRO A  51      -0.399   6.442   9.362  1.00 97.22           H  
ATOM    800  HB3 PRO A  51      -1.554   6.647  10.709  1.00 97.22           H  
ATOM    801  O   PRO A  51      -1.677   4.856   6.982  1.00 97.22           O  
ATOM    802  CG  PRO A  51      -1.236   4.596  10.150  1.00 97.22           C  
ATOM    803  HG2 PRO A  51      -0.776   4.437  11.125  1.00 97.22           H  
ATOM    804  HG3 PRO A  51      -0.681   4.068   9.374  1.00 97.22           H  
ATOM    805  CD  PRO A  51      -2.693   4.150  10.141  1.00 97.22           C  
ATOM    806  HD2 PRO A  51      -3.090   4.193  11.155  1.00 97.22           H  
ATOM    807  HD3 PRO A  51      -2.767   3.135   9.751  1.00 97.22           H  
ATOM    808  N   CYS A  52      -2.257   6.964   6.543  1.00 95.89           N  
ATOM    809  H   CYS A  52      -2.642   7.828   6.897  1.00 95.89           H  
ATOM    810  CA  CYS A  52      -1.771   6.966   5.163  1.00 95.89           C  
ATOM    811  HA  CYS A  52      -1.961   5.994   4.708  1.00 95.89           H  
ATOM    812  C   CYS A  52      -0.254   7.193   5.146  1.00 95.89           C  
ATOM    813  CB  CYS A  52      -2.525   8.029   4.356  1.00 95.89           C  
ATOM    814  HB2 CYS A  52      -2.446   8.989   4.866  1.00 95.89           H  
ATOM    815  HB3 CYS A  52      -2.067   8.135   3.372  1.00 95.89           H  
ATOM    816  O   CYS A  52       0.228   8.248   4.747  1.00 95.89           O  
ATOM    817  SG  CYS A  52      -4.270   7.578   4.156  1.00 95.89           S  
ATOM    818  HG  CYS A  52      -4.649   8.770   3.686  1.00 95.89           H  
ATOM    819  N   THR A  53       0.509   6.218   5.634  1.00 96.27           N  
ATOM    820  H   THR A  53       0.048   5.433   6.072  1.00 96.27           H  
ATOM    821  CA  THR A  53       1.969   6.327   5.780  1.00 96.27           C  
ATOM    822  HA  THR A  53       2.300   7.307   5.436  1.00 96.27           H  
ATOM    823  C   THR A  53       2.729   5.333   4.923  1.00 96.27           C  
ATOM    824  CB  THR A  53       2.390   6.217   7.249  1.00 96.27           C  
ATOM    825  HB  THR A  53       3.477   6.238   7.330  1.00 96.27           H  
ATOM    826  O   THR A  53       3.945   5.305   4.985  1.00 96.27           O  
ATOM    827  CG2 THR A  53       1.843   7.405   8.034  1.00 96.27           C  
ATOM    828 HG21 THR A  53       2.063   7.285   9.095  1.00 96.27           H  
ATOM    829 HG22 THR A  53       0.767   7.515   7.893  1.00 96.27           H  
ATOM    830 HG23 THR A  53       2.322   8.315   7.674  1.00 96.27           H  
ATOM    831  OG1 THR A  53       1.912   5.011   7.810  1.00 96.27           O  
ATOM    832  HG1 THR A  53       1.822   5.146   8.757  1.00 96.27           H  
ATOM    833  N   MET A  54       2.056   4.533   4.096  1.00 95.20           N  
ATOM    834  H   MET A  54       1.057   4.662   4.025  1.00 95.20           H  
ATOM    835  CA  MET A  54       2.715   3.681   3.103  1.00 95.20           C  
ATOM    836  HA  MET A  54       3.476   3.082   3.603  1.00 95.20           H  
ATOM    837  C   MET A  54       3.398   4.542   2.032  1.00 95.20           C  
ATOM    838  CB  MET A  54       1.701   2.734   2.450  1.00 95.20           C  
ATOM    839  HB2 MET A  54       2.202   2.134   1.690  1.00 95.20           H  
ATOM    840  HB3 MET A  54       0.931   3.326   1.954  1.00 95.20           H  
ATOM    841  O   MET A  54       2.827   5.542   1.582  1.00 95.20           O  
ATOM    842  CG  MET A  54       1.033   1.792   3.455  1.00 95.20           C  
ATOM    843  HG2 MET A  54       0.793   2.326   4.374  1.00 95.20           H  
ATOM    844  HG3 MET A  54       1.737   0.999   3.707  1.00 95.20           H  
ATOM    845  SD  MET A  54      -0.491   1.041   2.835  1.00 95.20           S  
ATOM    846  CE  MET A  54      -1.620   2.442   2.996  1.00 95.20           C  
ATOM    847  HE1 MET A  54      -2.647   2.080   2.934  1.00 95.20           H  
ATOM    848  HE2 MET A  54      -1.474   2.926   3.961  1.00 95.20           H  
ATOM    849  HE3 MET A  54      -1.422   3.150   2.192  1.00 95.20           H  
ATOM    850  N   LEU A  55       4.600   4.131   1.626  1.00 95.43           N  
ATOM    851  H   LEU A  55       4.978   3.286   2.030  1.00 95.43           H  
ATOM    852  CA  LEU A  55       5.394   4.783   0.584  1.00 95.43           C  
ATOM    853  HA  LEU A  55       5.230   5.860   0.626  1.00 95.43           H  
ATOM    854  C   LEU A  55       4.957   4.286  -0.791  1.00 95.43           C  
ATOM    855  CB  LEU A  55       6.893   4.498   0.800  1.00 95.43           C  
ATOM    856  HB2 LEU A  55       7.462   5.065   0.062  1.00 95.43           H  
ATOM    857  HB3 LEU A  55       7.078   3.441   0.612  1.00 95.43           H  
ATOM    858  O   LEU A  55       4.771   3.082  -0.980  1.00 95.43           O  
ATOM    859  CG  LEU A  55       7.428   4.836   2.201  1.00 95.43           C  
ATOM    860  HG  LEU A  55       6.917   4.212   2.934  1.00 95.43           H  
ATOM    861  CD1 LEU A  55       8.918   4.521   2.281  1.00 95.43           C  
ATOM    862 HD11 LEU A  55       9.090   3.469   2.050  1.00 95.43           H  
ATOM    863 HD12 LEU A  55       9.473   5.136   1.573  1.00 95.43           H  
ATOM    864 HD13 LEU A  55       9.287   4.718   3.288  1.00 95.43           H  
ATOM    865  CD2 LEU A  55       7.203   6.303   2.563  1.00 95.43           C  
ATOM    866 HD21 LEU A  55       6.134   6.501   2.644  1.00 95.43           H  
ATOM    867 HD22 LEU A  55       7.630   6.953   1.799  1.00 95.43           H  
ATOM    868 HD23 LEU A  55       7.670   6.526   3.522  1.00 95.43           H  
ATOM    869  N   ASN A  56       4.832   5.193  -1.762  1.00 94.76           N  
ATOM    870  H   ASN A  56       5.044   6.162  -1.569  1.00 94.76           H  
ATOM    871  CA  ASN A  56       4.557   4.777  -3.133  1.00 94.76           C  
ATOM    872  HA  ASN A  56       3.868   3.934  -3.083  1.00 94.76           H  
ATOM    873  C   ASN A  56       5.804   4.219  -3.835  1.00 94.76           C  
ATOM    874  CB  ASN A  56       3.806   5.873  -3.904  1.00 94.76           C  
ATOM    875  HB2 ASN A  56       3.469   5.454  -4.852  1.00 94.76           H  
ATOM    876  HB3 ASN A  56       2.922   6.158  -3.333  1.00 94.76           H  
ATOM    877  O   ASN A  56       5.646   3.419  -4.742  1.00 94.76           O  
ATOM    878  CG  ASN A  56       4.594   7.129  -4.219  1.00 94.76           C  
ATOM    879  ND2 ASN A  56       3.909   8.126  -4.723  1.00 94.76           N  
ATOM    880 HD21 ASN A  56       4.366   9.008  -4.906  1.00 94.76           H  
ATOM    881 HD22 ASN A  56       2.908   8.059  -4.838  1.00 94.76           H  
ATOM    882  OD1 ASN A  56       5.787   7.244  -4.015  1.00 94.76           O  
ATOM    883  N   VAL A  57       7.025   4.513  -3.387  1.00 96.67           N  
ATOM    884  H   VAL A  57       7.134   5.257  -2.713  1.00 96.67           H  
ATOM    885  CA  VAL A  57       8.234   3.775  -3.789  1.00 96.67           C  
ATOM    886  HA  VAL A  57       7.972   2.974  -4.480  1.00 96.67           H  
ATOM    887  C   VAL A  57       8.840   3.124  -2.548  1.00 96.67           C  
ATOM    888  CB  VAL A  57       9.217   4.696  -4.529  1.00 96.67           C  
ATOM    889  HB  VAL A  57       9.427   5.568  -3.910  1.00 96.67           H  
ATOM    890  O   VAL A  57       9.299   3.810  -1.638  1.00 96.67           O  
ATOM    891  CG1 VAL A  57      10.539   3.987  -4.844  1.00 96.67           C  
ATOM    892 HG11 VAL A  57      11.049   3.728  -3.916  1.00 96.67           H  
ATOM    893 HG12 VAL A  57      11.190   4.659  -5.403  1.00 96.67           H  
ATOM    894 HG13 VAL A  57      10.360   3.084  -5.428  1.00 96.67           H  
ATOM    895  CG2 VAL A  57       8.608   5.158  -5.862  1.00 96.67           C  
ATOM    896 HG21 VAL A  57       7.695   5.725  -5.684  1.00 96.67           H  
ATOM    897 HG22 VAL A  57       8.376   4.296  -6.487  1.00 96.67           H  
ATOM    898 HG23 VAL A  57       9.316   5.797  -6.390  1.00 96.67           H  
ATOM    899  N   GLN A  58       8.807   1.791  -2.497  1.00 94.16           N  
ATOM    900  H   GLN A  58       8.462   1.288  -3.302  1.00 94.16           H  
ATOM    901  CA  GLN A  58       9.262   1.004  -1.346  1.00 94.16           C  
ATOM    902  HA  GLN A  58       9.189   1.622  -0.451  1.00 94.16           H  
ATOM    903  C   GLN A  58      10.730   0.581  -1.490  1.00 94.16           C  
ATOM    904  CB  GLN A  58       8.358  -0.223  -1.144  1.00 94.16           C  
ATOM    905  HB2 GLN A  58       8.714  -0.765  -0.267  1.00 94.16           H  
ATOM    906  HB3 GLN A  58       8.440  -0.885  -2.006  1.00 94.16           H  
ATOM    907  O   GLN A  58      11.235   0.435  -2.600  1.00 94.16           O  
ATOM    908  CG  GLN A  58       6.878   0.143  -0.932  1.00 94.16           C  
ATOM    909  HG2 GLN A  58       6.794   0.889  -0.142  1.00 94.16           H  
ATOM    910  HG3 GLN A  58       6.475   0.572  -1.849  1.00 94.16           H  
ATOM    911  CD  GLN A  58       6.039  -1.068  -0.534  1.00 94.16           C  
ATOM    912  NE2 GLN A  58       4.874  -1.260  -1.110  1.00 94.16           N  
ATOM    913 HE21 GLN A  58       4.503  -0.600  -1.778  1.00 94.16           H  
ATOM    914 HE22 GLN A  58       4.383  -2.109  -0.866  1.00 94.16           H  
ATOM    915  OE1 GLN A  58       6.397  -1.848   0.335  1.00 94.16           O  
ATOM    916  N   GLU A  59      11.402   0.307  -0.369  1.00 93.60           N  
ATOM    917  H   GLU A  59      10.957   0.506   0.516  1.00 93.60           H  
ATOM    918  CA  GLU A  59      12.841  -0.013  -0.333  1.00 93.60           C  
ATOM    919  HA  GLU A  59      13.395   0.821  -0.765  1.00 93.60           H  
ATOM    920  C   GLU A  59      13.231  -1.264  -1.137  1.00 93.60           C  
ATOM    921  CB  GLU A  59      13.263  -0.182   1.138  1.00 93.60           C  
ATOM    922  HB2 GLU A  59      12.833  -1.105   1.527  1.00 93.60           H  
ATOM    923  HB3 GLU A  59      12.851   0.641   1.722  1.00 93.60           H  
ATOM    924  O   GLU A  59      14.323  -1.347  -1.682  1.00 93.60           O  
ATOM    925  CG  GLU A  59      14.787  -0.215   1.346  1.00 93.60           C  
ATOM    926  HG2 GLU A  59      14.986  -0.310   2.414  1.00 93.60           H  
ATOM    927  HG3 GLU A  59      15.201  -1.099   0.859  1.00 93.60           H  
ATOM    928  CD  GLU A  59      15.464   1.059   0.817  1.00 93.60           C  
ATOM    929  OE1 GLU A  59      16.448   0.948   0.053  1.00 93.60           O  
ATOM    930  OE2 GLU A  59      14.944   2.155   1.113  1.00 93.60           O  
ATOM    931  N   HIS A  60      12.345  -2.253  -1.253  1.00 92.25           N  
ATOM    932  H   HIS A  60      11.423  -2.132  -0.859  1.00 92.25           H  
ATOM    933  CA  HIS A  60      12.617  -3.447  -2.063  1.00 92.25           C  
ATOM    934  HA  HIS A  60      13.682  -3.672  -2.005  1.00 92.25           H  
ATOM    935  C   HIS A  60      12.311  -3.252  -3.555  1.00 92.25           C  
ATOM    936  CB  HIS A  60      11.876  -4.646  -1.470  1.00 92.25           C  
ATOM    937  HB2 HIS A  60      12.092  -5.526  -2.076  1.00 92.25           H  
ATOM    938  HB3 HIS A  60      12.267  -4.835  -0.469  1.00 92.25           H  
ATOM    939  O   HIS A  60      12.691  -4.086  -4.375  1.00 92.25           O  
ATOM    940  CG  HIS A  60      10.382  -4.477  -1.375  1.00 92.25           C  
ATOM    941  CD2 HIS A  60       9.447  -4.951  -2.257  1.00 92.25           C  
ATOM    942  HD2 HIS A  60       9.646  -5.447  -3.195  1.00 92.25           H  
ATOM    943  ND1 HIS A  60       9.701  -3.913  -0.320  1.00 92.25           N  
ATOM    944  HD1 HIS A  60      10.104  -3.528   0.522  1.00 92.25           H  
ATOM    945  CE1 HIS A  60       8.388  -4.073  -0.547  1.00 92.25           C  
ATOM    946  HE1 HIS A  60       7.602  -3.799   0.142  1.00 92.25           H  
ATOM    947  NE2 HIS A  60       8.185  -4.733  -1.693  1.00 92.25           N  
ATOM    948  N   ASP A  61      11.664  -2.140  -3.903  1.00 93.95           N  
ATOM    949  H   ASP A  61      11.473  -1.462  -3.180  1.00 93.95           H  
ATOM    950  CA  ASP A  61      11.139  -1.831  -5.228  1.00 93.95           C  
ATOM    951  HA  ASP A  61      11.425  -2.624  -5.920  1.00 93.95           H  
ATOM    952  C   ASP A  61      11.738  -0.536  -5.806  1.00 93.95           C  
ATOM    953  CB  ASP A  61       9.601  -1.788  -5.147  1.00 93.95           C  
ATOM    954  HB2 ASP A  61       9.304  -1.321  -4.208  1.00 93.95           H  
ATOM    955  HB3 ASP A  61       9.214  -1.150  -5.941  1.00 93.95           H  
ATOM    956  O   ASP A  61      11.273  -0.058  -6.833  1.00 93.95           O  
ATOM    957  CG  ASP A  61       8.927  -3.161  -5.274  1.00 93.95           C  
ATOM    958  OD1 ASP A  61       9.509  -4.059  -5.925  1.00 93.95           O  
ATOM    959  OD2 ASP A  61       7.769  -3.269  -4.813  1.00 93.95           O  
ATOM    960  N   ASN A  62      12.804   0.013  -5.220  1.00 96.92           N  
ATOM    961  H   ASN A  62      13.145  -0.415  -4.371  1.00 96.92           H  
ATOM    962  CA  ASN A  62      13.444   1.277  -5.621  1.00 96.92           C  
ATOM    963  HA  ASN A  62      12.744   1.838  -6.239  1.00 96.92           H  
ATOM    964  C   ASN A  62      14.726   1.096  -6.466  1.00 96.92           C  
ATOM    965  CB  ASN A  62      13.702   2.106  -4.349  1.00 96.92           C  
ATOM    966  HB2 ASN A  62      12.780   2.197  -3.773  1.00 96.92           H  
ATOM    967  HB3 ASN A  62      14.017   3.109  -4.635  1.00 96.92           H  
ATOM    968  O   ASN A  62      15.561   2.000  -6.551  1.00 96.92           O  
ATOM    969  CG  ASN A  62      14.767   1.511  -3.441  1.00 96.92           C  
ATOM    970  ND2 ASN A  62      15.158   2.199  -2.396  1.00 96.92           N  
ATOM    971 HD21 ASN A  62      15.724   1.750  -1.691  1.00 96.92           H  
ATOM    972 HD22 ASN A  62      14.860   3.157  -2.280  1.00 96.92           H  
ATOM    973  OD1 ASN A  62      15.266   0.422  -3.674  1.00 96.92           O  
ATOM    974  N   VAL A  63      14.926  -0.088  -7.048  1.00 97.72           N  
ATOM    975  H   VAL A  63      14.196  -0.778  -6.947  1.00 97.72           H  
ATOM    976  CA  VAL A  63      16.204  -0.491  -7.653  1.00 97.72           C  
ATOM    977  HA  VAL A  63      17.000   0.043  -7.134  1.00 97.72           H  
ATOM    978  C   VAL A  63      16.276  -0.131  -9.135  1.00 97.72           C  
ATOM    979  CB  VAL A  63      16.465  -1.995  -7.463  1.00 97.72           C  
ATOM    980  HB  VAL A  63      15.784  -2.564  -8.096  1.00 97.72           H  
ATOM    981  O   VAL A  63      15.329  -0.372  -9.884  1.00 97.72           O  
ATOM    982  CG1 VAL A  63      17.903  -2.350  -7.855  1.00 97.72           C  
ATOM    983 HG11 VAL A  63      18.601  -1.776  -7.247  1.00 97.72           H  
ATOM    984 HG12 VAL A  63      18.056  -3.421  -7.717  1.00 97.72           H  
ATOM    985 HG13 VAL A  63      18.079  -2.135  -8.909  1.00 97.72           H  
ATOM    986  CG2 VAL A  63      16.254  -2.442  -6.011  1.00 97.72           C  
ATOM    987 HG21 VAL A  63      15.199  -2.372  -5.745  1.00 97.72           H  
ATOM    988 HG22 VAL A  63      16.818  -1.791  -5.343  1.00 97.72           H  
ATOM    989 HG23 VAL A  63      16.561  -3.480  -5.881  1.00 97.72           H  
ATOM    990  N   ILE A  64      17.435   0.355  -9.580  1.00 97.56           N  
ATOM    991  H   ILE A  64      18.163   0.513  -8.898  1.00 97.56           H  
ATOM    992  CA  ILE A  64      17.781   0.564 -10.991  1.00 97.56           C  
ATOM    993  HA  ILE A  64      16.992   0.143 -11.613  1.00 97.56           H  
ATOM    994  C   ILE A  64      19.074  -0.194 -11.315  1.00 97.56           C  
ATOM    995  CB  ILE A  64      17.866   2.070 -11.326  1.00 97.56           C  
ATOM    996  HB  ILE A  64      18.632   2.519 -10.694  1.00 97.56           H  
ATOM    997  O   ILE A  64      20.053  -0.139 -10.570  1.00 97.56           O  
ATOM    998  CG1 ILE A  64      16.525   2.774 -11.017  1.00 97.56           C  
ATOM    999 HG12 ILE A  64      15.734   2.337 -11.627  1.00 97.56           H  
ATOM   1000 HG13 ILE A  64      16.266   2.615  -9.970  1.00 97.56           H  
ATOM   1001  CG2 ILE A  64      18.264   2.289 -12.797  1.00 97.56           C  
ATOM   1002 HG21 ILE A  64      18.344   3.357 -13.001  1.00 97.56           H  
ATOM   1003 HG22 ILE A  64      19.235   1.841 -13.008  1.00 97.56           H  
ATOM   1004 HG23 ILE A  64      17.512   1.856 -13.457  1.00 97.56           H  
ATOM   1005  CD1 ILE A  64      16.542   4.289 -11.234  1.00 97.56           C  
ATOM   1006 HD11 ILE A  64      15.629   4.703 -10.805  1.00 97.56           H  
ATOM   1007 HD12 ILE A  64      16.562   4.524 -12.298  1.00 97.56           H  
ATOM   1008 HD13 ILE A  64      17.404   4.732 -10.736  1.00 97.56           H  
ATOM   1009  N   TYR A  65      19.080  -0.884 -12.451  1.00 97.38           N  
ATOM   1010  H   TYR A  65      18.254  -0.832 -13.029  1.00 97.38           H  
ATOM   1011  CA  TYR A  65      20.211  -1.632 -12.988  1.00 97.38           C  
ATOM   1012  HA  TYR A  65      21.014  -1.658 -12.252  1.00 97.38           H  
ATOM   1013  C   TYR A  65      20.710  -0.940 -14.254  1.00 97.38           C  
ATOM   1014  CB  TYR A  65      19.803  -3.080 -13.281  1.00 97.38           C  
ATOM   1015  HB2 TYR A  65      20.673  -3.620 -13.654  1.00 97.38           H  
ATOM   1016  HB3 TYR A  65      19.056  -3.084 -14.075  1.00 97.38           H  
ATOM   1017  O   TYR A  65      19.941  -0.715 -15.191  1.00 97.38           O  
ATOM   1018  CG  TYR A  65      19.240  -3.821 -12.086  1.00 97.38           C  
ATOM   1019  CD1 TYR A  65      20.087  -4.620 -11.295  1.00 97.38           C  
ATOM   1020  HD1 TYR A  65      21.126  -4.736 -11.564  1.00 97.38           H  
ATOM   1021  CD2 TYR A  65      17.868  -3.721 -11.775  1.00 97.38           C  
ATOM   1022  HD2 TYR A  65      17.217  -3.112 -12.385  1.00 97.38           H  
ATOM   1023  CE1 TYR A  65      19.563  -5.329 -10.199  1.00 97.38           C  
ATOM   1024  HE1 TYR A  65      20.211  -5.979  -9.631  1.00 97.38           H  
ATOM   1025  CE2 TYR A  65      17.344  -4.413 -10.668  1.00 97.38           C  
ATOM   1026  HE2 TYR A  65      16.294  -4.346 -10.423  1.00 97.38           H  
ATOM   1027  OH  TYR A  65      17.683  -5.931  -8.842  1.00 97.38           O  
ATOM   1028  HH  TYR A  65      18.277  -6.643  -8.592  1.00 97.38           H  
ATOM   1029  CZ  TYR A  65      18.190  -5.226  -9.886  1.00 97.38           C  
ATOM   1030  N   VAL A  66      21.997  -0.601 -14.287  1.00 96.76           N  
ATOM   1031  H   VAL A  66      22.566  -0.847 -13.490  1.00 96.76           H  
ATOM   1032  CA  VAL A  66      22.647   0.065 -15.420  1.00 96.76           C  
ATOM   1033  HA  VAL A  66      21.935   0.167 -16.239  1.00 96.76           H  
ATOM   1034  C   VAL A  66      23.800  -0.799 -15.895  1.00 96.76           C  
ATOM   1035  CB  VAL A  66      23.137   1.479 -15.054  1.00 96.76           C  
ATOM   1036  HB  VAL A  66      23.904   1.414 -14.281  1.00 96.76           H  
ATOM   1037  O   VAL A  66      24.770  -1.005 -15.173  1.00 96.76           O  
ATOM   1038  CG1 VAL A  66      23.735   2.185 -16.280  1.00 96.76           C  
ATOM   1039 HG11 VAL A  66      24.607   1.642 -16.646  1.00 96.76           H  
ATOM   1040 HG12 VAL A  66      24.048   3.193 -16.006  1.00 96.76           H  
ATOM   1041 HG13 VAL A  66      22.988   2.249 -17.071  1.00 96.76           H  
ATOM   1042  CG2 VAL A  66      21.993   2.349 -14.522  1.00 96.76           C  
ATOM   1043 HG21 VAL A  66      22.350   3.364 -14.345  1.00 96.76           H  
ATOM   1044 HG22 VAL A  66      21.174   2.372 -15.240  1.00 96.76           H  
ATOM   1045 HG23 VAL A  66      21.631   1.950 -13.575  1.00 96.76           H  
ATOM   1046  N   THR A  67      23.731  -1.275 -17.131  1.00 96.55           N  
ATOM   1047  H   THR A  67      22.908  -1.069 -17.678  1.00 96.55           H  
ATOM   1048  CA  THR A  67      24.806  -2.062 -17.740  1.00 96.55           C  
ATOM   1049  HA  THR A  67      25.450  -2.464 -16.957  1.00 96.55           H  
ATOM   1050  C   THR A  67      25.639  -1.164 -18.640  1.00 96.55           C  
ATOM   1051  CB  THR A  67      24.247  -3.248 -18.522  1.00 96.55           C  
ATOM   1052  HB  THR A  67      23.765  -2.854 -19.416  1.00 96.55           H  
ATOM   1053  O   THR A  67      25.101  -0.558 -19.570  1.00 96.55           O  
ATOM   1054  CG2 THR A  67      25.328  -4.219 -18.970  1.00 96.55           C  
ATOM   1055 HG21 THR A  67      25.998  -3.707 -19.660  1.00 96.55           H  
ATOM   1056 HG22 THR A  67      25.889  -4.583 -18.109  1.00 96.55           H  
ATOM   1057 HG23 THR A  67      24.867  -5.062 -19.483  1.00 96.55           H  
ATOM   1058  OG1 THR A  67      23.284  -3.945 -17.762  1.00 96.55           O  
ATOM   1059  HG1 THR A  67      23.699  -4.528 -17.122  1.00 96.55           H  
ATOM   1060  N   LYS A  68      26.950  -1.084 -18.398  1.00 94.68           N  
ATOM   1061  H   LYS A  68      27.320  -1.642 -17.642  1.00 94.68           H  
ATOM   1062  CA  LYS A  68      27.896  -0.279 -19.186  1.00 94.68           C  
ATOM   1063  HA  LYS A  68      27.343   0.318 -19.910  1.00 94.68           H  
ATOM   1064  C   LYS A  68      28.854  -1.160 -19.977  1.00 94.68           C  
ATOM   1065  CB  LYS A  68      28.673   0.695 -18.290  1.00 94.68           C  
ATOM   1066  HB2 LYS A  68      29.258   0.133 -17.562  1.00 94.68           H  
ATOM   1067  HB3 LYS A  68      29.366   1.257 -18.916  1.00 94.68           H  
ATOM   1068  O   LYS A  68      29.198  -2.256 -19.546  1.00 94.68           O  
ATOM   1069  CG  LYS A  68      27.749   1.689 -17.572  1.00 94.68           C  
ATOM   1070  HG2 LYS A  68      27.147   2.189 -18.331  1.00 94.68           H  
ATOM   1071  HG3 LYS A  68      27.089   1.164 -16.881  1.00 94.68           H  
ATOM   1072  CD  LYS A  68      28.554   2.740 -16.802  1.00 94.68           C  
ATOM   1073  HD2 LYS A  68      29.333   3.129 -17.458  1.00 94.68           H  
ATOM   1074  HD3 LYS A  68      29.025   2.281 -15.933  1.00 94.68           H  
ATOM   1075  CE  LYS A  68      27.646   3.893 -16.363  1.00 94.68           C  
ATOM   1076  HE2 LYS A  68      27.017   4.169 -17.210  1.00 94.68           H  
ATOM   1077  HE3 LYS A  68      27.000   3.572 -15.546  1.00 94.68           H  
ATOM   1078  NZ  LYS A  68      28.453   5.072 -15.979  1.00 94.68           N  
ATOM   1079  HZ1 LYS A  68      27.878   5.896 -15.882  1.00 94.68           H  
ATOM   1080  HZ2 LYS A  68      28.987   4.920 -15.135  1.00 94.68           H  
ATOM   1081  HZ3 LYS A  68      29.072   5.296 -16.744  1.00 94.68           H  
ATOM   1082  N   ARG A  69      29.281  -0.672 -21.139  1.00 93.24           N  
ATOM   1083  H   ARG A  69      28.954   0.251 -21.386  1.00 93.24           H  
ATOM   1084  CA  ARG A  69      30.273  -1.294 -22.019  1.00 93.24           C  
ATOM   1085  HA  ARG A  69      30.207  -2.378 -21.935  1.00 93.24           H  
ATOM   1086  C   ARG A  69      31.672  -0.873 -21.596  1.00 93.24           C  
ATOM   1087  CB  ARG A  69      30.029  -0.886 -23.478  1.00 93.24           C  
ATOM   1088  HB2 ARG A  69      30.820  -1.308 -24.098  1.00 93.24           H  
ATOM   1089  HB3 ARG A  69      30.074   0.200 -23.558  1.00 93.24           H  
ATOM   1090  O   ARG A  69      31.950   0.317 -21.482  1.00 93.24           O  
ATOM   1091  CG  ARG A  69      28.675  -1.376 -23.992  1.00 93.24           C  
ATOM   1092  HG2 ARG A  69      27.883  -0.937 -23.386  1.00 93.24           H  
ATOM   1093  HG3 ARG A  69      28.629  -2.463 -23.925  1.00 93.24           H  
ATOM   1094  CD  ARG A  69      28.478  -0.941 -25.442  1.00 93.24           C  
ATOM   1095  HD2 ARG A  69      29.259  -1.390 -26.056  1.00 93.24           H  
ATOM   1096  HD3 ARG A  69      28.587   0.143 -25.491  1.00 93.24           H  
ATOM   1097  NE  ARG A  69      27.159  -1.372 -25.938  1.00 93.24           N  
ATOM   1098  HE  ARG A  69      26.955  -2.356 -25.841  1.00 93.24           H  
ATOM   1099  NH1 ARG A  69      26.414   0.654 -26.742  1.00 93.24           N  
ATOM   1100 HH11 ARG A  69      27.216   1.105 -26.325  1.00 93.24           H  
ATOM   1101 HH12 ARG A  69      25.914   1.108 -27.492  1.00 93.24           H  
ATOM   1102  NH2 ARG A  69      25.188  -1.190 -27.043  1.00 93.24           N  
ATOM   1103 HH21 ARG A  69      24.494  -0.654 -27.544  1.00 93.24           H  
ATOM   1104 HH22 ARG A  69      25.059  -2.187 -26.946  1.00 93.24           H  
ATOM   1105  CZ  ARG A  69      26.263  -0.631 -26.561  1.00 93.24           C  
ATOM   1106  N   THR A  70      32.552  -1.853 -21.468  1.00 87.67           N  
ATOM   1107  H   THR A  70      32.232  -2.799 -21.623  1.00 87.67           H  
ATOM   1108  CA  THR A  70      33.976  -1.678 -21.192  1.00 87.67           C  
ATOM   1109  HA  THR A  70      34.224  -0.617 -21.191  1.00 87.67           H  
ATOM   1110  C   THR A  70      34.774  -2.349 -22.298  1.00 87.67           C  
ATOM   1111  CB  THR A  70      34.317  -2.235 -19.802  1.00 87.67           C  
ATOM   1112  HB  THR A  70      33.717  -3.124 -19.606  1.00 87.67           H  
ATOM   1113  O   THR A  70      34.450  -3.453 -22.733  1.00 87.67           O  
ATOM   1114  CG2 THR A  70      35.787  -2.586 -19.582  1.00 87.67           C  
ATOM   1115 HG21 THR A  70      35.946  -2.868 -18.541  1.00 87.67           H  
ATOM   1116 HG22 THR A  70      36.421  -1.731 -19.818  1.00 87.67           H  
ATOM   1117 HG23 THR A  70      36.069  -3.436 -20.203  1.00 87.67           H  
ATOM   1118  OG1 THR A  70      34.003  -1.238 -18.861  1.00 87.67           O  
ATOM   1119  HG1 THR A  70      34.160  -1.597 -17.985  1.00 87.67           H  
ATOM   1120  N   LYS A  71      35.835  -1.686 -22.757  1.00 83.33           N  
ATOM   1121  H   LYS A  71      36.093  -0.823 -22.301  1.00 83.33           H  
ATOM   1122  CA  LYS A  71      36.813  -2.316 -23.648  1.00 83.33           C  
ATOM   1123  HA  LYS A  71      36.304  -2.934 -24.388  1.00 83.33           H  
ATOM   1124  C   LYS A  71      37.706  -3.233 -22.816  1.00 83.33           C  
ATOM   1125  CB  LYS A  71      37.650  -1.252 -24.373  1.00 83.33           C  
ATOM   1126  HB2 LYS A  71      38.147  -0.620 -23.637  1.00 83.33           H  
ATOM   1127  HB3 LYS A  71      38.416  -1.763 -24.955  1.00 83.33           H  
ATOM   1128  O   LYS A  71      38.292  -2.767 -21.840  1.00 83.33           O  
ATOM   1129  CG  LYS A  71      36.811  -0.377 -25.318  1.00 83.33           C  
ATOM   1130  HG2 LYS A  71      36.076   0.188 -24.744  1.00 83.33           H  
ATOM   1131  HG3 LYS A  71      36.292  -1.016 -26.032  1.00 83.33           H  
ATOM   1132  CD  LYS A  71      37.721   0.598 -26.076  1.00 83.33           C  
ATOM   1133  HD2 LYS A  71      38.237   1.237 -25.359  1.00 83.33           H  
ATOM   1134  HD3 LYS A  71      38.461   0.024 -26.634  1.00 83.33           H  
ATOM   1135  CE  LYS A  71      36.906   1.460 -27.046  1.00 83.33           C  
ATOM   1136  HE2 LYS A  71      36.184   2.044 -26.475  1.00 83.33           H  
ATOM   1137  HE3 LYS A  71      36.353   0.797 -27.712  1.00 83.33           H  
ATOM   1138  NZ  LYS A  71      37.788   2.355 -27.838  1.00 83.33           N  
ATOM   1139  HZ1 LYS A  71      38.451   1.809 -28.369  1.00 83.33           H  
ATOM   1140  HZ2 LYS A  71      37.250   2.911 -28.487  1.00 83.33           H  
ATOM   1141  HZ3 LYS A  71      38.308   2.974 -27.233  1.00 83.33           H  
ATOM   1142  N   ILE A  72      37.829  -4.500 -23.200  1.00 74.56           N  
ATOM   1143  H   ILE A  72      37.309  -4.841 -23.996  1.00 74.56           H  
ATOM   1144  CA  ILE A  72      38.884  -5.365 -22.666  1.00 74.56           C  
ATOM   1145  HA  ILE A  72      38.995  -5.183 -21.598  1.00 74.56           H  
ATOM   1146  C   ILE A  72      40.178  -4.954 -23.376  1.00 74.56           C  
ATOM   1147  CB  ILE A  72      38.540  -6.860 -22.862  1.00 74.56           C  
ATOM   1148  HB  ILE A  72      38.508  -7.069 -23.932  1.00 74.56           H  
ATOM   1149  O   ILE A  72      40.240  -4.976 -24.605  1.00 74.56           O  
ATOM   1150  CG1 ILE A  72      37.154  -7.203 -22.260  1.00 74.56           C  
ATOM   1151 HG12 ILE A  72      36.394  -6.570 -22.718  1.00 74.56           H  
ATOM   1152 HG13 ILE A  72      37.155  -6.997 -21.189  1.00 74.56           H  
ATOM   1153  CG2 ILE A  72      39.635  -7.738 -22.228  1.00 74.56           C  
ATOM   1154 HG21 ILE A  72      40.597  -7.543 -22.702  1.00 74.56           H  
ATOM   1155 HG22 ILE A  72      39.414  -8.794 -22.380  1.00 74.56           H  
ATOM   1156 HG23 ILE A  72      39.715  -7.540 -21.159  1.00 74.56           H  
ATOM   1157  CD1 ILE A  72      36.726  -8.660 -22.491  1.00 74.56           C  
ATOM   1158 HD11 ILE A  72      37.187  -9.055 -23.395  1.00 74.56           H  
ATOM   1159 HD12 ILE A  72      35.644  -8.721 -22.614  1.00 74.56           H  
ATOM   1160 HD13 ILE A  72      37.027  -9.273 -21.642  1.00 74.56           H  
ATOM   1161  N   GLN A  73      41.195  -4.526 -22.625  1.00 63.38           N  
ATOM   1162  H   GLN A  73      41.100  -4.538 -21.619  1.00 63.38           H  
ATOM   1163  CA  GLN A  73      42.545  -4.453 -23.180  1.00 63.38           C  
ATOM   1164  HA  GLN A  73      42.519  -4.005 -24.174  1.00 63.38           H  
ATOM   1165  C   GLN A  73      43.032  -5.894 -23.315  1.00 63.38           C  
ATOM   1166  CB  GLN A  73      43.489  -3.619 -22.296  1.00 63.38           C  
ATOM   1167  HB2 GLN A  73      43.488  -4.014 -21.280  1.00 63.38           H  
ATOM   1168  HB3 GLN A  73      44.497  -3.716 -22.700  1.00 63.38           H  
ATOM   1169  O   GLN A  73      43.231  -6.573 -22.309  1.00 63.38           O  
ATOM   1170  CG  GLN A  73      43.114  -2.128 -22.265  1.00 63.38           C  
ATOM   1171  HG2 GLN A  73      42.146  -2.013 -21.777  1.00 63.38           H  
ATOM   1172  HG3 GLN A  73      43.030  -1.758 -23.287  1.00 63.38           H  
ATOM   1173  CD  GLN A  73      44.139  -1.264 -21.528  1.00 63.38           C  
ATOM   1174  NE2 GLN A  73      43.835  -0.011 -21.270  1.00 63.38           N  
ATOM   1175 HE21 GLN A  73      44.551   0.502 -20.776  1.00 63.38           H  
ATOM   1176 HE22 GLN A  73      42.937   0.375 -21.523  1.00 63.38           H  
ATOM   1177  OE1 GLN A  73      45.227  -1.669 -21.170  1.00 63.38           O  
ATOM   1178  N   GLU A  74      43.160  -6.389 -24.542  1.00 54.62           N  
ATOM   1179  H   GLU A  74      42.934  -5.821 -25.346  1.00 54.62           H  
ATOM   1180  CA  GLU A  74      43.885  -7.635 -24.764  1.00 54.62           C  
ATOM   1181  HA  GLU A  74      43.450  -8.416 -24.140  1.00 54.62           H  
ATOM   1182  C   GLU A  74      45.338  -7.425 -24.311  1.00 54.62           C  
ATOM   1183  CB  GLU A  74      43.775  -8.082 -26.230  1.00 54.62           C  
ATOM   1184  HB2 GLU A  74      44.474  -8.901 -26.397  1.00 54.62           H  
ATOM   1185  HB3 GLU A  74      44.041  -7.250 -26.881  1.00 54.62           H  
ATOM   1186  O   GLU A  74      45.946  -6.393 -24.608  1.00 54.62           O  
ATOM   1187  CG  GLU A  74      42.349  -8.574 -26.551  1.00 54.62           C  
ATOM   1188  HG2 GLU A  74      41.644  -7.767 -26.351  1.00 54.62           H  
ATOM   1189  HG3 GLU A  74      42.109  -9.401 -25.884  1.00 54.62           H  
ATOM   1190  CD  GLU A  74      42.170  -9.030 -28.006  1.00 54.62           C  
ATOM   1191  OE1 GLU A  74      41.040  -9.455 -28.339  1.00 54.62           O  
ATOM   1192  OE2 GLU A  74      43.133  -8.902 -28.790  1.00 54.62           O  
ATOM   1193  N   GLY A  75      45.874  -8.379 -23.541  1.00 51.70           N  
ATOM   1194  H   GLY A  75      45.308  -9.187 -23.322  1.00 51.70           H  
ATOM   1195  CA  GLY A  75      47.298  -8.422 -23.198  1.00 51.70           C  
ATOM   1196  HA2 GLY A  75      47.512  -9.320 -22.619  1.00 51.70           H  
ATOM   1197  HA3 GLY A  75      47.547  -7.546 -22.600  1.00 51.70           H  
ATOM   1198  C   GLY A  75      48.177  -8.421 -24.460  1.00 51.70           C  
ATOM   1199  O   GLY A  75      47.653  -8.579 -25.561  1.00 51.70           O  
ATOM   1200  N   PRO A  76      49.502  -8.220 -24.333  1.00 49.06           N  
ATOM   1201  CA  PRO A  76      50.374  -7.869 -25.455  1.00 49.06           C  
ATOM   1202  HA  PRO A  76      50.134  -6.857 -25.779  1.00 49.06           H  
ATOM   1203  C   PRO A  76      50.190  -8.816 -26.654  1.00 49.06           C  
ATOM   1204  CB  PRO A  76      51.800  -7.871 -24.886  1.00 49.06           C  
ATOM   1205  HB2 PRO A  76      52.076  -6.854 -24.607  1.00 49.06           H  
ATOM   1206  HB3 PRO A  76      52.526  -8.278 -25.590  1.00 49.06           H  
ATOM   1207  O   PRO A  76      50.482 -10.008 -26.576  1.00 49.06           O  
ATOM   1208  CG  PRO A  76      51.694  -8.727 -23.623  1.00 49.06           C  
ATOM   1209  HG2 PRO A  76      52.448  -8.459 -22.883  1.00 49.06           H  
ATOM   1210  HG3 PRO A  76      51.773  -9.781 -23.890  1.00 49.06           H  
ATOM   1211  CD  PRO A  76      50.280  -8.434 -23.128  1.00 49.06           C  
ATOM   1212  HD2 PRO A  76      49.903  -9.273 -22.543  1.00 49.06           H  
ATOM   1213  HD3 PRO A  76      50.280  -7.522 -22.532  1.00 49.06           H  
ATOM   1214  N   VAL A  77      49.666  -8.260 -27.751  1.00 52.88           N  
ATOM   1215  H   VAL A  77      49.398  -7.288 -27.694  1.00 52.88           H  
ATOM   1216  CA  VAL A  77      49.314  -8.971 -28.986  1.00 52.88           C  
ATOM   1217  HA  VAL A  77      48.932  -9.957 -28.725  1.00 52.88           H  
ATOM   1218  C   VAL A  77      50.566  -9.144 -29.844  1.00 52.88           C  
ATOM   1219  CB  VAL A  77      48.195  -8.213 -29.745  1.00 52.88           C  
ATOM   1220  HB  VAL A  77      48.520  -7.187 -29.919  1.00 52.88           H  
ATOM   1221  O   VAL A  77      51.157  -8.161 -30.293  1.00 52.88           O  
ATOM   1222  CG1 VAL A  77      47.852  -8.835 -31.105  1.00 52.88           C  
ATOM   1223 HG11 VAL A  77      46.989  -8.329 -31.539  1.00 52.88           H  
ATOM   1224 HG12 VAL A  77      48.692  -8.712 -31.788  1.00 52.88           H  
ATOM   1225 HG13 VAL A  77      47.622  -9.894 -30.989  1.00 52.88           H  
ATOM   1226  CG2 VAL A  77      46.900  -8.164 -28.923  1.00 52.88           C  
ATOM   1227 HG21 VAL A  77      46.123  -7.631 -29.470  1.00 52.88           H  
ATOM   1228 HG22 VAL A  77      47.063  -7.644 -27.979  1.00 52.88           H  
ATOM   1229 HG23 VAL A  77      46.547  -9.173 -28.709  1.00 52.88           H  
ATOM   1230  N   ASN A  78      50.945 -10.397 -30.112  1.00 47.44           N  
ATOM   1231  H   ASN A  78      50.447 -11.150 -29.659  1.00 47.44           H  
ATOM   1232  CA  ASN A  78      51.853 -10.723 -31.207  1.00 47.44           C  
ATOM   1233  HA  ASN A  78      52.768 -10.144 -31.079  1.00 47.44           H  
ATOM   1234  C   ASN A  78      51.195 -10.292 -32.525  1.00 47.44           C  
ATOM   1235  CB  ASN A  78      52.214 -12.220 -31.190  1.00 47.44           C  
ATOM   1236  HB2 ASN A  78      51.301 -12.812 -31.114  1.00 47.44           H  
ATOM   1237  HB3 ASN A  78      52.706 -12.477 -32.128  1.00 47.44           H  
ATOM   1238  O   ASN A  78      50.043 -10.616 -32.808  1.00 47.44           O  
ATOM   1239  CG  ASN A  78      53.163 -12.596 -30.063  1.00 47.44           C  
ATOM   1240  ND2 ASN A  78      53.250 -13.861 -29.730  1.00 47.44           N  
ATOM   1241 HD21 ASN A  78      53.885 -14.072 -28.973  1.00 47.44           H  
ATOM   1242 HD22 ASN A  78      52.687 -14.560 -30.195  1.00 47.44           H  
ATOM   1243  OD1 ASN A  78      53.856 -11.781 -29.484  1.00 47.44           O  
ATOM   1244  N   SER A  79      51.942  -9.507 -33.288  1.00 48.57           N  
ATOM   1245  H   SER A  79      52.899  -9.369 -32.998  1.00 48.57           H  
ATOM   1246  CA  SER A  79      51.600  -8.858 -34.548  1.00 48.57           C  
ATOM   1247  HA  SER A  79      51.047  -7.949 -34.313  1.00 48.57           H  
ATOM   1248  C   SER A  79      50.735  -9.716 -35.488  1.00 48.57           C  
ATOM   1249  CB  SER A  79      52.921  -8.454 -35.243  1.00 48.57           C  
ATOM   1250  HB2 SER A  79      53.053  -7.377 -35.135  1.00 48.57           H  
ATOM   1251  HB3 SER A  79      52.865  -8.679 -36.308  1.00 48.57           H  
ATOM   1252  O   SER A  79      51.080 -10.857 -35.767  1.00 48.57           O  
ATOM   1253  OG  SER A  79      54.067  -9.099 -34.691  1.00 48.57           O  
ATOM   1254  HG  SER A  79      54.774  -9.108 -35.341  1.00 48.57           H  
ATOM   1255  N   GLN A  80      49.702  -9.085 -36.074  1.00 47.07           N  
ATOM   1256  H   GLN A  80      49.496  -8.163 -35.717  1.00 47.07           H  
ATOM   1257  CA  GLN A  80      48.895  -9.521 -37.240  1.00 47.07           C  
ATOM   1258  HA  GLN A  80      48.676  -8.590 -37.762  1.00 47.07           H  
ATOM   1259  C   GLN A  80      47.481 -10.092 -37.003  1.00 47.07           C  
ATOM   1260  CB  GLN A  80      49.678 -10.348 -38.280  1.00 47.07           C  
ATOM   1261  HB2 GLN A  80      49.887 -11.339 -37.877  1.00 47.07           H  
ATOM   1262  HB3 GLN A  80      49.050 -10.489 -39.160  1.00 47.07           H  
ATOM   1263  O   GLN A  80      46.955 -10.786 -37.869  1.00 47.07           O  
ATOM   1264  CG  GLN A  80      50.977  -9.699 -38.774  1.00 47.07           C  
ATOM   1265  HG2 GLN A  80      50.743  -8.782 -39.314  1.00 47.07           H  
ATOM   1266  HG3 GLN A  80      51.627  -9.447 -37.937  1.00 47.07           H  
ATOM   1267  CD  GLN A  80      51.759 -10.624 -39.696  1.00 47.07           C  
ATOM   1268  NE2 GLN A  80      53.007 -10.319 -39.969  1.00 47.07           N  
ATOM   1269 HE21 GLN A  80      53.450  -9.504 -39.570  1.00 47.07           H  
ATOM   1270 HE22 GLN A  80      53.481 -10.973 -40.576  1.00 47.07           H  
ATOM   1271  OE1 GLN A  80      51.282 -11.618 -40.211  1.00 47.07           O  
ATOM   1272  N   SER A  81      46.785  -9.714 -35.929  1.00 48.96           N  
ATOM   1273  H   SER A  81      47.233  -9.168 -35.207  1.00 48.96           H  
ATOM   1274  CA  SER A  81      45.317  -9.816 -35.905  1.00 48.96           C  
ATOM   1275  HA  SER A  81      44.952 -10.194 -36.860  1.00 48.96           H  
ATOM   1276  C   SER A  81      44.705  -8.434 -35.713  1.00 48.96           C  
ATOM   1277  CB  SER A  81      44.854 -10.822 -34.853  1.00 48.96           C  
ATOM   1278  HB2 SER A  81      45.115 -10.459 -33.859  1.00 48.96           H  
ATOM   1279  HB3 SER A  81      45.350 -11.777 -35.025  1.00 48.96           H  
ATOM   1280  O   SER A  81      45.073  -7.705 -34.794  1.00 48.96           O  
ATOM   1281  OG  SER A  81      43.454 -10.999 -34.949  1.00 48.96           O  
ATOM   1282  HG  SER A  81      43.171 -11.564 -34.226  1.00 48.96           H  
ATOM   1283  N   THR A  82      43.797  -8.048 -36.607  1.00 47.79           N  
ATOM   1284  H   THR A  82      43.571  -8.685 -37.358  1.00 47.79           H  
ATOM   1285  CA  THR A  82      42.854  -6.938 -36.439  1.00 47.79           C  
ATOM   1286  HA  THR A  82      43.395  -6.023 -36.196  1.00 47.79           H  
ATOM   1287  C   THR A  82      41.941  -7.276 -35.264  1.00 47.79           C  
ATOM   1288  CB  THR A  82      42.027  -6.726 -37.729  1.00 47.79           C  
ATOM   1289  HB  THR A  82      41.003  -6.448 -37.478  1.00 47.79           H  
ATOM   1290  O   THR A  82      40.837  -7.793 -35.437  1.00 47.79           O  
ATOM   1291  CG2 THR A  82      42.601  -5.613 -38.600  1.00 47.79           C  
ATOM   1292 HG21 THR A  82      42.580  -4.671 -38.051  1.00 47.79           H  
ATOM   1293 HG22 THR A  82      43.629  -5.852 -38.872  1.00 47.79           H  
ATOM   1294 HG23 THR A  82      42.003  -5.509 -39.505  1.00 47.79           H  
ATOM   1295  OG1 THR A  82      42.014  -7.888 -38.536  1.00 47.79           O  
ATOM   1296  HG1 THR A  82      41.127  -7.986 -38.891  1.00 47.79           H  
ATOM   1297  N   THR A  83      42.422  -7.058 -34.042  1.00 49.68           N  
ATOM   1298  H   THR A  83      43.376  -6.747 -33.926  1.00 49.68           H  
ATOM   1299  CA  THR A  83      41.675  -7.403 -32.838  1.00 49.68           C  
ATOM   1300  HA  THR A  83      41.244  -8.395 -32.975  1.00 49.68           H  
ATOM   1301  C   THR A  83      40.519  -6.420 -32.692  1.00 49.68           C  
ATOM   1302  CB  THR A  83      42.577  -7.513 -31.597  1.00 49.68           C  
ATOM   1303  HB  THR A  83      41.952  -7.682 -30.720  1.00 49.68           H  
ATOM   1304  O   THR A  83      40.666  -5.261 -32.300  1.00 49.68           O  
ATOM   1305  CG2 THR A  83      43.558  -8.680 -31.751  1.00 49.68           C  
ATOM   1306 HG21 THR A  83      44.095  -8.620 -32.698  1.00 49.68           H  
ATOM   1307 HG22 THR A  83      44.292  -8.668 -30.945  1.00 49.68           H  
ATOM   1308 HG23 THR A  83      43.010  -9.621 -31.701  1.00 49.68           H  
ATOM   1309  OG1 THR A  83      43.361  -6.365 -31.384  1.00 49.68           O  
ATOM   1310  HG1 THR A  83      43.817  -6.550 -30.560  1.00 49.68           H  
ATOM   1311  N   ASN A  84      39.324  -6.877 -33.071  1.00 57.05           N  
ATOM   1312  H   ASN A  84      39.300  -7.773 -33.536  1.00 57.05           H  
ATOM   1313  CA  ASN A  84      38.074  -6.300 -32.600  1.00 57.05           C  
ATOM   1314  HA  ASN A  84      37.997  -5.256 -32.903  1.00 57.05           H  
ATOM   1315  C   ASN A  84      38.111  -6.390 -31.073  1.00 57.05           C  
ATOM   1316  CB  ASN A  84      36.889  -7.111 -33.165  1.00 57.05           C  
ATOM   1317  HB2 ASN A  84      37.076  -8.174 -33.013  1.00 57.05           H  
ATOM   1318  HB3 ASN A  84      35.987  -6.852 -32.610  1.00 57.05           H  
ATOM   1319  O   ASN A  84      37.752  -7.431 -30.532  1.00 57.05           O  
ATOM   1320  CG  ASN A  84      36.598  -6.853 -34.627  1.00 57.05           C  
ATOM   1321  ND2 ASN A  84      36.086  -7.836 -35.329  1.00 57.05           N  
ATOM   1322 HD21 ASN A  84      35.972  -8.752 -34.920  1.00 57.05           H  
ATOM   1323 HD22 ASN A  84      35.937  -7.648 -36.310  1.00 57.05           H  
ATOM   1324  OD1 ASN A  84      36.773  -5.767 -35.147  1.00 57.05           O  
ATOM   1325  N   ALA A  85      38.600  -5.346 -30.394  1.00 61.79           N  
ATOM   1326  H   ALA A  85      39.083  -4.637 -30.926  1.00 61.79           H  
ATOM   1327  CA  ALA A  85      38.723  -5.333 -28.941  1.00 61.79           C  
ATOM   1328  HA  ALA A  85      39.526  -6.010 -28.650  1.00 61.79           H  
ATOM   1329  C   ALA A  85      37.410  -5.823 -28.322  1.00 61.79           C  
ATOM   1330  CB  ALA A  85      39.073  -3.913 -28.474  1.00 61.79           C  
ATOM   1331  HB1 ALA A  85      40.019  -3.607 -28.921  1.00 61.79           H  
ATOM   1332  HB2 ALA A  85      38.286  -3.218 -28.768  1.00 61.79           H  
ATOM   1333  HB3 ALA A  85      39.177  -3.908 -27.389  1.00 61.79           H  
ATOM   1334  O   ALA A  85      36.366  -5.183 -28.495  1.00 61.79           O  
ATOM   1335  N   ALA A  86      37.454  -6.982 -27.660  1.00 75.53           N  
ATOM   1336  H   ALA A  86      38.318  -7.505 -27.651  1.00 75.53           H  
ATOM   1337  CA  ALA A  86      36.269  -7.596 -27.090  1.00 75.53           C  
ATOM   1338  HA  ALA A  86      35.590  -7.843 -27.906  1.00 75.53           H  
ATOM   1339  C   ALA A  86      35.576  -6.590 -26.157  1.00 75.53           C  
ATOM   1340  CB  ALA A  86      36.671  -8.898 -26.391  1.00 75.53           C  
ATOM   1341  HB1 ALA A  86      37.094  -9.590 -27.118  1.00 75.53           H  
ATOM   1342  HB2 ALA A  86      37.423  -8.689 -25.630  1.00 75.53           H  
ATOM   1343  HB3 ALA A  86      35.799  -9.357 -25.925  1.00 75.53           H  
ATOM   1344  O   ALA A  86      36.190  -6.003 -25.259  1.00 75.53           O  
ATOM   1345  N   ILE A  87      34.291  -6.340 -26.404  1.00 79.03           N  
ATOM   1346  H   ILE A  87      33.845  -6.834 -27.165  1.00 79.03           H  
ATOM   1347  CA  ILE A  87      33.481  -5.448 -25.576  1.00 79.03           C  
ATOM   1348  HA  ILE A  87      34.125  -4.691 -25.128  1.00 79.03           H  
ATOM   1349  C   ILE A  87      32.891  -6.296 -24.453  1.00 79.03           C  
ATOM   1350  CB  ILE A  87      32.408  -4.711 -26.411  1.00 79.03           C  
ATOM   1351  HB  ILE A  87      31.764  -5.452 -26.884  1.00 79.03           H  
ATOM   1352  O   ILE A  87      32.007  -7.116 -24.693  1.00 79.03           O  
ATOM   1353  CG1 ILE A  87      33.070  -3.854 -27.518  1.00 79.03           C  
ATOM   1354 HG12 ILE A  87      33.702  -3.093 -27.060  1.00 79.03           H  
ATOM   1355 HG13 ILE A  87      33.707  -4.492 -28.130  1.00 79.03           H  
ATOM   1356  CG2 ILE A  87      31.544  -3.829 -25.486  1.00 79.03           C  
ATOM   1357 HG21 ILE A  87      30.761  -3.331 -26.058  1.00 79.03           H  
ATOM   1358 HG22 ILE A  87      32.174  -3.092 -24.988  1.00 79.03           H  
ATOM   1359 HG23 ILE A  87      31.055  -4.442 -24.730  1.00 79.03           H  
ATOM   1360  CD1 ILE A  87      32.078  -3.173 -28.471  1.00 79.03           C  
ATOM   1361 HD11 ILE A  87      32.629  -2.718 -29.294  1.00 79.03           H  
ATOM   1362 HD12 ILE A  87      31.386  -3.912 -28.876  1.00 79.03           H  
ATOM   1363 HD13 ILE A  87      31.523  -2.391 -27.954  1.00 79.03           H  
ATOM   1364  N   ALA A  88      33.362  -6.082 -23.228  1.00 90.08           N  
ATOM   1365  H   ALA A  88      34.058  -5.361 -23.105  1.00 90.08           H  
ATOM   1366  CA  ALA A  88      32.713  -6.605 -22.034  1.00 90.08           C  
ATOM   1367  HA  ALA A  88      32.280  -7.580 -22.259  1.00 90.08           H  
ATOM   1368  C   ALA A  88      31.580  -5.672 -21.595  1.00 90.08           C  
ATOM   1369  CB  ALA A  88      33.745  -6.792 -20.917  1.00 90.08           C  
ATOM   1370  HB1 ALA A  88      34.460  -7.565 -21.197  1.00 90.08           H  
ATOM   1371  HB2 ALA A  88      34.273  -5.857 -20.733  1.00 90.08           H  
ATOM   1372  HB3 ALA A  88      33.248  -7.109 -20.000  1.00 90.08           H  
ATOM   1373  O   ALA A  88      31.573  -4.473 -21.895  1.00 90.08           O  
ATOM   1374  N   THR A  89      30.641  -6.207 -20.824  1.00 92.98           N  
ATOM   1375  H   THR A  89      30.681  -7.193 -20.611  1.00 92.98           H  
ATOM   1376  CA  THR A  89      29.634  -5.408 -20.126  1.00 92.98           C  
ATOM   1377  HA  THR A  89      29.848  -4.352 -20.291  1.00 92.98           H  
ATOM   1378  C   THR A  89      29.693  -5.650 -18.630  1.00 92.98           C  
ATOM   1379  CB  THR A  89      28.218  -5.672 -20.638  1.00 92.98           C  
ATOM   1380  HB  THR A  89      27.524  -5.145 -19.983  1.00 92.98           H  
ATOM   1381  O   THR A  89      29.813  -6.794 -18.201  1.00 92.98           O  
ATOM   1382  CG2 THR A  89      28.016  -5.171 -22.067  1.00 92.98           C  
ATOM   1383 HG21 THR A  89      28.670  -5.717 -22.748  1.00 92.98           H  
ATOM   1384 HG22 THR A  89      28.246  -4.106 -22.114  1.00 92.98           H  
ATOM   1385 HG23 THR A  89      26.979  -5.332 -22.360  1.00 92.98           H  
ATOM   1386  OG1 THR A  89      27.905  -7.042 -20.606  1.00 92.98           O  
ATOM   1387  HG1 THR A  89      28.167  -7.395 -19.752  1.00 92.98           H  
ATOM   1388  N   VAL A  90      29.561  -4.583 -17.846  1.00 95.24           N  
ATOM   1389  H   VAL A  90      29.452  -3.679 -18.284  1.00 95.24           H  
ATOM   1390  CA  VAL A  90      29.475  -4.632 -16.381  1.00 95.24           C  
ATOM   1391  HA  VAL A  90      29.527  -5.667 -16.045  1.00 95.24           H  
ATOM   1392  C   VAL A  90      28.127  -4.062 -15.961  1.00 95.24           C  
ATOM   1393  CB  VAL A  90      30.639  -3.865 -15.723  1.00 95.24           C  
ATOM   1394  HB  VAL A  90      30.580  -2.813 -16.001  1.00 95.24           H  
ATOM   1395  O   VAL A  90      27.742  -2.986 -16.423  1.00 95.24           O  
ATOM   1396  CG1 VAL A  90      30.584  -3.972 -14.194  1.00 95.24           C  
ATOM   1397 HG11 VAL A  90      29.674  -3.508 -13.811  1.00 95.24           H  
ATOM   1398 HG12 VAL A  90      30.611  -5.017 -13.884  1.00 95.24           H  
ATOM   1399 HG13 VAL A  90      31.433  -3.448 -13.756  1.00 95.24           H  
ATOM   1400  CG2 VAL A  90      31.999  -4.410 -16.187  1.00 95.24           C  
ATOM   1401 HG21 VAL A  90      32.063  -5.478 -15.978  1.00 95.24           H  
ATOM   1402 HG22 VAL A  90      32.802  -3.894 -15.661  1.00 95.24           H  
ATOM   1403 HG23 VAL A  90      32.128  -4.245 -17.257  1.00 95.24           H  
ATOM   1404  N   GLU A  91      27.399  -4.786 -15.114  1.00 96.66           N  
ATOM   1405  H   GLU A  91      27.788  -5.637 -14.734  1.00 96.66           H  
ATOM   1406  CA  GLU A  91      26.141  -4.321 -14.533  1.00 96.66           C  
ATOM   1407  HA  GLU A  91      25.708  -3.565 -15.188  1.00 96.66           H  
ATOM   1408  C   GLU A  91      26.386  -3.656 -13.179  1.00 96.66           C  
ATOM   1409  CB  GLU A  91      25.121  -5.465 -14.451  1.00 96.66           C  
ATOM   1410  HB2 GLU A  91      25.467  -6.218 -13.744  1.00 96.66           H  
ATOM   1411  HB3 GLU A  91      25.032  -5.923 -15.436  1.00 96.66           H  
ATOM   1412  O   GLU A  91      27.059  -4.201 -12.307  1.00 96.66           O  
ATOM   1413  CG  GLU A  91      23.740  -4.946 -14.024  1.00 96.66           C  
ATOM   1414  HG2 GLU A  91      23.797  -4.538 -13.015  1.00 96.66           H  
ATOM   1415  HG3 GLU A  91      23.445  -4.137 -14.693  1.00 96.66           H  
ATOM   1416  CD  GLU A  91      22.690  -6.060 -14.067  1.00 96.66           C  
ATOM   1417  OE1 GLU A  91      22.557  -6.764 -13.044  1.00 96.66           O  
ATOM   1418  OE2 GLU A  91      22.024  -6.173 -15.123  1.00 96.66           O  
ATOM   1419  N   TYR A  92      25.813  -2.470 -13.015  1.00 97.15           N  
ATOM   1420  H   TYR A  92      25.290  -2.079 -13.785  1.00 97.15           H  
ATOM   1421  CA  TYR A  92      25.805  -1.712 -11.778  1.00 97.15           C  
ATOM   1422  HA  TYR A  92      26.448  -2.200 -11.045  1.00 97.15           H  
ATOM   1423  C   TYR A  92      24.384  -1.666 -11.235  1.00 97.15           C  
ATOM   1424  CB  TYR A  92      26.341  -0.298 -12.023  1.00 97.15           C  
ATOM   1425  HB2 TYR A  92      25.681   0.222 -12.716  1.00 97.15           H  
ATOM   1426  HB3 TYR A  92      26.318   0.240 -11.075  1.00 97.15           H  
ATOM   1427  O   TYR A  92      23.430  -1.446 -11.983  1.00 97.15           O  
ATOM   1428  CG  TYR A  92      27.754  -0.259 -12.564  1.00 97.15           C  
ATOM   1429  CD1 TYR A  92      28.846  -0.203 -11.677  1.00 97.15           C  
ATOM   1430  HD1 TYR A  92      28.675  -0.175 -10.611  1.00 97.15           H  
ATOM   1431  CD2 TYR A  92      27.978  -0.321 -13.953  1.00 97.15           C  
ATOM   1432  HD2 TYR A  92      27.142  -0.407 -14.632  1.00 97.15           H  
ATOM   1433  CE1 TYR A  92      30.163  -0.201 -12.176  1.00 97.15           C  
ATOM   1434  HE1 TYR A  92      30.998  -0.166 -11.492  1.00 97.15           H  
ATOM   1435  CE2 TYR A  92      29.291  -0.334 -14.452  1.00 97.15           C  
ATOM   1436  HE2 TYR A  92      29.480  -0.439 -15.510  1.00 97.15           H  
ATOM   1437  OH  TYR A  92      31.647  -0.274 -14.066  1.00 97.15           O  
ATOM   1438  HH  TYR A  92      32.304  -0.270 -13.365  1.00 97.15           H  
ATOM   1439  CZ  TYR A  92      30.384  -0.267 -13.568  1.00 97.15           C  
ATOM   1440  N   LYS A  93      24.254  -1.819  -9.920  1.00 96.53           N  
ATOM   1441  H   LYS A  93      25.090  -1.967  -9.374  1.00 96.53           H  
ATOM   1442  CA  LYS A  93      22.991  -1.682  -9.197  1.00 96.53           C  
ATOM   1443  HA  LYS A  93      22.167  -1.630  -9.908  1.00 96.53           H  
ATOM   1444  C   LYS A  93      22.999  -0.382  -8.402  1.00 96.53           C  
ATOM   1445  CB  LYS A  93      22.784  -2.928  -8.326  1.00 96.53           C  
ATOM   1446  HB2 LYS A  93      23.626  -3.033  -7.642  1.00 96.53           H  
ATOM   1447  HB3 LYS A  93      22.748  -3.805  -8.972  1.00 96.53           H  
ATOM   1448  O   LYS A  93      23.990  -0.048  -7.757  1.00 96.53           O  
ATOM   1449  CG  LYS A  93      21.486  -2.854  -7.514  1.00 96.53           C  
ATOM   1450  HG2 LYS A  93      21.544  -2.015  -6.821  1.00 96.53           H  
ATOM   1451  HG3 LYS A  93      20.649  -2.697  -8.195  1.00 96.53           H  
ATOM   1452  CD  LYS A  93      21.254  -4.140  -6.711  1.00 96.53           C  
ATOM   1453  HD2 LYS A  93      20.964  -4.941  -7.391  1.00 96.53           H  
ATOM   1454  HD3 LYS A  93      22.173  -4.416  -6.194  1.00 96.53           H  
ATOM   1455  CE  LYS A  93      20.152  -3.886  -5.678  1.00 96.53           C  
ATOM   1456  HE2 LYS A  93      20.500  -3.103  -5.004  1.00 96.53           H  
ATOM   1457  HE3 LYS A  93      19.264  -3.500  -6.178  1.00 96.53           H  
ATOM   1458  NZ  LYS A  93      19.806  -5.096  -4.897  1.00 96.53           N  
ATOM   1459  HZ1 LYS A  93      19.111  -4.856  -4.205  1.00 96.53           H  
ATOM   1460  HZ2 LYS A  93      20.620  -5.446  -4.412  1.00 96.53           H  
ATOM   1461  HZ3 LYS A  93      19.427  -5.815  -5.496  1.00 96.53           H  
ATOM   1462  N   THR A  94      21.887   0.337  -8.433  1.00 96.93           N  
ATOM   1463  H   THR A  94      21.120   0.020  -9.009  1.00 96.93           H  
ATOM   1464  CA  THR A  94      21.672   1.548  -7.641  1.00 96.93           C  
ATOM   1465  HA  THR A  94      22.317   1.511  -6.763  1.00 96.93           H  
ATOM   1466  C   THR A  94      20.243   1.626  -7.141  1.00 96.93           C  
ATOM   1467  CB  THR A  94      22.055   2.782  -8.455  1.00 96.93           C  
ATOM   1468  HB  THR A  94      23.000   2.535  -8.937  1.00 96.93           H  
ATOM   1469  O   THR A  94      19.387   0.847  -7.558  1.00 96.93           O  
ATOM   1470  CG2 THR A  94      21.069   3.167  -9.554  1.00 96.93           C  
ATOM   1471 HG21 THR A  94      20.892   2.308 -10.200  1.00 96.93           H  
ATOM   1472 HG22 THR A  94      21.496   3.965 -10.162  1.00 96.93           H  
ATOM   1473 HG23 THR A  94      20.128   3.507  -9.122  1.00 96.93           H  
ATOM   1474  OG1 THR A  94      22.262   3.889  -7.605  1.00 96.93           O  
ATOM   1475  HG1 THR A  94      23.135   3.799  -7.217  1.00 96.93           H  
ATOM   1476  N   HIS A  95      20.002   2.566  -6.240  1.00 97.60           N  
ATOM   1477  H   HIS A  95      20.725   3.242  -6.039  1.00 97.60           H  
ATOM   1478  CA  HIS A  95      18.713   2.794  -5.615  1.00 97.60           C  
ATOM   1479  HA  HIS A  95      17.949   2.197  -6.113  1.00 97.60           H  
ATOM   1480  C   HIS A  95      18.336   4.266  -5.762  1.00 97.60           C  
ATOM   1481  CB  HIS A  95      18.771   2.351  -4.148  1.00 97.60           C  
ATOM   1482  HB2 HIS A  95      17.830   2.615  -3.667  1.00 97.60           H  
ATOM   1483  HB3 HIS A  95      19.568   2.888  -3.633  1.00 97.60           H  
ATOM   1484  O   HIS A  95      19.198   5.150  -5.727  1.00 97.60           O  
ATOM   1485  CG  HIS A  95      18.989   0.866  -3.981  1.00 97.60           C  
ATOM   1486  CD2 HIS A  95      20.160   0.166  -4.116  1.00 97.60           C  
ATOM   1487  HD2 HIS A  95      21.120   0.591  -4.369  1.00 97.60           H  
ATOM   1488  ND1 HIS A  95      18.024  -0.042  -3.625  1.00 97.60           N  
ATOM   1489  HD1 HIS A  95      17.062   0.166  -3.398  1.00 97.60           H  
ATOM   1490  CE1 HIS A  95      18.599  -1.247  -3.526  1.00 97.60           C  
ATOM   1491  HE1 HIS A  95      18.071  -2.133  -3.205  1.00 97.60           H  
ATOM   1492  NE2 HIS A  95      19.901  -1.190  -3.860  1.00 97.60           N  
ATOM   1493  N   ILE A  96      17.044   4.522  -5.928  1.00 97.57           N  
ATOM   1494  H   ILE A  96      16.411   3.736  -5.962  1.00 97.57           H  
ATOM   1495  CA  ILE A  96      16.460   5.838  -5.667  1.00 97.57           C  
ATOM   1496  HA  ILE A  96      17.252   6.585  -5.718  1.00 97.57           H  
ATOM   1497  C   ILE A  96      15.900   5.864  -4.238  1.00 97.57           C  
ATOM   1498  CB  ILE A  96      15.410   6.216  -6.729  1.00 97.57           C  
ATOM   1499  HB  ILE A  96      14.982   7.178  -6.447  1.00 97.57           H  
ATOM   1500  O   ILE A  96      15.598   4.802  -3.693  1.00 97.57           O  
ATOM   1501  CG1 ILE A  96      14.261   5.189  -6.807  1.00 97.57           C  
ATOM   1502 HG12 ILE A  96      13.866   5.019  -5.806  1.00 97.57           H  
ATOM   1503 HG13 ILE A  96      14.631   4.247  -7.210  1.00 97.57           H  
ATOM   1504  CG2 ILE A  96      16.114   6.404  -8.085  1.00 97.57           C  
ATOM   1505 HG21 ILE A  96      15.421   6.852  -8.796  1.00 97.57           H  
ATOM   1506 HG22 ILE A  96      16.460   5.442  -8.465  1.00 97.57           H  
ATOM   1507 HG23 ILE A  96      16.964   7.078  -7.974  1.00 97.57           H  
ATOM   1508  CD1 ILE A  96      13.093   5.653  -7.672  1.00 97.57           C  
ATOM   1509 HD11 ILE A  96      12.725   6.604  -7.286  1.00 97.57           H  
ATOM   1510 HD12 ILE A  96      13.401   5.766  -8.711  1.00 97.57           H  
ATOM   1511 HD13 ILE A  96      12.292   4.915  -7.623  1.00 97.57           H  
ATOM   1512  N   PRO A  97      15.762   7.038  -3.600  1.00 97.46           N  
ATOM   1513  CA  PRO A  97      15.187   7.119  -2.261  1.00 97.46           C  
ATOM   1514  HA  PRO A  97      15.875   6.650  -1.558  1.00 97.46           H  
ATOM   1515  C   PRO A  97      13.818   6.426  -2.176  1.00 97.46           C  
ATOM   1516  CB  PRO A  97      15.095   8.617  -1.952  1.00 97.46           C  
ATOM   1517  HB2 PRO A  97      15.231   8.818  -0.890  1.00 97.46           H  
ATOM   1518  HB3 PRO A  97      14.141   9.017  -2.295  1.00 97.46           H  
ATOM   1519  O   PRO A  97      12.919   6.722  -2.962  1.00 97.46           O  
ATOM   1520  CG  PRO A  97      16.222   9.216  -2.794  1.00 97.46           C  
ATOM   1521  HG2 PRO A  97      16.042  10.266  -3.024  1.00 97.46           H  
ATOM   1522  HG3 PRO A  97      17.172   9.092  -2.275  1.00 97.46           H  
ATOM   1523  CD  PRO A  97      16.206   8.349  -4.050  1.00 97.46           C  
ATOM   1524  HD2 PRO A  97      15.487   8.749  -4.765  1.00 97.46           H  
ATOM   1525  HD3 PRO A  97      17.204   8.316  -4.487  1.00 97.46           H  
ATOM   1526  N   ALA A  98      13.646   5.515  -1.218  1.00 96.88           N  
ATOM   1527  H   ALA A  98      14.406   5.279  -0.595  1.00 96.88           H  
ATOM   1528  CA  ALA A  98      12.324   4.996  -0.891  1.00 96.88           C  
ATOM   1529  HA  ALA A  98      11.790   4.761  -1.812  1.00 96.88           H  
ATOM   1530  C   ALA A  98      11.548   6.076  -0.134  1.00 96.88           C  
ATOM   1531  CB  ALA A  98      12.459   3.707  -0.084  1.00 96.88           C  
ATOM   1532  HB1 ALA A  98      11.469   3.310   0.141  1.00 96.88           H  
ATOM   1533  HB2 ALA A  98      12.984   3.902   0.851  1.00 96.88           H  
ATOM   1534  HB3 ALA A  98      13.021   2.974  -0.664  1.00 96.88           H  
ATOM   1535  O   ALA A  98      11.907   6.457   0.980  1.00 96.88           O  
ATOM   1536  N   THR A  99      10.514   6.621  -0.765  1.00 95.73           N  
ATOM   1537  H   THR A  99      10.238   6.244  -1.661  1.00 95.73           H  
ATOM   1538  CA  THR A  99       9.714   7.712  -0.211  1.00 95.73           C  
ATOM   1539  HA  THR A  99       9.534   7.509   0.844  1.00 95.73           H  
ATOM   1540  C   THR A  99       8.358   7.791  -0.916  1.00 95.73           C  
ATOM   1541  CB  THR A  99      10.493   9.045  -0.280  1.00 95.73           C  
ATOM   1542  HB  THR A  99      11.461   8.908   0.200  1.00 95.73           H  
ATOM   1543  O   THR A  99       8.057   7.020  -1.831  1.00 95.73           O  
ATOM   1544  CG2 THR A  99      10.745   9.566  -1.694  1.00 95.73           C  
ATOM   1545 HG21 THR A  99      11.324   8.831  -2.254  1.00 95.73           H  
ATOM   1546 HG22 THR A  99       9.807   9.748  -2.218  1.00 95.73           H  
ATOM   1547 HG23 THR A  99      11.317  10.493  -1.651  1.00 95.73           H  
ATOM   1548  OG1 THR A  99       9.809  10.052   0.433  1.00 95.73           O  
ATOM   1549  HG1 THR A  99       9.882  10.860  -0.080  1.00 95.73           H  
ATOM   1550  N   THR A 100       7.528   8.731  -0.478  1.00 94.34           N  
ATOM   1551  H   THR A 100       7.895   9.344   0.236  1.00 94.34           H  
ATOM   1552  CA  THR A 100       6.401   9.231  -1.259  1.00 94.34           C  
ATOM   1553  HA  THR A 100       5.966   8.411  -1.830  1.00 94.34           H  
ATOM   1554  C   THR A 100       6.899  10.280  -2.244  1.00 94.34           C  
ATOM   1555  CB  THR A 100       5.310   9.781  -0.330  1.00 94.34           C  
ATOM   1556  HB  THR A 100       5.766  10.127   0.597  1.00 94.34           H  
ATOM   1557  O   THR A 100       7.508  11.273  -1.851  1.00 94.34           O  
ATOM   1558  CG2 THR A 100       4.462  10.920  -0.894  1.00 94.34           C  
ATOM   1559 HG21 THR A 100       3.655  11.164  -0.203  1.00 94.34           H  
ATOM   1560 HG22 THR A 100       4.034  10.635  -1.855  1.00 94.34           H  
ATOM   1561 HG23 THR A 100       5.063  11.820  -1.022  1.00 94.34           H  
ATOM   1562  OG1 THR A 100       4.426   8.720  -0.039  1.00 94.34           O  
ATOM   1563  HG1 THR A 100       4.106   8.880   0.851  1.00 94.34           H  
ATOM   1564  N   TYR A 101       6.605  10.054  -3.519  1.00 95.47           N  
ATOM   1565  H   TYR A 101       6.229   9.148  -3.759  1.00 95.47           H  
ATOM   1566  CA  TYR A 101       6.699  11.058  -4.574  1.00 95.47           C  
ATOM   1567  HA  TYR A 101       7.321  11.891  -4.249  1.00 95.47           H  
ATOM   1568  C   TYR A 101       5.297  11.588  -4.884  1.00 95.47           C  
ATOM   1569  CB  TYR A 101       7.346  10.416  -5.805  1.00 95.47           C  
ATOM   1570  HB2 TYR A 101       7.327  11.136  -6.623  1.00 95.47           H  
ATOM   1571  HB3 TYR A 101       6.759   9.552  -6.115  1.00 95.47           H  
ATOM   1572  O   TYR A 101       4.422  10.804  -5.255  1.00 95.47           O  
ATOM   1573  CG  TYR A 101       8.780   9.983  -5.577  1.00 95.47           C  
ATOM   1574  CD1 TYR A 101       9.807  10.928  -5.723  1.00 95.47           C  
ATOM   1575  HD1 TYR A 101       9.560  11.952  -5.963  1.00 95.47           H  
ATOM   1576  CD2 TYR A 101       9.092   8.660  -5.205  1.00 95.47           C  
ATOM   1577  HD2 TYR A 101       8.300   7.945  -5.036  1.00 95.47           H  
ATOM   1578  CE1 TYR A 101      11.150  10.553  -5.557  1.00 95.47           C  
ATOM   1579  HE1 TYR A 101      11.927  11.292  -5.688  1.00 95.47           H  
ATOM   1580  CE2 TYR A 101      10.439   8.277  -5.036  1.00 95.47           C  
ATOM   1581  HE2 TYR A 101      10.706   7.271  -4.749  1.00 95.47           H  
ATOM   1582  OH  TYR A 101      12.771   8.859  -5.113  1.00 95.47           O  
ATOM   1583  HH  TYR A 101      13.341   9.625  -5.214  1.00 95.47           H  
ATOM   1584  CZ  TYR A 101      11.468   9.220  -5.232  1.00 95.47           C  
ATOM   1585  N   ASP A 102       5.071  12.895  -4.759  1.00 92.49           N  
ATOM   1586  H   ASP A 102       5.823  13.493  -4.446  1.00 92.49           H  
ATOM   1587  CA  ASP A 102       3.739  13.497  -4.954  1.00 92.49           C  
ATOM   1588  HA  ASP A 102       3.009  12.980  -4.332  1.00 92.49           H  
ATOM   1589  C   ASP A 102       3.278  13.420  -6.412  1.00 92.49           C  
ATOM   1590  CB  ASP A 102       3.767  14.979  -4.558  1.00 92.49           C  
ATOM   1591  HB2 ASP A 102       2.788  15.413  -4.761  1.00 92.49           H  
ATOM   1592  HB3 ASP A 102       4.493  15.499  -5.184  1.00 92.49           H  
ATOM   1593  O   ASP A 102       2.088  13.369  -6.722  1.00 92.49           O  
ATOM   1594  CG  ASP A 102       4.092  15.217  -3.087  1.00 92.49           C  
ATOM   1595  OD1 ASP A 102       3.599  14.432  -2.246  1.00 92.49           O  
ATOM   1596  OD2 ASP A 102       4.814  16.212  -2.843  1.00 92.49           O  
ATOM   1597  N   ASN A 103       4.241  13.443  -7.330  1.00 93.89           N  
ATOM   1598  H   ASN A 103       5.196  13.438  -7.000  1.00 93.89           H  
ATOM   1599  CA  ASN A 103       4.016  13.382  -8.761  1.00 93.89           C  
ATOM   1600  HA  ASN A 103       3.147  12.749  -8.944  1.00 93.89           H  
ATOM   1601  C   ASN A 103       5.211  12.736  -9.468  1.00 93.89           C  
ATOM   1602  CB  ASN A 103       3.708  14.797  -9.283  1.00 93.89           C  
ATOM   1603  HB2 ASN A 103       3.521  14.770 -10.357  1.00 93.89           H  
ATOM   1604  HB3 ASN A 103       2.806  15.165  -8.795  1.00 93.89           H  
ATOM   1605  O   ASN A 103       6.291  12.549  -8.904  1.00 93.89           O  
ATOM   1606  CG  ASN A 103       4.848  15.764  -9.029  1.00 93.89           C  
ATOM   1607  ND2 ASN A 103       4.636  16.791  -8.242  1.00 93.89           N  
ATOM   1608 HD21 ASN A 103       5.435  17.378  -8.050  1.00 93.89           H  
ATOM   1609 HD22 ASN A 103       3.776  16.864  -7.718  1.00 93.89           H  
ATOM   1610  OD1 ASN A 103       5.945  15.594  -9.524  1.00 93.89           O  
ATOM   1611  N   VAL A 104       4.997  12.384 -10.733  1.00 96.40           N  
ATOM   1612  H   VAL A 104       4.089  12.566 -11.136  1.00 96.40           H  
ATOM   1613  CA  VAL A 104       6.016  11.745 -11.568  1.00 96.40           C  
ATOM   1614  HA  VAL A 104       6.355  10.841 -11.062  1.00 96.40           H  
ATOM   1615  C   VAL A 104       7.249  12.621 -11.770  1.00 96.40           C  
ATOM   1616  CB  VAL A 104       5.397  11.331 -12.908  1.00 96.40           C  
ATOM   1617  HB  VAL A 104       4.553  10.680 -12.677  1.00 96.40           H  
ATOM   1618  O   VAL A 104       8.345  12.080 -11.854  1.00 96.40           O  
ATOM   1619  CG1 VAL A 104       4.846  12.512 -13.710  1.00 96.40           C  
ATOM   1620 HG11 VAL A 104       5.658  13.140 -14.078  1.00 96.40           H  
ATOM   1621 HG12 VAL A 104       4.284  12.119 -14.557  1.00 96.40           H  
ATOM   1622 HG13 VAL A 104       4.170  13.121 -13.110  1.00 96.40           H  
ATOM   1623  CG2 VAL A 104       6.383  10.561 -13.792  1.00 96.40           C  
ATOM   1624 HG21 VAL A 104       7.199  11.214 -14.097  1.00 96.40           H  
ATOM   1625 HG22 VAL A 104       6.782   9.700 -13.256  1.00 96.40           H  
ATOM   1626 HG23 VAL A 104       5.877  10.230 -14.699  1.00 96.40           H  
ATOM   1627  N   ASP A 105       7.109  13.947 -11.804  1.00 97.65           N  
ATOM   1628  H   ASP A 105       6.209  14.363 -11.611  1.00 97.65           H  
ATOM   1629  CA  ASP A 105       8.240  14.849 -12.032  1.00 97.65           C  
ATOM   1630  HA  ASP A 105       8.752  14.532 -12.941  1.00 97.65           H  
ATOM   1631  C   ASP A 105       9.269  14.744 -10.887  1.00 97.65           C  
ATOM   1632  CB  ASP A 105       7.750  16.294 -12.266  1.00 97.65           C  
ATOM   1633  HB2 ASP A 105       8.627  16.935 -12.365  1.00 97.65           H  
ATOM   1634  HB3 ASP A 105       7.194  16.646 -11.397  1.00 97.65           H  
ATOM   1635  O   ASP A 105      10.461  14.607 -11.165  1.00 97.65           O  
ATOM   1636  CG  ASP A 105       6.895  16.472 -13.535  1.00 97.65           C  
ATOM   1637  OD1 ASP A 105       7.346  16.038 -14.619  1.00 97.65           O  
ATOM   1638  OD2 ASP A 105       5.801  17.086 -13.458  1.00 97.65           O  
ATOM   1639  N   GLN A 106       8.823  14.676  -9.623  1.00 97.60           N  
ATOM   1640  H   GLN A 106       7.832  14.787  -9.464  1.00 97.60           H  
ATOM   1641  CA  GLN A 106       9.707  14.439  -8.466  1.00 97.60           C  
ATOM   1642  HA  GLN A 106      10.477  15.210  -8.436  1.00 97.60           H  
ATOM   1643  C   GLN A 106      10.417  13.074  -8.543  1.00 97.60           C  
ATOM   1644  CB  GLN A 106       8.904  14.480  -7.156  1.00 97.60           C  
ATOM   1645  HB2 GLN A 106       8.075  13.777  -7.234  1.00 97.60           H  
ATOM   1646  HB3 GLN A 106       9.563  14.140  -6.357  1.00 97.60           H  
ATOM   1647  O   GLN A 106      11.606  12.963  -8.234  1.00 97.60           O  
ATOM   1648  CG  GLN A 106       8.362  15.851  -6.718  1.00 97.60           C  
ATOM   1649  HG2 GLN A 106       7.713  16.257  -7.495  1.00 97.60           H  
ATOM   1650  HG3 GLN A 106       9.194  16.538  -6.566  1.00 97.60           H  
ATOM   1651  CD  GLN A 106       7.561  15.737  -5.416  1.00 97.60           C  
ATOM   1652  NE2 GLN A 106       7.041  16.816  -4.869  1.00 97.60           N  
ATOM   1653 HE21 GLN A 106       7.247  17.744  -5.210  1.00 97.60           H  
ATOM   1654 HE22 GLN A 106       6.457  16.657  -4.060  1.00 97.60           H  
ATOM   1655  OE1 GLN A 106       7.346  14.659  -4.887  1.00 97.60           O  
ATOM   1656  N   LEU A 107       9.708  12.022  -8.976  1.00 97.77           N  
ATOM   1657  H   LEU A 107       8.736  12.163  -9.209  1.00 97.77           H  
ATOM   1658  CA  LEU A 107      10.310  10.697  -9.165  1.00 97.77           C  
ATOM   1659  HA  LEU A 107      10.803  10.409  -8.236  1.00 97.77           H  
ATOM   1660  C   LEU A 107      11.391  10.736 -10.253  1.00 97.77           C  
ATOM   1661  CB  LEU A 107       9.211   9.662  -9.478  1.00 97.77           C  
ATOM   1662  HB2 LEU A 107       8.543   9.587  -8.620  1.00 97.77           H  
ATOM   1663  HB3 LEU A 107       8.627  10.009 -10.331  1.00 97.77           H  
ATOM   1664  O   LEU A 107      12.495  10.222 -10.065  1.00 97.77           O  
ATOM   1665  CG  LEU A 107       9.765   8.263  -9.814  1.00 97.77           C  
ATOM   1666  HG  LEU A 107      10.403   8.322 -10.695  1.00 97.77           H  
ATOM   1667  CD1 LEU A 107      10.563   7.669  -8.660  1.00 97.77           C  
ATOM   1668 HD11 LEU A 107       9.963   7.678  -7.751  1.00 97.77           H  
ATOM   1669 HD12 LEU A 107      11.474   8.245  -8.494  1.00 97.77           H  
ATOM   1670 HD13 LEU A 107      10.837   6.641  -8.898  1.00 97.77           H  
ATOM   1671  CD2 LEU A 107       8.636   7.289 -10.134  1.00 97.77           C  
ATOM   1672 HD21 LEU A 107       9.051   6.332 -10.449  1.00 97.77           H  
ATOM   1673 HD22 LEU A 107       8.032   7.129  -9.241  1.00 97.77           H  
ATOM   1674 HD23 LEU A 107       8.022   7.688 -10.942  1.00 97.77           H  
ATOM   1675  N   LEU A 108      11.095  11.367 -11.391  1.00 98.34           N  
ATOM   1676  H   LEU A 108      10.186  11.800 -11.478  1.00 98.34           H  
ATOM   1677  CA  LEU A 108      12.050  11.484 -12.490  1.00 98.34           C  
ATOM   1678  HA  LEU A 108      12.455  10.494 -12.699  1.00 98.34           H  
ATOM   1679  C   LEU A 108      13.247  12.365 -12.128  1.00 98.34           C  
ATOM   1680  CB  LEU A 108      11.356  12.018 -13.750  1.00 98.34           C  
ATOM   1681  HB2 LEU A 108      10.894  12.978 -13.521  1.00 98.34           H  
ATOM   1682  HB3 LEU A 108      12.131  12.193 -14.497  1.00 98.34           H  
ATOM   1683  O   LEU A 108      14.352  12.090 -12.594  1.00 98.34           O  
ATOM   1684  CG  LEU A 108      10.294  11.093 -14.369  1.00 98.34           C  
ATOM   1685  HG  LEU A 108       9.393  11.093 -13.756  1.00 98.34           H  
ATOM   1686  CD1 LEU A 108       9.929  11.642 -15.745  1.00 98.34           C  
ATOM   1687 HD11 LEU A 108       9.129  11.040 -16.177  1.00 98.34           H  
ATOM   1688 HD12 LEU A 108       9.582  12.669 -15.638  1.00 98.34           H  
ATOM   1689 HD13 LEU A 108      10.803  11.613 -16.396  1.00 98.34           H  
ATOM   1690  CD2 LEU A 108      10.744   9.639 -14.503  1.00 98.34           C  
ATOM   1691 HD21 LEU A 108      11.791   9.589 -14.804  1.00 98.34           H  
ATOM   1692 HD22 LEU A 108      10.639   9.153 -13.533  1.00 98.34           H  
ATOM   1693 HD23 LEU A 108      10.117   9.109 -15.219  1.00 98.34           H  
ATOM   1694  N   GLU A 109      13.070  13.387 -11.292  1.00 98.20           N  
ATOM   1695  H   GLU A 109      12.133  13.625 -11.001  1.00 98.20           H  
ATOM   1696  CA  GLU A 109      14.175  14.184 -10.753  1.00 98.20           C  
ATOM   1697  HA  GLU A 109      14.747  14.600 -11.582  1.00 98.20           H  
ATOM   1698  C   GLU A 109      15.135  13.324  -9.920  1.00 98.20           C  
ATOM   1699  CB  GLU A 109      13.609  15.355  -9.940  1.00 98.20           C  
ATOM   1700  HB2 GLU A 109      12.946  15.932 -10.584  1.00 98.20           H  
ATOM   1701  HB3 GLU A 109      13.038  14.973  -9.094  1.00 98.20           H  
ATOM   1702  O   GLU A 109      16.350  13.378 -10.138  1.00 98.20           O  
ATOM   1703  CG  GLU A 109      14.728  16.272  -9.425  1.00 98.20           C  
ATOM   1704  HG2 GLU A 109      15.363  15.710  -8.740  1.00 98.20           H  
ATOM   1705  HG3 GLU A 109      15.338  16.579 -10.274  1.00 98.20           H  
ATOM   1706  CD  GLU A 109      14.206  17.521  -8.700  1.00 98.20           C  
ATOM   1707  OE1 GLU A 109      15.069  18.355  -8.347  1.00 98.20           O  
ATOM   1708  OE2 GLU A 109      12.974  17.646  -8.524  1.00 98.20           O  
ATOM   1709  N   ALA A 110      14.607  12.467  -9.038  1.00 98.15           N  
ATOM   1710  H   ALA A 110      13.609  12.486  -8.887  1.00 98.15           H  
ATOM   1711  CA  ALA A 110      15.420  11.535  -8.256  1.00 98.15           C  
ATOM   1712  HA  ALA A 110      16.167  12.108  -7.707  1.00 98.15           H  
ATOM   1713  C   ALA A 110      16.175  10.531  -9.147  1.00 98.15           C  
ATOM   1714  CB  ALA A 110      14.517  10.827  -7.240  1.00 98.15           C  
ATOM   1715  HB1 ALA A 110      15.115  10.139  -6.643  1.00 98.15           H  
ATOM   1716  HB2 ALA A 110      13.731  10.270  -7.750  1.00 98.15           H  
ATOM   1717  HB3 ALA A 110      14.063  11.571  -6.585  1.00 98.15           H  
ATOM   1718  O   ALA A 110      17.364  10.285  -8.931  1.00 98.15           O  
ATOM   1719  N   ILE A 111      15.520  10.000 -10.188  1.00 98.11           N  
ATOM   1720  H   ILE A 111      14.539  10.218 -10.282  1.00 98.11           H  
ATOM   1721  CA  ILE A 111      16.150   9.092 -11.161  1.00 98.11           C  
ATOM   1722  HA  ILE A 111      16.631   8.280 -10.615  1.00 98.11           H  
ATOM   1723  C   ILE A 111      17.252   9.810 -11.951  1.00 98.11           C  
ATOM   1724  CB  ILE A 111      15.086   8.473 -12.100  1.00 98.11           C  
ATOM   1725  HB  ILE A 111      14.499   9.280 -12.541  1.00 98.11           H  
ATOM   1726  O   ILE A 111      18.374   9.316 -12.038  1.00 98.11           O  
ATOM   1727  CG1 ILE A 111      14.137   7.548 -11.306  1.00 98.11           C  
ATOM   1728 HG12 ILE A 111      13.767   8.067 -10.422  1.00 98.11           H  
ATOM   1729 HG13 ILE A 111      14.694   6.678 -10.960  1.00 98.11           H  
ATOM   1730  CG2 ILE A 111      15.757   7.686 -13.245  1.00 98.11           C  
ATOM   1731 HG21 ILE A 111      16.416   6.920 -12.837  1.00 98.11           H  
ATOM   1732 HG22 ILE A 111      15.007   7.213 -13.880  1.00 98.11           H  
ATOM   1733 HG23 ILE A 111      16.332   8.355 -13.884  1.00 98.11           H  
ATOM   1734  CD1 ILE A 111      12.917   7.061 -12.094  1.00 98.11           C  
ATOM   1735 HD11 ILE A 111      12.248   6.525 -11.421  1.00 98.11           H  
ATOM   1736 HD12 ILE A 111      13.217   6.382 -12.892  1.00 98.11           H  
ATOM   1737 HD13 ILE A 111      12.386   7.914 -12.515  1.00 98.11           H  
ATOM   1738  N   ASN A 112      16.962  10.985 -12.514  1.00 98.02           N  
ATOM   1739  H   ASN A 112      16.030  11.354 -12.390  1.00 98.02           H  
ATOM   1740  CA  ASN A 112      17.908  11.742 -13.341  1.00 98.02           C  
ATOM   1741  HA  ASN A 112      18.317  11.084 -14.108  1.00 98.02           H  
ATOM   1742  C   ASN A 112      19.106  12.279 -12.541  1.00 98.02           C  
ATOM   1743  CB  ASN A 112      17.156  12.899 -14.015  1.00 98.02           C  
ATOM   1744  HB2 ASN A 112      17.880  13.595 -14.438  1.00 98.02           H  
ATOM   1745  HB3 ASN A 112      16.574  13.437 -13.266  1.00 98.02           H  
ATOM   1746  O   ASN A 112      20.181  12.487 -13.107  1.00 98.02           O  
ATOM   1747  CG  ASN A 112      16.256  12.459 -15.153  1.00 98.02           C  
ATOM   1748  ND2 ASN A 112      15.162  13.151 -15.358  1.00 98.02           N  
ATOM   1749 HD21 ASN A 112      14.844  13.772 -14.627  1.00 98.02           H  
ATOM   1750 HD22 ASN A 112      14.537  12.868 -16.099  1.00 98.02           H  
ATOM   1751  OD1 ASN A 112      16.557  11.552 -15.915  1.00 98.02           O  
ATOM   1752  N   SER A 113      18.932  12.495 -11.235  1.00 97.41           N  
ATOM   1753  H   SER A 113      18.002  12.394 -10.854  1.00 97.41           H  
ATOM   1754  CA  SER A 113      19.998  12.933 -10.327  1.00 97.41           C  
ATOM   1755  HA  SER A 113      20.629  13.649 -10.852  1.00 97.41           H  
ATOM   1756  C   SER A 113      20.906  11.789  -9.865  1.00 97.41           C  
ATOM   1757  CB  SER A 113      19.396  13.653  -9.120  1.00 97.41           C  
ATOM   1758  HB2 SER A 113      18.729  12.985  -8.576  1.00 97.41           H  
ATOM   1759  HB3 SER A 113      20.196  13.979  -8.456  1.00 97.41           H  
ATOM   1760  O   SER A 113      21.988  12.052  -9.335  1.00 97.41           O  
ATOM   1761  OG  SER A 113      18.682  14.785  -9.568  1.00 97.41           O  
ATOM   1762  HG  SER A 113      17.775  14.511  -9.723  1.00 97.41           H  
ATOM   1763  N   ASN A 114      20.514  10.529 -10.086  1.00 96.76           N  
ATOM   1764  H   ASN A 114      19.625  10.368 -10.537  1.00 96.76           H  
ATOM   1765  CA  ASN A 114      21.319   9.365  -9.730  1.00 96.76           C  
ATOM   1766  HA  ASN A 114      21.564   9.438  -8.670  1.00 96.76           H  
ATOM   1767  C   ASN A 114      22.633   9.336 -10.530  1.00 96.76           C  
ATOM   1768  CB  ASN A 114      20.487   8.093  -9.947  1.00 96.76           C  
ATOM   1769  HB2 ASN A 114      20.272   7.966 -11.008  1.00 96.76           H  
ATOM   1770  HB3 ASN A 114      19.541   8.177  -9.413  1.00 96.76           H  
ATOM   1771  O   ASN A 114      22.627   9.467 -11.752  1.00 96.76           O  
ATOM   1772  CG  ASN A 114      21.232   6.864  -9.473  1.00 96.76           C  
ATOM   1773  ND2 ASN A 114      20.838   6.287  -8.365  1.00 96.76           N  
ATOM   1774 HD21 ASN A 114      21.334   5.458  -8.069  1.00 96.76           H  
ATOM   1775 HD22 ASN A 114      20.030   6.599  -7.847  1.00 96.76           H  
ATOM   1776  OD1 ASN A 114      22.218   6.454 -10.070  1.00 96.76           O  
ATOM   1777  N   GLN A 115      23.765   9.110  -9.859  1.00 95.09           N  
ATOM   1778  H   GLN A 115      23.705   8.960  -8.862  1.00 95.09           H  
ATOM   1779  CA  GLN A 115      25.100   9.172 -10.470  1.00 95.09           C  
ATOM   1780  HA  GLN A 115      25.252  10.171 -10.879  1.00 95.09           H  
ATOM   1781  C   GLN A 115      25.314   8.184 -11.628  1.00 95.09           C  
ATOM   1782  CB  GLN A 115      26.163   8.912  -9.394  1.00 95.09           C  
ATOM   1783  HB2 GLN A 115      27.136   8.838  -9.880  1.00 95.09           H  
ATOM   1784  HB3 GLN A 115      25.952   7.960  -8.908  1.00 95.09           H  
ATOM   1785  O   GLN A 115      26.090   8.475 -12.534  1.00 95.09           O  
ATOM   1786  CG  GLN A 115      26.242  10.024  -8.336  1.00 95.09           C  
ATOM   1787  HG2 GLN A 115      26.448  10.973  -8.831  1.00 95.09           H  
ATOM   1788  HG3 GLN A 115      25.291  10.108  -7.810  1.00 95.09           H  
ATOM   1789  CD  GLN A 115      27.337   9.762  -7.305  1.00 95.09           C  
ATOM   1790  NE2 GLN A 115      27.676  10.730  -6.485  1.00 95.09           N  
ATOM   1791 HE21 GLN A 115      27.202  11.621  -6.491  1.00 95.09           H  
ATOM   1792 HE22 GLN A 115      28.386  10.492  -5.807  1.00 95.09           H  
ATOM   1793  OE1 GLN A 115      27.907   8.691  -7.209  1.00 95.09           O  
ATOM   1794  N   LEU A 116      24.632   7.033 -11.629  1.00 95.38           N  
ATOM   1795  H   LEU A 116      23.966   6.859 -10.890  1.00 95.38           H  
ATOM   1796  CA  LEU A 116      24.743   6.046 -12.709  1.00 95.38           C  
ATOM   1797  HA  LEU A 116      25.758   6.083 -13.105  1.00 95.38           H  
ATOM   1798  C   LEU A 116      23.846   6.363 -13.913  1.00 95.38           C  
ATOM   1799  CB  LEU A 116      24.488   4.639 -12.139  1.00 95.38           C  
ATOM   1800  HB2 LEU A 116      24.341   3.939 -12.962  1.00 95.38           H  
ATOM   1801  HB3 LEU A 116      23.573   4.653 -11.547  1.00 95.38           H  
ATOM   1802  O   LEU A 116      24.063   5.805 -14.990  1.00 95.38           O  
ATOM   1803  CG  LEU A 116      25.656   4.128 -11.274  1.00 95.38           C  
ATOM   1804  HG  LEU A 116      25.926   4.881 -10.533  1.00 95.38           H  
ATOM   1805  CD1 LEU A 116      25.251   2.864 -10.533  1.00 95.38           C  
ATOM   1806 HD11 LEU A 116      24.658   3.192  -9.680  1.00 95.38           H  
ATOM   1807 HD12 LEU A 116      24.686   2.189 -11.176  1.00 95.38           H  
ATOM   1808 HD13 LEU A 116      26.127   2.357 -10.130  1.00 95.38           H  
ATOM   1809  CD2 LEU A 116      26.900   3.802 -12.102  1.00 95.38           C  
ATOM   1810 HD21 LEU A 116      26.659   3.055 -12.858  1.00 95.38           H  
ATOM   1811 HD22 LEU A 116      27.288   4.705 -12.574  1.00 95.38           H  
ATOM   1812 HD23 LEU A 116      27.680   3.409 -11.450  1.00 95.38           H  
ATOM   1813  N   ILE A 117      22.881   7.273 -13.752  1.00 96.20           N  
ATOM   1814  H   ILE A 117      22.793   7.699 -12.840  1.00 96.20           H  
ATOM   1815  CA  ILE A 117      21.969   7.735 -14.808  1.00 96.20           C  
ATOM   1816  HA  ILE A 117      22.004   7.042 -15.649  1.00 96.20           H  
ATOM   1817  C   ILE A 117      22.402   9.094 -15.359  1.00 96.20           C  
ATOM   1818  CB  ILE A 117      20.523   7.777 -14.264  1.00 96.20           C  
ATOM   1819  HB  ILE A 117      20.506   8.455 -13.409  1.00 96.20           H  
ATOM   1820  O   ILE A 117      22.400   9.297 -16.575  1.00 96.20           O  
ATOM   1821  CG1 ILE A 117      20.042   6.394 -13.764  1.00 96.20           C  
ATOM   1822 HG12 ILE A 117      20.687   6.055 -12.953  1.00 96.20           H  
ATOM   1823 HG13 ILE A 117      19.041   6.502 -13.348  1.00 96.20           H  
ATOM   1824  CG2 ILE A 117      19.544   8.339 -15.310  1.00 96.20           C  
ATOM   1825 HG21 ILE A 117      18.522   8.260 -14.937  1.00 96.20           H  
ATOM   1826 HG22 ILE A 117      19.747   9.394 -15.491  1.00 96.20           H  
ATOM   1827 HG23 ILE A 117      19.633   7.797 -16.252  1.00 96.20           H  
ATOM   1828  CD1 ILE A 117      20.003   5.304 -14.845  1.00 96.20           C  
ATOM   1829 HD11 ILE A 117      20.983   5.173 -15.304  1.00 96.20           H  
ATOM   1830 HD12 ILE A 117      19.713   4.355 -14.394  1.00 96.20           H  
ATOM   1831 HD13 ILE A 117      19.269   5.562 -15.608  1.00 96.20           H  
ATOM   1832  N   LYS A 118      22.807  10.016 -14.483  1.00 95.15           N  
ATOM   1833  H   LYS A 118      22.776   9.769 -13.504  1.00 95.15           H  
ATOM   1834  CA  LYS A 118      23.205  11.382 -14.821  1.00 95.15           C  
ATOM   1835  HA  LYS A 118      22.327  11.889 -15.220  1.00 95.15           H  
ATOM   1836  C   LYS A 118      24.309  11.380 -15.879  1.00 95.15           C  
ATOM   1837  CB  LYS A 118      23.640  12.099 -13.535  1.00 95.15           C  
ATOM   1838  HB2 LYS A 118      22.843  12.006 -12.797  1.00 95.15           H  
ATOM   1839  HB3 LYS A 118      24.535  11.622 -13.136  1.00 95.15           H  
ATOM   1840  O   LYS A 118      25.341  10.740 -15.722  1.00 95.15           O  
ATOM   1841  CG  LYS A 118      23.912  13.590 -13.778  1.00 95.15           C  
ATOM   1842  HG2 LYS A 118      23.032  14.045 -14.233  1.00 95.15           H  
ATOM   1843  HG3 LYS A 118      24.761  13.704 -14.452  1.00 95.15           H  
ATOM   1844  CD  LYS A 118      24.218  14.303 -12.456  1.00 95.15           C  
ATOM   1845  HD2 LYS A 118      25.094  13.845 -11.996  1.00 95.15           H  
ATOM   1846  HD3 LYS A 118      23.365  14.184 -11.789  1.00 95.15           H  
ATOM   1847  CE  LYS A 118      24.478  15.793 -12.707  1.00 95.15           C  
ATOM   1848  HE2 LYS A 118      23.623  16.204 -13.243  1.00 95.15           H  
ATOM   1849  HE3 LYS A 118      25.358  15.894 -13.342  1.00 95.15           H  
ATOM   1850  NZ  LYS A 118      24.672  16.526 -11.430  1.00 95.15           N  
ATOM   1851  HZ1 LYS A 118      23.850  16.434 -10.850  1.00 95.15           H  
ATOM   1852  HZ2 LYS A 118      25.459  16.154 -10.919  1.00 95.15           H  
ATOM   1853  HZ3 LYS A 118      24.826  17.510 -11.598  1.00 95.15           H  
ATOM   1854  N   GLY A 119      24.076  12.102 -16.974  1.00 92.33           N  
ATOM   1855  H   GLY A 119      23.177  12.555 -17.051  1.00 92.33           H  
ATOM   1856  CA  GLY A 119      24.991  12.163 -18.120  1.00 92.33           C  
ATOM   1857  HA2 GLY A 119      24.785  13.067 -18.693  1.00 92.33           H  
ATOM   1858  HA3 GLY A 119      26.017  12.218 -17.754  1.00 92.33           H  
ATOM   1859  C   GLY A 119      24.907  10.966 -19.074  1.00 92.33           C  
ATOM   1860  O   GLY A 119      25.376  11.064 -20.207  1.00 92.33           O  
ATOM   1861  N   HIS A 120      24.239   9.877 -18.688  1.00 93.52           N  
ATOM   1862  H   HIS A 120      23.853   9.852 -17.755  1.00 93.52           H  
ATOM   1863  CA  HIS A 120      24.125   8.662 -19.494  1.00 93.52           C  
ATOM   1864  HA  HIS A 120      24.829   8.713 -20.324  1.00 93.52           H  
ATOM   1865  C   HIS A 120      22.733   8.421 -20.089  1.00 93.52           C  
ATOM   1866  CB  HIS A 120      24.528   7.471 -18.640  1.00 93.52           C  
ATOM   1867  HB2 HIS A 120      23.871   7.384 -17.774  1.00 93.52           H  
ATOM   1868  HB3 HIS A 120      24.377   6.598 -19.275  1.00 93.52           H  
ATOM   1869  O   HIS A 120      22.618   7.899 -21.204  1.00 93.52           O  
ATOM   1870  CG  HIS A 120      25.961   7.500 -18.185  1.00 93.52           C  
ATOM   1871  CD2 HIS A 120      26.404   7.803 -16.924  1.00 93.52           C  
ATOM   1872  HD2 HIS A 120      25.785   8.069 -16.080  1.00 93.52           H  
ATOM   1873  ND1 HIS A 120      27.077   7.243 -18.953  1.00 93.52           N  
ATOM   1874  HD1 HIS A 120      27.134   6.847 -19.881  1.00 93.52           H  
ATOM   1875  CE1 HIS A 120      28.159   7.405 -18.184  1.00 93.52           C  
ATOM   1876  HE1 HIS A 120      29.171   7.232 -18.519  1.00 93.52           H  
ATOM   1877  NE2 HIS A 120      27.801   7.701 -16.924  1.00 93.52           N  
ATOM   1878  N   ALA A 121      21.681   8.816 -19.378  1.00 95.15           N  
ATOM   1879  H   ALA A 121      21.835   9.205 -18.459  1.00 95.15           H  
ATOM   1880  CA  ALA A 121      20.321   8.853 -19.889  1.00 95.15           C  
ATOM   1881  HA  ALA A 121      20.360   9.064 -20.957  1.00 95.15           H  
ATOM   1882  C   ALA A 121      19.523   9.980 -19.227  1.00 95.15           C  
ATOM   1883  CB  ALA A 121      19.661   7.484 -19.679  1.00 95.15           C  
ATOM   1884  HB1 ALA A 121      20.220   6.724 -20.225  1.00 95.15           H  
ATOM   1885  HB2 ALA A 121      19.648   7.237 -18.617  1.00 95.15           H  
ATOM   1886  HB3 ALA A 121      18.637   7.501 -20.054  1.00 95.15           H  
ATOM   1887  O   ALA A 121      19.912  10.538 -18.202  1.00 95.15           O  
ATOM   1888  N   THR A 122      18.390  10.329 -19.825  1.00 96.65           N  
ATOM   1889  H   THR A 122      18.173   9.903 -20.715  1.00 96.65           H  
ATOM   1890  CA  THR A 122      17.448  11.300 -19.264  1.00 96.65           C  
ATOM   1891  HA  THR A 122      17.650  11.428 -18.200  1.00 96.65           H  
ATOM   1892  C   THR A 122      16.027  10.791 -19.417  1.00 96.65           C  
ATOM   1893  CB  THR A 122      17.587  12.668 -19.940  1.00 96.65           C  
ATOM   1894  HB  THR A 122      17.292  12.591 -20.986  1.00 96.65           H  
ATOM   1895  O   THR A 122      15.585  10.503 -20.530  1.00 96.65           O  
ATOM   1896  CG2 THR A 122      16.736  13.739 -19.259  1.00 96.65           C  
ATOM   1897 HG21 THR A 122      16.997  13.801 -18.202  1.00 96.65           H  
ATOM   1898 HG22 THR A 122      16.923  14.706 -19.726  1.00 96.65           H  
ATOM   1899 HG23 THR A 122      15.676  13.499 -19.348  1.00 96.65           H  
ATOM   1900  OG1 THR A 122      18.921  13.111 -19.881  1.00 96.65           O  
ATOM   1901  HG1 THR A 122      19.378  12.555 -19.245  1.00 96.65           H  
ATOM   1902  N   PHE A 123      15.316  10.726 -18.299  1.00 97.72           N  
ATOM   1903  H   PHE A 123      15.769  10.983 -17.434  1.00 97.72           H  
ATOM   1904  CA  PHE A 123      13.905  10.389 -18.208  1.00 97.72           C  
ATOM   1905  HA  PHE A 123      13.617   9.760 -19.051  1.00 97.72           H  
ATOM   1906  C   PHE A 123      13.086  11.678 -18.242  1.00 97.72           C  
ATOM   1907  CB  PHE A 123      13.635   9.611 -16.915  1.00 97.72           C  
ATOM   1908  HB2 PHE A 123      12.553   9.506 -16.839  1.00 97.72           H  
ATOM   1909  HB3 PHE A 123      13.976  10.194 -16.059  1.00 97.72           H  
ATOM   1910  O   PHE A 123      13.411  12.647 -17.553  1.00 97.72           O  
ATOM   1911  CG  PHE A 123      14.251   8.225 -16.837  1.00 97.72           C  
ATOM   1912  CD1 PHE A 123      13.414   7.098 -16.720  1.00 97.72           C  
ATOM   1913  HD1 PHE A 123      12.341   7.217 -16.677  1.00 97.72           H  
ATOM   1914  CD2 PHE A 123      15.650   8.048 -16.837  1.00 97.72           C  
ATOM   1915  HD2 PHE A 123      16.314   8.899 -16.843  1.00 97.72           H  
ATOM   1916  CE1 PHE A 123      13.968   5.810 -16.636  1.00 97.72           C  
ATOM   1917  HE1 PHE A 123      13.323   4.950 -16.530  1.00 97.72           H  
ATOM   1918  CE2 PHE A 123      16.203   6.758 -16.786  1.00 97.72           C  
ATOM   1919  HE2 PHE A 123      17.276   6.628 -16.778  1.00 97.72           H  
ATOM   1920  CZ  PHE A 123      15.361   5.640 -16.687  1.00 97.72           C  
ATOM   1921  HZ  PHE A 123      15.788   4.652 -16.605  1.00 97.72           H  
ATOM   1922  N   ARG A 124      12.030  11.706 -19.051  1.00 97.71           N  
ATOM   1923  H   ARG A 124      11.835  10.887 -19.609  1.00 97.71           H  
ATOM   1924  CA  ARG A 124      11.119  12.849 -19.186  1.00 97.71           C  
ATOM   1925  HA  ARG A 124      11.237  13.511 -18.328  1.00 97.71           H  
ATOM   1926  C   ARG A 124       9.683  12.363 -19.186  1.00 97.71           C  
ATOM   1927  CB  ARG A 124      11.414  13.629 -20.476  1.00 97.71           C  
ATOM   1928  HB2 ARG A 124      10.687  14.436 -20.567  1.00 97.71           H  
ATOM   1929  HB3 ARG A 124      11.302  12.965 -21.333  1.00 97.71           H  
ATOM   1930  O   ARG A 124       9.395  11.320 -19.763  1.00 97.71           O  
ATOM   1931  CG  ARG A 124      12.826  14.229 -20.478  1.00 97.71           C  
ATOM   1932  HG2 ARG A 124      12.964  14.831 -19.581  1.00 97.71           H  
ATOM   1933  HG3 ARG A 124      13.561  13.424 -20.484  1.00 97.71           H  
ATOM   1934  CD  ARG A 124      13.043  15.099 -21.720  1.00 97.71           C  
ATOM   1935  HD2 ARG A 124      12.887  14.486 -22.607  1.00 97.71           H  
ATOM   1936  HD3 ARG A 124      12.304  15.900 -21.738  1.00 97.71           H  
ATOM   1937  NE  ARG A 124      14.410  15.655 -21.753  1.00 97.71           N  
ATOM   1938  HE  ARG A 124      15.098  15.128 -22.271  1.00 97.71           H  
ATOM   1939  NH1 ARG A 124      14.038  17.522 -20.459  1.00 97.71           N  
ATOM   1940 HH11 ARG A 124      13.073  17.249 -20.342  1.00 97.71           H  
ATOM   1941 HH12 ARG A 124      14.382  18.349 -19.994  1.00 97.71           H  
ATOM   1942  NH2 ARG A 124      16.079  17.123 -21.260  1.00 97.71           N  
ATOM   1943 HH21 ARG A 124      16.397  17.961 -20.795  1.00 97.71           H  
ATOM   1944 HH22 ARG A 124      16.742  16.555 -21.768  1.00 97.71           H  
ATOM   1945  CZ  ARG A 124      14.831  16.760 -21.160  1.00 97.71           C  
ATOM   1946  N   TYR A 125       8.797  13.138 -18.583  1.00 98.06           N  
ATOM   1947  H   TYR A 125       9.100  13.987 -18.129  1.00 98.06           H  
ATOM   1948  CA  TYR A 125       7.369  12.869 -18.591  1.00 98.06           C  
ATOM   1949  HA  TYR A 125       7.189  11.818 -18.820  1.00 98.06           H  
ATOM   1950  C   TYR A 125       6.682  13.714 -19.664  1.00 98.06           C  
ATOM   1951  CB  TYR A 125       6.816  13.143 -17.193  1.00 98.06           C  
ATOM   1952  HB2 TYR A 125       7.298  12.476 -16.478  1.00 98.06           H  
ATOM   1953  HB3 TYR A 125       7.059  14.166 -16.906  1.00 98.06           H  
ATOM   1954  O   TYR A 125       6.845  14.936 -19.697  1.00 98.06           O  
ATOM   1955  CG  TYR A 125       5.327  12.929 -17.083  1.00 98.06           C  
ATOM   1956  CD1 TYR A 125       4.499  13.993 -16.679  1.00 98.06           C  
ATOM   1957  HD1 TYR A 125       4.938  14.951 -16.441  1.00 98.06           H  
ATOM   1958  CD2 TYR A 125       4.782  11.656 -17.332  1.00 98.06           C  
ATOM   1959  HD2 TYR A 125       5.418  10.832 -17.619  1.00 98.06           H  
ATOM   1960  CE1 TYR A 125       3.115  13.788 -16.533  1.00 98.06           C  
ATOM   1961  HE1 TYR A 125       2.482  14.595 -16.195  1.00 98.06           H  
ATOM   1962  CE2 TYR A 125       3.403  11.446 -17.162  1.00 98.06           C  
ATOM   1963  HE2 TYR A 125       2.982  10.459 -17.284  1.00 98.06           H  
ATOM   1964  OH  TYR A 125       1.233  12.309 -16.618  1.00 98.06           O  
ATOM   1965  HH  TYR A 125       0.795  13.113 -16.331  1.00 98.06           H  
ATOM   1966  CZ  TYR A 125       2.565  12.513 -16.782  1.00 98.06           C  
ATOM   1967  N   ASP A 126       5.920  13.070 -20.544  1.00 96.80           N  
ATOM   1968  H   ASP A 126       5.812  12.068 -20.465  1.00 96.80           H  
ATOM   1969  CA  ASP A 126       5.009  13.766 -21.445  1.00 96.80           C  
ATOM   1970  HA  ASP A 126       5.384  14.771 -21.640  1.00 96.80           H  
ATOM   1971  C   ASP A 126       3.636  13.898 -20.779  1.00 96.80           C  
ATOM   1972  CB  ASP A 126       4.932  13.062 -22.802  1.00 96.80           C  
ATOM   1973  HB2 ASP A 126       5.900  13.133 -23.298  1.00 96.80           H  
ATOM   1974  HB3 ASP A 126       4.704  12.008 -22.644  1.00 96.80           H  
ATOM   1975  O   ASP A 126       2.921  12.917 -20.581  1.00 96.80           O  
ATOM   1976  CG  ASP A 126       3.858  13.693 -23.700  1.00 96.80           C  
ATOM   1977  OD1 ASP A 126       3.466  14.857 -23.454  1.00 96.80           O  
ATOM   1978  OD2 ASP A 126       3.355  12.970 -24.586  1.00 96.80           O  
ATOM   1979  N   LYS A 127       3.251  15.135 -20.462  1.00 94.97           N  
ATOM   1980  H   LYS A 127       3.870  15.889 -20.724  1.00 94.97           H  
ATOM   1981  CA  LYS A 127       1.991  15.445 -19.774  1.00 94.97           C  
ATOM   1982  HA  LYS A 127       1.919  14.805 -18.895  1.00 94.97           H  
ATOM   1983  C   LYS A 127       0.750  15.129 -20.612  1.00 94.97           C  
ATOM   1984  CB  LYS A 127       1.989  16.918 -19.328  1.00 94.97           C  
ATOM   1985  HB2 LYS A 127       2.120  17.565 -20.195  1.00 94.97           H  
ATOM   1986  HB3 LYS A 127       1.024  17.142 -18.872  1.00 94.97           H  
ATOM   1987  O   LYS A 127      -0.313  14.929 -20.026  1.00 94.97           O  
ATOM   1988  CG  LYS A 127       3.096  17.199 -18.299  1.00 94.97           C  
ATOM   1989  HG2 LYS A 127       4.071  17.045 -18.761  1.00 94.97           H  
ATOM   1990  HG3 LYS A 127       2.989  16.494 -17.475  1.00 94.97           H  
ATOM   1991  CD  LYS A 127       3.037  18.622 -17.728  1.00 94.97           C  
ATOM   1992  HD2 LYS A 127       3.191  19.347 -18.526  1.00 94.97           H  
ATOM   1993  HD3 LYS A 127       2.065  18.784 -17.262  1.00 94.97           H  
ATOM   1994  CE  LYS A 127       4.150  18.742 -16.675  1.00 94.97           C  
ATOM   1995  HE2 LYS A 127       4.045  17.926 -15.960  1.00 94.97           H  
ATOM   1996  HE3 LYS A 127       5.115  18.602 -17.161  1.00 94.97           H  
ATOM   1997  NZ  LYS A 127       4.128  20.031 -15.944  1.00 94.97           N  
ATOM   1998  HZ1 LYS A 127       3.243  20.158 -15.474  1.00 94.97           H  
ATOM   1999  HZ2 LYS A 127       4.841  19.996 -15.229  1.00 94.97           H  
ATOM   2000  HZ3 LYS A 127       4.316  20.810 -16.560  1.00 94.97           H  
ATOM   2001  N   ILE A 128       0.869  15.093 -21.943  1.00 96.05           N  
ATOM   2002  H   ILE A 128       1.788  15.193 -22.350  1.00 96.05           H  
ATOM   2003  CA  ILE A 128      -0.262  14.835 -22.844  1.00 96.05           C  
ATOM   2004  HA  ILE A 128      -1.158  15.290 -22.421  1.00 96.05           H  
ATOM   2005  C   ILE A 128      -0.529  13.334 -22.925  1.00 96.05           C  
ATOM   2006  CB  ILE A 128      -0.031  15.469 -24.236  1.00 96.05           C  
ATOM   2007  HB  ILE A 128       0.882  15.055 -24.664  1.00 96.05           H  
ATOM   2008  O   ILE A 128      -1.621  12.888 -22.574  1.00 96.05           O  
ATOM   2009  CG1 ILE A 128       0.137  17.001 -24.103  1.00 96.05           C  
ATOM   2010 HG12 ILE A 128       0.972  17.212 -23.435  1.00 96.05           H  
ATOM   2011 HG13 ILE A 128      -0.764  17.429 -23.662  1.00 96.05           H  
ATOM   2012  CG2 ILE A 128      -1.206  15.129 -25.177  1.00 96.05           C  
ATOM   2013 HG21 ILE A 128      -1.020  15.527 -26.174  1.00 96.05           H  
ATOM   2014 HG22 ILE A 128      -2.134  15.548 -24.788  1.00 96.05           H  
ATOM   2015 HG23 ILE A 128      -1.318  14.050 -25.285  1.00 96.05           H  
ATOM   2016  CD1 ILE A 128       0.431  17.723 -25.424  1.00 96.05           C  
ATOM   2017 HD11 ILE A 128       1.278  17.253 -25.923  1.00 96.05           H  
ATOM   2018 HD12 ILE A 128       0.677  18.764 -25.216  1.00 96.05           H  
ATOM   2019 HD13 ILE A 128      -0.442  17.702 -26.076  1.00 96.05           H  
ATOM   2020  N   SER A 129       0.467  12.544 -23.340  1.00 96.26           N  
ATOM   2021  H   SER A 129       1.338  12.954 -23.644  1.00 96.26           H  
ATOM   2022  CA  SER A 129       0.317  11.081 -23.414  1.00 96.26           C  
ATOM   2023  HA  SER A 129      -0.649  10.857 -23.866  1.00 96.26           H  
ATOM   2024  C   SER A 129       0.332  10.398 -22.043  1.00 96.26           C  
ATOM   2025  CB  SER A 129       1.392  10.469 -24.313  1.00 96.26           C  
ATOM   2026  HB2 SER A 129       1.360  10.938 -25.296  1.00 96.26           H  
ATOM   2027  HB3 SER A 129       1.197   9.403 -24.428  1.00 96.26           H  
ATOM   2028  O   SER A 129      -0.108   9.256 -21.923  1.00 96.26           O  
ATOM   2029  OG  SER A 129       2.671  10.648 -23.748  1.00 96.26           O  
ATOM   2030  HG  SER A 129       3.002  11.478 -24.101  1.00 96.26           H  
ATOM   2031  N   LYS A 130       0.809  11.097 -21.004  1.00 97.08           N  
ATOM   2032  H   LYS A 130       1.201  12.005 -21.211  1.00 97.08           H  
ATOM   2033  CA  LYS A 130       1.063  10.574 -19.653  1.00 97.08           C  
ATOM   2034  HA  LYS A 130       1.511  11.394 -19.091  1.00 97.08           H  
ATOM   2035  C   LYS A 130       2.113   9.459 -19.623  1.00 97.08           C  
ATOM   2036  CB  LYS A 130      -0.242  10.191 -18.939  1.00 97.08           C  
ATOM   2037  HB2 LYS A 130      -0.665   9.310 -19.422  1.00 97.08           H  
ATOM   2038  HB3 LYS A 130      -0.008   9.931 -17.906  1.00 97.08           H  
ATOM   2039  O   LYS A 130       2.127   8.652 -18.692  1.00 97.08           O  
ATOM   2040  CG  LYS A 130      -1.289  11.311 -18.936  1.00 97.08           C  
ATOM   2041  HG2 LYS A 130      -1.566  11.568 -19.958  1.00 97.08           H  
ATOM   2042  HG3 LYS A 130      -0.882  12.195 -18.444  1.00 97.08           H  
ATOM   2043  CD  LYS A 130      -2.537  10.831 -18.193  1.00 97.08           C  
ATOM   2044  HD2 LYS A 130      -2.921   9.938 -18.687  1.00 97.08           H  
ATOM   2045  HD3 LYS A 130      -2.272  10.589 -17.164  1.00 97.08           H  
ATOM   2046  CE  LYS A 130      -3.596  11.933 -18.218  1.00 97.08           C  
ATOM   2047  HE2 LYS A 130      -3.187  12.819 -17.734  1.00 97.08           H  
ATOM   2048  HE3 LYS A 130      -3.800  12.189 -19.258  1.00 97.08           H  
ATOM   2049  NZ  LYS A 130      -4.839  11.492 -17.539  1.00 97.08           N  
ATOM   2050  HZ1 LYS A 130      -5.531  12.227 -17.563  1.00 97.08           H  
ATOM   2051  HZ2 LYS A 130      -4.646  11.253 -16.576  1.00 97.08           H  
ATOM   2052  HZ3 LYS A 130      -5.216  10.679 -18.005  1.00 97.08           H  
ATOM   2053  N   LEU A 131       2.990   9.409 -20.625  1.00 97.82           N  
ATOM   2054  H   LEU A 131       2.930  10.122 -21.337  1.00 97.82           H  
ATOM   2055  CA  LEU A 131       4.050   8.410 -20.751  1.00 97.82           C  
ATOM   2056  HA  LEU A 131       3.830   7.568 -20.095  1.00 97.82           H  
ATOM   2057  C   LEU A 131       5.404   8.977 -20.317  1.00 97.82           C  
ATOM   2058  CB  LEU A 131       4.114   7.880 -22.198  1.00 97.82           C  
ATOM   2059  HB2 LEU A 131       4.411   8.701 -22.850  1.00 97.82           H  
ATOM   2060  HB3 LEU A 131       4.889   7.116 -22.254  1.00 97.82           H  
ATOM   2061  O   LEU A 131       5.679  10.173 -20.448  1.00 97.82           O  
ATOM   2062  CG  LEU A 131       2.802   7.281 -22.737  1.00 97.82           C  
ATOM   2063  HG  LEU A 131       2.023   8.043 -22.725  1.00 97.82           H  
ATOM   2064  CD1 LEU A 131       2.990   6.830 -24.184  1.00 97.82           C  
ATOM   2065 HD11 LEU A 131       3.294   7.680 -24.794  1.00 97.82           H  
ATOM   2066 HD12 LEU A 131       2.050   6.437 -24.570  1.00 97.82           H  
ATOM   2067 HD13 LEU A 131       3.752   6.052 -24.239  1.00 97.82           H  
ATOM   2068  CD2 LEU A 131       2.320   6.091 -21.912  1.00 97.82           C  
ATOM   2069 HD21 LEU A 131       3.095   5.326 -21.867  1.00 97.82           H  
ATOM   2070 HD22 LEU A 131       1.423   5.669 -22.363  1.00 97.82           H  
ATOM   2071 HD23 LEU A 131       2.076   6.426 -20.904  1.00 97.82           H  
ATOM   2072  N   VAL A 132       6.287   8.095 -19.850  1.00 97.88           N  
ATOM   2073  H   VAL A 132       6.001   7.132 -19.747  1.00 97.88           H  
ATOM   2074  CA  VAL A 132       7.708   8.412 -19.665  1.00 97.88           C  
ATOM   2075  HA  VAL A 132       7.804   9.479 -19.464  1.00 97.88           H  
ATOM   2076  C   VAL A 132       8.465   8.108 -20.951  1.00 97.88           C  
ATOM   2077  CB  VAL A 132       8.306   7.670 -18.457  1.00 97.88           C  
ATOM   2078  HB  VAL A 132       8.071   6.609 -18.535  1.00 97.88           H  
ATOM   2079  O   VAL A 132       8.311   7.043 -21.542  1.00 97.88           O  
ATOM   2080  CG1 VAL A 132       9.825   7.831 -18.331  1.00 97.88           C  
ATOM   2081 HG11 VAL A 132      10.323   7.340 -19.167  1.00 97.88           H  
ATOM   2082 HG12 VAL A 132      10.095   8.887 -18.311  1.00 97.88           H  
ATOM   2083 HG13 VAL A 132      10.160   7.353 -17.411  1.00 97.88           H  
ATOM   2084  CG2 VAL A 132       7.698   8.230 -17.174  1.00 97.88           C  
ATOM   2085 HG21 VAL A 132       7.979   9.274 -17.036  1.00 97.88           H  
ATOM   2086 HG22 VAL A 132       6.614   8.166 -17.262  1.00 97.88           H  
ATOM   2087 HG23 VAL A 132       8.017   7.639 -16.316  1.00 97.88           H  
ATOM   2088  N   CYS A 133       9.313   9.042 -21.370  1.00 96.00           N  
ATOM   2089  H   CYS A 133       9.367   9.889 -20.822  1.00 96.00           H  
ATOM   2090  CA  CYS A 133      10.265   8.889 -22.459  1.00 96.00           C  
ATOM   2091  HA  CYS A 133      10.093   7.935 -22.957  1.00 96.00           H  
ATOM   2092  C   CYS A 133      11.690   8.907 -21.908  1.00 96.00           C  
ATOM   2093  CB  CYS A 133      10.048  10.010 -23.483  1.00 96.00           C  
ATOM   2094  HB2 CYS A 133      10.076  10.969 -22.966  1.00 96.00           H  
ATOM   2095  HB3 CYS A 133       9.066   9.893 -23.940  1.00 96.00           H  
ATOM   2096  O   CYS A 133      12.037   9.742 -21.070  1.00 96.00           O  
ATOM   2097  SG  CYS A 133      11.340   9.979 -24.770  1.00 96.00           S  
ATOM   2098  HG  CYS A 133      12.366   9.833 -23.927  1.00 96.00           H  
ATOM   2099  N   ILE A 134      12.548   8.046 -22.447  1.00 96.08           N  
ATOM   2100  H   ILE A 134      12.190   7.375 -23.111  1.00 96.08           H  
ATOM   2101  CA  ILE A 134      13.940   7.909 -22.025  1.00 96.08           C  
ATOM   2102  HA  ILE A 134      14.154   8.645 -21.251  1.00 96.08           H  
ATOM   2103  C   ILE A 134      14.834   8.213 -23.218  1.00 96.08           C  
ATOM   2104  CB  ILE A 134      14.180   6.525 -21.392  1.00 96.08           C  
ATOM   2105  HB  ILE A 134      13.968   5.752 -22.131  1.00 96.08           H  
ATOM   2106  O   ILE A 134      14.675   7.664 -24.303  1.00 96.08           O  
ATOM   2107  CG1 ILE A 134      13.201   6.376 -20.202  1.00 96.08           C  
ATOM   2108 HG12 ILE A 134      13.471   7.090 -19.424  1.00 96.08           H  
ATOM   2109 HG13 ILE A 134      12.179   6.593 -20.512  1.00 96.08           H  
ATOM   2110  CG2 ILE A 134      15.645   6.395 -20.926  1.00 96.08           C  
ATOM   2111 HG21 ILE A 134      15.871   7.157 -20.180  1.00 96.08           H  
ATOM   2112 HG22 ILE A 134      16.326   6.489 -21.772  1.00 96.08           H  
ATOM   2113 HG23 ILE A 134      15.802   5.412 -20.483  1.00 96.08           H  
ATOM   2114  CD1 ILE A 134      13.124   4.984 -19.607  1.00 96.08           C  
ATOM   2115 HD11 ILE A 134      14.076   4.738 -19.138  1.00 96.08           H  
ATOM   2116 HD12 ILE A 134      12.345   4.961 -18.845  1.00 96.08           H  
ATOM   2117 HD13 ILE A 134      12.852   4.279 -20.393  1.00 96.08           H  
ATOM   2118  N   THR A 135      15.767   9.141 -23.041  1.00 95.03           N  
ATOM   2119  H   THR A 135      15.841   9.567 -22.128  1.00 95.03           H  
ATOM   2120  CA  THR A 135      16.749   9.494 -24.070  1.00 95.03           C  
ATOM   2121  HA  THR A 135      16.528   8.962 -24.995  1.00 95.03           H  
ATOM   2122  C   THR A 135      18.124   9.060 -23.601  1.00 95.03           C  
ATOM   2123  CB  THR A 135      16.696  10.990 -24.397  1.00 95.03           C  
ATOM   2124  HB  THR A 135      16.912  11.573 -23.502  1.00 95.03           H  
ATOM   2125  O   THR A 135      18.594   9.510 -22.560  1.00 95.03           O  
ATOM   2126  CG2 THR A 135      17.670  11.380 -25.508  1.00 95.03           C  
ATOM   2127 HG21 THR A 135      17.527  12.430 -25.762  1.00 95.03           H  
ATOM   2128 HG22 THR A 135      17.498  10.769 -26.394  1.00 95.03           H  
ATOM   2129 HG23 THR A 135      18.698  11.247 -25.170  1.00 95.03           H  
ATOM   2130  OG1 THR A 135      15.393  11.299 -24.855  1.00 95.03           O  
ATOM   2131  HG1 THR A 135      14.806  11.084 -24.127  1.00 95.03           H  
ATOM   2132  N   LYS A 136      18.772   8.184 -24.371  1.00 94.56           N  
ATOM   2133  H   LYS A 136      18.315   7.852 -25.209  1.00 94.56           H  
ATOM   2134  CA  LYS A 136      20.165   7.796 -24.147  1.00 94.56           C  
ATOM   2135  HA  LYS A 136      20.304   7.549 -23.094  1.00 94.56           H  
ATOM   2136  C   LYS A 136      21.085   8.968 -24.499  1.00 94.56           C  
ATOM   2137  CB  LYS A 136      20.473   6.561 -25.004  1.00 94.56           C  
ATOM   2138  HB2 LYS A 136      19.735   5.784 -24.804  1.00 94.56           H  
ATOM   2139  HB3 LYS A 136      20.410   6.829 -26.058  1.00 94.56           H  
ATOM   2140  O   LYS A 136      21.001   9.484 -25.610  1.00 94.56           O  
ATOM   2141  CG  LYS A 136      21.870   6.015 -24.701  1.00 94.56           C  
ATOM   2142  HG2 LYS A 136      22.611   6.791 -24.896  1.00 94.56           H  
ATOM   2143  HG3 LYS A 136      21.928   5.729 -23.651  1.00 94.56           H  
ATOM   2144  CD  LYS A 136      22.189   4.801 -25.578  1.00 94.56           C  
ATOM   2145  HD2 LYS A 136      22.055   5.058 -26.629  1.00 94.56           H  
ATOM   2146  HD3 LYS A 136      21.535   3.969 -25.316  1.00 94.56           H  
ATOM   2147  CE  LYS A 136      23.650   4.456 -25.314  1.00 94.56           C  
ATOM   2148  HE2 LYS A 136      23.809   4.392 -24.237  1.00 94.56           H  
ATOM   2149  HE3 LYS A 136      24.264   5.281 -25.676  1.00 94.56           H  
ATOM   2150  NZ  LYS A 136      24.074   3.195 -25.942  1.00 94.56           N  
ATOM   2151  HZ1 LYS A 136      25.077   3.125 -25.847  1.00 94.56           H  
ATOM   2152  HZ2 LYS A 136      23.775   3.148 -26.906  1.00 94.56           H  
ATOM   2153  HZ3 LYS A 136      23.702   2.441 -25.383  1.00 94.56           H  
ATOM   2154  N   THR A 137      21.971   9.352 -23.585  1.00 92.42           N  
ATOM   2155  H   THR A 137      21.956   8.907 -22.679  1.00 92.42           H  
ATOM   2156  CA  THR A 137      22.952  10.435 -23.791  1.00 92.42           C  
ATOM   2157  HA  THR A 137      22.807  10.880 -24.775  1.00 92.42           H  
ATOM   2158  C   THR A 137      24.397   9.934 -23.760  1.00 92.42           C  
ATOM   2159  CB  THR A 137      22.761  11.561 -22.761  1.00 92.42           C  
ATOM   2160  HB  THR A 137      23.512  12.333 -22.930  1.00 92.42           H  
ATOM   2161  O   THR A 137      25.239  10.470 -24.472  1.00 92.42           O  
ATOM   2162  CG2 THR A 137      21.373  12.200 -22.841  1.00 92.42           C  
ATOM   2163 HG21 THR A 137      21.324  13.042 -22.150  1.00 92.42           H  
ATOM   2164 HG22 THR A 137      21.191  12.559 -23.853  1.00 92.42           H  
ATOM   2165 HG23 THR A 137      20.605  11.477 -22.565  1.00 92.42           H  
ATOM   2166  OG1 THR A 137      22.895  11.063 -21.454  1.00 92.42           O  
ATOM   2167  HG1 THR A 137      23.818  11.142 -21.200  1.00 92.42           H  
ATOM   2168  N   GLY A 138      24.691   8.881 -22.990  1.00 89.71           N  
ATOM   2169  H   GLY A 138      23.947   8.475 -22.439  1.00 89.71           H  
ATOM   2170  CA  GLY A 138      26.023   8.280 -22.880  1.00 89.71           C  
ATOM   2171  HA2 GLY A 138      26.184   7.918 -21.865  1.00 89.71           H  
ATOM   2172  HA3 GLY A 138      26.784   9.033 -23.084  1.00 89.71           H  
ATOM   2173  C   GLY A 138      26.207   7.100 -23.831  1.00 89.71           C  
ATOM   2174  O   GLY A 138      25.350   6.221 -23.918  1.00 89.71           O  
ATOM   2175  N   VAL A 139      27.334   7.046 -24.544  1.00 88.27           N  
ATOM   2176  H   VAL A 139      27.996   7.801 -24.439  1.00 88.27           H  
ATOM   2177  CA  VAL A 139      27.644   5.964 -25.504  1.00 88.27           C  
ATOM   2178  HA  VAL A 139      26.765   5.804 -26.129  1.00 88.27           H  
ATOM   2179  C   VAL A 139      27.946   4.619 -24.830  1.00 88.27           C  
ATOM   2180  CB  VAL A 139      28.804   6.364 -26.437  1.00 88.27           C  
ATOM   2181  HB  VAL A 139      29.030   5.515 -27.082  1.00 88.27           H  
ATOM   2182  O   VAL A 139      27.715   3.558 -25.421  1.00 88.27           O  
ATOM   2183  CG1 VAL A 139      28.389   7.531 -27.341  1.00 88.27           C  
ATOM   2184 HG11 VAL A 139      27.490   7.269 -27.900  1.00 88.27           H  
ATOM   2185 HG12 VAL A 139      28.194   8.426 -26.751  1.00 88.27           H  
ATOM   2186 HG13 VAL A 139      29.187   7.748 -28.050  1.00 88.27           H  
ATOM   2187  CG2 VAL A 139      30.089   6.750 -25.689  1.00 88.27           C  
ATOM   2188 HG21 VAL A 139      30.873   6.979 -26.410  1.00 88.27           H  
ATOM   2189 HG22 VAL A 139      29.929   7.629 -25.064  1.00 88.27           H  
ATOM   2190 HG23 VAL A 139      30.430   5.922 -25.067  1.00 88.27           H  
ATOM   2191  N   ASP A 140      28.407   4.670 -23.582  1.00 90.69           N  
ATOM   2192  H   ASP A 140      28.436   5.568 -23.119  1.00 90.69           H  
ATOM   2193  CA  ASP A 140      28.845   3.544 -22.761  1.00 90.69           C  
ATOM   2194  HA  ASP A 140      29.471   2.893 -23.370  1.00 90.69           H  
ATOM   2195  C   ASP A 140      27.685   2.691 -22.234  1.00 90.69           C  
ATOM   2196  CB  ASP A 140      29.716   4.076 -21.605  1.00 90.69           C  
ATOM   2197  HB2 ASP A 140      30.553   4.634 -22.023  1.00 90.69           H  
ATOM   2198  HB3 ASP A 140      30.124   3.223 -21.063  1.00 90.69           H  
ATOM   2199  O   ASP A 140      27.866   1.495 -22.035  1.00 90.69           O  
ATOM   2200  CG  ASP A 140      28.960   4.983 -20.620  1.00 90.69           C  
ATOM   2201  OD1 ASP A 140      28.156   5.827 -21.091  1.00 90.69           O  
ATOM   2202  OD2 ASP A 140      29.159   4.829 -19.394  1.00 90.69           O  
ATOM   2203  N   VAL A 141      26.480   3.238 -22.057  1.00 93.57           N  
ATOM   2204  H   VAL A 141      26.387   4.236 -22.176  1.00 93.57           H  
ATOM   2205  CA  VAL A 141      25.362   2.461 -21.492  1.00 93.57           C  
ATOM   2206  HA  VAL A 141      25.772   1.839 -20.696  1.00 93.57           H  
ATOM   2207  C   VAL A 141      24.744   1.508 -22.519  1.00 93.57           C  
ATOM   2208  CB  VAL A 141      24.315   3.358 -20.817  1.00 93.57           C  
ATOM   2209  HB  VAL A 141      23.882   4.050 -21.540  1.00 93.57           H  
ATOM   2210  O   VAL A 141      24.276   1.914 -23.586  1.00 93.57           O  
ATOM   2211  CG1 VAL A 141      23.202   2.525 -20.176  1.00 93.57           C  
ATOM   2212 HG11 VAL A 141      22.476   3.188 -19.704  1.00 93.57           H  
ATOM   2213 HG12 VAL A 141      23.617   1.862 -19.417  1.00 93.57           H  
ATOM   2214 HG13 VAL A 141      22.688   1.917 -20.920  1.00 93.57           H  
ATOM   2215  CG2 VAL A 141      24.978   4.134 -19.681  1.00 93.57           C  
ATOM   2216 HG21 VAL A 141      24.212   4.560 -19.033  1.00 93.57           H  
ATOM   2217 HG22 VAL A 141      25.628   4.912 -20.080  1.00 93.57           H  
ATOM   2218 HG23 VAL A 141      25.573   3.462 -19.062  1.00 93.57           H  
ATOM   2219  N   ALA A 142      24.720   0.219 -22.189  1.00 93.65           N  
ATOM   2220  H   ALA A 142      25.091  -0.033 -21.284  1.00 93.65           H  
ATOM   2221  CA  ALA A 142      24.096  -0.845 -22.970  1.00 93.65           C  
ATOM   2222  HA  ALA A 142      24.127  -0.582 -24.028  1.00 93.65           H  
ATOM   2223  C   ALA A 142      22.622  -1.060 -22.596  1.00 93.65           C  
ATOM   2224  CB  ALA A 142      24.908  -2.130 -22.772  1.00 93.65           C  
ATOM   2225  HB1 ALA A 142      25.936  -1.985 -23.103  1.00 93.65           H  
ATOM   2226  HB2 ALA A 142      24.460  -2.939 -23.349  1.00 93.65           H  
ATOM   2227  HB3 ALA A 142      24.910  -2.415 -21.720  1.00 93.65           H  
ATOM   2228  O   ALA A 142      21.784  -1.204 -23.488  1.00 93.65           O  
ATOM   2229  N   SER A 143      22.295  -1.050 -21.302  1.00 95.29           N  
ATOM   2230  H   SER A 143      23.018  -0.928 -20.607  1.00 95.29           H  
ATOM   2231  CA  SER A 143      20.920  -1.224 -20.825  1.00 95.29           C  
ATOM   2232  HA  SER A 143      20.248  -0.808 -21.576  1.00 95.29           H  
ATOM   2233  C   SER A 143      20.641  -0.471 -19.538  1.00 95.29           C  
ATOM   2234  CB  SER A 143      20.548  -2.703 -20.650  1.00 95.29           C  
ATOM   2235  HB2 SER A 143      19.560  -2.783 -20.195  1.00 95.29           H  
ATOM   2236  HB3 SER A 143      20.504  -3.159 -21.639  1.00 95.29           H  
ATOM   2237  O   SER A 143      21.536  -0.271 -18.718  1.00 95.29           O  
ATOM   2238  OG  SER A 143      21.469  -3.454 -19.899  1.00 95.29           O  
ATOM   2239  HG  SER A 143      21.506  -3.203 -18.973  1.00 95.29           H  
ATOM   2240  N   ILE A 144      19.375  -0.092 -19.374  1.00 96.62           N  
ATOM   2241  H   ILE A 144      18.708  -0.315 -20.098  1.00 96.62           H  
ATOM   2242  CA  ILE A 144      18.822   0.429 -18.127  1.00 96.62           C  
ATOM   2243  HA  ILE A 144      19.531   0.244 -17.320  1.00 96.62           H  
ATOM   2244  C   ILE A 144      17.546  -0.359 -17.848  1.00 96.62           C  
ATOM   2245  CB  ILE A 144      18.567   1.950 -18.190  1.00 96.62           C  
ATOM   2246  HB  ILE A 144      17.816   2.151 -18.954  1.00 96.62           H  
ATOM   2247  O   ILE A 144      16.677  -0.447 -18.714  1.00 96.62           O  
ATOM   2248  CG1 ILE A 144      19.862   2.695 -18.578  1.00 96.62           C  
ATOM   2249 HG12 ILE A 144      20.185   2.343 -19.558  1.00 96.62           H  
ATOM   2250 HG13 ILE A 144      20.649   2.463 -17.860  1.00 96.62           H  
ATOM   2251  CG2 ILE A 144      18.032   2.444 -16.833  1.00 96.62           C  
ATOM   2252 HG21 ILE A 144      17.092   1.951 -16.586  1.00 96.62           H  
ATOM   2253 HG22 ILE A 144      17.847   3.518 -16.858  1.00 96.62           H  
ATOM   2254 HG23 ILE A 144      18.754   2.228 -16.045  1.00 96.62           H  
ATOM   2255  CD1 ILE A 144      19.715   4.214 -18.685  1.00 96.62           C  
ATOM   2256 HD11 ILE A 144      20.590   4.622 -19.191  1.00 96.62           H  
ATOM   2257 HD12 ILE A 144      19.656   4.657 -17.691  1.00 96.62           H  
ATOM   2258 HD13 ILE A 144      18.817   4.466 -19.249  1.00 96.62           H  
ATOM   2259  N   LYS A 145      17.460  -0.954 -16.663  1.00 96.86           N  
ATOM   2260  H   LYS A 145      18.223  -0.818 -16.015  1.00 96.86           H  
ATOM   2261  CA  LYS A 145      16.287  -1.681 -16.165  1.00 96.86           C  
ATOM   2262  HA  LYS A 145      15.418  -1.467 -16.788  1.00 96.86           H  
ATOM   2263  C   LYS A 145      15.979  -1.199 -14.753  1.00 96.86           C  
ATOM   2264  CB  LYS A 145      16.547  -3.197 -16.166  1.00 96.86           C  
ATOM   2265  HB2 LYS A 145      15.643  -3.699 -15.819  1.00 96.86           H  
ATOM   2266  HB3 LYS A 145      17.346  -3.421 -15.459  1.00 96.86           H  
ATOM   2267  O   LYS A 145      16.848  -0.624 -14.100  1.00 96.86           O  
ATOM   2268  CG  LYS A 145      16.927  -3.770 -17.539  1.00 96.86           C  
ATOM   2269  HG2 LYS A 145      16.133  -3.564 -18.256  1.00 96.86           H  
ATOM   2270  HG3 LYS A 145      17.854  -3.317 -17.892  1.00 96.86           H  
ATOM   2271  CD  LYS A 145      17.126  -5.283 -17.423  1.00 96.86           C  
ATOM   2272  HD2 LYS A 145      17.949  -5.479 -16.735  1.00 96.86           H  
ATOM   2273  HD3 LYS A 145      16.216  -5.732 -17.025  1.00 96.86           H  
ATOM   2274  CE  LYS A 145      17.435  -5.894 -18.790  1.00 96.86           C  
ATOM   2275  HE2 LYS A 145      16.583  -5.711 -19.444  1.00 96.86           H  
ATOM   2276  HE3 LYS A 145      18.315  -5.400 -19.202  1.00 96.86           H  
ATOM   2277  NZ  LYS A 145      17.676  -7.350 -18.654  1.00 96.86           N  
ATOM   2278  HZ1 LYS A 145      18.435  -7.519 -18.010  1.00 96.86           H  
ATOM   2279  HZ2 LYS A 145      17.899  -7.773 -19.543  1.00 96.86           H  
ATOM   2280  HZ3 LYS A 145      16.848  -7.795 -18.284  1.00 96.86           H  
ATOM   2281  N   ALA A 146      14.785  -1.471 -14.256  1.00 96.82           N  
ATOM   2282  H   ALA A 146      14.106  -1.960 -14.822  1.00 96.82           H  
ATOM   2283  CA  ALA A 146      14.444  -1.239 -12.859  1.00 96.82           C  
ATOM   2284  HA  ALA A 146      15.345  -1.011 -12.289  1.00 96.82           H  
ATOM   2285  C   ALA A 146      13.852  -2.497 -12.220  1.00 96.82           C  
ATOM   2286  CB  ALA A 146      13.525  -0.018 -12.773  1.00 96.82           C  
ATOM   2287  HB1 ALA A 146      14.013   0.851 -13.216  1.00 96.82           H  
ATOM   2288  HB2 ALA A 146      12.581  -0.216 -13.279  1.00 96.82           H  
ATOM   2289  HB3 ALA A 146      13.316   0.198 -11.725  1.00 96.82           H  
ATOM   2290  O   ALA A 146      13.611  -3.498 -12.902  1.00 96.82           O  
ATOM   2291  N   SER A 147      13.616  -2.440 -10.910  1.00 96.78           N  
ATOM   2292  H   SER A 147      13.853  -1.588 -10.420  1.00 96.78           H  
ATOM   2293  CA  SER A 147      12.731  -3.381 -10.220  1.00 96.78           C  
ATOM   2294  HA  SER A 147      13.206  -4.361 -10.193  1.00 96.78           H  
ATOM   2295  C   SER A 147      11.397  -3.502 -10.969  1.00 96.78           C  
ATOM   2296  CB  SER A 147      12.474  -2.918  -8.779  1.00 96.78           C  
ATOM   2297  HB2 SER A 147      11.797  -3.606  -8.274  1.00 96.78           H  
ATOM   2298  HB3 SER A 147      13.414  -2.862  -8.229  1.00 96.78           H  
ATOM   2299  O   SER A 147      10.960  -2.585 -11.679  1.00 96.78           O  
ATOM   2300  OG  SER A 147      11.889  -1.639  -8.860  1.00 96.78           O  
ATOM   2301  HG  SER A 147      11.685  -1.258  -8.004  1.00 96.78           H  
ATOM   2302  N   GLU A 148      10.743  -4.652 -10.822  1.00 95.83           N  
ATOM   2303  H   GLU A 148      11.134  -5.371 -10.229  1.00 95.83           H  
ATOM   2304  CA  GLU A 148       9.460  -4.932 -11.469  1.00 95.83           C  
ATOM   2305  HA  GLU A 148       9.595  -4.993 -12.549  1.00 95.83           H  
ATOM   2306  C   GLU A 148       8.447  -3.819 -11.193  1.00 95.83           C  
ATOM   2307  CB  GLU A 148       8.963  -6.290 -10.957  1.00 95.83           C  
ATOM   2308  HB2 GLU A 148       9.631  -7.060 -11.344  1.00 95.83           H  
ATOM   2309  HB3 GLU A 148       9.010  -6.302  -9.868  1.00 95.83           H  
ATOM   2310  O   GLU A 148       7.862  -3.253 -12.120  1.00 95.83           O  
ATOM   2311  CG  GLU A 148       7.525  -6.600 -11.390  1.00 95.83           C  
ATOM   2312  HG2 GLU A 148       7.437  -6.439 -12.465  1.00 95.83           H  
ATOM   2313  HG3 GLU A 148       6.847  -5.905 -10.895  1.00 95.83           H  
ATOM   2314  CD  GLU A 148       7.091  -8.029 -11.043  1.00 95.83           C  
ATOM   2315  OE1 GLU A 148       6.023  -8.423 -11.557  1.00 95.83           O  
ATOM   2316  OE2 GLU A 148       7.809  -8.699 -10.266  1.00 95.83           O  
ATOM   2317  N   LYS A 149       8.304  -3.439  -9.922  1.00 95.18           N  
ATOM   2318  H   LYS A 149       8.821  -3.930  -9.207  1.00 95.18           H  
ATOM   2319  CA  LYS A 149       7.321  -2.446  -9.518  1.00 95.18           C  
ATOM   2320  HA  LYS A 149       6.372  -2.742  -9.967  1.00 95.18           H  
ATOM   2321  C   LYS A 149       7.627  -1.050 -10.043  1.00 95.18           C  
ATOM   2322  CB  LYS A 149       7.228  -2.458  -7.994  1.00 95.18           C  
ATOM   2323  HB2 LYS A 149       8.069  -1.890  -7.597  1.00 95.18           H  
ATOM   2324  HB3 LYS A 149       7.302  -3.479  -7.622  1.00 95.18           H  
ATOM   2325  O   LYS A 149       6.722  -0.411 -10.575  1.00 95.18           O  
ATOM   2326  CG  LYS A 149       5.928  -1.845  -7.484  1.00 95.18           C  
ATOM   2327  HG2 LYS A 149       5.999  -1.739  -6.402  1.00 95.18           H  
ATOM   2328  HG3 LYS A 149       5.773  -0.859  -7.923  1.00 95.18           H  
ATOM   2329  CD  LYS A 149       4.757  -2.773  -7.825  1.00 95.18           C  
ATOM   2330  HD2 LYS A 149       4.950  -3.769  -7.426  1.00 95.18           H  
ATOM   2331  HD3 LYS A 149       4.594  -2.824  -8.901  1.00 95.18           H  
ATOM   2332  CE  LYS A 149       3.540  -2.182  -7.166  1.00 95.18           C  
ATOM   2333  HE2 LYS A 149       3.726  -2.101  -6.095  1.00 95.18           H  
ATOM   2334  HE3 LYS A 149       3.414  -1.170  -7.551  1.00 95.18           H  
ATOM   2335  NZ  LYS A 149       2.311  -2.974  -7.399  1.00 95.18           N  
ATOM   2336  HZ1 LYS A 149       2.389  -3.883  -6.965  1.00 95.18           H  
ATOM   2337  HZ2 LYS A 149       2.119  -3.079  -8.385  1.00 95.18           H  
ATOM   2338  HZ3 LYS A 149       1.553  -2.472  -6.959  1.00 95.18           H  
ATOM   2339  N   LEU A 150       8.881  -0.602  -9.963  1.00 96.81           N  
ATOM   2340  H   LEU A 150       9.582  -1.181  -9.522  1.00 96.81           H  
ATOM   2341  CA  LEU A 150       9.280   0.708 -10.481  1.00 96.81           C  
ATOM   2342  HA  LEU A 150       8.623   1.458 -10.042  1.00 96.81           H  
ATOM   2343  C   LEU A 150       9.121   0.779 -12.002  1.00 96.81           C  
ATOM   2344  CB  LEU A 150      10.721   1.003 -10.045  1.00 96.81           C  
ATOM   2345  HB2 LEU A 150      11.374   0.241 -10.471  1.00 96.81           H  
ATOM   2346  HB3 LEU A 150      10.756   0.932  -8.958  1.00 96.81           H  
ATOM   2347  O   LEU A 150       8.676   1.798 -12.526  1.00 96.81           O  
ATOM   2348  CG  LEU A 150      11.280   2.381 -10.432  1.00 96.81           C  
ATOM   2349  HG  LEU A 150      11.351   2.452 -11.518  1.00 96.81           H  
ATOM   2350  CD1 LEU A 150      10.415   3.529  -9.911  1.00 96.81           C  
ATOM   2351 HD11 LEU A 150      10.898   4.482 -10.123  1.00 96.81           H  
ATOM   2352 HD12 LEU A 150       9.443   3.520 -10.404  1.00 96.81           H  
ATOM   2353 HD13 LEU A 150      10.267   3.428  -8.836  1.00 96.81           H  
ATOM   2354  CD2 LEU A 150      12.683   2.553  -9.841  1.00 96.81           C  
ATOM   2355 HD21 LEU A 150      12.626   2.552  -8.753  1.00 96.81           H  
ATOM   2356 HD22 LEU A 150      13.113   3.497 -10.176  1.00 96.81           H  
ATOM   2357 HD23 LEU A 150      13.335   1.737 -10.151  1.00 96.81           H  
ATOM   2358  N   SER A 151       9.412  -0.316 -12.712  1.00 97.11           N  
ATOM   2359  H   SER A 151       9.766  -1.124 -12.220  1.00 97.11           H  
ATOM   2360  CA  SER A 151       9.176  -0.411 -14.159  1.00 97.11           C  
ATOM   2361  HA  SER A 151       9.739   0.376 -14.660  1.00 97.11           H  
ATOM   2362  C   SER A 151       7.697  -0.194 -14.486  1.00 97.11           C  
ATOM   2363  CB  SER A 151       9.639  -1.764 -14.716  1.00 97.11           C  
ATOM   2364  HB2 SER A 151       9.516  -1.761 -15.799  1.00 97.11           H  
ATOM   2365  HB3 SER A 151       9.033  -2.569 -14.301  1.00 97.11           H  
ATOM   2366  O   SER A 151       7.373   0.663 -15.308  1.00 97.11           O  
ATOM   2367  OG  SER A 151      11.001  -1.998 -14.407  1.00 97.11           O  
ATOM   2368  HG  SER A 151      11.055  -2.239 -13.479  1.00 97.11           H  
ATOM   2369  N   LEU A 152       6.804  -0.891 -13.774  1.00 96.87           N  
ATOM   2370  H   LEU A 152       7.145  -1.570 -13.109  1.00 96.87           H  
ATOM   2371  CA  LEU A 152       5.355  -0.743 -13.934  1.00 96.87           C  
ATOM   2372  HA  LEU A 152       5.097  -0.911 -14.979  1.00 96.87           H  
ATOM   2373  C   LEU A 152       4.871   0.670 -13.579  1.00 96.87           C  
ATOM   2374  CB  LEU A 152       4.641  -1.787 -13.058  1.00 96.87           C  
ATOM   2375  HB2 LEU A 152       4.999  -1.687 -12.034  1.00 96.87           H  
ATOM   2376  HB3 LEU A 152       3.574  -1.562 -13.061  1.00 96.87           H  
ATOM   2377  O   LEU A 152       4.048   1.232 -14.299  1.00 96.87           O  
ATOM   2378  CG  LEU A 152       4.814  -3.249 -13.507  1.00 96.87           C  
ATOM   2379  HG  LEU A 152       5.868  -3.481 -13.654  1.00 96.87           H  
ATOM   2380  CD1 LEU A 152       4.251  -4.172 -12.426  1.00 96.87           C  
ATOM   2381 HD11 LEU A 152       4.386  -5.211 -12.727  1.00 96.87           H  
ATOM   2382 HD12 LEU A 152       4.802  -4.024 -11.497  1.00 96.87           H  
ATOM   2383 HD13 LEU A 152       3.190  -3.976 -12.270  1.00 96.87           H  
ATOM   2384  CD2 LEU A 152       4.071  -3.530 -14.814  1.00 96.87           C  
ATOM   2385 HD21 LEU A 152       4.537  -2.979 -15.631  1.00 96.87           H  
ATOM   2386 HD22 LEU A 152       4.124  -4.596 -15.039  1.00 96.87           H  
ATOM   2387 HD23 LEU A 152       3.025  -3.237 -14.725  1.00 96.87           H  
ATOM   2388  N   GLN A 153       5.399   1.273 -12.509  1.00 96.81           N  
ATOM   2389  H   GLN A 153       6.060   0.757 -11.946  1.00 96.81           H  
ATOM   2390  CA  GLN A 153       5.058   2.645 -12.112  1.00 96.81           C  
ATOM   2391  HA  GLN A 153       3.982   2.714 -11.952  1.00 96.81           H  
ATOM   2392  C   GLN A 153       5.417   3.665 -13.190  1.00 96.81           C  
ATOM   2393  CB  GLN A 153       5.782   3.015 -10.816  1.00 96.81           C  
ATOM   2394  HB2 GLN A 153       5.714   4.091 -10.658  1.00 96.81           H  
ATOM   2395  HB3 GLN A 153       6.835   2.744 -10.891  1.00 96.81           H  
ATOM   2396  O   GLN A 153       4.633   4.578 -13.442  1.00 96.81           O  
ATOM   2397  CG  GLN A 153       5.146   2.320  -9.616  1.00 96.81           C  
ATOM   2398  HG2 GLN A 153       4.134   2.703  -9.489  1.00 96.81           H  
ATOM   2399  HG3 GLN A 153       5.080   1.243  -9.770  1.00 96.81           H  
ATOM   2400  CD  GLN A 153       5.933   2.580  -8.351  1.00 96.81           C  
ATOM   2401  NE2 GLN A 153       5.288   3.115  -7.352  1.00 96.81           N  
ATOM   2402 HE21 GLN A 153       5.796   3.232  -6.487  1.00 96.81           H  
ATOM   2403 HE22 GLN A 153       4.348   3.475  -7.428  1.00 96.81           H  
ATOM   2404  OE1 GLN A 153       7.116   2.317  -8.238  1.00 96.81           O  
ATOM   2405  N   LEU A 154       6.564   3.489 -13.850  1.00 97.10           N  
ATOM   2406  H   LEU A 154       7.159   2.725 -13.562  1.00 97.10           H  
ATOM   2407  CA  LEU A 154       7.020   4.325 -14.963  1.00 97.10           C  
ATOM   2408  HA  LEU A 154       6.782   5.365 -14.738  1.00 97.10           H  
ATOM   2409  C   LEU A 154       6.310   4.011 -16.294  1.00 97.10           C  
ATOM   2410  CB  LEU A 154       8.548   4.177 -15.087  1.00 97.10           C  
ATOM   2411  HB2 LEU A 154       8.882   4.690 -15.989  1.00 97.10           H  
ATOM   2412  HB3 LEU A 154       8.775   3.117 -15.202  1.00 97.10           H  
ATOM   2413  O   LEU A 154       6.568   4.689 -17.290  1.00 97.10           O  
ATOM   2414  CG  LEU A 154       9.358   4.722 -13.896  1.00 97.10           C  
ATOM   2415  HG  LEU A 154       8.998   4.292 -12.962  1.00 97.10           H  
ATOM   2416  CD1 LEU A 154      10.828   4.339 -14.076  1.00 97.10           C  
ATOM   2417 HD11 LEU A 154      11.227   4.783 -14.988  1.00 97.10           H  
ATOM   2418 HD12 LEU A 154      10.913   3.254 -14.131  1.00 97.10           H  
ATOM   2419 HD13 LEU A 154      11.402   4.683 -13.215  1.00 97.10           H  
ATOM   2420  CD2 LEU A 154       9.271   6.245 -13.784  1.00 97.10           C  
ATOM   2421 HD21 LEU A 154       9.894   6.584 -12.956  1.00 97.10           H  
ATOM   2422 HD22 LEU A 154       9.616   6.709 -14.708  1.00 97.10           H  
ATOM   2423 HD23 LEU A 154       8.244   6.548 -13.580  1.00 97.10           H  
ATOM   2424  N   GLY A 155       5.422   3.012 -16.323  1.00 97.44           N  
ATOM   2425  H   GLY A 155       5.242   2.503 -15.469  1.00 97.44           H  
ATOM   2426  CA  GLY A 155       4.648   2.634 -17.505  1.00 97.44           C  
ATOM   2427  HA2 GLY A 155       3.696   2.217 -17.178  1.00 97.44           H  
ATOM   2428  HA3 GLY A 155       4.449   3.532 -18.091  1.00 97.44           H  
ATOM   2429  C   GLY A 155       5.327   1.618 -18.426  1.00 97.44           C  
ATOM   2430  O   GLY A 155       4.871   1.423 -19.552  1.00 97.44           O  
ATOM   2431  N   PHE A 156       6.408   0.973 -17.986  1.00 97.29           N  
ATOM   2432  H   PHE A 156       6.685   1.113 -17.025  1.00 97.29           H  
ATOM   2433  CA  PHE A 156       7.139  -0.049 -18.741  1.00 97.29           C  
ATOM   2434  HA  PHE A 156       6.896   0.042 -19.800  1.00 97.29           H  
ATOM   2435  C   PHE A 156       6.748  -1.466 -18.312  1.00 97.29           C  
ATOM   2436  CB  PHE A 156       8.648   0.176 -18.597  1.00 97.29           C  
ATOM   2437  HB2 PHE A 156       8.911   0.178 -17.539  1.00 97.29           H  
ATOM   2438  HB3 PHE A 156       9.179  -0.655 -19.062  1.00 97.29           H  
ATOM   2439  O   PHE A 156       6.187  -1.687 -17.240  1.00 97.29           O  
ATOM   2440  CG  PHE A 156       9.124   1.460 -19.238  1.00 97.29           C  
ATOM   2441  CD1 PHE A 156       9.489   1.476 -20.594  1.00 97.29           C  
ATOM   2442  HD1 PHE A 156       9.447   0.573 -21.184  1.00 97.29           H  
ATOM   2443  CD2 PHE A 156       9.155   2.650 -18.491  1.00 97.29           C  
ATOM   2444  HD2 PHE A 156       8.856   2.635 -17.453  1.00 97.29           H  
ATOM   2445  CE1 PHE A 156       9.874   2.685 -21.194  1.00 97.29           C  
ATOM   2446  HE1 PHE A 156      10.098   2.704 -22.250  1.00 97.29           H  
ATOM   2447  CE2 PHE A 156       9.548   3.857 -19.093  1.00 97.29           C  
ATOM   2448  HE2 PHE A 156       9.553   4.769 -18.514  1.00 97.29           H  
ATOM   2449  CZ  PHE A 156       9.908   3.876 -20.450  1.00 97.29           C  
ATOM   2450  HZ  PHE A 156      10.186   4.804 -20.928  1.00 97.29           H  
ATOM   2451  N   GLU A 157       7.062  -2.445 -19.157  1.00 95.66           N  
ATOM   2452  H   GLU A 157       7.568  -2.224 -20.003  1.00 95.66           H  
ATOM   2453  CA  GLU A 157       6.921  -3.858 -18.802  1.00 95.66           C  
ATOM   2454  HA  GLU A 157       5.941  -3.987 -18.342  1.00 95.66           H  
ATOM   2455  C   GLU A 157       7.993  -4.278 -17.774  1.00 95.66           C  
ATOM   2456  CB  GLU A 157       6.969  -4.728 -20.070  1.00 95.66           C  
ATOM   2457  HB2 GLU A 157       7.012  -5.780 -19.788  1.00 95.66           H  
ATOM   2458  HB3 GLU A 157       7.866  -4.479 -20.637  1.00 95.66           H  
ATOM   2459  O   GLU A 157       9.093  -3.710 -17.760  1.00 95.66           O  
ATOM   2460  CG  GLU A 157       5.716  -4.504 -20.937  1.00 95.66           C  
ATOM   2461  HG2 GLU A 157       5.600  -3.438 -21.136  1.00 95.66           H  
ATOM   2462  HG3 GLU A 157       4.843  -4.825 -20.368  1.00 95.66           H  
ATOM   2463  CD  GLU A 157       5.739  -5.232 -22.290  1.00 95.66           C  
ATOM   2464  OE1 GLU A 157       4.619  -5.480 -22.812  1.00 95.66           O  
ATOM   2465  OE2 GLU A 157       6.835  -5.417 -22.865  1.00 95.66           O  
ATOM   2466  N   PRO A 158       7.714  -5.280 -16.920  1.00 93.99           N  
ATOM   2467  CA  PRO A 158       8.708  -5.829 -16.003  1.00 93.99           C  
ATOM   2468  HA  PRO A 158       8.936  -5.076 -15.249  1.00 93.99           H  
ATOM   2469  C   PRO A 158       9.990  -6.253 -16.728  1.00 93.99           C  
ATOM   2470  CB  PRO A 158       8.032  -7.028 -15.334  1.00 93.99           C  
ATOM   2471  HB2 PRO A 158       8.184  -7.929 -15.929  1.00 93.99           H  
ATOM   2472  HB3 PRO A 158       8.399  -7.186 -14.320  1.00 93.99           H  
ATOM   2473  O   PRO A 158       9.939  -6.858 -17.798  1.00 93.99           O  
ATOM   2474  CG  PRO A 158       6.552  -6.654 -15.374  1.00 93.99           C  
ATOM   2475  HG2 PRO A 158       5.907  -7.530 -15.314  1.00 93.99           H  
ATOM   2476  HG3 PRO A 158       6.326  -5.951 -14.572  1.00 93.99           H  
ATOM   2477  CD  PRO A 158       6.435  -5.951 -16.726  1.00 93.99           C  
ATOM   2478  HD2 PRO A 158       5.604  -5.247 -16.702  1.00 93.99           H  
ATOM   2479  HD3 PRO A 158       6.289  -6.689 -17.515  1.00 93.99           H  
ATOM   2480  N   PHE A 159      11.149  -5.951 -16.136  1.00 87.70           N  
ATOM   2481  H   PHE A 159      11.107  -5.453 -15.258  1.00 87.70           H  
ATOM   2482  CA  PHE A 159      12.480  -6.318 -16.650  1.00 87.70           C  
ATOM   2483  HA  PHE A 159      13.200  -5.886 -15.955  1.00 87.70           H  
ATOM   2484  C   PHE A 159      12.845  -5.740 -18.034  1.00 87.70           C  
ATOM   2485  CB  PHE A 159      12.667  -7.847 -16.600  1.00 87.70           C  
ATOM   2486  HB2 PHE A 159      12.152  -8.294 -17.450  1.00 87.70           H  
ATOM   2487  HB3 PHE A 159      13.727  -8.075 -16.710  1.00 87.70           H  
ATOM   2488  O   PHE A 159      13.891  -6.102 -18.593  1.00 87.70           O  
ATOM   2489  CG  PHE A 159      12.164  -8.500 -15.327  1.00 87.70           C  
ATOM   2490  CD1 PHE A 159      12.874  -8.331 -14.124  1.00 87.70           C  
ATOM   2491  HD1 PHE A 159      13.790  -7.759 -14.108  1.00 87.70           H  
ATOM   2492  CD2 PHE A 159      10.961  -9.232 -15.334  1.00 87.70           C  
ATOM   2493  HD2 PHE A 159      10.401  -9.352 -16.250  1.00 87.70           H  
ATOM   2494  CE1 PHE A 159      12.382  -8.890 -12.932  1.00 87.70           C  
ATOM   2495  HE1 PHE A 159      12.917  -8.754 -12.004  1.00 87.70           H  
ATOM   2496  CE2 PHE A 159      10.467  -9.787 -14.140  1.00 87.70           C  
ATOM   2497  HE2 PHE A 159       9.533 -10.329 -14.136  1.00 87.70           H  
ATOM   2498  CZ  PHE A 159      11.176  -9.614 -12.939  1.00 87.70           C  
ATOM   2499  HZ  PHE A 159      10.781 -10.022 -12.021  1.00 87.70           H  
ATOM   2500  N   ALA A 160      12.026  -4.833 -18.581  1.00 92.34           N  
ATOM   2501  H   ALA A 160      11.167  -4.603 -18.104  1.00 92.34           H  
ATOM   2502  CA  ALA A 160      12.266  -4.204 -19.871  1.00 92.34           C  
ATOM   2503  HA  ALA A 160      12.341  -4.992 -20.620  1.00 92.34           H  
ATOM   2504  C   ALA A 160      13.575  -3.403 -19.869  1.00 92.34           C  
ATOM   2505  CB  ALA A 160      11.073  -3.315 -20.238  1.00 92.34           C  
ATOM   2506  HB1 ALA A 160      11.236  -2.849 -21.210  1.00 92.34           H  
ATOM   2507  HB2 ALA A 160      10.942  -2.536 -19.487  1.00 92.34           H  
ATOM   2508  HB3 ALA A 160      10.166  -3.918 -20.288  1.00 92.34           H  
ATOM   2509  O   ALA A 160      13.881  -2.673 -18.926  1.00 92.34           O  
ATOM   2510  N   ASN A 161      14.341  -3.505 -20.961  1.00 95.06           N  
ATOM   2511  H   ASN A 161      14.013  -4.087 -21.718  1.00 95.06           H  
ATOM   2512  CA  ASN A 161      15.421  -2.557 -21.210  1.00 95.06           C  
ATOM   2513  HA  ASN A 161      15.915  -2.332 -20.264  1.00 95.06           H  
ATOM   2514  C   ASN A 161      14.824  -1.256 -21.748  1.00 95.06           C  
ATOM   2515  CB  ASN A 161      16.481  -3.140 -22.155  1.00 95.06           C  
ATOM   2516  HB2 ASN A 161      16.018  -3.363 -23.117  1.00 95.06           H  
ATOM   2517  HB3 ASN A 161      16.874  -4.065 -21.733  1.00 95.06           H  
ATOM   2518  O   ASN A 161      14.461  -1.151 -22.923  1.00 95.06           O  
ATOM   2519  CG  ASN A 161      17.645  -2.180 -22.383  1.00 95.06           C  
ATOM   2520  ND2 ASN A 161      18.565  -2.532 -23.247  1.00 95.06           N  
ATOM   2521 HD21 ASN A 161      18.410  -3.319 -23.861  1.00 95.06           H  
ATOM   2522 HD22 ASN A 161      19.330  -1.895 -23.417  1.00 95.06           H  
ATOM   2523  OD1 ASN A 161      17.772  -1.121 -21.786  1.00 95.06           O  
ATOM   2524  N   PHE A 162      14.805  -0.252 -20.888  1.00 94.72           N  
ATOM   2525  H   PHE A 162      15.129  -0.437 -19.950  1.00 94.72           H  
ATOM   2526  CA  PHE A 162      14.301   1.090 -21.145  1.00 94.72           C  
ATOM   2527  HA  PHE A 162      13.231   1.071 -21.350  1.00 94.72           H  
ATOM   2528  C   PHE A 162      14.975   1.809 -22.322  1.00 94.72           C  
ATOM   2529  CB  PHE A 162      14.568   1.857 -19.855  1.00 94.72           C  
ATOM   2530  HB2 PHE A 162      15.625   1.759 -19.610  1.00 94.72           H  
ATOM   2531  HB3 PHE A 162      14.429   2.915 -20.077  1.00 94.72           H  
ATOM   2532  O   PHE A 162      14.435   2.770 -22.858  1.00 94.72           O  
ATOM   2533  CG  PHE A 162      13.763   1.466 -18.621  1.00 94.72           C  
ATOM   2534  CD1 PHE A 162      12.699   0.538 -18.669  1.00 94.72           C  
ATOM   2535  HD1 PHE A 162      12.378   0.093 -19.599  1.00 94.72           H  
ATOM   2536  CD2 PHE A 162      14.136   2.013 -17.381  1.00 94.72           C  
ATOM   2537  HD2 PHE A 162      14.948   2.724 -17.336  1.00 94.72           H  
ATOM   2538  CE1 PHE A 162      12.047   0.147 -17.488  1.00 94.72           C  
ATOM   2539  HE1 PHE A 162      11.256  -0.588 -17.522  1.00 94.72           H  
ATOM   2540  CE2 PHE A 162      13.469   1.641 -16.202  1.00 94.72           C  
ATOM   2541  HE2 PHE A 162      13.754   2.074 -15.255  1.00 94.72           H  
ATOM   2542  CZ  PHE A 162      12.427   0.702 -16.257  1.00 94.72           C  
ATOM   2543  HZ  PHE A 162      11.914   0.403 -15.355  1.00 94.72           H  
ATOM   2544  N   LEU A 163      16.161   1.366 -22.751  1.00 91.46           N  
ATOM   2545  H   LEU A 163      16.582   0.584 -22.272  1.00 91.46           H  
ATOM   2546  CA  LEU A 163      16.836   1.948 -23.915  1.00 91.46           C  
ATOM   2547  HA  LEU A 163      16.596   3.011 -23.964  1.00 91.46           H  
ATOM   2548  C   LEU A 163      16.356   1.372 -25.255  1.00 91.46           C  
ATOM   2549  CB  LEU A 163      18.356   1.810 -23.755  1.00 91.46           C  
ATOM   2550  HB2 LEU A 163      18.615   0.752 -23.726  1.00 91.46           H  
ATOM   2551  HB3 LEU A 163      18.824   2.246 -24.637  1.00 91.46           H  
ATOM   2552  O   LEU A 163      16.597   1.989 -26.290  1.00 91.46           O  
ATOM   2553  CG  LEU A 163      18.930   2.498 -22.504  1.00 91.46           C  
ATOM   2554  HG  LEU A 163      18.601   1.971 -21.608  1.00 91.46           H  
ATOM   2555  CD1 LEU A 163      20.454   2.435 -22.571  1.00 91.46           C  
ATOM   2556 HD11 LEU A 163      20.779   1.395 -22.555  1.00 91.46           H  
ATOM   2557 HD12 LEU A 163      20.812   2.917 -23.481  1.00 91.46           H  
ATOM   2558 HD13 LEU A 163      20.868   2.959 -21.710  1.00 91.46           H  
ATOM   2559  CD2 LEU A 163      18.524   3.970 -22.389  1.00 91.46           C  
ATOM   2560 HD21 LEU A 163      18.720   4.490 -23.326  1.00 91.46           H  
ATOM   2561 HD22 LEU A 163      19.073   4.452 -21.580  1.00 91.46           H  
ATOM   2562 HD23 LEU A 163      17.461   4.038 -22.158  1.00 91.46           H  
ATOM   2563  N   PHE A 164      15.694   0.210 -25.253  1.00 89.54           N  
ATOM   2564  H   PHE A 164      15.496  -0.225 -24.363  1.00 89.54           H  
ATOM   2565  CA  PHE A 164      15.079  -0.371 -26.454  1.00 89.54           C  
ATOM   2566  HA  PHE A 164      15.598  -0.020 -27.346  1.00 89.54           H  
ATOM   2567  C   PHE A 164      13.630   0.083 -26.623  1.00 89.54           C  
ATOM   2568  CB  PHE A 164      15.174  -1.903 -26.399  1.00 89.54           C  
ATOM   2569  HB2 PHE A 164      14.655  -2.305 -27.270  1.00 89.54           H  
ATOM   2570  HB3 PHE A 164      14.641  -2.250 -25.514  1.00 89.54           H  
ATOM   2571  O   PHE A 164      13.182   0.321 -27.742  1.00 89.54           O  
ATOM   2572  CG  PHE A 164      16.575  -2.496 -26.391  1.00 89.54           C  
ATOM   2573  CD1 PHE A 164      17.660  -1.830 -26.999  1.00 89.54           C  
ATOM   2574  HD1 PHE A 164      17.526  -0.867 -27.471  1.00 89.54           H  
ATOM   2575  CD2 PHE A 164      16.779  -3.767 -25.821  1.00 89.54           C  
ATOM   2576  HD2 PHE A 164      15.944  -4.305 -25.398  1.00 89.54           H  
ATOM   2577  CE1 PHE A 164      18.934  -2.420 -27.017  1.00 89.54           C  
ATOM   2578  HE1 PHE A 164      19.757  -1.910 -27.496  1.00 89.54           H  
ATOM   2579  CE2 PHE A 164      18.055  -4.359 -25.841  1.00 89.54           C  
ATOM   2580  HE2 PHE A 164      18.197  -5.349 -25.433  1.00 89.54           H  
ATOM   2581  CZ  PHE A 164      19.134  -3.684 -26.436  1.00 89.54           C  
ATOM   2582  HZ  PHE A 164      20.108  -4.149 -26.472  1.00 89.54           H  
ATOM   2583  N   GLN A 165      12.916   0.261 -25.513  1.00 85.32           N  
ATOM   2584  H   GLN A 165      13.342   0.042 -24.624  1.00 85.32           H  
ATOM   2585  CA  GLN A 165      11.586   0.857 -25.486  1.00 85.32           C  
ATOM   2586  HA  GLN A 165      11.135   0.832 -26.478  1.00 85.32           H  
ATOM   2587  C   GLN A 165      11.723   2.319 -25.062  1.00 85.32           C  
ATOM   2588  CB  GLN A 165      10.686   0.052 -24.539  1.00 85.32           C  
ATOM   2589  HB2 GLN A 165       9.741   0.581 -24.419  1.00 85.32           H  
ATOM   2590  HB3 GLN A 165      11.165  -0.019 -23.562  1.00 85.32           H  
ATOM   2591  O   GLN A 165      11.740   2.627 -23.880  1.00 85.32           O  
ATOM   2592  CG  GLN A 165      10.389  -1.365 -25.067  1.00 85.32           C  
ATOM   2593  HG2 GLN A 165      11.321  -1.912 -25.209  1.00 85.32           H  
ATOM   2594  HG3 GLN A 165       9.884  -1.288 -26.029  1.00 85.32           H  
ATOM   2595  CD  GLN A 165       9.507  -2.174 -24.114  1.00 85.32           C  
ATOM   2596  NE2 GLN A 165       8.998  -3.314 -24.534  1.00 85.32           N  
ATOM   2597 HE21 GLN A 165       9.150  -3.659 -25.471  1.00 85.32           H  
ATOM   2598 HE22 GLN A 165       8.424  -3.830 -23.882  1.00 85.32           H  
ATOM   2599  OE1 GLN A 165       9.278  -1.806 -22.975  1.00 85.32           O  
ATOM   2600  N   ARG A 166      11.864   3.235 -26.028  1.00 87.31           N  
ATOM   2601  H   ARG A 166      11.916   2.908 -26.982  1.00 87.31           H  
ATOM   2602  CA  ARG A 166      12.093   4.662 -25.730  1.00 87.31           C  
ATOM   2603  HA  ARG A 166      12.983   4.736 -25.105  1.00 87.31           H  
ATOM   2604  C   ARG A 166      10.954   5.293 -24.918  1.00 87.31           C  
ATOM   2605  CB  ARG A 166      12.320   5.426 -27.046  1.00 87.31           C  
ATOM   2606  HB2 ARG A 166      13.019   4.870 -27.670  1.00 87.31           H  
ATOM   2607  HB3 ARG A 166      11.373   5.516 -27.579  1.00 87.31           H  
ATOM   2608  O   ARG A 166      11.202   6.212 -24.143  1.00 87.31           O  
ATOM   2609  CG  ARG A 166      12.906   6.818 -26.787  1.00 87.31           C  
ATOM   2610  HG2 ARG A 166      13.910   6.686 -26.384  1.00 87.31           H  
ATOM   2611  HG3 ARG A 166      12.290   7.362 -26.070  1.00 87.31           H  
ATOM   2612  CD  ARG A 166      13.004   7.659 -28.056  1.00 87.31           C  
ATOM   2613  HD2 ARG A 166      13.694   7.175 -28.747  1.00 87.31           H  
ATOM   2614  HD3 ARG A 166      12.017   7.719 -28.514  1.00 87.31           H  
ATOM   2615  NE  ARG A 166      13.472   9.017 -27.729  1.00 87.31           N  
ATOM   2616  HE  ARG A 166      13.498   9.248 -26.747  1.00 87.31           H  
ATOM   2617  NH1 ARG A 166      13.742   9.776 -29.874  1.00 87.31           N  
ATOM   2618 HH11 ARG A 166      13.951  10.524 -30.520  1.00 87.31           H  
ATOM   2619 HH12 ARG A 166      13.394   8.891 -30.214  1.00 87.31           H  
ATOM   2620  NH2 ARG A 166      14.189  11.130 -28.152  1.00 87.31           N  
ATOM   2621 HH21 ARG A 166      14.287  11.285 -27.159  1.00 87.31           H  
ATOM   2622 HH22 ARG A 166      14.416  11.868 -28.803  1.00 87.31           H  
ATOM   2623  CZ  ARG A 166      13.794   9.966 -28.585  1.00 87.31           C  
ATOM   2624  N   TYR A 167       9.728   4.817 -25.117  1.00 94.97           N  
ATOM   2625  H   TYR A 167       9.635   3.983 -25.680  1.00 94.97           H  
ATOM   2626  CA  TYR A 167       8.522   5.273 -24.434  1.00 94.97           C  
ATOM   2627  HA  TYR A 167       8.764   6.106 -23.774  1.00 94.97           H  
ATOM   2628  C   TYR A 167       7.938   4.148 -23.585  1.00 94.97           C  
ATOM   2629  CB  TYR A 167       7.483   5.760 -25.454  1.00 94.97           C  
ATOM   2630  HB2 TYR A 167       7.270   4.957 -26.160  1.00 94.97           H  
ATOM   2631  HB3 TYR A 167       6.554   5.977 -24.927  1.00 94.97           H  
ATOM   2632  O   TYR A 167       7.977   2.985 -23.995  1.00 94.97           O  
ATOM   2633  CG  TYR A 167       7.902   7.000 -26.217  1.00 94.97           C  
ATOM   2634  CD1 TYR A 167       7.542   8.272 -25.734  1.00 94.97           C  
ATOM   2635  HD1 TYR A 167       6.956   8.357 -24.831  1.00 94.97           H  
ATOM   2636  CD2 TYR A 167       8.642   6.881 -27.410  1.00 94.97           C  
ATOM   2637  HD2 TYR A 167       8.884   5.901 -27.793  1.00 94.97           H  
ATOM   2638  CE1 TYR A 167       7.926   9.429 -26.437  1.00 94.97           C  
ATOM   2639  HE1 TYR A 167       7.632  10.402 -26.070  1.00 94.97           H  
ATOM   2640  CE2 TYR A 167       9.042   8.036 -28.108  1.00 94.97           C  
ATOM   2641  HE2 TYR A 167       9.590   7.959 -29.035  1.00 94.97           H  
ATOM   2642  OH  TYR A 167       9.077  10.423 -28.296  1.00 94.97           O  
ATOM   2643  HH  TYR A 167       8.674  11.208 -27.918  1.00 94.97           H  
ATOM   2644  CZ  TYR A 167       8.688   9.311 -27.620  1.00 94.97           C  
ATOM   2645  N   GLY A 168       7.359   4.513 -22.442  1.00 94.30           N  
ATOM   2646  H   GLY A 168       7.451   5.471 -22.138  1.00 94.30           H  
ATOM   2647  CA  GLY A 168       6.493   3.625 -21.676  1.00 94.30           C  
ATOM   2648  HA2 GLY A 168       6.114   4.139 -20.793  1.00 94.30           H  
ATOM   2649  HA3 GLY A 168       7.063   2.756 -21.349  1.00 94.30           H  
ATOM   2650  C   GLY A 168       5.308   3.159 -22.525  1.00 94.30           C  
ATOM   2651  O   GLY A 168       4.834   3.873 -23.409  1.00 94.30           O  
ATOM   2652  N   LYS A 169       4.830   1.947 -22.253  1.00 95.44           N  
ATOM   2653  H   LYS A 169       5.222   1.471 -21.453  1.00 95.44           H  
ATOM   2654  CA  LYS A 169       3.670   1.336 -22.912  1.00 95.44           C  
ATOM   2655  HA  LYS A 169       3.652   1.641 -23.958  1.00 95.44           H  
ATOM   2656  C   LYS A 169       2.346   1.793 -22.294  1.00 95.44           C  
ATOM   2657  CB  LYS A 169       3.850  -0.185 -22.827  1.00 95.44           C  
ATOM   2658  HB2 LYS A 169       3.786  -0.494 -21.783  1.00 95.44           H  
ATOM   2659  HB3 LYS A 169       4.845  -0.435 -23.194  1.00 95.44           H  
ATOM   2660  O   LYS A 169       1.326   1.810 -22.978  1.00 95.44           O  
ATOM   2661  CG  LYS A 169       2.818  -0.967 -23.652  1.00 95.44           C  
ATOM   2662  HG2 LYS A 169       2.866  -0.649 -24.693  1.00 95.44           H  
ATOM   2663  HG3 LYS A 169       1.816  -0.789 -23.263  1.00 95.44           H  
ATOM   2664  CD  LYS A 169       3.137  -2.461 -23.555  1.00 95.44           C  
ATOM   2665  HD2 LYS A 169       3.100  -2.762 -22.508  1.00 95.44           H  
ATOM   2666  HD3 LYS A 169       4.148  -2.641 -23.920  1.00 95.44           H  
ATOM   2667  CE  LYS A 169       2.156  -3.303 -24.370  1.00 95.44           C  
ATOM   2668  HE2 LYS A 169       1.136  -3.004 -24.124  1.00 95.44           H  
ATOM   2669  HE3 LYS A 169       2.335  -3.109 -25.427  1.00 95.44           H  
ATOM   2670  NZ  LYS A 169       2.355  -4.741 -24.065  1.00 95.44           N  
ATOM   2671  HZ1 LYS A 169       1.922  -4.972 -23.182  1.00 95.44           H  
ATOM   2672  HZ2 LYS A 169       2.003  -5.353 -24.788  1.00 95.44           H  
ATOM   2673  HZ3 LYS A 169       3.329  -4.954 -23.904  1.00 95.44           H  
ATOM   2674  N   TYR A 170       2.364   2.159 -21.013  1.00 96.50           N  
ATOM   2675  H   TYR A 170       3.248   2.125 -20.525  1.00 96.50           H  
ATOM   2676  CA  TYR A 170       1.183   2.542 -20.241  1.00 96.50           C  
ATOM   2677  HA  TYR A 170       0.331   2.598 -20.919  1.00 96.50           H  
ATOM   2678  C   TYR A 170       1.374   3.907 -19.571  1.00 96.50           C  
ATOM   2679  CB  TYR A 170       0.882   1.465 -19.190  1.00 96.50           C  
ATOM   2680  HB2 TYR A 170      -0.079   1.682 -18.725  1.00 96.50           H  
ATOM   2681  HB3 TYR A 170       1.640   1.521 -18.409  1.00 96.50           H  
ATOM   2682  O   TYR A 170       2.511   4.284 -19.279  1.00 96.50           O  
ATOM   2683  CG  TYR A 170       0.845   0.053 -19.741  1.00 96.50           C  
ATOM   2684  CD1 TYR A 170      -0.196  -0.348 -20.601  1.00 96.50           C  
ATOM   2685  HD1 TYR A 170      -0.977   0.350 -20.864  1.00 96.50           H  
ATOM   2686  CD2 TYR A 170       1.879  -0.848 -19.421  1.00 96.50           C  
ATOM   2687  HD2 TYR A 170       2.686  -0.536 -18.774  1.00 96.50           H  
ATOM   2688  CE1 TYR A 170      -0.208  -1.652 -21.136  1.00 96.50           C  
ATOM   2689  HE1 TYR A 170      -1.003  -1.967 -21.795  1.00 96.50           H  
ATOM   2690  CE2 TYR A 170       1.864  -2.155 -19.940  1.00 96.50           C  
ATOM   2691  HE2 TYR A 170       2.658  -2.840 -19.682  1.00 96.50           H  
ATOM   2692  OH  TYR A 170       0.822  -3.824 -21.302  1.00 96.50           O  
ATOM   2693  HH  TYR A 170       1.455  -4.360 -20.819  1.00 96.50           H  
ATOM   2694  CZ  TYR A 170       0.819  -2.560 -20.798  1.00 96.50           C  
ATOM   2695  N   PRO A 171       0.284   4.644 -19.288  1.00 96.80           N  
ATOM   2696  CA  PRO A 171       0.350   5.839 -18.461  1.00 96.80           C  
ATOM   2697  HA  PRO A 171       0.905   6.602 -19.007  1.00 96.80           H  
ATOM   2698  C   PRO A 171       1.022   5.566 -17.115  1.00 96.80           C  
ATOM   2699  CB  PRO A 171      -1.096   6.303 -18.278  1.00 96.80           C  
ATOM   2700  HB2 PRO A 171      -1.168   7.387 -18.194  1.00 96.80           H  
ATOM   2701  HB3 PRO A 171      -1.537   5.823 -17.404  1.00 96.80           H  
ATOM   2702  O   PRO A 171       0.785   4.528 -16.494  1.00 96.80           O  
ATOM   2703  CG  PRO A 171      -1.778   5.778 -19.539  1.00 96.80           C  
ATOM   2704  HG2 PRO A 171      -1.569   6.446 -20.375  1.00 96.80           H  
ATOM   2705  HG3 PRO A 171      -2.852   5.655 -19.401  1.00 96.80           H  
ATOM   2706  CD  PRO A 171      -1.076   4.439 -19.762  1.00 96.80           C  
ATOM   2707  HD2 PRO A 171      -1.101   4.183 -20.821  1.00 96.80           H  
ATOM   2708  HD3 PRO A 171      -1.556   3.662 -19.167  1.00 96.80           H  
ATOM   2709  N   VAL A 172       1.822   6.524 -16.654  1.00 96.74           N  
ATOM   2710  H   VAL A 172       1.981   7.332 -17.241  1.00 96.74           H  
ATOM   2711  CA  VAL A 172       2.481   6.460 -15.346  1.00 96.74           C  
ATOM   2712  HA  VAL A 172       3.158   5.606 -15.338  1.00 96.74           H  
ATOM   2713  C   VAL A 172       1.453   6.274 -14.238  1.00 96.74           C  
ATOM   2714  CB  VAL A 172       3.287   7.737 -15.085  1.00 96.74           C  
ATOM   2715  HB  VAL A 172       2.645   8.604 -15.238  1.00 96.74           H  
ATOM   2716  O   VAL A 172       0.432   6.964 -14.196  1.00 96.74           O  
ATOM   2717  CG1 VAL A 172       3.876   7.820 -13.670  1.00 96.74           C  
ATOM   2718 HG11 VAL A 172       3.088   7.858 -12.919  1.00 96.74           H  
ATOM   2719 HG12 VAL A 172       4.466   8.732 -13.583  1.00 96.74           H  
ATOM   2720 HG13 VAL A 172       4.540   6.977 -13.475  1.00 96.74           H  
ATOM   2721  CG2 VAL A 172       4.442   7.806 -16.076  1.00 96.74           C  
ATOM   2722 HG21 VAL A 172       4.956   8.759 -15.954  1.00 96.74           H  
ATOM   2723 HG22 VAL A 172       5.130   6.980 -15.899  1.00 96.74           H  
ATOM   2724 HG23 VAL A 172       4.079   7.750 -17.103  1.00 96.74           H  
ATOM   2725  N   ASN A 173       1.759   5.382 -13.300  1.00 94.86           N  
ATOM   2726  H   ASN A 173       2.624   4.869 -13.393  1.00 94.86           H  
ATOM   2727  CA  ASN A 173       0.927   5.155 -12.129  1.00 94.86           C  
ATOM   2728  HA  ASN A 173       0.337   6.051 -11.935  1.00 94.86           H  
ATOM   2729  C   ASN A 173       1.788   4.906 -10.886  1.00 94.86           C  
ATOM   2730  CB  ASN A 173      -0.057   4.015 -12.432  1.00 94.86           C  
ATOM   2731  HB2 ASN A 173       0.491   3.086 -12.591  1.00 94.86           H  
ATOM   2732  HB3 ASN A 173      -0.605   4.248 -13.345  1.00 94.86           H  
ATOM   2733  O   ASN A 173       2.104   3.767 -10.541  1.00 94.86           O  
ATOM   2734  CG  ASN A 173      -1.062   3.825 -11.310  1.00 94.86           C  
ATOM   2735  ND2 ASN A 173      -1.971   2.893 -11.457  1.00 94.86           N  
ATOM   2736 HD21 ASN A 173      -2.630   2.774 -10.700  1.00 94.86           H  
ATOM   2737 HD22 ASN A 173      -1.983   2.325 -12.292  1.00 94.86           H  
ATOM   2738  OD1 ASN A 173      -1.053   4.506 -10.297  1.00 94.86           O  
ATOM   2739  N   LEU A 174       2.128   5.988 -10.177  1.00 93.41           N  
ATOM   2740  H   LEU A 174       1.853   6.896 -10.524  1.00 93.41           H  
ATOM   2741  CA  LEU A 174       2.891   5.919  -8.926  1.00 93.41           C  
ATOM   2742  HA  LEU A 174       3.844   5.425  -9.113  1.00 93.41           H  
ATOM   2743  C   LEU A 174       2.170   5.100  -7.852  1.00 93.41           C  
ATOM   2744  CB  LEU A 174       3.149   7.337  -8.391  1.00 93.41           C  
ATOM   2745  HB2 LEU A 174       3.706   7.238  -7.459  1.00 93.41           H  
ATOM   2746  HB3 LEU A 174       2.196   7.813  -8.157  1.00 93.41           H  
ATOM   2747  O   LEU A 174       2.808   4.418  -7.054  1.00 93.41           O  
ATOM   2748  CG  LEU A 174       3.942   8.261  -9.328  1.00 93.41           C  
ATOM   2749  HG  LEU A 174       3.341   8.499 -10.206  1.00 93.41           H  
ATOM   2750  CD1 LEU A 174       4.264   9.555  -8.590  1.00 93.41           C  
ATOM   2751 HD11 LEU A 174       3.354  10.126  -8.406  1.00 93.41           H  
ATOM   2752 HD12 LEU A 174       4.960  10.148  -9.183  1.00 93.41           H  
ATOM   2753 HD13 LEU A 174       4.741   9.339  -7.634  1.00 93.41           H  
ATOM   2754  CD2 LEU A 174       5.252   7.632  -9.788  1.00 93.41           C  
ATOM   2755 HD21 LEU A 174       5.826   7.318  -8.916  1.00 93.41           H  
ATOM   2756 HD22 LEU A 174       5.061   6.773 -10.432  1.00 93.41           H  
ATOM   2757 HD23 LEU A 174       5.827   8.360 -10.360  1.00 93.41           H  
ATOM   2758  N   TYR A 175       0.840   5.106  -7.861  1.00 90.65           N  
ATOM   2759  H   TYR A 175       0.357   5.624  -8.580  1.00 90.65           H  
ATOM   2760  CA  TYR A 175       0.031   4.434  -6.853  1.00 90.65           C  
ATOM   2761  HA  TYR A 175       0.406   4.713  -5.868  1.00 90.65           H  
ATOM   2762  C   TYR A 175       0.079   2.916  -6.935  1.00 90.65           C  
ATOM   2763  CB  TYR A 175      -1.409   4.906  -6.967  1.00 90.65           C  
ATOM   2764  HB2 TYR A 175      -1.856   4.510  -7.879  1.00 90.65           H  
ATOM   2765  HB3 TYR A 175      -1.965   4.485  -6.130  1.00 90.65           H  
ATOM   2766  O   TYR A 175      -0.363   2.263  -5.997  1.00 90.65           O  
ATOM   2767  CG  TYR A 175      -1.546   6.412  -6.945  1.00 90.65           C  
ATOM   2768  CD1 TYR A 175      -1.316   7.113  -5.744  1.00 90.65           C  
ATOM   2769  HD1 TYR A 175      -1.007   6.584  -4.855  1.00 90.65           H  
ATOM   2770  CD2 TYR A 175      -1.960   7.098  -8.101  1.00 90.65           C  
ATOM   2771  HD2 TYR A 175      -2.139   6.559  -9.019  1.00 90.65           H  
ATOM   2772  CE1 TYR A 175      -1.542   8.499  -5.684  1.00 90.65           C  
ATOM   2773  HE1 TYR A 175      -1.406   9.035  -4.756  1.00 90.65           H  
ATOM   2774  CE2 TYR A 175      -2.168   8.489  -8.047  1.00 90.65           C  
ATOM   2775  HE2 TYR A 175      -2.497   9.033  -8.920  1.00 90.65           H  
ATOM   2776  OH  TYR A 175      -2.207  10.522  -6.792  1.00 90.65           O  
ATOM   2777  HH  TYR A 175      -2.056  10.881  -5.914  1.00 90.65           H  
ATOM   2778  CZ  TYR A 175      -1.973   9.187  -6.837  1.00 90.65           C  
ATOM   2779  N   LEU A 176       0.655   2.341  -7.999  1.00 92.87           N  
ATOM   2780  H   LEU A 176       0.991   2.923  -8.753  1.00 92.87           H  
ATOM   2781  CA  LEU A 176       0.894   0.902  -8.039  1.00 92.87           C  
ATOM   2782  HA  LEU A 176      -0.065   0.391  -7.963  1.00 92.87           H  
ATOM   2783  C   LEU A 176       1.706   0.445  -6.829  1.00 92.87           C  
ATOM   2784  CB  LEU A 176       1.599   0.503  -9.346  1.00 92.87           C  
ATOM   2785  HB2 LEU A 176       1.942  -0.529  -9.261  1.00 92.87           H  
ATOM   2786  HB3 LEU A 176       2.479   1.132  -9.480  1.00 92.87           H  
ATOM   2787  O   LEU A 176       1.454  -0.652  -6.346  1.00 92.87           O  
ATOM   2788  CG  LEU A 176       0.713   0.609 -10.595  1.00 92.87           C  
ATOM   2789  HG  LEU A 176       0.346   1.631 -10.685  1.00 92.87           H  
ATOM   2790  CD1 LEU A 176       1.535   0.274 -11.835  1.00 92.87           C  
ATOM   2791 HD11 LEU A 176       1.891  -0.755 -11.781  1.00 92.87           H  
ATOM   2792 HD12 LEU A 176       2.386   0.951 -11.906  1.00 92.87           H  
ATOM   2793 HD13 LEU A 176       0.929   0.396 -12.733  1.00 92.87           H  
ATOM   2794  CD2 LEU A 176      -0.481  -0.350 -10.550  1.00 92.87           C  
ATOM   2795 HD21 LEU A 176      -0.142  -1.372 -10.380  1.00 92.87           H  
ATOM   2796 HD22 LEU A 176      -1.173  -0.056  -9.761  1.00 92.87           H  
ATOM   2797 HD23 LEU A 176      -1.017  -0.310 -11.498  1.00 92.87           H  
ATOM   2798  N   GLY A 177       2.651   1.248  -6.330  1.00 91.88           N  
ATOM   2799  H   GLY A 177       2.780   2.164  -6.735  1.00 91.88           H  
ATOM   2800  CA  GLY A 177       3.455   0.897  -5.155  1.00 91.88           C  
ATOM   2801  HA2 GLY A 177       3.927  -0.074  -5.309  1.00 91.88           H  
ATOM   2802  HA3 GLY A 177       4.252   1.632  -5.040  1.00 91.88           H  
ATOM   2803  C   GLY A 177       2.677   0.840  -3.838  1.00 91.88           C  
ATOM   2804  O   GLY A 177       3.195   0.311  -2.855  1.00 91.88           O  
ATOM   2805  N   LEU A 178       1.433   1.327  -3.820  1.00 93.51           N  
ATOM   2806  H   LEU A 178       1.024   1.634  -4.691  1.00 93.51           H  
ATOM   2807  CA  LEU A 178       0.514   1.179  -2.698  1.00 93.51           C  
ATOM   2808  HA  LEU A 178       1.104   1.109  -1.784  1.00 93.51           H  
ATOM   2809  C   LEU A 178      -0.321  -0.107  -2.854  1.00 93.51           C  
ATOM   2810  CB  LEU A 178      -0.396   2.416  -2.587  1.00 93.51           C  
ATOM   2811  HB2 LEU A 178      -1.052   2.287  -1.725  1.00 93.51           H  
ATOM   2812  HB3 LEU A 178      -1.030   2.454  -3.473  1.00 93.51           H  
ATOM   2813  O   LEU A 178      -0.618  -0.524  -3.977  1.00 93.51           O  
ATOM   2814  CG  LEU A 178       0.344   3.759  -2.448  1.00 93.51           C  
ATOM   2815  HG  LEU A 178       0.996   3.915  -3.307  1.00 93.51           H  
ATOM   2816  CD1 LEU A 178      -0.677   4.895  -2.418  1.00 93.51           C  
ATOM   2817 HD11 LEU A 178      -1.305   4.848  -3.308  1.00 93.51           H  
ATOM   2818 HD12 LEU A 178      -0.161   5.854  -2.391  1.00 93.51           H  
ATOM   2819 HD13 LEU A 178      -1.308   4.805  -1.534  1.00 93.51           H  
ATOM   2820  CD2 LEU A 178       1.177   3.832  -1.168  1.00 93.51           C  
ATOM   2821 HD21 LEU A 178       1.977   3.093  -1.196  1.00 93.51           H  
ATOM   2822 HD22 LEU A 178       1.632   4.818  -1.077  1.00 93.51           H  
ATOM   2823 HD23 LEU A 178       0.540   3.651  -0.302  1.00 93.51           H  
ATOM   2824  N   PRO A 179      -0.750  -0.735  -1.747  1.00 93.43           N  
ATOM   2825  CA  PRO A 179      -1.740  -1.805  -1.792  1.00 93.43           C  
ATOM   2826  HA  PRO A 179      -1.318  -2.651  -2.334  1.00 93.43           H  
ATOM   2827  C   PRO A 179      -3.035  -1.344  -2.471  1.00 93.43           C  
ATOM   2828  CB  PRO A 179      -1.985  -2.203  -0.332  1.00 93.43           C  
ATOM   2829  HB2 PRO A 179      -2.821  -1.636   0.079  1.00 93.43           H  
ATOM   2830  HB3 PRO A 179      -2.172  -3.272  -0.230  1.00 93.43           H  
ATOM   2831  O   PRO A 179      -3.510  -0.237  -2.227  1.00 93.43           O  
ATOM   2832  CG  PRO A 179      -0.697  -1.770   0.368  1.00 93.43           C  
ATOM   2833  HG2 PRO A 179      -0.851  -1.573   1.429  1.00 93.43           H  
ATOM   2834  HG3 PRO A 179       0.076  -2.526   0.224  1.00 93.43           H  
ATOM   2835  CD  PRO A 179      -0.316  -0.500  -0.382  1.00 93.43           C  
ATOM   2836  HD2 PRO A 179       0.761  -0.344  -0.313  1.00 93.43           H  
ATOM   2837  HD3 PRO A 179      -0.856   0.355   0.026  1.00 93.43           H  
ATOM   2838  N   SER A 180      -3.638  -2.210  -3.285  1.00 92.78           N  
ATOM   2839  H   SER A 180      -3.219  -3.114  -3.447  1.00 92.78           H  
ATOM   2840  CA  SER A 180      -4.945  -1.950  -3.907  1.00 92.78           C  
ATOM   2841  HA  SER A 180      -4.936  -0.966  -4.375  1.00 92.78           H  
ATOM   2842  C   SER A 180      -6.078  -1.974  -2.876  1.00 92.78           C  
ATOM   2843  CB  SER A 180      -5.194  -3.015  -4.985  1.00 92.78           C  
ATOM   2844  HB2 SER A 180      -6.170  -2.857  -5.444  1.00 92.78           H  
ATOM   2845  HB3 SER A 180      -4.422  -2.938  -5.751  1.00 92.78           H  
ATOM   2846  O   SER A 180      -7.058  -1.235  -2.985  1.00 92.78           O  
ATOM   2847  OG  SER A 180      -5.144  -4.304  -4.391  1.00 92.78           O  
ATOM   2848  HG  SER A 180      -4.925  -4.989  -5.027  1.00 92.78           H  
ATOM   2849  N   GLN A 181      -5.954  -2.849  -1.877  1.00 94.80           N  
ATOM   2850  H   GLN A 181      -5.139  -3.446  -1.884  1.00 94.80           H  
ATOM   2851  CA  GLN A 181      -6.960  -3.129  -0.863  1.00 94.80           C  
ATOM   2852  HA  GLN A 181      -7.544  -2.226  -0.686  1.00 94.80           H  
ATOM   2853  C   GLN A 181      -6.279  -3.537   0.453  1.00 94.80           C  
ATOM   2854  CB  GLN A 181      -7.896  -4.254  -1.347  1.00 94.80           C  
ATOM   2855  HB2 GLN A 181      -7.314  -5.174  -1.410  1.00 94.80           H  
ATOM   2856  HB3 GLN A 181      -8.682  -4.395  -0.605  1.00 94.80           H  
ATOM   2857  O   GLN A 181      -5.172  -4.082   0.450  1.00 94.80           O  
ATOM   2858  CG  GLN A 181      -8.547  -4.007  -2.724  1.00 94.80           C  
ATOM   2859  HG2 GLN A 181      -9.146  -3.097  -2.694  1.00 94.80           H  
ATOM   2860  HG3 GLN A 181      -7.771  -3.886  -3.479  1.00 94.80           H  
ATOM   2861  CD  GLN A 181      -9.431  -5.146  -3.209  1.00 94.80           C  
ATOM   2862  NE2 GLN A 181      -9.856  -5.116  -4.451  1.00 94.80           N  
ATOM   2863 HE21 GLN A 181      -9.548  -4.394  -5.087  1.00 94.80           H  
ATOM   2864 HE22 GLN A 181     -10.389  -5.923  -4.743  1.00 94.80           H  
ATOM   2865  OE1 GLN A 181      -9.768  -6.073  -2.501  1.00 94.80           O  
ATOM   2866  N   LEU A 182      -6.959  -3.293   1.572  1.00 97.03           N  
ATOM   2867  H   LEU A 182      -7.846  -2.819   1.479  1.00 97.03           H  
ATOM   2868  CA  LEU A 182      -6.586  -3.751   2.909  1.00 97.03           C  
ATOM   2869  HA  LEU A 182      -5.563  -4.127   2.898  1.00 97.03           H  
ATOM   2870  C   LEU A 182      -7.517  -4.890   3.318  1.00 97.03           C  
ATOM   2871  CB  LEU A 182      -6.677  -2.602   3.933  1.00 97.03           C  
ATOM   2872  HB2 LEU A 182      -7.728  -2.359   4.088  1.00 97.03           H  
ATOM   2873  HB3 LEU A 182      -6.278  -2.957   4.883  1.00 97.03           H  
ATOM   2874  O   LEU A 182      -8.731  -4.696   3.403  1.00 97.03           O  
ATOM   2875  CG  LEU A 182      -5.955  -1.307   3.541  1.00 97.03           C  
ATOM   2876  HG  LEU A 182      -6.401  -0.945   2.615  1.00 97.03           H  
ATOM   2877  CD1 LEU A 182      -6.167  -0.242   4.616  1.00 97.03           C  
ATOM   2878 HD11 LEU A 182      -7.230  -0.010   4.685  1.00 97.03           H  
ATOM   2879 HD12 LEU A 182      -5.633   0.671   4.353  1.00 97.03           H  
ATOM   2880 HD13 LEU A 182      -5.805  -0.602   5.579  1.00 97.03           H  
ATOM   2881  CD2 LEU A 182      -4.455  -1.496   3.343  1.00 97.03           C  
ATOM   2882 HD21 LEU A 182      -4.011  -1.851   4.273  1.00 97.03           H  
ATOM   2883 HD22 LEU A 182      -3.991  -0.550   3.065  1.00 97.03           H  
ATOM   2884 HD23 LEU A 182      -4.277  -2.213   2.541  1.00 97.03           H  
ATOM   2885  N   PHE A 183      -6.944  -6.053   3.595  1.00 97.81           N  
ATOM   2886  H   PHE A 183      -5.943  -6.137   3.485  1.00 97.81           H  
ATOM   2887  CA  PHE A 183      -7.641  -7.218   4.124  1.00 97.81           C  
ATOM   2888  HA  PHE A 183      -8.706  -7.163   3.897  1.00 97.81           H  
ATOM   2889  C   PHE A 183      -7.462  -7.228   5.637  1.00 97.81           C  
ATOM   2890  CB  PHE A 183      -7.075  -8.490   3.480  1.00 97.81           C  
ATOM   2891  HB2 PHE A 183      -5.986  -8.470   3.510  1.00 97.81           H  
ATOM   2892  HB3 PHE A 183      -7.397  -9.342   4.079  1.00 97.81           H  
ATOM   2893  O   PHE A 183      -6.338  -7.368   6.116  1.00 97.81           O  
ATOM   2894  CG  PHE A 183      -7.525  -8.716   2.052  1.00 97.81           C  
ATOM   2895  CD1 PHE A 183      -8.349  -9.815   1.746  1.00 97.81           C  
ATOM   2896  HD1 PHE A 183      -8.634 -10.516   2.517  1.00 97.81           H  
ATOM   2897  CD2 PHE A 183      -7.126  -7.839   1.024  1.00 97.81           C  
ATOM   2898  HD2 PHE A 183      -6.456  -7.017   1.230  1.00 97.81           H  
ATOM   2899  CE1 PHE A 183      -8.793 -10.023   0.430  1.00 97.81           C  
ATOM   2900  HE1 PHE A 183      -9.416 -10.874   0.198  1.00 97.81           H  
ATOM   2901  CE2 PHE A 183      -7.589  -8.037  -0.287  1.00 97.81           C  
ATOM   2902  HE2 PHE A 183      -7.294  -7.365  -1.079  1.00 97.81           H  
ATOM   2903  CZ  PHE A 183      -8.421  -9.126  -0.584  1.00 97.81           C  
ATOM   2904  HZ  PHE A 183      -8.764  -9.281  -1.597  1.00 97.81           H  
ATOM   2905  N   ILE A 184      -8.552  -7.041   6.378  1.00 98.42           N  
ATOM   2906  H   ILE A 184      -9.446  -6.967   5.913  1.00 98.42           H  
ATOM   2907  CA  ILE A 184      -8.547  -6.977   7.840  1.00 98.42           C  
ATOM   2908  HA  ILE A 184      -7.525  -6.826   8.188  1.00 98.42           H  
ATOM   2909  C   ILE A 184      -9.043  -8.311   8.381  1.00 98.42           C  
ATOM   2910  CB  ILE A 184      -9.398  -5.802   8.372  1.00 98.42           C  
ATOM   2911  HB  ILE A 184     -10.445  -5.996   8.141  1.00 98.42           H  
ATOM   2912  O   ILE A 184     -10.204  -8.678   8.179  1.00 98.42           O  
ATOM   2913  CG1 ILE A 184      -8.996  -4.462   7.714  1.00 98.42           C  
ATOM   2914 HG12 ILE A 184      -7.974  -4.211   7.999  1.00 98.42           H  
ATOM   2915 HG13 ILE A 184      -9.031  -4.558   6.629  1.00 98.42           H  
ATOM   2916  CG2 ILE A 184      -9.233  -5.724   9.904  1.00 98.42           C  
ATOM   2917 HG21 ILE A 184      -9.824  -4.911  10.324  1.00 98.42           H  
ATOM   2918 HG22 ILE A 184      -8.185  -5.564  10.156  1.00 98.42           H  
ATOM   2919 HG23 ILE A 184      -9.564  -6.650  10.375  1.00 98.42           H  
ATOM   2920  CD1 ILE A 184      -9.912  -3.289   8.078  1.00 98.42           C  
ATOM   2921 HD11 ILE A 184      -9.826  -3.042   9.136  1.00 98.42           H  
ATOM   2922 HD12 ILE A 184      -9.604  -2.417   7.500  1.00 98.42           H  
ATOM   2923 HD13 ILE A 184     -10.947  -3.531   7.836  1.00 98.42           H  
ATOM   2924  N   TYR A 185      -8.166  -9.006   9.088  1.00 98.45           N  
ATOM   2925  H   TYR A 185      -7.238  -8.624   9.204  1.00 98.45           H  
ATOM   2926  CA  TYR A 185      -8.429 -10.252   9.787  1.00 98.45           C  
ATOM   2927  HA  TYR A 185      -9.340 -10.695   9.382  1.00 98.45           H  
ATOM   2928  C   TYR A 185      -8.644  -9.971  11.273  1.00 98.45           C  
ATOM   2929  CB  TYR A 185      -7.280 -11.238   9.550  1.00 98.45           C  
ATOM   2930  HB2 TYR A 185      -7.498 -12.165  10.080  1.00 98.45           H  
ATOM   2931  HB3 TYR A 185      -6.368 -10.823   9.980  1.00 98.45           H  
ATOM   2932  O   TYR A 185      -8.026  -9.063  11.834  1.00 98.45           O  
ATOM   2933  CG  TYR A 185      -7.032 -11.553   8.087  1.00 98.45           C  
ATOM   2934  CD1 TYR A 185      -7.625 -12.686   7.503  1.00 98.45           C  
ATOM   2935  HD1 TYR A 185      -8.225 -13.353   8.104  1.00 98.45           H  
ATOM   2936  CD2 TYR A 185      -6.242 -10.695   7.296  1.00 98.45           C  
ATOM   2937  HD2 TYR A 185      -5.787  -9.820   7.737  1.00 98.45           H  
ATOM   2938  CE1 TYR A 185      -7.438 -12.947   6.133  1.00 98.45           C  
ATOM   2939  HE1 TYR A 185      -7.913 -13.795   5.663  1.00 98.45           H  
ATOM   2940  CE2 TYR A 185      -6.063 -10.951   5.927  1.00 98.45           C  
ATOM   2941  HE2 TYR A 185      -5.496 -10.260   5.322  1.00 98.45           H  
ATOM   2942  OH  TYR A 185      -6.508 -12.340   4.017  1.00 98.45           O  
ATOM   2943  HH  TYR A 185      -5.984 -11.677   3.561  1.00 98.45           H  
ATOM   2944  CZ  TYR A 185      -6.657 -12.086   5.343  1.00 98.45           C  
ATOM   2945  N   CYS A 186      -9.538 -10.731  11.896  1.00 98.45           N  
ATOM   2946  H   CYS A 186      -9.984 -11.475  11.377  1.00 98.45           H  
ATOM   2947  CA  CYS A 186      -9.876 -10.597  13.309  1.00 98.45           C  
ATOM   2948  HA  CYS A 186      -9.066 -10.091  13.835  1.00 98.45           H  
ATOM   2949  C   CYS A 186     -10.061 -11.986  13.917  1.00 98.45           C  
ATOM   2950  CB  CYS A 186     -11.146  -9.746  13.416  1.00 98.45           C  
ATOM   2951  HB2 CYS A 186     -11.986 -10.301  12.998  1.00 98.45           H  
ATOM   2952  HB3 CYS A 186     -10.999  -8.823  12.855  1.00 98.45           H  
ATOM   2953  O   CYS A 186     -10.944 -12.728  13.502  1.00 98.45           O  
ATOM   2954  SG  CYS A 186     -11.471  -9.334  15.150  1.00 98.45           S  
ATOM   2955  HG  CYS A 186     -12.665  -8.766  14.963  1.00 98.45           H  
ATOM   2956  N   ASP A 187      -9.259 -12.354  14.908  1.00 98.00           N  
ATOM   2957  H   ASP A 187      -8.615 -11.679  15.295  1.00 98.00           H  
ATOM   2958  CA  ASP A 187      -9.226 -13.722  15.454  1.00 98.00           C  
ATOM   2959  HA  ASP A 187      -9.137 -14.415  14.618  1.00 98.00           H  
ATOM   2960  C   ASP A 187     -10.487 -14.139  16.240  1.00 98.00           C  
ATOM   2961  CB  ASP A 187      -7.969 -13.873  16.319  1.00 98.00           C  
ATOM   2962  HB2 ASP A 187      -7.115 -13.436  15.802  1.00 98.00           H  
ATOM   2963  HB3 ASP A 187      -7.770 -14.937  16.442  1.00 98.00           H  
ATOM   2964  O   ASP A 187     -10.611 -15.287  16.673  1.00 98.00           O  
ATOM   2965  CG  ASP A 187      -8.120 -13.238  17.706  1.00 98.00           C  
ATOM   2966  OD1 ASP A 187      -8.781 -12.183  17.839  1.00 98.00           O  
ATOM   2967  OD2 ASP A 187      -7.657 -13.866  18.684  1.00 98.00           O  
ATOM   2968  N   ILE A 188     -11.414 -13.204  16.456  1.00 98.01           N  
ATOM   2969  H   ILE A 188     -11.193 -12.269  16.146  1.00 98.01           H  
ATOM   2970  CA  ILE A 188     -12.627 -13.427  17.241  1.00 98.01           C  
ATOM   2971  HA  ILE A 188     -12.353 -14.145  18.014  1.00 98.01           H  
ATOM   2972  C   ILE A 188     -13.764 -14.068  16.439  1.00 98.01           C  
ATOM   2973  CB  ILE A 188     -13.048 -12.095  17.903  1.00 98.01           C  
ATOM   2974  HB  ILE A 188     -12.146 -11.571  18.222  1.00 98.01           H  
ATOM   2975  O   ILE A 188     -14.704 -14.588  17.041  1.00 98.01           O  
ATOM   2976  CG1 ILE A 188     -13.948 -12.252  19.138  1.00 98.01           C  
ATOM   2977 HG12 ILE A 188     -14.125 -11.267  19.570  1.00 98.01           H  
ATOM   2978 HG13 ILE A 188     -14.912 -12.665  18.843  1.00 98.01           H  
ATOM   2979  CG2 ILE A 188     -13.803 -11.202  16.911  1.00 98.01           C  
ATOM   2980 HG21 ILE A 188     -13.916 -10.197  17.318  1.00 98.01           H  
ATOM   2981 HG22 ILE A 188     -14.785 -11.635  16.719  1.00 98.01           H  
ATOM   2982 HG23 ILE A 188     -13.265 -11.158  15.965  1.00 98.01           H  
ATOM   2983  CD1 ILE A 188     -13.345 -13.135  20.222  1.00 98.01           C  
ATOM   2984 HD11 ILE A 188     -12.394 -12.727  20.564  1.00 98.01           H  
ATOM   2985 HD12 ILE A 188     -13.215 -14.153  19.856  1.00 98.01           H  
ATOM   2986 HD13 ILE A 188     -14.058 -13.175  21.045  1.00 98.01           H  
ATOM   2987  N   ILE A 189     -13.714 -14.004  15.105  1.00 98.31           N  
ATOM   2988  H   ILE A 189     -12.868 -13.659  14.673  1.00 98.31           H  
ATOM   2989  CA  ILE A 189     -14.780 -14.510  14.233  1.00 98.31           C  
ATOM   2990  HA  ILE A 189     -15.711 -14.505  14.799  1.00 98.31           H  
ATOM   2991  C   ILE A 189     -14.543 -15.957  13.819  1.00 98.31           C  
ATOM   2992  CB  ILE A 189     -15.016 -13.621  12.995  1.00 98.31           C  
ATOM   2993  HB  ILE A 189     -15.825 -14.078  12.426  1.00 98.31           H  
ATOM   2994  O   ILE A 189     -13.407 -16.432  13.770  1.00 98.31           O  
ATOM   2995  CG1 ILE A 189     -13.791 -13.503  12.069  1.00 98.31           C  
ATOM   2996 HG12 ILE A 189     -13.099 -12.769  12.482  1.00 98.31           H  
ATOM   2997 HG13 ILE A 189     -13.285 -14.465  11.983  1.00 98.31           H  
ATOM   2998  CG2 ILE A 189     -15.500 -12.236  13.441  1.00 98.31           C  
ATOM   2999 HG21 ILE A 189     -16.376 -12.381  14.073  1.00 98.31           H  
ATOM   3000 HG22 ILE A 189     -15.798 -11.640  12.578  1.00 98.31           H  
ATOM   3001 HG23 ILE A 189     -14.721 -11.715  13.997  1.00 98.31           H  
ATOM   3002  CD1 ILE A 189     -14.178 -13.050  10.664  1.00 98.31           C  
ATOM   3003 HD11 ILE A 189     -14.888 -13.758  10.236  1.00 98.31           H  
ATOM   3004 HD12 ILE A 189     -14.616 -12.053  10.697  1.00 98.31           H  
ATOM   3005 HD13 ILE A 189     -13.295 -13.016  10.026  1.00 98.31           H  
ATOM   3006  N   GLU A 190     -15.624 -16.650  13.474  1.00 97.76           N  
ATOM   3007  H   GLU A 190     -16.535 -16.220  13.553  1.00 97.76           H  
ATOM   3008  CA  GLU A 190     -15.521 -17.939  12.795  1.00 97.76           C  
ATOM   3009  HA  GLU A 190     -14.925 -18.604  13.420  1.00 97.76           H  
ATOM   3010  C   GLU A 190     -14.832 -17.768  11.429  1.00 97.76           C  
ATOM   3011  CB  GLU A 190     -16.899 -18.579  12.615  1.00 97.76           C  
ATOM   3012  HB2 GLU A 190     -16.778 -19.472  12.002  1.00 97.76           H  
ATOM   3013  HB3 GLU A 190     -17.556 -17.881  12.096  1.00 97.76           H  
ATOM   3014  O   GLU A 190     -15.081 -16.769  10.741  1.00 97.76           O  
ATOM   3015  CG  GLU A 190     -17.521 -18.986  13.958  1.00 97.76           C  
ATOM   3016  HG2 GLU A 190     -16.805 -19.607  14.497  1.00 97.76           H  
ATOM   3017  HG3 GLU A 190     -17.706 -18.091  14.553  1.00 97.76           H  
ATOM   3018  CD  GLU A 190     -18.834 -19.764  13.792  1.00 97.76           C  
ATOM   3019  OE1 GLU A 190     -19.307 -20.293  14.819  1.00 97.76           O  
ATOM   3020  OE2 GLU A 190     -19.351 -19.826  12.653  1.00 97.76           O  
ATOM   3021  N   PRO A 191     -13.980 -18.719  11.000  1.00 98.18           N  
ATOM   3022  CA  PRO A 191     -13.377 -18.676   9.674  1.00 98.18           C  
ATOM   3023  HA  PRO A 191     -12.728 -17.802   9.627  1.00 98.18           H  
ATOM   3024  C   PRO A 191     -14.431 -18.594   8.561  1.00 98.18           C  
ATOM   3025  CB  PRO A 191     -12.522 -19.943   9.564  1.00 98.18           C  
ATOM   3026  HB2 PRO A 191     -11.626 -19.774   8.967  1.00 98.18           H  
ATOM   3027  HB3 PRO A 191     -13.110 -20.762   9.150  1.00 98.18           H  
ATOM   3028  O   PRO A 191     -15.399 -19.349   8.545  1.00 98.18           O  
ATOM   3029  CG  PRO A 191     -12.183 -20.264  11.018  1.00 98.18           C  
ATOM   3030  HG2 PRO A 191     -11.965 -21.323  11.160  1.00 98.18           H  
ATOM   3031  HG3 PRO A 191     -11.344 -19.649  11.343  1.00 98.18           H  
ATOM   3032  CD  PRO A 191     -13.447 -19.841  11.762  1.00 98.18           C  
ATOM   3033  HD2 PRO A 191     -13.187 -19.555  12.781  1.00 98.18           H  
ATOM   3034  HD3 PRO A 191     -14.173 -20.655  11.764  1.00 98.18           H  
ATOM   3035  N   GLN A 192     -14.211 -17.691   7.612  1.00 97.14           N  
ATOM   3036  H   GLN A 192     -13.379 -17.123   7.686  1.00 97.14           H  
ATOM   3037  CA  GLN A 192     -15.038 -17.465   6.431  1.00 97.14           C  
ATOM   3038  HA  GLN A 192     -15.986 -17.991   6.544  1.00 97.14           H  
ATOM   3039  C   GLN A 192     -14.343 -18.001   5.177  1.00 97.14           C  
ATOM   3040  CB  GLN A 192     -15.322 -15.961   6.276  1.00 97.14           C  
ATOM   3041  HB2 GLN A 192     -14.385 -15.440   6.080  1.00 97.14           H  
ATOM   3042  HB3 GLN A 192     -15.973 -15.815   5.415  1.00 97.14           H  
ATOM   3043  O   GLN A 192     -13.112 -18.039   5.112  1.00 97.14           O  
ATOM   3044  CG  GLN A 192     -15.983 -15.320   7.504  1.00 97.14           C  
ATOM   3045  HG2 GLN A 192     -16.207 -14.282   7.260  1.00 97.14           H  
ATOM   3046  HG3 GLN A 192     -15.287 -15.327   8.343  1.00 97.14           H  
ATOM   3047  CD  GLN A 192     -17.283 -16.011   7.901  1.00 97.14           C  
ATOM   3048  NE2 GLN A 192     -17.384 -16.540   9.099  1.00 97.14           N  
ATOM   3049 HE21 GLN A 192     -16.581 -16.566   9.711  1.00 97.14           H  
ATOM   3050 HE22 GLN A 192     -18.202 -17.102   9.288  1.00 97.14           H  
ATOM   3051  OE1 GLN A 192     -18.223 -16.089   7.128  1.00 97.14           O  
ATOM   3052  N   ILE A 193     -15.127 -18.370   4.163  1.00 97.34           N  
ATOM   3053  H   ILE A 193     -16.128 -18.289   4.270  1.00 97.34           H  
ATOM   3054  CA  ILE A 193     -14.598 -18.746   2.846  1.00 97.34           C  
ATOM   3055  HA  ILE A 193     -13.763 -19.433   2.986  1.00 97.34           H  
ATOM   3056  C   ILE A 193     -14.079 -17.487   2.145  1.00 97.34           C  
ATOM   3057  CB  ILE A 193     -15.666 -19.461   1.982  1.00 97.34           C  
ATOM   3058  HB  ILE A 193     -16.512 -18.785   1.855  1.00 97.34           H  
ATOM   3059  O   ILE A 193     -14.833 -16.540   1.913  1.00 97.34           O  
ATOM   3060  CG1 ILE A 193     -16.172 -20.759   2.650  1.00 97.34           C  
ATOM   3061 HG12 ILE A 193     -16.390 -20.573   3.702  1.00 97.34           H  
ATOM   3062 HG13 ILE A 193     -15.391 -21.517   2.582  1.00 97.34           H  
ATOM   3063  CG2 ILE A 193     -15.088 -19.791   0.590  1.00 97.34           C  
ATOM   3064 HG21 ILE A 193     -14.815 -18.881   0.056  1.00 97.34           H  
ATOM   3065 HG22 ILE A 193     -14.202 -20.418   0.687  1.00 97.34           H  
ATOM   3066 HG23 ILE A 193     -15.824 -20.312  -0.022  1.00 97.34           H  
ATOM   3067  CD1 ILE A 193     -17.445 -21.340   2.028  1.00 97.34           C  
ATOM   3068 HD11 ILE A 193     -17.783 -22.185   2.628  1.00 97.34           H  
ATOM   3069 HD12 ILE A 193     -17.253 -21.691   1.014  1.00 97.34           H  
ATOM   3070 HD13 ILE A 193     -18.229 -20.583   2.011  1.00 97.34           H  
ATOM   3071  N   VAL A 194     -12.802 -17.493   1.766  1.00 94.15           N  
ATOM   3072  H   VAL A 194     -12.234 -18.288   2.021  1.00 94.15           H  
ATOM   3073  CA  VAL A 194     -12.165 -16.439   0.971  1.00 94.15           C  
ATOM   3074  HA  VAL A 194     -12.931 -15.795   0.538  1.00 94.15           H  
ATOM   3075  C   VAL A 194     -11.394 -17.100  -0.161  1.00 94.15           C  
ATOM   3076  CB  VAL A 194     -11.241 -15.562   1.835  1.00 94.15           C  
ATOM   3077  HB  VAL A 194     -10.434 -16.170   2.243  1.00 94.15           H  
ATOM   3078  O   VAL A 194     -10.309 -17.635   0.046  1.00 94.15           O  
ATOM   3079  CG1 VAL A 194     -10.627 -14.424   1.004  1.00 94.15           C  
ATOM   3080 HG11 VAL A 194      -9.968 -13.828   1.635  1.00 94.15           H  
ATOM   3081 HG12 VAL A 194     -10.026 -14.834   0.193  1.00 94.15           H  
ATOM   3082 HG13 VAL A 194     -11.412 -13.790   0.593  1.00 94.15           H  
ATOM   3083  CG2 VAL A 194     -12.003 -14.925   3.002  1.00 94.15           C  
ATOM   3084 HG21 VAL A 194     -12.845 -14.341   2.630  1.00 94.15           H  
ATOM   3085 HG22 VAL A 194     -11.325 -14.287   3.569  1.00 94.15           H  
ATOM   3086 HG23 VAL A 194     -12.378 -15.698   3.673  1.00 94.15           H  
ATOM   3087  N   GLY A 195     -11.962 -17.074  -1.368  1.00 93.80           N  
ATOM   3088  H   GLY A 195     -12.893 -16.694  -1.458  1.00 93.80           H  
ATOM   3089  CA  GLY A 195     -11.396 -17.813  -2.495  1.00 93.80           C  
ATOM   3090  HA2 GLY A 195     -10.378 -17.470  -2.682  1.00 93.80           H  
ATOM   3091  HA3 GLY A 195     -11.992 -17.644  -3.391  1.00 93.80           H  
ATOM   3092  C   GLY A 195     -11.376 -19.315  -2.205  1.00 93.80           C  
ATOM   3093  O   GLY A 195     -12.428 -19.919  -2.010  1.00 93.80           O  
ATOM   3094  N   ASP A 196     -10.182 -19.897  -2.175  1.00 94.69           N  
ATOM   3095  H   ASP A 196      -9.350 -19.338  -2.298  1.00 94.69           H  
ATOM   3096  CA  ASP A 196      -9.910 -21.316  -1.936  1.00 94.69           C  
ATOM   3097  HA  ASP A 196     -10.824 -21.879  -2.124  1.00 94.69           H  
ATOM   3098  C   ASP A 196      -9.497 -21.644  -0.487  1.00 94.69           C  
ATOM   3099  CB  ASP A 196      -8.863 -21.791  -2.962  1.00 94.69           C  
ATOM   3100  HB2 ASP A 196      -8.733 -22.868  -2.856  1.00 94.69           H  
ATOM   3101  HB3 ASP A 196      -9.252 -21.610  -3.964  1.00 94.69           H  
ATOM   3102  O   ASP A 196      -9.173 -22.794  -0.190  1.00 94.69           O  
ATOM   3103  CG  ASP A 196      -7.492 -21.102  -2.842  1.00 94.69           C  
ATOM   3104  OD1 ASP A 196      -7.456 -19.908  -2.457  1.00 94.69           O  
ATOM   3105  OD2 ASP A 196      -6.491 -21.756  -3.206  1.00 94.69           O  
ATOM   3106  N   VAL A 197      -9.532 -20.670   0.435  1.00 95.24           N  
ATOM   3107  H   VAL A 197      -9.798 -19.742   0.139  1.00 95.24           H  
ATOM   3108  CA  VAL A 197      -9.122 -20.859   1.839  1.00 95.24           C  
ATOM   3109  HA  VAL A 197      -8.949 -21.923   2.001  1.00 95.24           H  
ATOM   3110  C   VAL A 197     -10.204 -20.457   2.846  1.00 95.24           C  
ATOM   3111  CB  VAL A 197      -7.783 -20.154   2.145  1.00 95.24           C  
ATOM   3112  HB  VAL A 197      -7.532 -20.362   3.185  1.00 95.24           H  
ATOM   3113  O   VAL A 197     -11.034 -19.586   2.590  1.00 95.24           O  
ATOM   3114  CG1 VAL A 197      -6.644 -20.710   1.281  1.00 95.24           C  
ATOM   3115 HG11 VAL A 197      -6.806 -20.459   0.233  1.00 95.24           H  
ATOM   3116 HG12 VAL A 197      -6.601 -21.795   1.374  1.00 95.24           H  
ATOM   3117 HG13 VAL A 197      -5.692 -20.284   1.599  1.00 95.24           H  
ATOM   3118  CG2 VAL A 197      -7.830 -18.631   1.975  1.00 95.24           C  
ATOM   3119 HG21 VAL A 197      -7.981 -18.383   0.925  1.00 95.24           H  
ATOM   3120 HG22 VAL A 197      -6.887 -18.196   2.304  1.00 95.24           H  
ATOM   3121 HG23 VAL A 197      -8.644 -18.205   2.563  1.00 95.24           H  
ATOM   3122  N   MET A 198     -10.167 -21.074   4.032  1.00 97.47           N  
ATOM   3123  H   MET A 198      -9.447 -21.766   4.178  1.00 97.47           H  
ATOM   3124  CA  MET A 198     -10.950 -20.663   5.205  1.00 97.47           C  
ATOM   3125  HA  MET A 198     -11.832 -20.110   4.881  1.00 97.47           H  
ATOM   3126  C   MET A 198     -10.101 -19.752   6.093  1.00 97.47           C  
ATOM   3127  CB  MET A 198     -11.412 -21.888   6.010  1.00 97.47           C  
ATOM   3128  HB2 MET A 198     -10.546 -22.501   6.259  1.00 97.47           H  
ATOM   3129  HB3 MET A 198     -11.864 -21.551   6.943  1.00 97.47           H  
ATOM   3130  O   MET A 198      -9.017 -20.152   6.520  1.00 97.47           O  
ATOM   3131  CG  MET A 198     -12.426 -22.755   5.260  1.00 97.47           C  
ATOM   3132  HG2 MET A 198     -11.977 -23.088   4.325  1.00 97.47           H  
ATOM   3133  HG3 MET A 198     -12.640 -23.640   5.859  1.00 97.47           H  
ATOM   3134  SD  MET A 198     -13.993 -21.937   4.873  1.00 97.47           S  
ATOM   3135  CE  MET A 198     -14.769 -21.809   6.504  1.00 97.47           C  
ATOM   3136  HE1 MET A 198     -15.747 -21.340   6.406  1.00 97.47           H  
ATOM   3137  HE2 MET A 198     -14.889 -22.802   6.938  1.00 97.47           H  
ATOM   3138  HE3 MET A 198     -14.151 -21.195   7.159  1.00 97.47           H  
ATOM   3139  N   THR A 199     -10.569 -18.540   6.391  1.00 97.15           N  
ATOM   3140  H   THR A 199     -11.455 -18.252   6.001  1.00 97.15           H  
ATOM   3141  CA  THR A 199      -9.784 -17.554   7.153  1.00 97.15           C  
ATOM   3142  HA  THR A 199      -9.184 -18.085   7.893  1.00 97.15           H  
ATOM   3143  C   THR A 199     -10.657 -16.559   7.915  1.00 97.15           C  
ATOM   3144  CB  THR A 199      -8.809 -16.827   6.217  1.00 97.15           C  
ATOM   3145  HB  THR A 199      -8.201 -17.571   5.704  1.00 97.15           H  
ATOM   3146  O   THR A 199     -11.807 -16.320   7.564  1.00 97.15           O  
ATOM   3147  CG2 THR A 199      -9.508 -15.965   5.168  1.00 97.15           C  
ATOM   3148 HG21 THR A 199     -10.070 -15.162   5.645  1.00 97.15           H  
ATOM   3149 HG22 THR A 199      -8.773 -15.549   4.479  1.00 97.15           H  
ATOM   3150 HG23 THR A 199     -10.195 -16.586   4.592  1.00 97.15           H  
ATOM   3151  OG1 THR A 199      -7.953 -16.011   6.979  1.00 97.15           O  
ATOM   3152  HG1 THR A 199      -7.199 -15.786   6.429  1.00 97.15           H  
ATOM   3153  N   SER A 200     -10.119 -15.939   8.961  1.00 97.51           N  
ATOM   3154  H   SER A 200      -9.138 -16.085   9.151  1.00 97.51           H  
ATOM   3155  CA  SER A 200     -10.820 -14.984   9.827  1.00 97.51           C  
ATOM   3156  HA  SER A 200     -11.855 -15.311   9.929  1.00 97.51           H  
ATOM   3157  C   SER A 200     -10.873 -13.558   9.248  1.00 97.51           C  
ATOM   3158  CB  SER A 200     -10.200 -15.040  11.222  1.00 97.51           C  
ATOM   3159  HB2 SER A 200     -10.717 -14.329  11.866  1.00 97.51           H  
ATOM   3160  HB3 SER A 200     -10.338 -16.039  11.636  1.00 97.51           H  
ATOM   3161  O   SER A 200     -10.687 -12.566   9.955  1.00 97.51           O  
ATOM   3162  OG  SER A 200      -8.814 -14.747  11.159  1.00 97.51           O  
ATOM   3163  HG  SER A 200      -8.500 -14.605  12.055  1.00 97.51           H  
ATOM   3164  N   LEU A 201     -11.129 -13.436   7.941  1.00 98.11           N  
ATOM   3165  H   LEU A 201     -11.359 -14.279   7.434  1.00 98.11           H  
ATOM   3166  CA  LEU A 201     -11.271 -12.150   7.256  1.00 98.11           C  
ATOM   3167  HA  LEU A 201     -10.457 -11.500   7.577  1.00 98.11           H  
ATOM   3168  C   LEU A 201     -12.608 -11.492   7.624  1.00 98.11           C  
ATOM   3169  CB  LEU A 201     -11.159 -12.369   5.738  1.00 98.11           C  
ATOM   3170  HB2 LEU A 201     -11.975 -13.024   5.432  1.00 98.11           H  
ATOM   3171  HB3 LEU A 201     -10.218 -12.874   5.519  1.00 98.11           H  
ATOM   3172  O   LEU A 201     -13.671 -12.005   7.283  1.00 98.11           O  
ATOM   3173  CG  LEU A 201     -11.226 -11.076   4.907  1.00 98.11           C  
ATOM   3174  HG  LEU A 201     -12.109 -10.496   5.176  1.00 98.11           H  
ATOM   3175  CD1 LEU A 201      -9.985 -10.208   5.094  1.00 98.11           C  
ATOM   3176 HD11 LEU A 201     -10.069  -9.301   4.495  1.00 98.11           H  
ATOM   3177 HD12 LEU A 201      -9.101 -10.772   4.797  1.00 98.11           H  
ATOM   3178 HD13 LEU A 201      -9.871  -9.930   6.141  1.00 98.11           H  
ATOM   3179  CD2 LEU A 201     -11.311 -11.420   3.424  1.00 98.11           C  
ATOM   3180 HD21 LEU A 201     -12.241 -11.953   3.224  1.00 98.11           H  
ATOM   3181 HD22 LEU A 201     -11.290 -10.507   2.830  1.00 98.11           H  
ATOM   3182 HD23 LEU A 201     -10.466 -12.048   3.139  1.00 98.11           H  
ATOM   3183  N   ILE A 202     -12.561 -10.325   8.270  1.00 98.34           N  
ATOM   3184  H   ILE A 202     -11.653  -9.949   8.504  1.00 98.34           H  
ATOM   3185  CA  ILE A 202     -13.764  -9.602   8.715  1.00 98.34           C  
ATOM   3186  HA  ILE A 202     -14.594 -10.309   8.709  1.00 98.34           H  
ATOM   3187  C   ILE A 202     -14.175  -8.474   7.758  1.00 98.34           C  
ATOM   3188  CB  ILE A 202     -13.592  -9.142  10.183  1.00 98.34           C  
ATOM   3189  HB  ILE A 202     -13.325 -10.022  10.767  1.00 98.34           H  
ATOM   3190  O   ILE A 202     -15.352  -8.108   7.678  1.00 98.34           O  
ATOM   3191  CG1 ILE A 202     -14.919  -8.602  10.761  1.00 98.34           C  
ATOM   3192 HG12 ILE A 202     -15.722  -9.293  10.506  1.00 98.34           H  
ATOM   3193 HG13 ILE A 202     -15.153  -7.638  10.311  1.00 98.34           H  
ATOM   3194  CG2 ILE A 202     -12.452  -8.122  10.346  1.00 98.34           C  
ATOM   3195 HG21 ILE A 202     -11.498  -8.635  10.231  1.00 98.34           H  
ATOM   3196 HG22 ILE A 202     -12.449  -7.696  11.349  1.00 98.34           H  
ATOM   3197 HG23 ILE A 202     -12.531  -7.318   9.613  1.00 98.34           H  
ATOM   3198  CD1 ILE A 202     -14.918  -8.450  12.289  1.00 98.34           C  
ATOM   3199 HD11 ILE A 202     -14.254  -7.645  12.602  1.00 98.34           H  
ATOM   3200 HD12 ILE A 202     -14.602  -9.383  12.756  1.00 98.34           H  
ATOM   3201 HD13 ILE A 202     -15.927  -8.214  12.626  1.00 98.34           H  
ATOM   3202  N   ARG A 203     -13.221  -7.886   7.022  1.00 97.66           N  
ATOM   3203  H   ARG A 203     -12.272  -8.214   7.131  1.00 97.66           H  
ATOM   3204  CA  ARG A 203     -13.485  -6.769   6.101  1.00 97.66           C  
ATOM   3205  HA  ARG A 203     -14.424  -6.975   5.587  1.00 97.66           H  
ATOM   3206  C   ARG A 203     -12.381  -6.628   5.057  1.00 97.66           C  
ATOM   3207  CB  ARG A 203     -13.606  -5.471   6.927  1.00 97.66           C  
ATOM   3208  HB2 ARG A 203     -14.328  -5.620   7.730  1.00 97.66           H  
ATOM   3209  HB3 ARG A 203     -12.637  -5.287   7.390  1.00 97.66           H  
ATOM   3210  O   ARG A 203     -11.207  -6.794   5.364  1.00 97.66           O  
ATOM   3211  CG  ARG A 203     -13.998  -4.200   6.150  1.00 97.66           C  
ATOM   3212  HG2 ARG A 203     -13.904  -3.346   6.820  1.00 97.66           H  
ATOM   3213  HG3 ARG A 203     -13.292  -4.042   5.335  1.00 97.66           H  
ATOM   3214  CD  ARG A 203     -15.419  -4.217   5.580  1.00 97.66           C  
ATOM   3215  HD2 ARG A 203     -15.546  -5.116   4.977  1.00 97.66           H  
ATOM   3216  HD3 ARG A 203     -15.538  -3.350   4.930  1.00 97.66           H  
ATOM   3217  NE  ARG A 203     -16.414  -4.146   6.665  1.00 97.66           N  
ATOM   3218  HE  ARG A 203     -16.165  -3.584   7.466  1.00 97.66           H  
ATOM   3219  NH1 ARG A 203     -18.013  -5.427   5.683  1.00 97.66           N  
ATOM   3220 HH11 ARG A 203     -17.512  -5.347   4.810  1.00 97.66           H  
ATOM   3221 HH12 ARG A 203     -18.900  -5.909   5.722  1.00 97.66           H  
ATOM   3222  NH2 ARG A 203     -18.187  -4.848   7.871  1.00 97.66           N  
ATOM   3223 HH21 ARG A 203     -17.847  -4.290   8.641  1.00 97.66           H  
ATOM   3224 HH22 ARG A 203     -18.737  -5.667   8.089  1.00 97.66           H  
ATOM   3225  CZ  ARG A 203     -17.544  -4.811   6.734  1.00 97.66           C  
ATOM   3226  N   ILE A 204     -12.772  -6.207   3.858  1.00 97.01           N  
ATOM   3227  H   ILE A 204     -13.761  -6.102   3.683  1.00 97.01           H  
ATOM   3228  CA  ILE A 204     -11.870  -5.687   2.827  1.00 97.01           C  
ATOM   3229  HA  ILE A 204     -10.839  -5.790   3.166  1.00 97.01           H  
ATOM   3230  C   ILE A 204     -12.176  -4.201   2.627  1.00 97.01           C  
ATOM   3231  CB  ILE A 204     -12.007  -6.482   1.514  1.00 97.01           C  
ATOM   3232  HB  ILE A 204     -13.021  -6.349   1.137  1.00 97.01           H  
ATOM   3233  O   ILE A 204     -13.348  -3.812   2.597  1.00 97.01           O  
ATOM   3234  CG1 ILE A 204     -11.765  -7.992   1.741  1.00 97.01           C  
ATOM   3235 HG12 ILE A 204     -10.732  -8.152   2.053  1.00 97.01           H  
ATOM   3236 HG13 ILE A 204     -12.418  -8.355   2.534  1.00 97.01           H  
ATOM   3237  CG2 ILE A 204     -11.024  -5.937   0.466  1.00 97.01           C  
ATOM   3238 HG21 ILE A 204     -11.208  -4.885   0.250  1.00 97.01           H  
ATOM   3239 HG22 ILE A 204     -11.153  -6.474  -0.474  1.00 97.01           H  
ATOM   3240 HG23 ILE A 204      -9.996  -6.072   0.803  1.00 97.01           H  
ATOM   3241  CD1 ILE A 204     -12.061  -8.851   0.504  1.00 97.01           C  
ATOM   3242 HD11 ILE A 204     -12.013  -9.908   0.766  1.00 97.01           H  
ATOM   3243 HD12 ILE A 204     -13.060  -8.631   0.129  1.00 97.01           H  
ATOM   3244 HD13 ILE A 204     -11.329  -8.664  -0.281  1.00 97.01           H  
ATOM   3245  N   ILE A 205     -11.141  -3.370   2.499  1.00 96.08           N  
ATOM   3246  H   ILE A 205     -10.213  -3.757   2.593  1.00 96.08           H  
ATOM   3247  CA  ILE A 205     -11.269  -1.933   2.230  1.00 96.08           C  
ATOM   3248  HA  ILE A 205     -12.316  -1.704   2.034  1.00 96.08           H  
ATOM   3249  C   ILE A 205     -10.436  -1.573   0.998  1.00 96.08           C  
ATOM   3250  CB  ILE A 205     -10.847  -1.099   3.455  1.00 96.08           C  
ATOM   3251  HB  ILE A 205      -9.815  -1.341   3.709  1.00 96.08           H  
ATOM   3252  O   ILE A 205      -9.220  -1.751   1.037  1.00 96.08           O  
ATOM   3253  CG1 ILE A 205     -11.749  -1.474   4.650  1.00 96.08           C  
ATOM   3254 HG12 ILE A 205     -11.608  -2.530   4.882  1.00 96.08           H  
ATOM   3255 HG13 ILE A 205     -12.795  -1.312   4.390  1.00 96.08           H  
ATOM   3256  CG2 ILE A 205     -10.925   0.408   3.143  1.00 96.08           C  
ATOM   3257 HG21 ILE A 205     -10.273   0.667   2.310  1.00 96.08           H  
ATOM   3258 HG22 ILE A 205     -11.950   0.692   2.903  1.00 96.08           H  
ATOM   3259 HG23 ILE A 205     -10.575   0.989   3.996  1.00 96.08           H  
ATOM   3260  CD1 ILE A 205     -11.419  -0.711   5.922  1.00 96.08           C  
ATOM   3261 HD11 ILE A 205     -11.930  -1.169   6.769  1.00 96.08           H  
ATOM   3262 HD12 ILE A 205     -10.340  -0.769   6.071  1.00 96.08           H  
ATOM   3263 HD13 ILE A 205     -11.736   0.329   5.838  1.00 96.08           H  
ATOM   3264  N   PRO A 206     -11.037  -1.047  -0.082  1.00 94.85           N  
ATOM   3265  CA  PRO A 206     -10.270  -0.571  -1.225  1.00 94.85           C  
ATOM   3266  HA  PRO A 206      -9.544  -1.324  -1.530  1.00 94.85           H  
ATOM   3267  C   PRO A 206      -9.519   0.719  -0.882  1.00 94.85           C  
ATOM   3268  CB  PRO A 206     -11.295  -0.374  -2.343  1.00 94.85           C  
ATOM   3269  HB2 PRO A 206     -11.000   0.412  -3.038  1.00 94.85           H  
ATOM   3270  HB3 PRO A 206     -11.436  -1.316  -2.873  1.00 94.85           H  
ATOM   3271  O   PRO A 206     -10.067   1.616  -0.234  1.00 94.85           O  
ATOM   3272  CG  PRO A 206     -12.574  -0.017  -1.586  1.00 94.85           C  
ATOM   3273  HG2 PRO A 206     -12.575   1.047  -1.349  1.00 94.85           H  
ATOM   3274  HG3 PRO A 206     -13.467  -0.282  -2.153  1.00 94.85           H  
ATOM   3275  CD  PRO A 206     -12.463  -0.829  -0.295  1.00 94.85           C  
ATOM   3276  HD2 PRO A 206     -12.961  -1.791  -0.418  1.00 94.85           H  
ATOM   3277  HD3 PRO A 206     -12.908  -0.272   0.529  1.00 94.85           H  
ATOM   3278  N   LEU A 207      -8.281   0.834  -1.363  1.00 91.81           N  
ATOM   3279  H   LEU A 207      -7.899   0.086  -1.924  1.00 91.81           H  
ATOM   3280  CA  LEU A 207      -7.550   2.096  -1.348  1.00 91.81           C  
ATOM   3281  HA  LEU A 207      -7.842   2.658  -0.461  1.00 91.81           H  
ATOM   3282  C   LEU A 207      -7.946   2.923  -2.568  1.00 91.81           C  
ATOM   3283  CB  LEU A 207      -6.027   1.864  -1.300  1.00 91.81           C  
ATOM   3284  HB2 LEU A 207      -5.550   2.558  -1.992  1.00 91.81           H  
ATOM   3285  HB3 LEU A 207      -5.782   0.856  -1.633  1.00 91.81           H  
ATOM   3286  O   LEU A 207      -7.824   2.472  -3.702  1.00 91.81           O  
ATOM   3287  CG  LEU A 207      -5.447   2.121   0.096  1.00 91.81           C  
ATOM   3288  HG  LEU A 207      -5.848   3.059   0.479  1.00 91.81           H  
ATOM   3289  CD1 LEU A 207      -5.809   1.003   1.061  1.00 91.81           C  
ATOM   3290 HD11 LEU A 207      -5.380   1.218   2.039  1.00 91.81           H  
ATOM   3291 HD12 LEU A 207      -6.893   0.932   1.160  1.00 91.81           H  
ATOM   3292 HD13 LEU A 207      -5.419   0.056   0.687  1.00 91.81           H  
ATOM   3293  CD2 LEU A 207      -3.929   2.261   0.057  1.00 91.81           C  
ATOM   3294 HD21 LEU A 207      -3.642   2.998  -0.694  1.00 91.81           H  
ATOM   3295 HD22 LEU A 207      -3.470   1.305  -0.195  1.00 91.81           H  
ATOM   3296 HD23 LEU A 207      -3.569   2.597   1.029  1.00 91.81           H  
ATOM   3297  N   ASP A 208      -8.391   4.155  -2.324  1.00 88.73           N  
ATOM   3298  H   ASP A 208      -8.468   4.451  -1.362  1.00 88.73           H  
ATOM   3299  CA  ASP A 208      -8.612   5.151  -3.370  1.00 88.73           C  
ATOM   3300  HA  ASP A 208      -8.809   4.650  -4.318  1.00 88.73           H  
ATOM   3301  C   ASP A 208      -7.365   6.038  -3.489  1.00 88.73           C  
ATOM   3302  CB  ASP A 208      -9.871   5.965  -3.058  1.00 88.73           C  
ATOM   3303  HB2 ASP A 208      -9.745   6.484  -2.108  1.00 88.73           H  
ATOM   3304  HB3 ASP A 208     -10.710   5.277  -2.951  1.00 88.73           H  
ATOM   3305  O   ASP A 208      -7.140   6.882  -2.611  1.00 88.73           O  
ATOM   3306  CG  ASP A 208     -10.221   6.990  -4.144  1.00 88.73           C  
ATOM   3307  OD1 ASP A 208      -9.393   7.249  -5.051  1.00 88.73           O  
ATOM   3308  OD2 ASP A 208     -11.330   7.566  -4.012  1.00 88.73           O  
ATOM   3309  N   PRO A 209      -6.561   5.894  -4.557  1.00 81.88           N  
ATOM   3310  CA  PRO A 209      -5.331   6.657  -4.687  1.00 81.88           C  
ATOM   3311  HA  PRO A 209      -4.720   6.493  -3.799  1.00 81.88           H  
ATOM   3312  C   PRO A 209      -5.566   8.161  -4.848  1.00 81.88           C  
ATOM   3313  CB  PRO A 209      -4.617   6.067  -5.895  1.00 81.88           C  
ATOM   3314  HB2 PRO A 209      -4.692   6.725  -6.761  1.00 81.88           H  
ATOM   3315  HB3 PRO A 209      -3.581   5.889  -5.606  1.00 81.88           H  
ATOM   3316  O   PRO A 209      -4.735   8.960  -4.428  1.00 81.88           O  
ATOM   3317  CG  PRO A 209      -5.295   4.733  -6.184  1.00 81.88           C  
ATOM   3318  HG2 PRO A 209      -5.283   4.488  -7.246  1.00 81.88           H  
ATOM   3319  HG3 PRO A 209      -4.820   3.945  -5.599  1.00 81.88           H  
ATOM   3320  CD  PRO A 209      -6.704   4.962  -5.668  1.00 81.88           C  
ATOM   3321  HD2 PRO A 209      -7.316   5.420  -6.445  1.00 81.88           H  
ATOM   3322  HD3 PRO A 209      -7.134   4.005  -5.373  1.00 81.88           H  
ATOM   3323  N   THR A 210      -6.727   8.564  -5.378  1.00 83.97           N  
ATOM   3324  H   THR A 210      -7.429   7.870  -5.591  1.00 83.97           H  
ATOM   3325  CA  THR A 210      -7.081   9.985  -5.548  1.00 83.97           C  
ATOM   3326  HA  THR A 210      -6.241  10.500  -6.014  1.00 83.97           H  
ATOM   3327  C   THR A 210      -7.346  10.688  -4.217  1.00 83.97           C  
ATOM   3328  CB  THR A 210      -8.306  10.167  -6.457  1.00 83.97           C  
ATOM   3329  HB  THR A 210      -8.406  11.231  -6.672  1.00 83.97           H  
ATOM   3330  O   THR A 210      -7.295  11.913  -4.134  1.00 83.97           O  
ATOM   3331  CG2 THR A 210      -8.175   9.426  -7.788  1.00 83.97           C  
ATOM   3332 HG21 THR A 210      -8.191   8.348  -7.631  1.00 83.97           H  
ATOM   3333 HG22 THR A 210      -7.242   9.709  -8.277  1.00 83.97           H  
ATOM   3334 HG23 THR A 210      -9.011   9.701  -8.431  1.00 83.97           H  
ATOM   3335  OG1 THR A 210      -9.500   9.744  -5.836  1.00 83.97           O  
ATOM   3336  HG1 THR A 210      -9.453   8.803  -5.652  1.00 83.97           H  
ATOM   3337  N   LYS A 211      -7.612   9.911  -3.160  1.00 87.67           N  
ATOM   3338  H   LYS A 211      -7.621   8.914  -3.321  1.00 87.67           H  
ATOM   3339  CA  LYS A 211      -7.859  10.393  -1.794  1.00 87.67           C  
ATOM   3340  HA  LYS A 211      -7.874  11.482  -1.799  1.00 87.67           H  
ATOM   3341  C   LYS A 211      -6.740   9.999  -0.834  1.00 87.67           C  
ATOM   3342  CB  LYS A 211      -9.222   9.881  -1.310  1.00 87.67           C  
ATOM   3343  HB2 LYS A 211      -9.206   8.791  -1.310  1.00 87.67           H  
ATOM   3344  HB3 LYS A 211      -9.390  10.233  -0.293  1.00 87.67           H  
ATOM   3345  O   LYS A 211      -6.910  10.142   0.379  1.00 87.67           O  
ATOM   3346  CG  LYS A 211     -10.376  10.379  -2.187  1.00 87.67           C  
ATOM   3347  HG2 LYS A 211     -10.220  10.051  -3.215  1.00 87.67           H  
ATOM   3348  HG3 LYS A 211     -10.409  11.468  -2.166  1.00 87.67           H  
ATOM   3349  CD  LYS A 211     -11.708   9.815  -1.687  1.00 87.67           C  
ATOM   3350  HD2 LYS A 211     -11.963  10.265  -0.728  1.00 87.67           H  
ATOM   3351  HD3 LYS A 211     -11.602   8.736  -1.571  1.00 87.67           H  
ATOM   3352  CE  LYS A 211     -12.800  10.135  -2.713  1.00 87.67           C  
ATOM   3353  HE2 LYS A 211     -12.315  10.534  -3.604  1.00 87.67           H  
ATOM   3354  HE3 LYS A 211     -13.473  10.899  -2.323  1.00 87.67           H  
ATOM   3355  NZ  LYS A 211     -13.530   8.910  -3.100  1.00 87.67           N  
ATOM   3356  HZ1 LYS A 211     -13.990   8.455  -2.324  1.00 87.67           H  
ATOM   3357  HZ2 LYS A 211     -12.846   8.275  -3.486  1.00 87.67           H  
ATOM   3358  HZ3 LYS A 211     -14.181   9.092  -3.850  1.00 87.67           H  
ATOM   3359  N   TYR A 212      -5.638   9.463  -1.352  1.00 90.16           N  
ATOM   3360  H   TYR A 212      -5.549   9.402  -2.357  1.00 90.16           H  
ATOM   3361  CA  TYR A 212      -4.494   9.063  -0.553  1.00 90.16           C  
ATOM   3362  HA  TYR A 212      -4.839   8.758   0.435  1.00 90.16           H  
ATOM   3363  C   TYR A 212      -3.547  10.251  -0.384  1.00 90.16           C  
ATOM   3364  CB  TYR A 212      -3.812   7.848  -1.184  1.00 90.16           C  
ATOM   3365  HB2 TYR A 212      -4.563   7.087  -1.395  1.00 90.16           H  
ATOM   3366  HB3 TYR A 212      -3.348   8.130  -2.129  1.00 90.16           H  
ATOM   3367  O   TYR A 212      -2.820  10.618  -1.302  1.00 90.16           O  
ATOM   3368  CG  TYR A 212      -2.772   7.259  -0.260  1.00 90.16           C  
ATOM   3369  CD1 TYR A 212      -1.442   7.721  -0.305  1.00 90.16           C  
ATOM   3370  HD1 TYR A 212      -1.156   8.475  -1.023  1.00 90.16           H  
ATOM   3371  CD2 TYR A 212      -3.156   6.294   0.689  1.00 90.16           C  
ATOM   3372  HD2 TYR A 212      -4.181   5.959   0.734  1.00 90.16           H  
ATOM   3373  CE1 TYR A 212      -0.483   7.192   0.578  1.00 90.16           C  
ATOM   3374  HE1 TYR A 212       0.543   7.527   0.531  1.00 90.16           H  
ATOM   3375  CE2 TYR A 212      -2.206   5.784   1.590  1.00 90.16           C  
ATOM   3376  HE2 TYR A 212      -2.496   5.063   2.340  1.00 90.16           H  
ATOM   3377  OH  TYR A 212       0.052   5.699   2.369  1.00 90.16           O  
ATOM   3378  HH  TYR A 212       0.942   5.939   2.098  1.00 90.16           H  
ATOM   3379  CZ  TYR A 212      -0.867   6.219   1.522  1.00 90.16           C  
ATOM   3380  N   ILE A 213      -3.567  10.854   0.803  1.00 92.20           N  
ATOM   3381  H   ILE A 213      -4.196  10.502   1.511  1.00 92.20           H  
ATOM   3382  CA  ILE A 213      -2.670  11.948   1.183  1.00 92.20           C  
ATOM   3383  HA  ILE A 213      -2.095  12.275   0.316  1.00 92.20           H  
ATOM   3384  C   ILE A 213      -1.701  11.398   2.221  1.00 92.20           C  
ATOM   3385  CB  ILE A 213      -3.466  13.164   1.704  1.00 92.20           C  
ATOM   3386  HB  ILE A 213      -4.048  12.851   2.570  1.00 92.20           H  
ATOM   3387  O   ILE A 213      -2.130  10.942   3.283  1.00 92.20           O  
ATOM   3388  CG1 ILE A 213      -4.442  13.681   0.619  1.00 92.20           C  
ATOM   3389 HG12 ILE A 213      -5.064  12.859   0.264  1.00 92.20           H  
ATOM   3390 HG13 ILE A 213      -3.874  14.061  -0.230  1.00 92.20           H  
ATOM   3391  CG2 ILE A 213      -2.498  14.279   2.145  1.00 92.20           C  
ATOM   3392 HG21 ILE A 213      -1.905  14.623   1.297  1.00 92.20           H  
ATOM   3393 HG22 ILE A 213      -1.825  13.924   2.926  1.00 92.20           H  
ATOM   3394 HG23 ILE A 213      -3.048  15.123   2.560  1.00 92.20           H  
ATOM   3395  CD1 ILE A 213      -5.399  14.774   1.111  1.00 92.20           C  
ATOM   3396 HD11 ILE A 213      -4.852  15.690   1.336  1.00 92.20           H  
ATOM   3397 HD12 ILE A 213      -5.927  14.433   2.002  1.00 92.20           H  
ATOM   3398 HD13 ILE A 213      -6.126  14.991   0.329  1.00 92.20           H  
ATOM   3399  N   TYR A 214      -0.406  11.424   1.915  1.00 93.22           N  
ATOM   3400  H   TYR A 214      -0.109  11.846   1.047  1.00 93.22           H  
ATOM   3401  CA  TYR A 214       0.614  10.916   2.826  1.00 93.22           C  
ATOM   3402  HA  TYR A 214       0.372   9.874   3.035  1.00 93.22           H  
ATOM   3403  C   TYR A 214       0.618  11.690   4.154  1.00 93.22           C  
ATOM   3404  CB  TYR A 214       1.981  10.940   2.144  1.00 93.22           C  
ATOM   3405  HB2 TYR A 214       1.919  10.372   1.217  1.00 93.22           H  
ATOM   3406  HB3 TYR A 214       2.236  11.969   1.889  1.00 93.22           H  
ATOM   3407  O   TYR A 214       0.495  12.913   4.175  1.00 93.22           O  
ATOM   3408  CG  TYR A 214       3.081  10.350   3.001  1.00 93.22           C  
ATOM   3409  CD1 TYR A 214       3.892  11.194   3.784  1.00 93.22           C  
ATOM   3410  HD1 TYR A 214       3.737  12.262   3.761  1.00 93.22           H  
ATOM   3411  CD2 TYR A 214       3.276   8.956   3.030  1.00 93.22           C  
ATOM   3412  HD2 TYR A 214       2.644   8.301   2.449  1.00 93.22           H  
ATOM   3413  CE1 TYR A 214       4.917  10.650   4.583  1.00 93.22           C  
ATOM   3414  HE1 TYR A 214       5.550  11.302   5.166  1.00 93.22           H  
ATOM   3415  CE2 TYR A 214       4.304   8.416   3.821  1.00 93.22           C  
ATOM   3416  HE2 TYR A 214       4.488   7.351   3.831  1.00 93.22           H  
ATOM   3417  OH  TYR A 214       6.139   8.719   5.322  1.00 93.22           O  
ATOM   3418  HH  TYR A 214       6.713   9.393   5.692  1.00 93.22           H  
ATOM   3419  CZ  TYR A 214       5.130   9.256   4.593  1.00 93.22           C  
ATOM   3420  N   GLY A 215       0.737  10.972   5.271  1.00 93.64           N  
ATOM   3421  H   GLY A 215       0.792   9.969   5.169  1.00 93.64           H  
ATOM   3422  CA  GLY A 215       0.714  11.526   6.629  1.00 93.64           C  
ATOM   3423  HA2 GLY A 215       1.279  12.458   6.640  1.00 93.64           H  
ATOM   3424  HA3 GLY A 215       1.203  10.822   7.303  1.00 93.64           H  
ATOM   3425  C   GLY A 215      -0.684  11.820   7.188  1.00 93.64           C  
ATOM   3426  O   GLY A 215      -0.820  12.015   8.395  1.00 93.64           O  
ATOM   3427  N   ALA A 216      -1.732  11.810   6.357  1.00 95.46           N  
ATOM   3428  H   ALA A 216      -1.572  11.632   5.376  1.00 95.46           H  
ATOM   3429  CA  ALA A 216      -3.110  11.953   6.821  1.00 95.46           C  
ATOM   3430  HA  ALA A 216      -3.131  12.717   7.598  1.00 95.46           H  
ATOM   3431  C   ALA A 216      -3.647  10.648   7.438  1.00 95.46           C  
ATOM   3432  CB  ALA A 216      -3.982  12.444   5.658  1.00 95.46           C  
ATOM   3433  HB1 ALA A 216      -4.984  12.677   6.016  1.00 95.46           H  
ATOM   3434  HB2 ALA A 216      -4.050  11.669   4.895  1.00 95.46           H  
ATOM   3435  HB3 ALA A 216      -3.544  13.342   5.223  1.00 95.46           H  
ATOM   3436  O   ALA A 216      -3.086   9.568   7.253  1.00 95.46           O  
ATOM   3437  N   TYR A 217      -4.780  10.740   8.135  1.00 95.46           N  
ATOM   3438  H   TYR A 217      -5.217  11.646   8.226  1.00 95.46           H  
ATOM   3439  CA  TYR A 217      -5.551   9.576   8.570  1.00 95.46           C  
ATOM   3440  HA  TYR A 217      -4.936   8.679   8.496  1.00 95.46           H  
ATOM   3441  C   TYR A 217      -6.758   9.368   7.667  1.00 95.46           C  
ATOM   3442  CB  TYR A 217      -5.969   9.712  10.036  1.00 95.46           C  
ATOM   3443  HB2 TYR A 217      -6.215  10.750  10.261  1.00 95.46           H  
ATOM   3444  HB3 TYR A 217      -6.870   9.123  10.203  1.00 95.46           H  
ATOM   3445  O   TYR A 217      -7.455  10.320   7.305  1.00 95.46           O  
ATOM   3446  CG  TYR A 217      -4.900   9.221  10.986  1.00 95.46           C  
ATOM   3447  CD1 TYR A 217      -5.040   7.964  11.601  1.00 95.46           C  
ATOM   3448  HD1 TYR A 217      -5.916   7.359  11.417  1.00 95.46           H  
ATOM   3449  CD2 TYR A 217      -3.749   9.997  11.224  1.00 95.46           C  
ATOM   3450  HD2 TYR A 217      -3.632  10.955  10.739  1.00 95.46           H  
ATOM   3451  CE1 TYR A 217      -4.038   7.496  12.467  1.00 95.46           C  
ATOM   3452  HE1 TYR A 217      -4.158   6.544  12.964  1.00 95.46           H  
ATOM   3453  CE2 TYR A 217      -2.742   9.523  12.085  1.00 95.46           C  
ATOM   3454  HE2 TYR A 217      -1.859  10.122  12.255  1.00 95.46           H  
ATOM   3455  OH  TYR A 217      -1.911   7.808  13.543  1.00 95.46           O  
ATOM   3456  HH  TYR A 217      -1.243   8.485  13.672  1.00 95.46           H  
ATOM   3457  CZ  TYR A 217      -2.886   8.267  12.711  1.00 95.46           C  
ATOM   3458  N   LYS A 218      -7.030   8.105   7.338  1.00 96.10           N  
ATOM   3459  H   LYS A 218      -6.415   7.377   7.672  1.00 96.10           H  
ATOM   3460  CA  LYS A 218      -8.249   7.707   6.645  1.00 96.10           C  
ATOM   3461  HA  LYS A 218      -8.748   8.608   6.288  1.00 96.10           H  
ATOM   3462  C   LYS A 218      -9.180   7.004   7.616  1.00 96.10           C  
ATOM   3463  CB  LYS A 218      -7.890   6.818   5.451  1.00 96.10           C  
ATOM   3464  HB2 LYS A 218      -7.517   5.866   5.831  1.00 96.10           H  
ATOM   3465  HB3 LYS A 218      -7.086   7.282   4.879  1.00 96.10           H  
ATOM   3466  O   LYS A 218      -8.762   6.086   8.313  1.00 96.10           O  
ATOM   3467  CG  LYS A 218      -9.081   6.567   4.518  1.00 96.10           C  
ATOM   3468  HG2 LYS A 218      -8.794   5.810   3.787  1.00 96.10           H  
ATOM   3469  HG3 LYS A 218      -9.933   6.191   5.084  1.00 96.10           H  
ATOM   3470  CD  LYS A 218      -9.473   7.843   3.767  1.00 96.10           C  
ATOM   3471  HD2 LYS A 218      -8.588   8.241   3.270  1.00 96.10           H  
ATOM   3472  HD3 LYS A 218      -9.860   8.586   4.463  1.00 96.10           H  
ATOM   3473  CE  LYS A 218     -10.543   7.524   2.730  1.00 96.10           C  
ATOM   3474  HE2 LYS A 218     -11.445   7.195   3.246  1.00 96.10           H  
ATOM   3475  HE3 LYS A 218     -10.188   6.699   2.112  1.00 96.10           H  
ATOM   3476  NZ  LYS A 218     -10.802   8.723   1.901  1.00 96.10           N  
ATOM   3477  HZ1 LYS A 218     -11.135   9.478   2.483  1.00 96.10           H  
ATOM   3478  HZ2 LYS A 218     -11.486   8.513   1.188  1.00 96.10           H  
ATOM   3479  HZ3 LYS A 218      -9.940   9.019   1.465  1.00 96.10           H  
ATOM   3480  N   MET A 219     -10.443   7.417   7.615  1.00 95.82           N  
ATOM   3481  H   MET A 219     -10.694   8.190   7.015  1.00 95.82           H  
ATOM   3482  CA  MET A 219     -11.517   6.796   8.382  1.00 95.82           C  
ATOM   3483  HA  MET A 219     -11.106   6.004   9.008  1.00 95.82           H  
ATOM   3484  C   MET A 219     -12.550   6.185   7.435  1.00 95.82           C  
ATOM   3485  CB  MET A 219     -12.148   7.836   9.316  1.00 95.82           C  
ATOM   3486  HB2 MET A 219     -11.379   8.243   9.973  1.00 95.82           H  
ATOM   3487  HB3 MET A 219     -12.555   8.648   8.714  1.00 95.82           H  
ATOM   3488  O   MET A 219     -12.939   6.800   6.439  1.00 95.82           O  
ATOM   3489  CG  MET A 219     -13.263   7.238  10.182  1.00 95.82           C  
ATOM   3490  HG2 MET A 219     -14.000   6.742   9.551  1.00 95.82           H  
ATOM   3491  HG3 MET A 219     -12.827   6.484  10.837  1.00 95.82           H  
ATOM   3492  SD  MET A 219     -14.152   8.454  11.188  1.00 95.82           S  
ATOM   3493  CE  MET A 219     -15.107   9.295   9.899  1.00 95.82           C  
ATOM   3494  HE1 MET A 219     -14.440   9.858   9.246  1.00 95.82           H  
ATOM   3495  HE2 MET A 219     -15.812   9.982  10.368  1.00 95.82           H  
ATOM   3496  HE3 MET A 219     -15.662   8.560   9.316  1.00 95.82           H  
ATOM   3497  N   HIS A 220     -13.014   4.991   7.785  1.00 96.53           N  
ATOM   3498  H   HIS A 220     -12.596   4.544   8.589  1.00 96.53           H  
ATOM   3499  CA  HIS A 220     -14.146   4.311   7.176  1.00 96.53           C  
ATOM   3500  HA  HIS A 220     -14.598   4.950   6.417  1.00 96.53           H  
ATOM   3501  C   HIS A 220     -15.190   4.020   8.249  1.00 96.53           C  
ATOM   3502  CB  HIS A 220     -13.677   3.015   6.505  1.00 96.53           C  
ATOM   3503  HB2 HIS A 220     -13.139   2.402   7.228  1.00 96.53           H  
ATOM   3504  HB3 HIS A 220     -14.552   2.456   6.173  1.00 96.53           H  
ATOM   3505  O   HIS A 220     -14.864   3.445   9.285  1.00 96.53           O  
ATOM   3506  CG  HIS A 220     -12.794   3.270   5.316  1.00 96.53           C  
ATOM   3507  CD2 HIS A 220     -11.456   3.554   5.339  1.00 96.53           C  
ATOM   3508  HD2 HIS A 220     -10.836   3.621   6.221  1.00 96.53           H  
ATOM   3509  ND1 HIS A 220     -13.200   3.316   4.003  1.00 96.53           N  
ATOM   3510  HD1 HIS A 220     -14.128   3.111   3.662  1.00 96.53           H  
ATOM   3511  CE1 HIS A 220     -12.129   3.607   3.248  1.00 96.53           C  
ATOM   3512  HE1 HIS A 220     -12.121   3.660   2.169  1.00 96.53           H  
ATOM   3513  NE2 HIS A 220     -11.049   3.785   4.020  1.00 96.53           N  
ATOM   3514  N   THR A 221     -16.439   4.383   7.979  1.00 97.69           N  
ATOM   3515  H   THR A 221     -16.634   4.856   7.108  1.00 97.69           H  
ATOM   3516  CA  THR A 221     -17.592   4.072   8.830  1.00 97.69           C  
ATOM   3517  HA  THR A 221     -17.257   3.599   9.753  1.00 97.69           H  
ATOM   3518  C   THR A 221     -18.497   3.096   8.090  1.00 97.69           C  
ATOM   3519  CB  THR A 221     -18.362   5.346   9.206  1.00 97.69           C  
ATOM   3520  HB  THR A 221     -18.789   5.783   8.303  1.00 97.69           H  
ATOM   3521  O   THR A 221     -18.789   3.294   6.910  1.00 97.69           O  
ATOM   3522  CG2 THR A 221     -19.483   5.083  10.210  1.00 97.69           C  
ATOM   3523 HG21 THR A 221     -19.925   6.031  10.518  1.00 97.69           H  
ATOM   3524 HG22 THR A 221     -20.262   4.474   9.751  1.00 97.69           H  
ATOM   3525 HG23 THR A 221     -19.093   4.567  11.087  1.00 97.69           H  
ATOM   3526  OG1 THR A 221     -17.489   6.291   9.783  1.00 97.69           O  
ATOM   3527  HG1 THR A 221     -17.295   6.015  10.682  1.00 97.69           H  
ATOM   3528  N   PHE A 222     -18.952   2.053   8.778  1.00 97.50           N  
ATOM   3529  H   PHE A 222     -18.677   1.954   9.745  1.00 97.50           H  
ATOM   3530  CA  PHE A 222     -19.811   1.010   8.225  1.00 97.50           C  
ATOM   3531  HA  PHE A 222     -20.015   1.213   7.174  1.00 97.50           H  
ATOM   3532  C   PHE A 222     -21.139   0.999   8.981  1.00 97.50           C  
ATOM   3533  CB  PHE A 222     -19.099  -0.345   8.310  1.00 97.50           C  
ATOM   3534  HB2 PHE A 222     -18.999  -0.613   9.362  1.00 97.50           H  
ATOM   3535  HB3 PHE A 222     -19.728  -1.101   7.840  1.00 97.50           H  
ATOM   3536  O   PHE A 222     -21.196   0.607  10.146  1.00 97.50           O  
ATOM   3537  CG  PHE A 222     -17.727  -0.377   7.664  1.00 97.50           C  
ATOM   3538  CD1 PHE A 222     -17.601  -0.529   6.271  1.00 97.50           C  
ATOM   3539  HD1 PHE A 222     -18.485  -0.623   5.657  1.00 97.50           H  
ATOM   3540  CD2 PHE A 222     -16.572  -0.226   8.456  1.00 97.50           C  
ATOM   3541  HD2 PHE A 222     -16.669  -0.084   9.522  1.00 97.50           H  
ATOM   3542  CE1 PHE A 222     -16.328  -0.534   5.674  1.00 97.50           C  
ATOM   3543  HE1 PHE A 222     -16.234  -0.637   4.603  1.00 97.50           H  
ATOM   3544  CE2 PHE A 222     -15.299  -0.231   7.861  1.00 97.50           C  
ATOM   3545  HE2 PHE A 222     -14.418  -0.095   8.471  1.00 97.50           H  
ATOM   3546  CZ  PHE A 222     -15.179  -0.386   6.470  1.00 97.50           C  
ATOM   3547  HZ  PHE A 222     -14.202  -0.368   6.009  1.00 97.50           H  
ATOM   3548  N   SER A 223     -22.208   1.440   8.317  1.00 94.84           N  
ATOM   3549  H   SER A 223     -22.102   1.740   7.359  1.00 94.84           H  
ATOM   3550  CA  SER A 223     -23.555   1.477   8.888  1.00 94.84           C  
ATOM   3551  HA  SER A 223     -23.566   0.885   9.803  1.00 94.84           H  
ATOM   3552  C   SER A 223     -24.575   0.924   7.880  1.00 94.84           C  
ATOM   3553  CB  SER A 223     -23.916   2.896   9.321  1.00 94.84           C  
ATOM   3554  HB2 SER A 223     -23.110   3.308   9.928  1.00 94.84           H  
ATOM   3555  HB3 SER A 223     -24.068   3.530   8.447  1.00 94.84           H  
ATOM   3556  O   SER A 223     -24.870   1.608   6.899  1.00 94.84           O  
ATOM   3557  OG  SER A 223     -25.096   2.840  10.097  1.00 94.84           O  
ATOM   3558  HG  SER A 223     -25.407   3.736  10.251  1.00 94.84           H  
ATOM   3559  N   PRO A 224     -25.092  -0.304   8.083  1.00 93.37           N  
ATOM   3560  CA  PRO A 224     -24.733  -1.229   9.162  1.00 93.37           C  
ATOM   3561  HA  PRO A 224     -24.756  -0.711  10.121  1.00 93.37           H  
ATOM   3562  C   PRO A 224     -23.355  -1.896   8.945  1.00 93.37           C  
ATOM   3563  CB  PRO A 224     -25.858  -2.265   9.178  1.00 93.37           C  
ATOM   3564  HB2 PRO A 224     -25.527  -3.231   9.558  1.00 93.37           H  
ATOM   3565  HB3 PRO A 224     -26.692  -1.887   9.770  1.00 93.37           H  
ATOM   3566  O   PRO A 224     -22.909  -2.048   7.804  1.00 93.37           O  
ATOM   3567  CG  PRO A 224     -26.273  -2.345   7.710  1.00 93.37           C  
ATOM   3568  HG2 PRO A 224     -25.592  -3.007   7.173  1.00 93.37           H  
ATOM   3569  HG3 PRO A 224     -27.303  -2.684   7.597  1.00 93.37           H  
ATOM   3570  CD  PRO A 224     -26.091  -0.910   7.213  1.00 93.37           C  
ATOM   3571  HD2 PRO A 224     -25.760  -0.907   6.174  1.00 93.37           H  
ATOM   3572  HD3 PRO A 224     -27.029  -0.363   7.308  1.00 93.37           H  
ATOM   3573  N   PRO A 225     -22.684  -2.358  10.018  1.00 96.34           N  
ATOM   3574  CA  PRO A 225     -21.576  -3.299   9.896  1.00 96.34           C  
ATOM   3575  HA  PRO A 225     -20.770  -2.826   9.334  1.00 96.34           H  
ATOM   3576  C   PRO A 225     -22.026  -4.593   9.201  1.00 96.34           C  
ATOM   3577  CB  PRO A 225     -21.105  -3.581  11.330  1.00 96.34           C  
ATOM   3578  HB2 PRO A 225     -21.578  -4.486  11.712  1.00 96.34           H  
ATOM   3579  HB3 PRO A 225     -20.020  -3.676  11.390  1.00 96.34           H  
ATOM   3580  O   PRO A 225     -23.115  -5.097   9.461  1.00 96.34           O  
ATOM   3581  CG  PRO A 225     -21.612  -2.382  12.127  1.00 96.34           C  
ATOM   3582  HG2 PRO A 225     -20.909  -1.554  12.034  1.00 96.34           H  
ATOM   3583  HG3 PRO A 225     -21.779  -2.629  13.175  1.00 96.34           H  
ATOM   3584  CD  PRO A 225     -22.909  -2.014  11.412  1.00 96.34           C  
ATOM   3585  HD2 PRO A 225     -23.109  -0.950  11.538  1.00 96.34           H  
ATOM   3586  HD3 PRO A 225     -23.738  -2.609  11.798  1.00 96.34           H  
ATOM   3587  N   HIS A 226     -21.170  -5.179   8.362  1.00 96.73           N  
ATOM   3588  H   HIS A 226     -20.333  -4.672   8.111  1.00 96.73           H  
ATOM   3589  CA  HIS A 226     -21.307  -6.597   7.994  1.00 96.73           C  
ATOM   3590  HA  HIS A 226     -22.345  -6.804   7.731  1.00 96.73           H  
ATOM   3591  C   HIS A 226     -20.906  -7.436   9.205  1.00 96.73           C  
ATOM   3592  CB  HIS A 226     -20.419  -6.929   6.793  1.00 96.73           C  
ATOM   3593  HB2 HIS A 226     -20.611  -6.201   6.005  1.00 96.73           H  
ATOM   3594  HB3 HIS A 226     -19.386  -6.889   7.139  1.00 96.73           H  
ATOM   3595  O   HIS A 226     -19.747  -7.365   9.622  1.00 96.73           O  
ATOM   3596  CG  HIS A 226     -20.508  -8.299   6.190  1.00 96.73           C  
ATOM   3597  CD2 HIS A 226     -21.489  -9.236   6.372  1.00 96.73           C  
ATOM   3598  HD2 HIS A 226     -22.373  -9.147   6.987  1.00 96.73           H  
ATOM   3599  ND1 HIS A 226     -19.566  -8.854   5.346  1.00 96.73           N  
ATOM   3600  HD1 HIS A 226     -18.646  -8.501   5.126  1.00 96.73           H  
ATOM   3601  CE1 HIS A 226     -19.982 -10.086   5.016  1.00 96.73           C  
ATOM   3602  HE1 HIS A 226     -19.440 -10.794   4.407  1.00 96.73           H  
ATOM   3603  NE2 HIS A 226     -21.151 -10.349   5.608  1.00 96.73           N  
ATOM   3604  N   TYR A 227     -21.871  -8.151   9.770  1.00 97.95           N  
ATOM   3605  H   TYR A 227     -22.791  -8.148   9.353  1.00 97.95           H  
ATOM   3606  CA  TYR A 227     -21.692  -8.977  10.953  1.00 97.95           C  
ATOM   3607  HA  TYR A 227     -20.876  -8.574  11.553  1.00 97.95           H  
ATOM   3608  C   TYR A 227     -21.357 -10.417  10.575  1.00 97.95           C  
ATOM   3609  CB  TYR A 227     -22.964  -8.946  11.795  1.00 97.95           C  
ATOM   3610  HB2 TYR A 227     -23.803  -9.313  11.202  1.00 97.95           H  
ATOM   3611  HB3 TYR A 227     -22.826  -9.639  12.625  1.00 97.95           H  
ATOM   3612  O   TYR A 227     -21.983 -10.973   9.677  1.00 97.95           O  
ATOM   3613  CG  TYR A 227     -23.308  -7.610  12.399  1.00 97.95           C  
ATOM   3614  CD1 TYR A 227     -22.685  -7.178  13.587  1.00 97.95           C  
ATOM   3615  HD1 TYR A 227     -21.963  -7.809  14.084  1.00 97.95           H  
ATOM   3616  CD2 TYR A 227     -24.273  -6.811  11.768  1.00 97.95           C  
ATOM   3617  HD2 TYR A 227     -24.735  -7.143  10.850  1.00 97.95           H  
ATOM   3618  CE1 TYR A 227     -23.021  -5.926  14.138  1.00 97.95           C  
ATOM   3619  HE1 TYR A 227     -22.555  -5.590  15.052  1.00 97.95           H  
ATOM   3620  CE2 TYR A 227     -24.609  -5.564  12.308  1.00 97.95           C  
ATOM   3621  HE2 TYR A 227     -25.328  -4.942  11.795  1.00 97.95           H  
ATOM   3622  OH  TYR A 227     -24.341  -3.908  13.954  1.00 97.95           O  
ATOM   3623  HH  TYR A 227     -25.008  -3.511  13.389  1.00 97.95           H  
ATOM   3624  CZ  TYR A 227     -23.983  -5.124  13.485  1.00 97.95           C  
ATOM   3625  N   LEU A 228     -20.415 -11.010  11.303  1.00 98.15           N  
ATOM   3626  H   LEU A 228     -19.938 -10.466  12.008  1.00 98.15           H  
ATOM   3627  CA  LEU A 228     -19.999 -12.403  11.176  1.00 98.15           C  
ATOM   3628  HA  LEU A 228     -20.661 -12.903  10.469  1.00 98.15           H  
ATOM   3629  C   LEU A 228     -20.105 -13.110  12.536  1.00 98.15           C  
ATOM   3630  CB  LEU A 228     -18.562 -12.455  10.636  1.00 98.15           C  
ATOM   3631  HB2 LEU A 228     -18.230 -13.493  10.606  1.00 98.15           H  
ATOM   3632  HB3 LEU A 228     -17.916 -11.920  11.332  1.00 98.15           H  
ATOM   3633  O   LEU A 228     -19.976 -12.436  13.565  1.00 98.15           O  
ATOM   3634  CG  LEU A 228     -18.402 -11.842   9.232  1.00 98.15           C  
ATOM   3635  HG  LEU A 228     -18.763 -10.814   9.227  1.00 98.15           H  
ATOM   3636  CD1 LEU A 228     -16.924 -11.807   8.875  1.00 98.15           C  
ATOM   3637 HD11 LEU A 228     -16.516 -12.818   8.894  1.00 98.15           H  
ATOM   3638 HD12 LEU A 228     -16.400 -11.199   9.612  1.00 98.15           H  
ATOM   3639 HD13 LEU A 228     -16.780 -11.379   7.884  1.00 98.15           H  
ATOM   3640  CD2 LEU A 228     -19.145 -12.632   8.157  1.00 98.15           C  
ATOM   3641 HD21 LEU A 228     -18.858 -13.683   8.192  1.00 98.15           H  
ATOM   3642 HD22 LEU A 228     -18.914 -12.231   7.170  1.00 98.15           H  
ATOM   3643 HD23 LEU A 228     -20.222 -12.552   8.306  1.00 98.15           H  
ATOM   3644  N   PRO A 229     -20.337 -14.434  12.570  1.00 97.92           N  
ATOM   3645  CA  PRO A 229     -20.426 -15.196  13.814  1.00 97.92           C  
ATOM   3646  HA  PRO A 229     -21.277 -14.837  14.392  1.00 97.92           H  
ATOM   3647  C   PRO A 229     -19.156 -15.082  14.660  1.00 97.92           C  
ATOM   3648  CB  PRO A 229     -20.687 -16.647  13.403  1.00 97.92           C  
ATOM   3649  HB2 PRO A 229     -21.352 -17.156  14.100  1.00 97.92           H  
ATOM   3650  HB3 PRO A 229     -19.742 -17.183  13.320  1.00 97.92           H  
ATOM   3651  O   PRO A 229     -18.037 -15.123  14.142  1.00 97.92           O  
ATOM   3652  CG  PRO A 229     -21.302 -16.526  12.013  1.00 97.92           C  
ATOM   3653  HG2 PRO A 229     -21.130 -17.422  11.417  1.00 97.92           H  
ATOM   3654  HG3 PRO A 229     -22.369 -16.317  12.099  1.00 97.92           H  
ATOM   3655  CD  PRO A 229     -20.584 -15.312  11.433  1.00 97.92           C  
ATOM   3656  HD2 PRO A 229     -21.218 -14.852  10.675  1.00 97.92           H  
ATOM   3657  HD3 PRO A 229     -19.633 -15.619  10.999  1.00 97.92           H  
ATOM   3658  N   VAL A 230     -19.335 -14.933  15.970  1.00 98.09           N  
ATOM   3659  H   VAL A 230     -20.279 -14.947  16.329  1.00 98.09           H  
ATOM   3660  CA  VAL A 230     -18.237 -14.927  16.939  1.00 98.09           C  
ATOM   3661  HA  VAL A 230     -17.374 -14.429  16.497  1.00 98.09           H  
ATOM   3662  C   VAL A 230     -17.841 -16.367  17.273  1.00 98.09           C  
ATOM   3663  CB  VAL A 230     -18.635 -14.150  18.208  1.00 98.09           C  
ATOM   3664  HB  VAL A 230     -19.556 -14.563  18.619  1.00 98.09           H  
ATOM   3665  O   VAL A 230     -18.660 -17.135  17.759  1.00 98.09           O  
ATOM   3666  CG1 VAL A 230     -17.539 -14.245  19.270  1.00 98.09           C  
ATOM   3667 HG11 VAL A 230     -16.562 -14.071  18.819  1.00 98.09           H  
ATOM   3668 HG12 VAL A 230     -17.707 -13.518  20.065  1.00 98.09           H  
ATOM   3669 HG13 VAL A 230     -17.559 -15.244  19.707  1.00 98.09           H  
ATOM   3670  CG2 VAL A 230     -18.862 -12.662  17.910  1.00 98.09           C  
ATOM   3671 HG21 VAL A 230     -19.221 -12.159  18.808  1.00 98.09           H  
ATOM   3672 HG22 VAL A 230     -17.928 -12.207  17.583  1.00 98.09           H  
ATOM   3673 HG23 VAL A 230     -19.612 -12.551  17.126  1.00 98.09           H  
ATOM   3674  N   LEU A 231     -16.562 -16.705  17.090  1.00 96.98           N  
ATOM   3675  H   LEU A 231     -15.937 -16.001  16.725  1.00 96.98           H  
ATOM   3676  CA  LEU A 231     -16.007 -18.033  17.372  1.00 96.98           C  
ATOM   3677  HA  LEU A 231     -16.678 -18.789  16.965  1.00 96.98           H  
ATOM   3678  C   LEU A 231     -15.849 -18.302  18.876  1.00 96.98           C  
ATOM   3679  CB  LEU A 231     -14.641 -18.116  16.663  1.00 96.98           C  
ATOM   3680  HB2 LEU A 231     -14.805 -17.989  15.594  1.00 96.98           H  
ATOM   3681  HB3 LEU A 231     -14.020 -17.289  17.007  1.00 96.98           H  
ATOM   3682  O   LEU A 231     -16.035 -19.425  19.345  1.00 96.98           O  
ATOM   3683  CG  LEU A 231     -13.853 -19.423  16.862  1.00 96.98           C  
ATOM   3684  HG  LEU A 231     -13.712 -19.613  17.926  1.00 96.98           H  
ATOM   3685  CD1 LEU A 231     -14.553 -20.622  16.225  1.00 96.98           C  
ATOM   3686 HD11 LEU A 231     -14.679 -20.460  15.154  1.00 96.98           H  
ATOM   3687 HD12 LEU A 231     -15.534 -20.766  16.677  1.00 96.98           H  
ATOM   3688 HD13 LEU A 231     -13.964 -21.525  16.385  1.00 96.98           H  
ATOM   3689  CD2 LEU A 231     -12.468 -19.281  16.229  1.00 96.98           C  
ATOM   3690 HD21 LEU A 231     -12.567 -19.083  15.162  1.00 96.98           H  
ATOM   3691 HD22 LEU A 231     -11.935 -18.448  16.687  1.00 96.98           H  
ATOM   3692 HD23 LEU A 231     -11.896 -20.197  16.377  1.00 96.98           H  
ATOM   3693  N   LYS A 232     -15.438 -17.286  19.648  1.00 93.33           N  
ATOM   3694  H   LYS A 232     -15.358 -16.378  19.213  1.00 93.33           H  
ATOM   3695  CA  LYS A 232     -15.055 -17.451  21.061  1.00 93.33           C  
ATOM   3696  HA  LYS A 232     -14.865 -18.509  21.239  1.00 93.33           H  
ATOM   3697  C   LYS A 232     -16.181 -17.018  21.999  1.00 93.33           C  
ATOM   3698  CB  LYS A 232     -13.751 -16.701  21.390  1.00 93.33           C  
ATOM   3699  HB2 LYS A 232     -13.456 -16.963  22.406  1.00 93.33           H  
ATOM   3700  HB3 LYS A 232     -13.954 -15.630  21.375  1.00 93.33           H  
ATOM   3701  O   LYS A 232     -16.623 -15.874  21.966  1.00 93.33           O  
ATOM   3702  CG  LYS A 232     -12.576 -17.009  20.442  1.00 93.33           C  
ATOM   3703  HG2 LYS A 232     -12.828 -16.671  19.436  1.00 93.33           H  
ATOM   3704  HG3 LYS A 232     -12.395 -18.083  20.417  1.00 93.33           H  
ATOM   3705  CD  LYS A 232     -11.298 -16.285  20.902  1.00 93.33           C  
ATOM   3706  HD2 LYS A 232     -10.945 -16.731  21.832  1.00 93.33           H  
ATOM   3707  HD3 LYS A 232     -11.530 -15.236  21.086  1.00 93.33           H  
ATOM   3708  CE  LYS A 232     -10.197 -16.363  19.835  1.00 93.33           C  
ATOM   3709  HE2 LYS A 232     -10.610 -16.013  18.889  1.00 93.33           H  
ATOM   3710  HE3 LYS A 232      -9.888 -17.399  19.693  1.00 93.33           H  
ATOM   3711  NZ  LYS A 232      -9.031 -15.512  20.188  1.00 93.33           N  
ATOM   3712  HZ1 LYS A 232      -8.416 -15.361  19.401  1.00 93.33           H  
ATOM   3713  HZ2 LYS A 232      -8.479 -15.863  20.957  1.00 93.33           H  
ATOM   3714  HZ3 LYS A 232      -9.299 -14.554  20.365  1.00 93.33           H  
ATOM   3715  N   ARG A 233     -16.578 -17.902  22.920  1.00 93.37           N  
ATOM   3716  H   ARG A 233     -16.210 -18.840  22.846  1.00 93.37           H  
ATOM   3717  CA  ARG A 233     -17.563 -17.593  23.980  1.00 93.37           C  
ATOM   3718  HA  ARG A 233     -18.333 -16.941  23.567  1.00 93.37           H  
ATOM   3719  C   ARG A 233     -16.973 -16.822  25.159  1.00 93.37           C  
ATOM   3720  CB  ARG A 233     -18.230 -18.883  24.471  1.00 93.37           C  
ATOM   3721  HB2 ARG A 233     -18.853 -18.646  25.333  1.00 93.37           H  
ATOM   3722  HB3 ARG A 233     -17.469 -19.600  24.779  1.00 93.37           H  
ATOM   3723  O   ARG A 233     -17.688 -16.093  25.837  1.00 93.37           O  
ATOM   3724  CG  ARG A 233     -19.119 -19.494  23.382  1.00 93.37           C  
ATOM   3725  HG2 ARG A 233     -19.857 -18.754  23.073  1.00 93.37           H  
ATOM   3726  HG3 ARG A 233     -18.518 -19.776  22.517  1.00 93.37           H  
ATOM   3727  CD  ARG A 233     -19.844 -20.730  23.916  1.00 93.37           C  
ATOM   3728  HD2 ARG A 233     -19.107 -21.504  24.130  1.00 93.37           H  
ATOM   3729  HD3 ARG A 233     -20.367 -20.463  24.834  1.00 93.37           H  
ATOM   3730  NE  ARG A 233     -20.822 -21.221  22.930  1.00 93.37           N  
ATOM   3731  HE  ARG A 233     -20.988 -20.643  22.119  1.00 93.37           H  
ATOM   3732  NH1 ARG A 233     -21.420 -23.157  23.999  1.00 93.37           N  
ATOM   3733 HH11 ARG A 233     -21.979 -23.999  24.014  1.00 93.37           H  
ATOM   3734 HH12 ARG A 233     -20.719 -22.969  24.701  1.00 93.37           H  
ATOM   3735  NH2 ARG A 233     -22.432 -22.575  22.082  1.00 93.37           N  
ATOM   3736 HH21 ARG A 233     -23.007 -23.405  22.094  1.00 93.37           H  
ATOM   3737 HH22 ARG A 233     -22.640 -21.894  21.366  1.00 93.37           H  
ATOM   3738  CZ  ARG A 233     -21.549 -22.318  23.006  1.00 93.37           C  
ATOM   3739  N   GLU A 234     -15.678 -16.979  25.403  1.00 96.90           N  
ATOM   3740  H   GLU A 234     -15.140 -17.583  24.798  1.00 96.90           H  
ATOM   3741  CA  GLU A 234     -14.935 -16.233  26.412  1.00 96.90           C  
ATOM   3742  HA  GLU A 234     -15.496 -15.328  26.648  1.00 96.90           H  
ATOM   3743  C   GLU A 234     -13.582 -15.820  25.841  1.00 96.90           C  
ATOM   3744  CB  GLU A 234     -14.804 -17.050  27.707  1.00 96.90           C  
ATOM   3745  HB2 GLU A 234     -14.318 -18.002  27.493  1.00 96.90           H  
ATOM   3746  HB3 GLU A 234     -15.810 -17.246  28.079  1.00 96.90           H  
ATOM   3747  O   GLU A 234     -12.885 -16.631  25.231  1.00 96.90           O  
ATOM   3748  CG  GLU A 234     -14.001 -16.304  28.788  1.00 96.90           C  
ATOM   3749  HG2 GLU A 234     -12.960 -16.234  28.474  1.00 96.90           H  
ATOM   3750  HG3 GLU A 234     -14.393 -15.291  28.873  1.00 96.90           H  
ATOM   3751  CD  GLU A 234     -14.059 -16.965  30.175  1.00 96.90           C  
ATOM   3752  OE1 GLU A 234     -13.490 -16.369  31.121  1.00 96.90           O  
ATOM   3753  OE2 GLU A 234     -14.813 -17.945  30.381  1.00 96.90           O  
ATOM   3754  N   PHE A 235     -13.227 -14.550  26.007  1.00 97.63           N  
ATOM   3755  H   PHE A 235     -13.864 -13.920  26.474  1.00 97.63           H  
ATOM   3756  CA  PHE A 235     -11.968 -14.004  25.515  1.00 97.63           C  
ATOM   3757  HA  PHE A 235     -11.185 -14.748  25.658  1.00 97.63           H  
ATOM   3758  C   PHE A 235     -11.584 -12.754  26.299  1.00 97.63           C  
ATOM   3759  CB  PHE A 235     -12.070 -13.688  24.014  1.00 97.63           C  
ATOM   3760  HB2 PHE A 235     -11.120 -13.279  23.671  1.00 97.63           H  
ATOM   3761  HB3 PHE A 235     -12.231 -14.618  23.469  1.00 97.63           H  
ATOM   3762  O   PHE A 235     -12.429 -12.000  26.778  1.00 97.63           O  
ATOM   3763  CG  PHE A 235     -13.184 -12.724  23.658  1.00 97.63           C  
ATOM   3764  CD1 PHE A 235     -14.498 -13.202  23.500  1.00 97.63           C  
ATOM   3765  HD1 PHE A 235     -14.715 -14.254  23.615  1.00 97.63           H  
ATOM   3766  CD2 PHE A 235     -12.917 -11.351  23.496  1.00 97.63           C  
ATOM   3767  HD2 PHE A 235     -11.913 -10.975  23.625  1.00 97.63           H  
ATOM   3768  CE1 PHE A 235     -15.532 -12.321  23.149  1.00 97.63           C  
ATOM   3769  HE1 PHE A 235     -16.529 -12.710  23.004  1.00 97.63           H  
ATOM   3770  CE2 PHE A 235     -13.962 -10.469  23.170  1.00 97.63           C  
ATOM   3771  HE2 PHE A 235     -13.767  -9.411  23.071  1.00 97.63           H  
ATOM   3772  CZ  PHE A 235     -15.267 -10.953  22.980  1.00 97.63           C  
ATOM   3773  HZ  PHE A 235     -16.064 -10.275  22.713  1.00 97.63           H  
ATOM   3774  N   ASP A 236     -10.285 -12.517  26.405  1.00 97.57           N  
ATOM   3775  H   ASP A 236      -9.633 -13.217  26.082  1.00 97.57           H  
ATOM   3776  CA  ASP A 236      -9.725 -11.312  27.016  1.00 97.57           C  
ATOM   3777  HA  ASP A 236     -10.521 -10.587  27.185  1.00 97.57           H  
ATOM   3778  C   ASP A 236      -8.703 -10.613  26.114  1.00 97.57           C  
ATOM   3779  CB  ASP A 236      -9.152 -11.687  28.382  1.00 97.57           C  
ATOM   3780  HB2 ASP A 236      -8.921 -10.771  28.927  1.00 97.57           H  
ATOM   3781  HB3 ASP A 236      -9.926 -12.221  28.933  1.00 97.57           H  
ATOM   3782  O   ASP A 236      -8.084  -9.630  26.513  1.00 97.57           O  
ATOM   3783  CG  ASP A 236      -7.900 -12.562  28.345  1.00 97.57           C  
ATOM   3784  OD1 ASP A 236      -7.204 -12.636  27.305  1.00 97.57           O  
ATOM   3785  OD2 ASP A 236      -7.493 -13.011  29.437  1.00 97.57           O  
ATOM   3786  N   THR A 237      -8.523 -11.137  24.903  1.00 98.11           N  
ATOM   3787  H   THR A 237      -9.099 -11.921  24.633  1.00 98.11           H  
ATOM   3788  CA  THR A 237      -7.589 -10.645  23.900  1.00 98.11           C  
ATOM   3789  HA  THR A 237      -7.366  -9.602  24.121  1.00 98.11           H  
ATOM   3790  C   THR A 237      -8.253 -10.733  22.531  1.00 98.11           C  
ATOM   3791  CB  THR A 237      -6.268 -11.433  23.929  1.00 98.11           C  
ATOM   3792  HB  THR A 237      -6.461 -12.471  23.659  1.00 98.11           H  
ATOM   3793  O   THR A 237      -8.946 -11.714  22.251  1.00 98.11           O  
ATOM   3794  CG2 THR A 237      -5.226 -10.851  22.972  1.00 98.11           C  
ATOM   3795 HG21 THR A 237      -5.017  -9.812  23.228  1.00 98.11           H  
ATOM   3796 HG22 THR A 237      -4.309 -11.436  23.044  1.00 98.11           H  
ATOM   3797 HG23 THR A 237      -5.576 -10.914  21.942  1.00 98.11           H  
ATOM   3798  OG1 THR A 237      -5.706 -11.399  25.230  1.00 98.11           O  
ATOM   3799  HG1 THR A 237      -6.304 -11.871  25.814  1.00 98.11           H  
ATOM   3800  N   ILE A 238      -8.054  -9.704  21.707  1.00 98.42           N  
ATOM   3801  H   ILE A 238      -7.476  -8.941  22.030  1.00 98.42           H  
ATOM   3802  CA  ILE A 238      -8.450  -9.688  20.293  1.00 98.42           C  
ATOM   3803  HA  ILE A 238      -8.754 -10.691  19.994  1.00 98.42           H  
ATOM   3804  C   ILE A 238      -7.230  -9.303  19.462  1.00 98.42           C  
ATOM   3805  CB  ILE A 238      -9.634  -8.728  20.024  1.00 98.42           C  
ATOM   3806  HB  ILE A 238      -9.314  -7.710  20.246  1.00 98.42           H  
ATOM   3807  O   ILE A 238      -6.561  -8.313  19.778  1.00 98.42           O  
ATOM   3808  CG1 ILE A 238     -10.840  -9.059  20.934  1.00 98.42           C  
ATOM   3809 HG12 ILE A 238     -11.149 -10.092  20.774  1.00 98.42           H  
ATOM   3810 HG13 ILE A 238     -10.535  -8.953  21.975  1.00 98.42           H  
ATOM   3811  CG2 ILE A 238     -10.014  -8.799  18.531  1.00 98.42           C  
ATOM   3812 HG21 ILE A 238     -10.185  -9.836  18.241  1.00 98.42           H  
ATOM   3813 HG22 ILE A 238      -9.209  -8.404  17.911  1.00 98.42           H  
ATOM   3814 HG23 ILE A 238     -10.911  -8.221  18.308  1.00 98.42           H  
ATOM   3815  CD1 ILE A 238     -12.050  -8.139  20.733  1.00 98.42           C  
ATOM   3816 HD11 ILE A 238     -11.739  -7.095  20.750  1.00 98.42           H  
ATOM   3817 HD12 ILE A 238     -12.763  -8.304  21.541  1.00 98.42           H  
ATOM   3818 HD13 ILE A 238     -12.549  -8.363  19.790  1.00 98.42           H  
ATOM   3819  N   GLU A 239      -6.966 -10.068  18.409  1.00 98.44           N  
ATOM   3820  H   GLU A 239      -7.587 -10.839  18.210  1.00 98.44           H  
ATOM   3821  CA  GLU A 239      -5.919  -9.798  17.429  1.00 98.44           C  
ATOM   3822  HA  GLU A 239      -5.246  -9.042  17.833  1.00 98.44           H  
ATOM   3823  C   GLU A 239      -6.522  -9.243  16.137  1.00 98.44           C  
ATOM   3824  CB  GLU A 239      -5.070 -11.052  17.171  1.00 98.44           C  
ATOM   3825  HB2 GLU A 239      -4.691 -11.423  18.123  1.00 98.44           H  
ATOM   3826  HB3 GLU A 239      -5.691 -11.823  16.715  1.00 98.44           H  
ATOM   3827  O   GLU A 239      -7.501  -9.768  15.603  1.00 98.44           O  
ATOM   3828  CG  GLU A 239      -3.883 -10.734  16.242  1.00 98.44           C  
ATOM   3829  HG2 GLU A 239      -3.306  -9.922  16.683  1.00 98.44           H  
ATOM   3830  HG3 GLU A 239      -4.264 -10.388  15.281  1.00 98.44           H  
ATOM   3831  CD  GLU A 239      -2.944 -11.919  15.972  1.00 98.44           C  
ATOM   3832  OE1 GLU A 239      -1.910 -11.660  15.306  1.00 98.44           O  
ATOM   3833  OE2 GLU A 239      -3.242 -13.049  16.416  1.00 98.44           O  
ATOM   3834  N   ILE A 240      -5.893  -8.186  15.627  1.00 98.70           N  
ATOM   3835  H   ILE A 240      -5.082  -7.841  16.120  1.00 98.70           H  
ATOM   3836  CA  ILE A 240      -6.130  -7.633  14.300  1.00 98.70           C  
ATOM   3837  HA  ILE A 240      -6.942  -8.179  13.820  1.00 98.70           H  
ATOM   3838  C   ILE A 240      -4.867  -7.833  13.469  1.00 98.70           C  
ATOM   3839  CB  ILE A 240      -6.522  -6.146  14.396  1.00 98.70           C  
ATOM   3840  HB  ILE A 240      -5.708  -5.634  14.911  1.00 98.70           H  
ATOM   3841  O   ILE A 240      -3.769  -7.460  13.885  1.00 98.70           O  
ATOM   3842  CG1 ILE A 240      -7.806  -5.912  15.228  1.00 98.70           C  
ATOM   3843 HG12 ILE A 240      -7.976  -4.838  15.311  1.00 98.70           H  
ATOM   3844 HG13 ILE A 240      -7.646  -6.284  16.239  1.00 98.70           H  
ATOM   3845  CG2 ILE A 240      -6.650  -5.515  12.997  1.00 98.70           C  
ATOM   3846 HG21 ILE A 240      -7.386  -6.057  12.404  1.00 98.70           H  
ATOM   3847 HG22 ILE A 240      -6.927  -4.465  13.084  1.00 98.70           H  
ATOM   3848 HG23 ILE A 240      -5.689  -5.553  12.485  1.00 98.70           H  
ATOM   3849  CD1 ILE A 240      -9.082  -6.563  14.673  1.00 98.70           C  
ATOM   3850 HD11 ILE A 240      -9.915  -6.350  15.342  1.00 98.70           H  
ATOM   3851 HD12 ILE A 240      -9.318  -6.165  13.686  1.00 98.70           H  
ATOM   3852 HD13 ILE A 240      -8.959  -7.645  14.610  1.00 98.70           H  
ATOM   3853  N   ASP A 241      -5.034  -8.364  12.263  1.00 98.46           N  
ATOM   3854  H   ASP A 241      -5.964  -8.651  11.993  1.00 98.46           H  
ATOM   3855  CA  ASP A 241      -3.967  -8.482  11.271  1.00 98.46           C  
ATOM   3856  HA  ASP A 241      -3.104  -7.902  11.597  1.00 98.46           H  
ATOM   3857  C   ASP A 241      -4.442  -7.885   9.944  1.00 98.46           C  
ATOM   3858  CB  ASP A 241      -3.523  -9.949  11.166  1.00 98.46           C  
ATOM   3859  HB2 ASP A 241      -3.293 -10.314  12.168  1.00 98.46           H  
ATOM   3860  HB3 ASP A 241      -4.343 -10.551  10.775  1.00 98.46           H  
ATOM   3861  O   ASP A 241      -5.535  -8.185   9.470  1.00 98.46           O  
ATOM   3862  CG  ASP A 241      -2.285 -10.165  10.291  1.00 98.46           C  
ATOM   3863  OD1 ASP A 241      -1.587  -9.188   9.943  1.00 98.46           O  
ATOM   3864  OD2 ASP A 241      -2.003 -11.337   9.946  1.00 98.46           O  
ATOM   3865  N   ILE A 242      -3.652  -6.989   9.363  1.00 98.45           N  
ATOM   3866  H   ILE A 242      -2.767  -6.796   9.811  1.00 98.45           H  
ATOM   3867  CA  ILE A 242      -3.989  -6.230   8.163  1.00 98.45           C  
ATOM   3868  HA  ILE A 242      -4.979  -6.543   7.829  1.00 98.45           H  
ATOM   3869  C   ILE A 242      -2.972  -6.579   7.082  1.00 98.45           C  
ATOM   3870  CB  ILE A 242      -4.063  -4.707   8.413  1.00 98.45           C  
ATOM   3871  HB  ILE A 242      -3.047  -4.332   8.540  1.00 98.45           H  
ATOM   3872  O   ILE A 242      -1.767  -6.332   7.223  1.00 98.45           O  
ATOM   3873  CG1 ILE A 242      -4.885  -4.335   9.670  1.00 98.45           C  
ATOM   3874 HG12 ILE A 242      -4.551  -4.927  10.523  1.00 98.45           H  
ATOM   3875 HG13 ILE A 242      -5.937  -4.562   9.502  1.00 98.45           H  
ATOM   3876  CG2 ILE A 242      -4.699  -4.038   7.175  1.00 98.45           C  
ATOM   3877 HG21 ILE A 242      -4.271  -4.433   6.254  1.00 98.45           H  
ATOM   3878 HG22 ILE A 242      -4.540  -2.960   7.200  1.00 98.45           H  
ATOM   3879 HG23 ILE A 242      -5.768  -4.248   7.150  1.00 98.45           H  
ATOM   3880  CD1 ILE A 242      -4.737  -2.867  10.082  1.00 98.45           C  
ATOM   3881 HD11 ILE A 242      -5.045  -2.210   9.269  1.00 98.45           H  
ATOM   3882 HD12 ILE A 242      -5.359  -2.672  10.956  1.00 98.45           H  
ATOM   3883 HD13 ILE A 242      -3.698  -2.657  10.336  1.00 98.45           H  
ATOM   3884  N   ARG A 243      -3.466  -7.127   5.970  1.00 97.61           N  
ATOM   3885  H   ARG A 243      -4.464  -7.271   5.926  1.00 97.61           H  
ATOM   3886  CA  ARG A 243      -2.636  -7.626   4.866  1.00 97.61           C  
ATOM   3887  HA  ARG A 243      -1.608  -7.302   5.027  1.00 97.61           H  
ATOM   3888  C   ARG A 243      -3.048  -7.062   3.516  1.00 97.61           C  
ATOM   3889  CB  ARG A 243      -2.641  -9.161   4.847  1.00 97.61           C  
ATOM   3890  HB2 ARG A 243      -3.650  -9.517   4.638  1.00 97.61           H  
ATOM   3891  HB3 ARG A 243      -1.994  -9.506   4.040  1.00 97.61           H  
ATOM   3892  O   ARG A 243      -4.156  -6.557   3.341  1.00 97.61           O  
ATOM   3893  CG  ARG A 243      -2.131  -9.751   6.167  1.00 97.61           C  
ATOM   3894  HG2 ARG A 243      -2.790  -9.467   6.988  1.00 97.61           H  
ATOM   3895  HG3 ARG A 243      -1.133  -9.361   6.367  1.00 97.61           H  
ATOM   3896  CD  ARG A 243      -2.071 -11.273   6.102  1.00 97.61           C  
ATOM   3897  HD2 ARG A 243      -1.510 -11.589   5.222  1.00 97.61           H  
ATOM   3898  HD3 ARG A 243      -3.086 -11.664   6.018  1.00 97.61           H  
ATOM   3899  NE  ARG A 243      -1.459 -11.788   7.329  1.00 97.61           N  
ATOM   3900  HE  ARG A 243      -1.958 -11.607   8.189  1.00 97.61           H  
ATOM   3901  NH1 ARG A 243       0.564 -12.583   6.561  1.00 97.61           N  
ATOM   3902 HH11 ARG A 243       0.327 -12.302   5.620  1.00 97.61           H  
ATOM   3903 HH12 ARG A 243       1.390 -13.135   6.740  1.00 97.61           H  
ATOM   3904  NH2 ARG A 243       0.016 -12.703   8.732  1.00 97.61           N  
ATOM   3905 HH21 ARG A 243       0.826 -13.255   8.975  1.00 97.61           H  
ATOM   3906 HH22 ARG A 243      -0.647 -12.400   9.431  1.00 97.61           H  
ATOM   3907  CZ  ARG A 243      -0.292 -12.357   7.519  1.00 97.61           C  
ATOM   3908  N   THR A 244      -2.132  -7.160   2.562  1.00 95.10           N  
ATOM   3909  H   THR A 244      -1.249  -7.588   2.804  1.00 95.10           H  
ATOM   3910  CA  THR A 244      -2.415  -6.989   1.136  1.00 95.10           C  
ATOM   3911  HA  THR A 244      -2.984  -6.070   0.991  1.00 95.10           H  
ATOM   3912  C   THR A 244      -3.263  -8.154   0.616  1.00 95.10           C  
ATOM   3913  CB  THR A 244      -1.111  -6.895   0.320  1.00 95.10           C  
ATOM   3914  HB  THR A 244      -1.363  -6.726  -0.727  1.00 95.10           H  
ATOM   3915  O   THR A 244      -3.379  -9.198   1.260  1.00 95.10           O  
ATOM   3916  CG2 THR A 244      -0.188  -5.768   0.782  1.00 95.10           C  
ATOM   3917 HG21 THR A 244       0.669  -5.705   0.111  1.00 95.10           H  
ATOM   3918 HG22 THR A 244      -0.728  -4.822   0.750  1.00 95.10           H  
ATOM   3919 HG23 THR A 244       0.171  -5.959   1.793  1.00 95.10           H  
ATOM   3920  OG1 THR A 244      -0.364  -8.088   0.421  1.00 95.10           O  
ATOM   3921  HG1 THR A 244      -0.084  -8.347  -0.460  1.00 95.10           H  
ATOM   3922  N   ASP A 245      -3.791  -8.001  -0.595  1.00 90.85           N  
ATOM   3923  H   ASP A 245      -3.582  -7.154  -1.105  1.00 90.85           H  
ATOM   3924  CA  ASP A 245      -4.421  -9.064  -1.395  1.00 90.85           C  
ATOM   3925  HA  ASP A 245      -5.328  -9.401  -0.894  1.00 90.85           H  
ATOM   3926  C   ASP A 245      -3.530 -10.306  -1.595  1.00 90.85           C  
ATOM   3927  CB  ASP A 245      -4.804  -8.460  -2.761  1.00 90.85           C  
ATOM   3928  HB2 ASP A 245      -5.532  -7.666  -2.594  1.00 90.85           H  
ATOM   3929  HB3 ASP A 245      -5.295  -9.233  -3.354  1.00 90.85           H  
ATOM   3930  O   ASP A 245      -4.014 -11.426  -1.701  1.00 90.85           O  
ATOM   3931  CG  ASP A 245      -3.639  -7.868  -3.582  1.00 90.85           C  
ATOM   3932  OD1 ASP A 245      -2.531  -7.647  -3.020  1.00 90.85           O  
ATOM   3933  OD2 ASP A 245      -3.879  -7.563  -4.769  1.00 90.85           O  
ATOM   3934  N   THR A 246      -2.215 -10.110  -1.588  1.00 90.58           N  
ATOM   3935  H   THR A 246      -1.930  -9.143  -1.639  1.00 90.58           H  
ATOM   3936  CA  THR A 246      -1.185 -11.158  -1.683  1.00 90.58           C  
ATOM   3937  HA  THR A 246      -1.595 -11.990  -2.256  1.00 90.58           H  
ATOM   3938  C   THR A 246      -0.770 -11.751  -0.329  1.00 90.58           C  
ATOM   3939  CB  THR A 246       0.040 -10.621  -2.440  1.00 90.58           C  
ATOM   3940  HB  THR A 246       0.890 -11.292  -2.316  1.00 90.58           H  
ATOM   3941  O   THR A 246       0.186 -12.522  -0.260  1.00 90.58           O  
ATOM   3942  CG2 THR A 246      -0.249 -10.468  -3.931  1.00 90.58           C  
ATOM   3943 HG21 THR A 246      -1.111  -9.821  -4.096  1.00 90.58           H  
ATOM   3944 HG22 THR A 246      -0.464 -11.448  -4.358  1.00 90.58           H  
ATOM   3945 HG23 THR A 246       0.620 -10.051  -4.439  1.00 90.58           H  
ATOM   3946  OG1 THR A 246       0.391  -9.324  -1.996  1.00 90.58           O  
ATOM   3947  HG1 THR A 246      -0.129  -8.747  -2.560  1.00 90.58           H  
ATOM   3948  N   GLY A 247      -1.433 -11.371   0.768  1.00 92.02           N  
ATOM   3949  H   GLY A 247      -2.221 -10.749   0.658  1.00 92.02           H  
ATOM   3950  CA  GLY A 247      -1.147 -11.883   2.113  1.00 92.02           C  
ATOM   3951  HA2 GLY A 247      -1.042 -12.967   2.063  1.00 92.02           H  
ATOM   3952  HA3 GLY A 247      -1.998 -11.652   2.753  1.00 92.02           H  
ATOM   3953  C   GLY A 247       0.115 -11.311   2.772  1.00 92.02           C  
ATOM   3954  O   GLY A 247       0.493 -11.758   3.860  1.00 92.02           O  
ATOM   3955  N   LYS A 248       0.770 -10.311   2.168  1.00 94.25           N  
ATOM   3956  H   LYS A 248       0.351  -9.919   1.337  1.00 94.25           H  
ATOM   3957  CA  LYS A 248       1.907  -9.601   2.778  1.00 94.25           C  
ATOM   3958  HA  LYS A 248       2.522 -10.328   3.307  1.00 94.25           H  
ATOM   3959  C   LYS A 248       1.405  -8.588   3.808  1.00 94.25           C  
ATOM   3960  CB  LYS A 248       2.773  -8.915   1.708  1.00 94.25           C  
ATOM   3961  HB2 LYS A 248       3.562  -8.355   2.208  1.00 94.25           H  
ATOM   3962  HB3 LYS A 248       2.164  -8.205   1.149  1.00 94.25           H  
ATOM   3963  O   LYS A 248       0.299  -8.069   3.690  1.00 94.25           O  
ATOM   3964  CG  LYS A 248       3.424  -9.910   0.732  1.00 94.25           C  
ATOM   3965  HG2 LYS A 248       2.649 -10.445   0.182  1.00 94.25           H  
ATOM   3966  HG3 LYS A 248       4.022 -10.628   1.293  1.00 94.25           H  
ATOM   3967  CD  LYS A 248       4.324  -9.166  -0.265  1.00 94.25           C  
ATOM   3968  HD2 LYS A 248       3.716  -8.449  -0.817  1.00 94.25           H  
ATOM   3969  HD3 LYS A 248       5.096  -8.626   0.283  1.00 94.25           H  
ATOM   3970  CE  LYS A 248       4.981 -10.141  -1.251  1.00 94.25           C  
ATOM   3971  HE2 LYS A 248       4.193 -10.696  -1.760  1.00 94.25           H  
ATOM   3972  HE3 LYS A 248       5.584 -10.855  -0.691  1.00 94.25           H  
ATOM   3973  NZ  LYS A 248       5.822  -9.422  -2.247  1.00 94.25           N  
ATOM   3974  HZ1 LYS A 248       5.263  -8.773  -2.782  1.00 94.25           H  
ATOM   3975  HZ2 LYS A 248       6.554  -8.892  -1.797  1.00 94.25           H  
ATOM   3976  HZ3 LYS A 248       6.247 -10.068  -2.897  1.00 94.25           H  
ATOM   3977  N   LYS A 249       2.224  -8.278   4.816  1.00 94.15           N  
ATOM   3978  H   LYS A 249       3.142  -8.698   4.834  1.00 94.15           H  
ATOM   3979  CA  LYS A 249       1.900  -7.225   5.793  1.00 94.15           C  
ATOM   3980  HA  LYS A 249       0.924  -7.434   6.229  1.00 94.15           H  
ATOM   3981  C   LYS A 249       1.798  -5.868   5.096  1.00 94.15           C  
ATOM   3982  CB  LYS A 249       2.943  -7.167   6.920  1.00 94.15           C  
ATOM   3983  HB2 LYS A 249       3.942  -7.069   6.496  1.00 94.15           H  
ATOM   3984  HB3 LYS A 249       2.740  -6.284   7.525  1.00 94.15           H  
ATOM   3985  O   LYS A 249       2.610  -5.564   4.221  1.00 94.15           O  
ATOM   3986  CG  LYS A 249       2.877  -8.404   7.828  1.00 94.15           C  
ATOM   3987  HG2 LYS A 249       1.849  -8.539   8.163  1.00 94.15           H  
ATOM   3988  HG3 LYS A 249       3.183  -9.288   7.269  1.00 94.15           H  
ATOM   3989  CD  LYS A 249       3.781  -8.241   9.060  1.00 94.15           C  
ATOM   3990  HD2 LYS A 249       4.823  -8.175   8.748  1.00 94.15           H  
ATOM   3991  HD3 LYS A 249       3.502  -7.323   9.578  1.00 94.15           H  
ATOM   3992  CE  LYS A 249       3.584  -9.434  10.006  1.00 94.15           C  
ATOM   3993  HE2 LYS A 249       2.513  -9.561  10.167  1.00 94.15           H  
ATOM   3994  HE3 LYS A 249       3.954 -10.339   9.524  1.00 94.15           H  
ATOM   3995  NZ  LYS A 249       4.249  -9.233  11.320  1.00 94.15           N  
ATOM   3996  HZ1 LYS A 249       3.893  -8.401  11.769  1.00 94.15           H  
ATOM   3997  HZ2 LYS A 249       4.026  -9.993  11.947  1.00 94.15           H  
ATOM   3998  HZ3 LYS A 249       5.253  -9.156  11.232  1.00 94.15           H  
ATOM   3999  N   ILE A 250       0.833  -5.050   5.510  1.00 95.71           N  
ATOM   4000  H   ILE A 250       0.185  -5.367   6.216  1.00 95.71           H  
ATOM   4001  CA  ILE A 250       0.732  -3.674   5.019  1.00 95.71           C  
ATOM   4002  HA  ILE A 250       0.733  -3.717   3.930  1.00 95.71           H  
ATOM   4003  C   ILE A 250       1.949  -2.859   5.492  1.00 95.71           C  
ATOM   4004  CB  ILE A 250      -0.590  -3.023   5.462  1.00 95.71           C  
ATOM   4005  HB  ILE A 250      -0.651  -3.055   6.549  1.00 95.71           H  
ATOM   4006  O   ILE A 250       2.225  -2.835   6.694  1.00 95.71           O  
ATOM   4007  CG1 ILE A 250      -1.819  -3.759   4.897  1.00 95.71           C  
ATOM   4008 HG12 ILE A 250      -1.818  -4.790   5.251  1.00 95.71           H  
ATOM   4009 HG13 ILE A 250      -2.706  -3.273   5.304  1.00 95.71           H  
ATOM   4010  CG2 ILE A 250      -0.640  -1.553   5.025  1.00 95.71           C  
ATOM   4011 HG21 ILE A 250      -0.401  -1.470   3.964  1.00 95.71           H  
ATOM   4012 HG22 ILE A 250       0.067  -0.954   5.599  1.00 95.71           H  
ATOM   4013 HG23 ILE A 250      -1.637  -1.145   5.187  1.00 95.71           H  
ATOM   4014  CD1 ILE A 250      -1.943  -3.791   3.372  1.00 95.71           C  
ATOM   4015 HD11 ILE A 250      -1.114  -4.358   2.948  1.00 95.71           H  
ATOM   4016 HD12 ILE A 250      -2.882  -4.268   3.092  1.00 95.71           H  
ATOM   4017 HD13 ILE A 250      -1.947  -2.780   2.963  1.00 95.71           H  
ATOM   4018  N   PRO A 251       2.672  -2.166   4.589  1.00 93.92           N  
ATOM   4019  CA  PRO A 251       3.917  -1.473   4.916  1.00 93.92           C  
ATOM   4020  HA  PRO A 251       4.467  -2.037   5.669  1.00 93.92           H  
ATOM   4021  C   PRO A 251       3.670  -0.063   5.485  1.00 93.92           C  
ATOM   4022  CB  PRO A 251       4.719  -1.494   3.609  1.00 93.92           C  
ATOM   4023  HB2 PRO A 251       5.467  -0.704   3.545  1.00 93.92           H  
ATOM   4024  HB3 PRO A 251       5.197  -2.466   3.491  1.00 93.92           H  
ATOM   4025  O   PRO A 251       4.211   0.927   4.982  1.00 93.92           O  
ATOM   4026  CG  PRO A 251       3.625  -1.341   2.555  1.00 93.92           C  
ATOM   4027  HG2 PRO A 251       3.938  -1.730   1.586  1.00 93.92           H  
ATOM   4028  HG3 PRO A 251       3.332  -0.294   2.471  1.00 93.92           H  
ATOM   4029  CD  PRO A 251       2.479  -2.162   3.140  1.00 93.92           C  
ATOM   4030  HD2 PRO A 251       2.545  -3.183   2.763  1.00 93.92           H  
ATOM   4031  HD3 PRO A 251       1.523  -1.719   2.862  1.00 93.92           H  
ATOM   4032  N   PHE A 252       2.830   0.049   6.521  1.00 96.70           N  
ATOM   4033  H   PHE A 252       2.449  -0.800   6.916  1.00 96.70           H  
ATOM   4034  CA  PHE A 252       2.690   1.298   7.276  1.00 96.70           C  
ATOM   4035  HA  PHE A 252       2.344   2.086   6.607  1.00 96.70           H  
ATOM   4036  C   PHE A 252       4.052   1.708   7.847  1.00 96.70           C  
ATOM   4037  CB  PHE A 252       1.684   1.138   8.425  1.00 96.70           C  
ATOM   4038  HB2 PHE A 252       1.691   2.052   9.018  1.00 96.70           H  
ATOM   4039  HB3 PHE A 252       2.026   0.329   9.071  1.00 96.70           H  
ATOM   4040  O   PHE A 252       4.727   0.889   8.467  1.00 96.70           O  
ATOM   4041  CG  PHE A 252       0.253   0.875   8.004  1.00 96.70           C  
ATOM   4042  CD1 PHE A 252      -0.445   1.833   7.248  1.00 96.70           C  
ATOM   4043  HD1 PHE A 252       0.037   2.757   6.963  1.00 96.70           H  
ATOM   4044  CD2 PHE A 252      -0.398  -0.310   8.396  1.00 96.70           C  
ATOM   4045  HD2 PHE A 252       0.129  -1.038   8.994  1.00 96.70           H  
ATOM   4046  CE1 PHE A 252      -1.776   1.596   6.870  1.00 96.70           C  
ATOM   4047  HE1 PHE A 252      -2.298   2.329   6.274  1.00 96.70           H  
ATOM   4048  CE2 PHE A 252      -1.738  -0.537   8.036  1.00 96.70           C  
ATOM   4049  HE2 PHE A 252      -2.237  -1.442   8.351  1.00 96.70           H  
ATOM   4050  CZ  PHE A 252      -2.429   0.418   7.270  1.00 96.70           C  
ATOM   4051  HZ  PHE A 252      -3.458   0.246   6.989  1.00 96.70           H  
ATOM   4052  N   GLN A 253       4.454   2.966   7.650  1.00 95.88           N  
ATOM   4053  H   GLN A 253       3.877   3.592   7.108  1.00 95.88           H  
ATOM   4054  CA  GLN A 253       5.748   3.453   8.148  1.00 95.88           C  
ATOM   4055  HA  GLN A 253       6.479   2.645   8.110  1.00 95.88           H  
ATOM   4056  C   GLN A 253       5.666   3.895   9.611  1.00 95.88           C  
ATOM   4057  CB  GLN A 253       6.257   4.597   7.258  1.00 95.88           C  
ATOM   4058  HB2 GLN A 253       7.196   4.972   7.666  1.00 95.88           H  
ATOM   4059  HB3 GLN A 253       5.537   5.415   7.269  1.00 95.88           H  
ATOM   4060  O   GLN A 253       6.598   3.693  10.382  1.00 95.88           O  
ATOM   4061  CG  GLN A 253       6.493   4.159   5.807  1.00 95.88           C  
ATOM   4062  HG2 GLN A 253       5.579   3.736   5.392  1.00 95.88           H  
ATOM   4063  HG3 GLN A 253       6.781   5.029   5.215  1.00 95.88           H  
ATOM   4064  CD  GLN A 253       7.553   3.091   5.655  1.00 95.88           C  
ATOM   4065  NE2 GLN A 253       7.206   1.946   5.107  1.00 95.88           N  
ATOM   4066 HE21 GLN A 253       7.937   1.250   5.069  1.00 95.88           H  
ATOM   4067 HE22 GLN A 253       6.237   1.739   4.914  1.00 95.88           H  
ATOM   4068  OE1 GLN A 253       8.694   3.251   6.040  1.00 95.88           O  
ATOM   4069  N   PHE A 254       4.543   4.499   9.999  1.00 95.80           N  
ATOM   4070  H   PHE A 254       3.809   4.609   9.314  1.00 95.80           H  
ATOM   4071  CA  PHE A 254       4.257   4.946  11.362  1.00 95.80           C  
ATOM   4072  HA  PHE A 254       4.554   4.163  12.059  1.00 95.80           H  
ATOM   4073  C   PHE A 254       2.753   5.199  11.543  1.00 95.80           C  
ATOM   4074  CB  PHE A 254       5.071   6.219  11.675  1.00 95.80           C  
ATOM   4075  HB2 PHE A 254       6.131   5.967  11.662  1.00 95.80           H  
ATOM   4076  HB3 PHE A 254       4.853   6.548  12.692  1.00 95.80           H  
ATOM   4077  O   PHE A 254       1.978   5.142  10.584  1.00 95.80           O  
ATOM   4078  CG  PHE A 254       4.842   7.379  10.725  1.00 95.80           C  
ATOM   4079  CD1 PHE A 254       5.662   7.519   9.591  1.00 95.80           C  
ATOM   4080  HD1 PHE A 254       6.455   6.811   9.405  1.00 95.80           H  
ATOM   4081  CD2 PHE A 254       3.828   8.323  10.974  1.00 95.80           C  
ATOM   4082  HD2 PHE A 254       3.201   8.230  11.849  1.00 95.80           H  
ATOM   4083  CE1 PHE A 254       5.461   8.589   8.705  1.00 95.80           C  
ATOM   4084  HE1 PHE A 254       6.105   8.692   7.844  1.00 95.80           H  
ATOM   4085  CE2 PHE A 254       3.630   9.397  10.086  1.00 95.80           C  
ATOM   4086  HE2 PHE A 254       2.853  10.123  10.277  1.00 95.80           H  
ATOM   4087  CZ  PHE A 254       4.446   9.529   8.949  1.00 95.80           C  
ATOM   4088  HZ  PHE A 254       4.298  10.353   8.267  1.00 95.80           H  
ATOM   4089  N   GLY A 255       2.356   5.530  12.774  1.00 96.82           N  
ATOM   4090  H   GLY A 255       3.047   5.500  13.510  1.00 96.82           H  
ATOM   4091  CA  GLY A 255       0.979   5.844  13.154  1.00 96.82           C  
ATOM   4092  HA2 GLY A 255       0.419   6.189  12.284  1.00 96.82           H  
ATOM   4093  HA3 GLY A 255       0.989   6.654  13.884  1.00 96.82           H  
ATOM   4094  C   GLY A 255       0.235   4.661  13.772  1.00 96.82           C  
ATOM   4095  O   GLY A 255       0.770   3.558  13.895  1.00 96.82           O  
ATOM   4096  N   THR A 256      -1.012   4.901  14.169  1.00 97.82           N  
ATOM   4097  H   THR A 256      -1.414   5.813  14.002  1.00 97.82           H  
ATOM   4098  CA  THR A 256      -1.827   3.933  14.913  1.00 97.82           C  
ATOM   4099  HA  THR A 256      -1.235   3.041  15.124  1.00 97.82           H  
ATOM   4100  C   THR A 256      -3.039   3.517  14.095  1.00 97.82           C  
ATOM   4101  CB  THR A 256      -2.254   4.519  16.267  1.00 97.82           C  
ATOM   4102  HB  THR A 256      -2.795   5.451  16.104  1.00 97.82           H  
ATOM   4103  O   THR A 256      -3.797   4.367  13.640  1.00 97.82           O  
ATOM   4104  CG2 THR A 256      -3.127   3.583  17.101  1.00 97.82           C  
ATOM   4105 HG21 THR A 256      -2.620   2.630  17.252  1.00 97.82           H  
ATOM   4106 HG22 THR A 256      -4.080   3.415  16.599  1.00 97.82           H  
ATOM   4107 HG23 THR A 256      -3.337   4.039  18.069  1.00 97.82           H  
ATOM   4108  OG1 THR A 256      -1.112   4.784  17.051  1.00 97.82           O  
ATOM   4109  HG1 THR A 256      -1.418   5.006  17.933  1.00 97.82           H  
ATOM   4110  N   SER A 257      -3.265   2.215  13.947  1.00 98.01           N  
ATOM   4111  H   SER A 257      -2.642   1.558  14.395  1.00 98.01           H  
ATOM   4112  CA  SER A 257      -4.530   1.705  13.413  1.00 98.01           C  
ATOM   4113  HA  SER A 257      -4.905   2.390  12.653  1.00 98.01           H  
ATOM   4114  C   SER A 257      -5.560   1.612  14.534  1.00 98.01           C  
ATOM   4115  CB  SER A 257      -4.351   0.344  12.745  1.00 98.01           C  
ATOM   4116  HB2 SER A 257      -5.321  -0.040  12.432  1.00 98.01           H  
ATOM   4117  HB3 SER A 257      -3.904  -0.354  13.453  1.00 98.01           H  
ATOM   4118  O   SER A 257      -5.228   1.217  15.655  1.00 98.01           O  
ATOM   4119  OG  SER A 257      -3.521   0.470  11.612  1.00 98.01           O  
ATOM   4120  HG  SER A 257      -2.929  -0.285  11.618  1.00 98.01           H  
ATOM   4121  N   CYS A 258      -6.809   1.955  14.230  1.00 98.34           N  
ATOM   4122  H   CYS A 258      -7.000   2.256  13.285  1.00 98.34           H  
ATOM   4123  CA  CYS A 258      -7.938   1.854  15.149  1.00 98.34           C  
ATOM   4124  HA  CYS A 258      -7.618   1.352  16.063  1.00 98.34           H  
ATOM   4125  C   CYS A 258      -9.057   1.033  14.507  1.00 98.34           C  
ATOM   4126  CB  CYS A 258      -8.414   3.258  15.531  1.00 98.34           C  
ATOM   4127  HB2 CYS A 258      -7.598   3.816  15.991  1.00 98.34           H  
ATOM   4128  HB3 CYS A 258      -8.743   3.774  14.629  1.00 98.34           H  
ATOM   4129  O   CYS A 258      -9.539   1.378  13.427  1.00 98.34           O  
ATOM   4130  SG  CYS A 258      -9.831   3.178  16.658  1.00 98.34           S  
ATOM   4131  HG  CYS A 258     -10.098   4.487  16.667  1.00 98.34           H  
ATOM   4132  N   VAL A 259      -9.488  -0.033  15.178  1.00 98.57           N  
ATOM   4133  H   VAL A 259      -9.062  -0.231  16.072  1.00 98.57           H  
ATOM   4134  CA  VAL A 259     -10.640  -0.845  14.771  1.00 98.57           C  
ATOM   4135  HA  VAL A 259     -11.059  -0.458  13.842  1.00 98.57           H  
ATOM   4136  C   VAL A 259     -11.704  -0.743  15.853  1.00 98.57           C  
ATOM   4137  CB  VAL A 259     -10.255  -2.318  14.532  1.00 98.57           C  
ATOM   4138  HB  VAL A 259      -9.875  -2.747  15.459  1.00 98.57           H  
ATOM   4139  O   VAL A 259     -11.480  -1.149  16.991  1.00 98.57           O  
ATOM   4140  CG1 VAL A 259     -11.473  -3.130  14.072  1.00 98.57           C  
ATOM   4141 HG11 VAL A 259     -11.175  -4.161  13.878  1.00 98.57           H  
ATOM   4142 HG12 VAL A 259     -12.235  -3.142  14.851  1.00 98.57           H  
ATOM   4143 HG13 VAL A 259     -11.890  -2.698  13.163  1.00 98.57           H  
ATOM   4144  CG2 VAL A 259      -9.183  -2.487  13.453  1.00 98.57           C  
ATOM   4145 HG21 VAL A 259      -8.883  -3.535  13.426  1.00 98.57           H  
ATOM   4146 HG22 VAL A 259      -8.308  -1.875  13.669  1.00 98.57           H  
ATOM   4147 HG23 VAL A 259      -9.588  -2.236  12.473  1.00 98.57           H  
ATOM   4148  N   LYS A 260     -12.883  -0.236  15.496  1.00 98.55           N  
ATOM   4149  H   LYS A 260     -12.998   0.082  14.545  1.00 98.55           H  
ATOM   4150  CA  LYS A 260     -14.058  -0.247  16.367  1.00 98.55           C  
ATOM   4151  HA  LYS A 260     -13.745  -0.410  17.398  1.00 98.55           H  
ATOM   4152  C   LYS A 260     -14.968  -1.393  15.958  1.00 98.55           C  
ATOM   4153  CB  LYS A 260     -14.741   1.114  16.306  1.00 98.55           C  
ATOM   4154  HB2 LYS A 260     -13.989   1.887  16.465  1.00 98.55           H  
ATOM   4155  HB3 LYS A 260     -15.168   1.237  15.311  1.00 98.55           H  
ATOM   4156  O   LYS A 260     -15.597  -1.357  14.899  1.00 98.55           O  
ATOM   4157  CG  LYS A 260     -15.853   1.281  17.351  1.00 98.55           C  
ATOM   4158  HG2 LYS A 260     -16.647   0.557  17.169  1.00 98.55           H  
ATOM   4159  HG3 LYS A 260     -15.453   1.148  18.356  1.00 98.55           H  
ATOM   4160  CD  LYS A 260     -16.393   2.702  17.181  1.00 98.55           C  
ATOM   4161  HD2 LYS A 260     -15.583   3.410  17.355  1.00 98.55           H  
ATOM   4162  HD3 LYS A 260     -16.721   2.811  16.147  1.00 98.55           H  
ATOM   4163  CE  LYS A 260     -17.567   3.058  18.089  1.00 98.55           C  
ATOM   4164  HE2 LYS A 260     -18.377   2.353  17.904  1.00 98.55           H  
ATOM   4165  HE3 LYS A 260     -17.265   2.983  19.133  1.00 98.55           H  
ATOM   4166  NZ  LYS A 260     -18.003   4.439  17.752  1.00 98.55           N  
ATOM   4167  HZ1 LYS A 260     -17.317   5.121  18.040  1.00 98.55           H  
ATOM   4168  HZ2 LYS A 260     -18.036   4.566  16.750  1.00 98.55           H  
ATOM   4169  HZ3 LYS A 260     -18.910   4.666  18.134  1.00 98.55           H  
ATOM   4170  N   LEU A 261     -15.021  -2.412  16.801  1.00 98.50           N  
ATOM   4171  H   LEU A 261     -14.496  -2.329  17.660  1.00 98.50           H  
ATOM   4172  CA  LEU A 261     -15.890  -3.569  16.658  1.00 98.50           C  
ATOM   4173  HA  LEU A 261     -16.068  -3.764  15.600  1.00 98.50           H  
ATOM   4174  C   LEU A 261     -17.239  -3.293  17.315  1.00 98.50           C  
ATOM   4175  CB  LEU A 261     -15.215  -4.800  17.285  1.00 98.50           C  
ATOM   4176  HB2 LEU A 261     -15.899  -5.645  17.210  1.00 98.50           H  
ATOM   4177  HB3 LEU A 261     -15.051  -4.599  18.344  1.00 98.50           H  
ATOM   4178  O   LEU A 261     -17.301  -2.676  18.379  1.00 98.50           O  
ATOM   4179  CG  LEU A 261     -13.870  -5.196  16.650  1.00 98.50           C  
ATOM   4180  HG  LEU A 261     -13.158  -4.377  16.752  1.00 98.50           H  
ATOM   4181  CD1 LEU A 261     -13.306  -6.412  17.380  1.00 98.50           C  
ATOM   4182 HD11 LEU A 261     -13.156  -6.172  18.433  1.00 98.50           H  
ATOM   4183 HD12 LEU A 261     -12.347  -6.692  16.944  1.00 98.50           H  
ATOM   4184 HD13 LEU A 261     -13.991  -7.256  17.298  1.00 98.50           H  
ATOM   4185  CD2 LEU A 261     -14.017  -5.549  15.169  1.00 98.50           C  
ATOM   4186 HD21 LEU A 261     -14.331  -4.667  14.611  1.00 98.50           H  
ATOM   4187 HD22 LEU A 261     -13.057  -5.885  14.777  1.00 98.50           H  
ATOM   4188 HD23 LEU A 261     -14.753  -6.344  15.044  1.00 98.50           H  
ATOM   4189  N   HIS A 262     -18.304  -3.785  16.696  1.00 98.09           N  
ATOM   4190  H   HIS A 262     -18.171  -4.255  15.811  1.00 98.09           H  
ATOM   4191  CA  HIS A 262     -19.643  -3.803  17.263  1.00 98.09           C  
ATOM   4192  HA  HIS A 262     -19.634  -3.349  18.254  1.00 98.09           H  
ATOM   4193  C   HIS A 262     -20.112  -5.248  17.398  1.00 98.09           C  
ATOM   4194  CB  HIS A 262     -20.578  -2.986  16.376  1.00 98.09           C  
ATOM   4195  HB2 HIS A 262     -20.607  -3.430  15.381  1.00 98.09           H  
ATOM   4196  HB3 HIS A 262     -20.174  -1.978  16.284  1.00 98.09           H  
ATOM   4197  O   HIS A 262     -20.268  -5.943  16.392  1.00 98.09           O  
ATOM   4198  CG  HIS A 262     -21.981  -2.893  16.912  1.00 98.09           C  
ATOM   4199  CD2 HIS A 262     -22.385  -2.720  18.210  1.00 98.09           C  
ATOM   4200  HD2 HIS A 262     -21.742  -2.613  19.071  1.00 98.09           H  
ATOM   4201  ND1 HIS A 262     -23.118  -2.940  16.157  1.00 98.09           N  
ATOM   4202  HD1 HIS A 262     -23.173  -3.147  15.170  1.00 98.09           H  
ATOM   4203  CE1 HIS A 262     -24.181  -2.815  16.960  1.00 98.09           C  
ATOM   4204  HE1 HIS A 262     -25.213  -2.846  16.643  1.00 98.09           H  
ATOM   4205  NE2 HIS A 262     -23.782  -2.659  18.223  1.00 98.09           N  
ATOM   4206  N   PHE A 263     -20.313  -5.678  18.639  1.00 97.49           N  
ATOM   4207  H   PHE A 263     -20.227  -5.015  19.396  1.00 97.49           H  
ATOM   4208  CA  PHE A 263     -20.854  -6.982  18.997  1.00 97.49           C  
ATOM   4209  HA  PHE A 263     -20.656  -7.699  18.200  1.00 97.49           H  
ATOM   4210  C   PHE A 263     -22.359  -6.862  19.195  1.00 97.49           C  
ATOM   4211  CB  PHE A 263     -20.190  -7.488  20.281  1.00 97.49           C  
ATOM   4212  HB2 PHE A 263     -20.242  -6.705  21.037  1.00 97.49           H  
ATOM   4213  HB3 PHE A 263     -20.759  -8.338  20.658  1.00 97.49           H  
ATOM   4214  O   PHE A 263     -22.824  -5.919  19.836  1.00 97.49           O  
ATOM   4215  CG  PHE A 263     -18.750  -7.918  20.104  1.00 97.49           C  
ATOM   4216  CD1 PHE A 263     -18.432  -9.286  20.007  1.00 97.49           C  
ATOM   4217  HD1 PHE A 263     -19.213 -10.030  20.059  1.00 97.49           H  
ATOM   4218  CD2 PHE A 263     -17.726  -6.955  20.037  1.00 97.49           C  
ATOM   4219  HD2 PHE A 263     -17.966  -5.906  20.126  1.00 97.49           H  
ATOM   4220  CE1 PHE A 263     -17.096  -9.689  19.841  1.00 97.49           C  
ATOM   4221  HE1 PHE A 263     -16.853 -10.739  19.766  1.00 97.49           H  
ATOM   4222  CE2 PHE A 263     -16.392  -7.358  19.859  1.00 97.49           C  
ATOM   4223  HE2 PHE A 263     -15.607  -6.619  19.795  1.00 97.49           H  
ATOM   4224  CZ  PHE A 263     -16.076  -8.725  19.768  1.00 97.49           C  
ATOM   4225  HZ  PHE A 263     -15.050  -9.036  19.638  1.00 97.49           H  
ATOM   4226  N   LYS A 264     -23.112  -7.829  18.676  1.00 96.14           N  
ATOM   4227  H   LYS A 264     -22.654  -8.558  18.148  1.00 96.14           H  
ATOM   4228  CA  LYS A 264     -24.567  -7.897  18.805  1.00 96.14           C  
ATOM   4229  HA  LYS A 264     -24.885  -7.296  19.657  1.00 96.14           H  
ATOM   4230  C   LYS A 264     -25.001  -9.337  19.065  1.00 96.14           C  
ATOM   4231  CB  LYS A 264     -25.194  -7.313  17.529  1.00 96.14           C  
ATOM   4232  HB2 LYS A 264     -24.921  -7.936  16.677  1.00 96.14           H  
ATOM   4233  HB3 LYS A 264     -24.801  -6.309  17.365  1.00 96.14           H  
ATOM   4234  O   LYS A 264     -24.561 -10.250  18.365  1.00 96.14           O  
ATOM   4235  CG  LYS A 264     -26.720  -7.235  17.639  1.00 96.14           C  
ATOM   4236  HG2 LYS A 264     -26.989  -6.578  18.467  1.00 96.14           H  
ATOM   4237  HG3 LYS A 264     -27.116  -8.231  17.838  1.00 96.14           H  
ATOM   4238  CD  LYS A 264     -27.358  -6.718  16.347  1.00 96.14           C  
ATOM   4239  HD2 LYS A 264     -27.047  -7.354  15.518  1.00 96.14           H  
ATOM   4240  HD3 LYS A 264     -27.041  -5.691  16.166  1.00 96.14           H  
ATOM   4241  CE  LYS A 264     -28.878  -6.792  16.522  1.00 96.14           C  
ATOM   4242  HE2 LYS A 264     -29.168  -6.132  17.340  1.00 96.14           H  
ATOM   4243  HE3 LYS A 264     -29.136  -7.807  16.824  1.00 96.14           H  
ATOM   4244  NZ  LYS A 264     -29.604  -6.434  15.280  1.00 96.14           N  
ATOM   4245  HZ1 LYS A 264     -29.399  -5.484  15.007  1.00 96.14           H  
ATOM   4246  HZ2 LYS A 264     -29.348  -7.069  14.537  1.00 96.14           H  
ATOM   4247  HZ3 LYS A 264     -30.598  -6.525  15.436  1.00 96.14           H  
ATOM   4248  N   ARG A 265     -25.881  -9.536  20.044  1.00 95.55           N  
ATOM   4249  H   ARG A 265     -26.184  -8.739  20.585  1.00 95.55           H  
ATOM   4250  CA  ARG A 265     -26.499 -10.834  20.321  1.00 95.55           C  
ATOM   4251  HA  ARG A 265     -25.720 -11.597  20.309  1.00 95.55           H  
ATOM   4252  C   ARG A 265     -27.508 -11.172  19.227  1.00 95.55           C  
ATOM   4253  CB  ARG A 265     -27.130 -10.809  21.722  1.00 95.55           C  
ATOM   4254  HB2 ARG A 265     -26.404 -10.399  22.424  1.00 95.55           H  
ATOM   4255  HB3 ARG A 265     -28.008 -10.163  21.724  1.00 95.55           H  
ATOM   4256  O   ARG A 265     -28.300 -10.316  18.824  1.00 95.55           O  
ATOM   4257  CG  ARG A 265     -27.517 -12.223  22.183  1.00 95.55           C  
ATOM   4258  HG2 ARG A 265     -28.380 -12.574  21.618  1.00 95.55           H  
ATOM   4259  HG3 ARG A 265     -26.682 -12.896  21.989  1.00 95.55           H  
ATOM   4260  CD  ARG A 265     -27.826 -12.288  23.682  1.00 95.55           C  
ATOM   4261  HD2 ARG A 265     -27.922 -13.342  23.945  1.00 95.55           H  
ATOM   4262  HD3 ARG A 265     -26.983 -11.874  24.235  1.00 95.55           H  
ATOM   4263  NE  ARG A 265     -29.062 -11.566  24.048  1.00 95.55           N  
ATOM   4264  HE  ARG A 265     -29.246 -10.677  23.604  1.00 95.55           H  
ATOM   4265  NH1 ARG A 265     -29.610 -12.750  25.926  1.00 95.55           N  
ATOM   4266 HH11 ARG A 265     -30.286 -12.968  26.645  1.00 95.55           H  
ATOM   4267 HH12 ARG A 265     -28.776 -13.300  25.781  1.00 95.55           H  
ATOM   4268  NH2 ARG A 265     -30.952 -11.120  25.218  1.00 95.55           N  
ATOM   4269 HH21 ARG A 265     -30.935 -10.231  24.739  1.00 95.55           H  
ATOM   4270 HH22 ARG A 265     -31.579 -11.240  26.001  1.00 95.55           H  
ATOM   4271  CZ  ARG A 265     -29.872 -11.820  25.056  1.00 95.55           C  
ATOM   4272  N   ILE A 266     -27.498 -12.416  18.756  1.00 91.72           N  
ATOM   4273  H   ILE A 266     -26.849 -13.082  19.149  1.00 91.72           H  
ATOM   4274  CA  ILE A 266     -28.561 -12.927  17.891  1.00 91.72           C  
ATOM   4275  HA  ILE A 266     -28.822 -12.163  17.158  1.00 91.72           H  
ATOM   4276  C   ILE A 266     -29.775 -13.187  18.784  1.00 91.72           C  
ATOM   4277  CB  ILE A 266     -28.127 -14.192  17.117  1.00 91.72           C  
ATOM   4278  HB  ILE A 266     -27.953 -14.994  17.835  1.00 91.72           H  
ATOM   4279  O   ILE A 266     -29.741 -14.051  19.659  1.00 91.72           O  
ATOM   4280  CG1 ILE A 266     -26.815 -13.957  16.331  1.00 91.72           C  
ATOM   4281 HG12 ILE A 266     -26.019 -13.713  17.035  1.00 91.72           H  
ATOM   4282 HG13 ILE A 266     -26.939 -13.117  15.648  1.00 91.72           H  
ATOM   4283  CG2 ILE A 266     -29.267 -14.626  16.172  1.00 91.72           C  
ATOM   4284 HG21 ILE A 266     -29.437 -13.870  15.406  1.00 91.72           H  
ATOM   4285 HG22 ILE A 266     -29.022 -15.574  15.693  1.00 91.72           H  
ATOM   4286 HG23 ILE A 266     -30.191 -14.786  16.727  1.00 91.72           H  
ATOM   4287  CD1 ILE A 266     -26.358 -15.189  15.536  1.00 91.72           C  
ATOM   4288 HD11 ILE A 266     -26.462 -16.086  16.147  1.00 91.72           H  
ATOM   4289 HD12 ILE A 266     -25.312 -15.095  15.246  1.00 91.72           H  
ATOM   4290 HD13 ILE A 266     -26.961 -15.299  14.634  1.00 91.72           H  
ATOM   4291  N   THR A 267     -30.840 -12.414  18.596  1.00 80.91           N  
ATOM   4292  H   THR A 267     -30.801 -11.677  17.906  1.00 80.91           H  
ATOM   4293  CA  THR A 267     -32.151 -12.705  19.183  1.00 80.91           C  
ATOM   4294  HA  THR A 267     -32.024 -13.318  20.075  1.00 80.91           H  
ATOM   4295  C   THR A 267     -32.922 -13.522  18.153  1.00 80.91           C  
ATOM   4296  CB  THR A 267     -32.918 -11.426  19.578  1.00 80.91           C  
ATOM   4297  HB  THR A 267     -33.639 -11.169  18.802  1.00 80.91           H  
ATOM   4298  O   THR A 267     -33.180 -13.015  17.061  1.00 80.91           O  
ATOM   4299  CG2 THR A 267     -33.653 -11.618  20.903  1.00 80.91           C  
ATOM   4300 HG21 THR A 267     -34.191 -10.704  21.154  1.00 80.91           H  
ATOM   4301 HG22 THR A 267     -32.950 -11.859  21.700  1.00 80.91           H  
ATOM   4302 HG23 THR A 267     -34.375 -12.428  20.797  1.00 80.91           H  
ATOM   4303  OG1 THR A 267     -32.051 -10.319  19.754  1.00 80.91           O  
ATOM   4304  HG1 THR A 267     -31.409 -10.563  20.424  1.00 80.91           H  
ATOM   4305  N   LEU A 268     -33.194 -14.792  18.465  1.00 66.29           N  
ATOM   4306  H   LEU A 268     -32.971 -15.113  19.397  1.00 66.29           H  
ATOM   4307  CA  LEU A 268     -34.135 -15.619  17.705  1.00 66.29           C  
ATOM   4308  HA  LEU A 268     -34.026 -15.419  16.639  1.00 66.29           H  
ATOM   4309  C   LEU A 268     -35.574 -15.208  18.027  1.00 66.29           C  
ATOM   4310  CB  LEU A 268     -33.886 -17.118  17.984  1.00 66.29           C  
ATOM   4311  HB2 LEU A 268     -34.724 -17.679  17.570  1.00 66.29           H  
ATOM   4312  HB3 LEU A 268     -33.903 -17.267  19.064  1.00 66.29           H  
ATOM   4313  O   LEU A 268     -35.822 -14.858  19.205  1.00 66.29           O  
ATOM   4314  CG  LEU A 268     -32.586 -17.694  17.406  1.00 66.29           C  
ATOM   4315  HG  LEU A 268     -31.738 -17.088  17.726  1.00 66.29           H  
ATOM   4316  CD1 LEU A 268     -32.390 -19.115  17.932  1.00 66.29           C  
ATOM   4317 HD11 LEU A 268     -31.460 -19.526  17.540  1.00 66.29           H  
ATOM   4318 HD12 LEU A 268     -32.336 -19.096  19.021  1.00 66.29           H  
ATOM   4319 HD13 LEU A 268     -33.225 -19.743  17.622  1.00 66.29           H  
ATOM   4320  CD2 LEU A 268     -32.615 -17.751  15.878  1.00 66.29           C  
ATOM   4321 HD21 LEU A 268     -33.479 -18.325  15.543  1.00 66.29           H  
ATOM   4322 HD22 LEU A 268     -31.700 -18.213  15.507  1.00 66.29           H  
ATOM   4323 HD23 LEU A 268     -32.683 -16.740  15.477  1.00 66.29           H  
ATOM   4324  OXT LEU A 268     -36.375 -15.269  17.074  1.00 66.29           O  
TER    4325      LEU A 268                                                       
END   
