# Supplementary material for: Widespread Horizontal Gene Transfer Among Animal Viruses
Source: bioRxiv. 2024 Mar 26:2024.03.25.586562. Preprint. [Version 2] doi: 10.1101/2024.03.25.586562 (PMC11071296; doi:10.1101/2024.03.25.586562)
Supplement: Supplement 7 [file media-7.zip › File7_PDB/Polyoma5246_VP2.pdb]

ATOM      1  N   MET A   1     -10.563  13.957 -11.210  1.00 49.16           N  
ATOM      2  H   MET A   1     -10.027  14.801 -11.352  1.00 49.16           H  
ATOM      3  H2  MET A   1     -11.183  13.835 -11.998  1.00 49.16           H  
ATOM      4  H3  MET A   1     -11.124  14.046 -10.375  1.00 49.16           H  
ATOM      5  CA  MET A   1      -9.666  12.782 -11.103  1.00 49.16           C  
ATOM      6  HA  MET A   1     -10.292  11.896 -10.994  1.00 49.16           H  
ATOM      7  C   MET A   1      -8.812  12.791  -9.831  1.00 49.16           C  
ATOM      8  CB  MET A   1      -8.848  12.559 -12.383  1.00 49.16           C  
ATOM      9  HB2 MET A   1      -8.284  13.455 -12.644  1.00 49.16           H  
ATOM     10  HB3 MET A   1      -8.151  11.738 -12.215  1.00 49.16           H  
ATOM     11  O   MET A   1      -8.648  11.726  -9.257  1.00 49.16           O  
ATOM     12  CG  MET A   1      -9.795  12.169 -13.529  1.00 49.16           C  
ATOM     13  HG2 MET A   1     -10.495  11.427 -13.148  1.00 49.16           H  
ATOM     14  HG3 MET A   1     -10.368  13.038 -13.853  1.00 49.16           H  
ATOM     15  SD  MET A   1      -8.999  11.423 -14.970  1.00 49.16           S  
ATOM     16  CE  MET A   1      -8.510  12.876 -15.935  1.00 49.16           C  
ATOM     17  HE1 MET A   1      -8.013  12.547 -16.847  1.00 49.16           H  
ATOM     18  HE2 MET A   1      -9.392  13.459 -16.202  1.00 49.16           H  
ATOM     19  HE3 MET A   1      -7.819  13.490 -15.358  1.00 49.16           H  
ATOM     20  N   GLY A   2      -8.362  13.949  -9.318  1.00 51.45           N  
ATOM     21  H   GLY A   2      -8.383  14.802  -9.859  1.00 51.45           H  
ATOM     22  CA  GLY A   2      -7.594  14.013  -8.058  1.00 51.45           C  
ATOM     23  HA2 GLY A   2      -6.661  13.462  -8.180  1.00 51.45           H  
ATOM     24  HA3 GLY A   2      -7.334  15.052  -7.850  1.00 51.45           H  
ATOM     25  C   GLY A   2      -8.303  13.456  -6.811  1.00 51.45           C  
ATOM     26  O   GLY A   2      -7.648  12.863  -5.968  1.00 51.45           O  
ATOM     27  N   GLY A   3      -9.637  13.557  -6.719  1.00 62.28           N  
ATOM     28  H   GLY A   3     -10.131  14.134  -7.384  1.00 62.28           H  
ATOM     29  CA  GLY A   3     -10.386  13.027  -5.568  1.00 62.28           C  
ATOM     30  HA2 GLY A   3     -10.006  13.482  -4.653  1.00 62.28           H  
ATOM     31  HA3 GLY A   3     -11.438  13.295  -5.665  1.00 62.28           H  
ATOM     32  C   GLY A   3     -10.300  11.504  -5.405  1.00 62.28           C  
ATOM     33  O   GLY A   3     -10.113  11.025  -4.294  1.00 62.28           O  
ATOM     34  N   VAL A   4     -10.364  10.745  -6.507  1.00 63.15           N  
ATOM     35  H   VAL A   4     -10.439  11.194  -7.408  1.00 63.15           H  
ATOM     36  CA  VAL A   4     -10.242   9.273  -6.466  1.00 63.15           C  
ATOM     37  HA  VAL A   4     -10.890   8.885  -5.681  1.00 63.15           H  
ATOM     38  C   VAL A   4      -8.816   8.866  -6.100  1.00 63.15           C  
ATOM     39  CB  VAL A   4     -10.667   8.627  -7.802  1.00 63.15           C  
ATOM     40  HB  VAL A   4     -10.050   9.032  -8.603  1.00 63.15           H  
ATOM     41  O   VAL A   4      -8.629   7.996  -5.260  1.00 63.15           O  
ATOM     42  CG1 VAL A   4     -10.510   7.101  -7.792  1.00 63.15           C  
ATOM     43 HG11 VAL A   4      -9.461   6.823  -7.689  1.00 63.15           H  
ATOM     44 HG12 VAL A   4     -10.880   6.678  -8.726  1.00 63.15           H  
ATOM     45 HG13 VAL A   4     -11.070   6.671  -6.962  1.00 63.15           H  
ATOM     46  CG2 VAL A   4     -12.136   8.944  -8.121  1.00 63.15           C  
ATOM     47 HG21 VAL A   4     -12.289  10.019  -8.218  1.00 63.15           H  
ATOM     48 HG22 VAL A   4     -12.776   8.561  -7.325  1.00 63.15           H  
ATOM     49 HG23 VAL A   4     -12.423   8.464  -9.056  1.00 63.15           H  
ATOM     50  N   LEU A   5      -7.809   9.532  -6.677  1.00 61.72           N  
ATOM     51  H   LEU A   5      -8.024  10.256  -7.347  1.00 61.72           H  
ATOM     52  CA  LEU A   5      -6.403   9.284  -6.345  1.00 61.72           C  
ATOM     53  HA  LEU A   5      -6.186   8.224  -6.473  1.00 61.72           H  
ATOM     54  C   LEU A   5      -6.095   9.605  -4.877  1.00 61.72           C  
ATOM     55  CB  LEU A   5      -5.500  10.106  -7.279  1.00 61.72           C  
ATOM     56  HB2 LEU A   5      -5.836  11.143  -7.260  1.00 61.72           H  
ATOM     57  HB3 LEU A   5      -4.482  10.082  -6.892  1.00 61.72           H  
ATOM     58  O   LEU A   5      -5.428   8.817  -4.219  1.00 61.72           O  
ATOM     59  CG  LEU A   5      -5.476   9.610  -8.735  1.00 61.72           C  
ATOM     60  HG  LEU A   5      -6.495   9.516  -9.109  1.00 61.72           H  
ATOM     61  CD1 LEU A   5      -4.741  10.630  -9.604  1.00 61.72           C  
ATOM     62 HD11 LEU A   5      -3.712  10.737  -9.263  1.00 61.72           H  
ATOM     63 HD12 LEU A   5      -5.238  11.599  -9.547  1.00 61.72           H  
ATOM     64 HD13 LEU A   5      -4.738  10.290 -10.639  1.00 61.72           H  
ATOM     65  CD2 LEU A   5      -4.763   8.265  -8.874  1.00 61.72           C  
ATOM     66 HD21 LEU A   5      -5.312   7.484  -8.348  1.00 61.72           H  
ATOM     67 HD22 LEU A   5      -4.695   7.986  -9.926  1.00 61.72           H  
ATOM     68 HD23 LEU A   5      -3.756   8.334  -8.464  1.00 61.72           H  
ATOM     69  N   SER A   6      -6.621  10.716  -4.351  1.00 65.29           N  
ATOM     70  H   SER A   6      -7.126  11.349  -4.954  1.00 65.29           H  
ATOM     71  CA  SER A   6      -6.509  11.051  -2.926  1.00 65.29           C  
ATOM     72  HA  SER A   6      -5.456  11.146  -2.660  1.00 65.29           H  
ATOM     73  C   SER A   6      -7.120   9.960  -2.057  1.00 65.29           C  
ATOM     74  CB  SER A   6      -7.213  12.374  -2.625  1.00 65.29           C  
ATOM     75  HB2 SER A   6      -6.812  13.147  -3.282  1.00 65.29           H  
ATOM     76  HB3 SER A   6      -8.281  12.276  -2.824  1.00 65.29           H  
ATOM     77  O   SER A   6      -6.443   9.446  -1.177  1.00 65.29           O  
ATOM     78  OG  SER A   6      -7.025  12.782  -1.280  1.00 65.29           O  
ATOM     79  HG  SER A   6      -7.156  12.063  -0.657  1.00 65.29           H  
ATOM     80  N   ALA A   7      -8.364   9.563  -2.345  1.00 67.78           N  
ATOM     81  H   ALA A   7      -8.874  10.023  -3.085  1.00 67.78           H  
ATOM     82  CA  ALA A   7      -9.056   8.536  -1.574  1.00 67.78           C  
ATOM     83  HA  ALA A   7      -9.120   8.861  -0.536  1.00 67.78           H  
ATOM     84  C   ALA A   7      -8.303   7.198  -1.588  1.00 67.78           C  
ATOM     85  CB  ALA A   7     -10.475   8.384  -2.133  1.00 67.78           C  
ATOM     86  HB1 ALA A   7     -10.439   8.046  -3.169  1.00 67.78           H  
ATOM     87  HB2 ALA A   7     -10.997   9.339  -2.079  1.00 67.78           H  
ATOM     88  HB3 ALA A   7     -11.019   7.651  -1.538  1.00 67.78           H  
ATOM     89  O   ALA A   7      -8.239   6.520  -0.568  1.00 67.78           O  
ATOM     90  N   LEU A   8      -7.692   6.840  -2.723  1.00 68.23           N  
ATOM     91  H   LEU A   8      -7.811   7.426  -3.537  1.00 68.23           H  
ATOM     92  CA  LEU A   8      -6.832   5.666  -2.823  1.00 68.23           C  
ATOM     93  HA  LEU A   8      -7.388   4.797  -2.474  1.00 68.23           H  
ATOM     94  C   LEU A   8      -5.608   5.789  -1.909  1.00 68.23           C  
ATOM     95  CB  LEU A   8      -6.410   5.449  -4.285  1.00 68.23           C  
ATOM     96  HB2 LEU A   8      -5.571   4.753  -4.295  1.00 68.23           H  
ATOM     97  HB3 LEU A   8      -6.059   6.394  -4.699  1.00 68.23           H  
ATOM     98  O   LEU A   8      -5.387   4.904  -1.091  1.00 68.23           O  
ATOM     99  CG  LEU A   8      -7.512   4.877  -5.189  1.00 68.23           C  
ATOM    100  HG  LEU A   8      -8.422   5.471  -5.112  1.00 68.23           H  
ATOM    101  CD1 LEU A   8      -7.042   4.899  -6.645  1.00 68.23           C  
ATOM    102 HD11 LEU A   8      -6.145   4.289  -6.756  1.00 68.23           H  
ATOM    103 HD12 LEU A   8      -7.827   4.506  -7.290  1.00 68.23           H  
ATOM    104 HD13 LEU A   8      -6.823   5.925  -6.941  1.00 68.23           H  
ATOM    105  CD2 LEU A   8      -7.835   3.437  -4.801  1.00 68.23           C  
ATOM    106 HD21 LEU A   8      -6.924   2.888  -4.565  1.00 68.23           H  
ATOM    107 HD22 LEU A   8      -8.509   3.432  -3.944  1.00 68.23           H  
ATOM    108 HD23 LEU A   8      -8.323   2.938  -5.638  1.00 68.23           H  
ATOM    109  N   VAL A   9      -4.842   6.880  -2.012  1.00 66.49           N  
ATOM    110  H   VAL A   9      -5.113   7.598  -2.669  1.00 66.49           H  
ATOM    111  CA  VAL A   9      -3.649   7.109  -1.175  1.00 66.49           C  
ATOM    112  HA  VAL A   9      -2.938   6.302  -1.349  1.00 66.49           H  
ATOM    113  C   VAL A   9      -3.999   7.064   0.315  1.00 66.49           C  
ATOM    114  CB  VAL A   9      -2.972   8.444  -1.552  1.00 66.49           C  
ATOM    115  HB  VAL A   9      -3.721   9.235  -1.583  1.00 66.49           H  
ATOM    116  O   VAL A   9      -3.309   6.394   1.081  1.00 66.49           O  
ATOM    117  CG1 VAL A   9      -1.876   8.866  -0.563  1.00 66.49           C  
ATOM    118 HG11 VAL A   9      -1.354   9.748  -0.935  1.00 66.49           H  
ATOM    119 HG12 VAL A   9      -1.163   8.055  -0.416  1.00 66.49           H  
ATOM    120 HG13 VAL A   9      -2.328   9.123   0.395  1.00 66.49           H  
ATOM    121  CG2 VAL A   9      -2.321   8.335  -2.938  1.00 66.49           C  
ATOM    122 HG21 VAL A   9      -1.548   7.567  -2.922  1.00 66.49           H  
ATOM    123 HG22 VAL A   9      -3.064   8.064  -3.688  1.00 66.49           H  
ATOM    124 HG23 VAL A   9      -1.879   9.292  -3.217  1.00 66.49           H  
ATOM    125  N   ASP A  10      -5.093   7.711   0.717  1.00 71.06           N  
ATOM    126  H   ASP A  10      -5.611   8.256   0.042  1.00 71.06           H  
ATOM    127  CA  ASP A  10      -5.570   7.702   2.101  1.00 71.06           C  
ATOM    128  HA  ASP A  10      -4.769   8.043   2.756  1.00 71.06           H  
ATOM    129  C   ASP A  10      -5.956   6.287   2.559  1.00 71.06           C  
ATOM    130  CB  ASP A  10      -6.760   8.668   2.244  1.00 71.06           C  
ATOM    131  HB2 ASP A  10      -7.192   8.540   3.237  1.00 71.06           H  
ATOM    132  HB3 ASP A  10      -7.525   8.408   1.513  1.00 71.06           H  
ATOM    133  O   ASP A  10      -5.524   5.843   3.621  1.00 71.06           O  
ATOM    134  CG  ASP A  10      -6.372  10.145   2.086  1.00 71.06           C  
ATOM    135  OD1 ASP A  10      -5.317  10.546   2.637  1.00 71.06           O  
ATOM    136  OD2 ASP A  10      -7.142  10.905   1.454  1.00 71.06           O  
ATOM    137  N   MET A  11      -6.704   5.542   1.735  1.00 78.01           N  
ATOM    138  H   MET A  11      -7.019   5.958   0.870  1.00 78.01           H  
ATOM    139  CA  MET A  11      -7.091   4.155   2.016  1.00 78.01           C  
ATOM    140  HA  MET A  11      -7.671   4.133   2.940  1.00 78.01           H  
ATOM    141  C   MET A  11      -5.875   3.254   2.247  1.00 78.01           C  
ATOM    142  CB  MET A  11      -7.991   3.652   0.872  1.00 78.01           C  
ATOM    143  HB2 MET A  11      -8.955   4.149   0.973  1.00 78.01           H  
ATOM    144  HB3 MET A  11      -7.567   3.945  -0.089  1.00 78.01           H  
ATOM    145  O   MET A  11      -5.894   2.401   3.130  1.00 78.01           O  
ATOM    146  CG  MET A  11      -8.234   2.137   0.858  1.00 78.01           C  
ATOM    147  HG2 MET A  11      -8.178   1.760   1.879  1.00 78.01           H  
ATOM    148  HG3 MET A  11      -9.246   1.951   0.500  1.00 78.01           H  
ATOM    149  SD  MET A  11      -7.093   1.191  -0.191  1.00 78.01           S  
ATOM    150  CE  MET A  11      -7.739   1.608  -1.826  1.00 78.01           C  
ATOM    151  HE1 MET A  11      -8.791   1.329  -1.886  1.00 78.01           H  
ATOM    152  HE2 MET A  11      -7.633   2.681  -1.988  1.00 78.01           H  
ATOM    153  HE3 MET A  11      -7.174   1.070  -2.587  1.00 78.01           H  
ATOM    154  N   ILE A  12      -4.797   3.464   1.503  1.00 68.38           N  
ATOM    155  H   ILE A  12      -4.848   4.182   0.794  1.00 68.38           H  
ATOM    156  CA  ILE A  12      -3.591   2.641   1.595  1.00 68.38           C  
ATOM    157  HA  ILE A  12      -3.868   1.587   1.605  1.00 68.38           H  
ATOM    158  C   ILE A  12      -2.821   2.923   2.863  1.00 68.38           C  
ATOM    159  CB  ILE A  12      -2.708   2.928   0.389  1.00 68.38           C  
ATOM    160  HB  ILE A  12      -2.600   4.007   0.283  1.00 68.38           H  
ATOM    161  O   ILE A  12      -2.421   1.986   3.549  1.00 68.38           O  
ATOM    162  CG1 ILE A  12      -3.484   2.377  -0.809  1.00 68.38           C  
ATOM    163 HG12 ILE A  12      -3.388   1.291  -0.803  1.00 68.38           H  
ATOM    164 HG13 ILE A  12      -4.555   2.568  -0.757  1.00 68.38           H  
ATOM    165  CG2 ILE A  12      -1.296   2.311   0.537  1.00 68.38           C  
ATOM    166 HG21 ILE A  12      -0.683   2.548  -0.333  1.00 68.38           H  
ATOM    167 HG22 ILE A  12      -1.364   1.232   0.680  1.00 68.38           H  
ATOM    168 HG23 ILE A  12      -0.772   2.744   1.388  1.00 68.38           H  
ATOM    169  CD1 ILE A  12      -2.998   3.025  -2.087  1.00 68.38           C  
ATOM    170 HD11 ILE A  12      -3.615   3.889  -2.330  1.00 68.38           H  
ATOM    171 HD12 ILE A  12      -1.975   3.387  -1.984  1.00 68.38           H  
ATOM    172 HD13 ILE A  12      -3.083   2.290  -2.888  1.00 68.38           H  
ATOM    173  N   VAL A  13      -2.602   4.202   3.162  1.00 69.32           N  
ATOM    174  H   VAL A  13      -2.975   4.918   2.555  1.00 69.32           H  
ATOM    175  CA  VAL A  13      -1.918   4.599   4.390  1.00 69.32           C  
ATOM    176  HA  VAL A  13      -0.933   4.134   4.413  1.00 69.32           H  
ATOM    177  C   VAL A  13      -2.694   4.052   5.587  1.00 69.32           C  
ATOM    178  CB  VAL A  13      -1.720   6.122   4.431  1.00 69.32           C  
ATOM    179  HB  VAL A  13      -2.667   6.627   4.241  1.00 69.32           H  
ATOM    180  O   VAL A  13      -2.119   3.310   6.385  1.00 69.32           O  
ATOM    181  CG1 VAL A  13      -1.174   6.595   5.779  1.00 69.32           C  
ATOM    182 HG11 VAL A  13      -0.969   7.665   5.754  1.00 69.32           H  
ATOM    183 HG12 VAL A  13      -0.258   6.061   6.033  1.00 69.32           H  
ATOM    184 HG13 VAL A  13      -1.905   6.421   6.569  1.00 69.32           H  
ATOM    185  CG2 VAL A  13      -0.702   6.530   3.355  1.00 69.32           C  
ATOM    186 HG21 VAL A  13       0.223   5.968   3.483  1.00 69.32           H  
ATOM    187 HG22 VAL A  13      -0.476   7.592   3.455  1.00 69.32           H  
ATOM    188 HG23 VAL A  13      -1.101   6.343   2.359  1.00 69.32           H  
ATOM    189  N   LEU A  14      -4.015   4.251   5.615  1.00 77.66           N  
ATOM    190  H   LEU A  14      -4.436   4.829   4.903  1.00 77.66           H  
ATOM    191  CA  LEU A  14      -4.883   3.699   6.657  1.00 77.66           C  
ATOM    192  HA  LEU A  14      -4.539   4.069   7.623  1.00 77.66           H  
ATOM    193  C   LEU A  14      -4.817   2.168   6.737  1.00 77.66           C  
ATOM    194  CB  LEU A  14      -6.329   4.165   6.416  1.00 77.66           C  
ATOM    195  HB2 LEU A  14      -6.598   3.953   5.382  1.00 77.66           H  
ATOM    196  HB3 LEU A  14      -6.994   3.583   7.054  1.00 77.66           H  
ATOM    197  O   LEU A  14      -4.700   1.623   7.831  1.00 77.66           O  
ATOM    198  CG  LEU A  14      -6.566   5.657   6.712  1.00 77.66           C  
ATOM    199  HG  LEU A  14      -5.850   6.269   6.163  1.00 77.66           H  
ATOM    200  CD1 LEU A  14      -7.976   6.036   6.259  1.00 77.66           C  
ATOM    201 HD11 LEU A  14      -8.153   7.094   6.452  1.00 77.66           H  
ATOM    202 HD12 LEU A  14      -8.718   5.444   6.796  1.00 77.66           H  
ATOM    203 HD13 LEU A  14      -8.066   5.858   5.187  1.00 77.66           H  
ATOM    204  CD2 LEU A  14      -6.440   5.980   8.201  1.00 77.66           C  
ATOM    205 HD21 LEU A  14      -6.696   7.025   8.376  1.00 77.66           H  
ATOM    206 HD22 LEU A  14      -5.414   5.831   8.538  1.00 77.66           H  
ATOM    207 HD23 LEU A  14      -7.109   5.349   8.787  1.00 77.66           H  
ATOM    208  N   ALA A  15      -4.835   1.452   5.608  1.00 72.84           N  
ATOM    209  H   ALA A  15      -4.990   1.929   4.731  1.00 72.84           H  
ATOM    210  CA  ALA A  15      -4.717  -0.006   5.602  1.00 72.84           C  
ATOM    211  HA  ALA A  15      -5.467  -0.417   6.278  1.00 72.84           H  
ATOM    212  C   ALA A  15      -3.353  -0.483   6.122  1.00 72.84           C  
ATOM    213  CB  ALA A  15      -4.996  -0.533   4.188  1.00 72.84           C  
ATOM    214  HB1 ALA A  15      -4.964  -1.622   4.192  1.00 72.84           H  
ATOM    215  HB2 ALA A  15      -5.986  -0.213   3.864  1.00 72.84           H  
ATOM    216  HB3 ALA A  15      -4.252  -0.149   3.489  1.00 72.84           H  
ATOM    217  O   ALA A  15      -3.280  -1.469   6.855  1.00 72.84           O  
ATOM    218  N   THR A  16      -2.264   0.216   5.786  1.00 66.21           N  
ATOM    219  H   THR A  16      -2.377   1.007   5.168  1.00 66.21           H  
ATOM    220  CA  THR A  16      -0.923  -0.130   6.277  1.00 66.21           C  
ATOM    221  HA  THR A  16      -0.778  -1.199   6.120  1.00 66.21           H  
ATOM    222  C   THR A  16      -0.776   0.094   7.777  1.00 66.21           C  
ATOM    223  CB  THR A  16       0.200   0.603   5.528  1.00 66.21           C  
ATOM    224  HB  THR A  16       1.142   0.321   5.997  1.00 66.21           H  
ATOM    225  O   THR A  16      -0.232  -0.780   8.459  1.00 66.21           O  
ATOM    226  CG2 THR A  16       0.310   0.196   4.058  1.00 66.21           C  
ATOM    227 HG21 THR A  16       0.965   0.892   3.533  1.00 66.21           H  
ATOM    228 HG22 THR A  16      -0.669   0.204   3.578  1.00 66.21           H  
ATOM    229 HG23 THR A  16       0.738  -0.803   3.983  1.00 66.21           H  
ATOM    230  OG1 THR A  16       0.125   2.004   5.586  1.00 66.21           O  
ATOM    231  HG1 THR A  16      -0.760   2.298   5.816  1.00 66.21           H  
ATOM    232  N   GLU A  17      -1.295   1.212   8.284  1.00 72.03           N  
ATOM    233  H   GLU A  17      -1.724   1.878   7.658  1.00 72.03           H  
ATOM    234  CA  GLU A  17      -1.293   1.565   9.703  1.00 72.03           C  
ATOM    235  HA  GLU A  17      -0.280   1.504  10.103  1.00 72.03           H  
ATOM    236  C   GLU A  17      -2.166   0.600  10.504  1.00 72.03           C  
ATOM    237  CB  GLU A  17      -1.801   3.006   9.867  1.00 72.03           C  
ATOM    238  HB2 GLU A  17      -2.737   3.113   9.318  1.00 72.03           H  
ATOM    239  HB3 GLU A  17      -1.993   3.192  10.923  1.00 72.03           H  
ATOM    240  O   GLU A  17      -1.712   0.019  11.490  1.00 72.03           O  
ATOM    241  CG  GLU A  17      -0.779   4.040   9.367  1.00 72.03           C  
ATOM    242  HG2 GLU A  17       0.105   3.976  10.002  1.00 72.03           H  
ATOM    243  HG3 GLU A  17      -0.468   3.788   8.353  1.00 72.03           H  
ATOM    244  CD  GLU A  17      -1.311   5.482   9.380  1.00 72.03           C  
ATOM    245  OE1 GLU A  17      -0.504   6.381   9.047  1.00 72.03           O  
ATOM    246  OE2 GLU A  17      -2.498   5.685   9.718  1.00 72.03           O  
ATOM    247  N   LEU A  18      -3.388   0.342  10.032  1.00 77.79           N  
ATOM    248  H   LEU A  18      -3.718   0.863   9.231  1.00 77.79           H  
ATOM    249  CA  LEU A  18      -4.313  -0.570  10.691  1.00 77.79           C  
ATOM    250  HA  LEU A  18      -4.403  -0.250  11.729  1.00 77.79           H  
ATOM    251  C   LEU A  18      -3.791  -2.009  10.692  1.00 77.79           C  
ATOM    252  CB  LEU A  18      -5.684  -0.462  10.013  1.00 77.79           C  
ATOM    253  HB2 LEU A  18      -5.592  -0.784   8.976  1.00 77.79           H  
ATOM    254  HB3 LEU A  18      -6.001   0.581  10.017  1.00 77.79           H  
ATOM    255  O   LEU A  18      -3.878  -2.686  11.713  1.00 77.79           O  
ATOM    256  CG  LEU A  18      -6.760  -1.308  10.707  1.00 77.79           C  
ATOM    257  HG  LEU A  18      -6.467  -2.358  10.695  1.00 77.79           H  
ATOM    258  CD1 LEU A  18      -7.015  -0.872  12.153  1.00 77.79           C  
ATOM    259 HD11 LEU A  18      -6.151  -1.108  12.774  1.00 77.79           H  
ATOM    260 HD12 LEU A  18      -7.874  -1.414  12.549  1.00 77.79           H  
ATOM    261 HD13 LEU A  18      -7.218   0.198  12.190  1.00 77.79           H  
ATOM    262  CD2 LEU A  18      -8.064  -1.176   9.944  1.00 77.79           C  
ATOM    263 HD21 LEU A  18      -8.473  -0.170  10.039  1.00 77.79           H  
ATOM    264 HD22 LEU A  18      -8.753  -1.902  10.375  1.00 77.79           H  
ATOM    265 HD23 LEU A  18      -7.910  -1.409   8.890  1.00 77.79           H  
ATOM    266  N   SER A  19      -3.199  -2.471   9.590  1.00 70.38           N  
ATOM    267  H   SER A  19      -3.208  -1.886   8.766  1.00 70.38           H  
ATOM    268  CA  SER A  19      -2.557  -3.788   9.513  1.00 70.38           C  
ATOM    269  HA  SER A  19      -3.287  -4.557   9.764  1.00 70.38           H  
ATOM    270  C   SER A  19      -1.389  -3.912  10.499  1.00 70.38           C  
ATOM    271  CB  SER A  19      -2.089  -4.019   8.074  1.00 70.38           C  
ATOM    272  HB2 SER A  19      -2.961  -4.128   7.430  1.00 70.38           H  
ATOM    273  HB3 SER A  19      -1.518  -3.152   7.741  1.00 70.38           H  
ATOM    274  O   SER A  19      -1.222  -4.953  11.127  1.00 70.38           O  
ATOM    275  OG  SER A  19      -1.276  -5.170   7.956  1.00 70.38           O  
ATOM    276  HG  SER A  19      -1.818  -5.903   8.258  1.00 70.38           H  
ATOM    277  N   ALA A  20      -0.590  -2.854  10.677  1.00 68.86           N  
ATOM    278  H   ALA A  20      -0.800  -1.991  10.195  1.00 68.86           H  
ATOM    279  CA  ALA A  20       0.491  -2.851  11.663  1.00 68.86           C  
ATOM    280  HA  ALA A  20       1.080  -3.759  11.541  1.00 68.86           H  
ATOM    281  C   ALA A  20      -0.030  -2.853  13.112  1.00 68.86           C  
ATOM    282  CB  ALA A  20       1.400  -1.647  11.390  1.00 68.86           C  
ATOM    283  HB1 ALA A  20       1.786  -1.690  10.372  1.00 68.86           H  
ATOM    284  HB2 ALA A  20       0.844  -0.718  11.521  1.00 68.86           H  
ATOM    285  HB3 ALA A  20       2.236  -1.657  12.090  1.00 68.86           H  
ATOM    286  O   ALA A  20       0.567  -3.501  13.967  1.00 68.86           O  
ATOM    287  N   ALA A  21      -1.138  -2.159  13.383  1.00 75.18           N  
ATOM    288  H   ALA A  21      -1.533  -1.581  12.655  1.00 75.18           H  
ATOM    289  CA  ALA A  21      -1.728  -2.075  14.717  1.00 75.18           C  
ATOM    290  HA  ALA A  21      -0.930  -1.944  15.448  1.00 75.18           H  
ATOM    291  C   ALA A  21      -2.511  -3.336  15.123  1.00 75.18           C  
ATOM    292  CB  ALA A  21      -2.623  -0.831  14.755  1.00 75.18           C  
ATOM    293  HB1 ALA A  21      -3.435  -0.931  14.035  1.00 75.18           H  
ATOM    294  HB2 ALA A  21      -2.036   0.055  14.511  1.00 75.18           H  
ATOM    295  HB3 ALA A  21      -3.043  -0.714  15.754  1.00 75.18           H  
ATOM    296  O   ALA A  21      -2.502  -3.711  16.291  1.00 75.18           O  
ATOM    297  N   SER A  22      -3.197  -3.975  14.173  1.00 77.46           N  
ATOM    298  H   SER A  22      -3.184  -3.584  13.242  1.00 77.46           H  
ATOM    299  CA  SER A  22      -4.093  -5.111  14.438  1.00 77.46           C  
ATOM    300  HA  SER A  22      -4.364  -5.120  15.493  1.00 77.46           H  
ATOM    301  C   SER A  22      -3.492  -6.482  14.131  1.00 77.46           C  
ATOM    302  CB  SER A  22      -5.385  -4.958  13.641  1.00 77.46           C  
ATOM    303  HB2 SER A  22      -6.020  -5.809  13.886  1.00 77.46           H  
ATOM    304  HB3 SER A  22      -5.894  -4.038  13.930  1.00 77.46           H  
ATOM    305  O   SER A  22      -4.025  -7.495  14.571  1.00 77.46           O  
ATOM    306  OG  SER A  22      -5.126  -4.950  12.248  1.00 77.46           O  
ATOM    307  HG  SER A  22      -4.756  -4.093  12.025  1.00 77.46           H  
ATOM    308  N   GLY A  23      -2.416  -6.541  13.342  1.00 70.78           N  
ATOM    309  H   GLY A  23      -2.024  -5.682  12.984  1.00 70.78           H  
ATOM    310  CA  GLY A  23      -1.891  -7.799  12.808  1.00 70.78           C  
ATOM    311  HA2 GLY A  23      -1.845  -8.539  13.607  1.00 70.78           H  
ATOM    312  HA3 GLY A  23      -0.882  -7.627  12.434  1.00 70.78           H  
ATOM    313  C   GLY A  23      -2.723  -8.389  11.662  1.00 70.78           C  
ATOM    314  O   GLY A  23      -2.345  -9.429  11.125  1.00 70.78           O  
ATOM    315  N   LEU A  24      -3.817  -7.735  11.249  1.00 73.80           N  
ATOM    316  H   LEU A  24      -4.097  -6.897  11.738  1.00 73.80           H  
ATOM    317  CA  LEU A  24      -4.571  -8.130  10.061  1.00 73.80           C  
ATOM    318  HA  LEU A  24      -4.821  -9.187  10.143  1.00 73.80           H  
ATOM    319  C   LEU A  24      -3.730  -7.954   8.799  1.00 73.80           C  
ATOM    320  CB  LEU A  24      -5.863  -7.311   9.929  1.00 73.80           C  
ATOM    321  HB2 LEU A  24      -6.312  -7.537   8.962  1.00 73.80           H  
ATOM    322  HB3 LEU A  24      -5.605  -6.252   9.926  1.00 73.80           H  
ATOM    323  O   LEU A  24      -2.919  -7.030   8.687  1.00 73.80           O  
ATOM    324  CG  LEU A  24      -6.920  -7.569  11.015  1.00 73.80           C  
ATOM    325  HG  LEU A  24      -6.509  -7.353  12.002  1.00 73.80           H  
ATOM    326  CD1 LEU A  24      -8.090  -6.628  10.740  1.00 73.80           C  
ATOM    327 HD11 LEU A  24      -8.402  -6.716   9.699  1.00 73.80           H  
ATOM    328 HD12 LEU A  24      -8.937  -6.871  11.382  1.00 73.80           H  
ATOM    329 HD13 LEU A  24      -7.785  -5.598  10.926  1.00 73.80           H  
ATOM    330  CD2 LEU A  24      -7.435  -9.009  11.000  1.00 73.80           C  
ATOM    331 HD21 LEU A  24      -8.243  -9.114  11.724  1.00 73.80           H  
ATOM    332 HD22 LEU A  24      -6.640  -9.697  11.286  1.00 73.80           H  
ATOM    333 HD23 LEU A  24      -7.812  -9.267  10.010  1.00 73.80           H  
ATOM    334  N   THR A  25      -3.961  -8.809   7.810  1.00 67.08           N  
ATOM    335  H   THR A  25      -4.679  -9.512   7.914  1.00 67.08           H  
ATOM    336  CA  THR A  25      -3.340  -8.655   6.496  1.00 67.08           C  
ATOM    337  HA  THR A  25      -2.293  -8.388   6.641  1.00 67.08           H  
ATOM    338  C   THR A  25      -4.007  -7.512   5.728  1.00 67.08           C  
ATOM    339  CB  THR A  25      -3.354  -9.965   5.703  1.00 67.08           C  
ATOM    340  HB  THR A  25      -2.724  -9.828   4.823  1.00 67.08           H  
ATOM    341  O   THR A  25      -5.192  -7.224   5.913  1.00 67.08           O  
ATOM    342  CG2 THR A  25      -2.783 -11.145   6.491  1.00 67.08           C  
ATOM    343 HG21 THR A  25      -2.680 -12.005   5.830  1.00 67.08           H  
ATOM    344 HG22 THR A  25      -1.801 -10.884   6.885  1.00 67.08           H  
ATOM    345 HG23 THR A  25      -3.445 -11.409   7.316  1.00 67.08           H  
ATOM    346  OG1 THR A  25      -4.660 -10.296   5.305  1.00 67.08           O  
ATOM    347  HG1 THR A  25      -4.589 -11.015   4.673  1.00 67.08           H  
ATOM    348  N   ILE A  26      -3.254  -6.825   4.862  1.00 62.68           N  
ATOM    349  H   ILE A  26      -2.334  -7.173   4.633  1.00 62.68           H  
ATOM    350  CA  ILE A  26      -3.836  -5.750   4.042  1.00 62.68           C  
ATOM    351  HA  ILE A  26      -4.394  -5.079   4.695  1.00 62.68           H  
ATOM    352  C   ILE A  26      -4.864  -6.329   3.072  1.00 62.68           C  
ATOM    353  CB  ILE A  26      -2.741  -4.924   3.331  1.00 62.68           C  
ATOM    354  HB  ILE A  26      -2.029  -5.604   2.864  1.00 62.68           H  
ATOM    355  O   ILE A  26      -5.878  -5.693   2.817  1.00 62.68           O  
ATOM    356  CG1 ILE A  26      -2.017  -4.091   4.407  1.00 62.68           C  
ATOM    357 HG12 ILE A  26      -1.490  -4.769   5.079  1.00 62.68           H  
ATOM    358 HG13 ILE A  26      -2.752  -3.547   5.000  1.00 62.68           H  
ATOM    359  CG2 ILE A  26      -3.316  -4.011   2.232  1.00 62.68           C  
ATOM    360 HG21 ILE A  26      -3.785  -4.620   1.459  1.00 62.68           H  
ATOM    361 HG22 ILE A  26      -4.054  -3.329   2.653  1.00 62.68           H  
ATOM    362 HG23 ILE A  26      -2.530  -3.443   1.735  1.00 62.68           H  
ATOM    363  CD1 ILE A  26      -1.031  -3.071   3.843  1.00 62.68           C  
ATOM    364 HD11 ILE A  26      -0.363  -2.740   4.639  1.00 62.68           H  
ATOM    365 HD12 ILE A  26      -1.576  -2.202   3.472  1.00 62.68           H  
ATOM    366 HD13 ILE A  26      -0.461  -3.503   3.021  1.00 62.68           H  
ATOM    367  N   GLU A  27      -4.660  -7.551   2.589  1.00 62.68           N  
ATOM    368  H   GLU A  27      -3.818  -8.047   2.843  1.00 62.68           H  
ATOM    369  CA  GLU A  27      -5.602  -8.246   1.711  1.00 62.68           C  
ATOM    370  HA  GLU A  27      -5.752  -7.664   0.802  1.00 62.68           H  
ATOM    371  C   GLU A  27      -6.968  -8.419   2.381  1.00 62.68           C  
ATOM    372  CB  GLU A  27      -5.044  -9.628   1.331  1.00 62.68           C  
ATOM    373  HB2 GLU A  27      -4.901 -10.228   2.230  1.00 62.68           H  
ATOM    374  HB3 GLU A  27      -5.792 -10.149   0.734  1.00 62.68           H  
ATOM    375  O   GLU A  27      -7.994  -8.109   1.773  1.00 62.68           O  
ATOM    376  CG  GLU A  27      -3.738  -9.584   0.519  1.00 62.68           C  
ATOM    377  HG2 GLU A  27      -3.555 -10.576   0.106  1.00 62.68           H  
ATOM    378  HG3 GLU A  27      -3.865  -8.896  -0.316  1.00 62.68           H  
ATOM    379  CD  GLU A  27      -2.523  -9.178   1.365  1.00 62.68           C  
ATOM    380  OE1 GLU A  27      -1.631  -8.503   0.825  1.00 62.68           O  
ATOM    381  OE2 GLU A  27      -2.519  -9.437   2.589  1.00 62.68           O  
ATOM    382  N   ALA A  28      -6.986  -8.849   3.646  1.00 65.30           N  
ATOM    383  H   ALA A  28      -6.115  -9.072   4.107  1.00 65.30           H  
ATOM    384  CA  ALA A  28      -8.221  -9.029   4.403  1.00 65.30           C  
ATOM    385  HA  ALA A  28      -8.904  -9.645   3.818  1.00 65.30           H  
ATOM    386  C   ALA A  28      -8.921  -7.687   4.686  1.00 65.30           C  
ATOM    387  CB  ALA A  28      -7.891  -9.787   5.691  1.00 65.30           C  
ATOM    388  HB1 ALA A  28      -7.404 -10.731   5.447  1.00 65.30           H  
ATOM    389  HB2 ALA A  28      -8.815 -10.016   6.222  1.00 65.30           H  
ATOM    390  HB3 ALA A  28      -7.237  -9.192   6.329  1.00 65.30           H  
ATOM    391  O   ALA A  28     -10.150  -7.622   4.709  1.00 65.30           O  
ATOM    392  N   LEU A  29      -8.152  -6.604   4.853  1.00 69.69           N  
ATOM    393  H   LEU A  29      -7.150  -6.735   4.853  1.00 69.69           H  
ATOM    394  CA  LEU A  29      -8.689  -5.249   5.008  1.00 69.69           C  
ATOM    395  HA  LEU A  29      -9.503  -5.271   5.732  1.00 69.69           H  
ATOM    396  C   LEU A  29      -9.291  -4.714   3.701  1.00 69.69           C  
ATOM    397  CB  LEU A  29      -7.581  -4.308   5.516  1.00 69.69           C  
ATOM    398  HB2 LEU A  29      -7.950  -3.283   5.463  1.00 69.69           H  
ATOM    399  HB3 LEU A  29      -6.723  -4.378   4.847  1.00 69.69           H  
ATOM    400  O   LEU A  29     -10.411  -4.210   3.703  1.00 69.69           O  
ATOM    401  CG  LEU A  29      -7.111  -4.575   6.956  1.00 69.69           C  
ATOM    402  HG  LEU A  29      -6.805  -5.614   7.076  1.00 69.69           H  
ATOM    403  CD1 LEU A  29      -5.921  -3.669   7.280  1.00 69.69           C  
ATOM    404 HD11 LEU A  29      -5.571  -3.877   8.291  1.00 69.69           H  
ATOM    405 HD12 LEU A  29      -6.213  -2.622   7.203  1.00 69.69           H  
ATOM    406 HD13 LEU A  29      -5.110  -3.870   6.579  1.00 69.69           H  
ATOM    407  CD2 LEU A  29      -8.221  -4.266   7.955  1.00 69.69           C  
ATOM    408 HD21 LEU A  29      -8.638  -3.283   7.739  1.00 69.69           H  
ATOM    409 HD22 LEU A  29      -7.828  -4.279   8.972  1.00 69.69           H  
ATOM    410 HD23 LEU A  29      -9.010  -5.015   7.883  1.00 69.69           H  
ATOM    411  N   LEU A  30      -8.563  -4.829   2.586  1.00 69.16           N  
ATOM    412  H   LEU A  30      -7.657  -5.271   2.660  1.00 69.16           H  
ATOM    413  CA  LEU A  30      -8.983  -4.313   1.281  1.00 69.16           C  
ATOM    414  HA  LEU A  30      -9.295  -3.274   1.387  1.00 69.16           H  
ATOM    415  C   LEU A  30     -10.202  -5.063   0.741  1.00 69.16           C  
ATOM    416  CB  LEU A  30      -7.817  -4.400   0.277  1.00 69.16           C  
ATOM    417  HB2 LEU A  30      -8.208  -4.166  -0.714  1.00 69.16           H  
ATOM    418  HB3 LEU A  30      -7.458  -5.429   0.252  1.00 69.16           H  
ATOM    419  O   LEU A  30     -11.160  -4.436   0.301  1.00 69.16           O  
ATOM    420  CG  LEU A  30      -6.622  -3.470   0.548  1.00 69.16           C  
ATOM    421  HG  LEU A  30      -6.186  -3.684   1.524  1.00 69.16           H  
ATOM    422  CD1 LEU A  30      -5.555  -3.673  -0.530  1.00 69.16           C  
ATOM    423 HD11 LEU A  30      -5.231  -4.714  -0.524  1.00 69.16           H  
ATOM    424 HD12 LEU A  30      -4.696  -3.033  -0.327  1.00 69.16           H  
ATOM    425 HD13 LEU A  30      -5.966  -3.432  -1.510  1.00 69.16           H  
ATOM    426  CD2 LEU A  30      -7.004  -2.000   0.539  1.00 69.16           C  
ATOM    427 HD21 LEU A  30      -7.465  -1.738  -0.413  1.00 69.16           H  
ATOM    428 HD22 LEU A  30      -6.117  -1.389   0.709  1.00 69.16           H  
ATOM    429 HD23 LEU A  30      -7.711  -1.808   1.346  1.00 69.16           H  
ATOM    430  N   SER A  31     -10.189  -6.395   0.807  1.00 68.19           N  
ATOM    431  H   SER A  31      -9.385  -6.850   1.216  1.00 68.19           H  
ATOM    432  CA  SER A  31     -11.299  -7.237   0.337  1.00 68.19           C  
ATOM    433  HA  SER A  31     -11.546  -6.953  -0.685  1.00 68.19           H  
ATOM    434  C   SER A  31     -12.580  -7.095   1.167  1.00 68.19           C  
ATOM    435  CB  SER A  31     -10.874  -8.707   0.338  1.00 68.19           C  
ATOM    436  HB2 SER A  31     -11.699  -9.323  -0.020  1.00 68.19           H  
ATOM    437  HB3 SER A  31     -10.018  -8.845  -0.323  1.00 68.19           H  
ATOM    438  O   SER A  31     -13.642  -7.522   0.720  1.00 68.19           O  
ATOM    439  OG  SER A  31     -10.528  -9.105   1.648  1.00 68.19           O  
ATOM    440  HG  SER A  31      -9.597  -8.911   1.778  1.00 68.19           H  
ATOM    441  N   GLY A  32     -12.493  -6.512   2.366  1.00 69.36           N  
ATOM    442  H   GLY A  32     -11.596  -6.154   2.661  1.00 69.36           H  
ATOM    443  CA  GLY A  32     -13.594  -6.461   3.324  1.00 69.36           C  
ATOM    444  HA2 GLY A  32     -14.518  -6.209   2.802  1.00 69.36           H  
ATOM    445  HA3 GLY A  32     -13.385  -5.682   4.056  1.00 69.36           H  
ATOM    446  C   GLY A  32     -13.819  -7.771   4.085  1.00 69.36           C  
ATOM    447  O   GLY A  32     -14.751  -7.839   4.880  1.00 69.36           O  
ATOM    448  N   GLU A  33     -12.974  -8.791   3.899  1.00 73.60           N  
ATOM    449  H   GLU A  33     -12.217  -8.683   3.239  1.00 73.60           H  
ATOM    450  CA  GLU A  33     -13.060 -10.062   4.631  1.00 73.60           C  
ATOM    451  HA  GLU A  33     -14.036 -10.515   4.451  1.00 73.60           H  
ATOM    452  C   GLU A  33     -12.918  -9.857   6.145  1.00 73.60           C  
ATOM    453  CB  GLU A  33     -11.973 -11.016   4.110  1.00 73.60           C  
ATOM    454  HB2 GLU A  33     -10.997 -10.570   4.302  1.00 73.60           H  
ATOM    455  HB3 GLU A  33     -12.099 -11.134   3.034  1.00 73.60           H  
ATOM    456  O   GLU A  33     -13.730 -10.364   6.917  1.00 73.60           O  
ATOM    457  CG  GLU A  33     -12.030 -12.406   4.770  1.00 73.60           C  
ATOM    458  HG2 GLU A  33     -11.978 -12.292   5.852  1.00 73.60           H  
ATOM    459  HG3 GLU A  33     -12.987 -12.867   4.525  1.00 73.60           H  
ATOM    460  CD  GLU A  33     -10.887 -13.340   4.336  1.00 73.60           C  
ATOM    461  OE1 GLU A  33     -10.818 -14.456   4.899  1.00 73.60           O  
ATOM    462  OE2 GLU A  33     -10.086 -12.951   3.455  1.00 73.60           O  
ATOM    463  N   ALA A  34     -11.931  -9.063   6.575  1.00 76.24           N  
ATOM    464  H   ALA A  34     -11.316  -8.648   5.890  1.00 76.24           H  
ATOM    465  CA  ALA A  34     -11.718  -8.777   7.993  1.00 76.24           C  
ATOM    466  HA  ALA A  34     -11.607  -9.719   8.531  1.00 76.24           H  
ATOM    467  C   ALA A  34     -12.904  -8.028   8.617  1.00 76.24           C  
ATOM    468  CB  ALA A  34     -10.432  -7.964   8.150  1.00 76.24           C  
ATOM    469  HB1 ALA A  34      -9.573  -8.549   7.822  1.00 76.24           H  
ATOM    470  HB2 ALA A  34     -10.314  -7.719   9.205  1.00 76.24           H  
ATOM    471  HB3 ALA A  34     -10.494  -7.042   7.571  1.00 76.24           H  
ATOM    472  O   ALA A  34     -13.292  -8.315   9.749  1.00 76.24           O  
ATOM    473  N   LEU A  35     -13.499  -7.095   7.865  1.00 82.93           N  
ATOM    474  H   LEU A  35     -13.174  -6.972   6.917  1.00 82.93           H  
ATOM    475  CA  LEU A  35     -14.690  -6.370   8.298  1.00 82.93           C  
ATOM    476  HA  LEU A  35     -14.493  -5.939   9.280  1.00 82.93           H  
ATOM    477  C   LEU A  35     -15.879  -7.323   8.443  1.00 82.93           C  
ATOM    478  CB  LEU A  35     -14.991  -5.242   7.299  1.00 82.93           C  
ATOM    479  HB2 LEU A  35     -14.130  -4.577   7.242  1.00 82.93           H  
ATOM    480  HB3 LEU A  35     -15.139  -5.683   6.313  1.00 82.93           H  
ATOM    481  O   LEU A  35     -16.519  -7.325   9.486  1.00 82.93           O  
ATOM    482  CG  LEU A  35     -16.247  -4.419   7.649  1.00 82.93           C  
ATOM    483  HG  LEU A  35     -17.107  -5.077   7.774  1.00 82.93           H  
ATOM    484  CD1 LEU A  35     -16.062  -3.590   8.921  1.00 82.93           C  
ATOM    485 HD11 LEU A  35     -15.235  -2.889   8.808  1.00 82.93           H  
ATOM    486 HD12 LEU A  35     -16.980  -3.036   9.117  1.00 82.93           H  
ATOM    487 HD13 LEU A  35     -15.886  -4.247   9.772  1.00 82.93           H  
ATOM    488  CD2 LEU A  35     -16.534  -3.479   6.482  1.00 82.93           C  
ATOM    489 HD21 LEU A  35     -16.841  -4.070   5.619  1.00 82.93           H  
ATOM    490 HD22 LEU A  35     -17.351  -2.809   6.747  1.00 82.93           H  
ATOM    491 HD23 LEU A  35     -15.632  -2.920   6.234  1.00 82.93           H  
ATOM    492  N   ALA A  36     -16.140  -8.158   7.435  1.00 79.87           N  
ATOM    493  H   ALA A  36     -15.571  -8.114   6.602  1.00 79.87           H  
ATOM    494  CA  ALA A  36     -17.256  -9.100   7.454  1.00 79.87           C  
ATOM    495  HA  ALA A  36     -18.179  -8.543   7.613  1.00 79.87           H  
ATOM    496  C   ALA A  36     -17.127 -10.127   8.592  1.00 79.87           C  
ATOM    497  CB  ALA A  36     -17.325  -9.787   6.086  1.00 79.87           C  
ATOM    498  HB1 ALA A  36     -18.171 -10.473   6.067  1.00 79.87           H  
ATOM    499  HB2 ALA A  36     -17.459  -9.036   5.306  1.00 79.87           H  
ATOM    500  HB3 ALA A  36     -16.406 -10.341   5.897  1.00 79.87           H  
ATOM    501  O   ALA A  36     -18.112 -10.430   9.263  1.00 79.87           O  
ATOM    502  N   ALA A  37     -15.917 -10.638   8.844  1.00 84.99           N  
ATOM    503  H   ALA A  37     -15.145 -10.384   8.244  1.00 84.99           H  
ATOM    504  CA  ALA A  37     -15.658 -11.537   9.967  1.00 84.99           C  
ATOM    505  HA  ALA A  37     -16.323 -12.397   9.889  1.00 84.99           H  
ATOM    506  C   ALA A  37     -15.948 -10.853  11.313  1.00 84.99           C  
ATOM    507  CB  ALA A  37     -14.210 -12.031   9.876  1.00 84.99           C  
ATOM    508  HB1 ALA A  37     -14.007 -12.718  10.697  1.00 84.99           H  
ATOM    509  HB2 ALA A  37     -14.054 -12.547   8.929  1.00 84.99           H  
ATOM    510  HB3 ALA A  37     -13.521 -11.188   9.939  1.00 84.99           H  
ATOM    511  O   ALA A  37     -16.665 -11.409  12.146  1.00 84.99           O  
ATOM    512  N   LEU A  38     -15.467  -9.618  11.494  1.00 85.77           N  
ATOM    513  H   LEU A  38     -14.890  -9.205  10.775  1.00 85.77           H  
ATOM    514  CA  LEU A  38     -15.722  -8.846  12.707  1.00 85.77           C  
ATOM    515  HA  LEU A  38     -15.432  -9.463  13.557  1.00 85.77           H  
ATOM    516  C   LEU A  38     -17.209  -8.504  12.875  1.00 85.77           C  
ATOM    517  CB  LEU A  38     -14.845  -7.585  12.680  1.00 85.77           C  
ATOM    518  HB2 LEU A  38     -13.804  -7.886  12.568  1.00 85.77           H  
ATOM    519  HB3 LEU A  38     -15.119  -6.988  11.811  1.00 85.77           H  
ATOM    520  O   LEU A  38     -17.733  -8.604  13.978  1.00 85.77           O  
ATOM    521  CG  LEU A  38     -14.980  -6.716  13.943  1.00 85.77           C  
ATOM    522  HG  LEU A  38     -16.008  -6.370  14.053  1.00 85.77           H  
ATOM    523  CD1 LEU A  38     -14.546  -7.446  15.211  1.00 85.77           C  
ATOM    524 HD11 LEU A  38     -14.572  -6.767  16.063  1.00 85.77           H  
ATOM    525 HD12 LEU A  38     -15.231  -8.271  15.408  1.00 85.77           H  
ATOM    526 HD13 LEU A  38     -13.539  -7.846  15.093  1.00 85.77           H  
ATOM    527  CD2 LEU A  38     -14.082  -5.499  13.798  1.00 85.77           C  
ATOM    528 HD21 LEU A  38     -13.044  -5.830  13.811  1.00 85.77           H  
ATOM    529 HD22 LEU A  38     -14.248  -4.811  14.627  1.00 85.77           H  
ATOM    530 HD23 LEU A  38     -14.300  -5.012  12.847  1.00 85.77           H  
ATOM    531  N   GLU A  39     -17.916  -8.141  11.803  1.00 83.47           N  
ATOM    532  H   GLU A  39     -17.432  -8.037  10.923  1.00 83.47           H  
ATOM    533  CA  GLU A  39     -19.359  -7.875  11.838  1.00 83.47           C  
ATOM    534  HA  GLU A  39     -19.561  -7.085  12.562  1.00 83.47           H  
ATOM    535  C   GLU A  39     -20.159  -9.103  12.289  1.00 83.47           C  
ATOM    536  CB  GLU A  39     -19.851  -7.414  10.456  1.00 83.47           C  
ATOM    537  HB2 GLU A  39     -19.435  -8.067   9.689  1.00 83.47           H  
ATOM    538  HB3 GLU A  39     -20.938  -7.499  10.426  1.00 83.47           H  
ATOM    539  O   GLU A  39     -21.093  -8.967  13.081  1.00 83.47           O  
ATOM    540  CG  GLU A  39     -19.484  -5.952  10.166  1.00 83.47           C  
ATOM    541  HG2 GLU A  39     -18.404  -5.819  10.239  1.00 83.47           H  
ATOM    542  HG3 GLU A  39     -19.943  -5.338  10.940  1.00 83.47           H  
ATOM    543  CD  GLU A  39     -19.960  -5.458   8.789  1.00 83.47           C  
ATOM    544  OE1 GLU A  39     -19.999  -4.217   8.616  1.00 83.47           O  
ATOM    545  OE2 GLU A  39     -20.304  -6.296   7.923  1.00 83.47           O  
ATOM    546  N   VAL A  40     -19.776 -10.305  11.845  1.00 88.54           N  
ATOM    547  H   VAL A  40     -19.006 -10.345  11.193  1.00 88.54           H  
ATOM    548  CA  VAL A  40     -20.403 -11.563  12.281  1.00 88.54           C  
ATOM    549  HA  VAL A  40     -21.482 -11.469  12.160  1.00 88.54           H  
ATOM    550  C   VAL A  40     -20.153 -11.825  13.768  1.00 88.54           C  
ATOM    551  CB  VAL A  40     -19.922 -12.738  11.406  1.00 88.54           C  
ATOM    552  HB  VAL A  40     -18.834 -12.723  11.339  1.00 88.54           H  
ATOM    553  O   VAL A  40     -21.086 -12.196  14.484  1.00 88.54           O  
ATOM    554  CG1 VAL A  40     -20.351 -14.108  11.954  1.00 88.54           C  
ATOM    555 HG11 VAL A  40     -19.843 -14.306  12.898  1.00 88.54           H  
ATOM    556 HG12 VAL A  40     -21.429 -14.128  12.112  1.00 88.54           H  
ATOM    557 HG13 VAL A  40     -20.068 -14.891  11.251  1.00 88.54           H  
ATOM    558  CG2 VAL A  40     -20.506 -12.627   9.991  1.00 88.54           C  
ATOM    559 HG21 VAL A  40     -20.277 -11.651   9.562  1.00 88.54           H  
ATOM    560 HG22 VAL A  40     -21.589 -12.745  10.021  1.00 88.54           H  
ATOM    561 HG23 VAL A  40     -20.069 -13.394   9.351  1.00 88.54           H  
ATOM    562  N   GLU A  41     -18.932 -11.605  14.260  1.00 85.61           N  
ATOM    563  H   GLU A  41     -18.196 -11.317  13.631  1.00 85.61           H  
ATOM    564  CA  GLU A  41     -18.607 -11.775  15.683  1.00 85.61           C  
ATOM    565  HA  GLU A  41     -18.942 -12.759  16.010  1.00 85.61           H  
ATOM    566  C   GLU A  41     -19.326 -10.749  16.569  1.00 85.61           C  
ATOM    567  CB  GLU A  41     -17.094 -11.690  15.912  1.00 85.61           C  
ATOM    568  HB2 GLU A  41     -16.925 -11.636  16.988  1.00 85.61           H  
ATOM    569  HB3 GLU A  41     -16.700 -10.785  15.449  1.00 85.61           H  
ATOM    570  O   GLU A  41     -19.936 -11.116  17.577  1.00 85.61           O  
ATOM    571  CG  GLU A  41     -16.351 -12.921  15.377  1.00 85.61           C  
ATOM    572  HG2 GLU A  41     -16.435 -12.953  14.290  1.00 85.61           H  
ATOM    573  HG3 GLU A  41     -16.837 -13.813  15.773  1.00 85.61           H  
ATOM    574  CD  GLU A  41     -14.866 -12.951  15.778  1.00 85.61           C  
ATOM    575  OE1 GLU A  41     -14.235 -14.003  15.525  1.00 85.61           O  
ATOM    576  OE2 GLU A  41     -14.374 -11.955  16.358  1.00 85.61           O  
ATOM    577  N   VAL A  42     -19.332  -9.477  16.163  1.00 85.72           N  
ATOM    578  H   VAL A  42     -18.802  -9.244  15.335  1.00 85.72           H  
ATOM    579  CA  VAL A  42     -20.064  -8.405  16.850  1.00 85.72           C  
ATOM    580  HA  VAL A  42     -19.717  -8.348  17.882  1.00 85.72           H  
ATOM    581  C   VAL A  42     -21.556  -8.727  16.887  1.00 85.72           C  
ATOM    582  CB  VAL A  42     -19.807  -7.045  16.171  1.00 85.72           C  
ATOM    583  HB  VAL A  42     -19.965  -7.147  15.097  1.00 85.72           H  
ATOM    584  O   VAL A  42     -22.168  -8.661  17.951  1.00 85.72           O  
ATOM    585  CG1 VAL A  42     -20.725  -5.927  16.683  1.00 85.72           C  
ATOM    586 HG11 VAL A  42     -20.441  -4.979  16.225  1.00 85.72           H  
ATOM    587 HG12 VAL A  42     -20.636  -5.838  17.766  1.00 85.72           H  
ATOM    588 HG13 VAL A  42     -21.762  -6.134  16.418  1.00 85.72           H  
ATOM    589  CG2 VAL A  42     -18.371  -6.577  16.417  1.00 85.72           C  
ATOM    590 HG21 VAL A  42     -17.660  -7.350  16.126  1.00 85.72           H  
ATOM    591 HG22 VAL A  42     -18.177  -5.693  15.808  1.00 85.72           H  
ATOM    592 HG23 VAL A  42     -18.223  -6.342  17.471  1.00 85.72           H  
ATOM    593  N   PHE A  43     -22.147  -9.139  15.763  1.00 84.65           N  
ATOM    594  H   PHE A  43     -21.603  -9.180  14.913  1.00 84.65           H  
ATOM    595  CA  PHE A  43     -23.561  -9.510  15.701  1.00 84.65           C  
ATOM    596  HA  PHE A  43     -24.155  -8.668  16.059  1.00 84.65           H  
ATOM    597  C   PHE A  43     -23.887 -10.715  16.594  1.00 84.65           C  
ATOM    598  CB  PHE A  43     -23.945  -9.791  14.245  1.00 84.65           C  
ATOM    599  HB2 PHE A  43     -23.377 -10.645  13.877  1.00 84.65           H  
ATOM    600  HB3 PHE A  43     -23.676  -8.927  13.637  1.00 84.65           H  
ATOM    601  O   PHE A  43     -24.941 -10.747  17.238  1.00 84.65           O  
ATOM    602  CG  PHE A  43     -25.425 -10.050  14.065  1.00 84.65           C  
ATOM    603  CD1 PHE A  43     -25.922 -11.366  14.031  1.00 84.65           C  
ATOM    604  HD1 PHE A  43     -25.242 -12.201  14.115  1.00 84.65           H  
ATOM    605  CD2 PHE A  43     -26.313  -8.963  13.979  1.00 84.65           C  
ATOM    606  HD2 PHE A  43     -25.931  -7.953  14.017  1.00 84.65           H  
ATOM    607  CE1 PHE A  43     -27.305 -11.592  13.910  1.00 84.65           C  
ATOM    608  HE1 PHE A  43     -27.686 -12.603  13.907  1.00 84.65           H  
ATOM    609  CE2 PHE A  43     -27.695  -9.188  13.855  1.00 84.65           C  
ATOM    610  HE2 PHE A  43     -28.374  -8.350  13.798  1.00 84.65           H  
ATOM    611  CZ  PHE A  43     -28.191 -10.504  13.823  1.00 84.65           C  
ATOM    612  HZ  PHE A  43     -29.254 -10.679  13.747  1.00 84.65           H  
ATOM    613  N   SER A  44     -22.976 -11.688  16.677  1.00 89.45           N  
ATOM    614  H   SER A  44     -22.148 -11.619  16.102  1.00 89.45           H  
ATOM    615  CA  SER A  44     -23.098 -12.824  17.591  1.00 89.45           C  
ATOM    616  HA  SER A  44     -24.040 -13.333  17.388  1.00 89.45           H  
ATOM    617  C   SER A  44     -23.126 -12.363  19.049  1.00 89.45           C  
ATOM    618  CB  SER A  44     -21.966 -13.825  17.345  1.00 89.45           C  
ATOM    619  HB2 SER A  44     -22.014 -14.167  16.311  1.00 89.45           H  
ATOM    620  HB3 SER A  44     -20.997 -13.354  17.512  1.00 89.45           H  
ATOM    621  O   SER A  44     -24.031 -12.753  19.782  1.00 89.45           O  
ATOM    622  OG  SER A  44     -22.102 -14.939  18.207  1.00 89.45           O  
ATOM    623  HG  SER A  44     -21.682 -14.723  19.043  1.00 89.45           H  
ATOM    624  N   LEU A  45     -22.210 -11.485  19.471  1.00 85.26           N  
ATOM    625  H   LEU A  45     -21.493 -11.185  18.826  1.00 85.26           H  
ATOM    626  CA  LEU A  45     -22.202 -10.935  20.834  1.00 85.26           C  
ATOM    627  HA  LEU A  45     -22.210 -11.755  21.552  1.00 85.26           H  
ATOM    628  C   LEU A  45     -23.450 -10.096  21.134  1.00 85.26           C  
ATOM    629  CB  LEU A  45     -20.934 -10.094  21.040  1.00 85.26           C  
ATOM    630  HB2 LEU A  45     -20.844  -9.394  20.210  1.00 85.26           H  
ATOM    631  HB3 LEU A  45     -21.053  -9.513  21.955  1.00 85.26           H  
ATOM    632  O   LEU A  45     -24.058 -10.249  22.191  1.00 85.26           O  
ATOM    633  CG  LEU A  45     -19.628 -10.897  21.154  1.00 85.26           C  
ATOM    634  HG  LEU A  45     -19.474 -11.486  20.250  1.00 85.26           H  
ATOM    635  CD1 LEU A  45     -18.469  -9.916  21.308  1.00 85.26           C  
ATOM    636 HD11 LEU A  45     -17.531 -10.466  21.384  1.00 85.26           H  
ATOM    637 HD12 LEU A  45     -18.601  -9.314  22.208  1.00 85.26           H  
ATOM    638 HD13 LEU A  45     -18.423  -9.261  20.438  1.00 85.26           H  
ATOM    639  CD2 LEU A  45     -19.614 -11.831  22.365  1.00 85.26           C  
ATOM    640 HD21 LEU A  45     -20.362 -12.617  22.260  1.00 85.26           H  
ATOM    641 HD22 LEU A  45     -19.814 -11.267  23.276  1.00 85.26           H  
ATOM    642 HD23 LEU A  45     -18.637 -12.306  22.454  1.00 85.26           H  
ATOM    643  N   MET A  46     -23.897  -9.271  20.186  1.00 87.58           N  
ATOM    644  H   MET A  46     -23.343  -9.157  19.349  1.00 87.58           H  
ATOM    645  CA  MET A  46     -25.138  -8.503  20.335  1.00 87.58           C  
ATOM    646  HA  MET A  46     -25.066  -7.875  21.222  1.00 87.58           H  
ATOM    647  C   MET A  46     -26.359  -9.415  20.516  1.00 87.58           C  
ATOM    648  CB  MET A  46     -25.357  -7.609  19.109  1.00 87.58           C  
ATOM    649  HB2 MET A  46     -26.359  -7.185  19.180  1.00 87.58           H  
ATOM    650  HB3 MET A  46     -25.307  -8.213  18.203  1.00 87.58           H  
ATOM    651  O   MET A  46     -27.248  -9.114  21.308  1.00 87.58           O  
ATOM    652  CG  MET A  46     -24.353  -6.456  19.000  1.00 87.58           C  
ATOM    653  HG2 MET A  46     -24.425  -5.831  19.890  1.00 87.58           H  
ATOM    654  HG3 MET A  46     -23.339  -6.856  18.974  1.00 87.58           H  
ATOM    655  SD  MET A  46     -24.591  -5.403  17.541  1.00 87.58           S  
ATOM    656  CE  MET A  46     -26.208  -4.684  17.933  1.00 87.58           C  
ATOM    657  HE1 MET A  46     -26.189  -4.269  18.940  1.00 87.58           H  
ATOM    658  HE2 MET A  46     -26.977  -5.454  17.874  1.00 87.58           H  
ATOM    659  HE3 MET A  46     -26.436  -3.898  17.214  1.00 87.58           H  
ATOM    660  N   THR A  47     -26.406 -10.541  19.800  1.00 87.44           N  
ATOM    661  H   THR A  47     -25.649 -10.725  19.157  1.00 87.44           H  
ATOM    662  CA  THR A  47     -27.546 -11.470  19.837  1.00 87.44           C  
ATOM    663  HA  THR A  47     -28.468 -10.892  19.891  1.00 87.44           H  
ATOM    664  C   THR A  47     -27.513 -12.388  21.060  1.00 87.44           C  
ATOM    665  CB  THR A  47     -27.593 -12.315  18.555  1.00 87.44           C  
ATOM    666  HB  THR A  47     -26.708 -12.949  18.501  1.00 87.44           H  
ATOM    667  O   THR A  47     -28.554 -12.647  21.660  1.00 87.44           O  
ATOM    668  CG2 THR A  47     -28.843 -13.194  18.474  1.00 87.44           C  
ATOM    669 HG21 THR A  47     -29.736 -12.576  18.576  1.00 87.44           H  
ATOM    670 HG22 THR A  47     -28.828 -13.945  19.263  1.00 87.44           H  
ATOM    671 HG23 THR A  47     -28.863 -13.701  17.509  1.00 87.44           H  
ATOM    672  OG1 THR A  47     -27.626 -11.484  17.418  1.00 87.44           O  
ATOM    673  HG1 THR A  47     -26.736 -11.153  17.274  1.00 87.44           H  
ATOM    674  N   VAL A  48     -26.335 -12.905  21.417  1.00 88.40           N  
ATOM    675  H   VAL A  48     -25.519 -12.651  20.880  1.00 88.40           H  
ATOM    676  CA  VAL A  48     -26.165 -13.901  22.487  1.00 88.40           C  
ATOM    677  HA  VAL A  48     -27.044 -14.545  22.515  1.00 88.40           H  
ATOM    678  C   VAL A  48     -26.068 -13.237  23.856  1.00 88.40           C  
ATOM    679  CB  VAL A  48     -24.932 -14.788  22.214  1.00 88.40           C  
ATOM    680  HB  VAL A  48     -24.052 -14.155  22.094  1.00 88.40           H  
ATOM    681  O   VAL A  48     -26.698 -13.701  24.804  1.00 88.40           O  
ATOM    682  CG1 VAL A  48     -24.656 -15.780  23.353  1.00 88.40           C  
ATOM    683 HG11 VAL A  48     -24.371 -15.241  24.257  1.00 88.40           H  
ATOM    684 HG12 VAL A  48     -25.543 -16.379  23.555  1.00 88.40           H  
ATOM    685 HG13 VAL A  48     -23.826 -16.432  23.082  1.00 88.40           H  
ATOM    686  CG2 VAL A  48     -25.127 -15.618  20.935  1.00 88.40           C  
ATOM    687 HG21 VAL A  48     -25.978 -16.290  21.051  1.00 88.40           H  
ATOM    688 HG22 VAL A  48     -25.303 -14.967  20.079  1.00 88.40           H  
ATOM    689 HG23 VAL A  48     -24.227 -16.199  20.734  1.00 88.40           H  
ATOM    690  N   GLU A  49     -25.302 -12.153  23.967  1.00 85.26           N  
ATOM    691  H   GLU A  49     -24.819 -11.798  23.154  1.00 85.26           H  
ATOM    692  CA  GLU A  49     -25.045 -11.473  25.241  1.00 85.26           C  
ATOM    693  HA  GLU A  49     -25.304 -12.141  26.062  1.00 85.26           H  
ATOM    694  C   GLU A  49     -25.922 -10.227  25.432  1.00 85.26           C  
ATOM    695  CB  GLU A  49     -23.543 -11.163  25.382  1.00 85.26           C  
ATOM    696  HB2 GLU A  49     -23.390 -10.665  26.340  1.00 85.26           H  
ATOM    697  HB3 GLU A  49     -23.225 -10.493  24.584  1.00 85.26           H  
ATOM    698  O   GLU A  49     -25.983  -9.678  26.531  1.00 85.26           O  
ATOM    699  CG  GLU A  49     -22.679 -12.437  25.344  1.00 85.26           C  
ATOM    700  HG2 GLU A  49     -22.739 -12.878  24.349  1.00 85.26           H  
ATOM    701  HG3 GLU A  49     -23.092 -13.155  26.052  1.00 85.26           H  
ATOM    702  CD  GLU A  49     -21.200 -12.200  25.689  1.00 85.26           C  
ATOM    703  OE1 GLU A  49     -20.450 -13.200  25.736  1.00 85.26           O  
ATOM    704  OE2 GLU A  49     -20.795 -11.041  25.916  1.00 85.26           O  
ATOM    705  N   GLY A  50     -26.644  -9.789  24.393  1.00 82.47           N  
ATOM    706  H   GLY A  50     -26.556 -10.268  23.509  1.00 82.47           H  
ATOM    707  CA  GLY A  50     -27.505  -8.604  24.463  1.00 82.47           C  
ATOM    708  HA2 GLY A  50     -28.141  -8.674  25.345  1.00 82.47           H  
ATOM    709  HA3 GLY A  50     -28.140  -8.569  23.578  1.00 82.47           H  
ATOM    710  C   GLY A  50     -26.727  -7.288  24.542  1.00 82.47           C  
ATOM    711  O   GLY A  50     -27.289  -6.272  24.952  1.00 82.47           O  
ATOM    712  N   LEU A  51     -25.441  -7.307  24.185  1.00 84.99           N  
ATOM    713  H   LEU A  51     -25.053  -8.186  23.871  1.00 84.99           H  
ATOM    714  CA  LEU A  51     -24.569  -6.136  24.212  1.00 84.99           C  
ATOM    715  HA  LEU A  51     -24.692  -5.627  25.168  1.00 84.99           H  
ATOM    716  C   LEU A  51     -24.938  -5.133  23.119  1.00 84.99           C  
ATOM    717  CB  LEU A  51     -23.104  -6.578  24.064  1.00 84.99           C  
ATOM    718  HB2 LEU A  51     -23.002  -7.129  23.129  1.00 84.99           H  
ATOM    719  HB3 LEU A  51     -22.473  -5.692  23.999  1.00 84.99           H  
ATOM    720  O   LEU A  51     -25.436  -5.497  22.050  1.00 84.99           O  
ATOM    721  CG  LEU A  51     -22.593  -7.455  25.217  1.00 84.99           C  
ATOM    722  HG  LEU A  51     -23.214  -8.348  25.294  1.00 84.99           H  
ATOM    723  CD1 LEU A  51     -21.167  -7.877  24.903  1.00 84.99           C  
ATOM    724 HD11 LEU A  51     -20.822  -8.539  25.697  1.00 84.99           H  
ATOM    725 HD12 LEU A  51     -21.133  -8.437  23.968  1.00 84.99           H  
ATOM    726 HD13 LEU A  51     -20.504  -7.013  24.848  1.00 84.99           H  
ATOM    727  CD2 LEU A  51     -22.607  -6.738  26.568  1.00 84.99           C  
ATOM    728 HD21 LEU A  51     -22.062  -5.797  26.499  1.00 84.99           H  
ATOM    729 HD22 LEU A  51     -22.133  -7.375  27.315  1.00 84.99           H  
ATOM    730 HD23 LEU A  51     -23.634  -6.549  26.880  1.00 84.99           H  
ATOM    731  N   SER A  52     -24.637  -3.855  23.350  1.00 83.59           N  
ATOM    732  H   SER A  52     -24.224  -3.598  24.235  1.00 83.59           H  
ATOM    733  CA  SER A  52     -24.634  -2.875  22.262  1.00 83.59           C  
ATOM    734  HA  SER A  52     -25.547  -3.014  21.683  1.00 83.59           H  
ATOM    735  C   SER A  52     -23.442  -3.112  21.324  1.00 83.59           C  
ATOM    736  CB  SER A  52     -24.652  -1.450  22.815  1.00 83.59           C  
ATOM    737  HB2 SER A  52     -25.459  -1.349  23.540  1.00 83.59           H  
ATOM    738  HB3 SER A  52     -24.829  -0.754  21.995  1.00 83.59           H  
ATOM    739  O   SER A  52     -22.413  -3.649  21.730  1.00 83.59           O  
ATOM    740  OG  SER A  52     -23.426  -1.131  23.426  1.00 83.59           O  
ATOM    741  HG  SER A  52     -23.414  -1.605  24.261  1.00 83.59           H  
ATOM    742  N   GLY A  53     -23.537  -2.686  20.059  1.00 74.78           N  
ATOM    743  H   GLY A  53     -24.416  -2.306  19.737  1.00 74.78           H  
ATOM    744  CA  GLY A  53     -22.470  -2.926  19.074  1.00 74.78           C  
ATOM    745  HA2 GLY A  53     -22.353  -4.000  18.931  1.00 74.78           H  
ATOM    746  HA3 GLY A  53     -22.756  -2.484  18.120  1.00 74.78           H  
ATOM    747  C   GLY A  53     -21.102  -2.353  19.476  1.00 74.78           C  
ATOM    748  O   GLY A  53     -20.074  -2.948  19.175  1.00 74.78           O  
ATOM    749  N   ILE A  54     -21.077  -1.235  20.211  1.00 83.14           N  
ATOM    750  H   ILE A  54     -21.958  -0.845  20.513  1.00 83.14           H  
ATOM    751  CA  ILE A  54     -19.830  -0.634  20.712  1.00 83.14           C  
ATOM    752  HA  ILE A  54     -19.093  -0.639  19.909  1.00 83.14           H  
ATOM    753  C   ILE A  54     -19.240  -1.470  21.855  1.00 83.14           C  
ATOM    754  CB  ILE A  54     -20.060   0.833  21.145  1.00 83.14           C  
ATOM    755  HB  ILE A  54     -20.829   0.846  21.918  1.00 83.14           H  
ATOM    756  O   ILE A  54     -18.029  -1.666  21.903  1.00 83.14           O  
ATOM    757  CG1 ILE A  54     -20.551   1.683  19.948  1.00 83.14           C  
ATOM    758 HG12 ILE A  54     -19.762   1.749  19.199  1.00 83.14           H  
ATOM    759 HG13 ILE A  54     -21.410   1.198  19.484  1.00 83.14           H  
ATOM    760  CG2 ILE A  54     -18.770   1.439  21.734  1.00 83.14           C  
ATOM    761 HG21 ILE A  54     -18.470   0.897  22.631  1.00 83.14           H  
ATOM    762 HG22 ILE A  54     -18.928   2.477  22.029  1.00 83.14           H  
ATOM    763 HG23 ILE A  54     -17.963   1.385  21.004  1.00 83.14           H  
ATOM    764  CD1 ILE A  54     -21.002   3.100  20.328  1.00 83.14           C  
ATOM    765 HD11 ILE A  54     -21.724   3.056  21.143  1.00 83.14           H  
ATOM    766 HD12 ILE A  54     -21.472   3.570  19.464  1.00 83.14           H  
ATOM    767 HD13 ILE A  54     -20.148   3.709  20.626  1.00 83.14           H  
ATOM    768  N   GLU A  55     -20.079  -1.981  22.758  1.00 84.13           N  
ATOM    769  H   GLU A  55     -21.074  -1.844  22.651  1.00 84.13           H  
ATOM    770  CA  GLU A  55     -19.635  -2.867  23.842  1.00 84.13           C  
ATOM    771  HA  GLU A  55     -18.810  -2.404  24.385  1.00 84.13           H  
ATOM    772  C   GLU A  55     -19.116  -4.197  23.289  1.00 84.13           C  
ATOM    773  CB  GLU A  55     -20.789  -3.112  24.821  1.00 84.13           C  
ATOM    774  HB2 GLU A  55     -20.515  -3.910  25.511  1.00 84.13           H  
ATOM    775  HB3 GLU A  55     -21.655  -3.443  24.247  1.00 84.13           H  
ATOM    776  O   GLU A  55     -18.057  -4.657  23.707  1.00 84.13           O  
ATOM    777  CG  GLU A  55     -21.133  -1.857  25.642  1.00 84.13           C  
ATOM    778  HG2 GLU A  55     -21.145  -0.984  24.990  1.00 84.13           H  
ATOM    779  HG3 GLU A  55     -20.348  -1.702  26.382  1.00 84.13           H  
ATOM    780  CD  GLU A  55     -22.502  -1.959  26.328  1.00 84.13           C  
ATOM    781  OE1 GLU A  55     -22.649  -1.385  27.428  1.00 84.13           O  
ATOM    782  OE2 GLU A  55     -23.431  -2.506  25.681  1.00 84.13           O  
ATOM    783  N   ALA A  56     -19.799  -4.764  22.290  1.00 81.05           N  
ATOM    784  H   ALA A  56     -20.679  -4.351  22.017  1.00 81.05           H  
ATOM    785  CA  ALA A  56     -19.355  -5.967  21.594  1.00 81.05           C  
ATOM    786  HA  ALA A  56     -19.227  -6.768  22.322  1.00 81.05           H  
ATOM    787  C   ALA A  56     -17.997  -5.763  20.895  1.00 81.05           C  
ATOM    788  CB  ALA A  56     -20.456  -6.375  20.611  1.00 81.05           C  
ATOM    789  HB1 ALA A  56     -20.107  -7.203  19.994  1.00 81.05           H  
ATOM    790  HB2 ALA A  56     -20.712  -5.530  19.971  1.00 81.05           H  
ATOM    791  HB3 ALA A  56     -21.344  -6.686  21.160  1.00 81.05           H  
ATOM    792  O   ALA A  56     -17.108  -6.600  21.033  1.00 81.05           O  
ATOM    793  N   LEU A  57     -17.791  -4.631  20.208  1.00 83.20           N  
ATOM    794  H   LEU A  57     -18.563  -3.990  20.091  1.00 83.20           H  
ATOM    795  CA  LEU A  57     -16.486  -4.281  19.627  1.00 83.20           C  
ATOM    796  HA  LEU A  57     -16.180  -5.073  18.944  1.00 83.20           H  
ATOM    797  C   LEU A  57     -15.395  -4.187  20.699  1.00 83.20           C  
ATOM    798  CB  LEU A  57     -16.586  -2.944  18.870  1.00 83.20           C  
ATOM    799  HB2 LEU A  57     -15.583  -2.533  18.748  1.00 83.20           H  
ATOM    800  HB3 LEU A  57     -17.154  -2.240  19.478  1.00 83.20           H  
ATOM    801  O   LEU A  57     -14.332  -4.788  20.546  1.00 83.20           O  
ATOM    802  CG  LEU A  57     -17.227  -3.046  17.479  1.00 83.20           C  
ATOM    803  HG  LEU A  57     -18.163  -3.603  17.534  1.00 83.20           H  
ATOM    804  CD1 LEU A  57     -17.513  -1.639  16.949  1.00 83.20           C  
ATOM    805 HD11 LEU A  57     -16.586  -1.068  16.891  1.00 83.20           H  
ATOM    806 HD12 LEU A  57     -18.217  -1.138  17.615  1.00 83.20           H  
ATOM    807 HD13 LEU A  57     -17.959  -1.709  15.957  1.00 83.20           H  
ATOM    808  CD2 LEU A  57     -16.295  -3.735  16.481  1.00 83.20           C  
ATOM    809 HD21 LEU A  57     -15.356  -3.187  16.399  1.00 83.20           H  
ATOM    810 HD22 LEU A  57     -16.082  -4.756  16.799  1.00 83.20           H  
ATOM    811 HD23 LEU A  57     -16.776  -3.776  15.504  1.00 83.20           H  
ATOM    812  N   ALA A  58     -15.672  -3.483  21.799  1.00 86.02           N  
ATOM    813  H   ALA A  58     -16.568  -3.022  21.868  1.00 86.02           H  
ATOM    814  CA  ALA A  58     -14.721  -3.331  22.894  1.00 86.02           C  
ATOM    815  HA  ALA A  58     -13.802  -2.902  22.493  1.00 86.02           H  
ATOM    816  C   ALA A  58     -14.357  -4.682  23.534  1.00 86.02           C  
ATOM    817  CB  ALA A  58     -15.311  -2.356  23.919  1.00 86.02           C  
ATOM    818  HB1 ALA A  58     -16.230  -2.766  24.337  1.00 86.02           H  
ATOM    819  HB2 ALA A  58     -14.593  -2.196  24.724  1.00 86.02           H  
ATOM    820  HB3 ALA A  58     -15.529  -1.403  23.437  1.00 86.02           H  
ATOM    821  O   ALA A  58     -13.197  -4.904  23.880  1.00 86.02           O  
ATOM    822  N   GLN A  59     -15.318  -5.604  23.638  1.00 86.97           N  
ATOM    823  H   GLN A  59     -16.260  -5.346  23.383  1.00 86.97           H  
ATOM    824  CA  GLN A  59     -15.096  -6.961  24.139  1.00 86.97           C  
ATOM    825  HA  GLN A  59     -14.582  -6.893  25.098  1.00 86.97           H  
ATOM    826  C   GLN A  59     -14.215  -7.802  23.210  1.00 86.97           C  
ATOM    827  CB  GLN A  59     -16.463  -7.610  24.374  1.00 86.97           C  
ATOM    828  HB2 GLN A  59     -17.009  -6.947  25.045  1.00 86.97           H  
ATOM    829  HB3 GLN A  59     -17.016  -7.672  23.437  1.00 86.97           H  
ATOM    830  O   GLN A  59     -13.399  -8.586  23.690  1.00 86.97           O  
ATOM    831  CG  GLN A  59     -16.372  -9.017  24.994  1.00 86.97           C  
ATOM    832  HG2 GLN A  59     -15.586  -9.036  25.749  1.00 86.97           H  
ATOM    833  HG3 GLN A  59     -16.123  -9.738  24.216  1.00 86.97           H  
ATOM    834  CD  GLN A  59     -17.678  -9.420  25.672  1.00 86.97           C  
ATOM    835  NE2 GLN A  59     -18.006 -10.687  25.757  1.00 86.97           N  
ATOM    836 HE21 GLN A  59     -18.971 -10.849  26.007  1.00 86.97           H  
ATOM    837 HE22 GLN A  59     -17.501 -11.408  25.262  1.00 86.97           H  
ATOM    838  OE1 GLN A  59     -18.405  -8.586  26.176  1.00 86.97           O  
ATOM    839  N   LEU A  60     -14.319  -7.594  21.895  1.00 85.41           N  
ATOM    840  H   LEU A  60     -15.043  -6.972  21.565  1.00 85.41           H  
ATOM    841  CA  LEU A  60     -13.424  -8.198  20.902  1.00 85.41           C  
ATOM    842  HA  LEU A  60     -13.208  -9.222  21.206  1.00 85.41           H  
ATOM    843  C   LEU A  60     -12.054  -7.497  20.818  1.00 85.41           C  
ATOM    844  CB  LEU A  60     -14.137  -8.240  19.538  1.00 85.41           C  
ATOM    845  HB2 LEU A  60     -13.446  -8.630  18.790  1.00 85.41           H  
ATOM    846  HB3 LEU A  60     -14.407  -7.222  19.259  1.00 85.41           H  
ATOM    847  O   LEU A  60     -11.198  -7.915  20.043  1.00 85.41           O  
ATOM    848  CG  LEU A  60     -15.400  -9.115  19.503  1.00 85.41           C  
ATOM    849  HG  LEU A  60     -16.083  -8.797  20.291  1.00 85.41           H  
ATOM    850  CD1 LEU A  60     -16.105  -8.944  18.162  1.00 85.41           C  
ATOM    851 HD11 LEU A  60     -17.067  -9.456  18.188  1.00 85.41           H  
ATOM    852 HD12 LEU A  60     -15.493  -9.381  17.373  1.00 85.41           H  
ATOM    853 HD13 LEU A  60     -16.269  -7.884  17.965  1.00 85.41           H  
ATOM    854  CD2 LEU A  60     -15.093 -10.600  19.700  1.00 85.41           C  
ATOM    855 HD21 LEU A  60     -16.006 -11.182  19.575  1.00 85.41           H  
ATOM    856 HD22 LEU A  60     -14.696 -10.778  20.699  1.00 85.41           H  
ATOM    857 HD23 LEU A  60     -14.374 -10.932  18.951  1.00 85.41           H  
ATOM    858  N   GLY A  61     -11.825  -6.443  21.609  1.00 87.06           N  
ATOM    859  H   GLY A  61     -12.560  -6.153  22.238  1.00 87.06           H  
ATOM    860  CA  GLY A  61     -10.573  -5.684  21.618  1.00 87.06           C  
ATOM    861  HA2 GLY A  61     -10.497  -5.158  22.570  1.00 87.06           H  
ATOM    862  HA3 GLY A  61      -9.732  -6.371  21.532  1.00 87.06           H  
ATOM    863  C   GLY A  61     -10.455  -4.646  20.500  1.00 87.06           C  
ATOM    864  O   GLY A  61      -9.357  -4.152  20.247  1.00 87.06           O  
ATOM    865  N   TRP A  62     -11.566  -4.296  19.849  1.00 87.33           N  
ATOM    866  H   TRP A  62     -12.442  -4.705  20.142  1.00 87.33           H  
ATOM    867  CA  TRP A  62     -11.615  -3.333  18.752  1.00 87.33           C  
ATOM    868  HA  TRP A  62     -10.601  -3.139  18.402  1.00 87.33           H  
ATOM    869  C   TRP A  62     -12.219  -2.001  19.187  1.00 87.33           C  
ATOM    870  CB  TRP A  62     -12.394  -3.929  17.579  1.00 87.33           C  
ATOM    871  HB2 TRP A  62     -13.376  -4.254  17.923  1.00 87.33           H  
ATOM    872  HB3 TRP A  62     -12.546  -3.155  16.827  1.00 87.33           H  
ATOM    873  O   TRP A  62     -13.183  -1.942  19.951  1.00 87.33           O  
ATOM    874  CG  TRP A  62     -11.697  -5.074  16.923  1.00 87.33           C  
ATOM    875  CD1 TRP A  62     -11.861  -6.379  17.223  1.00 87.33           C  
ATOM    876  HD1 TRP A  62     -12.530  -6.755  17.982  1.00 87.33           H  
ATOM    877  CD2 TRP A  62     -10.670  -5.032  15.893  1.00 87.33           C  
ATOM    878  CE2 TRP A  62     -10.275  -6.369  15.594  1.00 87.33           C  
ATOM    879  CE3 TRP A  62     -10.033  -3.988  15.192  1.00 87.33           C  
ATOM    880  HE3 TRP A  62     -10.306  -2.970  15.426  1.00 87.33           H  
ATOM    881  NE1 TRP A  62     -11.033  -7.151  16.436  1.00 87.33           N  
ATOM    882  HE1 TRP A  62     -10.994  -8.158  16.507  1.00 87.33           H  
ATOM    883  CH2 TRP A  62      -8.707  -5.595  13.936  1.00 87.33           C  
ATOM    884  HH2 TRP A  62      -7.967  -5.802  13.177  1.00 87.33           H  
ATOM    885  CZ2 TRP A  62      -9.305  -6.659  14.628  1.00 87.33           C  
ATOM    886  HZ2 TRP A  62      -9.033  -7.683  14.418  1.00 87.33           H  
ATOM    887  CZ3 TRP A  62      -9.061  -4.265  14.215  1.00 87.33           C  
ATOM    888  HZ3 TRP A  62      -8.590  -3.458  13.672  1.00 87.33           H  
ATOM    889  N   THR A  63     -11.688  -0.902  18.653  1.00 88.15           N  
ATOM    890  H   THR A  63     -10.886  -0.999  18.046  1.00 88.15           H  
ATOM    891  CA  THR A  63     -12.297   0.422  18.822  1.00 88.15           C  
ATOM    892  HA  THR A  63     -12.860   0.417  19.755  1.00 88.15           H  
ATOM    893  C   THR A  63     -13.294   0.719  17.700  1.00 88.15           C  
ATOM    894  CB  THR A  63     -11.257   1.545  18.958  1.00 88.15           C  
ATOM    895  HB  THR A  63     -11.775   2.439  19.305  1.00 88.15           H  
ATOM    896  O   THR A  63     -13.165   0.233  16.574  1.00 88.15           O  
ATOM    897  CG2 THR A  63     -10.149   1.222  19.961  1.00 88.15           C  
ATOM    898 HG21 THR A  63      -9.531   0.404  19.591  1.00 88.15           H  
ATOM    899 HG22 THR A  63     -10.591   0.930  20.914  1.00 88.15           H  
ATOM    900 HG23 THR A  63      -9.523   2.101  20.114  1.00 88.15           H  
ATOM    901  OG1 THR A  63     -10.657   1.852  17.724  1.00 88.15           O  
ATOM    902  HG1 THR A  63      -9.943   2.469  17.899  1.00 88.15           H  
ATOM    903  N   ALA A  64     -14.277   1.582  17.978  1.00 83.12           N  
ATOM    904  H   ALA A  64     -14.395   1.905  18.927  1.00 83.12           H  
ATOM    905  CA  ALA A  64     -15.215   2.058  16.956  1.00 83.12           C  
ATOM    906  HA  ALA A  64     -15.744   1.202  16.536  1.00 83.12           H  
ATOM    907  C   ALA A  64     -14.502   2.777  15.792  1.00 83.12           C  
ATOM    908  CB  ALA A  64     -16.235   2.981  17.636  1.00 83.12           C  
ATOM    909  HB1 ALA A  64     -16.961   3.321  16.898  1.00 83.12           H  
ATOM    910  HB2 ALA A  64     -16.761   2.437  18.420  1.00 83.12           H  
ATOM    911  HB3 ALA A  64     -15.733   3.848  18.065  1.00 83.12           H  
ATOM    912  O   ALA A  64     -14.944   2.704  14.647  1.00 83.12           O  
ATOM    913  N   GLU A  65     -13.373   3.434  16.073  1.00 86.33           N  
ATOM    914  H   GLU A  65     -13.038   3.433  17.025  1.00 86.33           H  
ATOM    915  CA  GLU A  65     -12.534   4.071  15.057  1.00 86.33           C  
ATOM    916  HA  GLU A  65     -13.152   4.719  14.435  1.00 86.33           H  
ATOM    917  C   GLU A  65     -11.878   3.038  14.132  1.00 86.33           C  
ATOM    918  CB  GLU A  65     -11.486   4.937  15.763  1.00 86.33           C  
ATOM    919  HB2 GLU A  65     -12.003   5.629  16.429  1.00 86.33           H  
ATOM    920  HB3 GLU A  65     -10.839   4.296  16.361  1.00 86.33           H  
ATOM    921  O   GLU A  65     -11.954   3.177  12.914  1.00 86.33           O  
ATOM    922  CG  GLU A  65     -10.633   5.744  14.774  1.00 86.33           C  
ATOM    923  HG2 GLU A  65     -11.293   6.371  14.175  1.00 86.33           H  
ATOM    924  HG3 GLU A  65     -10.116   5.055  14.106  1.00 86.33           H  
ATOM    925  CD  GLU A  65      -9.585   6.622  15.472  1.00 86.33           C  
ATOM    926  OE1 GLU A  65      -8.854   7.317  14.735  1.00 86.33           O  
ATOM    927  OE2 GLU A  65      -9.511   6.584  16.722  1.00 86.33           O  
ATOM    928  N   GLN A  66     -11.302   1.961  14.680  1.00 84.84           N  
ATOM    929  H   GLN A  66     -11.301   1.860  15.685  1.00 84.84           H  
ATOM    930  CA  GLN A  66     -10.732   0.878  13.870  1.00 84.84           C  
ATOM    931  HA  GLN A  66      -9.965   1.285  13.211  1.00 84.84           H  
ATOM    932  C   GLN A  66     -11.797   0.224  12.985  1.00 84.84           C  
ATOM    933  CB  GLN A  66     -10.104  -0.183  14.776  1.00 84.84           C  
ATOM    934  HB2 GLN A  66      -9.884  -1.067  14.178  1.00 84.84           H  
ATOM    935  HB3 GLN A  66     -10.829  -0.460  15.541  1.00 84.84           H  
ATOM    936  O   GLN A  66     -11.543  -0.017  11.806  1.00 84.84           O  
ATOM    937  CG  GLN A  66      -8.795   0.279  15.431  1.00 84.84           C  
ATOM    938  HG2 GLN A  66      -8.023   0.352  14.664  1.00 84.84           H  
ATOM    939  HG3 GLN A  66      -8.916   1.267  15.876  1.00 84.84           H  
ATOM    940  CD  GLN A  66      -8.340  -0.686  16.520  1.00 84.84           C  
ATOM    941  NE2 GLN A  66      -7.054  -0.837  16.740  1.00 84.84           N  
ATOM    942 HE21 GLN A  66      -6.364  -0.343  16.191  1.00 84.84           H  
ATOM    943 HE22 GLN A  66      -6.819  -1.522  17.444  1.00 84.84           H  
ATOM    944  OE1 GLN A  66      -9.131  -1.310  17.208  1.00 84.84           O  
ATOM    945  N   PHE A  67     -12.998  -0.003  13.524  1.00 83.97           N  
ATOM    946  H   PHE A  67     -13.127   0.183  14.508  1.00 83.97           H  
ATOM    947  CA  PHE A  67     -14.130  -0.518  12.755  1.00 83.97           C  
ATOM    948  HA  PHE A  67     -13.849  -1.469  12.302  1.00 83.97           H  
ATOM    949  C   PHE A  67     -14.521   0.421  11.602  1.00 83.97           C  
ATOM    950  CB  PHE A  67     -15.304  -0.775  13.706  1.00 83.97           C  
ATOM    951  HB2 PHE A  67     -14.973  -1.436  14.507  1.00 83.97           H  
ATOM    952  HB3 PHE A  67     -15.621   0.163  14.163  1.00 83.97           H  
ATOM    953  O   PHE A  67     -14.633  -0.009  10.453  1.00 83.97           O  
ATOM    954  CG  PHE A  67     -16.484  -1.411  13.007  1.00 83.97           C  
ATOM    955  CD1 PHE A  67     -17.502  -0.613  12.452  1.00 83.97           C  
ATOM    956  HD1 PHE A  67     -17.465   0.462  12.551  1.00 83.97           H  
ATOM    957  CD2 PHE A  67     -16.534  -2.807  12.857  1.00 83.97           C  
ATOM    958  HD2 PHE A  67     -15.755  -3.422  13.284  1.00 83.97           H  
ATOM    959  CE1 PHE A  67     -18.554  -1.214  11.739  1.00 83.97           C  
ATOM    960  HE1 PHE A  67     -19.325  -0.607  11.286  1.00 83.97           H  
ATOM    961  CE2 PHE A  67     -17.587  -3.409  12.151  1.00 83.97           C  
ATOM    962  HE2 PHE A  67     -17.614  -4.481  12.025  1.00 83.97           H  
ATOM    963  CZ  PHE A  67     -18.593  -2.610  11.583  1.00 83.97           C  
ATOM    964  HZ  PHE A  67     -19.384  -3.067  11.006  1.00 83.97           H  
ATOM    965  N   SER A  68     -14.646   1.723  11.877  1.00 83.91           N  
ATOM    966  H   SER A  68     -14.543   2.024  12.835  1.00 83.91           H  
ATOM    967  CA  SER A  68     -14.927   2.734  10.849  1.00 83.91           C  
ATOM    968  HA  SER A  68     -15.867   2.482  10.359  1.00 83.91           H  
ATOM    969  C   SER A  68     -13.834   2.788   9.776  1.00 83.91           C  
ATOM    970  CB  SER A  68     -15.077   4.106  11.509  1.00 83.91           C  
ATOM    971  HB2 SER A  68     -14.136   4.398  11.975  1.00 83.91           H  
ATOM    972  HB3 SER A  68     -15.846   4.051  12.279  1.00 83.91           H  
ATOM    973  O   SER A  68     -14.140   2.921   8.590  1.00 83.91           O  
ATOM    974  OG  SER A  68     -15.454   5.077  10.551  1.00 83.91           O  
ATOM    975  HG  SER A  68     -14.745   5.165   9.910  1.00 83.91           H  
ATOM    976  N   ASN A  69     -12.565   2.655  10.168  1.00 85.12           N  
ATOM    977  H   ASN A  69     -12.367   2.620  11.157  1.00 85.12           H  
ATOM    978  CA  ASN A  69     -11.442   2.626   9.234  1.00 85.12           C  
ATOM    979  HA  ASN A  69     -11.522   3.484   8.568  1.00 85.12           H  
ATOM    980  C   ASN A  69     -11.495   1.380   8.340  1.00 85.12           C  
ATOM    981  CB  ASN A  69     -10.120   2.749  10.016  1.00 85.12           C  
ATOM    982  HB2 ASN A  69     -10.095   2.007  10.815  1.00 85.12           H  
ATOM    983  HB3 ASN A  69      -9.285   2.557   9.343  1.00 85.12           H  
ATOM    984  O   ASN A  69     -11.294   1.506   7.134  1.00 85.12           O  
ATOM    985  CG  ASN A  69      -9.915   4.136  10.608  1.00 85.12           C  
ATOM    986  ND2 ASN A  69      -8.987   4.288  11.524  1.00 85.12           N  
ATOM    987 HD21 ASN A  69      -8.440   3.508  11.857  1.00 85.12           H  
ATOM    988 HD22 ASN A  69      -8.905   5.213  11.923  1.00 85.12           H  
ATOM    989  OD1 ASN A  69     -10.554   5.104  10.232  1.00 85.12           O  
ATOM    990  N   MET A  70     -11.849   0.204   8.876  1.00 83.84           N  
ATOM    991  H   MET A  70     -12.014   0.154   9.871  1.00 83.84           H  
ATOM    992  CA  MET A  70     -12.065  -1.006   8.065  1.00 83.84           C  
ATOM    993  HA  MET A  70     -11.158  -1.218   7.499  1.00 83.84           H  
ATOM    994  C   MET A  70     -13.184  -0.814   7.038  1.00 83.84           C  
ATOM    995  CB  MET A  70     -12.380  -2.222   8.950  1.00 83.84           C  
ATOM    996  HB2 MET A  70     -12.715  -3.044   8.317  1.00 83.84           H  
ATOM    997  HB3 MET A  70     -13.165  -1.986   9.669  1.00 83.84           H  
ATOM    998  O   MET A  70     -12.999  -1.130   5.862  1.00 83.84           O  
ATOM    999  CG  MET A  70     -11.128  -2.674   9.683  1.00 83.84           C  
ATOM   1000  HG2 MET A  70     -10.341  -2.801   8.940  1.00 83.84           H  
ATOM   1001  HG3 MET A  70     -10.830  -1.881  10.370  1.00 83.84           H  
ATOM   1002  SD  MET A  70     -11.247  -4.217  10.612  1.00 83.84           S  
ATOM   1003  CE  MET A  70     -12.020  -3.572  12.110  1.00 83.84           C  
ATOM   1004  HE1 MET A  70     -11.541  -2.639  12.404  1.00 83.84           H  
ATOM   1005  HE2 MET A  70     -11.878  -4.293  12.915  1.00 83.84           H  
ATOM   1006  HE3 MET A  70     -13.082  -3.407  11.926  1.00 83.84           H  
ATOM   1007  N   ALA A  71     -14.311  -0.229   7.449  1.00 82.00           N  
ATOM   1008  H   ALA A  71     -14.420  -0.029   8.433  1.00 82.00           H  
ATOM   1009  CA  ALA A  71     -15.422   0.073   6.549  1.00 82.00           C  
ATOM   1010  HA  ALA A  71     -15.727  -0.841   6.039  1.00 82.00           H  
ATOM   1011  C   ALA A  71     -15.039   1.079   5.449  1.00 82.00           C  
ATOM   1012  CB  ALA A  71     -16.604   0.557   7.395  1.00 82.00           C  
ATOM   1013  HB1 ALA A  71     -16.867  -0.206   8.127  1.00 82.00           H  
ATOM   1014  HB2 ALA A  71     -17.466   0.736   6.751  1.00 82.00           H  
ATOM   1015  HB3 ALA A  71     -16.346   1.479   7.916  1.00 82.00           H  
ATOM   1016  O   ALA A  71     -15.394   0.898   4.278  1.00 82.00           O  
ATOM   1017  N   PHE A  72     -14.275   2.123   5.787  1.00 82.88           N  
ATOM   1018  H   PHE A  72     -14.041   2.251   6.761  1.00 82.88           H  
ATOM   1019  CA  PHE A  72     -13.761   3.082   4.808  1.00 82.88           C  
ATOM   1020  HA  PHE A  72     -14.597   3.498   4.245  1.00 82.88           H  
ATOM   1021  C   PHE A  72     -12.817   2.422   3.796  1.00 82.88           C  
ATOM   1022  CB  PHE A  72     -13.054   4.237   5.526  1.00 82.88           C  
ATOM   1023  HB2 PHE A  72     -12.305   3.837   6.209  1.00 82.88           H  
ATOM   1024  HB3 PHE A  72     -13.784   4.787   6.120  1.00 82.88           H  
ATOM   1025  O   PHE A  72     -12.952   2.652   2.592  1.00 82.88           O  
ATOM   1026  CG  PHE A  72     -12.380   5.191   4.558  1.00 82.88           C  
ATOM   1027  CD1 PHE A  72     -10.991   5.111   4.333  1.00 82.88           C  
ATOM   1028  HD1 PHE A  72     -10.393   4.400   4.884  1.00 82.88           H  
ATOM   1029  CD2 PHE A  72     -13.153   6.110   3.824  1.00 82.88           C  
ATOM   1030  HD2 PHE A  72     -14.221   6.161   3.979  1.00 82.88           H  
ATOM   1031  CE1 PHE A  72     -10.381   5.950   3.383  1.00 82.88           C  
ATOM   1032  HE1 PHE A  72      -9.318   5.890   3.207  1.00 82.88           H  
ATOM   1033  CE2 PHE A  72     -12.541   6.951   2.878  1.00 82.88           C  
ATOM   1034  HE2 PHE A  72     -13.137   7.649   2.309  1.00 82.88           H  
ATOM   1035  CZ  PHE A  72     -11.155   6.871   2.658  1.00 82.88           C  
ATOM   1036  HZ  PHE A  72     -10.682   7.509   1.926  1.00 82.88           H  
ATOM   1037  N   ILE A  73     -11.892   1.582   4.269  1.00 78.64           N  
ATOM   1038  H   ILE A  73     -11.832   1.450   5.268  1.00 78.64           H  
ATOM   1039  CA  ILE A  73     -10.941   0.857   3.421  1.00 78.64           C  
ATOM   1040  HA  ILE A  73     -10.378   1.578   2.829  1.00 78.64           H  
ATOM   1041  C   ILE A  73     -11.692  -0.045   2.436  1.00 78.64           C  
ATOM   1042  CB  ILE A  73      -9.943   0.069   4.301  1.00 78.64           C  
ATOM   1043  HB  ILE A  73     -10.508  -0.516   5.026  1.00 78.64           H  
ATOM   1044  O   ILE A  73     -11.509   0.100   1.226  1.00 78.64           O  
ATOM   1045  CG1 ILE A  73      -8.990   1.027   5.054  1.00 78.64           C  
ATOM   1046 HG12 ILE A  73      -8.229   1.405   4.372  1.00 78.64           H  
ATOM   1047 HG13 ILE A  73      -9.540   1.892   5.426  1.00 78.64           H  
ATOM   1048  CG2 ILE A  73      -9.105  -0.897   3.452  1.00 78.64           C  
ATOM   1049 HG21 ILE A  73      -8.613  -0.339   2.655  1.00 78.64           H  
ATOM   1050 HG22 ILE A  73      -8.350  -1.396   4.060  1.00 78.64           H  
ATOM   1051 HG23 ILE A  73      -9.739  -1.674   3.025  1.00 78.64           H  
ATOM   1052  CD1 ILE A  73      -8.309   0.346   6.248  1.00 78.64           C  
ATOM   1053 HD11 ILE A  73      -7.602  -0.407   5.900  1.00 78.64           H  
ATOM   1054 HD12 ILE A  73      -7.777   1.091   6.839  1.00 78.64           H  
ATOM   1055 HD13 ILE A  73      -9.055  -0.138   6.879  1.00 78.64           H  
ATOM   1056  N   ALA A  74     -12.585  -0.905   2.933  1.00 74.20           N  
ATOM   1057  H   ALA A  74     -12.683  -0.975   3.936  1.00 74.20           H  
ATOM   1058  CA  ALA A  74     -13.328  -1.859   2.112  1.00 74.20           C  
ATOM   1059  HA  ALA A  74     -12.618  -2.479   1.564  1.00 74.20           H  
ATOM   1060  C   ALA A  74     -14.235  -1.160   1.084  1.00 74.20           C  
ATOM   1061  CB  ALA A  74     -14.132  -2.765   3.052  1.00 74.20           C  
ATOM   1062  HB1 ALA A  74     -14.663  -3.517   2.469  1.00 74.20           H  
ATOM   1063  HB2 ALA A  74     -14.849  -2.179   3.627  1.00 74.20           H  
ATOM   1064  HB3 ALA A  74     -13.453  -3.270   3.740  1.00 74.20           H  
ATOM   1065  O   ALA A  74     -14.251  -1.516  -0.095  1.00 74.20           O  
ATOM   1066  N   SER A  75     -14.957  -0.112   1.495  1.00 76.00           N  
ATOM   1067  H   SER A  75     -14.914   0.146   2.471  1.00 76.00           H  
ATOM   1068  CA  SER A  75     -15.841   0.635   0.590  1.00 76.00           C  
ATOM   1069  HA  SER A  75     -16.467  -0.083   0.060  1.00 76.00           H  
ATOM   1070  C   SER A  75     -15.069   1.424  -0.471  1.00 76.00           C  
ATOM   1071  CB  SER A  75     -16.774   1.562   1.372  1.00 76.00           C  
ATOM   1072  HB2 SER A  75     -17.403   0.966   2.035  1.00 76.00           H  
ATOM   1073  HB3 SER A  75     -17.416   2.095   0.671  1.00 76.00           H  
ATOM   1074  O   SER A  75     -15.431   1.391  -1.650  1.00 76.00           O  
ATOM   1075  OG  SER A  75     -16.047   2.496   2.140  1.00 76.00           O  
ATOM   1076  HG  SER A  75     -15.762   2.039   2.934  1.00 76.00           H  
ATOM   1077  N   THR A  76     -13.977   2.096  -0.096  1.00 73.03           N  
ATOM   1078  H   THR A  76     -13.744   2.118   0.887  1.00 73.03           H  
ATOM   1079  CA  THR A  76     -13.117   2.828  -1.040  1.00 73.03           C  
ATOM   1080  HA  THR A  76     -13.732   3.530  -1.603  1.00 73.03           H  
ATOM   1081  C   THR A  76     -12.472   1.874  -2.036  1.00 73.03           C  
ATOM   1082  CB  THR A  76     -12.035   3.633  -0.308  1.00 73.03           C  
ATOM   1083  HB  THR A  76     -11.397   2.966   0.272  1.00 73.03           H  
ATOM   1084  O   THR A  76     -12.430   2.171  -3.230  1.00 73.03           O  
ATOM   1085  CG2 THR A  76     -11.171   4.462  -1.261  1.00 73.03           C  
ATOM   1086 HG21 THR A  76     -10.529   5.120  -0.676  1.00 73.03           H  
ATOM   1087 HG22 THR A  76     -10.540   3.809  -1.864  1.00 73.03           H  
ATOM   1088 HG23 THR A  76     -11.804   5.066  -1.910  1.00 73.03           H  
ATOM   1089  OG1 THR A  76     -12.664   4.542   0.556  1.00 73.03           O  
ATOM   1090  HG1 THR A  76     -12.798   4.083   1.388  1.00 73.03           H  
ATOM   1091  N   PHE A  77     -12.030   0.707  -1.571  1.00 70.90           N  
ATOM   1092  H   PHE A  77     -12.081   0.521  -0.580  1.00 70.90           H  
ATOM   1093  CA  PHE A  77     -11.466  -0.333  -2.417  1.00 70.90           C  
ATOM   1094  HA  PHE A  77     -10.667   0.100  -3.018  1.00 70.90           H  
ATOM   1095  C   PHE A  77     -12.496  -0.928  -3.388  1.00 70.90           C  
ATOM   1096  CB  PHE A  77     -10.858  -1.402  -1.515  1.00 70.90           C  
ATOM   1097  HB2 PHE A  77     -10.136  -0.938  -0.843  1.00 70.90           H  
ATOM   1098  HB3 PHE A  77     -11.635  -1.861  -0.904  1.00 70.90           H  
ATOM   1099  O   PHE A  77     -12.242  -0.979  -4.591  1.00 70.90           O  
ATOM   1100  CG  PHE A  77     -10.147  -2.462  -2.308  1.00 70.90           C  
ATOM   1101  CD1 PHE A  77     -10.745  -3.716  -2.506  1.00 70.90           C  
ATOM   1102  HD1 PHE A  77     -11.718  -3.931  -2.090  1.00 70.90           H  
ATOM   1103  CD2 PHE A  77      -8.889  -2.174  -2.864  1.00 70.90           C  
ATOM   1104  HD2 PHE A  77      -8.437  -1.205  -2.713  1.00 70.90           H  
ATOM   1105  CE1 PHE A  77     -10.048  -4.712  -3.199  1.00 70.90           C  
ATOM   1106  HE1 PHE A  77     -10.491  -5.689  -3.321  1.00 70.90           H  
ATOM   1107  CE2 PHE A  77      -8.215  -3.152  -3.604  1.00 70.90           C  
ATOM   1108  HE2 PHE A  77      -7.247  -2.935  -4.031  1.00 70.90           H  
ATOM   1109  CZ  PHE A  77      -8.794  -4.419  -3.761  1.00 70.90           C  
ATOM   1110  HZ  PHE A  77      -8.272  -5.173  -4.332  1.00 70.90           H  
ATOM   1111  N   SER A  78     -13.692  -1.286  -2.909  1.00 67.36           N  
ATOM   1112  H   SER A  78     -13.827  -1.278  -1.908  1.00 67.36           H  
ATOM   1113  CA  SER A  78     -14.789  -1.770  -3.759  1.00 67.36           C  
ATOM   1114  HA  SER A  78     -14.470  -2.683  -4.261  1.00 67.36           H  
ATOM   1115  C   SER A  78     -15.173  -0.743  -4.828  1.00 67.36           C  
ATOM   1116  CB  SER A  78     -16.007  -2.096  -2.890  1.00 67.36           C  
ATOM   1117  HB2 SER A  78     -15.728  -2.841  -2.145  1.00 67.36           H  
ATOM   1118  HB3 SER A  78     -16.343  -1.196  -2.373  1.00 67.36           H  
ATOM   1119  O   SER A  78     -15.367  -1.088  -5.995  1.00 67.36           O  
ATOM   1120  OG  SER A  78     -17.061  -2.608  -3.684  1.00 67.36           O  
ATOM   1121  HG  SER A  78     -17.288  -1.975  -4.369  1.00 67.36           H  
ATOM   1122  N   ASN A  79     -15.242   0.538  -4.456  1.00 64.98           N  
ATOM   1123  H   ASN A  79     -15.115   0.763  -3.480  1.00 64.98           H  
ATOM   1124  CA  ASN A  79     -15.497   1.620  -5.403  1.00 64.98           C  
ATOM   1125  HA  ASN A  79     -16.396   1.387  -5.974  1.00 64.98           H  
ATOM   1126  C   ASN A  79     -14.353   1.750  -6.420  1.00 64.98           C  
ATOM   1127  CB  ASN A  79     -15.729   2.922  -4.620  1.00 64.98           C  
ATOM   1128  HB2 ASN A  79     -14.921   3.067  -3.903  1.00 64.98           H  
ATOM   1129  HB3 ASN A  79     -15.726   3.762  -5.316  1.00 64.98           H  
ATOM   1130  O   ASN A  79     -14.610   1.895  -7.612  1.00 64.98           O  
ATOM   1131  CG  ASN A  79     -17.065   2.948  -3.897  1.00 64.98           C  
ATOM   1132  ND2 ASN A  79     -17.163   3.660  -2.800  1.00 64.98           N  
ATOM   1133 HD21 ASN A  79     -18.042   3.570  -2.311  1.00 64.98           H  
ATOM   1134 HD22 ASN A  79     -16.325   3.977  -2.335  1.00 64.98           H  
ATOM   1135  OD1 ASN A  79     -18.052   2.379  -4.330  1.00 64.98           O  
ATOM   1136  N   ALA A  80     -13.096   1.646  -5.978  1.00 59.43           N  
ATOM   1137  H   ALA A  80     -12.940   1.524  -4.987  1.00 59.43           H  
ATOM   1138  CA  ALA A  80     -11.922   1.687  -6.845  1.00 59.43           C  
ATOM   1139  HA  ALA A  80     -11.939   2.613  -7.418  1.00 59.43           H  
ATOM   1140  C   ALA A  80     -11.882   0.537  -7.861  1.00 59.43           C  
ATOM   1141  CB  ALA A  80     -10.663   1.702  -5.983  1.00 59.43           C  
ATOM   1142  HB1 ALA A  80      -9.795   1.714  -6.643  1.00 59.43           H  
ATOM   1143  HB2 ALA A  80     -10.663   2.587  -5.346  1.00 59.43           H  
ATOM   1144  HB3 ALA A  80     -10.610   0.809  -5.360  1.00 59.43           H  
ATOM   1145  O   ALA A  80     -11.619   0.791  -9.034  1.00 59.43           O  
ATOM   1146  N   ILE A  81     -12.201  -0.697  -7.459  1.00 52.48           N  
ATOM   1147  H   ILE A  81     -12.364  -0.859  -6.476  1.00 52.48           H  
ATOM   1148  CA  ILE A  81     -12.339  -1.823  -8.398  1.00 52.48           C  
ATOM   1149  HA  ILE A  81     -11.424  -1.901  -8.985  1.00 52.48           H  
ATOM   1150  C   ILE A  81     -13.478  -1.560  -9.384  1.00 52.48           C  
ATOM   1151  CB  ILE A  81     -12.549  -3.163  -7.659  1.00 52.48           C  
ATOM   1152  HB  ILE A  81     -13.371  -3.056  -6.952  1.00 52.48           H  
ATOM   1153  O   ILE A  81     -13.315  -1.804 -10.579  1.00 52.48           O  
ATOM   1154  CG1 ILE A  81     -11.264  -3.535  -6.891  1.00 52.48           C  
ATOM   1155 HG12 ILE A  81     -10.459  -3.701  -7.606  1.00 52.48           H  
ATOM   1156 HG13 ILE A  81     -10.967  -2.717  -6.236  1.00 52.48           H  
ATOM   1157  CG2 ILE A  81     -12.901  -4.283  -8.667  1.00 52.48           C  
ATOM   1158 HG21 ILE A  81     -12.086  -4.424  -9.377  1.00 52.48           H  
ATOM   1159 HG22 ILE A  81     -13.099  -5.226  -8.157  1.00 52.48           H  
ATOM   1160 HG23 ILE A  81     -13.818  -4.055  -9.210  1.00 52.48           H  
ATOM   1161  CD1 ILE A  81     -11.410  -4.792  -6.028  1.00 52.48           C  
ATOM   1162 HD11 ILE A  81     -10.416  -5.091  -5.696  1.00 52.48           H  
ATOM   1163 HD12 ILE A  81     -12.061  -4.589  -5.178  1.00 52.48           H  
ATOM   1164 HD13 ILE A  81     -11.795  -5.643  -6.590  1.00 52.48           H  
ATOM   1165  N   GLY A  82     -14.606  -1.008  -8.924  1.00 47.28           N  
ATOM   1166  H   GLY A  82     -14.710  -0.879  -7.928  1.00 47.28           H  
ATOM   1167  CA  GLY A  82     -15.696  -0.580  -9.806  1.00 47.28           C  
ATOM   1168  HA2 GLY A  82     -16.106  -1.447 -10.325  1.00 47.28           H  
ATOM   1169  HA3 GLY A  82     -16.480  -0.127  -9.199  1.00 47.28           H  
ATOM   1170  C   GLY A  82     -15.241   0.449 -10.850  1.00 47.28           C  
ATOM   1171  O   GLY A  82     -15.634   0.377 -12.015  1.00 47.28           O  
ATOM   1172  N   TYR A  83     -14.332   1.353 -10.468  1.00 36.90           N  
ATOM   1173  H   TYR A  83     -14.101   1.398  -9.486  1.00 36.90           H  
ATOM   1174  CA  TYR A  83     -13.662   2.284 -11.380  1.00 36.90           C  
ATOM   1175  HA  TYR A  83     -14.412   2.649 -12.082  1.00 36.90           H  
ATOM   1176  C   TYR A  83     -12.572   1.630 -12.250  1.00 36.90           C  
ATOM   1177  CB  TYR A  83     -13.123   3.499 -10.604  1.00 36.90           C  
ATOM   1178  HB2 TYR A  83     -12.611   4.158 -11.305  1.00 36.90           H  
ATOM   1179  HB3 TYR A  83     -12.380   3.154  -9.885  1.00 36.90           H  
ATOM   1180  O   TYR A  83     -12.102   2.277 -13.184  1.00 36.90           O  
ATOM   1181  CG  TYR A  83     -14.174   4.328  -9.880  1.00 36.90           C  
ATOM   1182  CD1 TYR A  83     -15.294   4.824 -10.576  1.00 36.90           C  
ATOM   1183  HD1 TYR A  83     -15.423   4.600 -11.625  1.00 36.90           H  
ATOM   1184  CD2 TYR A  83     -14.030   4.616  -8.509  1.00 36.90           C  
ATOM   1185  HD2 TYR A  83     -13.170   4.248  -7.970  1.00 36.90           H  
ATOM   1186  CE1 TYR A  83     -16.273   5.578  -9.901  1.00 36.90           C  
ATOM   1187  HE1 TYR A  83     -17.146   5.941 -10.423  1.00 36.90           H  
ATOM   1188  CE2 TYR A  83     -15.019   5.341  -7.821  1.00 36.90           C  
ATOM   1189  HE2 TYR A  83     -14.911   5.530  -6.763  1.00 36.90           H  
ATOM   1190  OH  TYR A  83     -17.107   6.524  -7.864  1.00 36.90           O  
ATOM   1191  HH  TYR A  83     -16.965   6.521  -6.914  1.00 36.90           H  
ATOM   1192  CZ  TYR A  83     -16.147   5.820  -8.518  1.00 36.90           C  
ATOM   1193  N   GLY A  84     -12.235   0.351 -12.025  1.00 35.41           N  
ATOM   1194  H   GLY A  84     -12.655  -0.082 -11.215  1.00 35.41           H  
ATOM   1195  CA  GLY A  84     -11.410  -0.552 -12.853  1.00 35.41           C  
ATOM   1196  HA2 GLY A  84     -11.768  -1.564 -12.664  1.00 35.41           H  
ATOM   1197  HA3 GLY A  84     -10.362  -0.563 -12.554  1.00 35.41           H  
ATOM   1198  C   GLY A  84     -11.550  -0.330 -14.359  1.00 35.41           C  
ATOM   1199  O   GLY A  84     -10.569  -0.239 -15.095  1.00 35.41           O  
ATOM   1200  N   LEU A  85     -12.795  -0.168 -14.807  1.00 32.12           N  
ATOM   1201  H   LEU A  85     -13.539  -0.232 -14.126  1.00 32.12           H  
ATOM   1202  CA  LEU A  85     -13.154   0.044 -16.210  1.00 32.12           C  
ATOM   1203  HA  LEU A  85     -12.622  -0.685 -16.821  1.00 32.12           H  
ATOM   1204  C   LEU A  85     -12.750   1.429 -16.750  1.00 32.12           C  
ATOM   1205  CB  LEU A  85     -14.667  -0.200 -16.339  1.00 32.12           C  
ATOM   1206  HB2 LEU A  85     -15.176   0.340 -15.541  1.00 32.12           H  
ATOM   1207  HB3 LEU A  85     -15.022   0.207 -17.286  1.00 32.12           H  
ATOM   1208  O   LEU A  85     -12.464   1.554 -17.936  1.00 32.12           O  
ATOM   1209  CG  LEU A  85     -15.034  -1.697 -16.271  1.00 32.12           C  
ATOM   1210  HG  LEU A  85     -14.418  -2.199 -15.526  1.00 32.12           H  
ATOM   1211  CD1 LEU A  85     -16.495  -1.871 -15.864  1.00 32.12           C  
ATOM   1212 HD11 LEU A  85     -17.148  -1.380 -16.585  1.00 32.12           H  
ATOM   1213 HD12 LEU A  85     -16.740  -2.932 -15.814  1.00 32.12           H  
ATOM   1214 HD13 LEU A  85     -16.653  -1.434 -14.877  1.00 32.12           H  
ATOM   1215  CD2 LEU A  85     -14.825  -2.375 -17.628  1.00 32.12           C  
ATOM   1216 HD21 LEU A  85     -15.451  -1.904 -18.386  1.00 32.12           H  
ATOM   1217 HD22 LEU A  85     -13.780  -2.296 -17.928  1.00 32.12           H  
ATOM   1218 HD23 LEU A  85     -15.085  -3.431 -17.552  1.00 32.12           H  
ATOM   1219  N   LEU A  86     -12.669   2.458 -15.901  1.00 30.94           N  
ATOM   1220  H   LEU A  86     -12.816   2.273 -14.919  1.00 30.94           H  
ATOM   1221  CA  LEU A  86     -12.173   3.791 -16.276  1.00 30.94           C  
ATOM   1222  HA  LEU A  86     -12.519   4.027 -17.282  1.00 30.94           H  
ATOM   1223  C   LEU A  86     -10.636   3.846 -16.329  1.00 30.94           C  
ATOM   1224  CB  LEU A  86     -12.724   4.849 -15.299  1.00 30.94           C  
ATOM   1225  HB2 LEU A  86     -12.386   4.599 -14.293  1.00 30.94           H  
ATOM   1226  HB3 LEU A  86     -12.285   5.813 -15.557  1.00 30.94           H  
ATOM   1227  O   LEU A  86     -10.071   4.703 -17.016  1.00 30.94           O  
ATOM   1228  CG  LEU A  86     -14.256   5.004 -15.287  1.00 30.94           C  
ATOM   1229  HG  LEU A  86     -14.722   4.044 -15.061  1.00 30.94           H  
ATOM   1230  CD1 LEU A  86     -14.660   5.999 -14.197  1.00 30.94           C  
ATOM   1231 HD11 LEU A  86     -14.240   5.685 -13.242  1.00 30.94           H  
ATOM   1232 HD12 LEU A  86     -14.282   6.992 -14.440  1.00 30.94           H  
ATOM   1233 HD13 LEU A  86     -15.747   6.030 -14.115  1.00 30.94           H  
ATOM   1234  CD2 LEU A  86     -14.796   5.526 -16.621  1.00 30.94           C  
ATOM   1235 HD21 LEU A  86     -15.871   5.689 -16.545  1.00 30.94           H  
ATOM   1236 HD22 LEU A  86     -14.303   6.460 -16.891  1.00 30.94           H  
ATOM   1237 HD23 LEU A  86     -14.619   4.787 -17.403  1.00 30.94           H  
ATOM   1238  N   PHE A  87      -9.944   2.928 -15.644  1.00 31.99           N  
ATOM   1239  H   PHE A  87     -10.454   2.258 -15.086  1.00 31.99           H  
ATOM   1240  CA  PHE A  87      -8.478   2.893 -15.598  1.00 31.99           C  
ATOM   1241  HA  PHE A  87      -8.124   3.911 -15.435  1.00 31.99           H  
ATOM   1242  C   PHE A  87      -7.826   2.435 -16.908  1.00 31.99           C  
ATOM   1243  CB  PHE A  87      -7.986   2.048 -14.416  1.00 31.99           C  
ATOM   1244  HB2 PHE A  87      -6.909   1.910 -14.513  1.00 31.99           H  
ATOM   1245  HB3 PHE A  87      -8.437   1.056 -14.459  1.00 31.99           H  
ATOM   1246  O   PHE A  87      -6.664   2.764 -17.131  1.00 31.99           O  
ATOM   1247  CG  PHE A  87      -8.235   2.680 -13.060  1.00 31.99           C  
ATOM   1248  CD1 PHE A  87      -7.516   3.814 -12.651  1.00 31.99           C  
ATOM   1249  HD1 PHE A  87      -6.783   4.252 -13.313  1.00 31.99           H  
ATOM   1250  CD2 PHE A  87      -9.187   2.137 -12.194  1.00 31.99           C  
ATOM   1251  HD2 PHE A  87      -9.744   1.272 -12.520  1.00 31.99           H  
ATOM   1252  CE1 PHE A  87      -7.765   4.388 -11.390  1.00 31.99           C  
ATOM   1253  HE1 PHE A  87      -7.239   5.280 -11.084  1.00 31.99           H  
ATOM   1254  CE2 PHE A  87      -9.429   2.690 -10.929  1.00 31.99           C  
ATOM   1255  HE2 PHE A  87     -10.159   2.242 -10.272  1.00 31.99           H  
ATOM   1256  CZ  PHE A  87      -8.712   3.822 -10.521  1.00 31.99           C  
ATOM   1257  HZ  PHE A  87      -8.894   4.255  -9.549  1.00 31.99           H  
ATOM   1258  N   GLN A  88      -8.557   1.780 -17.822  1.00 31.77           N  
ATOM   1259  H   GLN A  88      -9.509   1.530 -17.598  1.00 31.77           H  
ATOM   1260  CA  GLN A  88      -8.012   1.425 -19.144  1.00 31.77           C  
ATOM   1261  HA  GLN A  88      -7.093   0.860 -18.992  1.00 31.77           H  
ATOM   1262  C   GLN A  88      -7.610   2.647 -19.989  1.00 31.77           C  
ATOM   1263  CB  GLN A  88      -8.993   0.538 -19.928  1.00 31.77           C  
ATOM   1264  HB2 GLN A  88      -8.599   0.430 -20.938  1.00 31.77           H  
ATOM   1265  HB3 GLN A  88      -9.971   1.015 -19.992  1.00 31.77           H  
ATOM   1266  O   GLN A  88      -6.788   2.524 -20.893  1.00 31.77           O  
ATOM   1267  CG  GLN A  88      -9.131  -0.862 -19.309  1.00 31.77           C  
ATOM   1268  HG2 GLN A  88      -9.849  -0.833 -18.490  1.00 31.77           H  
ATOM   1269  HG3 GLN A  88      -8.167  -1.166 -18.900  1.00 31.77           H  
ATOM   1270  CD  GLN A  88      -9.559  -1.929 -20.317  1.00 31.77           C  
ATOM   1271  NE2 GLN A  88      -9.384  -3.191 -19.993  1.00 31.77           N  
ATOM   1272 HE21 GLN A  88      -8.972  -3.445 -19.106  1.00 31.77           H  
ATOM   1273 HE22 GLN A  88      -9.662  -3.866 -20.692  1.00 31.77           H  
ATOM   1274  OE1 GLN A  88     -10.041  -1.672 -21.407  1.00 31.77           O  
ATOM   1275  N   THR A  89      -8.142   3.835 -19.687  1.00 35.18           N  
ATOM   1276  H   THR A  89      -8.858   3.868 -18.976  1.00 35.18           H  
ATOM   1277  CA  THR A  89      -7.818   5.073 -20.414  1.00 35.18           C  
ATOM   1278  HA  THR A  89      -7.537   4.797 -21.430  1.00 35.18           H  
ATOM   1279  C   THR A  89      -6.606   5.835 -19.880  1.00 35.18           C  
ATOM   1280  CB  THR A  89      -9.029   6.022 -20.512  1.00 35.18           C  
ATOM   1281  HB  THR A  89      -8.722   7.044 -20.289  1.00 35.18           H  
ATOM   1282  O   THR A  89      -6.113   6.721 -20.573  1.00 35.18           O  
ATOM   1283  CG2 THR A  89      -9.602   5.991 -21.928  1.00 35.18           C  
ATOM   1284 HG21 THR A  89     -10.466   6.653 -21.986  1.00 35.18           H  
ATOM   1285 HG22 THR A  89      -8.847   6.330 -22.637  1.00 35.18           H  
ATOM   1286 HG23 THR A  89      -9.910   4.976 -22.179  1.00 35.18           H  
ATOM   1287  OG1 THR A  89     -10.103   5.677 -19.657  1.00 35.18           O  
ATOM   1288  HG1 THR A  89      -9.815   5.615 -18.743  1.00 35.18           H  
ATOM   1289  N   VAL A  90      -6.102   5.518 -18.683  1.00 31.77           N  
ATOM   1290  H   VAL A  90      -6.462   4.708 -18.197  1.00 31.77           H  
ATOM   1291  CA  VAL A  90      -4.950   6.223 -18.102  1.00 31.77           C  
ATOM   1292  HA  VAL A  90      -4.591   6.968 -18.812  1.00 31.77           H  
ATOM   1293  C   VAL A  90      -3.822   5.222 -17.910  1.00 31.77           C  
ATOM   1294  CB  VAL A  90      -5.300   6.997 -16.817  1.00 31.77           C  
ATOM   1295  HB  VAL A  90      -5.455   6.300 -15.994  1.00 31.77           H  
ATOM   1296  O   VAL A  90      -3.730   4.557 -16.880  1.00 31.77           O  
ATOM   1297  CG1 VAL A  90      -4.140   7.947 -16.482  1.00 31.77           C  
ATOM   1298 HG11 VAL A  90      -3.225   7.385 -16.298  1.00 31.77           H  
ATOM   1299 HG12 VAL A  90      -3.962   8.635 -17.309  1.00 31.77           H  
ATOM   1300 HG13 VAL A  90      -4.369   8.539 -15.596  1.00 31.77           H  
ATOM   1301  CG2 VAL A  90      -6.568   7.849 -16.974  1.00 31.77           C  
ATOM   1302 HG21 VAL A  90      -6.469   8.510 -17.835  1.00 31.77           H  
ATOM   1303 HG22 VAL A  90      -6.725   8.446 -16.075  1.00 31.77           H  
ATOM   1304 HG23 VAL A  90      -7.437   7.204 -17.111  1.00 31.77           H  
ATOM   1305  N   SER A  91      -2.983   5.117 -18.939  1.00 38.12           N  
ATOM   1306  H   SER A  91      -3.149   5.738 -19.718  1.00 38.12           H  
ATOM   1307  CA  SER A  91      -1.857   4.191 -19.130  1.00 38.12           C  
ATOM   1308  HA  SER A  91      -2.238   3.173 -19.045  1.00 38.12           H  
ATOM   1309  C   SER A  91      -0.709   4.321 -18.109  1.00 38.12           C  
ATOM   1310  CB  SER A  91      -1.342   4.390 -20.564  1.00 38.12           C  
ATOM   1311  HB2 SER A  91      -2.144   4.159 -21.265  1.00 38.12           H  
ATOM   1312  HB3 SER A  91      -0.507   3.719 -20.764  1.00 38.12           H  
ATOM   1313  O   SER A  91       0.457   4.196 -18.465  1.00 38.12           O  
ATOM   1314  OG  SER A  91      -0.942   5.738 -20.746  1.00 38.12           O  
ATOM   1315  HG  SER A  91      -0.109   5.840 -20.279  1.00 38.12           H  
ATOM   1316  N   GLY A  92      -1.010   4.604 -16.845  1.00 37.55           N  
ATOM   1317  H   GLY A  92      -1.992   4.663 -16.613  1.00 37.55           H  
ATOM   1318  CA  GLY A  92      -0.020   4.801 -15.790  1.00 37.55           C  
ATOM   1319  HA2 GLY A  92       0.755   4.040 -15.879  1.00 37.55           H  
ATOM   1320  HA3 GLY A  92       0.447   5.777 -15.925  1.00 37.55           H  
ATOM   1321  C   GLY A  92      -0.564   4.739 -14.364  1.00 37.55           C  
ATOM   1322  O   GLY A  92       0.231   4.737 -13.438  1.00 37.55           O  
ATOM   1323  N   ILE A  93      -1.882   4.647 -14.136  1.00 34.32           N  
ATOM   1324  H   ILE A  93      -2.531   4.647 -14.910  1.00 34.32           H  
ATOM   1325  CA  ILE A  93      -2.394   4.515 -12.757  1.00 34.32           C  
ATOM   1326  HA  ILE A  93      -1.750   5.100 -12.100  1.00 34.32           H  
ATOM   1327  C   ILE A  93      -2.285   3.057 -12.259  1.00 34.32           C  
ATOM   1328  CB  ILE A  93      -3.819   5.110 -12.617  1.00 34.32           C  
ATOM   1329  HB  ILE A  93      -4.505   4.516 -13.221  1.00 34.32           H  
ATOM   1330  O   ILE A  93      -2.197   2.814 -11.056  1.00 34.32           O  
ATOM   1331  CG1 ILE A  93      -3.877   6.580 -13.102  1.00 34.32           C  
ATOM   1332 HG12 ILE A  93      -3.484   6.636 -14.116  1.00 34.32           H  
ATOM   1333 HG13 ILE A  93      -3.239   7.195 -12.467  1.00 34.32           H  
ATOM   1334  CG2 ILE A  93      -4.246   5.038 -11.139  1.00 34.32           C  
ATOM   1335 HG21 ILE A  93      -3.447   5.427 -10.507  1.00 34.32           H  
ATOM   1336 HG22 ILE A  93      -4.449   4.005 -10.855  1.00 34.32           H  
ATOM   1337 HG23 ILE A  93      -5.147   5.617 -10.939  1.00 34.32           H  
ATOM   1338  CD1 ILE A  93      -5.288   7.193 -13.130  1.00 34.32           C  
ATOM   1339 HD11 ILE A  93      -5.960   6.563 -13.713  1.00 34.32           H  
ATOM   1340 HD12 ILE A  93      -5.245   8.186 -13.579  1.00 34.32           H  
ATOM   1341 HD13 ILE A  93      -5.686   7.313 -12.123  1.00 34.32           H  
ATOM   1342  N   SER A  94      -2.250   2.083 -13.179  1.00 31.30           N  
ATOM   1343  H   SER A  94      -2.217   2.341 -14.155  1.00 31.30           H  
ATOM   1344  CA  SER A  94      -2.403   0.652 -12.882  1.00 31.30           C  
ATOM   1345  HA  SER A  94      -3.264   0.536 -12.223  1.00 31.30           H  
ATOM   1346  C   SER A  94      -1.226  -0.004 -12.161  1.00 31.30           C  
ATOM   1347  CB  SER A  94      -2.706  -0.124 -14.169  1.00 31.30           C  
ATOM   1348  HB2 SER A  94      -3.647   0.238 -14.584  1.00 31.30           H  
ATOM   1349  HB3 SER A  94      -2.812  -1.185 -13.945  1.00 31.30           H  
ATOM   1350  O   SER A  94      -1.451  -0.982 -11.456  1.00 31.30           O  
ATOM   1351  OG  SER A  94      -1.683   0.063 -15.130  1.00 31.30           O  
ATOM   1352  HG  SER A  94      -1.008  -0.607 -15.000  1.00 31.30           H  
ATOM   1353  N   SER A  95       0.003   0.500 -12.294  1.00 35.08           N  
ATOM   1354  H   SER A  95       0.170   1.301 -12.885  1.00 35.08           H  
ATOM   1355  CA  SER A  95       1.163  -0.110 -11.624  1.00 35.08           C  
ATOM   1356  HA  SER A  95       0.990  -1.180 -11.513  1.00 35.08           H  
ATOM   1357  C   SER A  95       1.408   0.417 -10.205  1.00 35.08           C  
ATOM   1358  CB  SER A  95       2.420   0.023 -12.494  1.00 35.08           C  
ATOM   1359  HB2 SER A  95       3.291  -0.302 -11.924  1.00 35.08           H  
ATOM   1360  HB3 SER A  95       2.320  -0.628 -13.362  1.00 35.08           H  
ATOM   1361  O   SER A  95       2.210  -0.152  -9.474  1.00 35.08           O  
ATOM   1362  OG  SER A  95       2.603   1.357 -12.938  1.00 35.08           O  
ATOM   1363  HG  SER A  95       3.490   1.420 -13.300  1.00 35.08           H  
ATOM   1364  N   LEU A  96       0.750   1.502  -9.775  1.00 41.71           N  
ATOM   1365  H   LEU A  96       0.047   1.893 -10.385  1.00 41.71           H  
ATOM   1366  CA  LEU A  96       1.421   2.399  -8.826  1.00 41.71           C  
ATOM   1367  HA  LEU A  96       2.453   2.063  -8.724  1.00 41.71           H  
ATOM   1368  C   LEU A  96       0.945   2.404  -7.379  1.00 41.71           C  
ATOM   1369  CB  LEU A  96       1.467   3.808  -9.449  1.00 41.71           C  
ATOM   1370  HB2 LEU A  96       0.546   3.985 -10.006  1.00 41.71           H  
ATOM   1371  HB3 LEU A  96       1.550   4.568  -8.673  1.00 41.71           H  
ATOM   1372  O   LEU A  96       1.734   2.785  -6.518  1.00 41.71           O  
ATOM   1373  CG  LEU A  96       2.689   3.904 -10.383  1.00 41.71           C  
ATOM   1374  HG  LEU A  96       2.806   2.954 -10.905  1.00 41.71           H  
ATOM   1375  CD1 LEU A  96       2.548   4.981 -11.454  1.00 41.71           C  
ATOM   1376 HD11 LEU A  96       1.571   5.461 -11.396  1.00 41.71           H  
ATOM   1377 HD12 LEU A  96       2.622   4.500 -12.429  1.00 41.71           H  
ATOM   1378 HD13 LEU A  96       3.353   5.714 -11.399  1.00 41.71           H  
ATOM   1379  CD2 LEU A  96       3.969   4.142  -9.583  1.00 41.71           C  
ATOM   1380 HD21 LEU A  96       4.818   4.189 -10.265  1.00 41.71           H  
ATOM   1381 HD22 LEU A  96       3.904   5.074  -9.022  1.00 41.71           H  
ATOM   1382 HD23 LEU A  96       4.143   3.316  -8.893  1.00 41.71           H  
ATOM   1383  N   ILE A  97      -0.303   2.058  -7.061  1.00 42.77           N  
ATOM   1384  H   ILE A  97      -0.919   1.739  -7.795  1.00 42.77           H  
ATOM   1385  CA  ILE A  97      -0.849   2.699  -5.857  1.00 42.77           C  
ATOM   1386  HA  ILE A  97      -0.198   3.546  -5.637  1.00 42.77           H  
ATOM   1387  C   ILE A  97      -0.646   1.927  -4.538  1.00 42.77           C  
ATOM   1388  CB  ILE A  97      -2.153   3.469  -6.181  1.00 42.77           C  
ATOM   1389  HB  ILE A  97      -2.852   2.802  -6.686  1.00 42.77           H  
ATOM   1390  O   ILE A  97      -0.329   2.596  -3.564  1.00 42.77           O  
ATOM   1391  CG1 ILE A  97      -1.784   4.631  -7.143  1.00 42.77           C  
ATOM   1392 HG12 ILE A  97      -1.022   5.261  -6.686  1.00 42.77           H  
ATOM   1393 HG13 ILE A  97      -1.360   4.208  -8.054  1.00 42.77           H  
ATOM   1394  CG2 ILE A  97      -2.842   4.052  -4.951  1.00 42.77           C  
ATOM   1395 HG21 ILE A  97      -3.467   4.915  -5.179  1.00 42.77           H  
ATOM   1396 HG22 ILE A  97      -2.109   4.364  -4.207  1.00 42.77           H  
ATOM   1397 HG23 ILE A  97      -3.536   3.292  -4.591  1.00 42.77           H  
ATOM   1398  CD1 ILE A  97      -2.934   5.542  -7.588  1.00 42.77           C  
ATOM   1399 HD11 ILE A  97      -3.214   6.243  -6.802  1.00 42.77           H  
ATOM   1400 HD12 ILE A  97      -2.599   6.129  -8.443  1.00 42.77           H  
ATOM   1401 HD13 ILE A  97      -3.796   4.943  -7.884  1.00 42.77           H  
ATOM   1402  N   SER A  98      -0.629   0.588  -4.436  1.00 40.76           N  
ATOM   1403  H   SER A  98      -0.788   0.021  -5.256  1.00 40.76           H  
ATOM   1404  CA  SER A  98      -0.268  -0.016  -3.117  1.00 40.76           C  
ATOM   1405  HA  SER A  98       0.690   0.389  -2.791  1.00 40.76           H  
ATOM   1406  C   SER A  98      -0.216  -1.506  -2.957  1.00 40.76           C  
ATOM   1407  CB  SER A  98      -1.325   0.301  -2.081  1.00 40.76           C  
ATOM   1408  HB2 SER A  98      -1.134  -0.214  -1.139  1.00 40.76           H  
ATOM   1409  HB3 SER A  98      -1.281   1.370  -1.872  1.00 40.76           H  
ATOM   1410  O   SER A  98       0.300  -1.995  -1.953  1.00 40.76           O  
ATOM   1411  OG  SER A  98      -2.591  -0.081  -2.592  1.00 40.76           O  
ATOM   1412  HG  SER A  98      -3.264   0.196  -1.966  1.00 40.76           H  
ATOM   1413  N   VAL A  99      -0.796  -2.239  -3.883  1.00 39.00           N  
ATOM   1414  H   VAL A  99      -1.333  -1.776  -4.603  1.00 39.00           H  
ATOM   1415  CA  VAL A  99      -0.947  -3.674  -3.704  1.00 39.00           C  
ATOM   1416  HA  VAL A  99      -1.447  -3.869  -2.755  1.00 39.00           H  
ATOM   1417  C   VAL A  99       0.437  -4.342  -3.628  1.00 39.00           C  
ATOM   1418  CB  VAL A  99      -1.854  -4.159  -4.825  1.00 39.00           C  
ATOM   1419  HB  VAL A  99      -1.417  -3.877  -5.784  1.00 39.00           H  
ATOM   1420  O   VAL A  99       0.634  -5.271  -2.852  1.00 39.00           O  
ATOM   1421  CG1 VAL A  99      -2.000  -5.656  -4.787  1.00 39.00           C  
ATOM   1422 HG11 VAL A  99      -2.408  -5.988  -3.833  1.00 39.00           H  
ATOM   1423 HG12 VAL A  99      -2.651  -5.957  -5.608  1.00 39.00           H  
ATOM   1424 HG13 VAL A  99      -1.014  -6.090  -4.952  1.00 39.00           H  
ATOM   1425  CG2 VAL A  99      -3.244  -3.522  -4.710  1.00 39.00           C  
ATOM   1426 HG21 VAL A  99      -3.192  -2.434  -4.665  1.00 39.00           H  
ATOM   1427 HG22 VAL A  99      -3.802  -3.770  -5.612  1.00 39.00           H  
ATOM   1428 HG23 VAL A  99      -3.749  -3.887  -3.815  1.00 39.00           H  
ATOM   1429  N   GLY A 100       1.450  -3.765  -4.290  1.00 42.82           N  
ATOM   1430  H   GLY A 100       1.234  -3.010  -4.925  1.00 42.82           H  
ATOM   1431  CA  GLY A 100       2.860  -4.140  -4.120  1.00 42.82           C  
ATOM   1432  HA2 GLY A 100       2.952  -5.224  -4.181  1.00 42.82           H  
ATOM   1433  HA3 GLY A 100       3.440  -3.706  -4.935  1.00 42.82           H  
ATOM   1434  C   GLY A 100       3.525  -3.720  -2.800  1.00 42.82           C  
ATOM   1435  O   GLY A 100       4.528  -4.316  -2.413  1.00 42.82           O  
ATOM   1436  N   ILE A 101       2.982  -2.750  -2.053  1.00 39.75           N  
ATOM   1437  H   ILE A 101       2.077  -2.388  -2.319  1.00 39.75           H  
ATOM   1438  CA  ILE A 101       3.670  -2.126  -0.903  1.00 39.75           C  
ATOM   1439  HA  ILE A 101       4.707  -1.965  -1.198  1.00 39.75           H  
ATOM   1440  C   ILE A 101       3.746  -3.042   0.322  1.00 39.75           C  
ATOM   1441  CB  ILE A 101       3.075  -0.735  -0.579  1.00 39.75           C  
ATOM   1442  HB  ILE A 101       2.001  -0.837  -0.428  1.00 39.75           H  
ATOM   1443  O   ILE A 101       4.711  -2.935   1.078  1.00 39.75           O  
ATOM   1444  CG1 ILE A 101       3.335   0.165  -1.802  1.00 39.75           C  
ATOM   1445 HG12 ILE A 101       4.407   0.271  -1.967  1.00 39.75           H  
ATOM   1446 HG13 ILE A 101       2.901  -0.287  -2.694  1.00 39.75           H  
ATOM   1447  CG2 ILE A 101       3.665  -0.095   0.696  1.00 39.75           C  
ATOM   1448 HG21 ILE A 101       4.744   0.019   0.597  1.00 39.75           H  
ATOM   1449 HG22 ILE A 101       3.216   0.881   0.880  1.00 39.75           H  
ATOM   1450 HG23 ILE A 101       3.446  -0.711   1.568  1.00 39.75           H  
ATOM   1451  CD1 ILE A 101       2.725   1.545  -1.660  1.00 39.75           C  
ATOM   1452 HD11 ILE A 101       2.691   1.976  -2.661  1.00 39.75           H  
ATOM   1453 HD12 ILE A 101       3.347   2.150  -1.001  1.00 39.75           H  
ATOM   1454 HD13 ILE A 101       1.717   1.488  -1.251  1.00 39.75           H  
ATOM   1455  N   LYS A 102       2.820  -3.995   0.503  1.00 39.84           N  
ATOM   1456  H   LYS A 102       2.043  -4.031  -0.141  1.00 39.84           H  
ATOM   1457  CA  LYS A 102       2.991  -5.060   1.517  1.00 39.84           C  
ATOM   1458  HA  LYS A 102       3.948  -4.917   2.019  1.00 39.84           H  
ATOM   1459  C   LYS A 102       3.127  -6.467   0.970  1.00 39.84           C  
ATOM   1460  CB  LYS A 102       1.915  -5.033   2.603  1.00 39.84           C  
ATOM   1461  HB2 LYS A 102       1.840  -6.037   3.019  1.00 39.84           H  
ATOM   1462  HB3 LYS A 102       0.948  -4.803   2.156  1.00 39.84           H  
ATOM   1463  O   LYS A 102       3.869  -7.233   1.581  1.00 39.84           O  
ATOM   1464  CG  LYS A 102       2.262  -4.074   3.758  1.00 39.84           C  
ATOM   1465  HG2 LYS A 102       1.844  -3.090   3.544  1.00 39.84           H  
ATOM   1466  HG3 LYS A 102       3.343  -3.968   3.857  1.00 39.84           H  
ATOM   1467  CD  LYS A 102       1.716  -4.626   5.086  1.00 39.84           C  
ATOM   1468  HD2 LYS A 102       0.685  -4.953   4.953  1.00 39.84           H  
ATOM   1469  HD3 LYS A 102       2.302  -5.503   5.362  1.00 39.84           H  
ATOM   1470  CE  LYS A 102       1.795  -3.592   6.215  1.00 39.84           C  
ATOM   1471  HE2 LYS A 102       1.250  -2.701   5.903  1.00 39.84           H  
ATOM   1472  HE3 LYS A 102       2.836  -3.305   6.365  1.00 39.84           H  
ATOM   1473  NZ  LYS A 102       1.213  -4.102   7.482  1.00 39.84           N  
ATOM   1474  HZ1 LYS A 102       1.748  -4.871   7.861  1.00 39.84           H  
ATOM   1475  HZ2 LYS A 102       0.278  -4.459   7.350  1.00 39.84           H  
ATOM   1476  HZ3 LYS A 102       1.140  -3.376   8.180  1.00 39.84           H  
ATOM   1477  N   LEU A 103       2.547  -6.796  -0.184  1.00 42.40           N  
ATOM   1478  H   LEU A 103       1.902  -6.165  -0.638  1.00 42.40           H  
ATOM   1479  CA  LEU A 103       2.788  -8.112  -0.784  1.00 42.40           C  
ATOM   1480  HA  LEU A 103       2.588  -8.873  -0.030  1.00 42.40           H  
ATOM   1481  C   LEU A 103       4.255  -8.319  -1.187  1.00 42.40           C  
ATOM   1482  CB  LEU A 103       1.831  -8.328  -1.962  1.00 42.40           C  
ATOM   1483  HB2 LEU A 103       2.188  -9.157  -2.572  1.00 42.40           H  
ATOM   1484  HB3 LEU A 103       1.839  -7.442  -2.597  1.00 42.40           H  
ATOM   1485  O   LEU A 103       4.650  -9.431  -1.496  1.00 42.40           O  
ATOM   1486  CG  LEU A 103       0.402  -8.636  -1.489  1.00 42.40           C  
ATOM   1487  HG  LEU A 103       0.081  -7.831  -0.828  1.00 42.40           H  
ATOM   1488  CD1 LEU A 103      -0.530  -8.639  -2.686  1.00 42.40           C  
ATOM   1489 HD11 LEU A 103      -1.545  -8.853  -2.352  1.00 42.40           H  
ATOM   1490 HD12 LEU A 103      -0.208  -9.385  -3.413  1.00 42.40           H  
ATOM   1491 HD13 LEU A 103      -0.512  -7.644  -3.129  1.00 42.40           H  
ATOM   1492  CD2 LEU A 103       0.334  -9.982  -0.749  1.00 42.40           C  
ATOM   1493 HD21 LEU A 103      -0.656 -10.427  -0.854  1.00 42.40           H  
ATOM   1494 HD22 LEU A 103       1.110 -10.671  -1.082  1.00 42.40           H  
ATOM   1495 HD23 LEU A 103       0.494  -9.799   0.313  1.00 42.40           H  
ATOM   1496  N   GLY A 104       5.095  -7.282  -1.167  1.00 37.02           N  
ATOM   1497  H   GLY A 104       4.712  -6.357  -1.032  1.00 37.02           H  
ATOM   1498  CA  GLY A 104       6.521  -7.407  -1.448  1.00 37.02           C  
ATOM   1499  HA2 GLY A 104       6.683  -8.213  -2.164  1.00 37.02           H  
ATOM   1500  HA3 GLY A 104       6.844  -6.479  -1.921  1.00 37.02           H  
ATOM   1501  C   GLY A 104       7.448  -7.651  -0.251  1.00 37.02           C  
ATOM   1502  O   GLY A 104       8.594  -8.010  -0.508  1.00 37.02           O  
ATOM   1503  N   ARG A 105       7.040  -7.434   1.016  1.00 39.86           N  
ATOM   1504  H   ARG A 105       6.068  -7.223   1.193  1.00 39.86           H  
ATOM   1505  CA  ARG A 105       8.015  -7.459   2.136  1.00 39.86           C  
ATOM   1506  HA  ARG A 105       8.931  -6.975   1.797  1.00 39.86           H  
ATOM   1507  C   ARG A 105       8.500  -8.859   2.502  1.00 39.86           C  
ATOM   1508  CB  ARG A 105       7.529  -6.717   3.394  1.00 39.86           C  
ATOM   1509  HB2 ARG A 105       6.460  -6.871   3.538  1.00 39.86           H  
ATOM   1510  HB3 ARG A 105       8.046  -7.138   4.256  1.00 39.86           H  
ATOM   1511  O   ARG A 105       9.700  -9.041   2.634  1.00 39.86           O  
ATOM   1512  CG  ARG A 105       7.854  -5.218   3.339  1.00 39.86           C  
ATOM   1513  HG2 ARG A 105       7.138  -4.729   2.679  1.00 39.86           H  
ATOM   1514  HG3 ARG A 105       8.859  -5.066   2.946  1.00 39.86           H  
ATOM   1515  CD  ARG A 105       7.788  -4.600   4.741  1.00 39.86           C  
ATOM   1516  HD2 ARG A 105       8.639  -4.959   5.321  1.00 39.86           H  
ATOM   1517  HD3 ARG A 105       6.869  -4.927   5.227  1.00 39.86           H  
ATOM   1518  NE  ARG A 105       7.798  -3.129   4.662  1.00 39.86           N  
ATOM   1519  HE  ARG A 105       7.696  -2.733   3.739  1.00 39.86           H  
ATOM   1520  NH1 ARG A 105       8.038  -2.649   6.902  1.00 39.86           N  
ATOM   1521 HH11 ARG A 105       8.130  -1.958   7.633  1.00 39.86           H  
ATOM   1522 HH12 ARG A 105       8.152  -3.633   7.098  1.00 39.86           H  
ATOM   1523  NH2 ARG A 105       7.786  -1.006   5.392  1.00 39.86           N  
ATOM   1524 HH21 ARG A 105       7.679  -0.720   4.430  1.00 39.86           H  
ATOM   1525 HH22 ARG A 105       7.834  -0.279   6.092  1.00 39.86           H  
ATOM   1526  CZ  ARG A 105       7.878  -2.274   5.663  1.00 39.86           C  
ATOM   1527  N   ASP A 106       7.592  -9.825   2.610  1.00 40.04           N  
ATOM   1528  H   ASP A 106       6.619  -9.566   2.533  1.00 40.04           H  
ATOM   1529  CA  ASP A 106       7.915 -11.169   3.126  1.00 40.04           C  
ATOM   1530  HA  ASP A 106       8.997 -11.284   3.178  1.00 40.04           H  
ATOM   1531  C   ASP A 106       7.440 -12.298   2.215  1.00 40.04           C  
ATOM   1532  CB  ASP A 106       7.371 -11.329   4.549  1.00 40.04           C  
ATOM   1533  HB2 ASP A 106       7.438 -12.372   4.859  1.00 40.04           H  
ATOM   1534  HB3 ASP A 106       6.321 -11.037   4.571  1.00 40.04           H  
ATOM   1535  O   ASP A 106       7.363 -13.467   2.608  1.00 40.04           O  
ATOM   1536  CG  ASP A 106       8.176 -10.511   5.553  1.00 40.04           C  
ATOM   1537  OD1 ASP A 106       9.420 -10.603   5.513  1.00 40.04           O  
ATOM   1538  OD2 ASP A 106       7.531  -9.796   6.350  1.00 40.04           O  
ATOM   1539  N   VAL A 107       7.139 -11.981   0.959  1.00 41.12           N  
ATOM   1540  H   VAL A 107       7.247 -11.025   0.653  1.00 41.12           H  
ATOM   1541  CA  VAL A 107       6.913 -13.034  -0.019  1.00 41.12           C  
ATOM   1542  HA  VAL A 107       6.372 -13.850   0.461  1.00 41.12           H  
ATOM   1543  C   VAL A 107       8.280 -13.566  -0.405  1.00 41.12           C  
ATOM   1544  CB  VAL A 107       6.025 -12.575  -1.174  1.00 41.12           C  
ATOM   1545  HB  VAL A 107       6.487 -11.748  -1.713  1.00 41.12           H  
ATOM   1546  O   VAL A 107       8.921 -13.105  -1.350  1.00 41.12           O  
ATOM   1547  CG1 VAL A 107       5.716 -13.723  -2.128  1.00 41.12           C  
ATOM   1548 HG11 VAL A 107       6.632 -14.081  -2.597  1.00 41.12           H  
ATOM   1549 HG12 VAL A 107       5.222 -14.531  -1.590  1.00 41.12           H  
ATOM   1550 HG13 VAL A 107       5.047 -13.343  -2.901  1.00 41.12           H  
ATOM   1551  CG2 VAL A 107       4.676 -12.144  -0.597  1.00 41.12           C  
ATOM   1552 HG21 VAL A 107       4.026 -11.807  -1.405  1.00 41.12           H  
ATOM   1553 HG22 VAL A 107       4.196 -12.977  -0.082  1.00 41.12           H  
ATOM   1554 HG23 VAL A 107       4.795 -11.325   0.113  1.00 41.12           H  
ATOM   1555  N   SER A 108       8.737 -14.557   0.366  1.00 40.46           N  
ATOM   1556  H   SER A 108       8.249 -14.730   1.233  1.00 40.46           H  
ATOM   1557  CA  SER A 108       9.767 -15.475  -0.102  1.00 40.46           C  
ATOM   1558  HA  SER A 108      10.718 -14.943  -0.115  1.00 40.46           H  
ATOM   1559  C   SER A 108       9.405 -15.889  -1.530  1.00 40.46           C  
ATOM   1560  CB  SER A 108       9.895 -16.702   0.816  1.00 40.46           C  
ATOM   1561  HB2 SER A 108       9.954 -16.380   1.855  1.00 40.46           H  
ATOM   1562  HB3 SER A 108      10.822 -17.220   0.566  1.00 40.46           H  
ATOM   1563  O   SER A 108       8.223 -16.045  -1.850  1.00 40.46           O  
ATOM   1564  OG  SER A 108       8.824 -17.613   0.650  1.00 40.46           O  
ATOM   1565  HG  SER A 108       8.118 -17.367   1.252  1.00 40.46           H  
ATOM   1566  N   LEU A 109      10.401 -16.090  -2.395  1.00 47.11           N  
ATOM   1567  H   LEU A 109      11.341 -15.865  -2.102  1.00 47.11           H  
ATOM   1568  CA  LEU A 109      10.191 -16.583  -3.766  1.00 47.11           C  
ATOM   1569  HA  LEU A 109       9.778 -15.784  -4.381  1.00 47.11           H  
ATOM   1570  C   LEU A 109       9.194 -17.762  -3.823  1.00 47.11           C  
ATOM   1571  CB  LEU A 109      11.563 -17.013  -4.318  1.00 47.11           C  
ATOM   1572  HB2 LEU A 109      12.083 -17.586  -3.550  1.00 47.11           H  
ATOM   1573  HB3 LEU A 109      11.418 -17.681  -5.168  1.00 47.11           H  
ATOM   1574  O   LEU A 109       8.460 -17.907  -4.796  1.00 47.11           O  
ATOM   1575  CG  LEU A 109      12.438 -15.825  -4.767  1.00 47.11           C  
ATOM   1576  HG  LEU A 109      12.227 -14.956  -4.144  1.00 47.11           H  
ATOM   1577  CD1 LEU A 109      13.921 -16.159  -4.619  1.00 47.11           C  
ATOM   1578 HD11 LEU A 109      14.155 -16.361  -3.574  1.00 47.11           H  
ATOM   1579 HD12 LEU A 109      14.522 -15.312  -4.950  1.00 47.11           H  
ATOM   1580 HD13 LEU A 109      14.172 -17.031  -5.223  1.00 47.11           H  
ATOM   1581  CD2 LEU A 109      12.159 -15.474  -6.229  1.00 47.11           C  
ATOM   1582 HD21 LEU A 109      12.418 -16.312  -6.877  1.00 47.11           H  
ATOM   1583 HD22 LEU A 109      12.753 -14.607  -6.518  1.00 47.11           H  
ATOM   1584 HD23 LEU A 109      11.103 -15.235  -6.357  1.00 47.11           H  
ATOM   1585  N   VAL A 110       9.126 -18.553  -2.746  1.00 45.20           N  
ATOM   1586  H   VAL A 110       9.714 -18.304  -1.963  1.00 45.20           H  
ATOM   1587  CA  VAL A 110       8.232 -19.700  -2.557  1.00 45.20           C  
ATOM   1588  HA  VAL A 110       8.308 -20.331  -3.443  1.00 45.20           H  
ATOM   1589  C   VAL A 110       6.751 -19.309  -2.406  1.00 45.20           C  
ATOM   1590  CB  VAL A 110       8.690 -20.524  -1.331  1.00 45.20           C  
ATOM   1591  HB  VAL A 110       8.345 -20.036  -0.419  1.00 45.20           H  
ATOM   1592  O   VAL A 110       5.884 -20.006  -2.929  1.00 45.20           O  
ATOM   1593  CG1 VAL A 110       8.092 -21.933  -1.378  1.00 45.20           C  
ATOM   1594 HG11 VAL A 110       8.417 -22.452  -2.280  1.00 45.20           H  
ATOM   1595 HG12 VAL A 110       8.405 -22.499  -0.501  1.00 45.20           H  
ATOM   1596 HG13 VAL A 110       7.003 -21.877  -1.370  1.00 45.20           H  
ATOM   1597  CG2 VAL A 110      10.220 -20.676  -1.239  1.00 45.20           C  
ATOM   1598 HG21 VAL A 110      10.473 -21.359  -0.428  1.00 45.20           H  
ATOM   1599 HG22 VAL A 110      10.687 -19.717  -1.016  1.00 45.20           H  
ATOM   1600 HG23 VAL A 110      10.614 -21.070  -2.176  1.00 45.20           H  
ATOM   1601  N   ASN A 111       6.433 -18.187  -1.753  1.00 43.50           N  
ATOM   1602  H   ASN A 111       7.186 -17.600  -1.423  1.00 43.50           H  
ATOM   1603  CA  ASN A 111       5.051 -17.739  -1.526  1.00 43.50           C  
ATOM   1604  HA  ASN A 111       4.406 -18.616  -1.475  1.00 43.50           H  
ATOM   1605  C   ASN A 111       4.479 -16.899  -2.674  1.00 43.50           C  
ATOM   1606  CB  ASN A 111       4.952 -17.011  -0.172  1.00 43.50           C  
ATOM   1607  HB2 ASN A 111       5.796 -16.332  -0.051  1.00 43.50           H  
ATOM   1608  HB3 ASN A 111       4.037 -16.420  -0.146  1.00 43.50           H  
ATOM   1609  O   ASN A 111       3.288 -16.591  -2.661  1.00 43.50           O  
ATOM   1610  CG  ASN A 111       4.893 -17.960   1.010  1.00 43.50           C  
ATOM   1611  ND2 ASN A 111       4.916 -17.434   2.211  1.00 43.50           N  
ATOM   1612 HD21 ASN A 111       4.791 -18.079   2.979  1.00 43.50           H  
ATOM   1613 HD22 ASN A 111       4.889 -16.433   2.340  1.00 43.50           H  
ATOM   1614  OD1 ASN A 111       4.838 -19.172   0.885  1.00 43.50           O  
ATOM   1615  N   ARG A 112       5.285 -16.565  -3.692  1.00 50.39           N  
ATOM   1616  H   ARG A 112       6.252 -16.848  -3.631  1.00 50.39           H  
ATOM   1617  CA  ARG A 112       4.873 -15.694  -4.807  1.00 50.39           C  
ATOM   1618  HA  ARG A 112       4.577 -14.728  -4.399  1.00 50.39           H  
ATOM   1619  C   ARG A 112       3.633 -16.210  -5.530  1.00 50.39           C  
ATOM   1620  CB  ARG A 112       6.073 -15.487  -5.745  1.00 50.39           C  
ATOM   1621  HB2 ARG A 112       6.269 -16.405  -6.299  1.00 50.39           H  
ATOM   1622  HB3 ARG A 112       6.951 -15.257  -5.142  1.00 50.39           H  
ATOM   1623  O   ARG A 112       2.751 -15.424  -5.847  1.00 50.39           O  
ATOM   1624  CG  ARG A 112       5.849 -14.327  -6.725  1.00 50.39           C  
ATOM   1625  HG2 ARG A 112       5.603 -13.424  -6.165  1.00 50.39           H  
ATOM   1626  HG3 ARG A 112       5.018 -14.567  -7.389  1.00 50.39           H  
ATOM   1627  CD  ARG A 112       7.108 -14.067  -7.567  1.00 50.39           C  
ATOM   1628  HD2 ARG A 112       7.363 -14.974  -8.115  1.00 50.39           H  
ATOM   1629  HD3 ARG A 112       7.931 -13.813  -6.899  1.00 50.39           H  
ATOM   1630  NE  ARG A 112       6.875 -12.971  -8.524  1.00 50.39           N  
ATOM   1631  HE  ARG A 112       5.933 -12.867  -8.872  1.00 50.39           H  
ATOM   1632  NH1 ARG A 112       9.000 -12.053  -8.688  1.00 50.39           N  
ATOM   1633 HH11 ARG A 112       9.457 -12.907  -8.402  1.00 50.39           H  
ATOM   1634 HH12 ARG A 112       9.501 -11.246  -9.031  1.00 50.39           H  
ATOM   1635  NH2 ARG A 112       7.275 -11.001  -9.550  1.00 50.39           N  
ATOM   1636 HH21 ARG A 112       6.356 -10.955  -9.966  1.00 50.39           H  
ATOM   1637 HH22 ARG A 112       7.874 -10.192  -9.638  1.00 50.39           H  
ATOM   1638  CZ  ARG A 112       7.720 -12.036  -8.919  1.00 50.39           C  
ATOM   1639  N   TYR A 113       3.519 -17.526  -5.687  1.00 52.09           N  
ATOM   1640  H   TYR A 113       4.294 -18.103  -5.392  1.00 52.09           H  
ATOM   1641  CA  TYR A 113       2.334 -18.167  -6.260  1.00 52.09           C  
ATOM   1642  HA  TYR A 113       2.123 -17.725  -7.233  1.00 52.09           H  
ATOM   1643  C   TYR A 113       1.075 -18.009  -5.391  1.00 52.09           C  
ATOM   1644  CB  TYR A 113       2.649 -19.652  -6.450  1.00 52.09           C  
ATOM   1645  HB2 TYR A 113       3.500 -19.747  -7.125  1.00 52.09           H  
ATOM   1646  HB3 TYR A 113       2.937 -20.086  -5.492  1.00 52.09           H  
ATOM   1647  O   TYR A 113      -0.028 -17.845  -5.908  1.00 52.09           O  
ATOM   1648  CG  TYR A 113       1.493 -20.439  -7.026  1.00 52.09           C  
ATOM   1649  CD1 TYR A 113       0.730 -21.296  -6.208  1.00 52.09           C  
ATOM   1650  HD1 TYR A 113       0.971 -21.391  -5.160  1.00 52.09           H  
ATOM   1651  CD2 TYR A 113       1.171 -20.289  -8.387  1.00 52.09           C  
ATOM   1652  HD2 TYR A 113       1.718 -19.587  -8.999  1.00 52.09           H  
ATOM   1653  CE1 TYR A 113      -0.325 -22.046  -6.766  1.00 52.09           C  
ATOM   1654  HE1 TYR A 113      -0.880 -22.740  -6.153  1.00 52.09           H  
ATOM   1655  CE2 TYR A 113       0.123 -21.036  -8.950  1.00 52.09           C  
ATOM   1656  HE2 TYR A 113      -0.112 -20.905  -9.996  1.00 52.09           H  
ATOM   1657  OH  TYR A 113      -1.590 -22.687  -8.711  1.00 52.09           O  
ATOM   1658  HH  TYR A 113      -1.571 -22.548  -9.661  1.00 52.09           H  
ATOM   1659  CZ  TYR A 113      -0.610 -21.931  -8.145  1.00 52.09           C  
ATOM   1660  N   GLN A 114       1.212 -18.055  -4.062  1.00 49.24           N  
ATOM   1661  H   GLN A 114       2.141 -18.051  -3.666  1.00 49.24           H  
ATOM   1662  CA  GLN A 114       0.075 -17.839  -3.162  1.00 49.24           C  
ATOM   1663  HA  GLN A 114      -0.775 -18.426  -3.509  1.00 49.24           H  
ATOM   1664  C   GLN A 114      -0.363 -16.378  -3.175  1.00 49.24           C  
ATOM   1665  CB  GLN A 114       0.406 -18.270  -1.731  1.00 49.24           C  
ATOM   1666  HB2 GLN A 114       1.286 -17.742  -1.362  1.00 49.24           H  
ATOM   1667  HB3 GLN A 114      -0.441 -17.995  -1.102  1.00 49.24           H  
ATOM   1668  O   GLN A 114      -1.556 -16.097  -3.229  1.00 49.24           O  
ATOM   1669  CG  GLN A 114       0.624 -19.783  -1.616  1.00 49.24           C  
ATOM   1670  HG2 GLN A 114      -0.150 -20.300  -2.184  1.00 49.24           H  
ATOM   1671  HG3 GLN A 114       1.596 -20.050  -2.032  1.00 49.24           H  
ATOM   1672  CD  GLN A 114       0.552 -20.265  -0.171  1.00 49.24           C  
ATOM   1673  NE2 GLN A 114       0.411 -21.551   0.055  1.00 49.24           N  
ATOM   1674 HE21 GLN A 114       0.384 -21.802   1.033  1.00 49.24           H  
ATOM   1675 HE22 GLN A 114       0.403 -22.221  -0.701  1.00 49.24           H  
ATOM   1676  OE1 GLN A 114       0.604 -19.514   0.785  1.00 49.24           O  
ATOM   1677  N   THR A 115       0.603 -15.463  -3.200  1.00 50.96           N  
ATOM   1678  H   THR A 115       1.559 -15.761  -3.072  1.00 50.96           H  
ATOM   1679  CA  THR A 115       0.361 -14.035  -3.382  1.00 50.96           C  
ATOM   1680  HA  THR A 115      -0.297 -13.677  -2.590  1.00 50.96           H  
ATOM   1681  C   THR A 115      -0.314 -13.742  -4.715  1.00 50.96           C  
ATOM   1682  CB  THR A 115       1.689 -13.290  -3.298  1.00 50.96           C  
ATOM   1683  HB  THR A 115       2.368 -13.655  -4.069  1.00 50.96           H  
ATOM   1684  O   THR A 115      -1.283 -12.998  -4.742  1.00 50.96           O  
ATOM   1685  CG2 THR A 115       1.523 -11.790  -3.472  1.00 50.96           C  
ATOM   1686 HG21 THR A 115       2.387 -11.276  -3.052  1.00 50.96           H  
ATOM   1687 HG22 THR A 115       1.468 -11.556  -4.535  1.00 50.96           H  
ATOM   1688 HG23 THR A 115       0.592 -11.466  -3.007  1.00 50.96           H  
ATOM   1689  OG1 THR A 115       2.274 -13.549  -2.048  1.00 50.96           O  
ATOM   1690  HG1 THR A 115       1.773 -13.067  -1.386  1.00 50.96           H  
ATOM   1691  N   GLU A 116       0.134 -14.362  -5.808  1.00 50.42           N  
ATOM   1692  H   GLU A 116       0.973 -14.920  -5.745  1.00 50.42           H  
ATOM   1693  CA  GLU A 116      -0.515 -14.271  -7.118  1.00 50.42           C  
ATOM   1694  HA  GLU A 116      -0.562 -13.226  -7.424  1.00 50.42           H  
ATOM   1695  C   GLU A 116      -1.955 -14.771  -7.065  1.00 50.42           C  
ATOM   1696  CB  GLU A 116       0.321 -15.033  -8.155  1.00 50.42           C  
ATOM   1697  HB2 GLU A 116       0.545 -16.026  -7.767  1.00 50.42           H  
ATOM   1698  HB3 GLU A 116       1.260 -14.495  -8.288  1.00 50.42           H  
ATOM   1699  O   GLU A 116      -2.850 -14.059  -7.500  1.00 50.42           O  
ATOM   1700  CG  GLU A 116      -0.368 -15.190  -9.522  1.00 50.42           C  
ATOM   1701  HG2 GLU A 116      -1.227 -15.851  -9.403  1.00 50.42           H  
ATOM   1702  HG3 GLU A 116      -0.745 -14.221  -9.850  1.00 50.42           H  
ATOM   1703  CD  GLU A 116       0.561 -15.797 -10.588  1.00 50.42           C  
ATOM   1704  OE1 GLU A 116       0.213 -15.734 -11.790  1.00 50.42           O  
ATOM   1705  OE2 GLU A 116       1.595 -16.392 -10.194  1.00 50.42           O  
ATOM   1706  N   LYS A 117      -2.218 -15.927  -6.448  1.00 52.52           N  
ATOM   1707  H   LYS A 117      -1.443 -16.495  -6.138  1.00 52.52           H  
ATOM   1708  CA  LYS A 117      -3.596 -16.401  -6.274  1.00 52.52           C  
ATOM   1709  HA  LYS A 117      -4.080 -16.413  -7.250  1.00 52.52           H  
ATOM   1710  C   LYS A 117      -4.453 -15.475  -5.421  1.00 52.52           C  
ATOM   1711  CB  LYS A 117      -3.614 -17.802  -5.669  1.00 52.52           C  
ATOM   1712  HB2 LYS A 117      -2.849 -17.903  -4.900  1.00 52.52           H  
ATOM   1713  HB3 LYS A 117      -4.589 -17.960  -5.208  1.00 52.52           H  
ATOM   1714  O   LYS A 117      -5.627 -15.302  -5.729  1.00 52.52           O  
ATOM   1715  CG  LYS A 117      -3.420 -18.844  -6.765  1.00 52.52           C  
ATOM   1716  HG2 LYS A 117      -2.377 -18.866  -7.081  1.00 52.52           H  
ATOM   1717  HG3 LYS A 117      -4.047 -18.591  -7.620  1.00 52.52           H  
ATOM   1718  CD  LYS A 117      -3.846 -20.210  -6.233  1.00 52.52           C  
ATOM   1719  HD2 LYS A 117      -3.138 -20.533  -5.470  1.00 52.52           H  
ATOM   1720  HD3 LYS A 117      -4.851 -20.154  -5.815  1.00 52.52           H  
ATOM   1721  CE  LYS A 117      -3.841 -21.157  -7.420  1.00 52.52           C  
ATOM   1722  HE2 LYS A 117      -4.599 -20.834  -8.134  1.00 52.52           H  
ATOM   1723  HE3 LYS A 117      -2.873 -21.048  -7.909  1.00 52.52           H  
ATOM   1724  NZ  LYS A 117      -4.068 -22.557  -6.999  1.00 52.52           N  
ATOM   1725  HZ1 LYS A 117      -3.437 -22.784  -6.243  1.00 52.52           H  
ATOM   1726  HZ2 LYS A 117      -3.858 -23.169  -7.774  1.00 52.52           H  
ATOM   1727  HZ3 LYS A 117      -5.023 -22.682  -6.696  1.00 52.52           H  
ATOM   1728  N   ALA A 118      -3.895 -14.893  -4.362  1.00 48.47           N  
ATOM   1729  H   ALA A 118      -2.936 -15.117  -4.134  1.00 48.47           H  
ATOM   1730  CA  ALA A 118      -4.601 -13.916  -3.539  1.00 48.47           C  
ATOM   1731  HA  ALA A 118      -5.553 -14.340  -3.220  1.00 48.47           H  
ATOM   1732  C   ALA A 118      -4.910 -12.646  -4.347  1.00 48.47           C  
ATOM   1733  CB  ALA A 118      -3.762 -13.623  -2.290  1.00 48.47           C  
ATOM   1734  HB1 ALA A 118      -4.288 -12.905  -1.660  1.00 48.47           H  
ATOM   1735  HB2 ALA A 118      -2.796 -13.202  -2.570  1.00 48.47           H  
ATOM   1736  HB3 ALA A 118      -3.606 -14.541  -1.724  1.00 48.47           H  
ATOM   1737  O   ALA A 118      -6.029 -12.140  -4.311  1.00 48.47           O  
ATOM   1738  N   LEU A 119      -3.953 -12.181  -5.152  1.00 50.09           N  
ATOM   1739  H   LEU A 119      -3.054 -12.642  -5.136  1.00 50.09           H  
ATOM   1740  CA  LEU A 119      -4.131 -11.067  -6.077  1.00 50.09           C  
ATOM   1741  HA  LEU A 119      -4.498 -10.206  -5.519  1.00 50.09           H  
ATOM   1742  C   LEU A 119      -5.184 -11.370  -7.139  1.00 50.09           C  
ATOM   1743  CB  LEU A 119      -2.786 -10.736  -6.743  1.00 50.09           C  
ATOM   1744  HB2 LEU A 119      -2.966 -10.089  -7.601  1.00 50.09           H  
ATOM   1745  HB3 LEU A 119      -2.331 -11.652  -7.118  1.00 50.09           H  
ATOM   1746  O   LEU A 119      -6.059 -10.542  -7.360  1.00 50.09           O  
ATOM   1747  CG  LEU A 119      -1.799 -10.036  -5.810  1.00 50.09           C  
ATOM   1748  HG  LEU A 119      -1.701 -10.571  -4.865  1.00 50.09           H  
ATOM   1749  CD1 LEU A 119      -0.421  -9.917  -6.465  1.00 50.09           C  
ATOM   1750 HD11 LEU A 119       0.258  -9.364  -5.815  1.00 50.09           H  
ATOM   1751 HD12 LEU A 119      -0.015 -10.918  -6.612  1.00 50.09           H  
ATOM   1752 HD13 LEU A 119      -0.508  -9.403  -7.422  1.00 50.09           H  
ATOM   1753  CD2 LEU A 119      -2.309  -8.642  -5.520  1.00 50.09           C  
ATOM   1754 HD21 LEU A 119      -2.573  -8.128  -6.444  1.00 50.09           H  
ATOM   1755 HD22 LEU A 119      -1.491  -8.114  -5.029  1.00 50.09           H  
ATOM   1756 HD23 LEU A 119      -3.158  -8.679  -4.837  1.00 50.09           H  
ATOM   1757  N   GLU A 120      -5.140 -12.541  -7.771  1.00 50.94           N  
ATOM   1758  H   GLU A 120      -4.361 -13.156  -7.585  1.00 50.94           H  
ATOM   1759  CA  GLU A 120      -6.141 -12.986  -8.744  1.00 50.94           C  
ATOM   1760  HA  GLU A 120      -6.243 -12.242  -9.534  1.00 50.94           H  
ATOM   1761  C   GLU A 120      -7.527 -13.128  -8.110  1.00 50.94           C  
ATOM   1762  CB  GLU A 120      -5.729 -14.321  -9.389  1.00 50.94           C  
ATOM   1763  HB2 GLU A 120      -6.609 -14.738  -9.877  1.00 50.94           H  
ATOM   1764  HB3 GLU A 120      -5.414 -15.018  -8.612  1.00 50.94           H  
ATOM   1765  O   GLU A 120      -8.524 -12.816  -8.754  1.00 50.94           O  
ATOM   1766  CG  GLU A 120      -4.629 -14.195 -10.459  1.00 50.94           C  
ATOM   1767  HG2 GLU A 120      -3.692 -13.882  -9.998  1.00 50.94           H  
ATOM   1768  HG3 GLU A 120      -4.937 -13.423 -11.165  1.00 50.94           H  
ATOM   1769  CD  GLU A 120      -4.419 -15.501 -11.251  1.00 50.94           C  
ATOM   1770  OE1 GLU A 120      -4.042 -15.406 -12.448  1.00 50.94           O  
ATOM   1771  OE2 GLU A 120      -4.748 -16.594 -10.728  1.00 50.94           O  
ATOM   1772  N   ALA A 121      -7.616 -13.546  -6.846  1.00 49.26           N  
ATOM   1773  H   ALA A 121      -6.778 -13.850  -6.371  1.00 49.26           H  
ATOM   1774  CA  ALA A 121      -8.885 -13.602  -6.128  1.00 49.26           C  
ATOM   1775  HA  ALA A 121      -9.606 -14.148  -6.737  1.00 49.26           H  
ATOM   1776  C   ALA A 121      -9.467 -12.201  -5.881  1.00 49.26           C  
ATOM   1777  CB  ALA A 121      -8.680 -14.374  -4.819  1.00 49.26           C  
ATOM   1778  HB1 ALA A 121      -7.973 -13.850  -4.176  1.00 49.26           H  
ATOM   1779  HB2 ALA A 121      -9.633 -14.459  -4.296  1.00 49.26           H  
ATOM   1780  HB3 ALA A 121      -8.301 -15.373  -5.033  1.00 49.26           H  
ATOM   1781  O   ALA A 121     -10.674 -12.008  -6.011  1.00 49.26           O  
ATOM   1782  N   ILE A 122      -8.614 -11.223  -5.562  1.00 42.50           N  
ATOM   1783  H   ILE A 122      -7.645 -11.474  -5.429  1.00 42.50           H  
ATOM   1784  CA  ILE A 122      -9.029  -9.855  -5.228  1.00 42.50           C  
ATOM   1785  HA  ILE A 122      -9.967  -9.898  -4.676  1.00 42.50           H  
ATOM   1786  C   ILE A 122      -9.297  -9.010  -6.484  1.00 42.50           C  
ATOM   1787  CB  ILE A 122      -7.962  -9.221  -4.307  1.00 42.50           C  
ATOM   1788  HB  ILE A 122      -6.981  -9.324  -4.771  1.00 42.50           H  
ATOM   1789  O   ILE A 122     -10.287  -8.284  -6.556  1.00 42.50           O  
ATOM   1790  CG1 ILE A 122      -7.947  -9.904  -2.922  1.00 42.50           C  
ATOM   1791 HG12 ILE A 122      -8.826  -9.580  -2.365  1.00 42.50           H  
ATOM   1792 HG13 ILE A 122      -8.019 -10.986  -3.026  1.00 42.50           H  
ATOM   1793  CG2 ILE A 122      -8.267  -7.730  -4.111  1.00 42.50           C  
ATOM   1794 HG21 ILE A 122      -8.158  -7.208  -5.062  1.00 42.50           H  
ATOM   1795 HG22 ILE A 122      -9.286  -7.609  -3.746  1.00 42.50           H  
ATOM   1796 HG23 ILE A 122      -7.577  -7.272  -3.402  1.00 42.50           H  
ATOM   1797  CD1 ILE A 122      -6.697  -9.600  -2.086  1.00 42.50           C  
ATOM   1798 HD11 ILE A 122      -6.949  -9.760  -1.038  1.00 42.50           H  
ATOM   1799 HD12 ILE A 122      -6.359  -8.571  -2.207  1.00 42.50           H  
ATOM   1800 HD13 ILE A 122      -5.887 -10.273  -2.368  1.00 42.50           H  
ATOM   1801  N   PHE A 123      -8.415  -9.085  -7.478  1.00 42.98           N  
ATOM   1802  H   PHE A 123      -7.621  -9.696  -7.348  1.00 42.98           H  
ATOM   1803  CA  PHE A 123      -8.434  -8.239  -8.674  1.00 42.98           C  
ATOM   1804  HA  PHE A 123      -9.133  -7.417  -8.513  1.00 42.98           H  
ATOM   1805  C   PHE A 123      -8.924  -8.969  -9.932  1.00 42.98           C  
ATOM   1806  CB  PHE A 123      -7.043  -7.628  -8.877  1.00 42.98           C  
ATOM   1807  HB2 PHE A 123      -6.316  -8.426  -9.030  1.00 42.98           H  
ATOM   1808  HB3 PHE A 123      -7.059  -7.022  -9.783  1.00 42.98           H  
ATOM   1809  O   PHE A 123      -9.014  -8.369 -11.005  1.00 42.98           O  
ATOM   1810  CG  PHE A 123      -6.593  -6.751  -7.728  1.00 42.98           C  
ATOM   1811  CD1 PHE A 123      -7.134  -5.459  -7.594  1.00 42.98           C  
ATOM   1812  HD1 PHE A 123      -7.851  -5.096  -8.316  1.00 42.98           H  
ATOM   1813  CD2 PHE A 123      -5.654  -7.221  -6.790  1.00 42.98           C  
ATOM   1814  HD2 PHE A 123      -5.233  -8.210  -6.892  1.00 42.98           H  
ATOM   1815  CE1 PHE A 123      -6.768  -4.653  -6.508  1.00 42.98           C  
ATOM   1816  HE1 PHE A 123      -7.209  -3.674  -6.390  1.00 42.98           H  
ATOM   1817  CE2 PHE A 123      -5.323  -6.431  -5.679  1.00 42.98           C  
ATOM   1818  HE2 PHE A 123      -4.672  -6.824  -4.911  1.00 42.98           H  
ATOM   1819  CZ  PHE A 123      -5.898  -5.160  -5.530  1.00 42.98           C  
ATOM   1820  HZ  PHE A 123      -5.703  -4.585  -4.637  1.00 42.98           H  
ATOM   1821  N   GLY A 124      -9.234 -10.264  -9.848  1.00 43.16           N  
ATOM   1822  H   GLY A 124      -9.109 -10.741  -8.967  1.00 43.16           H  
ATOM   1823  CA  GLY A 124      -9.548 -11.083 -11.016  1.00 43.16           C  
ATOM   1824  HA2 GLY A 124      -9.849 -12.081 -10.700  1.00 43.16           H  
ATOM   1825  HA3 GLY A 124     -10.382 -10.628 -11.550  1.00 43.16           H  
ATOM   1826  C   GLY A 124      -8.350 -11.205 -11.963  1.00 43.16           C  
ATOM   1827  O   GLY A 124      -7.193 -11.081 -11.569  1.00 43.16           O  
ATOM   1828  N   GLN A 125      -8.614 -11.376 -13.261  1.00 46.68           N  
ATOM   1829  H   GLN A 125      -9.579 -11.454 -13.551  1.00 46.68           H  
ATOM   1830  CA  GLN A 125      -7.552 -11.431 -14.279  1.00 46.68           C  
ATOM   1831  HA  GLN A 125      -6.843 -12.209 -13.995  1.00 46.68           H  
ATOM   1832  C   GLN A 125      -6.741 -10.129 -14.396  1.00 46.68           C  
ATOM   1833  CB  GLN A 125      -8.147 -11.782 -15.649  1.00 46.68           C  
ATOM   1834  HB2 GLN A 125      -8.957 -11.092 -15.885  1.00 46.68           H  
ATOM   1835  HB3 GLN A 125      -7.369 -11.665 -16.403  1.00 46.68           H  
ATOM   1836  O   GLN A 125      -5.634 -10.159 -14.933  1.00 46.68           O  
ATOM   1837  CG  GLN A 125      -8.659 -13.227 -15.719  1.00 46.68           C  
ATOM   1838  HG2 GLN A 125      -7.858 -13.906 -15.426  1.00 46.68           H  
ATOM   1839  HG3 GLN A 125      -9.489 -13.356 -15.023  1.00 46.68           H  
ATOM   1840  CD  GLN A 125      -9.134 -13.616 -17.116  1.00 46.68           C  
ATOM   1841  NE2 GLN A 125      -9.583 -14.837 -17.303  1.00 46.68           N  
ATOM   1842 HE21 GLN A 125      -9.916 -15.039 -18.235  1.00 46.68           H  
ATOM   1843 HE22 GLN A 125      -9.645 -15.487 -16.533  1.00 46.68           H  
ATOM   1844  OE1 GLN A 125      -9.115 -12.854 -18.067  1.00 46.68           O  
ATOM   1845  N   ILE A 126      -7.249  -9.003 -13.873  1.00 40.20           N  
ATOM   1846  H   ILE A 126      -8.122  -9.054 -13.368  1.00 40.20           H  
ATOM   1847  CA  ILE A 126      -6.505  -7.736 -13.816  1.00 40.20           C  
ATOM   1848  HA  ILE A 126      -6.131  -7.516 -14.817  1.00 40.20           H  
ATOM   1849  C   ILE A 126      -5.275  -7.882 -12.910  1.00 40.20           C  
ATOM   1850  CB  ILE A 126      -7.410  -6.555 -13.378  1.00 40.20           C  
ATOM   1851  HB  ILE A 126      -7.771  -6.750 -12.368  1.00 40.20           H  
ATOM   1852  O   ILE A 126      -4.290  -7.191 -13.138  1.00 40.20           O  
ATOM   1853  CG1 ILE A 126      -8.629  -6.417 -14.322  1.00 40.20           C  
ATOM   1854 HG12 ILE A 126      -8.285  -6.175 -15.327  1.00 40.20           H  
ATOM   1855 HG13 ILE A 126      -9.158  -7.369 -14.368  1.00 40.20           H  
ATOM   1856  CG2 ILE A 126      -6.626  -5.228 -13.333  1.00 40.20           C  
ATOM   1857 HG21 ILE A 126      -5.832  -5.281 -12.588  1.00 40.20           H  
ATOM   1858 HG22 ILE A 126      -7.273  -4.405 -13.028  1.00 40.20           H  
ATOM   1859 HG23 ILE A 126      -6.191  -5.007 -14.308  1.00 40.20           H  
ATOM   1860  CD1 ILE A 126      -9.659  -5.368 -13.880  1.00 40.20           C  
ATOM   1861 HD11 ILE A 126      -9.264  -4.360 -14.003  1.00 40.20           H  
ATOM   1862 HD12 ILE A 126      -9.933  -5.533 -12.837  1.00 40.20           H  
ATOM   1863 HD13 ILE A 126     -10.553  -5.461 -14.497  1.00 40.20           H  
ATOM   1864  N   ALA A 127      -5.257  -8.836 -11.970  1.00 42.14           N  
ATOM   1865  H   ALA A 127      -6.079  -9.405 -11.826  1.00 42.14           H  
ATOM   1866  CA  ALA A 127      -4.071  -9.173 -11.181  1.00 42.14           C  
ATOM   1867  HA  ALA A 127      -3.858  -8.363 -10.483  1.00 42.14           H  
ATOM   1868  C   ALA A 127      -2.825  -9.407 -12.043  1.00 42.14           C  
ATOM   1869  CB  ALA A 127      -4.369 -10.429 -10.378  1.00 42.14           C  
ATOM   1870  HB1 ALA A 127      -4.573 -11.256 -11.057  1.00 42.14           H  
ATOM   1871  HB2 ALA A 127      -5.240 -10.258  -9.745  1.00 42.14           H  
ATOM   1872  HB3 ALA A 127      -3.510 -10.691  -9.761  1.00 42.14           H  
ATOM   1873  O   ALA A 127      -1.746  -8.941 -11.689  1.00 42.14           O  
ATOM   1874  N   LYS A 128      -2.989 -10.013 -13.229  1.00 42.29           N  
ATOM   1875  H   LYS A 128      -3.914 -10.338 -13.472  1.00 42.29           H  
ATOM   1876  CA  LYS A 128      -1.893 -10.222 -14.184  1.00 42.29           C  
ATOM   1877  HA  LYS A 128      -1.088 -10.737 -13.660  1.00 42.29           H  
ATOM   1878  C   LYS A 128      -1.277  -8.923 -14.694  1.00 42.29           C  
ATOM   1879  CB  LYS A 128      -2.337 -11.120 -15.341  1.00 42.29           C  
ATOM   1880  HB2 LYS A 128      -1.512 -11.212 -16.048  1.00 42.29           H  
ATOM   1881  HB3 LYS A 128      -3.192 -10.679 -15.854  1.00 42.29           H  
ATOM   1882  O   LYS A 128      -0.084  -8.878 -14.964  1.00 42.29           O  
ATOM   1883  CG  LYS A 128      -2.693 -12.511 -14.810  1.00 42.29           C  
ATOM   1884  HG2 LYS A 128      -3.565 -12.439 -14.159  1.00 42.29           H  
ATOM   1885  HG3 LYS A 128      -1.855 -12.894 -14.228  1.00 42.29           H  
ATOM   1886  CD  LYS A 128      -2.999 -13.486 -15.942  1.00 42.29           C  
ATOM   1887  HD2 LYS A 128      -3.845 -13.124 -16.526  1.00 42.29           H  
ATOM   1888  HD3 LYS A 128      -2.118 -13.601 -16.574  1.00 42.29           H  
ATOM   1889  CE  LYS A 128      -3.341 -14.806 -15.257  1.00 42.29           C  
ATOM   1890  HE2 LYS A 128      -4.211 -14.659 -14.616  1.00 42.29           H  
ATOM   1891  HE3 LYS A 128      -2.531 -15.073 -14.578  1.00 42.29           H  
ATOM   1892  NZ  LYS A 128      -3.583 -15.899 -16.215  1.00 42.29           N  
ATOM   1893  HZ1 LYS A 128      -2.736 -16.076 -16.736  1.00 42.29           H  
ATOM   1894  HZ2 LYS A 128      -3.804 -16.717 -15.665  1.00 42.29           H  
ATOM   1895  HZ3 LYS A 128      -4.353 -15.669 -16.826  1.00 42.29           H  
ATOM   1896  N   LEU A 129      -2.089  -7.872 -14.787  1.00 36.72           N  
ATOM   1897  H   LEU A 129      -3.037  -7.997 -14.463  1.00 36.72           H  
ATOM   1898  CA  LEU A 129      -1.670  -6.511 -15.122  1.00 36.72           C  
ATOM   1899  HA  LEU A 129      -0.834  -6.549 -15.820  1.00 36.72           H  
ATOM   1900  C   LEU A 129      -1.180  -5.744 -13.882  1.00 36.72           C  
ATOM   1901  CB  LEU A 129      -2.847  -5.766 -15.779  1.00 36.72           C  
ATOM   1902  HB2 LEU A 129      -3.658  -5.693 -15.055  1.00 36.72           H  
ATOM   1903  HB3 LEU A 129      -2.528  -4.748 -16.003  1.00 36.72           H  
ATOM   1904  O   LEU A 129      -0.358  -4.849 -14.003  1.00 36.72           O  
ATOM   1905  CG  LEU A 129      -3.393  -6.405 -17.069  1.00 36.72           C  
ATOM   1906  HG  LEU A 129      -3.588  -7.466 -16.911  1.00 36.72           H  
ATOM   1907  CD1 LEU A 129      -4.718  -5.742 -17.454  1.00 36.72           C  
ATOM   1908 HD11 LEU A 129      -4.564  -4.676 -17.619  1.00 36.72           H  
ATOM   1909 HD12 LEU A 129      -5.105  -6.199 -18.365  1.00 36.72           H  
ATOM   1910 HD13 LEU A 129      -5.443  -5.884 -16.652  1.00 36.72           H  
ATOM   1911  CD2 LEU A 129      -2.414  -6.243 -18.233  1.00 36.72           C  
ATOM   1912 HD21 LEU A 129      -1.481  -6.759 -18.004  1.00 36.72           H  
ATOM   1913 HD22 LEU A 129      -2.203  -5.188 -18.404  1.00 36.72           H  
ATOM   1914 HD23 LEU A 129      -2.836  -6.681 -19.137  1.00 36.72           H  
ATOM   1915  N   ILE A 130      -1.651  -6.085 -12.681  1.00 39.51           N  
ATOM   1916  H   ILE A 130      -2.372  -6.790 -12.635  1.00 39.51           H  
ATOM   1917  CA  ILE A 130      -1.132  -5.525 -11.418  1.00 39.51           C  
ATOM   1918  HA  ILE A 130      -1.009  -4.448 -11.533  1.00 39.51           H  
ATOM   1919  C   ILE A 130       0.256  -6.089 -11.107  1.00 39.51           C  
ATOM   1920  CB  ILE A 130      -2.126  -5.771 -10.265  1.00 39.51           C  
ATOM   1921  HB  ILE A 130      -2.339  -6.839 -10.217  1.00 39.51           H  
ATOM   1922  O   ILE A 130       1.051  -5.436 -10.437  1.00 39.51           O  
ATOM   1923  CG1 ILE A 130      -3.427  -4.999 -10.564  1.00 39.51           C  
ATOM   1924 HG12 ILE A 130      -3.248  -3.928 -10.471  1.00 39.51           H  
ATOM   1925 HG13 ILE A 130      -3.752  -5.188 -11.587  1.00 39.51           H  
ATOM   1926  CG2 ILE A 130      -1.567  -5.345  -8.892  1.00 39.51           C  
ATOM   1927 HG21 ILE A 130      -0.704  -5.956  -8.626  1.00 39.51           H  
ATOM   1928 HG22 ILE A 130      -2.310  -5.489  -8.108  1.00 39.51           H  
ATOM   1929 HG23 ILE A 130      -1.266  -4.298  -8.922  1.00 39.51           H  
ATOM   1930  CD1 ILE A 130      -4.577  -5.395  -9.648  1.00 39.51           C  
ATOM   1931 HD11 ILE A 130      -4.404  -5.029  -8.637  1.00 39.51           H  
ATOM   1932 HD12 ILE A 130      -4.671  -6.481  -9.641  1.00 39.51           H  
ATOM   1933 HD13 ILE A 130      -5.501  -4.954 -10.024  1.00 39.51           H  
ATOM   1934  N   HIS A 131       0.591  -7.265 -11.643  1.00 36.24           N  
ATOM   1935  H   HIS A 131      -0.127  -7.826 -12.079  1.00 36.24           H  
ATOM   1936  CA  HIS A 131       1.949  -7.790 -11.586  1.00 36.24           C  
ATOM   1937  HA  HIS A 131       2.272  -7.769 -10.545  1.00 36.24           H  
ATOM   1938  C   HIS A 131       2.970  -6.955 -12.362  1.00 36.24           C  
ATOM   1939  CB  HIS A 131       2.014  -9.238 -12.074  1.00 36.24           C  
ATOM   1940  HB2 HIS A 131       3.030  -9.588 -11.892  1.00 36.24           H  
ATOM   1941  HB3 HIS A 131       1.789  -9.281 -13.140  1.00 36.24           H  
ATOM   1942  O   HIS A 131       4.145  -7.294 -12.280  1.00 36.24           O  
ATOM   1943  CG  HIS A 131       1.171 -10.217 -11.336  1.00 36.24           C  
ATOM   1944  CD2 HIS A 131       0.504 -11.275 -11.876  1.00 36.24           C  
ATOM   1945  HD2 HIS A 131       0.523 -11.573 -12.914  1.00 36.24           H  
ATOM   1946  ND1 HIS A 131       1.079 -10.329  -9.973  1.00 36.24           N  
ATOM   1947  HD1 HIS A 131       1.472  -9.690  -9.297  1.00 36.24           H  
ATOM   1948  CE1 HIS A 131       0.300 -11.385  -9.706  1.00 36.24           C  
ATOM   1949  HE1 HIS A 131      -0.009 -11.699  -8.720  1.00 36.24           H  
ATOM   1950  NE2 HIS A 131      -0.101 -11.970 -10.837  1.00 36.24           N  
ATOM   1951  N   ILE A 132       2.581  -5.894 -13.085  1.00 41.66           N  
ATOM   1952  H   ILE A 132       1.603  -5.643 -13.102  1.00 41.66           H  
ATOM   1953  CA  ILE A 132       3.534  -4.953 -13.689  1.00 41.66           C  
ATOM   1954  HA  ILE A 132       4.240  -5.521 -14.295  1.00 41.66           H  
ATOM   1955  C   ILE A 132       4.318  -4.286 -12.547  1.00 41.66           C  
ATOM   1956  CB  ILE A 132       2.836  -3.940 -14.627  1.00 41.66           C  
ATOM   1957  HB  ILE A 132       2.128  -3.355 -14.040  1.00 41.66           H  
ATOM   1958  O   ILE A 132       3.917  -3.264 -12.000  1.00 41.66           O  
ATOM   1959  CG1 ILE A 132       2.080  -4.646 -15.779  1.00 41.66           C  
ATOM   1960 HG12 ILE A 132       1.533  -5.511 -15.404  1.00 41.66           H  
ATOM   1961 HG13 ILE A 132       2.798  -5.030 -16.503  1.00 41.66           H  
ATOM   1962  CG2 ILE A 132       3.884  -2.995 -15.249  1.00 41.66           C  
ATOM   1963 HG21 ILE A 132       3.406  -2.266 -15.903  1.00 41.66           H  
ATOM   1964 HG22 ILE A 132       4.411  -2.441 -14.472  1.00 41.66           H  
ATOM   1965 HG23 ILE A 132       4.611  -3.565 -15.827  1.00 41.66           H  
ATOM   1966  CD1 ILE A 132       1.084  -3.724 -16.503  1.00 41.66           C  
ATOM   1967 HD11 ILE A 132       1.620  -2.990 -17.105  1.00 41.66           H  
ATOM   1968 HD12 ILE A 132       0.458  -4.323 -17.165  1.00 41.66           H  
ATOM   1969 HD13 ILE A 132       0.450  -3.203 -15.787  1.00 41.66           H  
ATOM   1970  N   ASN A 133       5.404  -4.960 -12.176  1.00 49.01           N  
ATOM   1971  H   ASN A 133       5.506  -5.858 -12.627  1.00 49.01           H  
ATOM   1972  CA  ASN A 133       6.347  -4.714 -11.103  1.00 49.01           C  
ATOM   1973  HA  ASN A 133       6.811  -5.681 -10.905  1.00 49.01           H  
ATOM   1974  C   ASN A 133       5.736  -4.282  -9.761  1.00 49.01           C  
ATOM   1975  CB  ASN A 133       7.447  -3.792 -11.627  1.00 49.01           C  
ATOM   1976  HB2 ASN A 133       7.575  -2.936 -10.965  1.00 49.01           H  
ATOM   1977  HB3 ASN A 133       7.198  -3.415 -12.619  1.00 49.01           H  
ATOM   1978  O   ASN A 133       5.503  -3.106  -9.494  1.00 49.01           O  
ATOM   1979  CG  ASN A 133       8.762  -4.536 -11.681  1.00 49.01           C  
ATOM   1980  ND2 ASN A 133       9.289  -4.789 -12.844  1.00 49.01           N  
ATOM   1981 HD21 ASN A 133       8.824  -4.570 -13.713  1.00 49.01           H  
ATOM   1982 HD22 ASN A 133      10.267  -5.038 -12.824  1.00 49.01           H  
ATOM   1983  OD1 ASN A 133       9.337  -4.917 -10.678  1.00 49.01           O  
ATOM   1984  N   LEU A 134       5.616  -5.236  -8.831  1.00 55.63           N  
ATOM   1985  H   LEU A 134       5.901  -6.167  -9.099  1.00 55.63           H  
ATOM   1986  CA  LEU A 134       5.276  -4.971  -7.419  1.00 55.63           C  
ATOM   1987  HA  LEU A 134       4.388  -4.339  -7.396  1.00 55.63           H  
ATOM   1988  C   LEU A 134       6.389  -4.197  -6.674  1.00 55.63           C  
ATOM   1989  CB  LEU A 134       4.971  -6.309  -6.714  1.00 55.63           C  
ATOM   1990  HB2 LEU A 134       5.840  -6.953  -6.846  1.00 55.63           H  
ATOM   1991  HB3 LEU A 134       4.848  -6.140  -5.644  1.00 55.63           H  
ATOM   1992  O   LEU A 134       6.356  -4.076  -5.447  1.00 55.63           O  
ATOM   1993  CG  LEU A 134       3.719  -7.042  -7.228  1.00 55.63           C  
ATOM   1994  HG  LEU A 134       3.696  -7.022  -8.318  1.00 55.63           H  
ATOM   1995  CD1 LEU A 134       3.770  -8.505  -6.784  1.00 55.63           C  
ATOM   1996 HD11 LEU A 134       3.825  -8.566  -5.697  1.00 55.63           H  
ATOM   1997 HD12 LEU A 134       4.646  -8.985  -7.220  1.00 55.63           H  
ATOM   1998 HD13 LEU A 134       2.877  -9.026  -7.130  1.00 55.63           H  
ATOM   1999  CD2 LEU A 134       2.415  -6.445  -6.692  1.00 55.63           C  
ATOM   2000 HD21 LEU A 134       2.314  -6.641  -5.624  1.00 55.63           H  
ATOM   2001 HD22 LEU A 134       1.573  -6.903  -7.211  1.00 55.63           H  
ATOM   2002 HD23 LEU A 134       2.388  -5.374  -6.891  1.00 55.63           H  
ATOM   2003  N   ALA A 135       7.403  -3.722  -7.396  1.00 63.59           N  
ATOM   2004  H   ALA A 135       7.322  -3.770  -8.401  1.00 63.59           H  
ATOM   2005  CA  ALA A 135       8.547  -3.002  -6.888  1.00 63.59           C  
ATOM   2006  HA  ALA A 135       8.342  -2.687  -5.865  1.00 63.59           H  
ATOM   2007  C   ALA A 135       8.819  -1.743  -7.718  1.00 63.59           C  
ATOM   2008  CB  ALA A 135       9.753  -3.944  -6.875  1.00 63.59           C  
ATOM   2009  HB1 ALA A 135       9.989  -4.246  -7.896  1.00 63.59           H  
ATOM   2010  HB2 ALA A 135       9.523  -4.833  -6.287  1.00 63.59           H  
ATOM   2011  HB3 ALA A 135      10.610  -3.427  -6.445  1.00 63.59           H  
ATOM   2012  O   ALA A 135       8.669  -1.704  -8.937  1.00 63.59           O  
ATOM   2013  N   PHE A 136       9.279  -0.712  -7.028  1.00 72.66           N  
ATOM   2014  H   PHE A 136       9.381  -0.814  -6.028  1.00 72.66           H  
ATOM   2015  CA  PHE A 136       9.818   0.487  -7.639  1.00 72.66           C  
ATOM   2016  HA  PHE A 136       9.179   0.781  -8.473  1.00 72.66           H  
ATOM   2017  C   PHE A 136      11.227   0.226  -8.179  1.00 72.66           C  
ATOM   2018  CB  PHE A 136       9.810   1.587  -6.586  1.00 72.66           C  
ATOM   2019  HB2 PHE A 136      10.425   1.237  -5.756  1.00 72.66           H  
ATOM   2020  HB3 PHE A 136      10.272   2.481  -7.004  1.00 72.66           H  
ATOM   2021  O   PHE A 136      12.014  -0.517  -7.584  1.00 72.66           O  
ATOM   2022  CG  PHE A 136       8.442   1.953  -6.043  1.00 72.66           C  
ATOM   2023  CD1 PHE A 136       7.440   2.417  -6.910  1.00 72.66           C  
ATOM   2024  HD1 PHE A 136       7.601   2.390  -7.977  1.00 72.66           H  
ATOM   2025  CD2 PHE A 136       8.155   1.833  -4.671  1.00 72.66           C  
ATOM   2026  HD2 PHE A 136       8.892   1.412  -4.002  1.00 72.66           H  
ATOM   2027  CE1 PHE A 136       6.216   2.884  -6.408  1.00 72.66           C  
ATOM   2028  HE1 PHE A 136       5.460   3.260  -7.081  1.00 72.66           H  
ATOM   2029  CE2 PHE A 136       6.910   2.257  -4.170  1.00 72.66           C  
ATOM   2030  HE2 PHE A 136       6.687   2.184  -3.116  1.00 72.66           H  
ATOM   2031  CZ  PHE A 136       5.951   2.808  -5.034  1.00 72.66           C  
ATOM   2032  HZ  PHE A 136       4.996   3.140  -4.652  1.00 72.66           H  
ATOM   2033  N   HIS A 137      11.562   0.862  -9.294  1.00 75.08           N  
ATOM   2034  H   HIS A 137      10.917   1.524  -9.701  1.00 75.08           H  
ATOM   2035  CA  HIS A 137      12.821   0.625  -9.988  1.00 75.08           C  
ATOM   2036  HA  HIS A 137      13.229  -0.340  -9.690  1.00 75.08           H  
ATOM   2037  C   HIS A 137      13.837   1.700  -9.665  1.00 75.08           C  
ATOM   2038  CB  HIS A 137      12.588   0.579 -11.492  1.00 75.08           C  
ATOM   2039  HB2 HIS A 137      12.147   1.518 -11.828  1.00 75.08           H  
ATOM   2040  HB3 HIS A 137      13.542   0.451 -12.002  1.00 75.08           H  
ATOM   2041  O   HIS A 137      13.577   2.891  -9.835  1.00 75.08           O  
ATOM   2042  CG  HIS A 137      11.690  -0.548 -11.872  1.00 75.08           C  
ATOM   2043  CD2 HIS A 137      12.090  -1.821 -12.131  1.00 75.08           C  
ATOM   2044  HD2 HIS A 137      13.107  -2.180 -12.087  1.00 75.08           H  
ATOM   2045  ND1 HIS A 137      10.330  -0.486 -12.047  1.00 75.08           N  
ATOM   2046  HD1 HIS A 137       9.735   0.320 -11.923  1.00 75.08           H  
ATOM   2047  CE1 HIS A 137       9.924  -1.695 -12.445  1.00 75.08           C  
ATOM   2048  HE1 HIS A 137       8.909  -1.942 -12.719  1.00 75.08           H  
ATOM   2049  NE2 HIS A 137      10.967  -2.534 -12.525  1.00 75.08           N  
ATOM   2050  N   LEU A 138      15.031   1.266  -9.278  1.00 81.01           N  
ATOM   2051  H   LEU A 138      15.170   0.275  -9.144  1.00 81.01           H  
ATOM   2052  CA  LEU A 138      16.186   2.134  -9.187  1.00 81.01           C  
ATOM   2053  HA  LEU A 138      15.879   3.147  -9.447  1.00 81.01           H  
ATOM   2054  C   LEU A 138      17.237   1.700 -10.203  1.00 81.01           C  
ATOM   2055  CB  LEU A 138      16.708   2.133  -7.741  1.00 81.01           C  
ATOM   2056  HB2 LEU A 138      15.918   2.469  -7.068  1.00 81.01           H  
ATOM   2057  HB3 LEU A 138      16.982   1.112  -7.474  1.00 81.01           H  
ATOM   2058  O   LEU A 138      17.756   0.589 -10.132  1.00 81.01           O  
ATOM   2059  CG  LEU A 138      17.931   3.042  -7.558  1.00 81.01           C  
ATOM   2060  HG  LEU A 138      18.694   2.777  -8.290  1.00 81.01           H  
ATOM   2061  CD1 LEU A 138      17.582   4.519  -7.735  1.00 81.01           C  
ATOM   2062 HD11 LEU A 138      18.482   5.050  -8.044  1.00 81.01           H  
ATOM   2063 HD12 LEU A 138      17.183   4.919  -6.803  1.00 81.01           H  
ATOM   2064 HD13 LEU A 138      16.845   4.681  -8.521  1.00 81.01           H  
ATOM   2065  CD2 LEU A 138      18.536   2.858  -6.167  1.00 81.01           C  
ATOM   2066 HD21 LEU A 138      18.918   1.842  -6.072  1.00 81.01           H  
ATOM   2067 HD22 LEU A 138      17.782   3.037  -5.401  1.00 81.01           H  
ATOM   2068 HD23 LEU A 138      19.364   3.553  -6.029  1.00 81.01           H  
ATOM   2069  N   ASN A 139      17.609   2.613 -11.095  1.00 84.27           N  
ATOM   2070  H   ASN A 139      17.162   3.518 -11.072  1.00 84.27           H  
ATOM   2071  CA  ASN A 139      18.795   2.457 -11.924  1.00 84.27           C  
ATOM   2072  HA  ASN A 139      19.104   1.412 -11.931  1.00 84.27           H  
ATOM   2073  C   ASN A 139      19.915   3.325 -11.330  1.00 84.27           C  
ATOM   2074  CB  ASN A 139      18.474   2.805 -13.385  1.00 84.27           C  
ATOM   2075  HB2 ASN A 139      18.170   3.848 -13.468  1.00 84.27           H  
ATOM   2076  HB3 ASN A 139      17.655   2.173 -13.730  1.00 84.27           H  
ATOM   2077  O   ASN A 139      19.815   4.547 -11.408  1.00 84.27           O  
ATOM   2078  CG  ASN A 139      19.672   2.582 -14.295  1.00 84.27           C  
ATOM   2079  ND2 ASN A 139      19.467   2.527 -15.586  1.00 84.27           N  
ATOM   2080 HD21 ASN A 139      18.532   2.473 -15.964  1.00 84.27           H  
ATOM   2081 HD22 ASN A 139      20.274   2.459 -16.190  1.00 84.27           H  
ATOM   2082  OD1 ASN A 139      20.815   2.479 -13.867  1.00 84.27           O  
ATOM   2083  N   PRO A 140      20.993   2.747 -10.772  1.00 81.42           N  
ATOM   2084  CA  PRO A 140      22.094   3.519 -10.198  1.00 81.42           C  
ATOM   2085  HA  PRO A 140      21.702   4.133  -9.387  1.00 81.42           H  
ATOM   2086  C   PRO A 140      22.811   4.435 -11.202  1.00 81.42           C  
ATOM   2087  CB  PRO A 140      23.058   2.477  -9.620  1.00 81.42           C  
ATOM   2088  HB2 PRO A 140      23.537   2.835  -8.709  1.00 81.42           H  
ATOM   2089  HB3 PRO A 140      23.810   2.209 -10.362  1.00 81.42           H  
ATOM   2090  O   PRO A 140      23.363   5.454 -10.798  1.00 81.42           O  
ATOM   2091  CG  PRO A 140      22.169   1.265  -9.352  1.00 81.42           C  
ATOM   2092  HG2 PRO A 140      21.649   1.391  -8.402  1.00 81.42           H  
ATOM   2093  HG3 PRO A 140      22.734   0.334  -9.363  1.00 81.42           H  
ATOM   2094  CD  PRO A 140      21.165   1.333 -10.497  1.00 81.42           C  
ATOM   2095  HD2 PRO A 140      20.227   0.872 -10.188  1.00 81.42           H  
ATOM   2096  HD3 PRO A 140      21.564   0.832 -11.379  1.00 81.42           H  
ATOM   2097  N   GLN A 141      22.804   4.099 -12.499  1.00 83.85           N  
ATOM   2098  H   GLN A 141      22.271   3.292 -12.791  1.00 83.85           H  
ATOM   2099  CA  GLN A 141      23.421   4.923 -13.548  1.00 83.85           C  
ATOM   2100  HA  GLN A 141      24.381   5.294 -13.189  1.00 83.85           H  
ATOM   2101  C   GLN A 141      22.571   6.153 -13.893  1.00 83.85           C  
ATOM   2102  CB  GLN A 141      23.666   4.085 -14.813  1.00 83.85           C  
ATOM   2103  HB2 GLN A 141      22.719   3.707 -15.197  1.00 83.85           H  
ATOM   2104  HB3 GLN A 141      24.102   4.735 -15.572  1.00 83.85           H  
ATOM   2105  O   GLN A 141      23.112   7.217 -14.172  1.00 83.85           O  
ATOM   2106  CG  GLN A 141      24.627   2.912 -14.569  1.00 83.85           C  
ATOM   2107  HG2 GLN A 141      24.170   2.196 -13.886  1.00 83.85           H  
ATOM   2108  HG3 GLN A 141      25.538   3.293 -14.108  1.00 83.85           H  
ATOM   2109  CD  GLN A 141      25.007   2.173 -15.850  1.00 83.85           C  
ATOM   2110  NE2 GLN A 141      26.042   1.362 -15.816  1.00 83.85           N  
ATOM   2111 HE21 GLN A 141      26.558   1.217 -14.961  1.00 83.85           H  
ATOM   2112 HE22 GLN A 141      26.238   0.881 -16.682  1.00 83.85           H  
ATOM   2113  OE1 GLN A 141      24.402   2.288 -16.900  1.00 83.85           O  
ATOM   2114  N   ASP A 142      21.247   6.016 -13.807  1.00 84.58           N  
ATOM   2115  H   ASP A 142      20.896   5.111 -13.530  1.00 84.58           H  
ATOM   2116  CA  ASP A 142      20.258   7.066 -14.070  1.00 84.58           C  
ATOM   2117  HA  ASP A 142      20.777   8.013 -14.219  1.00 84.58           H  
ATOM   2118  C   ASP A 142      19.357   7.268 -12.836  1.00 84.58           C  
ATOM   2119  CB  ASP A 142      19.484   6.748 -15.364  1.00 84.58           C  
ATOM   2120  HB2 ASP A 142      18.529   7.273 -15.353  1.00 84.58           H  
ATOM   2121  HB3 ASP A 142      19.268   5.681 -15.409  1.00 84.58           H  
ATOM   2122  O   ASP A 142      18.123   7.279 -12.913  1.00 84.58           O  
ATOM   2123  CG  ASP A 142      20.199   7.203 -16.641  1.00 84.58           C  
ATOM   2124  OD1 ASP A 142      20.672   8.364 -16.662  1.00 84.58           O  
ATOM   2125  OD2 ASP A 142      20.118   6.467 -17.646  1.00 84.58           O  
ATOM   2126  N   TRP A 143      19.981   7.417 -11.661  1.00 82.18           N  
ATOM   2127  H   TRP A 143      20.984   7.299 -11.665  1.00 82.18           H  
ATOM   2128  CA  TRP A 143      19.303   7.432 -10.353  1.00 82.18           C  
ATOM   2129  HA  TRP A 143      18.851   6.459 -10.165  1.00 82.18           H  
ATOM   2130  C   TRP A 143      18.164   8.457 -10.298  1.00 82.18           C  
ATOM   2131  CB  TRP A 143      20.355   7.681  -9.258  1.00 82.18           C  
ATOM   2132  HB2 TRP A 143      20.930   6.767  -9.113  1.00 82.18           H  
ATOM   2133  HB3 TRP A 143      21.047   8.449  -9.604  1.00 82.18           H  
ATOM   2134  O   TRP A 143      17.029   8.131  -9.957  1.00 82.18           O  
ATOM   2135  CG  TRP A 143      19.812   8.140  -7.938  1.00 82.18           C  
ATOM   2136  CD1 TRP A 143      19.459   7.363  -6.891  1.00 82.18           C  
ATOM   2137  HD1 TRP A 143      19.561   6.289  -6.838  1.00 82.18           H  
ATOM   2138  CD2 TRP A 143      19.563   9.511  -7.504  1.00 82.18           C  
ATOM   2139  CE2 TRP A 143      18.930   9.484  -6.231  1.00 82.18           C  
ATOM   2140  CE3 TRP A 143      19.834  10.782  -8.047  1.00 82.18           C  
ATOM   2141  HE3 TRP A 143      20.385  10.854  -8.974  1.00 82.18           H  
ATOM   2142  NE1 TRP A 143      18.936   8.157  -5.892  1.00 82.18           N  
ATOM   2143  HE1 TRP A 143      18.510   7.814  -5.043  1.00 82.18           H  
ATOM   2144  CH2 TRP A 143      18.733  11.890  -6.172  1.00 82.18           C  
ATOM   2145  HH2 TRP A 143      18.416  12.803  -5.689  1.00 82.18           H  
ATOM   2146  CZ2 TRP A 143      18.482  10.646  -5.584  1.00 82.18           C  
ATOM   2147  HZ2 TRP A 143      17.980  10.600  -4.628  1.00 82.18           H  
ATOM   2148  CZ3 TRP A 143      19.445  11.953  -7.378  1.00 82.18           C  
ATOM   2149  HZ3 TRP A 143      19.714  12.911  -7.797  1.00 82.18           H  
ATOM   2150  N   CYS A 144      18.431   9.689 -10.732  1.00 79.30           N  
ATOM   2151  H   CYS A 144      19.380   9.897 -11.009  1.00 79.30           H  
ATOM   2152  CA  CYS A 144      17.435  10.755 -10.694  1.00 79.30           C  
ATOM   2153  HA  CYS A 144      17.071  10.854  -9.671  1.00 79.30           H  
ATOM   2154  C   CYS A 144      16.223  10.445 -11.586  1.00 79.30           C  
ATOM   2155  CB  CYS A 144      18.114  12.067 -11.101  1.00 79.30           C  
ATOM   2156  HB2 CYS A 144      18.822  12.350 -10.321  1.00 79.30           H  
ATOM   2157  HB3 CYS A 144      18.672  11.911 -12.024  1.00 79.30           H  
ATOM   2158  O   CYS A 144      15.080  10.627 -11.167  1.00 79.30           O  
ATOM   2159  SG  CYS A 144      16.989  13.455 -11.374  1.00 79.30           S  
ATOM   2160  N   LYS A 145      16.452   9.948 -12.808  1.00 78.55           N  
ATOM   2161  H   LYS A 145      17.400   9.694 -13.047  1.00 78.55           H  
ATOM   2162  CA  LYS A 145      15.380   9.642 -13.768  1.00 78.55           C  
ATOM   2163  HA  LYS A 145      14.672  10.470 -13.813  1.00 78.55           H  
ATOM   2164  C   LYS A 145      14.573   8.413 -13.367  1.00 78.55           C  
ATOM   2165  CB  LYS A 145      15.951   9.445 -15.169  1.00 78.55           C  
ATOM   2166  HB2 LYS A 145      16.781   8.739 -15.126  1.00 78.55           H  
ATOM   2167  HB3 LYS A 145      15.174   9.018 -15.804  1.00 78.55           H  
ATOM   2168  O   LYS A 145      13.359   8.423 -13.524  1.00 78.55           O  
ATOM   2169  CG  LYS A 145      16.411  10.764 -15.795  1.00 78.55           C  
ATOM   2170  HG2 LYS A 145      15.568  11.450 -15.879  1.00 78.55           H  
ATOM   2171  HG3 LYS A 145      17.191  11.217 -15.182  1.00 78.55           H  
ATOM   2172  CD  LYS A 145      16.968  10.452 -17.183  1.00 78.55           C  
ATOM   2173  HD2 LYS A 145      17.777   9.729 -17.073  1.00 78.55           H  
ATOM   2174  HD3 LYS A 145      16.185  10.008 -17.798  1.00 78.55           H  
ATOM   2175  CE  LYS A 145      17.506  11.707 -17.862  1.00 78.55           C  
ATOM   2176  HE2 LYS A 145      18.159  12.225 -17.160  1.00 78.55           H  
ATOM   2177  HE3 LYS A 145      16.675  12.366 -18.112  1.00 78.55           H  
ATOM   2178  NZ  LYS A 145      18.270  11.319 -19.070  1.00 78.55           N  
ATOM   2179  HZ1 LYS A 145      18.678  12.124 -19.522  1.00 78.55           H  
ATOM   2180  HZ2 LYS A 145      19.012  10.688 -18.803  1.00 78.55           H  
ATOM   2181  HZ3 LYS A 145      17.678  10.822 -19.720  1.00 78.55           H  
ATOM   2182  N   SER A 146      15.223   7.383 -12.833  1.00 77.97           N  
ATOM   2183  H   SER A 146      16.228   7.435 -12.750  1.00 77.97           H  
ATOM   2184  CA  SER A 146      14.533   6.169 -12.379  1.00 77.97           C  
ATOM   2185  HA  SER A 146      13.895   5.810 -13.186  1.00 77.97           H  
ATOM   2186  C   SER A 146      13.607   6.457 -11.196  1.00 77.97           C  
ATOM   2187  CB  SER A 146      15.533   5.052 -12.069  1.00 77.97           C  
ATOM   2188  HB2 SER A 146      16.003   4.735 -13.000  1.00 77.97           H  
ATOM   2189  HB3 SER A 146      14.995   4.200 -11.654  1.00 77.97           H  
ATOM   2190  O   SER A 146      12.436   6.080 -11.220  1.00 77.97           O  
ATOM   2191  OG  SER A 146      16.546   5.456 -11.167  1.00 77.97           O  
ATOM   2192  HG  SER A 146      17.162   6.025 -11.634  1.00 77.97           H  
ATOM   2193  N   ILE A 147      14.068   7.242 -10.219  1.00 75.56           N  
ATOM   2194  H   ILE A 147      15.050   7.477 -10.211  1.00 75.56           H  
ATOM   2195  CA  ILE A 147      13.229   7.639  -9.084  1.00 75.56           C  
ATOM   2196  HA  ILE A 147      12.744   6.747  -8.687  1.00 75.56           H  
ATOM   2197  C   ILE A 147      12.115   8.596  -9.510  1.00 75.56           C  
ATOM   2198  CB  ILE A 147      14.099   8.249  -7.974  1.00 75.56           C  
ATOM   2199  HB  ILE A 147      14.687   9.071  -8.382  1.00 75.56           H  
ATOM   2200  O   ILE A 147      10.964   8.422  -9.119  1.00 75.56           O  
ATOM   2201  CG1 ILE A 147      15.042   7.168  -7.422  1.00 75.56           C  
ATOM   2202 HG12 ILE A 147      15.698   6.815  -8.217  1.00 75.56           H  
ATOM   2203 HG13 ILE A 147      14.466   6.317  -7.058  1.00 75.56           H  
ATOM   2204  CG2 ILE A 147      13.213   8.790  -6.846  1.00 75.56           C  
ATOM   2205 HG21 ILE A 147      12.554   9.575  -7.214  1.00 75.56           H  
ATOM   2206 HG22 ILE A 147      12.618   7.963  -6.458  1.00 75.56           H  
ATOM   2207 HG23 ILE A 147      13.817   9.225  -6.050  1.00 75.56           H  
ATOM   2208  CD1 ILE A 147      15.916   7.684  -6.290  1.00 75.56           C  
ATOM   2209 HD11 ILE A 147      16.331   8.656  -6.555  1.00 75.56           H  
ATOM   2210 HD12 ILE A 147      15.346   7.760  -5.364  1.00 75.56           H  
ATOM   2211 HD13 ILE A 147      16.720   6.962  -6.142  1.00 75.56           H  
ATOM   2212  N   SER A 148      12.431   9.616 -10.310  1.00 69.89           N  
ATOM   2213  H   SER A 148      13.390   9.725 -10.608  1.00 69.89           H  
ATOM   2214  CA  SER A 148      11.426  10.597 -10.732  1.00 69.89           C  
ATOM   2215  HA  SER A 148      10.903  10.929  -9.835  1.00 69.89           H  
ATOM   2216  C   SER A 148      10.371  10.007 -11.664  1.00 69.89           C  
ATOM   2217  CB  SER A 148      12.062  11.819 -11.395  1.00 69.89           C  
ATOM   2218  HB2 SER A 148      11.274  12.425 -11.842  1.00 69.89           H  
ATOM   2219  HB3 SER A 148      12.600  12.406 -10.651  1.00 69.89           H  
ATOM   2220  O   SER A 148       9.192  10.315 -11.513  1.00 69.89           O  
ATOM   2221  OG  SER A 148      12.941  11.469 -12.428  1.00 69.89           O  
ATOM   2222  HG  SER A 148      13.753  11.178 -12.007  1.00 69.89           H  
ATOM   2223  N   GLY A 149      10.778   9.126 -12.580  1.00 68.55           N  
ATOM   2224  H   GLY A 149      11.769   8.955 -12.675  1.00 68.55           H  
ATOM   2225  CA  GLY A 149       9.888   8.404 -13.489  1.00 68.55           C  
ATOM   2226  HA2 GLY A 149       9.256   9.114 -14.021  1.00 68.55           H  
ATOM   2227  HA3 GLY A 149      10.494   7.859 -14.214  1.00 68.55           H  
ATOM   2228  C   GLY A 149       8.985   7.394 -12.784  1.00 68.55           C  
ATOM   2229  O   GLY A 149       7.974   6.990 -13.346  1.00 68.55           O  
ATOM   2230  N   THR A 150       9.314   7.031 -11.542  1.00 65.05           N  
ATOM   2231  H   THR A 150      10.176   7.380 -11.149  1.00 65.05           H  
ATOM   2232  CA  THR A 150       8.450   6.206 -10.696  1.00 65.05           C  
ATOM   2233  HA  THR A 150       8.087   5.359 -11.279  1.00 65.05           H  
ATOM   2234  C   THR A 150       7.222   6.980 -10.206  1.00 65.05           C  
ATOM   2235  CB  THR A 150       9.258   5.656  -9.512  1.00 65.05           C  
ATOM   2236  HB  THR A 150       9.656   6.468  -8.903  1.00 65.05           H  
ATOM   2237  O   THR A 150       6.197   6.376  -9.906  1.00 65.05           O  
ATOM   2238  CG2 THR A 150       8.421   4.772  -8.616  1.00 65.05           C  
ATOM   2239 HG21 THR A 150       7.713   5.369  -8.040  1.00 65.05           H  
ATOM   2240 HG22 THR A 150       7.878   4.058  -9.236  1.00 65.05           H  
ATOM   2241 HG23 THR A 150       9.082   4.262  -7.916  1.00 65.05           H  
ATOM   2242  OG1 THR A 150      10.315   4.835  -9.957  1.00 65.05           O  
ATOM   2243  HG1 THR A 150      10.984   5.359 -10.404  1.00 65.05           H  
ATOM   2244  N   ILE A 151       7.285   8.314 -10.132  1.00 67.95           N  
ATOM   2245  H   ILE A 151       8.099   8.792 -10.490  1.00 67.95           H  
ATOM   2246  CA  ILE A 151       6.144   9.122  -9.696  1.00 67.95           C  
ATOM   2247  HA  ILE A 151       5.571   8.519  -8.992  1.00 67.95           H  
ATOM   2248  C   ILE A 151       5.268   9.469 -10.904  1.00 67.95           C  
ATOM   2249  CB  ILE A 151       6.576  10.371  -8.910  1.00 67.95           C  
ATOM   2250  HB  ILE A 151       7.192  11.007  -9.546  1.00 67.95           H  
ATOM   2251  O   ILE A 151       5.709  10.206 -11.791  1.00 67.95           O  
ATOM   2252  CG1 ILE A 151       7.412   9.913  -7.696  1.00 67.95           C  
ATOM   2253 HG12 ILE A 151       8.366   9.515  -8.041  1.00 67.95           H  
ATOM   2254 HG13 ILE A 151       6.882   9.116  -7.174  1.00 67.95           H  
ATOM   2255  CG2 ILE A 151       5.322  11.169  -8.482  1.00 67.95           C  
ATOM   2256 HG21 ILE A 151       4.699  10.577  -7.812  1.00 67.95           H  
ATOM   2257 HG22 ILE A 151       4.734  11.457  -9.353  1.00 67.95           H  
ATOM   2258 HG23 ILE A 151       5.608  12.099  -7.989  1.00 67.95           H  
ATOM   2259  CD1 ILE A 151       7.698  11.026  -6.696  1.00 67.95           C  
ATOM   2260 HD11 ILE A 151       6.761  11.398  -6.282  1.00 67.95           H  
ATOM   2261 HD12 ILE A 151       8.240  11.838  -7.179  1.00 67.95           H  
ATOM   2262 HD13 ILE A 151       8.257  10.612  -5.857  1.00 67.95           H  
ATOM   2263  N   PRO A 152       4.006   9.012 -10.937  1.00 64.67           N  
ATOM   2264  CA  PRO A 152       3.086   9.380 -12.001  1.00 64.67           C  
ATOM   2265  HA  PRO A 152       3.545   9.172 -12.967  1.00 64.67           H  
ATOM   2266  C   PRO A 152       2.757  10.875 -11.918  1.00 64.67           C  
ATOM   2267  CB  PRO A 152       1.868   8.471 -11.832  1.00 64.67           C  
ATOM   2268  HB2 PRO A 152       0.935   8.964 -12.107  1.00 64.67           H  
ATOM   2269  HB3 PRO A 152       2.006   7.565 -12.423  1.00 64.67           H  
ATOM   2270  O   PRO A 152       2.555  11.442 -10.839  1.00 64.67           O  
ATOM   2271  CG  PRO A 152       1.884   8.141 -10.345  1.00 64.67           C  
ATOM   2272  HG2 PRO A 152       1.401   7.195 -10.100  1.00 64.67           H  
ATOM   2273  HG3 PRO A 152       1.374   8.955  -9.830  1.00 64.67           H  
ATOM   2274  CD  PRO A 152       3.350   8.178  -9.943  1.00 64.67           C  
ATOM   2275  HD2 PRO A 152       3.435   8.609  -8.945  1.00 64.67           H  
ATOM   2276  HD3 PRO A 152       3.779   7.176  -9.952  1.00 64.67           H  
ATOM   2277  N   LYS A 153       2.678  11.531 -13.078  1.00 67.43           N  
ATOM   2278  H   LYS A 153       2.738  10.983 -13.924  1.00 67.43           H  
ATOM   2279  CA  LYS A 153       2.434  12.982 -13.174  1.00 67.43           C  
ATOM   2280  HA  LYS A 153       3.200  13.507 -12.604  1.00 67.43           H  
ATOM   2281  C   LYS A 153       1.093  13.379 -12.556  1.00 67.43           C  
ATOM   2282  CB  LYS A 153       2.492  13.422 -14.643  1.00 67.43           C  
ATOM   2283  HB2 LYS A 153       1.781  12.836 -15.224  1.00 67.43           H  
ATOM   2284  HB3 LYS A 153       2.202  14.472 -14.702  1.00 67.43           H  
ATOM   2285  O   LYS A 153       0.933  14.495 -12.077  1.00 67.43           O  
ATOM   2286  CG  LYS A 153       3.899  13.268 -15.235  1.00 67.43           C  
ATOM   2287  HG2 LYS A 153       4.605  13.840 -14.633  1.00 67.43           H  
ATOM   2288  HG3 LYS A 153       4.192  12.218 -15.217  1.00 67.43           H  
ATOM   2289  CD  LYS A 153       3.943  13.772 -16.682  1.00 67.43           C  
ATOM   2290  HD2 LYS A 153       3.653  14.823 -16.704  1.00 67.43           H  
ATOM   2291  HD3 LYS A 153       3.248  13.190 -17.287  1.00 67.43           H  
ATOM   2292  CE  LYS A 153       5.369  13.612 -17.220  1.00 67.43           C  
ATOM   2293  HE2 LYS A 153       6.050  14.147 -16.557  1.00 67.43           H  
ATOM   2294  HE3 LYS A 153       5.638  12.557 -17.180  1.00 67.43           H  
ATOM   2295  NZ  LYS A 153       5.503  14.126 -18.604  1.00 67.43           N  
ATOM   2296  HZ1 LYS A 153       6.461  14.025 -18.909  1.00 67.43           H  
ATOM   2297  HZ2 LYS A 153       5.271  15.109 -18.634  1.00 67.43           H  
ATOM   2298  HZ3 LYS A 153       4.902  13.613 -19.232  1.00 67.43           H  
ATOM   2299  N   GLU A 154       0.137  12.460 -12.536  1.00 64.02           N  
ATOM   2300  H   GLU A 154       0.332  11.577 -12.986  1.00 64.02           H  
ATOM   2301  CA  GLU A 154      -1.182  12.625 -11.940  1.00 64.02           C  
ATOM   2302  HA  GLU A 154      -1.656  13.510 -12.364  1.00 64.02           H  
ATOM   2303  C   GLU A 154      -1.105  12.820 -10.423  1.00 64.02           C  
ATOM   2304  CB  GLU A 154      -2.057  11.398 -12.249  1.00 64.02           C  
ATOM   2305  HB2 GLU A 154      -1.618  10.506 -11.803  1.00 64.02           H  
ATOM   2306  HB3 GLU A 154      -3.020  11.562 -11.764  1.00 64.02           H  
ATOM   2307  O   GLU A 154      -1.881  13.604  -9.876  1.00 64.02           O  
ATOM   2308  CG  GLU A 154      -2.344  11.150 -13.741  1.00 64.02           C  
ATOM   2309  HG2 GLU A 154      -3.161  10.431 -13.806  1.00 64.02           H  
ATOM   2310  HG3 GLU A 154      -2.697  12.083 -14.180  1.00 64.02           H  
ATOM   2311  CD  GLU A 154      -1.158  10.605 -14.560  1.00 64.02           C  
ATOM   2312  OE1 GLU A 154      -1.237  10.702 -15.801  1.00 64.02           O  
ATOM   2313  OE2 GLU A 154      -0.155  10.159 -13.956  1.00 64.02           O  
ATOM   2314  N   VAL A 155      -0.155  12.152  -9.757  1.00 64.77           N  
ATOM   2315  H   VAL A 155       0.496  11.589 -10.284  1.00 64.77           H  
ATOM   2316  CA  VAL A 155       0.066  12.286  -8.311  1.00 64.77           C  
ATOM   2317  HA  VAL A 155      -0.898  12.245  -7.804  1.00 64.77           H  
ATOM   2318  C   VAL A 155       0.667  13.645  -7.979  1.00 64.77           C  
ATOM   2319  CB  VAL A 155       0.924  11.124  -7.775  1.00 64.77           C  
ATOM   2320  HB  VAL A 155       1.777  10.963  -8.434  1.00 64.77           H  
ATOM   2321  O   VAL A 155       0.288  14.231  -6.973  1.00 64.77           O  
ATOM   2322  CG1 VAL A 155       1.462  11.361  -6.363  1.00 64.77           C  
ATOM   2323 HG11 VAL A 155       1.926  10.443  -6.005  1.00 64.77           H  
ATOM   2324 HG12 VAL A 155       2.219  12.145  -6.373  1.00 64.77           H  
ATOM   2325 HG13 VAL A 155       0.656  11.636  -5.683  1.00 64.77           H  
ATOM   2326  CG2 VAL A 155       0.077   9.846  -7.728  1.00 64.77           C  
ATOM   2327 HG21 VAL A 155       0.707   8.995  -7.472  1.00 64.77           H  
ATOM   2328 HG22 VAL A 155      -0.399   9.662  -8.692  1.00 64.77           H  
ATOM   2329 HG23 VAL A 155      -0.702   9.944  -6.971  1.00 64.77           H  
ATOM   2330  N   LEU A 156       1.508  14.210  -8.851  1.00 68.64           N  
ATOM   2331  H   LEU A 156       1.753  13.691  -9.682  1.00 68.64           H  
ATOM   2332  CA  LEU A 156       2.091  15.546  -8.655  1.00 68.64           C  
ATOM   2333  HA  LEU A 156       2.586  15.571  -7.684  1.00 68.64           H  
ATOM   2334  C   LEU A 156       1.048  16.676  -8.618  1.00 68.64           C  
ATOM   2335  CB  LEU A 156       3.140  15.823  -9.746  1.00 68.64           C  
ATOM   2336  HB2 LEU A 156       2.651  15.788 -10.719  1.00 68.64           H  
ATOM   2337  HB3 LEU A 156       3.514  16.838  -9.610  1.00 68.64           H  
ATOM   2338  O   LEU A 156       1.351  17.764  -8.138  1.00 68.64           O  
ATOM   2339  CG  LEU A 156       4.342  14.863  -9.751  1.00 68.64           C  
ATOM   2340  HG  LEU A 156       3.995  13.839  -9.889  1.00 68.64           H  
ATOM   2341  CD1 LEU A 156       5.267  15.216 -10.916  1.00 68.64           C  
ATOM   2342 HD11 LEU A 156       6.080  14.492 -10.967  1.00 68.64           H  
ATOM   2343 HD12 LEU A 156       4.711  15.181 -11.853  1.00 68.64           H  
ATOM   2344 HD13 LEU A 156       5.679  16.216 -10.779  1.00 68.64           H  
ATOM   2345  CD2 LEU A 156       5.151  14.952  -8.454  1.00 68.64           C  
ATOM   2346 HD21 LEU A 156       4.571  14.545  -7.626  1.00 68.64           H  
ATOM   2347 HD22 LEU A 156       6.067  14.371  -8.551  1.00 68.64           H  
ATOM   2348 HD23 LEU A 156       5.407  15.990  -8.242  1.00 68.64           H  
ATOM   2349  N   ASN A 157      -0.177  16.423  -9.088  1.00 70.77           N  
ATOM   2350  H   ASN A 157      -0.357  15.501  -9.458  1.00 70.77           H  
ATOM   2351  CA  ASN A 157      -1.289  17.373  -9.002  1.00 70.77           C  
ATOM   2352  HA  ASN A 157      -0.892  18.385  -9.087  1.00 70.77           H  
ATOM   2353  C   ASN A 157      -2.043  17.312  -7.659  1.00 70.77           C  
ATOM   2354  CB  ASN A 157      -2.245  17.127 -10.178  1.00 70.77           C  
ATOM   2355  HB2 ASN A 157      -2.641  16.114 -10.107  1.00 70.77           H  
ATOM   2356  HB3 ASN A 157      -3.079  17.826 -10.114  1.00 70.77           H  
ATOM   2357  O   ASN A 157      -3.003  18.061  -7.469  1.00 70.77           O  
ATOM   2358  CG  ASN A 157      -1.592  17.330 -11.531  1.00 70.77           C  
ATOM   2359  ND2 ASN A 157      -1.897  16.483 -12.484  1.00 70.77           N  
ATOM   2360 HD21 ASN A 157      -1.329  16.570 -13.315  1.00 70.77           H  
ATOM   2361 HD22 ASN A 157      -2.398  15.639 -12.246  1.00 70.77           H  
ATOM   2362  OD1 ASN A 157      -0.834  18.252 -11.770  1.00 70.77           O  
ATOM   2363  N   LEU A 158      -1.675  16.397  -6.757  1.00 70.16           N  
ATOM   2364  H   LEU A 158      -0.862  15.828  -6.948  1.00 70.16           H  
ATOM   2365  CA  LEU A 158      -2.265  16.297  -5.425  1.00 70.16           C  
ATOM   2366  HA  LEU A 158      -3.337  16.476  -5.506  1.00 70.16           H  
ATOM   2367  C   LEU A 158      -1.714  17.385  -4.489  1.00 70.16           C  
ATOM   2368  CB  LEU A 158      -2.055  14.883  -4.851  1.00 70.16           C  
ATOM   2369  HB2 LEU A 158      -0.986  14.716  -4.723  1.00 70.16           H  
ATOM   2370  HB3 LEU A 158      -2.518  14.856  -3.864  1.00 70.16           H  
ATOM   2371  O   LEU A 158      -0.673  17.990  -4.742  1.00 70.16           O  
ATOM   2372  CG  LEU A 158      -2.655  13.727  -5.674  1.00 70.16           C  
ATOM   2373  HG  LEU A 158      -2.239  13.728  -6.681  1.00 70.16           H  
ATOM   2374  CD1 LEU A 158      -2.325  12.391  -5.008  1.00 70.16           C  
ATOM   2375 HD11 LEU A 158      -1.252  12.326  -4.831  1.00 70.16           H  
ATOM   2376 HD12 LEU A 158      -2.840  12.308  -4.050  1.00 70.16           H  
ATOM   2377 HD13 LEU A 158      -2.630  11.566  -5.653  1.00 70.16           H  
ATOM   2378  CD2 LEU A 158      -4.179  13.821  -5.784  1.00 70.16           C  
ATOM   2379 HD21 LEU A 158      -4.557  12.947  -6.315  1.00 70.16           H  
ATOM   2380 HD22 LEU A 158      -4.625  13.857  -4.790  1.00 70.16           H  
ATOM   2381 HD23 LEU A 158      -4.452  14.715  -6.345  1.00 70.16           H  
ATOM   2382  N   GLY A 159      -2.425  17.644  -3.391  1.00 74.38           N  
ATOM   2383  H   GLY A 159      -3.203  17.046  -3.154  1.00 74.38           H  
ATOM   2384  CA  GLY A 159      -1.958  18.557  -2.352  1.00 74.38           C  
ATOM   2385  HA2 GLY A 159      -1.667  19.502  -2.811  1.00 74.38           H  
ATOM   2386  HA3 GLY A 159      -2.765  18.745  -1.644  1.00 74.38           H  
ATOM   2387  C   GLY A 159      -0.761  17.992  -1.583  1.00 74.38           C  
ATOM   2388  O   GLY A 159      -0.510  16.787  -1.578  1.00 74.38           O  
ATOM   2389  N   VAL A 160      -0.030  18.871  -0.890  1.00 79.10           N  
ATOM   2390  H   VAL A 160      -0.280  19.848  -0.951  1.00 79.10           H  
ATOM   2391  CA  VAL A 160       1.197  18.516  -0.145  1.00 79.10           C  
ATOM   2392  HA  VAL A 160       1.927  18.112  -0.848  1.00 79.10           H  
ATOM   2393  C   VAL A 160       0.946  17.429   0.903  1.00 79.10           C  
ATOM   2394  CB  VAL A 160       1.816  19.761   0.523  1.00 79.10           C  
ATOM   2395  HB  VAL A 160       1.096  20.187   1.222  1.00 79.10           H  
ATOM   2396  O   VAL A 160       1.781  16.551   1.087  1.00 79.10           O  
ATOM   2397  CG1 VAL A 160       3.103  19.434   1.291  1.00 79.10           C  
ATOM   2398 HG11 VAL A 160       2.888  18.788   2.142  1.00 79.10           H  
ATOM   2399 HG12 VAL A 160       3.809  18.925   0.634  1.00 79.10           H  
ATOM   2400 HG13 VAL A 160       3.563  20.346   1.672  1.00 79.10           H  
ATOM   2401  CG2 VAL A 160       2.162  20.831  -0.524  1.00 79.10           C  
ATOM   2402 HG21 VAL A 160       2.629  21.687  -0.037  1.00 79.10           H  
ATOM   2403 HG22 VAL A 160       2.854  20.419  -1.258  1.00 79.10           H  
ATOM   2404 HG23 VAL A 160       1.263  21.178  -1.033  1.00 79.10           H  
ATOM   2405  N   GLU A 161      -0.215  17.440   1.560  1.00 73.01           N  
ATOM   2406  H   GLU A 161      -0.887  18.167   1.362  1.00 73.01           H  
ATOM   2407  CA  GLU A 161      -0.580  16.401   2.529  1.00 73.01           C  
ATOM   2408  HA  GLU A 161       0.179  16.355   3.310  1.00 73.01           H  
ATOM   2409  C   GLU A 161      -0.657  15.014   1.871  1.00 73.01           C  
ATOM   2410  CB  GLU A 161      -1.924  16.769   3.169  1.00 73.01           C  
ATOM   2411  HB2 GLU A 161      -1.891  17.805   3.506  1.00 73.01           H  
ATOM   2412  HB3 GLU A 161      -2.709  16.674   2.418  1.00 73.01           H  
ATOM   2413  O   GLU A 161      -0.073  14.049   2.364  1.00 73.01           O  
ATOM   2414  CG  GLU A 161      -2.242  15.867   4.370  1.00 73.01           C  
ATOM   2415  HG2 GLU A 161      -2.019  14.831   4.116  1.00 73.01           H  
ATOM   2416  HG3 GLU A 161      -1.600  16.150   5.204  1.00 73.01           H  
ATOM   2417  CD  GLU A 161      -3.711  15.955   4.789  1.00 73.01           C  
ATOM   2418  OE1 GLU A 161      -4.241  14.885   5.181  1.00 73.01           O  
ATOM   2419  OE2 GLU A 161      -4.292  17.058   4.669  1.00 73.01           O  
ATOM   2420  N   GLN A 162      -1.322  14.910   0.718  1.00 67.80           N  
ATOM   2421  H   GLN A 162      -1.732  15.737   0.309  1.00 67.80           H  
ATOM   2422  CA  GLN A 162      -1.428  13.645  -0.009  1.00 67.80           C  
ATOM   2423  HA  GLN A 162      -1.740  12.858   0.677  1.00 67.80           H  
ATOM   2424  C   GLN A 162      -0.097  13.224  -0.623  1.00 67.80           C  
ATOM   2425  CB  GLN A 162      -2.463  13.766  -1.122  1.00 67.80           C  
ATOM   2426  HB2 GLN A 162      -2.169  14.582  -1.782  1.00 67.80           H  
ATOM   2427  HB3 GLN A 162      -2.445  12.844  -1.704  1.00 67.80           H  
ATOM   2428  O   GLN A 162       0.218  12.038  -0.642  1.00 67.80           O  
ATOM   2429  CG  GLN A 162      -3.892  13.967  -0.601  1.00 67.80           C  
ATOM   2430  HG2 GLN A 162      -3.933  13.849   0.482  1.00 67.80           H  
ATOM   2431  HG3 GLN A 162      -4.507  13.175  -1.029  1.00 67.80           H  
ATOM   2432  CD  GLN A 162      -4.507  15.315  -0.969  1.00 67.80           C  
ATOM   2433  NE2 GLN A 162      -5.812  15.386  -1.079  1.00 67.80           N  
ATOM   2434 HE21 GLN A 162      -6.359  14.553  -0.912  1.00 67.80           H  
ATOM   2435 HE22 GLN A 162      -6.222  16.303  -1.184  1.00 67.80           H  
ATOM   2436  OE1 GLN A 162      -3.848  16.322  -1.182  1.00 67.80           O  
ATOM   2437  N   LEU A 163       0.705  14.176  -1.100  1.00 72.84           N  
ATOM   2438  H   LEU A 163       0.377  15.131  -1.098  1.00 72.84           H  
ATOM   2439  CA  LEU A 163       2.060  13.897  -1.569  1.00 72.84           C  
ATOM   2440  HA  LEU A 163       2.022  13.116  -2.328  1.00 72.84           H  
ATOM   2441  C   LEU A 163       2.942  13.364  -0.433  1.00 72.84           C  
ATOM   2442  CB  LEU A 163       2.662  15.170  -2.178  1.00 72.84           C  
ATOM   2443  HB2 LEU A 163       3.728  15.004  -2.331  1.00 72.84           H  
ATOM   2444  HB3 LEU A 163       2.554  15.982  -1.460  1.00 72.84           H  
ATOM   2445  O   LEU A 163       3.697  12.420  -0.647  1.00 72.84           O  
ATOM   2446  CG  LEU A 163       2.054  15.603  -3.520  1.00 72.84           C  
ATOM   2447  HG  LEU A 163       0.973  15.708  -3.432  1.00 72.84           H  
ATOM   2448  CD1 LEU A 163       2.649  16.948  -3.935  1.00 72.84           C  
ATOM   2449 HD11 LEU A 163       2.410  17.697  -3.179  1.00 72.84           H  
ATOM   2450 HD12 LEU A 163       3.731  16.870  -4.041  1.00 72.84           H  
ATOM   2451 HD13 LEU A 163       2.206  17.268  -4.878  1.00 72.84           H  
ATOM   2452  CD2 LEU A 163       2.367  14.598  -4.624  1.00 72.84           C  
ATOM   2453 HD21 LEU A 163       2.058  15.031  -5.576  1.00 72.84           H  
ATOM   2454 HD22 LEU A 163       1.814  13.673  -4.460  1.00 72.84           H  
ATOM   2455 HD23 LEU A 163       3.438  14.403  -4.674  1.00 72.84           H  
ATOM   2456  N   SER A 164       2.801  13.893   0.784  1.00 75.53           N  
ATOM   2457  H   SER A 164       2.213  14.709   0.881  1.00 75.53           H  
ATOM   2458  CA  SER A 164       3.482  13.383   1.978  1.00 75.53           C  
ATOM   2459  HA  SER A 164       4.558  13.403   1.802  1.00 75.53           H  
ATOM   2460  C   SER A 164       3.079  11.936   2.288  1.00 75.53           C  
ATOM   2461  CB  SER A 164       3.173  14.290   3.171  1.00 75.53           C  
ATOM   2462  HB2 SER A 164       3.374  15.327   2.904  1.00 75.53           H  
ATOM   2463  HB3 SER A 164       2.125  14.194   3.455  1.00 75.53           H  
ATOM   2464  O   SER A 164       3.944  11.070   2.449  1.00 75.53           O  
ATOM   2465  OG  SER A 164       3.983  13.932   4.267  1.00 75.53           O  
ATOM   2466  HG  SER A 164       4.815  14.397   4.151  1.00 75.53           H  
ATOM   2467  N   LYS A 165       1.772  11.639   2.256  1.00 67.64           N  
ATOM   2468  H   LYS A 165       1.124  12.406   2.143  1.00 67.64           H  
ATOM   2469  CA  LYS A 165       1.223  10.276   2.387  1.00 67.64           C  
ATOM   2470  HA  LYS A 165       1.553   9.842   3.332  1.00 67.64           H  
ATOM   2471  C   LYS A 165       1.727   9.341   1.283  1.00 67.64           C  
ATOM   2472  CB  LYS A 165      -0.312  10.352   2.380  1.00 67.64           C  
ATOM   2473  HB2 LYS A 165      -0.724   9.355   2.225  1.00 67.64           H  
ATOM   2474  HB3 LYS A 165      -0.640  10.971   1.546  1.00 67.64           H  
ATOM   2475  O   LYS A 165       2.125   8.210   1.552  1.00 67.64           O  
ATOM   2476  CG  LYS A 165      -0.879  10.921   3.689  1.00 67.64           C  
ATOM   2477  HG2 LYS A 165      -0.625  10.253   4.513  1.00 67.64           H  
ATOM   2478  HG3 LYS A 165      -0.442  11.900   3.886  1.00 67.64           H  
ATOM   2479  CD  LYS A 165      -2.403  11.063   3.598  1.00 67.64           C  
ATOM   2480  HD2 LYS A 165      -2.650  11.699   2.748  1.00 67.64           H  
ATOM   2481  HD3 LYS A 165      -2.851  10.082   3.444  1.00 67.64           H  
ATOM   2482  CE  LYS A 165      -2.975  11.688   4.876  1.00 67.64           C  
ATOM   2483  HE2 LYS A 165      -2.877  10.969   5.689  1.00 67.64           H  
ATOM   2484  HE3 LYS A 165      -2.393  12.574   5.131  1.00 67.64           H  
ATOM   2485  NZ  LYS A 165      -4.394  12.081   4.707  1.00 67.64           N  
ATOM   2486  HZ1 LYS A 165      -4.781  11.662   3.874  1.00 67.64           H  
ATOM   2487  HZ2 LYS A 165      -4.476  13.087   4.659  1.00 67.64           H  
ATOM   2488  HZ3 LYS A 165      -4.958  11.779   5.489  1.00 67.64           H  
ATOM   2489  N   PHE A 166       1.806   9.831   0.049  1.00 69.76           N  
ATOM   2490  H   PHE A 166       1.424  10.751  -0.123  1.00 69.76           H  
ATOM   2491  CA  PHE A 166       2.404   9.099  -1.064  1.00 69.76           C  
ATOM   2492  HA  PHE A 166       1.929   8.120  -1.120  1.00 69.76           H  
ATOM   2493  C   PHE A 166       3.911   8.866  -0.864  1.00 69.76           C  
ATOM   2494  CB  PHE A 166       2.111   9.837  -2.372  1.00 69.76           C  
ATOM   2495  HB2 PHE A 166       2.666  10.775  -2.398  1.00 69.76           H  
ATOM   2496  HB3 PHE A 166       1.049  10.077  -2.415  1.00 69.76           H  
ATOM   2497  O   PHE A 166       4.443   7.822  -1.231  1.00 69.76           O  
ATOM   2498  CG  PHE A 166       2.450   9.011  -3.592  1.00 69.76           C  
ATOM   2499  CD1 PHE A 166       3.579   9.317  -4.374  1.00 69.76           C  
ATOM   2500  HD1 PHE A 166       4.213  10.151  -4.112  1.00 69.76           H  
ATOM   2501  CD2 PHE A 166       1.629   7.924  -3.943  1.00 69.76           C  
ATOM   2502  HD2 PHE A 166       0.773   7.674  -3.334  1.00 69.76           H  
ATOM   2503  CE1 PHE A 166       3.858   8.554  -5.524  1.00 69.76           C  
ATOM   2504  HE1 PHE A 166       4.696   8.808  -6.156  1.00 69.76           H  
ATOM   2505  CE2 PHE A 166       1.932   7.142  -5.071  1.00 69.76           C  
ATOM   2506  HE2 PHE A 166       1.317   6.291  -5.323  1.00 69.76           H  
ATOM   2507  CZ  PHE A 166       3.047   7.459  -5.864  1.00 69.76           C  
ATOM   2508  HZ  PHE A 166       3.280   6.860  -6.731  1.00 69.76           H  
ATOM   2509  N   GLY A 167       4.608   9.787  -0.200  1.00 73.77           N  
ATOM   2510  H   GLY A 167       4.150  10.656   0.034  1.00 73.77           H  
ATOM   2511  CA  GLY A 167       5.988   9.590   0.233  1.00 73.77           C  
ATOM   2512  HA2 GLY A 167       6.622   9.418  -0.637  1.00 73.77           H  
ATOM   2513  HA3 GLY A 167       6.325  10.491   0.747  1.00 73.77           H  
ATOM   2514  C   GLY A 167       6.142   8.405   1.190  1.00 73.77           C  
ATOM   2515  O   GLY A 167       7.079   7.627   1.034  1.00 73.77           O  
ATOM   2516  N   LEU A 168       5.205   8.213   2.128  1.00 70.30           N  
ATOM   2517  H   LEU A 168       4.463   8.893   2.207  1.00 70.30           H  
ATOM   2518  CA  LEU A 168       5.196   7.045   3.025  1.00 70.30           C  
ATOM   2519  HA  LEU A 168       6.161   6.978   3.527  1.00 70.30           H  
ATOM   2520  C   LEU A 168       5.010   5.735   2.254  1.00 70.30           C  
ATOM   2521  CB  LEU A 168       4.074   7.173   4.076  1.00 70.30           C  
ATOM   2522  HB2 LEU A 168       4.054   6.261   4.672  1.00 70.30           H  
ATOM   2523  HB3 LEU A 168       3.112   7.233   3.568  1.00 70.30           H  
ATOM   2524  O   LEU A 168       5.668   4.739   2.552  1.00 70.30           O  
ATOM   2525  CG  LEU A 168       4.203   8.367   5.031  1.00 70.30           C  
ATOM   2526  HG  LEU A 168       4.320   9.289   4.461  1.00 70.30           H  
ATOM   2527  CD1 LEU A 168       2.946   8.480   5.891  1.00 70.30           C  
ATOM   2528 HD11 LEU A 168       2.069   8.601   5.255  1.00 70.30           H  
ATOM   2529 HD12 LEU A 168       2.813   7.584   6.497  1.00 70.30           H  
ATOM   2530 HD13 LEU A 168       3.020   9.347   6.547  1.00 70.30           H  
ATOM   2531  CD2 LEU A 168       5.404   8.196   5.961  1.00 70.30           C  
ATOM   2532 HD21 LEU A 168       5.273   7.307   6.578  1.00 70.30           H  
ATOM   2533 HD22 LEU A 168       5.484   9.071   6.605  1.00 70.30           H  
ATOM   2534 HD23 LEU A 168       6.318   8.094   5.375  1.00 70.30           H  
ATOM   2535  N   ILE A 169       4.143   5.748   1.246  1.00 67.62           N  
ATOM   2536  H   ILE A 169       3.610   6.595   1.110  1.00 67.62           H  
ATOM   2537  CA  ILE A 169       3.934   4.644   0.300  1.00 67.62           C  
ATOM   2538  HA  ILE A 169       3.617   3.757   0.848  1.00 67.62           H  
ATOM   2539  C   ILE A 169       5.257   4.288  -0.393  1.00 67.62           C  
ATOM   2540  CB  ILE A 169       2.789   5.077  -0.655  1.00 67.62           C  
ATOM   2541  HB  ILE A 169       2.848   6.162  -0.744  1.00 67.62           H  
ATOM   2542  O   ILE A 169       5.686   3.132  -0.375  1.00 67.62           O  
ATOM   2543  CG1 ILE A 169       1.431   4.830   0.029  1.00 67.62           C  
ATOM   2544 HG12 ILE A 169       1.450   5.268   1.027  1.00 67.62           H  
ATOM   2545 HG13 ILE A 169       1.274   3.757   0.136  1.00 67.62           H  
ATOM   2546  CG2 ILE A 169       2.825   4.577  -2.112  1.00 67.62           C  
ATOM   2547 HG21 ILE A 169       2.802   5.441  -2.776  1.00 67.62           H  
ATOM   2548 HG22 ILE A 169       3.729   4.019  -2.356  1.00 67.62           H  
ATOM   2549 HG23 ILE A 169       1.944   3.981  -2.348  1.00 67.62           H  
ATOM   2550  CD1 ILE A 169       0.242   5.446  -0.722  1.00 67.62           C  
ATOM   2551 HD11 ILE A 169       0.442   6.495  -0.940  1.00 67.62           H  
ATOM   2552 HD12 ILE A 169      -0.648   5.382  -0.096  1.00 67.62           H  
ATOM   2553 HD13 ILE A 169       0.048   4.913  -1.653  1.00 67.62           H  
ATOM   2554  N   ILE A 170       5.955   5.284  -0.938  1.00 74.10           N  
ATOM   2555  H   ILE A 170       5.546   6.207  -0.932  1.00 74.10           H  
ATOM   2556  CA  ILE A 170       7.214   5.078  -1.659  1.00 74.10           C  
ATOM   2557  HA  ILE A 170       7.050   4.308  -2.414  1.00 74.10           H  
ATOM   2558  C   ILE A 170       8.345   4.575  -0.740  1.00 74.10           C  
ATOM   2559  CB  ILE A 170       7.597   6.378  -2.389  1.00 74.10           C  
ATOM   2560  HB  ILE A 170       7.656   7.201  -1.677  1.00 74.10           H  
ATOM   2561  O   ILE A 170       9.116   3.674  -1.102  1.00 74.10           O  
ATOM   2562  CG1 ILE A 170       6.608   6.728  -3.520  1.00 74.10           C  
ATOM   2563 HG12 ILE A 170       6.773   6.060  -4.365  1.00 74.10           H  
ATOM   2564 HG13 ILE A 170       5.576   6.590  -3.197  1.00 74.10           H  
ATOM   2565  CG2 ILE A 170       8.961   6.152  -3.035  1.00 74.10           C  
ATOM   2566 HG21 ILE A 170       9.206   6.924  -3.765  1.00 74.10           H  
ATOM   2567 HG22 ILE A 170       8.912   5.194  -3.552  1.00 74.10           H  
ATOM   2568 HG23 ILE A 170       9.747   6.137  -2.281  1.00 74.10           H  
ATOM   2569  CD1 ILE A 170       6.774   8.180  -3.984  1.00 74.10           C  
ATOM   2570 HD11 ILE A 170       6.176   8.826  -3.342  1.00 74.10           H  
ATOM   2571 HD12 ILE A 170       6.443   8.265  -5.019  1.00 74.10           H  
ATOM   2572 HD13 ILE A 170       7.810   8.516  -3.938  1.00 74.10           H  
ATOM   2573  N   GLU A 171       8.442   5.128   0.468  1.00 73.59           N  
ATOM   2574  H   GLU A 171       7.823   5.893   0.694  1.00 73.59           H  
ATOM   2575  CA  GLU A 171       9.432   4.725   1.470  1.00 73.59           C  
ATOM   2576  HA  GLU A 171      10.436   4.787   1.049  1.00 73.59           H  
ATOM   2577  C   GLU A 171       9.224   3.308   1.971  1.00 73.59           C  
ATOM   2578  CB  GLU A 171       9.347   5.629   2.688  1.00 73.59           C  
ATOM   2579  HB2 GLU A 171       8.298   5.815   2.920  1.00 73.59           H  
ATOM   2580  HB3 GLU A 171       9.815   5.143   3.544  1.00 73.59           H  
ATOM   2581  O   GLU A 171      10.201   2.594   2.193  1.00 73.59           O  
ATOM   2582  CG  GLU A 171      10.094   6.925   2.422  1.00 73.59           C  
ATOM   2583  HG2 GLU A 171       9.700   7.384   1.516  1.00 73.59           H  
ATOM   2584  HG3 GLU A 171      11.151   6.703   2.274  1.00 73.59           H  
ATOM   2585  CD  GLU A 171       9.931   7.889   3.580  1.00 73.59           C  
ATOM   2586  OE1 GLU A 171      10.712   8.865   3.630  1.00 73.59           O  
ATOM   2587  OE2 GLU A 171       8.947   7.763   4.346  1.00 73.59           O  
ATOM   2588  N   ASN A 172       7.975   2.882   2.124  1.00 69.48           N  
ATOM   2589  H   ASN A 172       7.219   3.531   1.960  1.00 69.48           H  
ATOM   2590  CA  ASN A 172       7.663   1.548   2.616  1.00 69.48           C  
ATOM   2591  HA  ASN A 172       8.474   1.221   3.267  1.00 69.48           H  
ATOM   2592  C   ASN A 172       7.577   0.498   1.507  1.00 69.48           C  
ATOM   2593  CB  ASN A 172       6.390   1.623   3.462  1.00 69.48           C  
ATOM   2594  HB2 ASN A 172       5.606   2.147   2.916  1.00 69.48           H  
ATOM   2595  HB3 ASN A 172       6.025   0.619   3.678  1.00 69.48           H  
ATOM   2596  O   ASN A 172       7.631  -0.691   1.823  1.00 69.48           O  
ATOM   2597  CG  ASN A 172       6.673   2.307   4.784  1.00 69.48           C  
ATOM   2598  ND2 ASN A 172       6.097   3.455   5.027  1.00 69.48           N  
ATOM   2599 HD21 ASN A 172       5.626   3.930   4.271  1.00 69.48           H  
ATOM   2600 HD22 ASN A 172       6.315   3.915   5.899  1.00 69.48           H  
ATOM   2601  OD1 ASN A 172       7.425   1.802   5.604  1.00 69.48           O  
ATOM   2602  N   GLY A 173       7.478   0.923   0.244  1.00 68.65           N  
ATOM   2603  H   GLY A 173       7.319   1.907   0.084  1.00 68.65           H  
ATOM   2604  CA  GLY A 173       7.429   0.032  -0.907  1.00 68.65           C  
ATOM   2605  HA2 GLY A 173       6.645  -0.708  -0.742  1.00 68.65           H  
ATOM   2606  HA3 GLY A 173       7.172   0.598  -1.802  1.00 68.65           H  
ATOM   2607  C   GLY A 173       8.742  -0.703  -1.158  1.00 68.65           C  
ATOM   2608  O   GLY A 173       9.820  -0.278  -0.725  1.00 68.65           O  
ATOM   2609  N   ARG A 174       8.651  -1.817  -1.884  1.00 71.07           N  
ATOM   2610  H   ARG A 174       7.741  -2.088  -2.228  1.00 71.07           H  
ATOM   2611  CA  ARG A 174       9.807  -2.591  -2.337  1.00 71.07           C  
ATOM   2612  HA  ARG A 174      10.493  -2.722  -1.500  1.00 71.07           H  
ATOM   2613  C   ARG A 174      10.535  -1.837  -3.444  1.00 71.07           C  
ATOM   2614  CB  ARG A 174       9.319  -3.971  -2.797  1.00 71.07           C  
ATOM   2615  HB2 ARG A 174       8.810  -4.456  -1.964  1.00 71.07           H  
ATOM   2616  HB3 ARG A 174       8.604  -3.848  -3.610  1.00 71.07           H  
ATOM   2617  O   ARG A 174       9.893  -1.266  -4.318  1.00 71.07           O  
ATOM   2618  CG  ARG A 174      10.463  -4.876  -3.271  1.00 71.07           C  
ATOM   2619  HG2 ARG A 174      10.918  -4.454  -4.167  1.00 71.07           H  
ATOM   2620  HG3 ARG A 174      11.219  -4.961  -2.491  1.00 71.07           H  
ATOM   2621  CD  ARG A 174       9.911  -6.264  -3.594  1.00 71.07           C  
ATOM   2622  HD2 ARG A 174       9.611  -6.751  -2.666  1.00 71.07           H  
ATOM   2623  HD3 ARG A 174       9.034  -6.150  -4.232  1.00 71.07           H  
ATOM   2624  NE  ARG A 174      10.909  -7.094  -4.290  1.00 71.07           N  
ATOM   2625  HE  ARG A 174      11.831  -6.704  -4.423  1.00 71.07           H  
ATOM   2626  NH1 ARG A 174       9.512  -8.860  -4.725  1.00 71.07           N  
ATOM   2627 HH11 ARG A 174       8.825  -8.457  -4.104  1.00 71.07           H  
ATOM   2628 HH12 ARG A 174       9.304  -9.700  -5.246  1.00 71.07           H  
ATOM   2629  NH2 ARG A 174      11.543  -8.820  -5.635  1.00 71.07           N  
ATOM   2630 HH21 ARG A 174      11.273  -9.610  -6.203  1.00 71.07           H  
ATOM   2631 HH22 ARG A 174      12.417  -8.354  -5.833  1.00 71.07           H  
ATOM   2632  CZ  ARG A 174      10.655  -8.253  -4.871  1.00 71.07           C  
ATOM   2633  N   TRP A 175      11.863  -1.855  -3.409  1.00 76.29           N  
ATOM   2634  H   TRP A 175      12.330  -2.389  -2.689  1.00 76.29           H  
ATOM   2635  CA  TRP A 175      12.698  -1.301  -4.471  1.00 76.29           C  
ATOM   2636  HA  TRP A 175      12.064  -0.995  -5.303  1.00 76.29           H  
ATOM   2637  C   TRP A 175      13.657  -2.355  -4.997  1.00 76.29           C  
ATOM   2638  CB  TRP A 175      13.445  -0.061  -3.990  1.00 76.29           C  
ATOM   2639  HB2 TRP A 175      14.225   0.162  -4.718  1.00 76.29           H  
ATOM   2640  HB3 TRP A 175      13.926  -0.267  -3.034  1.00 76.29           H  
ATOM   2641  O   TRP A 175      14.159  -3.178  -4.230  1.00 76.29           O  
ATOM   2642  CG  TRP A 175      12.602   1.163  -3.862  1.00 76.29           C  
ATOM   2643  CD1 TRP A 175      11.655   1.384  -2.931  1.00 76.29           C  
ATOM   2644  HD1 TRP A 175      11.367   0.636  -2.209  1.00 76.29           H  
ATOM   2645  CD2 TRP A 175      12.538   2.302  -4.764  1.00 76.29           C  
ATOM   2646  CE2 TRP A 175      11.618   3.249  -4.229  1.00 76.29           C  
ATOM   2647  CE3 TRP A 175      13.147   2.613  -5.996  1.00 76.29           C  
ATOM   2648  HE3 TRP A 175      13.804   1.890  -6.457  1.00 76.29           H  
ATOM   2649  NE1 TRP A 175      11.088   2.634  -3.111  1.00 76.29           N  
ATOM   2650  HE1 TRP A 175      10.284   2.982  -2.609  1.00 76.29           H  
ATOM   2651  CH2 TRP A 175      12.003   4.761  -6.083  1.00 76.29           C  
ATOM   2652  HH2 TRP A 175      11.792   5.686  -6.599  1.00 76.29           H  
ATOM   2653  CZ2 TRP A 175      11.392   4.480  -4.857  1.00 76.29           C  
ATOM   2654  HZ2 TRP A 175      10.743   5.229  -4.428  1.00 76.29           H  
ATOM   2655  CZ3 TRP A 175      12.872   3.823  -6.655  1.00 76.29           C  
ATOM   2656  HZ3 TRP A 175      13.325   4.033  -7.613  1.00 76.29           H  
ATOM   2657  N   VAL A 176      13.901  -2.325  -6.300  1.00 76.59           N  
ATOM   2658  H   VAL A 176      13.420  -1.640  -6.865  1.00 76.59           H  
ATOM   2659  CA  VAL A 176      14.796  -3.249  -6.997  1.00 76.59           C  
ATOM   2660  HA  VAL A 176      15.378  -3.804  -6.261  1.00 76.59           H  
ATOM   2661  C   VAL A 176      15.790  -2.471  -7.847  1.00 76.59           C  
ATOM   2662  CB  VAL A 176      14.020  -4.281  -7.840  1.00 76.59           C  
ATOM   2663  HB  VAL A 176      14.736  -4.836  -8.446  1.00 76.59           H  
ATOM   2664  O   VAL A 176      15.436  -1.490  -8.502  1.00 76.59           O  
ATOM   2665  CG1 VAL A 176      13.307  -5.290  -6.928  1.00 76.59           C  
ATOM   2666 HG11 VAL A 176      12.599  -4.778  -6.276  1.00 76.59           H  
ATOM   2667 HG12 VAL A 176      14.051  -5.814  -6.328  1.00 76.59           H  
ATOM   2668 HG13 VAL A 176      12.771  -6.014  -7.542  1.00 76.59           H  
ATOM   2669  CG2 VAL A 176      12.986  -3.649  -8.781  1.00 76.59           C  
ATOM   2670 HG21 VAL A 176      12.217  -3.118  -8.219  1.00 76.59           H  
ATOM   2671 HG22 VAL A 176      12.495  -4.420  -9.376  1.00 76.59           H  
ATOM   2672 HG23 VAL A 176      13.462  -2.941  -9.460  1.00 76.59           H  
ATOM   2673  N   ILE A 177      17.046  -2.909  -7.828  1.00 80.80           N  
ATOM   2674  H   ILE A 177      17.272  -3.702  -7.245  1.00 80.80           H  
ATOM   2675  CA  ILE A 177      18.099  -2.380  -8.688  1.00 80.80           C  
ATOM   2676  HA  ILE A 177      17.949  -1.305  -8.792  1.00 80.80           H  
ATOM   2677  C   ILE A 177      17.958  -3.034 -10.057  1.00 80.80           C  
ATOM   2678  CB  ILE A 177      19.498  -2.595  -8.076  1.00 80.80           C  
ATOM   2679  HB  ILE A 177      19.644  -3.660  -7.894  1.00 80.80           H  
ATOM   2680  O   ILE A 177      18.175  -4.238 -10.191  1.00 80.80           O  
ATOM   2681  CG1 ILE A 177      19.590  -1.840  -6.733  1.00 80.80           C  
ATOM   2682 HG12 ILE A 177      19.389  -0.781  -6.895  1.00 80.80           H  
ATOM   2683 HG13 ILE A 177      18.823  -2.241  -6.070  1.00 80.80           H  
ATOM   2684  CG2 ILE A 177      20.587  -2.113  -9.051  1.00 80.80           C  
ATOM   2685 HG21 ILE A 177      20.530  -2.660  -9.992  1.00 80.80           H  
ATOM   2686 HG22 ILE A 177      21.576  -2.304  -8.635  1.00 80.80           H  
ATOM   2687 HG23 ILE A 177      20.460  -1.047  -9.237  1.00 80.80           H  
ATOM   2688  CD1 ILE A 177      20.928  -1.982  -6.000  1.00 80.80           C  
ATOM   2689 HD11 ILE A 177      20.841  -1.542  -5.007  1.00 80.80           H  
ATOM   2690 HD12 ILE A 177      21.186  -3.036  -5.899  1.00 80.80           H  
ATOM   2691 HD13 ILE A 177      21.718  -1.460  -6.540  1.00 80.80           H  
ATOM   2692  N   GLN A 178      17.598  -2.240 -11.065  1.00 75.85           N  
ATOM   2693  H   GLN A 178      17.452  -1.259 -10.873  1.00 75.85           H  
ATOM   2694  CA  GLN A 178      17.442  -2.692 -12.448  1.00 75.85           C  
ATOM   2695  HA  GLN A 178      18.029  -3.599 -12.592  1.00 75.85           H  
ATOM   2696  C   GLN A 178      17.970  -1.628 -13.412  1.00 75.85           C  
ATOM   2697  CB  GLN A 178      15.972  -3.028 -12.769  1.00 75.85           C  
ATOM   2698  HB2 GLN A 178      15.938  -3.440 -13.778  1.00 75.85           H  
ATOM   2699  HB3 GLN A 178      15.375  -2.116 -12.748  1.00 75.85           H  
ATOM   2700  O   GLN A 178      17.742  -0.434 -13.225  1.00 75.85           O  
ATOM   2701  CG  GLN A 178      15.363  -4.054 -11.800  1.00 75.85           C  
ATOM   2702  HG2 GLN A 178      16.107  -4.835 -11.638  1.00 75.85           H  
ATOM   2703  HG3 GLN A 178      15.182  -3.575 -10.838  1.00 75.85           H  
ATOM   2704  CD  GLN A 178      14.050  -4.691 -12.275  1.00 75.85           C  
ATOM   2705  NE2 GLN A 178      13.546  -5.705 -11.611  1.00 75.85           N  
ATOM   2706 HE21 GLN A 178      14.081  -6.150 -10.879  1.00 75.85           H  
ATOM   2707 HE22 GLN A 178      12.646  -6.039 -11.927  1.00 75.85           H  
ATOM   2708  OE1 GLN A 178      13.425  -4.285 -13.238  1.00 75.85           O  
ATOM   2709  N   SER A 179      18.681  -2.048 -14.460  1.00 73.77           N  
ATOM   2710  H   SER A 179      18.847  -3.037 -14.580  1.00 73.77           H  
ATOM   2711  CA  SER A 179      19.124  -1.140 -15.528  1.00 73.77           C  
ATOM   2712  HA  SER A 179      19.438  -0.193 -15.088  1.00 73.77           H  
ATOM   2713  C   SER A 179      18.006  -0.838 -16.527  1.00 73.77           C  
ATOM   2714  CB  SER A 179      20.325  -1.741 -16.262  1.00 73.77           C  
ATOM   2715  HB2 SER A 179      21.157  -1.837 -15.564  1.00 73.77           H  
ATOM   2716  HB3 SER A 179      20.622  -1.077 -17.075  1.00 73.77           H  
ATOM   2717  O   SER A 179      17.915   0.273 -17.043  1.00 73.77           O  
ATOM   2718  OG  SER A 179      19.999  -3.019 -16.782  1.00 73.77           O  
ATOM   2719  HG  SER A 179      20.783  -3.408 -17.176  1.00 73.77           H  
ATOM   2720  N   THR A 180      17.156  -1.831 -16.782  1.00 68.48           N  
ATOM   2721  H   THR A 180      17.264  -2.690 -16.261  1.00 68.48           H  
ATOM   2722  CA  THR A 180      16.009  -1.764 -17.688  1.00 68.48           C  
ATOM   2723  HA  THR A 180      15.884  -0.746 -18.059  1.00 68.48           H  
ATOM   2724  C   THR A 180      14.774  -2.164 -16.902  1.00 68.48           C  
ATOM   2725  CB  THR A 180      16.200  -2.705 -18.887  1.00 68.48           C  
ATOM   2726  HB  THR A 180      16.156  -3.740 -18.548  1.00 68.48           H  
ATOM   2727  O   THR A 180      14.818  -3.157 -16.178  1.00 68.48           O  
ATOM   2728  CG2 THR A 180      15.157  -2.485 -19.979  1.00 68.48           C  
ATOM   2729 HG21 THR A 180      15.363  -3.155 -20.814  1.00 68.48           H  
ATOM   2730 HG22 THR A 180      15.192  -1.453 -20.329  1.00 68.48           H  
ATOM   2731 HG23 THR A 180      14.161  -2.709 -19.598  1.00 68.48           H  
ATOM   2732  OG1 THR A 180      17.467  -2.473 -19.465  1.00 68.48           O  
ATOM   2733  HG1 THR A 180      18.105  -2.566 -18.753  1.00 68.48           H  
ATOM   2734  N   ASN A 181      13.694  -1.395 -17.033  1.00 64.01           N  
ATOM   2735  H   ASN A 181      13.720  -0.589 -17.640  1.00 64.01           H  
ATOM   2736  CA  ASN A 181      12.432  -1.735 -16.389  1.00 64.01           C  
ATOM   2737  HA  ASN A 181      12.594  -1.841 -15.317  1.00 64.01           H  
ATOM   2738  C   ASN A 181      11.941  -3.074 -16.933  1.00 64.01           C  
ATOM   2739  CB  ASN A 181      11.392  -0.633 -16.627  1.00 64.01           C  
ATOM   2740  HB2 ASN A 181      10.427  -0.981 -16.257  1.00 64.01           H  
ATOM   2741  HB3 ASN A 181      11.286  -0.454 -17.697  1.00 64.01           H  
ATOM   2742  O   ASN A 181      11.892  -3.281 -18.148  1.00 64.01           O  
ATOM   2743  CG  ASN A 181      11.712   0.671 -15.924  1.00 64.01           C  
ATOM   2744  ND2 ASN A 181      10.941   1.696 -16.194  1.00 64.01           N  
ATOM   2745 HD21 ASN A 181      10.133   1.561 -16.785  1.00 64.01           H  
ATOM   2746 HD22 ASN A 181      11.123   2.544 -15.676  1.00 64.01           H  
ATOM   2747  OD1 ASN A 181      12.643   0.812 -15.149  1.00 64.01           O  
ATOM   2748  N   THR A 182      11.600  -3.980 -16.026  1.00 58.98           N  
ATOM   2749  H   THR A 182      11.682  -3.755 -15.045  1.00 58.98           H  
ATOM   2750  CA  THR A 182      10.996  -5.245 -16.417  1.00 58.98           C  
ATOM   2751  HA  THR A 182      11.371  -5.537 -17.398  1.00 58.98           H  
ATOM   2752  C   THR A 182       9.487  -5.056 -16.508  1.00 58.98           C  
ATOM   2753  CB  THR A 182      11.372  -6.359 -15.441  1.00 58.98           C  
ATOM   2754  HB  THR A 182      10.945  -6.152 -14.460  1.00 58.98           H  
ATOM   2755  O   THR A 182       8.824  -4.849 -15.497  1.00 58.98           O  
ATOM   2756  CG2 THR A 182      10.835  -7.691 -15.943  1.00 58.98           C  
ATOM   2757 HG21 THR A 182      10.673  -7.685 -17.021  1.00 58.98           H  
ATOM   2758 HG22 THR A 182       9.893  -7.884 -15.429  1.00 58.98           H  
ATOM   2759 HG23 THR A 182      11.545  -8.486 -15.713  1.00 58.98           H  
ATOM   2760  OG1 THR A 182      12.772  -6.459 -15.284  1.00 58.98           O  
ATOM   2761  HG1 THR A 182      13.085  -5.619 -14.941  1.00 58.98           H  
ATOM   2762  N   ASP A 183       8.927  -5.127 -17.709  1.00 54.71           N  
ATOM   2763  H   ASP A 183       9.511  -5.110 -18.532  1.00 54.71           H  
ATOM   2764  CA  ASP A 183       7.469  -5.060 -17.874  1.00 54.71           C  
ATOM   2765  HA  ASP A 183       7.047  -4.397 -17.118  1.00 54.71           H  
ATOM   2766  C   ASP A 183       6.808  -6.438 -17.679  1.00 54.71           C  
ATOM   2767  CB  ASP A 183       7.133  -4.453 -19.242  1.00 54.71           C  
ATOM   2768  HB2 ASP A 183       7.548  -5.093 -20.021  1.00 54.71           H  
ATOM   2769  HB3 ASP A 183       6.050  -4.439 -19.362  1.00 54.71           H  
ATOM   2770  O   ASP A 183       5.597  -6.523 -17.471  1.00 54.71           O  
ATOM   2771  CG  ASP A 183       7.653  -3.019 -19.427  1.00 54.71           C  
ATOM   2772  OD1 ASP A 183       7.730  -2.266 -18.429  1.00 54.71           O  
ATOM   2773  OD2 ASP A 183       7.957  -2.678 -20.592  1.00 54.71           O  
ATOM   2774  N   ASP A 184       7.601  -7.519 -17.738  1.00 52.05           N  
ATOM   2775  H   ASP A 184       8.593  -7.371 -17.855  1.00 52.05           H  
ATOM   2776  CA  ASP A 184       7.119  -8.897 -17.640  1.00 52.05           C  
ATOM   2777  HA  ASP A 184       6.067  -8.881 -17.925  1.00 52.05           H  
ATOM   2778  C   ASP A 184       7.272  -9.468 -16.214  1.00 52.05           C  
ATOM   2779  CB  ASP A 184       7.796  -9.795 -18.683  1.00 52.05           C  
ATOM   2780  HB2 ASP A 184       7.758  -9.294 -19.650  1.00 52.05           H  
ATOM   2781  HB3 ASP A 184       8.843  -9.944 -18.420  1.00 52.05           H  
ATOM   2782  O   ASP A 184       8.392  -9.736 -15.764  1.00 52.05           O  
ATOM   2783  CG  ASP A 184       7.101 -11.162 -18.814  1.00 52.05           C  
ATOM   2784  OD1 ASP A 184       6.501 -11.646 -17.824  1.00 52.05           O  
ATOM   2785  OD2 ASP A 184       7.203 -11.749 -19.912  1.00 52.05           O  
ATOM   2786  N   PRO A 185       6.164  -9.727 -15.500  1.00 50.26           N  
ATOM   2787  CA  PRO A 185       6.197 -10.203 -14.119  1.00 50.26           C  
ATOM   2788  HA  PRO A 185       6.702  -9.475 -13.485  1.00 50.26           H  
ATOM   2789  C   PRO A 185       6.850 -11.568 -13.915  1.00 50.26           C  
ATOM   2790  CB  PRO A 185       4.729 -10.288 -13.738  1.00 50.26           C  
ATOM   2791  HB2 PRO A 185       4.454  -9.297 -13.378  1.00 50.26           H  
ATOM   2792  HB3 PRO A 185       4.522 -11.057 -12.994  1.00 50.26           H  
ATOM   2793  O   PRO A 185       7.290 -11.875 -12.805  1.00 50.26           O  
ATOM   2794  CG  PRO A 185       3.980 -10.519 -15.043  1.00 50.26           C  
ATOM   2795  HG2 PRO A 185       4.050 -11.566 -15.337  1.00 50.26           H  
ATOM   2796  HG3 PRO A 185       2.941 -10.194 -14.989  1.00 50.26           H  
ATOM   2797  CD  PRO A 185       4.792  -9.653 -15.990  1.00 50.26           C  
ATOM   2798  HD2 PRO A 185       4.686 -10.049 -17.000  1.00 50.26           H  
ATOM   2799  HD3 PRO A 185       4.445  -8.621 -15.947  1.00 50.26           H  
ATOM   2800  N   LEU A 186       6.896 -12.404 -14.956  1.00 49.29           N  
ATOM   2801  H   LEU A 186       6.581 -12.074 -15.857  1.00 49.29           H  
ATOM   2802  CA  LEU A 186       7.509 -13.730 -14.886  1.00 49.29           C  
ATOM   2803  HA  LEU A 186       7.242 -14.202 -13.940  1.00 49.29           H  
ATOM   2804  C   LEU A 186       9.038 -13.655 -14.921  1.00 49.29           C  
ATOM   2805  CB  LEU A 186       6.977 -14.582 -16.050  1.00 49.29           C  
ATOM   2806  HB2 LEU A 186       7.129 -14.029 -16.977  1.00 49.29           H  
ATOM   2807  HB3 LEU A 186       7.563 -15.499 -16.121  1.00 49.29           H  
ATOM   2808  O   LEU A 186       9.705 -14.605 -14.511  1.00 49.29           O  
ATOM   2809  CG  LEU A 186       5.490 -14.951 -15.911  1.00 49.29           C  
ATOM   2810  HG  LEU A 186       4.908 -14.075 -15.627  1.00 49.29           H  
ATOM   2811  CD1 LEU A 186       4.955 -15.459 -17.249  1.00 49.29           C  
ATOM   2812 HD11 LEU A 186       5.064 -14.670 -17.994  1.00 49.29           H  
ATOM   2813 HD12 LEU A 186       3.898 -15.707 -17.153  1.00 49.29           H  
ATOM   2814 HD13 LEU A 186       5.518 -16.336 -17.570  1.00 49.29           H  
ATOM   2815  CD2 LEU A 186       5.281 -16.052 -14.865  1.00 49.29           C  
ATOM   2816 HD21 LEU A 186       5.597 -15.695 -13.885  1.00 49.29           H  
ATOM   2817 HD22 LEU A 186       4.222 -16.303 -14.806  1.00 49.29           H  
ATOM   2818 HD23 LEU A 186       5.855 -16.939 -15.130  1.00 49.29           H  
ATOM   2819  N   PHE A 187       9.587 -12.529 -15.381  1.00 54.30           N  
ATOM   2820  H   PHE A 187       8.971 -11.783 -15.671  1.00 54.30           H  
ATOM   2821  CA  PHE A 187      11.017 -12.342 -15.603  1.00 54.30           C  
ATOM   2822  HA  PHE A 187      11.548 -13.201 -15.192  1.00 54.30           H  
ATOM   2823  C   PHE A 187      11.588 -11.131 -14.862  1.00 54.30           C  
ATOM   2824  CB  PHE A 187      11.310 -12.312 -17.110  1.00 54.30           C  
ATOM   2825  HB2 PHE A 187      12.381 -12.184 -17.266  1.00 54.30           H  
ATOM   2826  HB3 PHE A 187      10.810 -11.447 -17.548  1.00 54.30           H  
ATOM   2827  O   PHE A 187      12.615 -10.606 -15.283  1.00 54.30           O  
ATOM   2828  CG  PHE A 187      10.886 -13.568 -17.843  1.00 54.30           C  
ATOM   2829  CD1 PHE A 187      11.652 -14.744 -17.753  1.00 54.30           C  
ATOM   2830  HD1 PHE A 187      12.551 -14.753 -17.154  1.00 54.30           H  
ATOM   2831  CD2 PHE A 187       9.709 -13.567 -18.604  1.00 54.30           C  
ATOM   2832  HD2 PHE A 187       9.120 -12.664 -18.669  1.00 54.30           H  
ATOM   2833  CE1 PHE A 187      11.239 -15.907 -18.430  1.00 54.30           C  
ATOM   2834  HE1 PHE A 187      11.825 -16.811 -18.352  1.00 54.30           H  
ATOM   2835  CE2 PHE A 187       9.288 -14.723 -19.277  1.00 54.30           C  
ATOM   2836  HE2 PHE A 187       8.374 -14.693 -19.850  1.00 54.30           H  
ATOM   2837  CZ  PHE A 187      10.056 -15.897 -19.192  1.00 54.30           C  
ATOM   2838  HZ  PHE A 187       9.730 -16.790 -19.705  1.00 54.30           H  
ATOM   2839  N   GLU A 188      10.970 -10.701 -13.753  1.00 54.87           N  
ATOM   2840  H   GLU A 188      10.094 -11.133 -13.496  1.00 54.87           H  
ATOM   2841  CA  GLU A 188      11.524  -9.647 -12.890  1.00 54.87           C  
ATOM   2842  HA  GLU A 188      11.485  -8.695 -13.418  1.00 54.87           H  
ATOM   2843  C   GLU A 188      12.994  -9.937 -12.544  1.00 54.87           C  
ATOM   2844  CB  GLU A 188      10.723  -9.512 -11.586  1.00 54.87           C  
ATOM   2845  HB2 GLU A 188      10.354 -10.494 -11.289  1.00 54.87           H  
ATOM   2846  HB3 GLU A 188      11.401  -9.160 -10.809  1.00 54.87           H  
ATOM   2847  O   GLU A 188      13.310 -10.876 -11.809  1.00 54.87           O  
ATOM   2848  CG  GLU A 188       9.556  -8.511 -11.642  1.00 54.87           C  
ATOM   2849  HG2 GLU A 188       8.858  -8.825 -12.418  1.00 54.87           H  
ATOM   2850  HG3 GLU A 188       9.950  -7.529 -11.901  1.00 54.87           H  
ATOM   2851  CD  GLU A 188       8.826  -8.438 -10.286  1.00 54.87           C  
ATOM   2852  OE1 GLU A 188       7.726  -7.851 -10.205  1.00 54.87           O  
ATOM   2853  OE2 GLU A 188       9.254  -9.138  -9.327  1.00 54.87           O  
ATOM   2854  N   SER A 189      13.899  -9.107 -13.065  1.00 59.94           N  
ATOM   2855  H   SER A 189      13.590  -8.442 -13.759  1.00 59.94           H  
ATOM   2856  CA  SER A 189      15.340  -9.251 -12.869  1.00 59.94           C  
ATOM   2857  HA  SER A 189      15.551 -10.159 -12.304  1.00 59.94           H  
ATOM   2858  C   SER A 189      15.887  -8.063 -12.098  1.00 59.94           C  
ATOM   2859  CB  SER A 189      16.042  -9.379 -14.228  1.00 59.94           C  
ATOM   2860  HB2 SER A 189      15.617 -10.220 -14.775  1.00 59.94           H  
ATOM   2861  HB3 SER A 189      17.100  -9.579 -14.058  1.00 59.94           H  
ATOM   2862  O   SER A 189      15.859  -6.958 -12.617  1.00 59.94           O  
ATOM   2863  OG  SER A 189      15.922  -8.206 -15.013  1.00 59.94           O  
ATOM   2864  HG  SER A 189      15.757  -7.469 -14.420  1.00 59.94           H  
ATOM   2865  N   GLY A 190      16.412  -8.252 -10.891  1.00 70.73           N  
ATOM   2866  H   GLY A 190      16.372  -9.163 -10.457  1.00 70.73           H  
ATOM   2867  CA  GLY A 190      17.052  -7.165 -10.150  1.00 70.73           C  
ATOM   2868  HA2 GLY A 190      17.987  -6.897 -10.642  1.00 70.73           H  
ATOM   2869  HA3 GLY A 190      16.402  -6.290 -10.144  1.00 70.73           H  
ATOM   2870  C   GLY A 190      17.337  -7.504  -8.700  1.00 70.73           C  
ATOM   2871  O   GLY A 190      16.676  -8.362  -8.114  1.00 70.73           O  
ATOM   2872  N   ASP A 191      18.293  -6.788  -8.116  1.00 74.75           N  
ATOM   2873  H   ASP A 191      18.785  -6.092  -8.658  1.00 74.75           H  
ATOM   2874  CA  ASP A 191      18.668  -6.975  -6.718  1.00 74.75           C  
ATOM   2875  HA  ASP A 191      18.560  -8.030  -6.466  1.00 74.75           H  
ATOM   2876  C   ASP A 191      17.727  -6.174  -5.818  1.00 74.75           C  
ATOM   2877  CB  ASP A 191      20.139  -6.609  -6.489  1.00 74.75           C  
ATOM   2878  HB2 ASP A 191      20.305  -5.574  -6.790  1.00 74.75           H  
ATOM   2879  HB3 ASP A 191      20.357  -6.689  -5.424  1.00 74.75           H  
ATOM   2880  O   ASP A 191      17.548  -4.966  -5.991  1.00 74.75           O  
ATOM   2881  CG  ASP A 191      21.101  -7.529  -7.248  1.00 74.75           C  
ATOM   2882  OD1 ASP A 191      20.790  -8.736  -7.366  1.00 74.75           O  
ATOM   2883  OD2 ASP A 191      22.147  -7.012  -7.699  1.00 74.75           O  
ATOM   2884  N   ILE A 192      17.091  -6.848  -4.860  1.00 75.53           N  
ATOM   2885  H   ILE A 192      17.312  -7.826  -4.736  1.00 75.53           H  
ATOM   2886  CA  ILE A 192      16.185  -6.195  -3.913  1.00 75.53           C  
ATOM   2887  HA  ILE A 192      15.486  -5.578  -4.477  1.00 75.53           H  
ATOM   2888  C   ILE A 192      16.999  -5.271  -3.008  1.00 75.53           C  
ATOM   2889  CB  ILE A 192      15.370  -7.222  -3.097  1.00 75.53           C  
ATOM   2890  HB  ILE A 192      16.064  -7.847  -2.535  1.00 75.53           H  
ATOM   2891  O   ILE A 192      17.986  -5.686  -2.404  1.00 75.53           O  
ATOM   2892  CG1 ILE A 192      14.543  -8.126  -4.039  1.00 75.53           C  
ATOM   2893 HG12 ILE A 192      15.207  -8.592  -4.768  1.00 75.53           H  
ATOM   2894 HG13 ILE A 192      13.820  -7.518  -4.583  1.00 75.53           H  
ATOM   2895  CG2 ILE A 192      14.447  -6.498  -2.094  1.00 75.53           C  
ATOM   2896 HG21 ILE A 192      13.773  -5.819  -2.616  1.00 75.53           H  
ATOM   2897 HG22 ILE A 192      15.039  -5.929  -1.377  1.00 75.53           H  
ATOM   2898 HG23 ILE A 192      13.868  -7.217  -1.514  1.00 75.53           H  
ATOM   2899  CD1 ILE A 192      13.814  -9.266  -3.315  1.00 75.53           C  
ATOM   2900 HD11 ILE A 192      12.968  -8.881  -2.745  1.00 75.53           H  
ATOM   2901 HD12 ILE A 192      14.503  -9.779  -2.644  1.00 75.53           H  
ATOM   2902 HD13 ILE A 192      13.446  -9.986  -4.045  1.00 75.53           H  
ATOM   2903  N   ILE A 193      16.553  -4.022  -2.884  1.00 75.90           N  
ATOM   2904  H   ILE A 193      15.731  -3.748  -3.402  1.00 75.90           H  
ATOM   2905  CA  ILE A 193      17.142  -3.066  -1.953  1.00 75.90           C  
ATOM   2906  HA  ILE A 193      18.218  -3.234  -1.917  1.00 75.90           H  
ATOM   2907  C   ILE A 193      16.570  -3.329  -0.566  1.00 75.90           C  
ATOM   2908  CB  ILE A 193      16.917  -1.607  -2.400  1.00 75.90           C  
ATOM   2909  HB  ILE A 193      15.847  -1.403  -2.405  1.00 75.90           H  
ATOM   2910  O   ILE A 193      15.399  -3.049  -0.295  1.00 75.90           O  
ATOM   2911  CG1 ILE A 193      17.461  -1.406  -3.828  1.00 75.90           C  
ATOM   2912 HG12 ILE A 193      18.508  -1.707  -3.854  1.00 75.90           H  
ATOM   2913 HG13 ILE A 193      16.904  -2.044  -4.514  1.00 75.90           H  
ATOM   2914  CG2 ILE A 193      17.595  -0.644  -1.403  1.00 75.90           C  
ATOM   2915 HG21 ILE A 193      17.195  -0.784  -0.399  1.00 75.90           H  
ATOM   2916 HG22 ILE A 193      17.415   0.392  -1.691  1.00 75.90           H  
ATOM   2917 HG23 ILE A 193      18.669  -0.829  -1.381  1.00 75.90           H  
ATOM   2918  CD1 ILE A 193      17.351   0.026  -4.357  1.00 75.90           C  
ATOM   2919 HD11 ILE A 193      16.367   0.441  -4.137  1.00 75.90           H  
ATOM   2920 HD12 ILE A 193      17.501   0.017  -5.437  1.00 75.90           H  
ATOM   2921 HD13 ILE A 193      18.115   0.655  -3.900  1.00 75.90           H  
ATOM   2922  N   GLU A 194      17.418  -3.826   0.324  1.00 73.89           N  
ATOM   2923  H   GLU A 194      18.341  -4.106   0.023  1.00 73.89           H  
ATOM   2924  CA  GLU A 194      17.108  -3.905   1.743  1.00 73.89           C  
ATOM   2925  HA  GLU A 194      16.092  -4.285   1.847  1.00 73.89           H  
ATOM   2926  C   GLU A 194      17.175  -2.501   2.361  1.00 73.89           C  
ATOM   2927  CB  GLU A 194      18.045  -4.913   2.415  1.00 73.89           C  
ATOM   2928  HB2 GLU A 194      18.071  -5.814   1.802  1.00 73.89           H  
ATOM   2929  HB3 GLU A 194      19.051  -4.498   2.475  1.00 73.89           H  
ATOM   2930  O   GLU A 194      18.175  -1.787   2.246  1.00 73.89           O  
ATOM   2931  CG  GLU A 194      17.547  -5.293   3.816  1.00 73.89           C  
ATOM   2932  HG2 GLU A 194      17.574  -4.406   4.449  1.00 73.89           H  
ATOM   2933  HG3 GLU A 194      16.510  -5.618   3.740  1.00 73.89           H  
ATOM   2934  CD  GLU A 194      18.376  -6.411   4.470  1.00 73.89           C  
ATOM   2935  OE1 GLU A 194      18.027  -6.777   5.614  1.00 73.89           O  
ATOM   2936  OE2 GLU A 194      19.362  -6.875   3.854  1.00 73.89           O  
ATOM   2937  N   LYS A 195      16.077  -2.070   2.988  1.00 72.68           N  
ATOM   2938  H   LYS A 195      15.307  -2.717   3.087  1.00 72.68           H  
ATOM   2939  CA  LYS A 195      15.995  -0.784   3.688  1.00 72.68           C  
ATOM   2940  HA  LYS A 195      16.801  -0.133   3.351  1.00 72.68           H  
ATOM   2941  C   LYS A 195      16.183  -1.027   5.178  1.00 72.68           C  
ATOM   2942  CB  LYS A 195      14.657  -0.089   3.401  1.00 72.68           C  
ATOM   2943  HB2 LYS A 195      13.845  -0.765   3.667  1.00 72.68           H  
ATOM   2944  HB3 LYS A 195      14.580   0.798   4.031  1.00 72.68           H  
ATOM   2945  O   LYS A 195      15.415  -1.770   5.784  1.00 72.68           O  
ATOM   2946  CG  LYS A 195      14.513   0.337   1.933  1.00 72.68           C  
ATOM   2947  HG2 LYS A 195      15.265   1.089   1.695  1.00 72.68           H  
ATOM   2948  HG3 LYS A 195      14.652  -0.525   1.280  1.00 72.68           H  
ATOM   2949  CD  LYS A 195      13.112   0.910   1.707  1.00 72.68           C  
ATOM   2950  HD2 LYS A 195      12.375   0.145   1.949  1.00 72.68           H  
ATOM   2951  HD3 LYS A 195      12.958   1.765   2.365  1.00 72.68           H  
ATOM   2952  CE  LYS A 195      12.927   1.344   0.254  1.00 72.68           C  
ATOM   2953  HE2 LYS A 195      13.600   2.177   0.051  1.00 72.68           H  
ATOM   2954  HE3 LYS A 195      13.190   0.518  -0.407  1.00 72.68           H  
ATOM   2955  NZ  LYS A 195      11.526   1.753   0.029  1.00 72.68           N  
ATOM   2956  HZ1 LYS A 195      11.191   2.326   0.790  1.00 72.68           H  
ATOM   2957  HZ2 LYS A 195      11.396   2.249  -0.841  1.00 72.68           H  
ATOM   2958  HZ3 LYS A 195      10.911   0.951   0.013  1.00 72.68           H  
ATOM   2959  N   TYR A 196      17.174  -0.374   5.772  1.00 69.53           N  
ATOM   2960  H   TYR A 196      17.805   0.179   5.210  1.00 69.53           H  
ATOM   2961  CA  TYR A 196      17.416  -0.472   7.207  1.00 69.53           C  
ATOM   2962  HA  TYR A 196      17.288  -1.515   7.498  1.00 69.53           H  
ATOM   2963  C   TYR A 196      16.400   0.359   7.992  1.00 69.53           C  
ATOM   2964  CB  TYR A 196      18.863  -0.086   7.528  1.00 69.53           C  
ATOM   2965  HB2 TYR A 196      19.008  -0.130   8.608  1.00 69.53           H  
ATOM   2966  HB3 TYR A 196      19.041   0.942   7.213  1.00 69.53           H  
ATOM   2967  O   TYR A 196      16.120   1.509   7.650  1.00 69.53           O  
ATOM   2968  CG  TYR A 196      19.867  -1.011   6.868  1.00 69.53           C  
ATOM   2969  CD1 TYR A 196      20.026  -2.325   7.352  1.00 69.53           C  
ATOM   2970  HD1 TYR A 196      19.454  -2.664   8.203  1.00 69.53           H  
ATOM   2971  CD2 TYR A 196      20.586  -0.588   5.733  1.00 69.53           C  
ATOM   2972  HD2 TYR A 196      20.460   0.413   5.349  1.00 69.53           H  
ATOM   2973  CE1 TYR A 196      20.888  -3.222   6.695  1.00 69.53           C  
ATOM   2974  HE1 TYR A 196      20.971  -4.243   7.037  1.00 69.53           H  
ATOM   2975  CE2 TYR A 196      21.466  -1.478   5.087  1.00 69.53           C  
ATOM   2976  HE2 TYR A 196      22.011  -1.176   4.205  1.00 69.53           H  
ATOM   2977  OH  TYR A 196      22.432  -3.662   4.910  1.00 69.53           O  
ATOM   2978  HH  TYR A 196      22.252  -4.570   5.163  1.00 69.53           H  
ATOM   2979  CZ  TYR A 196      21.611  -2.798   5.560  1.00 69.53           C  
ATOM   2980  N   GLY A 197      15.852  -0.238   9.051  1.00 66.42           N  
ATOM   2981  H   GLY A 197      16.118  -1.192   9.251  1.00 66.42           H  
ATOM   2982  CA  GLY A 197      14.986   0.451  10.002  1.00 66.42           C  
ATOM   2983  HA2 GLY A 197      14.518  -0.282  10.659  1.00 66.42           H  
ATOM   2984  HA3 GLY A 197      14.201   0.971   9.452  1.00 66.42           H  
ATOM   2985  C   GLY A 197      15.743   1.469  10.871  1.00 66.42           C  
ATOM   2986  O   GLY A 197      16.976   1.507  10.863  1.00 66.42           O  
ATOM   2987  N   PRO A 198      15.016   2.292  11.646  1.00 64.62           N  
ATOM   2988  CA  PRO A 198      15.612   3.250  12.572  1.00 64.62           C  
ATOM   2989  HA  PRO A 198      16.189   3.977  12.001  1.00 64.62           H  
ATOM   2990  C   PRO A 198      16.533   2.569  13.594  1.00 64.62           C  
ATOM   2991  CB  PRO A 198      14.444   3.964  13.261  1.00 64.62           C  
ATOM   2992  HB2 PRO A 198      14.645   4.154  14.316  1.00 64.62           H  
ATOM   2993  HB3 PRO A 198      14.222   4.905  12.758  1.00 64.62           H  
ATOM   2994  O   PRO A 198      16.150   1.560  14.199  1.00 64.62           O  
ATOM   2995  CG  PRO A 198      13.278   2.992  13.081  1.00 64.62           C  
ATOM   2996  HG2 PRO A 198      13.297   2.252  13.881  1.00 64.62           H  
ATOM   2997  HG3 PRO A 198      12.316   3.502  13.056  1.00 64.62           H  
ATOM   2998  CD  PRO A 198      13.569   2.296  11.763  1.00 64.62           C  
ATOM   2999  HD2 PRO A 198      13.156   1.288  11.780  1.00 64.62           H  
ATOM   3000  HD3 PRO A 198      13.135   2.871  10.945  1.00 64.62           H  
ATOM   3001  N   PRO A 199      17.732   3.124  13.849  1.00 63.97           N  
ATOM   3002  CA  PRO A 199      18.582   2.631  14.919  1.00 63.97           C  
ATOM   3003  HA  PRO A 199      18.768   1.567  14.776  1.00 63.97           H  
ATOM   3004  C   PRO A 199      17.891   2.848  16.273  1.00 63.97           C  
ATOM   3005  CB  PRO A 199      19.903   3.396  14.781  1.00 63.97           C  
ATOM   3006  HB2 PRO A 199      20.381   3.571  15.745  1.00 63.97           H  
ATOM   3007  HB3 PRO A 199      20.571   2.841  14.123  1.00 63.97           H  
ATOM   3008  O   PRO A 199      17.398   3.934  16.572  1.00 63.97           O  
ATOM   3009  CG  PRO A 199      19.499   4.704  14.102  1.00 63.97           C  
ATOM   3010  HG2 PRO A 199      19.157   5.416  14.854  1.00 63.97           H  
ATOM   3011  HG3 PRO A 199      20.316   5.128  13.518  1.00 63.97           H  
ATOM   3012  CD  PRO A 199      18.323   4.298  13.217  1.00 63.97           C  
ATOM   3013  HD2 PRO A 199      17.611   5.121  13.154  1.00 63.97           H  
ATOM   3014  HD3 PRO A 199      18.681   4.029  12.223  1.00 63.97           H  
ATOM   3015  N   GLY A 200      17.870   1.809  17.111  1.00 61.97           N  
ATOM   3016  H   GLY A 200      18.249   0.930  16.789  1.00 61.97           H  
ATOM   3017  CA  GLY A 200      17.403   1.907  18.499  1.00 61.97           C  
ATOM   3018  HA2 GLY A 200      17.968   1.196  19.102  1.00 61.97           H  
ATOM   3019  HA3 GLY A 200      17.615   2.905  18.882  1.00 61.97           H  
ATOM   3020  C   GLY A 200      15.916   1.625  18.740  1.00 61.97           C  
ATOM   3021  O   GLY A 200      15.441   1.888  19.840  1.00 61.97           O  
ATOM   3022  N   GLY A 201      15.175   1.093  17.761  1.00 58.85           N  
ATOM   3023  H   GLY A 201      15.589   0.976  16.847  1.00 58.85           H  
ATOM   3024  CA  GLY A 201      13.806   0.593  17.975  1.00 58.85           C  
ATOM   3025  HA2 GLY A 201      13.496   0.032  17.093  1.00 58.85           H  
ATOM   3026  HA3 GLY A 201      13.802  -0.084  18.829  1.00 58.85           H  
ATOM   3027  C   GLY A 201      12.744   1.669  18.232  1.00 58.85           C  
ATOM   3028  O   GLY A 201      11.581   1.348  18.462  1.00 58.85           O  
ATOM   3029  N   ALA A 202      13.107   2.950  18.166  1.00 56.80           N  
ATOM   3030  H   ALA A 202      14.077   3.169  17.989  1.00 56.80           H  
ATOM   3031  CA  ALA A 202      12.120   4.005  18.031  1.00 56.80           C  
ATOM   3032  HA  ALA A 202      11.332   3.862  18.771  1.00 56.80           H  
ATOM   3033  C   ALA A 202      11.524   3.878  16.625  1.00 56.80           C  
ATOM   3034  CB  ALA A 202      12.800   5.358  18.283  1.00 56.80           C  
ATOM   3035  HB1 ALA A 202      13.275   5.352  19.264  1.00 56.80           H  
ATOM   3036  HB2 ALA A 202      12.053   6.151  18.261  1.00 56.80           H  
ATOM   3037  HB3 ALA A 202      13.556   5.547  17.522  1.00 56.80           H  
ATOM   3038  O   ALA A 202      12.279   3.937  15.662  1.00 56.80           O  
ATOM   3039  N   ASN A 203      10.205   3.706  16.491  1.00 59.11           N  
ATOM   3040  H   ASN A 203       9.671   3.555  17.335  1.00 59.11           H  
ATOM   3041  CA  ASN A 203       9.480   3.612  15.210  1.00 59.11           C  
ATOM   3042  HA  ASN A 203      10.006   2.902  14.571  1.00 59.11           H  
ATOM   3043  C   ASN A 203       9.467   4.954  14.443  1.00 59.11           C  
ATOM   3044  CB  ASN A 203       8.060   3.066  15.469  1.00 59.11           C  
ATOM   3045  HB2 ASN A 203       7.562   3.682  16.217  1.00 59.11           H  
ATOM   3046  HB3 ASN A 203       7.478   3.123  14.549  1.00 59.11           H  
ATOM   3047  O   ASN A 203       8.430   5.427  13.983  1.00 59.11           O  
ATOM   3048  CG  ASN A 203       8.042   1.611  15.895  1.00 59.11           C  
ATOM   3049  ND2 ASN A 203       7.127   1.229  16.754  1.00 59.11           N  
ATOM   3050 HD21 ASN A 203       6.413   1.866  17.077  1.00 59.11           H  
ATOM   3051 HD22 ASN A 203       7.135   0.247  16.992  1.00 59.11           H  
ATOM   3052  OD1 ASN A 203       8.832   0.798  15.453  1.00 59.11           O  
ATOM   3053  N   GLN A 204      10.619   5.614  14.366  1.00 67.04           N  
ATOM   3054  H   GLN A 204      11.447   5.132  14.687  1.00 67.04           H  
ATOM   3055  CA  GLN A 204      10.822   6.851  13.644  1.00 67.04           C  
ATOM   3056  HA  GLN A 204       9.983   7.517  13.848  1.00 67.04           H  
ATOM   3057  C   GLN A 204      10.848   6.559  12.151  1.00 67.04           C  
ATOM   3058  CB  GLN A 204      12.117   7.537  14.102  1.00 67.04           C  
ATOM   3059  HB2 GLN A 204      12.950   6.839  14.015  1.00 67.04           H  
ATOM   3060  HB3 GLN A 204      12.312   8.391  13.453  1.00 67.04           H  
ATOM   3061  O   GLN A 204      11.421   5.569  11.692  1.00 67.04           O  
ATOM   3062  CG  GLN A 204      12.006   8.036  15.550  1.00 67.04           C  
ATOM   3063  HG2 GLN A 204      11.166   8.728  15.624  1.00 67.04           H  
ATOM   3064  HG3 GLN A 204      11.808   7.191  16.209  1.00 67.04           H  
ATOM   3065  CD  GLN A 204      13.260   8.749  16.048  1.00 67.04           C  
ATOM   3066  NE2 GLN A 204      13.243   9.264  17.257  1.00 67.04           N  
ATOM   3067 HE21 GLN A 204      12.427   9.186  17.847  1.00 67.04           H  
ATOM   3068 HE22 GLN A 204      14.100   9.716  17.542  1.00 67.04           H  
ATOM   3069  OE1 GLN A 204      14.271   8.872  15.381  1.00 67.04           O  
ATOM   3070  N   ARG A 205      10.236   7.463  11.389  1.00 72.44           N  
ATOM   3071  H   ARG A 205       9.779   8.241  11.843  1.00 72.44           H  
ATOM   3072  CA  ARG A 205      10.298   7.444   9.935  1.00 72.44           C  
ATOM   3073  HA  ARG A 205       9.902   6.494   9.577  1.00 72.44           H  
ATOM   3074  C   ARG A 205      11.756   7.567   9.497  1.00 72.44           C  
ATOM   3075  CB  ARG A 205       9.431   8.588   9.407  1.00 72.44           C  
ATOM   3076  HB2 ARG A 205       9.849   9.539   9.736  1.00 72.44           H  
ATOM   3077  HB3 ARG A 205       8.427   8.490   9.821  1.00 72.44           H  
ATOM   3078  O   ARG A 205      12.414   8.556   9.813  1.00 72.44           O  
ATOM   3079  CG  ARG A 205       9.332   8.576   7.882  1.00 72.44           C  
ATOM   3080  HG2 ARG A 205       8.852   7.655   7.552  1.00 72.44           H  
ATOM   3081  HG3 ARG A 205      10.323   8.646   7.434  1.00 72.44           H  
ATOM   3082  CD  ARG A 205       8.499   9.779   7.446  1.00 72.44           C  
ATOM   3083  HD2 ARG A 205       7.520   9.731   7.922  1.00 72.44           H  
ATOM   3084  HD3 ARG A 205       8.998  10.695   7.763  1.00 72.44           H  
ATOM   3085  NE  ARG A 205       8.321   9.749   5.999  1.00 72.44           N  
ATOM   3086  HE  ARG A 205       8.203   8.834   5.590  1.00 72.44           H  
ATOM   3087  NH1 ARG A 205       9.144  11.805   5.378  1.00 72.44           N  
ATOM   3088 HH11 ARG A 205       9.360  12.005   6.344  1.00 72.44           H  
ATOM   3089 HH12 ARG A 205       9.319  12.471   4.639  1.00 72.44           H  
ATOM   3090  NH2 ARG A 205       8.346  10.378   3.858  1.00 72.44           N  
ATOM   3091 HH21 ARG A 205       9.053  10.691   3.208  1.00 72.44           H  
ATOM   3092 HH22 ARG A 205       8.135   9.396   3.748  1.00 72.44           H  
ATOM   3093  CZ  ARG A 205       8.602  10.655   5.094  1.00 72.44           C  
ATOM   3094  N   VAL A 206      12.233   6.576   8.757  1.00 73.51           N  
ATOM   3095  H   VAL A 206      11.624   5.800   8.540  1.00 73.51           H  
ATOM   3096  CA  VAL A 206      13.557   6.576   8.135  1.00 73.51           C  
ATOM   3097  HA  VAL A 206      14.077   7.496   8.403  1.00 73.51           H  
ATOM   3098  C   VAL A 206      13.418   6.570   6.631  1.00 73.51           C  
ATOM   3099  CB  VAL A 206      14.440   5.407   8.587  1.00 73.51           C  
ATOM   3100  HB  VAL A 206      15.348   5.412   7.984  1.00 73.51           H  
ATOM   3101  O   VAL A 206      12.530   5.926   6.077  1.00 73.51           O  
ATOM   3102  CG1 VAL A 206      14.856   5.621  10.035  1.00 73.51           C  
ATOM   3103 HG11 VAL A 206      13.987   5.515  10.684  1.00 73.51           H  
ATOM   3104 HG12 VAL A 206      15.617   4.879  10.273  1.00 73.51           H  
ATOM   3105 HG13 VAL A 206      15.287   6.614  10.164  1.00 73.51           H  
ATOM   3106  CG2 VAL A 206      13.774   4.033   8.440  1.00 73.51           C  
ATOM   3107 HG21 VAL A 206      12.861   3.981   9.032  1.00 73.51           H  
ATOM   3108 HG22 VAL A 206      14.468   3.262   8.775  1.00 73.51           H  
ATOM   3109 HG23 VAL A 206      13.537   3.841   7.394  1.00 73.51           H  
ATOM   3110  N   THR A 207      14.323   7.282   5.978  1.00 81.73           N  
ATOM   3111  H   THR A 207      15.056   7.753   6.489  1.00 81.73           H  
ATOM   3112  CA  THR A 207      14.398   7.331   4.527  1.00 81.73           C  
ATOM   3113  HA  THR A 207      13.769   6.539   4.120  1.00 81.73           H  
ATOM   3114  C   THR A 207      15.848   7.103   4.119  1.00 81.73           C  
ATOM   3115  CB  THR A 207      13.808   8.644   4.012  1.00 81.73           C  
ATOM   3116  HB  THR A 207      12.934   8.867   4.624  1.00 81.73           H  
ATOM   3117  O   THR A 207      16.737   7.712   4.718  1.00 81.73           O  
ATOM   3118  CG2 THR A 207      14.713   9.866   4.066  1.00 81.73           C  
ATOM   3119 HG21 THR A 207      15.545   9.747   3.371  1.00 81.73           H  
ATOM   3120 HG22 THR A 207      15.097  10.001   5.077  1.00 81.73           H  
ATOM   3121 HG23 THR A 207      14.130  10.742   3.781  1.00 81.73           H  
ATOM   3122  OG1 THR A 207      13.369   8.475   2.694  1.00 81.73           O  
ATOM   3123  HG1 THR A 207      12.418   8.596   2.758  1.00 81.73           H  
ATOM   3124  N   PRO A 208      16.131   6.200   3.167  1.00 82.50           N  
ATOM   3125  CA  PRO A 208      17.482   6.043   2.652  1.00 82.50           C  
ATOM   3126  HA  PRO A 208      18.145   5.753   3.466  1.00 82.50           H  
ATOM   3127  C   PRO A 208      17.979   7.342   2.007  1.00 82.50           C  
ATOM   3128  CB  PRO A 208      17.388   4.914   1.626  1.00 82.50           C  
ATOM   3129  HB2 PRO A 208      17.234   5.340   0.634  1.00 82.50           H  
ATOM   3130  HB3 PRO A 208      18.278   4.284   1.645  1.00 82.50           H  
ATOM   3131  O   PRO A 208      17.210   8.028   1.333  1.00 82.50           O  
ATOM   3132  CG  PRO A 208      16.135   4.135   2.020  1.00 82.50           C  
ATOM   3133  HG2 PRO A 208      15.684   3.631   1.165  1.00 82.50           H  
ATOM   3134  HG3 PRO A 208      16.377   3.422   2.808  1.00 82.50           H  
ATOM   3135  CD  PRO A 208      15.227   5.225   2.576  1.00 82.50           C  
ATOM   3136  HD2 PRO A 208      14.553   4.791   3.315  1.00 82.50           H  
ATOM   3137  HD3 PRO A 208      14.663   5.695   1.771  1.00 82.50           H  
ATOM   3138  N   ASP A 209      19.275   7.639   2.125  1.00 81.99           N  
ATOM   3139  H   ASP A 209      19.819   7.145   2.818  1.00 81.99           H  
ATOM   3140  CA  ASP A 209      19.877   8.864   1.569  1.00 81.99           C  
ATOM   3141  HA  ASP A 209      19.475   9.734   2.089  1.00 81.99           H  
ATOM   3142  C   ASP A 209      19.594   9.039   0.072  1.00 81.99           C  
ATOM   3143  CB  ASP A 209      21.401   8.827   1.766  1.00 81.99           C  
ATOM   3144  HB2 ASP A 209      21.842   9.656   1.213  1.00 81.99           H  
ATOM   3145  HB3 ASP A 209      21.792   7.900   1.345  1.00 81.99           H  
ATOM   3146  O   ASP A 209      19.331  10.142  -0.405  1.00 81.99           O  
ATOM   3147  CG  ASP A 209      21.852   8.949   3.223  1.00 81.99           C  
ATOM   3148  OD1 ASP A 209      21.014   9.318   4.073  1.00 81.99           O  
ATOM   3149  OD2 ASP A 209      23.044   8.662   3.464  1.00 81.99           O  
ATOM   3150  N   TRP A 210      19.586   7.933  -0.675  1.00 83.16           N  
ATOM   3151  H   TRP A 210      19.779   7.054  -0.215  1.00 83.16           H  
ATOM   3152  CA  TRP A 210      19.290   7.931  -2.104  1.00 83.16           C  
ATOM   3153  HA  TRP A 210      19.894   8.702  -2.582  1.00 83.16           H  
ATOM   3154  C   TRP A 210      17.825   8.258  -2.419  1.00 83.16           C  
ATOM   3155  CB  TRP A 210      19.690   6.571  -2.688  1.00 83.16           C  
ATOM   3156  HB2 TRP A 210      20.745   6.398  -2.478  1.00 83.16           H  
ATOM   3157  HB3 TRP A 210      19.586   6.609  -3.772  1.00 83.16           H  
ATOM   3158  O   TRP A 210      17.518   8.588  -3.554  1.00 83.16           O  
ATOM   3159  CG  TRP A 210      18.899   5.399  -2.189  1.00 83.16           C  
ATOM   3160  CD1 TRP A 210      19.315   4.508  -1.262  1.00 83.16           C  
ATOM   3161  HD1 TRP A 210      20.278   4.528  -0.774  1.00 83.16           H  
ATOM   3162  CD2 TRP A 210      17.568   4.955  -2.598  1.00 83.16           C  
ATOM   3163  CE2 TRP A 210      17.233   3.791  -1.847  1.00 83.16           C  
ATOM   3164  CE3 TRP A 210      16.616   5.408  -3.535  1.00 83.16           C  
ATOM   3165  HE3 TRP A 210      16.841   6.280  -4.130  1.00 83.16           H  
ATOM   3166  NE1 TRP A 210      18.344   3.546  -1.073  1.00 83.16           N  
ATOM   3167  HE1 TRP A 210      18.468   2.743  -0.473  1.00 83.16           H  
ATOM   3168  CH2 TRP A 210      15.094   3.612  -2.936  1.00 83.16           C  
ATOM   3169  HH2 TRP A 210      14.149   3.104  -3.062  1.00 83.16           H  
ATOM   3170  CZ2 TRP A 210      16.012   3.126  -1.996  1.00 83.16           C  
ATOM   3171  HZ2 TRP A 210      15.800   2.236  -1.424  1.00 83.16           H  
ATOM   3172  CZ3 TRP A 210      15.389   4.746  -3.708  1.00 83.16           C  
ATOM   3173  HZ3 TRP A 210      14.677   5.099  -4.440  1.00 83.16           H  
ATOM   3174  N   MET A 211      16.898   8.155  -1.470  1.00 84.71           N  
ATOM   3175  H   MET A 211      17.194   7.908  -0.536  1.00 84.71           H  
ATOM   3176  CA  MET A 211      15.489   8.506  -1.669  1.00 84.71           C  
ATOM   3177  HA  MET A 211      15.267   8.539  -2.736  1.00 84.71           H  
ATOM   3178  C   MET A 211      15.155   9.882  -1.088  1.00 84.71           C  
ATOM   3179  CB  MET A 211      14.614   7.421  -1.040  1.00 84.71           C  
ATOM   3180  HB2 MET A 211      14.647   7.511   0.045  1.00 84.71           H  
ATOM   3181  HB3 MET A 211      14.998   6.440  -1.320  1.00 84.71           H  
ATOM   3182  O   MET A 211      14.192  10.512  -1.522  1.00 84.71           O  
ATOM   3183  CG  MET A 211      13.164   7.541  -1.519  1.00 84.71           C  
ATOM   3184  HG2 MET A 211      13.126   7.364  -2.594  1.00 84.71           H  
ATOM   3185  HG3 MET A 211      12.803   8.553  -1.337  1.00 84.71           H  
ATOM   3186  SD  MET A 211      12.020   6.419  -0.697  1.00 84.71           S  
ATOM   3187  CE  MET A 211      12.594   4.891  -1.437  1.00 84.71           C  
ATOM   3188  HE1 MET A 211      11.879   4.105  -1.193  1.00 84.71           H  
ATOM   3189  HE2 MET A 211      12.665   5.017  -2.518  1.00 84.71           H  
ATOM   3190  HE3 MET A 211      13.571   4.637  -1.028  1.00 84.71           H  
ATOM   3191  N   LEU A 212      15.959  10.374  -0.143  1.00 83.72           N  
ATOM   3192  H   LEU A 212      16.717   9.790   0.181  1.00 83.72           H  
ATOM   3193  CA  LEU A 212      15.722  11.621   0.581  1.00 83.72           C  
ATOM   3194  HA  LEU A 212      14.886  11.435   1.256  1.00 83.72           H  
ATOM   3195  C   LEU A 212      15.300  12.798  -0.327  1.00 83.72           C  
ATOM   3196  CB  LEU A 212      16.965  11.917   1.444  1.00 83.72           C  
ATOM   3197  HB2 LEU A 212      17.136  11.072   2.110  1.00 83.72           H  
ATOM   3198  HB3 LEU A 212      17.847  12.000   0.809  1.00 83.72           H  
ATOM   3199  O   LEU A 212      14.306  13.448   0.008  1.00 83.72           O  
ATOM   3200  CG  LEU A 212      16.871  13.197   2.288  1.00 83.72           C  
ATOM   3201  HG  LEU A 212      16.649  14.046   1.641  1.00 83.72           H  
ATOM   3202  CD1 LEU A 212      15.799  13.100   3.372  1.00 83.72           C  
ATOM   3203 HD11 LEU A 212      15.766  14.033   3.934  1.00 83.72           H  
ATOM   3204 HD12 LEU A 212      14.820  12.937   2.921  1.00 83.72           H  
ATOM   3205 HD13 LEU A 212      16.039  12.285   4.055  1.00 83.72           H  
ATOM   3206  CD2 LEU A 212      18.213  13.459   2.971  1.00 83.72           C  
ATOM   3207 HD21 LEU A 212      18.155  14.372   3.564  1.00 83.72           H  
ATOM   3208 HD22 LEU A 212      18.474  12.622   3.617  1.00 83.72           H  
ATOM   3209 HD23 LEU A 212      18.990  13.577   2.216  1.00 83.72           H  
ATOM   3210  N   PRO A 213      15.920  13.031  -1.505  1.00 78.10           N  
ATOM   3211  CA  PRO A 213      15.529  14.148  -2.365  1.00 78.10           C  
ATOM   3212  HA  PRO A 213      15.598  15.047  -1.752  1.00 78.10           H  
ATOM   3213  C   PRO A 213      14.106  14.074  -2.914  1.00 78.10           C  
ATOM   3214  CB  PRO A 213      16.562  14.167  -3.499  1.00 78.10           C  
ATOM   3215  HB2 PRO A 213      16.235  13.531  -4.322  1.00 78.10           H  
ATOM   3216  HB3 PRO A 213      16.757  15.177  -3.860  1.00 78.10           H  
ATOM   3217  O   PRO A 213      13.410  15.081  -3.069  1.00 78.10           O  
ATOM   3218  CG  PRO A 213      17.792  13.552  -2.841  1.00 78.10           C  
ATOM   3219  HG2 PRO A 213      18.512  13.157  -3.559  1.00 78.10           H  
ATOM   3220  HG3 PRO A 213      18.267  14.285  -2.190  1.00 78.10           H  
ATOM   3221  CD  PRO A 213      17.160  12.449  -2.006  1.00 78.10           C  
ATOM   3222  HD2 PRO A 213      17.851  12.159  -1.215  1.00 78.10           H  
ATOM   3223  HD3 PRO A 213      16.935  11.588  -2.635  1.00 78.10           H  
ATOM   3224  N   LEU A 214      13.647  12.854  -3.189  1.00 80.44           N  
ATOM   3225  H   LEU A 214      14.225  12.065  -2.936  1.00 80.44           H  
ATOM   3226  CA  LEU A 214      12.280  12.590  -3.610  1.00 80.44           C  
ATOM   3227  HA  LEU A 214      12.055  13.178  -4.500  1.00 80.44           H  
ATOM   3228  C   LEU A 214      11.295  12.969  -2.508  1.00 80.44           C  
ATOM   3229  CB  LEU A 214      12.166  11.086  -3.900  1.00 80.44           C  
ATOM   3230  HB2 LEU A 214      12.245  10.526  -2.968  1.00 80.44           H  
ATOM   3231  HB3 LEU A 214      12.987  10.772  -4.545  1.00 80.44           H  
ATOM   3232  O   LEU A 214      10.303  13.659  -2.735  1.00 80.44           O  
ATOM   3233  CG  LEU A 214      10.830  10.715  -4.540  1.00 80.44           C  
ATOM   3234  HG  LEU A 214      10.005  11.124  -3.957  1.00 80.44           H  
ATOM   3235  CD1 LEU A 214      10.784  11.332  -5.930  1.00 80.44           C  
ATOM   3236 HD11 LEU A 214      10.189  12.241  -5.846  1.00 80.44           H  
ATOM   3237 HD12 LEU A 214      11.781  11.578  -6.294  1.00 80.44           H  
ATOM   3238 HD13 LEU A 214      10.339  10.643  -6.647  1.00 80.44           H  
ATOM   3239  CD2 LEU A 214      10.659   9.202  -4.538  1.00 80.44           C  
ATOM   3240 HD21 LEU A 214      10.368   8.895  -3.533  1.00 80.44           H  
ATOM   3241 HD22 LEU A 214      11.600   8.701  -4.768  1.00 80.44           H  
ATOM   3242 HD23 LEU A 214       9.885   8.896  -5.240  1.00 80.44           H  
ATOM   3243  N   ILE A 215      11.597  12.509  -1.300  1.00 82.37           N  
ATOM   3244  H   ILE A 215      12.457  11.989  -1.199  1.00 82.37           H  
ATOM   3245  CA  ILE A 215      10.726  12.637  -0.143  1.00 82.37           C  
ATOM   3246  HA  ILE A 215       9.716  12.337  -0.422  1.00 82.37           H  
ATOM   3247  C   ILE A 215      10.619  14.083   0.315  1.00 82.37           C  
ATOM   3248  CB  ILE A 215      11.246  11.709   0.966  1.00 82.37           C  
ATOM   3249  HB  ILE A 215      12.296  11.937   1.150  1.00 82.37           H  
ATOM   3250  O   ILE A 215       9.521  14.536   0.638  1.00 82.37           O  
ATOM   3251  CG1 ILE A 215      11.167  10.230   0.531  1.00 82.37           C  
ATOM   3252 HG12 ILE A 215      11.879  10.082  -0.281  1.00 82.37           H  
ATOM   3253 HG13 ILE A 215      11.500   9.599   1.355  1.00 82.37           H  
ATOM   3254  CG2 ILE A 215      10.495  11.974   2.272  1.00 82.37           C  
ATOM   3255 HG21 ILE A 215       9.423  11.940   2.079  1.00 82.37           H  
ATOM   3256 HG22 ILE A 215      10.767  12.953   2.666  1.00 82.37           H  
ATOM   3257 HG23 ILE A 215      10.810  11.236   3.010  1.00 82.37           H  
ATOM   3258  CD1 ILE A 215       9.800   9.720   0.052  1.00 82.37           C  
ATOM   3259 HD11 ILE A 215       9.059   9.817   0.845  1.00 82.37           H  
ATOM   3260 HD12 ILE A 215       9.890   8.673  -0.237  1.00 82.37           H  
ATOM   3261 HD13 ILE A 215       9.474  10.265  -0.835  1.00 82.37           H  
ATOM   3262  N   LEU A 216      11.722  14.828   0.327  1.00 81.50           N  
ATOM   3263  H   LEU A 216      12.603  14.402   0.077  1.00 81.50           H  
ATOM   3264  CA  LEU A 216      11.695  16.247   0.670  1.00 81.50           C  
ATOM   3265  HA  LEU A 216      11.251  16.372   1.658  1.00 81.50           H  
ATOM   3266  C   LEU A 216      10.795  17.025  -0.299  1.00 81.50           C  
ATOM   3267  CB  LEU A 216      13.137  16.780   0.691  1.00 81.50           C  
ATOM   3268  HB2 LEU A 216      13.621  16.538  -0.255  1.00 81.50           H  
ATOM   3269  HB3 LEU A 216      13.109  17.865   0.784  1.00 81.50           H  
ATOM   3270  O   LEU A 216       9.941  17.805   0.129  1.00 81.50           O  
ATOM   3271  CG  LEU A 216      13.998  16.247   1.850  1.00 81.50           C  
ATOM   3272  HG  LEU A 216      14.041  15.158   1.820  1.00 81.50           H  
ATOM   3273  CD1 LEU A 216      15.416  16.798   1.717  1.00 81.50           C  
ATOM   3274 HD11 LEU A 216      15.404  17.887   1.757  1.00 81.50           H  
ATOM   3275 HD12 LEU A 216      15.835  16.486   0.761  1.00 81.50           H  
ATOM   3276 HD13 LEU A 216      16.046  16.405   2.515  1.00 81.50           H  
ATOM   3277  CD2 LEU A 216      13.450  16.662   3.220  1.00 81.50           C  
ATOM   3278 HD21 LEU A 216      14.152  16.361   3.998  1.00 81.50           H  
ATOM   3279 HD22 LEU A 216      13.313  17.743   3.255  1.00 81.50           H  
ATOM   3280 HD23 LEU A 216      12.501  16.163   3.412  1.00 81.50           H  
ATOM   3281  N   ARG A 217      10.889  16.729  -1.600  1.00 75.07           N  
ATOM   3282  H   ARG A 217      11.600  16.072  -1.888  1.00 75.07           H  
ATOM   3283  CA  ARG A 217      10.027  17.345  -2.614  1.00 75.07           C  
ATOM   3284  HA  ARG A 217      10.087  18.430  -2.521  1.00 75.07           H  
ATOM   3285  C   ARG A 217       8.554  17.010  -2.454  1.00 75.07           C  
ATOM   3286  CB  ARG A 217      10.486  16.923  -4.000  1.00 75.07           C  
ATOM   3287  HB2 ARG A 217      10.733  15.861  -4.021  1.00 75.07           H  
ATOM   3288  HB3 ARG A 217       9.670  17.103  -4.699  1.00 75.07           H  
ATOM   3289  O   ARG A 217       7.727  17.911  -2.563  1.00 75.07           O  
ATOM   3290  CG  ARG A 217      11.691  17.757  -4.425  1.00 75.07           C  
ATOM   3291  HG2 ARG A 217      11.431  18.813  -4.358  1.00 75.07           H  
ATOM   3292  HG3 ARG A 217      12.555  17.557  -3.791  1.00 75.07           H  
ATOM   3293  CD  ARG A 217      11.994  17.388  -5.869  1.00 75.07           C  
ATOM   3294  HD2 ARG A 217      12.754  16.606  -5.870  1.00 75.07           H  
ATOM   3295  HD3 ARG A 217      11.077  17.023  -6.329  1.00 75.07           H  
ATOM   3296  NE  ARG A 217      12.400  18.555  -6.655  1.00 75.07           N  
ATOM   3297  HE  ARG A 217      12.104  19.457  -6.310  1.00 75.07           H  
ATOM   3298  NH1 ARG A 217      13.591  17.411  -8.228  1.00 75.07           N  
ATOM   3299 HH11 ARG A 217      13.340  16.559  -7.746  1.00 75.07           H  
ATOM   3300 HH12 ARG A 217      14.504  17.428  -8.659  1.00 75.07           H  
ATOM   3301  NH2 ARG A 217      13.408  19.626  -8.379  1.00 75.07           N  
ATOM   3302 HH21 ARG A 217      13.050  20.505  -8.033  1.00 75.07           H  
ATOM   3303 HH22 ARG A 217      14.027  19.603  -9.176  1.00 75.07           H  
ATOM   3304  CZ  ARG A 217      13.128  18.525  -7.748  1.00 75.07           C  
ATOM   3305  N   LEU A 218       8.226  15.753  -2.168  1.00 76.96           N  
ATOM   3306  H   LEU A 218       8.960  15.060  -2.143  1.00 76.96           H  
ATOM   3307  CA  LEU A 218       6.850  15.345  -1.876  1.00 76.96           C  
ATOM   3308  HA  LEU A 218       6.205  15.646  -2.701  1.00 76.96           H  
ATOM   3309  C   LEU A 218       6.287  16.051  -0.633  1.00 76.96           C  
ATOM   3310  CB  LEU A 218       6.813  13.818  -1.719  1.00 76.96           C  
ATOM   3311  HB2 LEU A 218       7.597  13.513  -1.025  1.00 76.96           H  
ATOM   3312  HB3 LEU A 218       5.858  13.540  -1.273  1.00 76.96           H  
ATOM   3313  O   LEU A 218       5.093  16.311  -0.559  1.00 76.96           O  
ATOM   3314  CG  LEU A 218       6.976  13.047  -3.040  1.00 76.96           C  
ATOM   3315  HG  LEU A 218       7.900  13.337  -3.541  1.00 76.96           H  
ATOM   3316  CD1 LEU A 218       7.025  11.551  -2.750  1.00 76.96           C  
ATOM   3317 HD11 LEU A 218       6.088  11.230  -2.294  1.00 76.96           H  
ATOM   3318 HD12 LEU A 218       7.181  11.006  -3.681  1.00 76.96           H  
ATOM   3319 HD13 LEU A 218       7.853  11.335  -2.075  1.00 76.96           H  
ATOM   3320  CD2 LEU A 218       5.806  13.307  -3.985  1.00 76.96           C  
ATOM   3321 HD21 LEU A 218       4.872  13.111  -3.458  1.00 76.96           H  
ATOM   3322 HD22 LEU A 218       5.826  14.335  -4.345  1.00 76.96           H  
ATOM   3323 HD23 LEU A 218       5.856  12.644  -4.849  1.00 76.96           H  
ATOM   3324  N   ASN A 219       7.152  16.446   0.301  1.00 79.47           N  
ATOM   3325  H   ASN A 219       8.123  16.193   0.183  1.00 79.47           H  
ATOM   3326  CA  ASN A 219       6.795  17.261   1.462  1.00 79.47           C  
ATOM   3327  HA  ASN A 219       5.761  17.041   1.730  1.00 79.47           H  
ATOM   3328  C   ASN A 219       6.817  18.781   1.190  1.00 79.47           C  
ATOM   3329  CB  ASN A 219       7.676  16.832   2.646  1.00 79.47           C  
ATOM   3330  HB2 ASN A 219       8.727  16.842   2.358  1.00 79.47           H  
ATOM   3331  HB3 ASN A 219       7.543  17.530   3.472  1.00 79.47           H  
ATOM   3332  O   ASN A 219       6.710  19.576   2.122  1.00 79.47           O  
ATOM   3333  CG  ASN A 219       7.275  15.462   3.152  1.00 79.47           C  
ATOM   3334  ND2 ASN A 219       8.101  14.455   3.037  1.00 79.47           N  
ATOM   3335 HD21 ASN A 219       8.839  14.558   2.355  1.00 79.47           H  
ATOM   3336 HD22 ASN A 219       7.658  13.563   3.208  1.00 79.47           H  
ATOM   3337  OD1 ASN A 219       6.181  15.247   3.631  1.00 79.47           O  
ATOM   3338  N   GLY A 220       6.933  19.208  -0.073  1.00 71.02           N  
ATOM   3339  H   GLY A 220       7.026  18.518  -0.804  1.00 71.02           H  
ATOM   3340  CA  GLY A 220       6.790  20.608  -0.477  1.00 71.02           C  
ATOM   3341  HA2 GLY A 220       6.394  20.627  -1.493  1.00 71.02           H  
ATOM   3342  HA3 GLY A 220       6.068  21.100   0.174  1.00 71.02           H  
ATOM   3343  C   GLY A 220       8.077  21.437  -0.469  1.00 71.02           C  
ATOM   3344  O   GLY A 220       8.006  22.656  -0.623  1.00 71.02           O  
ATOM   3345  N   THR A 221       9.266  20.837  -0.326  1.00 63.00           N  
ATOM   3346  H   THR A 221       9.314  19.840  -0.170  1.00 63.00           H  
ATOM   3347  CA  THR A 221      10.512  21.602  -0.485  1.00 63.00           C  
ATOM   3348  HA  THR A 221      10.389  22.556   0.029  1.00 63.00           H  
ATOM   3349  C   THR A 221      10.749  21.908  -1.969  1.00 63.00           C  
ATOM   3350  CB  THR A 221      11.732  20.932   0.166  1.00 63.00           C  
ATOM   3351  HB  THR A 221      12.581  21.607   0.061  1.00 63.00           H  
ATOM   3352  O   THR A 221      11.314  21.100  -2.708  1.00 63.00           O  
ATOM   3353  CG2 THR A 221      11.530  20.647   1.655  1.00 63.00           C  
ATOM   3354 HG21 THR A 221      11.270  21.567   2.178  1.00 63.00           H  
ATOM   3355 HG22 THR A 221      12.452  20.243   2.072  1.00 63.00           H  
ATOM   3356 HG23 THR A 221      10.733  19.915   1.793  1.00 63.00           H  
ATOM   3357  OG1 THR A 221      12.050  19.732  -0.478  1.00 63.00           O  
ATOM   3358  HG1 THR A 221      11.995  19.895  -1.422  1.00 63.00           H  
ATOM   3359  N   SER A 222      10.310  23.084  -2.426  1.00 54.37           N  
ATOM   3360  H   SER A 222       9.656  23.587  -1.844  1.00 54.37           H  
ATOM   3361  CA  SER A 222      10.403  23.508  -3.835  1.00 54.37           C  
ATOM   3362  HA  SER A 222       9.915  22.757  -4.455  1.00 54.37           H  
ATOM   3363  C   SER A 222      11.841  23.668  -4.339  1.00 54.37           C  
ATOM   3364  CB  SER A 222       9.670  24.841  -4.031  1.00 54.37           C  
ATOM   3365  HB2 SER A 222       9.591  25.056  -5.097  1.00 54.37           H  
ATOM   3366  HB3 SER A 222      10.230  25.639  -3.546  1.00 54.37           H  
ATOM   3367  O   SER A 222      12.087  23.615  -5.543  1.00 54.37           O  
ATOM   3368  OG  SER A 222       8.379  24.771  -3.463  1.00 54.37           O  
ATOM   3369  HG  SER A 222       7.879  25.563  -3.673  1.00 54.37           H  
ATOM   3370  N   GLN A 223      12.796  23.879  -3.433  1.00 50.10           N  
ATOM   3371  H   GLN A 223      12.534  23.887  -2.458  1.00 50.10           H  
ATOM   3372  CA  GLN A 223      14.203  24.082  -3.754  1.00 50.10           C  
ATOM   3373  HA  GLN A 223      14.433  23.651  -4.728  1.00 50.10           H  
ATOM   3374  C   GLN A 223      15.057  23.366  -2.713  1.00 50.10           C  
ATOM   3375  CB  GLN A 223      14.523  25.587  -3.805  1.00 50.10           C  
ATOM   3376  HB2 GLN A 223      14.251  26.053  -2.858  1.00 50.10           H  
ATOM   3377  HB3 GLN A 223      15.596  25.705  -3.953  1.00 50.10           H  
ATOM   3378  O   GLN A 223      15.248  23.853  -1.599  1.00 50.10           O  
ATOM   3379  CG  GLN A 223      13.788  26.302  -4.952  1.00 50.10           C  
ATOM   3380  HG2 GLN A 223      14.024  25.802  -5.891  1.00 50.10           H  
ATOM   3381  HG3 GLN A 223      12.712  26.245  -4.793  1.00 50.10           H  
ATOM   3382  CD  GLN A 223      14.152  27.775  -5.088  1.00 50.10           C  
ATOM   3383  NE2 GLN A 223      13.614  28.453  -6.077  1.00 50.10           N  
ATOM   3384 HE21 GLN A 223      13.885  29.424  -6.140  1.00 50.10           H  
ATOM   3385 HE22 GLN A 223      12.994  28.002  -6.735  1.00 50.10           H  
ATOM   3386  OE1 GLN A 223      14.903  28.355  -4.323  1.00 50.10           O  
ATOM   3387  N   GLU A 224      15.585  22.200  -3.069  1.00 49.89           N  
ATOM   3388  H   GLU A 224      15.380  21.813  -3.979  1.00 49.89           H  
ATOM   3389  CA  GLU A 224      16.764  21.706  -2.370  1.00 49.89           C  
ATOM   3390  HA  GLU A 224      16.566  21.673  -1.299  1.00 49.89           H  
ATOM   3391  C   GLU A 224      17.913  22.674  -2.647  1.00 49.89           C  
ATOM   3392  CB  GLU A 224      17.146  20.306  -2.838  1.00 49.89           C  
ATOM   3393  HB2 GLU A 224      18.060  20.016  -2.319  1.00 49.89           H  
ATOM   3394  HB3 GLU A 224      17.339  20.321  -3.910  1.00 49.89           H  
ATOM   3395  O   GLU A 224      18.128  23.071  -3.794  1.00 49.89           O  
ATOM   3396  CG  GLU A 224      16.053  19.286  -2.526  1.00 49.89           C  
ATOM   3397  HG2 GLU A 224      15.736  19.408  -1.490  1.00 49.89           H  
ATOM   3398  HG3 GLU A 224      15.194  19.457  -3.175  1.00 49.89           H  
ATOM   3399  CD  GLU A 224      16.598  17.881  -2.751  1.00 49.89           C  
ATOM   3400  OE1 GLU A 224      16.441  17.077  -1.816  1.00 49.89           O  
ATOM   3401  OE2 GLU A 224      17.188  17.641  -3.832  1.00 49.89           O  
ATOM   3402  N   LYS A 225      18.668  23.048  -1.608  1.00 46.57           N  
ATOM   3403  H   LYS A 225      18.394  22.728  -0.690  1.00 46.57           H  
ATOM   3404  CA  LYS A 225      19.836  23.937  -1.739  1.00 46.57           C  
ATOM   3405  HA  LYS A 225      19.488  24.912  -2.081  1.00 46.57           H  
ATOM   3406  C   LYS A 225      20.824  23.438  -2.806  1.00 46.57           C  
ATOM   3407  CB  LYS A 225      20.489  24.080  -0.356  1.00 46.57           C  
ATOM   3408  HB2 LYS A 225      19.724  24.392   0.355  1.00 46.57           H  
ATOM   3409  HB3 LYS A 225      20.875  23.110  -0.042  1.00 46.57           H  
ATOM   3410  O   LYS A 225      21.463  24.254  -3.460  1.00 46.57           O  
ATOM   3411  CG  LYS A 225      21.628  25.109  -0.333  1.00 46.57           C  
ATOM   3412  HG2 LYS A 225      22.435  24.778  -0.986  1.00 46.57           H  
ATOM   3413  HG3 LYS A 225      21.255  26.071  -0.684  1.00 46.57           H  
ATOM   3414  CD  LYS A 225      22.171  25.262   1.092  1.00 46.57           C  
ATOM   3415  HD2 LYS A 225      21.372  25.614   1.744  1.00 46.57           H  
ATOM   3416  HD3 LYS A 225      22.519  24.291   1.444  1.00 46.57           H  
ATOM   3417  CE  LYS A 225      23.330  26.261   1.104  1.00 46.57           C  
ATOM   3418  HE2 LYS A 225      24.096  25.907   0.413  1.00 46.57           H  
ATOM   3419  HE3 LYS A 225      22.966  27.219   0.733  1.00 46.57           H  
ATOM   3420  NZ  LYS A 225      23.894  26.412   2.468  1.00 46.57           N  
ATOM   3421  HZ1 LYS A 225      24.662  27.068   2.462  1.00 46.57           H  
ATOM   3422  HZ2 LYS A 225      23.186  26.746   3.105  1.00 46.57           H  
ATOM   3423  HZ3 LYS A 225      24.234  25.522   2.804  1.00 46.57           H  
ATOM   3424  N   ASN A 226      20.887  22.120  -3.001  1.00 48.60           N  
ATOM   3425  H   ASN A 226      20.268  21.546  -2.446  1.00 48.60           H  
ATOM   3426  CA  ASN A 226      21.565  21.451  -4.102  1.00 48.60           C  
ATOM   3427  HA  ASN A 226      21.905  22.173  -4.844  1.00 48.60           H  
ATOM   3428  C   ASN A 226      20.558  20.493  -4.746  1.00 48.60           C  
ATOM   3429  CB  ASN A 226      22.769  20.670  -3.543  1.00 48.60           C  
ATOM   3430  HB2 ASN A 226      23.188  20.057  -4.341  1.00 48.60           H  
ATOM   3431  HB3 ASN A 226      22.428  19.997  -2.756  1.00 48.60           H  
ATOM   3432  O   ASN A 226      20.257  19.463  -4.151  1.00 48.60           O  
ATOM   3433  CG  ASN A 226      23.892  21.527  -2.992  1.00 48.60           C  
ATOM   3434  ND2 ASN A 226      24.811  20.925  -2.277  1.00 48.60           N  
ATOM   3435 HD21 ASN A 226      24.765  19.926  -2.133  1.00 48.60           H  
ATOM   3436 HD22 ASN A 226      25.593  21.493  -1.986  1.00 48.60           H  
ATOM   3437  OD1 ASN A 226      23.991  22.723  -3.187  1.00 48.60           O  
ATOM   3438  N   SER A 227      20.030  20.803  -5.931  1.00 52.76           N  
ATOM   3439  H   SER A 227      20.266  21.675  -6.384  1.00 52.76           H  
ATOM   3440  CA  SER A 227      19.166  19.857  -6.641  1.00 52.76           C  
ATOM   3441  HA  SER A 227      18.427  19.465  -5.943  1.00 52.76           H  
ATOM   3442  C   SER A 227      20.017  18.686  -7.136  1.00 52.76           C  
ATOM   3443  CB  SER A 227      18.403  20.538  -7.786  1.00 52.76           C  
ATOM   3444  HB2 SER A 227      17.833  21.380  -7.392  1.00 52.76           H  
ATOM   3445  HB3 SER A 227      17.706  19.819  -8.217  1.00 52.76           H  
ATOM   3446  O   SER A 227      20.578  18.740  -8.229  1.00 52.76           O  
ATOM   3447  OG  SER A 227      19.275  20.993  -8.802  1.00 52.76           O  
ATOM   3448  HG  SER A 227      19.896  20.280  -8.971  1.00 52.76           H  
ATOM   3449  N   LEU A 228      20.136  17.623  -6.340  1.00 52.35           N  
ATOM   3450  H   LEU A 228      19.738  17.667  -5.412  1.00 52.35           H  
ATOM   3451  CA  LEU A 228      20.773  16.381  -6.795  1.00 52.35           C  
ATOM   3452  HA  LEU A 228      21.767  16.606  -7.181  1.00 52.35           H  
ATOM   3453  C   LEU A 228      19.987  15.764  -7.963  1.00 52.35           C  
ATOM   3454  CB  LEU A 228      20.887  15.409  -5.607  1.00 52.35           C  
ATOM   3455  HB2 LEU A 228      21.132  14.416  -5.983  1.00 52.35           H  
ATOM   3456  HB3 LEU A 228      19.916  15.345  -5.117  1.00 52.35           H  
ATOM   3457  O   LEU A 228      20.538  15.023  -8.771  1.00 52.35           O  
ATOM   3458  CG  LEU A 228      21.953  15.813  -4.571  1.00 52.35           C  
ATOM   3459  HG  LEU A 228      21.822  16.858  -4.291  1.00 52.35           H  
ATOM   3460  CD1 LEU A 228      21.798  14.960  -3.313  1.00 52.35           C  
ATOM   3461 HD11 LEU A 228      22.545  15.244  -2.571  1.00 52.35           H  
ATOM   3462 HD12 LEU A 228      21.915  13.903  -3.555  1.00 52.35           H  
ATOM   3463 HD13 LEU A 228      20.809  15.117  -2.884  1.00 52.35           H  
ATOM   3464  CD2 LEU A 228      23.376  15.618  -5.108  1.00 52.35           C  
ATOM   3465 HD21 LEU A 228      23.517  14.582  -5.416  1.00 52.35           H  
ATOM   3466 HD22 LEU A 228      24.099  15.860  -4.329  1.00 52.35           H  
ATOM   3467 HD23 LEU A 228      23.551  16.275  -5.960  1.00 52.35           H  
ATOM   3468  N   CYS A 229      18.703  16.110  -8.077  1.00 57.62           N  
ATOM   3469  H   CYS A 229      18.318  16.700  -7.353  1.00 57.62           H  
ATOM   3470  CA  CYS A 229      17.807  15.663  -9.126  1.00 57.62           C  
ATOM   3471  HA  CYS A 229      18.391  15.345  -9.990  1.00 57.62           H  
ATOM   3472  C   CYS A 229      16.872  16.806  -9.546  1.00 57.62           C  
ATOM   3473  CB  CYS A 229      17.046  14.466  -8.540  1.00 57.62           C  
ATOM   3474  HB2 CYS A 229      17.780  13.744  -8.184  1.00 57.62           H  
ATOM   3475  HB3 CYS A 229      16.470  14.794  -7.676  1.00 57.62           H  
ATOM   3476  O   CYS A 229      16.235  17.419  -8.690  1.00 57.62           O  
ATOM   3477  SG  CYS A 229      15.947  13.575  -9.650  1.00 57.62           S  
ATOM   3478  N   SER A 230      16.732  17.109 -10.840  1.00 55.77           N  
ATOM   3479  H   SER A 230      17.284  16.611 -11.523  1.00 55.77           H  
ATOM   3480  CA  SER A 230      15.665  17.985 -11.353  1.00 55.77           C  
ATOM   3481  HA  SER A 230      15.163  18.483 -10.523  1.00 55.77           H  
ATOM   3482  C   SER A 230      14.624  17.141 -12.085  1.00 55.77           C  
ATOM   3483  CB  SER A 230      16.213  19.104 -12.253  1.00 55.77           C  
ATOM   3484  HB2 SER A 230      16.881  19.740 -11.673  1.00 55.77           H  
ATOM   3485  HB3 SER A 230      15.379  19.714 -12.602  1.00 55.77           H  
ATOM   3486  O   SER A 230      14.967  16.495 -13.070  1.00 55.77           O  
ATOM   3487  OG  SER A 230      16.906  18.582 -13.368  1.00 55.77           O  
ATOM   3488  HG  SER A 230      16.349  17.928 -13.796  1.00 55.77           H  
ATOM   3489  N   PHE A 231      13.368  17.157 -11.623  1.00 54.47           N  
ATOM   3490  H   PHE A 231      13.144  17.683 -10.790  1.00 54.47           H  
ATOM   3491  CA  PHE A 231      12.237  16.684 -12.424  1.00 54.47           C  
ATOM   3492  HA  PHE A 231      12.401  15.656 -12.749  1.00 54.47           H  
ATOM   3493  C   PHE A 231      12.148  17.589 -13.659  1.00 54.47           C  
ATOM   3494  CB  PHE A 231      10.929  16.759 -11.606  1.00 54.47           C  
ATOM   3495  HB2 PHE A 231      10.829  17.756 -11.176  1.00 54.47           H  
ATOM   3496  HB3 PHE A 231      10.093  16.629 -12.293  1.00 54.47           H  
ATOM   3497  O   PHE A 231      11.791  18.758 -13.518  1.00 54.47           O  
ATOM   3498  CG  PHE A 231      10.784  15.726 -10.506  1.00 54.47           C  
ATOM   3499  CD1 PHE A 231      10.246  14.467 -10.802  1.00 54.47           C  
ATOM   3500  HD1 PHE A 231       9.902  14.245 -11.801  1.00 54.47           H  
ATOM   3501  CD2 PHE A 231      11.098  16.037  -9.173  1.00 54.47           C  
ATOM   3502  HD2 PHE A 231      11.318  17.065  -8.925  1.00 54.47           H  
ATOM   3503  CE1 PHE A 231      10.093  13.512  -9.787  1.00 54.47           C  
ATOM   3504  HE1 PHE A 231       9.591  12.580 -10.002  1.00 54.47           H  
ATOM   3505  CE2 PHE A 231      11.072  15.036  -8.182  1.00 54.47           C  
ATOM   3506  HE2 PHE A 231      11.365  15.212  -7.158  1.00 54.47           H  
ATOM   3507  CZ  PHE A 231      10.575  13.772  -8.504  1.00 54.47           C  
ATOM   3508  HZ  PHE A 231      10.483  13.006  -7.748  1.00 54.47           H  
ATOM   3509  N   SER A 232      12.561  17.097 -14.827  1.00 46.43           N  
ATOM   3510  H   SER A 232      12.886  16.141 -14.864  1.00 46.43           H  
ATOM   3511  CA  SER A 232      12.315  17.752 -16.119  1.00 46.43           C  
ATOM   3512  HA  SER A 232      12.130  18.815 -15.969  1.00 46.43           H  
ATOM   3513  C   SER A 232      11.054  17.193 -16.754  1.00 46.43           C  
ATOM   3514  CB  SER A 232      13.506  17.598 -17.060  1.00 46.43           C  
ATOM   3515  HB2 SER A 232      14.415  17.970 -16.587  1.00 46.43           H  
ATOM   3516  HB3 SER A 232      13.314  18.162 -17.972  1.00 46.43           H  
ATOM   3517  O   SER A 232      10.980  15.944 -16.820  1.00 46.43           O  
ATOM   3518  OG  SER A 232      13.632  16.226 -17.368  1.00 46.43           O  
ATOM   3519  HG  SER A 232      12.743  15.877 -17.279  1.00 46.43           H  
ATOM   3520  OXT SER A 232      10.241  18.016 -17.212  1.00 46.43           O  
TER    3521      SER A 232                                                       
END   
