# Supplementary material for: Widespread Horizontal Gene Transfer Among Animal Viruses
Source: bioRxiv. 2024 Mar 26:2024.03.25.586562. Preprint. [Version 2] doi: 10.1101/2024.03.25.586562 (PMC11071296; doi:10.1101/2024.03.25.586562)
Supplement: Supplement 7 [file media-7.zip › File7_PDB/Mald16828_P6496.pdb]

ATOM      1  N   MET A   1      32.286   8.460 -24.122  1.00 79.25           N  
ATOM      2  H   MET A   1      32.266   9.078 -23.324  1.00 79.25           H  
ATOM      3  H2  MET A   1      33.200   8.041 -24.221  1.00 79.25           H  
ATOM      4  H3  MET A   1      32.074   9.011 -24.941  1.00 79.25           H  
ATOM      5  CA  MET A   1      31.244   7.428 -23.950  1.00 79.25           C  
ATOM      6  HA  MET A   1      31.179   6.824 -24.856  1.00 79.25           H  
ATOM      7  C   MET A   1      29.937   8.163 -23.774  1.00 79.25           C  
ATOM      8  CB  MET A   1      31.520   6.509 -22.744  1.00 79.25           C  
ATOM      9  HB2 MET A   1      31.423   7.072 -21.815  1.00 79.25           H  
ATOM     10  HB3 MET A   1      32.534   6.116 -22.813  1.00 79.25           H  
ATOM     11  O   MET A   1      29.899   9.074 -22.953  1.00 79.25           O  
ATOM     12  CG  MET A   1      30.542   5.330 -22.737  1.00 79.25           C  
ATOM     13  HG2 MET A   1      29.527   5.726 -22.757  1.00 79.25           H  
ATOM     14  HG3 MET A   1      30.691   4.755 -23.650  1.00 79.25           H  
ATOM     15  SD  MET A   1      30.644   4.197 -21.325  1.00 79.25           S  
ATOM     16  CE  MET A   1      29.321   3.106 -21.900  1.00 79.25           C  
ATOM     17  HE1 MET A   1      29.702   2.439 -22.673  1.00 79.25           H  
ATOM     18  HE2 MET A   1      28.522   3.711 -22.330  1.00 79.25           H  
ATOM     19  HE3 MET A   1      28.915   2.526 -21.071  1.00 79.25           H  
ATOM     20  N   ASP A   2      28.910   7.810 -24.537  1.00 90.33           N  
ATOM     21  H   ASP A   2      28.983   7.083 -25.235  1.00 90.33           H  
ATOM     22  CA  ASP A   2      27.637   8.518 -24.475  1.00 90.33           C  
ATOM     23  HA  ASP A   2      27.835   9.567 -24.252  1.00 90.33           H  
ATOM     24  C   ASP A   2      26.756   7.994 -23.337  1.00 90.33           C  
ATOM     25  CB  ASP A   2      26.944   8.475 -25.845  1.00 90.33           C  
ATOM     26  HB2 ASP A   2      26.860   7.440 -26.177  1.00 90.33           H  
ATOM     27  HB3 ASP A   2      25.937   8.880 -25.741  1.00 90.33           H  
ATOM     28  O   ASP A   2      26.842   6.835 -22.921  1.00 90.33           O  
ATOM     29  CG  ASP A   2      27.691   9.310 -26.896  1.00 90.33           C  
ATOM     30  OD1 ASP A   2      28.489  10.182 -26.475  1.00 90.33           O  
ATOM     31  OD2 ASP A   2      27.434   9.097 -28.093  1.00 90.33           O  
ATOM     32  N   ALA A   3      25.880   8.862 -22.822  1.00 90.78           N  
ATOM     33  H   ALA A   3      25.872   9.802 -23.190  1.00 90.78           H  
ATOM     34  CA  ALA A   3      24.940   8.500 -21.759  1.00 90.78           C  
ATOM     35  HA  ALA A   3      25.496   8.177 -20.879  1.00 90.78           H  
ATOM     36  C   ALA A   3      24.041   7.329 -22.170  1.00 90.78           C  
ATOM     37  CB  ALA A   3      24.087   9.731 -21.417  1.00 90.78           C  
ATOM     38  HB1 ALA A   3      23.453   9.505 -20.559  1.00 90.78           H  
ATOM     39  HB2 ALA A   3      24.717  10.589 -21.183  1.00 90.78           H  
ATOM     40  HB3 ALA A   3      23.453   9.993 -22.264  1.00 90.78           H  
ATOM     41  O   ALA A   3      23.755   6.445 -21.364  1.00 90.78           O  
ATOM     42  N   GLN A   4      23.607   7.323 -23.432  1.00 91.84           N  
ATOM     43  H   GLN A   4      23.958   8.029 -24.063  1.00 91.84           H  
ATOM     44  CA  GLN A   4      22.740   6.286 -23.979  1.00 91.84           C  
ATOM     45  HA  GLN A   4      21.874   6.165 -23.328  1.00 91.84           H  
ATOM     46  C   GLN A   4      23.445   4.929 -24.029  1.00 91.84           C  
ATOM     47  CB  GLN A   4      22.248   6.707 -25.368  1.00 91.84           C  
ATOM     48  HB2 GLN A   4      21.717   5.868 -25.819  1.00 91.84           H  
ATOM     49  HB3 GLN A   4      23.101   6.953 -26.002  1.00 91.84           H  
ATOM     50  O   GLN A   4      22.860   3.940 -23.590  1.00 91.84           O  
ATOM     51  CG  GLN A   4      21.288   7.906 -25.293  1.00 91.84           C  
ATOM     52  HG2 GLN A   4      20.463   7.656 -24.626  1.00 91.84           H  
ATOM     53  HG3 GLN A   4      21.808   8.776 -24.891  1.00 91.84           H  
ATOM     54  CD  GLN A   4      20.714   8.279 -26.654  1.00 91.84           C  
ATOM     55  NE2 GLN A   4      19.624   9.012 -26.707  1.00 91.84           N  
ATOM     56 HE21 GLN A   4      19.182   9.374 -25.874  1.00 91.84           H  
ATOM     57 HE22 GLN A   4      19.324   9.223 -27.647  1.00 91.84           H  
ATOM     58  OE1 GLN A   4      21.215   7.931 -27.701  1.00 91.84           O  
ATOM     59  N   ASP A   5      24.710   4.891 -24.453  1.00 94.54           N  
ATOM     60  H   ASP A   5      25.111   5.708 -24.893  1.00 94.54           H  
ATOM     61  CA  ASP A   5      25.507   3.661 -24.486  1.00 94.54           C  
ATOM     62  HA  ASP A   5      25.011   2.920 -25.113  1.00 94.54           H  
ATOM     63  C   ASP A   5      25.684   3.073 -23.091  1.00 94.54           C  
ATOM     64  CB  ASP A   5      26.901   3.939 -25.057  1.00 94.54           C  
ATOM     65  HB2 ASP A   5      27.501   3.035 -24.960  1.00 94.54           H  
ATOM     66  HB3 ASP A   5      27.384   4.720 -24.470  1.00 94.54           H  
ATOM     67  O   ASP A   5      25.539   1.865 -22.885  1.00 94.54           O  
ATOM     68  CG  ASP A   5      26.897   4.343 -26.524  1.00 94.54           C  
ATOM     69  OD1 ASP A   5      25.874   4.084 -27.194  1.00 94.54           O  
ATOM     70  OD2 ASP A   5      27.942   4.903 -26.914  1.00 94.54           O  
ATOM     71  N   TYR A   6      25.963   3.928 -22.102  1.00 94.67           N  
ATOM     72  H   TYR A   6      26.089   4.903 -22.333  1.00 94.67           H  
ATOM     73  CA  TYR A   6      26.117   3.481 -20.725  1.00 94.67           C  
ATOM     74  HA  TYR A   6      26.856   2.680 -20.699  1.00 94.67           H  
ATOM     75  C   TYR A   6      24.821   2.877 -20.180  1.00 94.67           C  
ATOM     76  CB  TYR A   6      26.614   4.631 -19.845  1.00 94.67           C  
ATOM     77  HB2 TYR A   6      25.914   5.464 -19.894  1.00 94.67           H  
ATOM     78  HB3 TYR A   6      27.577   4.984 -20.215  1.00 94.67           H  
ATOM     79  O   TYR A   6      24.842   1.785 -19.608  1.00 94.67           O  
ATOM     80  CG  TYR A   6      26.759   4.177 -18.410  1.00 94.67           C  
ATOM     81  CD1 TYR A   6      25.668   4.300 -17.528  1.00 94.67           C  
ATOM     82  HD1 TYR A   6      24.755   4.771 -17.860  1.00 94.67           H  
ATOM     83  CD2 TYR A   6      27.947   3.550 -17.988  1.00 94.67           C  
ATOM     84  HD2 TYR A   6      28.788   3.507 -18.664  1.00 94.67           H  
ATOM     85  CE1 TYR A   6      25.763   3.799 -16.219  1.00 94.67           C  
ATOM     86  HE1 TYR A   6      24.943   3.920 -15.527  1.00 94.67           H  
ATOM     87  CE2 TYR A   6      28.059   3.068 -16.667  1.00 94.67           C  
ATOM     88  HE2 TYR A   6      28.995   2.672 -16.304  1.00 94.67           H  
ATOM     89  OH  TYR A   6      27.117   2.917 -14.462  1.00 94.67           O  
ATOM     90  HH  TYR A   6      28.010   3.087 -14.156  1.00 94.67           H  
ATOM     91  CZ  TYR A   6      26.967   3.210 -15.779  1.00 94.67           C  
ATOM     92  N   ILE A   7      23.697   3.564 -20.392  1.00 95.66           N  
ATOM     93  H   ILE A   7      23.764   4.440 -20.890  1.00 95.66           H  
ATOM     94  CA  ILE A   7      22.376   3.107 -19.956  1.00 95.66           C  
ATOM     95  HA  ILE A   7      22.408   2.909 -18.885  1.00 95.66           H  
ATOM     96  C   ILE A   7      22.014   1.791 -20.647  1.00 95.66           C  
ATOM     97  CB  ILE A   7      21.326   4.206 -20.220  1.00 95.66           C  
ATOM     98  HB  ILE A   7      21.428   4.534 -21.254  1.00 95.66           H  
ATOM     99  O   ILE A   7      21.625   0.846 -19.966  1.00 95.66           O  
ATOM    100  CG1 ILE A   7      21.574   5.407 -19.285  1.00 95.66           C  
ATOM    101 HG12 ILE A   7      22.639   5.631 -19.236  1.00 95.66           H  
ATOM    102 HG13 ILE A   7      21.246   5.163 -18.275  1.00 95.66           H  
ATOM    103  CG2 ILE A   7      19.890   3.693 -20.018  1.00 95.66           C  
ATOM    104 HG21 ILE A   7      19.168   4.502 -20.131  1.00 95.66           H  
ATOM    105 HG22 ILE A   7      19.782   3.251 -19.027  1.00 95.66           H  
ATOM    106 HG23 ILE A   7      19.656   2.947 -20.777  1.00 95.66           H  
ATOM    107  CD1 ILE A   7      20.857   6.672 -19.760  1.00 95.66           C  
ATOM    108 HD11 ILE A   7      21.258   7.515 -19.198  1.00 95.66           H  
ATOM    109 HD12 ILE A   7      21.047   6.840 -20.820  1.00 95.66           H  
ATOM    110 HD13 ILE A   7      19.784   6.595 -19.585  1.00 95.66           H  
ATOM    111  N   SER A   8      22.193   1.701 -21.968  1.00 96.43           N  
ATOM    112  H   SER A   8      22.536   2.513 -22.460  1.00 96.43           H  
ATOM    113  CA  SER A   8      21.916   0.493 -22.754  1.00 96.43           C  
ATOM    114  HA  SER A   8      20.857   0.247 -22.675  1.00 96.43           H  
ATOM    115  C   SER A   8      22.718  -0.703 -22.238  1.00 96.43           C  
ATOM    116  CB  SER A   8      22.240   0.766 -24.227  1.00 96.43           C  
ATOM    117  HB2 SER A   8      21.648   1.612 -24.576  1.00 96.43           H  
ATOM    118  HB3 SER A   8      23.298   1.008 -24.336  1.00 96.43           H  
ATOM    119  O   SER A   8      22.160  -1.759 -21.931  1.00 96.43           O  
ATOM    120  OG  SER A   8      21.928  -0.368 -25.005  1.00 96.43           O  
ATOM    121  HG  SER A   8      22.131  -0.171 -25.922  1.00 96.43           H  
ATOM    122  N   ARG A   9      24.024  -0.505 -22.015  1.00 96.93           N  
ATOM    123  H   ARG A   9      24.423   0.382 -22.287  1.00 96.93           H  
ATOM    124  CA  ARG A   9      24.907  -1.536 -21.464  1.00 96.93           C  
ATOM    125  HA  ARG A   9      24.836  -2.418 -22.100  1.00 96.93           H  
ATOM    126  C   ARG A   9      24.479  -1.980 -20.065  1.00 96.93           C  
ATOM    127  CB  ARG A   9      26.347  -1.009 -21.502  1.00 96.93           C  
ATOM    128  HB2 ARG A   9      26.431  -0.140 -20.849  1.00 96.93           H  
ATOM    129  HB3 ARG A   9      26.574  -0.697 -22.521  1.00 96.93           H  
ATOM    130  O   ARG A   9      24.468  -3.177 -19.794  1.00 96.93           O  
ATOM    131  CG  ARG A   9      27.362  -2.082 -21.081  1.00 96.93           C  
ATOM    132  HG2 ARG A   9      27.204  -2.978 -21.681  1.00 96.93           H  
ATOM    133  HG3 ARG A   9      27.223  -2.338 -20.031  1.00 96.93           H  
ATOM    134  CD  ARG A   9      28.801  -1.599 -21.296  1.00 96.93           C  
ATOM    135  HD2 ARG A   9      29.475  -2.421 -21.056  1.00 96.93           H  
ATOM    136  HD3 ARG A   9      28.929  -1.345 -22.349  1.00 96.93           H  
ATOM    137  NE  ARG A   9      29.127  -0.432 -20.453  1.00 96.93           N  
ATOM    138  HE  ARG A   9      28.394  -0.094 -19.846  1.00 96.93           H  
ATOM    139  NH1 ARG A   9      31.266  -0.103 -21.225  1.00 96.93           N  
ATOM    140 HH11 ARG A   9      31.148  -0.863 -21.879  1.00 96.93           H  
ATOM    141 HH12 ARG A   9      32.145   0.393 -21.192  1.00 96.93           H  
ATOM    142  NH2 ARG A   9      30.465   1.200 -19.605  1.00 96.93           N  
ATOM    143 HH21 ARG A   9      31.322   1.733 -19.652  1.00 96.93           H  
ATOM    144 HH22 ARG A   9      29.732   1.482 -18.970  1.00 96.93           H  
ATOM    145  CZ  ARG A   9      30.281   0.212 -20.433  1.00 96.93           C  
ATOM    146  N   LYS A  10      24.108  -1.048 -19.181  1.00 96.84           N  
ATOM    147  H   LYS A  10      24.133  -0.081 -19.470  1.00 96.84           H  
ATOM    148  CA  LYS A  10      23.635  -1.382 -17.827  1.00 96.84           C  
ATOM    149  HA  LYS A  10      24.310  -2.119 -17.393  1.00 96.84           H  
ATOM    150  C   LYS A  10      22.289  -2.098 -17.830  1.00 96.84           C  
ATOM    151  CB  LYS A  10      23.592  -0.125 -16.942  1.00 96.84           C  
ATOM    152  HB2 LYS A  10      22.980  -0.333 -16.065  1.00 96.84           H  
ATOM    153  HB3 LYS A  10      23.117   0.688 -17.491  1.00 96.84           H  
ATOM    154  O   LYS A  10      22.132  -3.046 -17.071  1.00 96.84           O  
ATOM    155  CG  LYS A  10      24.972   0.342 -16.452  1.00 96.84           C  
ATOM    156  HG2 LYS A  10      24.819   1.230 -15.838  1.00 96.84           H  
ATOM    157  HG3 LYS A  10      25.601   0.608 -17.302  1.00 96.84           H  
ATOM    158  CD  LYS A  10      25.682  -0.724 -15.601  1.00 96.84           C  
ATOM    159  HD2 LYS A  10      24.994  -1.076 -14.833  1.00 96.84           H  
ATOM    160  HD3 LYS A  10      25.974  -1.566 -16.229  1.00 96.84           H  
ATOM    161  CE  LYS A  10      26.936  -0.164 -14.928  1.00 96.84           C  
ATOM    162  HE2 LYS A  10      27.623   0.201 -15.692  1.00 96.84           H  
ATOM    163  HE3 LYS A  10      26.632   0.682 -14.311  1.00 96.84           H  
ATOM    164  NZ  LYS A  10      27.589  -1.189 -14.073  1.00 96.84           N  
ATOM    165  HZ1 LYS A  10      27.859  -2.006 -14.602  1.00 96.84           H  
ATOM    166  HZ2 LYS A  10      28.399  -0.815 -13.600  1.00 96.84           H  
ATOM    167  HZ3 LYS A  10      26.945  -1.497 -13.358  1.00 96.84           H  
ATOM    168  N   ILE A  11      21.355  -1.709 -18.699  1.00 97.89           N  
ATOM    169  H   ILE A  11      21.546  -0.910 -19.287  1.00 97.89           H  
ATOM    170  CA  ILE A  11      20.074  -2.413 -18.851  1.00 97.89           C  
ATOM    171  HA  ILE A  11      19.578  -2.450 -17.882  1.00 97.89           H  
ATOM    172  C   ILE A  11      20.308  -3.862 -19.282  1.00 97.89           C  
ATOM    173  CB  ILE A  11      19.148  -1.676 -19.845  1.00 97.89           C  
ATOM    174  HB  ILE A  11      19.708  -1.468 -20.756  1.00 97.89           H  
ATOM    175  O   ILE A  11      19.672  -4.750 -18.723  1.00 97.89           O  
ATOM    176  CG1 ILE A  11      18.670  -0.345 -19.230  1.00 97.89           C  
ATOM    177 HG12 ILE A  11      17.935  -0.553 -18.452  1.00 97.89           H  
ATOM    178 HG13 ILE A  11      19.509   0.169 -18.761  1.00 97.89           H  
ATOM    179  CG2 ILE A  11      17.918  -2.535 -20.212  1.00 97.89           C  
ATOM    180 HG21 ILE A  11      18.227  -3.429 -20.753  1.00 97.89           H  
ATOM    181 HG22 ILE A  11      17.243  -1.989 -20.870  1.00 97.89           H  
ATOM    182 HG23 ILE A  11      17.382  -2.829 -19.310  1.00 97.89           H  
ATOM    183  CD1 ILE A  11      18.065   0.614 -20.262  1.00 97.89           C  
ATOM    184 HD11 ILE A  11      18.796   0.816 -21.045  1.00 97.89           H  
ATOM    185 HD12 ILE A  11      17.796   1.548 -19.769  1.00 97.89           H  
ATOM    186 HD13 ILE A  11      17.171   0.190 -20.717  1.00 97.89           H  
ATOM    187  N   LYS A  12      21.218  -4.107 -20.235  1.00 97.95           N  
ATOM    188  H   LYS A  12      21.669  -3.324 -20.685  1.00 97.95           H  
ATOM    189  CA  LYS A  12      21.546  -5.466 -20.686  1.00 97.95           C  
ATOM    190  HA  LYS A  12      20.632  -5.948 -21.033  1.00 97.95           H  
ATOM    191  C   LYS A  12      22.052  -6.333 -19.529  1.00 97.95           C  
ATOM    192  CB  LYS A  12      22.538  -5.405 -21.857  1.00 97.95           C  
ATOM    193  HB2 LYS A  12      22.134  -4.755 -22.633  1.00 97.95           H  
ATOM    194  HB3 LYS A  12      23.489  -4.997 -21.517  1.00 97.95           H  
ATOM    195  O   LYS A  12      21.454  -7.363 -19.257  1.00 97.95           O  
ATOM    196  CG  LYS A  12      22.760  -6.806 -22.443  1.00 97.95           C  
ATOM    197  HG2 LYS A  12      21.804  -7.212 -22.772  1.00 97.95           H  
ATOM    198  HG3 LYS A  12      23.169  -7.459 -21.672  1.00 97.95           H  
ATOM    199  CD  LYS A  12      23.733  -6.787 -23.625  1.00 97.95           C  
ATOM    200  HD2 LYS A  12      23.331  -6.164 -24.425  1.00 97.95           H  
ATOM    201  HD3 LYS A  12      24.695  -6.395 -23.292  1.00 97.95           H  
ATOM    202  CE  LYS A  12      23.894  -8.233 -24.106  1.00 97.95           C  
ATOM    203  HE2 LYS A  12      24.191  -8.845 -23.255  1.00 97.95           H  
ATOM    204  HE3 LYS A  12      22.921  -8.604 -24.428  1.00 97.95           H  
ATOM    205  NZ  LYS A  12      24.887  -8.356 -25.202  1.00 97.95           N  
ATOM    206  HZ1 LYS A  12      24.611  -7.807 -26.003  1.00 97.95           H  
ATOM    207  HZ2 LYS A  12      24.951  -9.325 -25.478  1.00 97.95           H  
ATOM    208  HZ3 LYS A  12      25.799  -8.066 -24.878  1.00 97.95           H  
ATOM    209  N   ILE A  13      23.061  -5.853 -18.800  1.00 97.94           N  
ATOM    210  H   ILE A  13      23.477  -4.977 -19.085  1.00 97.94           H  
ATOM    211  CA  ILE A  13      23.634  -6.565 -17.645  1.00 97.94           C  
ATOM    212  HA  ILE A  13      24.016  -7.529 -17.981  1.00 97.94           H  
ATOM    213  C   ILE A  13      22.557  -6.870 -16.592  1.00 97.94           C  
ATOM    214  CB  ILE A  13      24.808  -5.752 -17.052  1.00 97.94           C  
ATOM    215  HB  ILE A  13      24.456  -4.740 -16.853  1.00 97.94           H  
ATOM    216  O   ILE A  13      22.415  -8.010 -16.175  1.00 97.94           O  
ATOM    217  CG1 ILE A  13      25.983  -5.681 -18.058  1.00 97.94           C  
ATOM    218 HG12 ILE A  13      25.605  -5.447 -19.053  1.00 97.94           H  
ATOM    219 HG13 ILE A  13      26.467  -6.655 -18.115  1.00 97.94           H  
ATOM    220  CG2 ILE A  13      25.294  -6.357 -15.722  1.00 97.94           C  
ATOM    221 HG21 ILE A  13      26.155  -5.821 -15.322  1.00 97.94           H  
ATOM    222 HG22 ILE A  13      25.563  -7.404 -15.857  1.00 97.94           H  
ATOM    223 HG23 ILE A  13      24.513  -6.313 -14.963  1.00 97.94           H  
ATOM    224  CD1 ILE A  13      27.033  -4.617 -17.710  1.00 97.94           C  
ATOM    225 HD11 ILE A  13      27.769  -4.567 -18.512  1.00 97.94           H  
ATOM    226 HD12 ILE A  13      26.553  -3.643 -17.609  1.00 97.94           H  
ATOM    227 HD13 ILE A  13      27.547  -4.871 -16.783  1.00 97.94           H  
ATOM    228  N   LEU A  14      21.742  -5.878 -16.214  1.00 98.08           N  
ATOM    229  H   LEU A  14      21.895  -4.955 -16.593  1.00 98.08           H  
ATOM    230  CA  LEU A  14      20.692  -6.060 -15.204  1.00 98.08           C  
ATOM    231  HA  LEU A  14      21.137  -6.483 -14.304  1.00 98.08           H  
ATOM    232  C   LEU A  14      19.597  -7.039 -15.656  1.00 98.08           C  
ATOM    233  CB  LEU A  14      20.079  -4.688 -14.879  1.00 98.08           C  
ATOM    234  HB2 LEU A  14      19.802  -4.215 -15.821  1.00 98.08           H  
ATOM    235  HB3 LEU A  14      19.170  -4.837 -14.295  1.00 98.08           H  
ATOM    236  O   LEU A  14      19.035  -7.761 -14.838  1.00 98.08           O  
ATOM    237  CG  LEU A  14      21.013  -3.750 -14.095  1.00 98.08           C  
ATOM    238  HG  LEU A  14      22.000  -3.727 -14.557  1.00 98.08           H  
ATOM    239  CD1 LEU A  14      20.439  -2.333 -14.116  1.00 98.08           C  
ATOM    240 HD11 LEU A  14      19.483  -2.326 -13.592  1.00 98.08           H  
ATOM    241 HD12 LEU A  14      21.135  -1.656 -13.620  1.00 98.08           H  
ATOM    242 HD13 LEU A  14      20.299  -2.006 -15.146  1.00 98.08           H  
ATOM    243  CD2 LEU A  14      21.163  -4.172 -12.635  1.00 98.08           C  
ATOM    244 HD21 LEU A  14      20.190  -4.239 -12.148  1.00 98.08           H  
ATOM    245 HD22 LEU A  14      21.797  -3.467 -12.099  1.00 98.08           H  
ATOM    246 HD23 LEU A  14      21.639  -5.151 -12.580  1.00 98.08           H  
ATOM    247  N   ARG A  15      19.268  -7.080 -16.951  1.00 97.60           N  
ATOM    248  H   ARG A  15      19.776  -6.490 -17.594  1.00 97.60           H  
ATOM    249  CA  ARG A  15      18.323  -8.071 -17.486  1.00 97.60           C  
ATOM    250  HA  ARG A  15      17.444  -8.121 -16.843  1.00 97.60           H  
ATOM    251  C   ARG A  15      18.912  -9.477 -17.468  1.00 97.60           C  
ATOM    252  CB  ARG A  15      17.898  -7.697 -18.906  1.00 97.60           C  
ATOM    253  HB2 ARG A  15      17.431  -8.569 -19.363  1.00 97.60           H  
ATOM    254  HB3 ARG A  15      18.776  -7.433 -19.496  1.00 97.60           H  
ATOM    255  O   ARG A  15      18.189 -10.405 -17.121  1.00 97.60           O  
ATOM    256  CG  ARG A  15      16.895  -6.537 -18.906  1.00 97.60           C  
ATOM    257  HG2 ARG A  15      15.995  -6.836 -18.366  1.00 97.60           H  
ATOM    258  HG3 ARG A  15      17.325  -5.675 -18.397  1.00 97.60           H  
ATOM    259  CD  ARG A  15      16.520  -6.135 -20.337  1.00 97.60           C  
ATOM    260  HD2 ARG A  15      17.430  -5.888 -20.883  1.00 97.60           H  
ATOM    261  HD3 ARG A  15      15.899  -5.241 -20.278  1.00 97.60           H  
ATOM    262  NE  ARG A  15      15.799  -7.219 -21.037  1.00 97.60           N  
ATOM    263  HE  ARG A  15      16.119  -8.158 -20.845  1.00 97.60           H  
ATOM    264  NH1 ARG A  15      14.316  -5.932 -22.235  1.00 97.60           N  
ATOM    265 HH11 ARG A  15      13.431  -5.819 -22.709  1.00 97.60           H  
ATOM    266 HH12 ARG A  15      14.735  -5.077 -21.897  1.00 97.60           H  
ATOM    267  NH2 ARG A  15      14.182  -8.153 -22.335  1.00 97.60           N  
ATOM    268 HH21 ARG A  15      13.409  -8.038 -22.975  1.00 97.60           H  
ATOM    269 HH22 ARG A  15      14.493  -9.076 -22.067  1.00 97.60           H  
ATOM    270  CZ  ARG A  15      14.776  -7.094 -21.865  1.00 97.60           C  
ATOM    271  N   ASP A  16      20.193  -9.613 -17.798  1.00 97.60           N  
ATOM    272  H   ASP A  16      20.702  -8.807 -18.130  1.00 97.60           H  
ATOM    273  CA  ASP A  16      20.910 -10.890 -17.746  1.00 97.60           C  
ATOM    274  HA  ASP A  16      20.342 -11.637 -18.301  1.00 97.60           H  
ATOM    275  C   ASP A  16      21.028 -11.400 -16.292  1.00 97.60           C  
ATOM    276  CB  ASP A  16      22.288 -10.745 -18.430  1.00 97.60           C  
ATOM    277  HB2 ASP A  16      22.857  -9.965 -17.924  1.00 97.60           H  
ATOM    278  HB3 ASP A  16      22.831 -11.681 -18.303  1.00 97.60           H  
ATOM    279  O   ASP A  16      20.932 -12.599 -16.048  1.00 97.60           O  
ATOM    280  CG  ASP A  16      22.241 -10.429 -19.941  1.00 97.60           C  
ATOM    281  OD1 ASP A  16      21.184 -10.644 -20.581  1.00 97.60           O  
ATOM    282  OD2 ASP A  16      23.275  -9.962 -20.484  1.00 97.60           O  
ATOM    283  N   GLU A  17      21.126 -10.492 -15.313  1.00 97.63           N  
ATOM    284  H   GLU A  17      21.322  -9.540 -15.587  1.00 97.63           H  
ATOM    285  CA  GLU A  17      21.050 -10.784 -13.869  1.00 97.63           C  
ATOM    286  HA  GLU A  17      21.671 -11.652 -13.651  1.00 97.63           H  
ATOM    287  C   GLU A  17      19.627 -11.131 -13.374  1.00 97.63           C  
ATOM    288  CB  GLU A  17      21.590  -9.579 -13.074  1.00 97.63           C  
ATOM    289  HB2 GLU A  17      21.096  -8.678 -13.436  1.00 97.63           H  
ATOM    290  HB3 GLU A  17      21.339  -9.707 -12.021  1.00 97.63           H  
ATOM    291  O   GLU A  17      19.450 -11.523 -12.221  1.00 97.63           O  
ATOM    292  CG  GLU A  17      23.115  -9.392 -13.170  1.00 97.63           C  
ATOM    293  HG2 GLU A  17      23.598 -10.243 -12.690  1.00 97.63           H  
ATOM    294  HG3 GLU A  17      23.419  -9.391 -14.216  1.00 97.63           H  
ATOM    295  CD  GLU A  17      23.603  -8.090 -12.505  1.00 97.63           C  
ATOM    296  OE1 GLU A  17      24.800  -7.758 -12.675  1.00 97.63           O  
ATOM    297  OE2 GLU A  17      22.792  -7.394 -11.846  1.00 97.63           O  
ATOM    298  N   GLY A  18      18.599 -10.994 -14.221  1.00 97.41           N  
ATOM    299  H   GLY A  18      18.812 -10.735 -15.174  1.00 97.41           H  
ATOM    300  CA  GLY A  18      17.216 -11.363 -13.903  1.00 97.41           C  
ATOM    301  HA2 GLY A  18      16.751 -11.734 -14.816  1.00 97.41           H  
ATOM    302  HA3 GLY A  18      17.216 -12.175 -13.176  1.00 97.41           H  
ATOM    303  C   GLY A  18      16.332 -10.237 -13.356  1.00 97.41           C  
ATOM    304  O   GLY A  18      15.209 -10.501 -12.918  1.00 97.41           O  
ATOM    305  N   TYR A  19      16.769  -8.974 -13.393  1.00 97.59           N  
ATOM    306  H   TYR A  19      17.684  -8.784 -13.776  1.00 97.59           H  
ATOM    307  CA  TYR A  19      15.909  -7.859 -12.989  1.00 97.59           C  
ATOM    308  HA  TYR A  19      15.487  -8.128 -12.021  1.00 97.59           H  
ATOM    309  C   TYR A  19      14.770  -7.626 -14.000  1.00 97.59           C  
ATOM    310  CB  TYR A  19      16.699  -6.562 -12.781  1.00 97.59           C  
ATOM    311  HB2 TYR A  19      15.990  -5.738 -12.701  1.00 97.59           H  
ATOM    312  HB3 TYR A  19      17.315  -6.358 -13.656  1.00 97.59           H  
ATOM    313  O   TYR A  19      15.003  -7.613 -15.215  1.00 97.59           O  
ATOM    314  CG  TYR A  19      17.556  -6.557 -11.533  1.00 97.59           C  
ATOM    315  CD1 TYR A  19      17.040  -6.043 -10.327  1.00 97.59           C  
ATOM    316  HD1 TYR A  19      16.024  -5.679 -10.284  1.00 97.59           H  
ATOM    317  CD2 TYR A  19      18.862  -7.079 -11.569  1.00 97.59           C  
ATOM    318  HD2 TYR A  19      19.269  -7.498 -12.477  1.00 97.59           H  
ATOM    319  CE1 TYR A  19      17.838  -6.040  -9.166  1.00 97.59           C  
ATOM    320  HE1 TYR A  19      17.457  -5.666  -8.228  1.00 97.59           H  
ATOM    321  CE2 TYR A  19      19.659  -7.081 -10.414  1.00 97.59           C  
ATOM    322  HE2 TYR A  19      20.662  -7.481 -10.462  1.00 97.59           H  
ATOM    323  OH  TYR A  19      19.921  -6.556  -8.095  1.00 97.59           O  
ATOM    324  HH  TYR A  19      20.769  -6.965  -8.282  1.00 97.59           H  
ATOM    325  CZ  TYR A  19      19.149  -6.561  -9.210  1.00 97.59           C  
ATOM    326  N   PRO A  20      13.540  -7.326 -13.533  1.00 97.65           N  
ATOM    327  CA  PRO A  20      12.456  -6.888 -14.405  1.00 97.65           C  
ATOM    328  HA  PRO A  20      12.200  -7.710 -15.073  1.00 97.65           H  
ATOM    329  C   PRO A  20      12.854  -5.653 -15.219  1.00 97.65           C  
ATOM    330  CB  PRO A  20      11.271  -6.585 -13.479  1.00 97.65           C  
ATOM    331  HB2 PRO A  20      11.270  -5.532 -13.198  1.00 97.65           H  
ATOM    332  HB3 PRO A  20      10.322  -6.858 -13.939  1.00 97.65           H  
ATOM    333  O   PRO A  20      13.405  -4.695 -14.677  1.00 97.65           O  
ATOM    334  CG  PRO A  20      11.556  -7.425 -12.236  1.00 97.65           C  
ATOM    335  HG2 PRO A  20      11.196  -8.442 -12.391  1.00 97.65           H  
ATOM    336  HG3 PRO A  20      11.110  -6.993 -11.339  1.00 97.65           H  
ATOM    337  CD  PRO A  20      13.079  -7.433 -12.158  1.00 97.65           C  
ATOM    338  HD2 PRO A  20      13.414  -8.360 -11.693  1.00 97.65           H  
ATOM    339  HD3 PRO A  20      13.435  -6.573 -11.590  1.00 97.65           H  
ATOM    340  N   GLU A  21      12.495  -5.614 -16.505  1.00 96.61           N  
ATOM    341  H   GLU A  21      12.111  -6.460 -16.902  1.00 96.61           H  
ATOM    342  CA  GLU A  21      12.911  -4.555 -17.441  1.00 96.61           C  
ATOM    343  HA  GLU A  21      13.984  -4.641 -17.613  1.00 96.61           H  
ATOM    344  C   GLU A  21      12.643  -3.134 -16.917  1.00 96.61           C  
ATOM    345  CB  GLU A  21      12.184  -4.791 -18.771  1.00 96.61           C  
ATOM    346  HB2 GLU A  21      11.110  -4.815 -18.590  1.00 96.61           H  
ATOM    347  HB3 GLU A  21      12.495  -5.761 -19.160  1.00 96.61           H  
ATOM    348  O   GLU A  21      13.514  -2.266 -16.970  1.00 96.61           O  
ATOM    349  CG  GLU A  21      12.489  -3.714 -19.821  1.00 96.61           C  
ATOM    350  HG2 GLU A  21      12.044  -2.770 -19.506  1.00 96.61           H  
ATOM    351  HG3 GLU A  21      13.570  -3.585 -19.880  1.00 96.61           H  
ATOM    352  CD  GLU A  21      11.942  -4.082 -21.203  1.00 96.61           C  
ATOM    353  OE1 GLU A  21      12.551  -3.623 -22.191  1.00 96.61           O  
ATOM    354  OE2 GLU A  21      10.973  -4.866 -21.270  1.00 96.61           O  
ATOM    355  N   LYS A  22      11.461  -2.894 -16.334  1.00 95.63           N  
ATOM    356  H   LYS A  22      10.806  -3.662 -16.294  1.00 95.63           H  
ATOM    357  CA  LYS A  22      11.109  -1.587 -15.752  1.00 95.63           C  
ATOM    358  HA  LYS A  22      11.218  -0.823 -16.521  1.00 95.63           H  
ATOM    359  C   LYS A  22      12.052  -1.175 -14.617  1.00 95.63           C  
ATOM    360  CB  LYS A  22       9.660  -1.601 -15.242  1.00 95.63           C  
ATOM    361  HB2 LYS A  22       9.485  -0.686 -14.675  1.00 95.63           H  
ATOM    362  HB3 LYS A  22       9.521  -2.448 -14.570  1.00 95.63           H  
ATOM    363  O   LYS A  22      12.372   0.007 -14.493  1.00 95.63           O  
ATOM    364  CG  LYS A  22       8.634  -1.667 -16.381  1.00 95.63           C  
ATOM    365  HG2 LYS A  22       8.771  -2.591 -16.943  1.00 95.63           H  
ATOM    366  HG3 LYS A  22       8.786  -0.821 -17.050  1.00 95.63           H  
ATOM    367  CD  LYS A  22       7.205  -1.624 -15.822  1.00 95.63           C  
ATOM    368  HD2 LYS A  22       7.060  -2.478 -15.161  1.00 95.63           H  
ATOM    369  HD3 LYS A  22       7.063  -0.704 -15.255  1.00 95.63           H  
ATOM    370  CE  LYS A  22       6.193  -1.686 -16.974  1.00 95.63           C  
ATOM    371  HE2 LYS A  22       6.321  -0.807 -17.604  1.00 95.63           H  
ATOM    372  HE3 LYS A  22       6.423  -2.561 -17.583  1.00 95.63           H  
ATOM    373  NZ  LYS A  22       4.796  -1.774 -16.477  1.00 95.63           N  
ATOM    374  HZ1 LYS A  22       4.155  -1.836 -17.255  1.00 95.63           H  
ATOM    375  HZ2 LYS A  22       4.678  -2.610 -15.923  1.00 95.63           H  
ATOM    376  HZ3 LYS A  22       4.555  -0.971 -15.914  1.00 95.63           H  
ATOM    377  N   GLN A  23      12.478  -2.133 -13.795  1.00 96.76           N  
ATOM    378  H   GLN A  23      12.302  -3.093 -14.053  1.00 96.76           H  
ATOM    379  CA  GLN A  23      13.390  -1.901 -12.680  1.00 96.76           C  
ATOM    380  HA  GLN A  23      13.099  -0.983 -12.170  1.00 96.76           H  
ATOM    381  C   GLN A  23      14.826  -1.722 -13.179  1.00 96.76           C  
ATOM    382  CB  GLN A  23      13.263  -3.065 -11.688  1.00 96.76           C  
ATOM    383  HB2 GLN A  23      13.653  -3.977 -12.140  1.00 96.76           H  
ATOM    384  HB3 GLN A  23      12.208  -3.217 -11.460  1.00 96.76           H  
ATOM    385  O   GLN A  23      15.489  -0.774 -12.765  1.00 96.76           O  
ATOM    386  CG  GLN A  23      14.009  -2.794 -10.373  1.00 96.76           C  
ATOM    387  HG2 GLN A  23      13.655  -1.856  -9.944  1.00 96.76           H  
ATOM    388  HG3 GLN A  23      15.077  -2.706 -10.569  1.00 96.76           H  
ATOM    389  CD  GLN A  23      13.798  -3.910  -9.355  1.00 96.76           C  
ATOM    390  NE2 GLN A  23      14.097  -3.689  -8.096  1.00 96.76           N  
ATOM    391 HE21 GLN A  23      13.994  -4.487  -7.486  1.00 96.76           H  
ATOM    392 HE22 GLN A  23      14.562  -2.842  -7.801  1.00 96.76           H  
ATOM    393  OE1 GLN A  23      13.349  -4.995  -9.669  1.00 96.76           O  
ATOM    394  N   ALA A  24      15.266  -2.550 -14.131  1.00 97.95           N  
ATOM    395  H   ALA A  24      14.681  -3.327 -14.402  1.00 97.95           H  
ATOM    396  CA  ALA A  24      16.574  -2.438 -14.771  1.00 97.95           C  
ATOM    397  HA  ALA A  24      17.345  -2.583 -14.014  1.00 97.95           H  
ATOM    398  C   ALA A  24      16.783  -1.053 -15.407  1.00 97.95           C  
ATOM    399  CB  ALA A  24      16.696  -3.557 -15.813  1.00 97.95           C  
ATOM    400  HB1 ALA A  24      17.658  -3.485 -16.320  1.00 97.95           H  
ATOM    401  HB2 ALA A  24      16.630  -4.529 -15.325  1.00 97.95           H  
ATOM    402  HB3 ALA A  24      15.902  -3.477 -16.555  1.00 97.95           H  
ATOM    403  O   ALA A  24      17.806  -0.407 -15.180  1.00 97.95           O  
ATOM    404  N   ILE A  25      15.777  -0.546 -16.130  1.00 95.88           N  
ATOM    405  H   ILE A  25      14.987  -1.146 -16.322  1.00 95.88           H  
ATOM    406  CA  ILE A  25      15.789   0.811 -16.693  1.00 95.88           C  
ATOM    407  HA  ILE A  25      16.661   0.916 -17.338  1.00 95.88           H  
ATOM    408  C   ILE A  25      15.939   1.851 -15.576  1.00 95.88           C  
ATOM    409  CB  ILE A  25      14.519   1.048 -17.547  1.00 95.88           C  
ATOM    410  HB  ILE A  25      13.647   0.784 -16.949  1.00 95.88           H  
ATOM    411  O   ILE A  25      16.790   2.732 -15.669  1.00 95.88           O  
ATOM    412  CG1 ILE A  25      14.544   0.168 -18.818  1.00 95.88           C  
ATOM    413 HG12 ILE A  25      14.863  -0.845 -18.570  1.00 95.88           H  
ATOM    414 HG13 ILE A  25      15.273   0.571 -19.520  1.00 95.88           H  
ATOM    415  CG2 ILE A  25      14.395   2.524 -17.970  1.00 95.88           C  
ATOM    416 HG21 ILE A  25      13.511   2.672 -18.591  1.00 95.88           H  
ATOM    417 HG22 ILE A  25      14.300   3.170 -17.097  1.00 95.88           H  
ATOM    418 HG23 ILE A  25      15.282   2.799 -18.539  1.00 95.88           H  
ATOM    419  CD1 ILE A  25      13.188   0.068 -19.529  1.00 95.88           C  
ATOM    420 HD11 ILE A  25      12.426  -0.277 -18.831  1.00 95.88           H  
ATOM    421 HD12 ILE A  25      12.895   1.031 -19.948  1.00 95.88           H  
ATOM    422 HD13 ILE A  25      13.267  -0.649 -20.345  1.00 95.88           H  
ATOM    423  N   ALA A  26      15.142   1.756 -14.509  1.00 95.73           N  
ATOM    424  H   ALA A  26      14.503   0.976 -14.441  1.00 95.73           H  
ATOM    425  CA  ALA A  26      15.201   2.713 -13.405  1.00 95.73           C  
ATOM    426  HA  ALA A  26      15.009   3.709 -13.804  1.00 95.73           H  
ATOM    427  C   ALA A  26      16.590   2.758 -12.741  1.00 95.73           C  
ATOM    428  CB  ALA A  26      14.092   2.375 -12.401  1.00 95.73           C  
ATOM    429  HB1 ALA A  26      13.123   2.378 -12.901  1.00 95.73           H  
ATOM    430  HB2 ALA A  26      14.087   3.118 -11.604  1.00 95.73           H  
ATOM    431  HB3 ALA A  26      14.265   1.392 -11.964  1.00 95.73           H  
ATOM    432  O   ALA A  26      17.129   3.846 -12.532  1.00 95.73           O  
ATOM    433  N   ILE A  27      17.188   1.593 -12.474  1.00 96.52           N  
ATOM    434  H   ILE A  27      16.688   0.741 -12.684  1.00 96.52           H  
ATOM    435  CA  ILE A  27      18.531   1.474 -11.891  1.00 96.52           C  
ATOM    436  HA  ILE A  27      18.570   2.054 -10.969  1.00 96.52           H  
ATOM    437  C   ILE A  27      19.583   2.062 -12.838  1.00 96.52           C  
ATOM    438  CB  ILE A  27      18.831  -0.003 -11.543  1.00 96.52           C  
ATOM    439  HB  ILE A  27      18.657  -0.600 -12.438  1.00 96.52           H  
ATOM    440  O   ILE A  27      20.386   2.892 -12.417  1.00 96.52           O  
ATOM    441  CG1 ILE A  27      17.892  -0.512 -10.423  1.00 96.52           C  
ATOM    442 HG12 ILE A  27      16.863  -0.227 -10.639  1.00 96.52           H  
ATOM    443 HG13 ILE A  27      18.168  -0.043  -9.479  1.00 96.52           H  
ATOM    444  CG2 ILE A  27      20.298  -0.180 -11.108  1.00 96.52           C  
ATOM    445 HG21 ILE A  27      20.504   0.418 -10.220  1.00 96.52           H  
ATOM    446 HG22 ILE A  27      20.508  -1.226 -10.887  1.00 96.52           H  
ATOM    447 HG23 ILE A  27      20.984   0.114 -11.903  1.00 96.52           H  
ATOM    448  CD1 ILE A  27      17.915  -2.037 -10.248  1.00 96.52           C  
ATOM    449 HD11 ILE A  27      18.895  -2.377  -9.911  1.00 96.52           H  
ATOM    450 HD12 ILE A  27      17.666  -2.525 -11.189  1.00 96.52           H  
ATOM    451 HD13 ILE A  27      17.182  -2.323  -9.493  1.00 96.52           H  
ATOM    452  N   ALA A  28      19.552   1.702 -14.124  1.00 96.68           N  
ATOM    453  H   ALA A  28      18.881   1.006 -14.419  1.00 96.68           H  
ATOM    454  CA  ALA A  28      20.514   2.190 -15.111  1.00 96.68           C  
ATOM    455  HA  ALA A  28      21.517   1.914 -14.784  1.00 96.68           H  
ATOM    456  C   ALA A  28      20.482   3.722 -15.261  1.00 96.68           C  
ATOM    457  CB  ALA A  28      20.228   1.494 -16.444  1.00 96.68           C  
ATOM    458  HB1 ALA A  28      20.946   1.825 -17.194  1.00 96.68           H  
ATOM    459  HB2 ALA A  28      20.317   0.414 -16.323  1.00 96.68           H  
ATOM    460  HB3 ALA A  28      19.220   1.732 -16.783  1.00 96.68           H  
ATOM    461  O   ALA A  28      21.533   4.360 -15.322  1.00 96.68           O  
ATOM    462  N   TYR A  29      19.289   4.330 -15.267  1.00 95.01           N  
ATOM    463  H   TYR A  29      18.459   3.756 -15.227  1.00 95.01           H  
ATOM    464  CA  TYR A  29      19.151   5.790 -15.279  1.00 95.01           C  
ATOM    465  HA  TYR A  29      19.751   6.186 -16.099  1.00 95.01           H  
ATOM    466  C   TYR A  29      19.682   6.442 -13.997  1.00 95.01           C  
ATOM    467  CB  TYR A  29      17.687   6.196 -15.510  1.00 95.01           C  
ATOM    468  HB2 TYR A  29      17.508   7.151 -15.015  1.00 95.01           H  
ATOM    469  HB3 TYR A  29      17.024   5.471 -15.038  1.00 95.01           H  
ATOM    470  O   TYR A  29      20.274   7.517 -14.083  1.00 95.01           O  
ATOM    471  CG  TYR A  29      17.311   6.373 -16.970  1.00 95.01           C  
ATOM    472  CD1 TYR A  29      17.631   7.571 -17.637  1.00 95.01           C  
ATOM    473  HD1 TYR A  29      18.171   8.345 -17.113  1.00 95.01           H  
ATOM    474  CD2 TYR A  29      16.646   5.349 -17.666  1.00 95.01           C  
ATOM    475  HD2 TYR A  29      16.412   4.421 -17.166  1.00 95.01           H  
ATOM    476  CE1 TYR A  29      17.289   7.740 -18.994  1.00 95.01           C  
ATOM    477  HE1 TYR A  29      17.559   8.649 -19.511  1.00 95.01           H  
ATOM    478  CE2 TYR A  29      16.298   5.511 -19.018  1.00 95.01           C  
ATOM    479  HE2 TYR A  29      15.816   4.718 -19.570  1.00 95.01           H  
ATOM    480  OH  TYR A  29      16.296   6.844 -20.995  1.00 95.01           O  
ATOM    481  HH  TYR A  29      16.795   7.544 -21.421  1.00 95.01           H  
ATOM    482  CZ  TYR A  29      16.623   6.704 -19.685  1.00 95.01           C  
ATOM    483  N   ASN A  30      19.490   5.824 -12.827  1.00 93.38           N  
ATOM    484  H   ASN A  30      18.988   4.948 -12.808  1.00 93.38           H  
ATOM    485  CA  ASN A  30      20.039   6.335 -11.569  1.00 93.38           C  
ATOM    486  HA  ASN A  30      19.785   7.390 -11.471  1.00 93.38           H  
ATOM    487  C   ASN A  30      21.573   6.277 -11.562  1.00 93.38           C  
ATOM    488  CB  ASN A  30      19.425   5.582 -10.379  1.00 93.38           C  
ATOM    489  HB2 ASN A  30      20.045   5.757  -9.500  1.00 93.38           H  
ATOM    490  HB3 ASN A  30      19.424   4.509 -10.575  1.00 93.38           H  
ATOM    491  O   ASN A  30      22.201   7.302 -11.316  1.00 93.38           O  
ATOM    492  CG  ASN A  30      18.019   6.033 -10.027  1.00 93.38           C  
ATOM    493  ND2 ASN A  30      17.375   5.317  -9.134  1.00 93.38           N  
ATOM    494 HD21 ASN A  30      17.852   4.549  -8.685  1.00 93.38           H  
ATOM    495 HD22 ASN A  30      16.470   5.653  -8.836  1.00 93.38           H  
ATOM    496  OD1 ASN A  30      17.487   7.029 -10.505  1.00 93.38           O  
ATOM    497  N   MET A  31      22.170   5.146 -11.952  1.00 94.27           N  
ATOM    498  H   MET A  31      21.595   4.335 -12.129  1.00 94.27           H  
ATOM    499  CA  MET A  31      23.630   5.011 -12.074  1.00 94.27           C  
ATOM    500  HA  MET A  31      24.092   5.185 -11.102  1.00 94.27           H  
ATOM    501  C   MET A  31      24.219   6.029 -13.058  1.00 94.27           C  
ATOM    502  CB  MET A  31      23.990   3.600 -12.559  1.00 94.27           C  
ATOM    503  HB2 MET A  31      23.426   3.368 -13.462  1.00 94.27           H  
ATOM    504  HB3 MET A  31      25.052   3.582 -12.805  1.00 94.27           H  
ATOM    505  O   MET A  31      25.248   6.644 -12.790  1.00 94.27           O  
ATOM    506  CG  MET A  31      23.741   2.509 -11.518  1.00 94.27           C  
ATOM    507  HG2 MET A  31      24.338   2.729 -10.633  1.00 94.27           H  
ATOM    508  HG3 MET A  31      22.690   2.512 -11.230  1.00 94.27           H  
ATOM    509  SD  MET A  31      24.177   0.852 -12.124  1.00 94.27           S  
ATOM    510  CE  MET A  31      23.945  -0.079 -10.584  1.00 94.27           C  
ATOM    511  HE1 MET A  31      24.071  -1.145 -10.774  1.00 94.27           H  
ATOM    512  HE2 MET A  31      24.681   0.243  -9.847  1.00 94.27           H  
ATOM    513  HE3 MET A  31      22.946   0.100 -10.187  1.00 94.27           H  
ATOM    514  N   ALA A  32      23.553   6.249 -14.197  1.00 94.40           N  
ATOM    515  H   ALA A  32      22.738   5.689 -14.401  1.00 94.40           H  
ATOM    516  CA  ALA A  32      23.983   7.254 -15.165  1.00 94.40           C  
ATOM    517  HA  ALA A  32      25.006   7.028 -15.466  1.00 94.40           H  
ATOM    518  C   ALA A  32      23.987   8.670 -14.559  1.00 94.40           C  
ATOM    519  CB  ALA A  32      23.082   7.156 -16.402  1.00 94.40           C  
ATOM    520  HB1 ALA A  32      23.437   7.844 -17.170  1.00 94.40           H  
ATOM    521  HB2 ALA A  32      22.055   7.408 -16.139  1.00 94.40           H  
ATOM    522  HB3 ALA A  32      23.111   6.140 -16.795  1.00 94.40           H  
ATOM    523  O   ALA A  32      24.931   9.425 -14.783  1.00 94.40           O  
ATOM    524  N   ARG A  33      22.969   9.025 -13.759  1.00 91.09           N  
ATOM    525  H   ARG A  33      22.262   8.331 -13.562  1.00 91.09           H  
ATOM    526  CA  ARG A  33      22.895  10.325 -13.066  1.00 91.09           C  
ATOM    527  HA  ARG A  33      23.040  11.129 -13.788  1.00 91.09           H  
ATOM    528  C   ARG A  33      24.000  10.497 -12.034  1.00 91.09           C  
ATOM    529  CB  ARG A  33      21.543  10.493 -12.362  1.00 91.09           C  
ATOM    530  HB2 ARG A  33      21.589  11.357 -11.698  1.00 91.09           H  
ATOM    531  HB3 ARG A  33      21.337   9.613 -11.752  1.00 91.09           H  
ATOM    532  O   ARG A  33      24.610  11.559 -12.001  1.00 91.09           O  
ATOM    533  CG  ARG A  33      20.410  10.713 -13.356  1.00 91.09           C  
ATOM    534  HG2 ARG A  33      20.478   9.965 -14.146  1.00 91.09           H  
ATOM    535  HG3 ARG A  33      20.505  11.709 -13.787  1.00 91.09           H  
ATOM    536  CD  ARG A  33      19.060  10.584 -12.652  1.00 91.09           C  
ATOM    537  HD2 ARG A  33      19.006   9.601 -12.183  1.00 91.09           H  
ATOM    538  HD3 ARG A  33      19.001  11.347 -11.876  1.00 91.09           H  
ATOM    539  NE  ARG A  33      17.945  10.732 -13.604  1.00 91.09           N  
ATOM    540  HE  ARG A  33      18.199  10.757 -14.581  1.00 91.09           H  
ATOM    541  NH1 ARG A  33      16.283  10.793 -12.035  1.00 91.09           N  
ATOM    542 HH11 ARG A  33      16.984  10.603 -11.334  1.00 91.09           H  
ATOM    543 HH12 ARG A  33      15.313  10.864 -11.763  1.00 91.09           H  
ATOM    544  NH2 ARG A  33      15.759  10.951 -14.202  1.00 91.09           N  
ATOM    545 HH21 ARG A  33      16.037  11.013 -15.171  1.00 91.09           H  
ATOM    546 HH22 ARG A  33      14.792  11.021 -13.920  1.00 91.09           H  
ATOM    547  CZ  ARG A  33      16.672  10.824 -13.279  1.00 91.09           C  
ATOM    548  N   GLU A  34      24.254   9.478 -11.218  1.00 91.59           N  
ATOM    549  H   GLU A  34      23.684   8.647 -11.285  1.00 91.59           H  
ATOM    550  CA  GLU A  34      25.279   9.518 -10.164  1.00 91.59           C  
ATOM    551  HA  GLU A  34      25.098  10.363  -9.500  1.00 91.59           H  
ATOM    552  C   GLU A  34      26.686   9.700 -10.732  1.00 91.59           C  
ATOM    553  CB  GLU A  34      25.223   8.226  -9.342  1.00 91.59           C  
ATOM    554  HB2 GLU A  34      26.115   8.162  -8.719  1.00 91.59           H  
ATOM    555  HB3 GLU A  34      25.202   7.372 -10.018  1.00 91.59           H  
ATOM    556  O   GLU A  34      27.491  10.445 -10.185  1.00 91.59           O  
ATOM    557  CG  GLU A  34      23.991   8.209  -8.428  1.00 91.59           C  
ATOM    558  HG2 GLU A  34      23.089   8.323  -9.029  1.00 91.59           H  
ATOM    559  HG3 GLU A  34      24.048   9.067  -7.758  1.00 91.59           H  
ATOM    560  CD  GLU A  34      23.875   6.925  -7.597  1.00 91.59           C  
ATOM    561  OE1 GLU A  34      23.016   6.930  -6.687  1.00 91.59           O  
ATOM    562  OE2 GLU A  34      24.575   5.937  -7.917  1.00 91.59           O  
ATOM    563  N   MET A  35      26.961   9.097 -11.885  1.00 91.00           N  
ATOM    564  H   MET A  35      26.281   8.449 -12.257  1.00 91.00           H  
ATOM    565  CA  MET A  35      28.215   9.304 -12.609  1.00 91.00           C  
ATOM    566  HA  MET A  35      29.046   9.310 -11.903  1.00 91.00           H  
ATOM    567  C   MET A  35      28.275  10.627 -13.399  1.00 91.00           C  
ATOM    568  CB  MET A  35      28.388   8.148 -13.571  1.00 91.00           C  
ATOM    569  HB2 MET A  35      27.459   8.122 -14.140  1.00 91.00           H  
ATOM    570  HB3 MET A  35      29.228   8.360 -14.234  1.00 91.00           H  
ATOM    571  O   MET A  35      29.238  10.860 -14.126  1.00 91.00           O  
ATOM    572  CG  MET A  35      28.640   6.771 -12.947  1.00 91.00           C  
ATOM    573  HG2 MET A  35      27.721   6.410 -12.485  1.00 91.00           H  
ATOM    574  HG3 MET A  35      29.396   6.863 -12.168  1.00 91.00           H  
ATOM    575  SD  MET A  35      29.210   5.556 -14.173  1.00 91.00           S  
ATOM    576  CE  MET A  35      28.024   5.935 -15.478  1.00 91.00           C  
ATOM    577  HE1 MET A  35      27.972   7.005 -15.676  1.00 91.00           H  
ATOM    578  HE2 MET A  35      27.025   5.646 -15.152  1.00 91.00           H  
ATOM    579  HE3 MET A  35      28.333   5.474 -16.417  1.00 91.00           H  
ATOM    580  N   GLY A  36      27.246  11.476 -13.321  1.00 89.54           N  
ATOM    581  H   GLY A  36      26.500  11.263 -12.674  1.00 89.54           H  
ATOM    582  CA  GLY A  36      27.232  12.796 -13.956  1.00 89.54           C  
ATOM    583  HA2 GLY A  36      28.228  13.235 -13.889  1.00 89.54           H  
ATOM    584  HA3 GLY A  36      26.547  13.434 -13.399  1.00 89.54           H  
ATOM    585  C   GLY A  36      26.805  12.825 -15.427  1.00 89.54           C  
ATOM    586  O   GLY A  36      26.954  13.856 -16.082  1.00 89.54           O  
ATOM    587  N   TYR A  37      26.247  11.741 -15.978  1.00 90.50           N  
ATOM    588  H   TYR A  37      26.068  10.933 -15.399  1.00 90.50           H  
ATOM    589  CA  TYR A  37      25.743  11.766 -17.352  1.00 90.50           C  
ATOM    590  HA  TYR A  37      26.513  12.220 -17.976  1.00 90.50           H  
ATOM    591  C   TYR A  37      24.484  12.634 -17.463  1.00 90.50           C  
ATOM    592  CB  TYR A  37      25.490  10.360 -17.905  1.00 90.50           C  
ATOM    593  HB2 TYR A  37      24.883   9.785 -17.206  1.00 90.50           H  
ATOM    594  HB3 TYR A  37      24.897  10.458 -18.814  1.00 90.50           H  
ATOM    595  O   TYR A  37      23.533  12.511 -16.683  1.00 90.50           O  
ATOM    596  CG  TYR A  37      26.748   9.589 -18.247  1.00 90.50           C  
ATOM    597  CD1 TYR A  37      27.208   9.543 -19.575  1.00 90.50           C  
ATOM    598  HD1 TYR A  37      26.700  10.096 -20.350  1.00 90.50           H  
ATOM    599  CD2 TYR A  37      27.498   8.960 -17.241  1.00 90.50           C  
ATOM    600  HD2 TYR A  37      27.209   9.081 -16.207  1.00 90.50           H  
ATOM    601  CE1 TYR A  37      28.324   8.760 -19.918  1.00 90.50           C  
ATOM    602  HE1 TYR A  37      28.640   8.676 -20.947  1.00 90.50           H  
ATOM    603  CE2 TYR A  37      28.683   8.271 -17.575  1.00 90.50           C  
ATOM    604  HE2 TYR A  37      29.347   7.901 -16.807  1.00 90.50           H  
ATOM    605  OH  TYR A  37      30.163   7.378 -19.227  1.00 90.50           O  
ATOM    606  HH  TYR A  37      30.639   7.114 -18.436  1.00 90.50           H  
ATOM    607  CZ  TYR A  37      29.061   8.109 -18.916  1.00 90.50           C  
ATOM    608  N   ARG A  38      24.436  13.481 -18.499  1.00 86.20           N  
ATOM    609  H   ARG A  38      25.261  13.563 -19.076  1.00 86.20           H  
ATOM    610  CA  ARG A  38      23.265  14.310 -18.806  1.00 86.20           C  
ATOM    611  HA  ARG A  38      22.921  14.751 -17.870  1.00 86.20           H  
ATOM    612  C   ARG A  38      22.136  13.442 -19.357  1.00 86.20           C  
ATOM    613  CB  ARG A  38      23.661  15.457 -19.750  1.00 86.20           C  
ATOM    614  HB2 ARG A  38      24.528  15.970 -19.335  1.00 86.20           H  
ATOM    615  HB3 ARG A  38      23.935  15.055 -20.725  1.00 86.20           H  
ATOM    616  O   ARG A  38      22.047  13.194 -20.555  1.00 86.20           O  
ATOM    617  CG  ARG A  38      22.519  16.475 -19.910  1.00 86.20           C  
ATOM    618  HG2 ARG A  38      22.262  16.882 -18.931  1.00 86.20           H  
ATOM    619  HG3 ARG A  38      21.643  15.986 -20.335  1.00 86.20           H  
ATOM    620  CD  ARG A  38      22.949  17.619 -20.835  1.00 86.20           C  
ATOM    621  HD2 ARG A  38      23.192  17.199 -21.811  1.00 86.20           H  
ATOM    622  HD3 ARG A  38      23.844  18.084 -20.423  1.00 86.20           H  
ATOM    623  NE  ARG A  38      21.889  18.638 -20.981  1.00 86.20           N  
ATOM    624  HE  ARG A  38      21.072  18.534 -20.396  1.00 86.20           H  
ATOM    625  NH1 ARG A  38      22.952  19.922 -22.562  1.00 86.20           N  
ATOM    626 HH11 ARG A  38      22.979  20.731 -23.167  1.00 86.20           H  
ATOM    627 HH12 ARG A  38      23.740  19.291 -22.545  1.00 86.20           H  
ATOM    628  NH2 ARG A  38      20.941  20.534 -21.823  1.00 86.20           N  
ATOM    629 HH21 ARG A  38      20.999  21.338 -22.432  1.00 86.20           H  
ATOM    630 HH22 ARG A  38      20.137  20.414 -21.224  1.00 86.20           H  
ATOM    631  CZ  ARG A  38      21.932  19.687 -21.785  1.00 86.20           C  
ATOM    632  N   VAL A  39      21.246  13.006 -18.473  1.00 85.27           N  
ATOM    633  H   VAL A  39      21.458  13.149 -17.496  1.00 85.27           H  
ATOM    634  CA  VAL A  39      20.012  12.306 -18.841  1.00 85.27           C  
ATOM    635  HA  VAL A  39      20.084  12.005 -19.886  1.00 85.27           H  
ATOM    636  C   VAL A  39      18.810  13.234 -18.730  1.00 85.27           C  
ATOM    637  CB  VAL A  39      19.812  11.014 -18.036  1.00 85.27           C  
ATOM    638  HB  VAL A  39      18.893  10.542 -18.384  1.00 85.27           H  
ATOM    639  O   VAL A  39      18.751  14.099 -17.857  1.00 85.27           O  
ATOM    640  CG1 VAL A  39      20.960  10.034 -18.271  1.00 85.27           C  
ATOM    641 HG11 VAL A  39      20.756   9.103 -17.742  1.00 85.27           H  
ATOM    642 HG12 VAL A  39      21.070   9.836 -19.337  1.00 85.27           H  
ATOM    643 HG13 VAL A  39      21.897  10.441 -17.890  1.00 85.27           H  
ATOM    644  CG2 VAL A  39      19.683  11.243 -16.532  1.00 85.27           C  
ATOM    645 HG21 VAL A  39      18.876  11.943 -16.317  1.00 85.27           H  
ATOM    646 HG22 VAL A  39      19.467  10.283 -16.062  1.00 85.27           H  
ATOM    647 HG23 VAL A  39      20.620  11.638 -16.140  1.00 85.27           H  
ATOM    648  N   GLN A  40      17.820  13.038 -19.600  1.00 80.46           N  
ATOM    649  H   GLN A  40      17.939  12.355 -20.334  1.00 80.46           H  
ATOM    650  CA  GLN A  40      16.550  13.754 -19.505  1.00 80.46           C  
ATOM    651  HA  GLN A  40      16.767  14.820 -19.573  1.00 80.46           H  
ATOM    652  C   GLN A  40      15.896  13.502 -18.136  1.00 80.46           C  
ATOM    653  CB  GLN A  40      15.642  13.409 -20.698  1.00 80.46           C  
ATOM    654  HB2 GLN A  40      14.694  13.933 -20.575  1.00 80.46           H  
ATOM    655  HB3 GLN A  40      16.118  13.793 -21.600  1.00 80.46           H  
ATOM    656  O   GLN A  40      15.598  12.363 -17.758  1.00 80.46           O  
ATOM    657  CG  GLN A  40      15.360  11.906 -20.903  1.00 80.46           C  
ATOM    658  HG2 GLN A  40      16.299  11.358 -20.977  1.00 80.46           H  
ATOM    659  HG3 GLN A  40      14.801  11.518 -20.051  1.00 80.46           H  
ATOM    660  CD  GLN A  40      14.550  11.625 -22.164  1.00 80.46           C  
ATOM    661  NE2 GLN A  40      14.322  10.375 -22.504  1.00 80.46           N  
ATOM    662 HE21 GLN A  40      13.825  10.260 -23.376  1.00 80.46           H  
ATOM    663 HE22 GLN A  40      14.716   9.597 -21.995  1.00 80.46           H  
ATOM    664  OE1 GLN A  40      14.098  12.508 -22.864  1.00 80.46           O  
ATOM    665  N   SER A  41      15.705  14.573 -17.363  1.00 74.20           N  
ATOM    666  H   SER A  41      16.009  15.477 -17.694  1.00 74.20           H  
ATOM    667  CA  SER A  41      14.966  14.492 -16.109  1.00 74.20           C  
ATOM    668  HA  SER A  41      15.310  13.615 -15.560  1.00 74.20           H  
ATOM    669  C   SER A  41      13.487  14.331 -16.433  1.00 74.20           C  
ATOM    670  CB  SER A  41      15.213  15.709 -15.219  1.00 74.20           C  
ATOM    671  HB2 SER A  41      16.283  15.900 -15.145  1.00 74.20           H  
ATOM    672  HB3 SER A  41      14.714  16.585 -15.633  1.00 74.20           H  
ATOM    673  O   SER A  41      12.923  15.103 -17.209  1.00 74.20           O  
ATOM    674  OG  SER A  41      14.703  15.412 -13.936  1.00 74.20           O  
ATOM    675  HG  SER A  41      14.776  16.192 -13.382  1.00 74.20           H  
ATOM    676  N   ARG A  42      12.852  13.307 -15.857  1.00 74.29           N  
ATOM    677  H   ARG A  42      13.350  12.803 -15.138  1.00 74.29           H  
ATOM    678  CA  ARG A  42      11.392  13.227 -15.894  1.00 74.29           C  
ATOM    679  HA  ARG A  42      11.070  13.446 -16.912  1.00 74.29           H  
ATOM    680  C   ARG A  42      10.853  14.324 -14.976  1.00 74.29           C  
ATOM    681  CB  ARG A  42      10.875  11.841 -15.486  1.00 74.29           C  
ATOM    682  HB2 ARG A  42      11.313  11.552 -14.531  1.00 74.29           H  
ATOM    683  HB3 ARG A  42       9.793  11.894 -15.364  1.00 74.29           H  
ATOM    684  O   ARG A  42      11.427  14.521 -13.904  1.00 74.29           O  
ATOM    685  CG  ARG A  42      11.201  10.789 -16.555  1.00 74.29           C  
ATOM    686  HG2 ARG A  42      10.787  11.108 -17.511  1.00 74.29           H  
ATOM    687  HG3 ARG A  42      12.282  10.689 -16.652  1.00 74.29           H  
ATOM    688  CD  ARG A  42      10.600   9.431 -16.176  1.00 74.29           C  
ATOM    689  HD2 ARG A  42      11.008   9.126 -15.212  1.00 74.29           H  
ATOM    690  HD3 ARG A  42       9.519   9.539 -16.082  1.00 74.29           H  
ATOM    691  NE  ARG A  42      10.907   8.405 -17.191  1.00 74.29           N  
ATOM    692  HE  ARG A  42      11.385   8.716 -18.024  1.00 74.29           H  
ATOM    693  NH1 ARG A  42      10.010   6.603 -16.084  1.00 74.29           N  
ATOM    694 HH11 ARG A  42       9.737   7.208 -15.323  1.00 74.29           H  
ATOM    695 HH12 ARG A  42       9.849   5.607 -16.029  1.00 74.29           H  
ATOM    696  NH2 ARG A  42      10.982   6.304 -18.069  1.00 74.29           N  
ATOM    697 HH21 ARG A  42      11.483   6.646 -18.876  1.00 74.29           H  
ATOM    698 HH22 ARG A  42      10.796   5.314 -18.002  1.00 74.29           H  
ATOM    699  CZ  ARG A  42      10.631   7.114 -17.111  1.00 74.29           C  
ATOM    700  N   PRO A  43       9.771  15.018 -15.361  1.00 74.43           N  
ATOM    701  CA  PRO A  43       9.123  15.949 -14.453  1.00 74.43           C  
ATOM    702  HA  PRO A  43       9.800  16.768 -14.213  1.00 74.43           H  
ATOM    703  C   PRO A  43       8.746  15.208 -13.168  1.00 74.43           C  
ATOM    704  CB  PRO A  43       7.910  16.494 -15.214  1.00 74.43           C  
ATOM    705  HB2 PRO A  43       7.061  16.678 -14.555  1.00 74.43           H  
ATOM    706  HB3 PRO A  43       8.193  17.412 -15.728  1.00 74.43           H  
ATOM    707  O   PRO A  43       8.220  14.093 -13.224  1.00 74.43           O  
ATOM    708  CG  PRO A  43       7.608  15.408 -16.248  1.00 74.43           C  
ATOM    709  HG2 PRO A  43       6.986  14.636 -15.793  1.00 74.43           H  
ATOM    710  HG3 PRO A  43       7.123  15.816 -17.135  1.00 74.43           H  
ATOM    711  CD  PRO A  43       8.984  14.831 -16.568  1.00 74.43           C  
ATOM    712  HD2 PRO A  43       8.886  13.779 -16.834  1.00 74.43           H  
ATOM    713  HD3 PRO A  43       9.440  15.390 -17.386  1.00 74.43           H  
ATOM    714  N   ASP A  44       9.057  15.814 -12.022  1.00 74.35           N  
ATOM    715  H   ASP A  44       9.539  16.701 -12.048  1.00 74.35           H  
ATOM    716  CA  ASP A  44       8.672  15.274 -10.721  1.00 74.35           C  
ATOM    717  HA  ASP A  44       9.169  14.312 -10.597  1.00 74.35           H  
ATOM    718  C   ASP A  44       7.142  15.097 -10.711  1.00 74.35           C  
ATOM    719  CB  ASP A  44       9.168  16.208  -9.599  1.00 74.35           C  
ATOM    720  HB2 ASP A  44       8.766  17.206  -9.769  1.00 74.35           H  
ATOM    721  HB3 ASP A  44      10.254  16.275  -9.665  1.00 74.35           H  
ATOM    722  O   ASP A  44       6.417  16.069 -10.937  1.00 74.35           O  
ATOM    723  CG  ASP A  44       8.794  15.764  -8.172  1.00 74.35           C  
ATOM    724  OD1 ASP A  44       7.967  14.836  -8.017  1.00 74.35           O  
ATOM    725  OD2 ASP A  44       9.280  16.396  -7.214  1.00 74.35           O  
ATOM    726  N   PRO A  45       6.600  13.891 -10.467  1.00 69.48           N  
ATOM    727  CA  PRO A  45       5.155  13.687 -10.407  1.00 69.48           C  
ATOM    728  HA  PRO A  45       4.727  13.862 -11.394  1.00 69.48           H  
ATOM    729  C   PRO A  45       4.452  14.631  -9.416  1.00 69.48           C  
ATOM    730  CB  PRO A  45       4.972  12.211 -10.036  1.00 69.48           C  
ATOM    731  HB2 PRO A  45       4.143  12.058  -9.345  1.00 69.48           H  
ATOM    732  HB3 PRO A  45       4.813  11.632 -10.945  1.00 69.48           H  
ATOM    733  O   PRO A  45       3.279  14.952  -9.612  1.00 69.48           O  
ATOM    734  CG  PRO A  45       6.307  11.805  -9.409  1.00 69.48           C  
ATOM    735  HG2 PRO A  45       6.314  12.078  -8.354  1.00 69.48           H  
ATOM    736  HG3 PRO A  45       6.509  10.742  -9.534  1.00 69.48           H  
ATOM    737  CD  PRO A  45       7.314  12.665 -10.159  1.00 69.48           C  
ATOM    738  HD2 PRO A  45       7.608  12.176 -11.087  1.00 69.48           H  
ATOM    739  HD3 PRO A  45       8.185  12.832  -9.525  1.00 69.48           H  
ATOM    740  N   ARG A  46       5.156  15.144  -8.396  1.00 71.92           N  
ATOM    741  H   ARG A  46       6.128  14.883  -8.309  1.00 71.92           H  
ATOM    742  CA  ARG A  46       4.632  16.165  -7.475  1.00 71.92           C  
ATOM    743  HA  ARG A  46       3.663  15.840  -7.095  1.00 71.92           H  
ATOM    744  C   ARG A  46       4.403  17.509  -8.171  1.00 71.92           C  
ATOM    745  CB  ARG A  46       5.600  16.345  -6.296  1.00 71.92           C  
ATOM    746  HB2 ARG A  46       6.549  16.722  -6.680  1.00 71.92           H  
ATOM    747  HB3 ARG A  46       5.194  17.098  -5.620  1.00 71.92           H  
ATOM    748  O   ARG A  46       3.413  18.183  -7.881  1.00 71.92           O  
ATOM    749  CG  ARG A  46       5.852  15.055  -5.498  1.00 71.92           C  
ATOM    750  HG2 ARG A  46       6.178  14.255  -6.164  1.00 71.92           H  
ATOM    751  HG3 ARG A  46       4.938  14.747  -4.989  1.00 71.92           H  
ATOM    752  CD  ARG A  46       6.960  15.314  -4.474  1.00 71.92           C  
ATOM    753  HD2 ARG A  46       7.802  15.756  -5.006  1.00 71.92           H  
ATOM    754  HD3 ARG A  46       6.604  16.026  -3.730  1.00 71.92           H  
ATOM    755  NE  ARG A  46       7.413  14.074  -3.814  1.00 71.92           N  
ATOM    756  HE  ARG A  46       6.862  13.241  -3.967  1.00 71.92           H  
ATOM    757  NH1 ARG A  46       9.340  14.958  -2.939  1.00 71.92           N  
ATOM    758 HH11 ARG A  46       9.154  15.818  -3.435  1.00 71.92           H  
ATOM    759 HH12 ARG A  46      10.217  14.847  -2.450  1.00 71.92           H  
ATOM    760  NH2 ARG A  46       8.884  12.801  -2.623  1.00 71.92           N  
ATOM    761 HH21 ARG A  46       8.302  11.985  -2.749  1.00 71.92           H  
ATOM    762 HH22 ARG A  46       9.748  12.724  -2.104  1.00 71.92           H  
ATOM    763  CZ  ARG A  46       8.537  13.950  -3.131  1.00 71.92           C  
ATOM    764  N   THR A  47       5.264  17.889  -9.116  1.00 68.42           N  
ATOM    765  H   THR A  47       5.996  17.249  -9.386  1.00 68.42           H  
ATOM    766  CA  THR A  47       5.132  19.139  -9.888  1.00 68.42           C  
ATOM    767  HA  THR A  47       4.711  19.902  -9.234  1.00 68.42           H  
ATOM    768  C   THR A  47       4.167  19.009 -11.065  1.00 68.42           C  
ATOM    769  CB  THR A  47       6.482  19.682 -10.379  1.00 68.42           C  
ATOM    770  HB  THR A  47       6.313  20.646 -10.859  1.00 68.42           H  
ATOM    771  O   THR A  47       3.645  20.016 -11.533  1.00 68.42           O  
ATOM    772  CG2 THR A  47       7.484  19.888  -9.244  1.00 68.42           C  
ATOM    773 HG21 THR A  47       7.691  18.952  -8.726  1.00 68.42           H  
ATOM    774 HG22 THR A  47       8.415  20.294  -9.641  1.00 68.42           H  
ATOM    775 HG23 THR A  47       7.077  20.601  -8.527  1.00 68.42           H  
ATOM    776  OG1 THR A  47       7.076  18.826 -11.317  1.00 68.42           O  
ATOM    777  HG1 THR A  47       8.001  18.746 -11.072  1.00 68.42           H  
ATOM    778  N   VAL A  48       3.826  17.784 -11.489  1.00 65.70           N  
ATOM    779  H   VAL A  48       4.362  17.008 -11.128  1.00 65.70           H  
ATOM    780  CA  VAL A  48       2.778  17.518 -12.501  1.00 65.70           C  
ATOM    781  HA  VAL A  48       2.959  18.194 -13.337  1.00 65.70           H  
ATOM    782  C   VAL A  48       1.364  17.862 -11.985  1.00 65.70           C  
ATOM    783  CB  VAL A  48       2.902  16.073 -13.043  1.00 65.70           C  
ATOM    784  HB  VAL A  48       2.819  15.369 -12.215  1.00 65.70           H  
ATOM    785  O   VAL A  48       0.375  17.814 -12.724  1.00 65.70           O  
ATOM    786  CG1 VAL A  48       1.851  15.698 -14.100  1.00 65.70           C  
ATOM    787 HG11 VAL A  48       1.800  16.469 -14.870  1.00 65.70           H  
ATOM    788 HG12 VAL A  48       0.875  15.577 -13.630  1.00 65.70           H  
ATOM    789 HG13 VAL A  48       2.107  14.744 -14.560  1.00 65.70           H  
ATOM    790  CG2 VAL A  48       4.263  15.869 -13.728  1.00 65.70           C  
ATOM    791 HG21 VAL A  48       4.356  16.532 -14.587  1.00 65.70           H  
ATOM    792 HG22 VAL A  48       5.078  16.080 -13.035  1.00 65.70           H  
ATOM    793 HG23 VAL A  48       4.368  14.834 -14.054  1.00 65.70           H  
ATOM    794  N   THR A  49       1.229  18.286 -10.728  1.00 60.72           N  
ATOM    795  H   THR A  49       2.064  18.395 -10.170  1.00 60.72           H  
ATOM    796  CA  THR A  49      -0.035  18.793 -10.201  1.00 60.72           C  
ATOM    797  HA  THR A  49      -0.807  18.075 -10.479  1.00 60.72           H  
ATOM    798  C   THR A  49      -0.409  20.135 -10.843  1.00 60.72           C  
ATOM    799  CB  THR A  49      -0.039  18.858  -8.665  1.00 60.72           C  
ATOM    800  HB  THR A  49      -0.981  19.307  -8.350  1.00 60.72           H  
ATOM    801  O   THR A  49       0.383  21.063 -10.945  1.00 60.72           O  
ATOM    802  CG2 THR A  49       0.049  17.466  -8.041  1.00 60.72           C  
ATOM    803 HG21 THR A  49       0.977  16.974  -8.330  1.00 60.72           H  
ATOM    804 HG22 THR A  49       0.019  17.551  -6.954  1.00 60.72           H  
ATOM    805 HG23 THR A  49      -0.792  16.856  -8.371  1.00 60.72           H  
ATOM    806  OG1 THR A  49       1.008  19.637  -8.144  1.00 60.72           O  
ATOM    807  HG1 THR A  49       1.797  19.096  -8.062  1.00 60.72           H  
ATOM    808  N   LYS A  50      -1.680  20.259 -11.243  1.00 59.66           N  
ATOM    809  H   LYS A  50      -2.253  19.433 -11.142  1.00 59.66           H  
ATOM    810  CA  LYS A  50      -2.317  21.480 -11.774  1.00 59.66           C  
ATOM    811  HA  LYS A  50      -3.390  21.285 -11.751  1.00 59.66           H  
ATOM    812  C   LYS A  50      -2.029  21.827 -13.237  1.00 59.66           C  
ATOM    813  CB  LYS A  50      -2.095  22.713 -10.870  1.00 59.66           C  
ATOM    814  HB2 LYS A  50      -2.772  23.501 -11.201  1.00 59.66           H  
ATOM    815  HB3 LYS A  50      -1.081  23.084 -11.019  1.00 59.66           H  
ATOM    816  O   LYS A  50      -1.994  23.007 -13.593  1.00 59.66           O  
ATOM    817  CG  LYS A  50      -2.324  22.505  -9.370  1.00 59.66           C  
ATOM    818  HG2 LYS A  50      -3.352  22.187  -9.196  1.00 59.66           H  
ATOM    819  HG3 LYS A  50      -1.641  21.750  -8.982  1.00 59.66           H  
ATOM    820  CD  LYS A  50      -2.059  23.831  -8.646  1.00 59.66           C  
ATOM    821  HD2 LYS A  50      -2.763  24.587  -8.994  1.00 59.66           H  
ATOM    822  HD3 LYS A  50      -1.044  24.157  -8.870  1.00 59.66           H  
ATOM    823  CE  LYS A  50      -2.201  23.648  -7.132  1.00 59.66           C  
ATOM    824  HE2 LYS A  50      -1.533  22.845  -6.822  1.00 59.66           H  
ATOM    825  HE3 LYS A  50      -3.222  23.339  -6.905  1.00 59.66           H  
ATOM    826  NZ  LYS A  50      -1.862  24.893  -6.394  1.00 59.66           N  
ATOM    827  HZ1 LYS A  50      -2.470  25.658  -6.651  1.00 59.66           H  
ATOM    828  HZ2 LYS A  50      -0.907  25.163  -6.583  1.00 59.66           H  
ATOM    829  HZ3 LYS A  50      -1.936  24.747  -5.398  1.00 59.66           H  
ATOM    830  N   ARG A  51      -2.082  20.860 -14.160  1.00 60.22           N  
ATOM    831  H   ARG A  51      -2.035  19.896 -13.861  1.00 60.22           H  
ATOM    832  CA  ARG A  51      -2.759  21.203 -15.425  1.00 60.22           C  
ATOM    833  HA  ARG A  51      -2.362  22.153 -15.783  1.00 60.22           H  
ATOM    834  C   ARG A  51      -4.220  21.462 -15.090  1.00 60.22           C  
ATOM    835  CB  ARG A  51      -2.534  20.189 -16.555  1.00 60.22           C  
ATOM    836  HB2 ARG A  51      -3.384  20.221 -17.237  1.00 60.22           H  
ATOM    837  HB3 ARG A  51      -2.441  19.180 -16.154  1.00 60.22           H  
ATOM    838  O   ARG A  51      -5.022  20.539 -14.985  1.00 60.22           O  
ATOM    839  CG  ARG A  51      -1.270  20.586 -17.335  1.00 60.22           C  
ATOM    840  HG2 ARG A  51      -0.399  20.498 -16.685  1.00 60.22           H  
ATOM    841  HG3 ARG A  51      -1.362  21.623 -17.658  1.00 60.22           H  
ATOM    842  CD  ARG A  51      -1.064  19.721 -18.581  1.00 60.22           C  
ATOM    843  HD2 ARG A  51      -0.850  18.700 -18.265  1.00 60.22           H  
ATOM    844  HD3 ARG A  51      -1.981  19.724 -19.170  1.00 60.22           H  
ATOM    845  NE  ARG A  51       0.047  20.236 -19.408  1.00 60.22           N  
ATOM    846  HE  ARG A  51       0.539  21.048 -19.063  1.00 60.22           H  
ATOM    847  NH1 ARG A  51      -0.015  18.627 -21.048  1.00 60.22           N  
ATOM    848 HH11 ARG A  51      -0.754  18.143 -20.558  1.00 60.22           H  
ATOM    849 HH12 ARG A  51       0.349  18.247 -21.910  1.00 60.22           H  
ATOM    850  NH2 ARG A  51       1.472  20.279 -21.187  1.00 60.22           N  
ATOM    851 HH21 ARG A  51       1.925  21.108 -20.831  1.00 60.22           H  
ATOM    852 HH22 ARG A  51       1.819  19.868 -22.042  1.00 60.22           H  
ATOM    853  CZ  ARG A  51       0.493  19.714 -20.539  1.00 60.22           C  
ATOM    854  N   LYS A  52      -4.495  22.749 -14.830  1.00 57.00           N  
ATOM    855  H   LYS A  52      -3.679  23.333 -14.716  1.00 57.00           H  
ATOM    856  CA  LYS A  52      -5.782  23.428 -14.948  1.00 57.00           C  
ATOM    857  HA  LYS A  52      -6.255  23.556 -13.974  1.00 57.00           H  
ATOM    858  C   LYS A  52      -6.672  22.561 -15.827  1.00 57.00           C  
ATOM    859  CB  LYS A  52      -5.557  24.808 -15.625  1.00 57.00           C  
ATOM    860  HB2 LYS A  52      -6.418  25.034 -16.254  1.00 57.00           H  
ATOM    861  HB3 LYS A  52      -4.691  24.749 -16.285  1.00 57.00           H  
ATOM    862  O   LYS A  52      -6.549  22.588 -17.051  1.00 57.00           O  
ATOM    863  CG  LYS A  52      -5.395  26.007 -14.675  1.00 57.00           C  
ATOM    864  HG2 LYS A  52      -4.655  25.772 -13.909  1.00 57.00           H  
ATOM    865  HG3 LYS A  52      -6.353  26.199 -14.192  1.00 57.00           H  
ATOM    866  CD  LYS A  52      -4.942  27.265 -15.448  1.00 57.00           C  
ATOM    867  HD2 LYS A  52      -3.898  27.134 -15.735  1.00 57.00           H  
ATOM    868  HD3 LYS A  52      -5.543  27.373 -16.351  1.00 57.00           H  
ATOM    869  CE  LYS A  52      -5.089  28.541 -14.598  1.00 57.00           C  
ATOM    870  HE2 LYS A  52      -6.150  28.725 -14.430  1.00 57.00           H  
ATOM    871  HE3 LYS A  52      -4.633  28.361 -13.624  1.00 57.00           H  
ATOM    872  NZ  LYS A  52      -4.458  29.736 -15.228  1.00 57.00           N  
ATOM    873  HZ1 LYS A  52      -3.459  29.614 -15.319  1.00 57.00           H  
ATOM    874  HZ2 LYS A  52      -4.848  29.934 -16.139  1.00 57.00           H  
ATOM    875  HZ3 LYS A  52      -4.600  30.553 -14.652  1.00 57.00           H  
ATOM    876  N   ARG A  53      -7.607  21.836 -15.211  1.00 58.98           N  
ATOM    877  H   ARG A  53      -7.553  21.756 -14.206  1.00 58.98           H  
ATOM    878  CA  ARG A  53      -8.914  21.714 -15.837  1.00 58.98           C  
ATOM    879  HA  ARG A  53      -8.831  21.244 -16.817  1.00 58.98           H  
ATOM    880  C   ARG A  53      -9.326  23.162 -16.019  1.00 58.98           C  
ATOM    881  CB  ARG A  53      -9.885  20.912 -14.959  1.00 58.98           C  
ATOM    882  HB2 ARG A  53      -9.803  21.230 -13.919  1.00 58.98           H  
ATOM    883  HB3 ARG A  53     -10.903  21.103 -15.298  1.00 58.98           H  
ATOM    884  O   ARG A  53      -9.708  23.833 -15.069  1.00 58.98           O  
ATOM    885  CG  ARG A  53      -9.604  19.407 -15.076  1.00 58.98           C  
ATOM    886  HG2 ARG A  53      -9.718  19.115 -16.120  1.00 58.98           H  
ATOM    887  HG3 ARG A  53      -8.585  19.188 -14.758  1.00 58.98           H  
ATOM    888  CD  ARG A  53     -10.587  18.599 -14.221  1.00 58.98           C  
ATOM    889  HD2 ARG A  53     -11.591  18.998 -14.365  1.00 58.98           H  
ATOM    890  HD3 ARG A  53     -10.313  18.710 -13.172  1.00 58.98           H  
ATOM    891  NE  ARG A  53     -10.590  17.173 -14.604  1.00 58.98           N  
ATOM    892  HE  ARG A  53     -10.096  16.925 -15.449  1.00 58.98           H  
ATOM    893  NH1 ARG A  53     -11.888  16.384 -12.878  1.00 58.98           N  
ATOM    894 HH11 ARG A  53     -11.924  17.309 -12.474  1.00 58.98           H  
ATOM    895 HH12 ARG A  53     -12.379  15.620 -12.437  1.00 58.98           H  
ATOM    896  NH2 ARG A  53     -11.227  14.990 -14.486  1.00 58.98           N  
ATOM    897 HH21 ARG A  53     -11.730  14.245 -14.026  1.00 58.98           H  
ATOM    898 HH22 ARG A  53     -10.751  14.787 -15.353  1.00 58.98           H  
ATOM    899  CZ  ARG A  53     -11.231  16.194 -13.988  1.00 58.98           C  
ATOM    900  N   LYS A  54      -9.053  23.680 -17.215  1.00 52.52           N  
ATOM    901  H   LYS A  54      -8.536  23.089 -17.849  1.00 52.52           H  
ATOM    902  CA  LYS A  54      -9.613  24.905 -17.751  1.00 52.52           C  
ATOM    903  HA  LYS A  54      -9.493  25.720 -17.037  1.00 52.52           H  
ATOM    904  C   LYS A  54     -11.085  24.536 -17.853  1.00 52.52           C  
ATOM    905  CB  LYS A  54      -8.893  25.229 -19.085  1.00 52.52           C  
ATOM    906  HB2 LYS A  54      -7.900  24.781 -19.057  1.00 52.52           H  
ATOM    907  HB3 LYS A  54      -9.419  24.769 -19.922  1.00 52.52           H  
ATOM    908  O   LYS A  54     -11.551  24.061 -18.882  1.00 52.52           O  
ATOM    909  CG  LYS A  54      -8.689  26.727 -19.373  1.00 52.52           C  
ATOM    910  HG2 LYS A  54      -8.105  27.168 -18.565  1.00 52.52           H  
ATOM    911  HG3 LYS A  54      -9.657  27.226 -19.427  1.00 52.52           H  
ATOM    912  CD  LYS A  54      -7.935  26.907 -20.708  1.00 52.52           C  
ATOM    913  HD2 LYS A  54      -7.031  26.300 -20.692  1.00 52.52           H  
ATOM    914  HD3 LYS A  54      -8.574  26.554 -21.517  1.00 52.52           H  
ATOM    915  CE  LYS A  54      -7.541  28.371 -20.974  1.00 52.52           C  
ATOM    916  HE2 LYS A  54      -8.443  28.983 -20.948  1.00 52.52           H  
ATOM    917  HE3 LYS A  54      -6.888  28.711 -20.171  1.00 52.52           H  
ATOM    918  NZ  LYS A  54      -6.858  28.544 -22.289  1.00 52.52           N  
ATOM    919  HZ1 LYS A  54      -6.611  29.511 -22.443  1.00 52.52           H  
ATOM    920  HZ2 LYS A  54      -6.013  27.995 -22.352  1.00 52.52           H  
ATOM    921  HZ3 LYS A  54      -7.465  28.274 -23.051  1.00 52.52           H  
ATOM    922  N   SER A  55     -11.762  24.569 -16.708  1.00 54.63           N  
ATOM    923  H   SER A  55     -11.271  24.811 -15.860  1.00 54.63           H  
ATOM    924  CA  SER A  55     -13.200  24.540 -16.590  1.00 54.63           C  
ATOM    925  HA  SER A  55     -13.609  23.665 -17.094  1.00 54.63           H  
ATOM    926  C   SER A  55     -13.627  25.788 -17.328  1.00 54.63           C  
ATOM    927  CB  SER A  55     -13.653  24.516 -15.121  1.00 54.63           C  
ATOM    928  HB2 SER A  55     -14.597  25.052 -15.020  1.00 54.63           H  
ATOM    929  HB3 SER A  55     -13.814  23.481 -14.821  1.00 54.63           H  
ATOM    930  O   SER A  55     -13.658  26.893 -16.795  1.00 54.63           O  
ATOM    931  OG  SER A  55     -12.679  25.078 -14.257  1.00 54.63           O  
ATOM    932  HG  SER A  55     -13.130  25.484 -13.513  1.00 54.63           H  
ATOM    933  N   LYS A  56     -13.814  25.585 -18.631  1.00 55.67           N  
ATOM    934  H   LYS A  56     -13.548  24.677 -18.984  1.00 55.67           H  
ATOM    935  CA  LYS A  56     -14.609  26.417 -19.498  1.00 55.67           C  
ATOM    936  HA  LYS A  56     -14.087  27.350 -19.708  1.00 55.67           H  
ATOM    937  C   LYS A  56     -15.871  26.691 -18.698  1.00 55.67           C  
ATOM    938  CB  LYS A  56     -14.837  25.624 -20.794  1.00 55.67           C  
ATOM    939  HB2 LYS A  56     -15.449  24.746 -20.587  1.00 55.67           H  
ATOM    940  HB3 LYS A  56     -13.866  25.280 -21.151  1.00 55.67           H  
ATOM    941  O   LYS A  56     -16.622  25.778 -18.367  1.00 55.67           O  
ATOM    942  CG  LYS A  56     -15.490  26.440 -21.915  1.00 55.67           C  
ATOM    943  HG2 LYS A  56     -14.939  27.371 -22.050  1.00 55.67           H  
ATOM    944  HG3 LYS A  56     -16.521  26.672 -21.648  1.00 55.67           H  
ATOM    945  CD  LYS A  56     -15.455  25.640 -23.230  1.00 55.67           C  
ATOM    946  HD2 LYS A  56     -14.423  25.375 -23.462  1.00 55.67           H  
ATOM    947  HD3 LYS A  56     -16.038  24.728 -23.108  1.00 55.67           H  
ATOM    948  CE  LYS A  56     -16.034  26.467 -24.387  1.00 55.67           C  
ATOM    949  HE2 LYS A  56     -17.074  26.700 -24.159  1.00 55.67           H  
ATOM    950  HE3 LYS A  56     -15.495  27.412 -24.449  1.00 55.67           H  
ATOM    951  NZ  LYS A  56     -15.952  25.753 -25.691  1.00 55.67           N  
ATOM    952  HZ1 LYS A  56     -16.480  24.892 -25.665  1.00 55.67           H  
ATOM    953  HZ2 LYS A  56     -14.997  25.546 -25.947  1.00 55.67           H  
ATOM    954  HZ3 LYS A  56     -16.353  26.320 -26.425  1.00 55.67           H  
ATOM    955  N   THR A  57     -15.965  27.934 -18.267  1.00 51.14           N  
ATOM    956  H   THR A  57     -15.228  28.571 -18.534  1.00 51.14           H  
ATOM    957  CA  THR A  57     -17.112  28.579 -17.658  1.00 51.14           C  
ATOM    958  HA  THR A  57     -17.221  28.274 -16.617  1.00 51.14           H  
ATOM    959  C   THR A  57     -18.367  28.198 -18.434  1.00 51.14           C  
ATOM    960  CB  THR A  57     -16.872  30.101 -17.737  1.00 51.14           C  
ATOM    961  HB  THR A  57     -17.818  30.633 -17.640  1.00 51.14           H  
ATOM    962  O   THR A  57     -18.686  28.813 -19.444  1.00 51.14           O  
ATOM    963  CG2 THR A  57     -15.925  30.589 -16.643  1.00 51.14           C  
ATOM    964 HG21 THR A  57     -15.787  31.666 -16.741  1.00 51.14           H  
ATOM    965 HG22 THR A  57     -16.350  30.376 -15.663  1.00 51.14           H  
ATOM    966 HG23 THR A  57     -14.957  30.096 -16.733  1.00 51.14           H  
ATOM    967  OG1 THR A  57     -16.255  30.425 -18.970  1.00 51.14           O  
ATOM    968  HG1 THR A  57     -16.955  30.411 -19.626  1.00 51.14           H  
ATOM    969  N   MET A  58     -19.056  27.153 -17.988  1.00 54.81           N  
ATOM    970  H   MET A  58     -18.641  26.570 -17.275  1.00 54.81           H  
ATOM    971  CA  MET A  58     -20.478  26.964 -18.243  1.00 54.81           C  
ATOM    972  HA  MET A  58     -20.828  27.701 -18.966  1.00 54.81           H  
ATOM    973  C   MET A  58     -21.124  27.272 -16.897  1.00 54.81           C  
ATOM    974  CB  MET A  58     -20.767  25.574 -18.830  1.00 54.81           C  
ATOM    975  HB2 MET A  58     -20.401  24.793 -18.164  1.00 54.81           H  
ATOM    976  HB3 MET A  58     -21.846  25.466 -18.940  1.00 54.81           H  
ATOM    977  O   MET A  58     -21.011  26.512 -15.944  1.00 54.81           O  
ATOM    978  CG  MET A  58     -20.099  25.440 -20.211  1.00 54.81           C  
ATOM    979  HG2 MET A  58     -19.193  24.842 -20.115  1.00 54.81           H  
ATOM    980  HG3 MET A  58     -19.795  26.431 -20.548  1.00 54.81           H  
ATOM    981  SD  MET A  58     -21.138  24.761 -21.534  1.00 54.81           S  
ATOM    982  CE  MET A  58     -20.947  22.980 -21.270  1.00 54.81           C  
ATOM    983  HE1 MET A  58     -21.541  22.442 -22.009  1.00 54.81           H  
ATOM    984  HE2 MET A  58     -19.899  22.700 -21.375  1.00 54.81           H  
ATOM    985  HE3 MET A  58     -21.299  22.719 -20.273  1.00 54.81           H  
ATOM    986  N   ALA A  59     -21.346  28.560 -16.666  1.00 52.06           N  
ATOM    987  H   ALA A  59     -21.015  28.806 -15.744  1.00 52.06           H  
ATOM    988  CA  ALA A  59     -22.624  29.197 -16.947  1.00 52.06           C  
ATOM    989  HA  ALA A  59     -22.474  30.264 -16.787  1.00 52.06           H  
ATOM    990  C   ALA A  59     -23.661  28.717 -15.932  1.00 52.06           C  
ATOM    991  CB  ALA A  59     -23.066  29.073 -18.411  1.00 52.06           C  
ATOM    992  HB1 ALA A  59     -22.299  29.475 -19.072  1.00 52.06           H  
ATOM    993  HB2 ALA A  59     -23.986  29.638 -18.562  1.00 52.06           H  
ATOM    994  HB3 ALA A  59     -23.261  28.031 -18.663  1.00 52.06           H  
ATOM    995  O   ALA A  59     -24.098  27.570 -15.920  1.00 52.06           O  
ATOM    996  N   LYS A  60     -23.993  29.661 -15.053  1.00 52.56           N  
ATOM    997  H   LYS A  60     -23.554  30.559 -15.195  1.00 52.56           H  
ATOM    998  CA  LYS A  60     -25.091  29.647 -14.102  1.00 52.56           C  
ATOM    999  HA  LYS A  60     -24.881  28.976 -13.269  1.00 52.56           H  
ATOM   1000  C   LYS A  60     -26.373  29.187 -14.808  1.00 52.56           C  
ATOM   1001  CB  LYS A  60     -25.268  31.101 -13.606  1.00 52.56           C  
ATOM   1002  HB2 LYS A  60     -25.472  31.735 -14.469  1.00 52.56           H  
ATOM   1003  HB3 LYS A  60     -26.147  31.140 -12.962  1.00 52.56           H  
ATOM   1004  O   LYS A  60     -27.077  30.005 -15.382  1.00 52.56           O  
ATOM   1005  CG  LYS A  60     -24.085  31.717 -12.836  1.00 52.56           C  
ATOM   1006  HG2 LYS A  60     -23.152  31.552 -13.374  1.00 52.56           H  
ATOM   1007  HG3 LYS A  60     -24.016  31.253 -11.852  1.00 52.56           H  
ATOM   1008  CD  LYS A  60     -24.307  33.235 -12.689  1.00 52.56           C  
ATOM   1009  HD2 LYS A  60     -24.303  33.687 -13.680  1.00 52.56           H  
ATOM   1010  HD3 LYS A  60     -25.282  33.408 -12.234  1.00 52.56           H  
ATOM   1011  CE  LYS A  60     -23.227  33.901 -11.823  1.00 52.56           C  
ATOM   1012  HE2 LYS A  60     -23.281  33.482 -10.818  1.00 52.56           H  
ATOM   1013  HE3 LYS A  60     -22.247  33.658 -12.235  1.00 52.56           H  
ATOM   1014  NZ  LYS A  60     -23.402  35.379 -11.770  1.00 52.56           N  
ATOM   1015  HZ1 LYS A  60     -23.330  35.789 -12.690  1.00 52.56           H  
ATOM   1016  HZ2 LYS A  60     -22.701  35.808 -11.183  1.00 52.56           H  
ATOM   1017  HZ3 LYS A  60     -24.307  35.622 -11.395  1.00 52.56           H  
ATOM   1018  N   SER A  61     -26.703  27.904 -14.747  1.00 53.11           N  
ATOM   1019  H   SER A  61     -26.026  27.237 -14.404  1.00 53.11           H  
ATOM   1020  CA  SER A  61     -28.103  27.499 -14.774  1.00 53.11           C  
ATOM   1021  HA  SER A  61     -28.728  28.340 -15.073  1.00 53.11           H  
ATOM   1022  C   SER A  61     -28.452  27.160 -13.337  1.00 53.11           C  
ATOM   1023  CB  SER A  61     -28.409  26.400 -15.795  1.00 53.11           C  
ATOM   1024  HB2 SER A  61     -28.229  26.782 -16.800  1.00 53.11           H  
ATOM   1025  HB3 SER A  61     -29.461  26.128 -15.715  1.00 53.11           H  
ATOM   1026  O   SER A  61     -27.978  26.186 -12.754  1.00 53.11           O  
ATOM   1027  OG  SER A  61     -27.623  25.249 -15.590  1.00 53.11           O  
ATOM   1028  HG  SER A  61     -26.793  25.352 -16.061  1.00 53.11           H  
ATOM   1029  N   GLY A  62     -29.209  28.062 -12.717  1.00 51.61           N  
ATOM   1030  H   GLY A  62     -29.520  28.863 -13.248  1.00 51.61           H  
ATOM   1031  CA  GLY A  62     -29.850  27.824 -11.438  1.00 51.61           C  
ATOM   1032  HA2 GLY A  62     -30.340  28.734 -11.092  1.00 51.61           H  
ATOM   1033  HA3 GLY A  62     -29.112  27.508 -10.700  1.00 51.61           H  
ATOM   1034  C   GLY A  62     -30.895  26.733 -11.602  1.00 51.61           C  
ATOM   1035  O   GLY A  62     -32.085  27.008 -11.574  1.00 51.61           O  
ATOM   1036  N   SER A  63     -30.464  25.487 -11.778  1.00 52.26           N  
ATOM   1037  H   SER A  63     -29.474  25.334 -11.905  1.00 52.26           H  
ATOM   1038  CA  SER A  63     -31.333  24.349 -11.548  1.00 52.26           C  
ATOM   1039  HA  SER A  63     -32.356  24.636 -11.793  1.00 52.26           H  
ATOM   1040  C   SER A  63     -31.282  24.091 -10.045  1.00 52.26           C  
ATOM   1041  CB  SER A  63     -31.022  23.190 -12.503  1.00 52.26           C  
ATOM   1042  HB2 SER A  63     -31.946  22.638 -12.674  1.00 52.26           H  
ATOM   1043  HB3 SER A  63     -30.712  23.593 -13.467  1.00 52.26           H  
ATOM   1044  O   SER A  63     -30.449  23.364  -9.507  1.00 52.26           O  
ATOM   1045  OG  SER A  63     -30.041  22.290 -12.039  1.00 52.26           O  
ATOM   1046  HG  SER A  63     -29.244  22.777 -11.819  1.00 52.26           H  
ATOM   1047  N   ARG A  64     -32.140  24.816  -9.327  1.00 52.47           N  
ATOM   1048  H   ARG A  64     -32.723  25.461  -9.841  1.00 52.47           H  
ATOM   1049  CA  ARG A  64     -32.435  24.607  -7.908  1.00 52.47           C  
ATOM   1050  HA  ARG A  64     -31.499  24.439  -7.376  1.00 52.47           H  
ATOM   1051  C   ARG A  64     -33.262  23.319  -7.785  1.00 52.47           C  
ATOM   1052  CB  ARG A  64     -33.118  25.885  -7.365  1.00 52.47           C  
ATOM   1053  HB2 ARG A  64     -32.597  26.755  -7.766  1.00 52.47           H  
ATOM   1054  HB3 ARG A  64     -34.141  25.916  -7.738  1.00 52.47           H  
ATOM   1055  O   ARG A  64     -34.319  23.319  -7.170  1.00 52.47           O  
ATOM   1056  CG  ARG A  64     -33.126  26.027  -5.833  1.00 52.47           C  
ATOM   1057  HG2 ARG A  64     -32.107  26.111  -5.455  1.00 52.47           H  
ATOM   1058  HG3 ARG A  64     -33.571  25.128  -5.408  1.00 52.47           H  
ATOM   1059  CD  ARG A  64     -33.972  27.234  -5.373  1.00 52.47           C  
ATOM   1060  HD2 ARG A  64     -34.457  26.958  -4.437  1.00 52.47           H  
ATOM   1061  HD3 ARG A  64     -34.762  27.408  -6.104  1.00 52.47           H  
ATOM   1062  NE  ARG A  64     -33.190  28.471  -5.132  1.00 52.47           N  
ATOM   1063  HE  ARG A  64     -32.236  28.348  -4.824  1.00 52.47           H  
ATOM   1064  NH1 ARG A  64     -34.875  29.997  -5.517  1.00 52.47           N  
ATOM   1065 HH11 ARG A  64     -35.227  30.943  -5.482  1.00 52.47           H  
ATOM   1066 HH12 ARG A  64     -35.481  29.258  -5.842  1.00 52.47           H  
ATOM   1067  NH2 ARG A  64     -32.934  30.700  -4.693  1.00 52.47           N  
ATOM   1068 HH21 ARG A  64     -33.326  31.629  -4.655  1.00 52.47           H  
ATOM   1069 HH22 ARG A  64     -32.015  30.534  -4.307  1.00 52.47           H  
ATOM   1070  CZ  ARG A  64     -33.667  29.709  -5.120  1.00 52.47           C  
ATOM   1071  N   PHE A  65     -32.823  22.228  -8.418  1.00 55.48           N  
ATOM   1072  H   PHE A  65     -31.930  22.273  -8.888  1.00 55.48           H  
ATOM   1073  CA  PHE A  65     -33.355  20.921  -8.086  1.00 55.48           C  
ATOM   1074  HA  PHE A  65     -34.443  20.984  -8.097  1.00 55.48           H  
ATOM   1075  C   PHE A  65     -32.836  20.632  -6.685  1.00 55.48           C  
ATOM   1076  CB  PHE A  65     -32.939  19.843  -9.095  1.00 55.48           C  
ATOM   1077  HB2 PHE A  65     -33.148  18.864  -8.665  1.00 55.48           H  
ATOM   1078  HB3 PHE A  65     -31.866  19.903  -9.276  1.00 55.48           H  
ATOM   1079  O   PHE A  65     -31.608  20.614  -6.504  1.00 55.48           O  
ATOM   1080  CG  PHE A  65     -33.697  19.953 -10.400  1.00 55.48           C  
ATOM   1081  CD1 PHE A  65     -35.043  19.549 -10.473  1.00 55.48           C  
ATOM   1082  HD1 PHE A  65     -35.534  19.125  -9.609  1.00 55.48           H  
ATOM   1083  CD2 PHE A  65     -33.069  20.491 -11.535  1.00 55.48           C  
ATOM   1084  HD2 PHE A  65     -32.024  20.759 -11.490  1.00 55.48           H  
ATOM   1085  CE1 PHE A  65     -35.763  19.706 -11.671  1.00 55.48           C  
ATOM   1086  HE1 PHE A  65     -36.797  19.399 -11.726  1.00 55.48           H  
ATOM   1087  CE2 PHE A  65     -33.790  20.655 -12.732  1.00 55.48           C  
ATOM   1088  HE2 PHE A  65     -33.307  21.052 -13.612  1.00 55.48           H  
ATOM   1089  CZ  PHE A  65     -35.139  20.268 -12.797  1.00 55.48           C  
ATOM   1090  HZ  PHE A  65     -35.693  20.384 -13.717  1.00 55.48           H  
ATOM   1091  N   PRO A  66     -33.714  20.448  -5.678  1.00 55.72           N  
ATOM   1092  CA  PRO A  66     -33.263  19.863  -4.434  1.00 55.72           C  
ATOM   1093  HA  PRO A  66     -32.606  20.547  -3.897  1.00 55.72           H  
ATOM   1094  C   PRO A  66     -32.506  18.613  -4.852  1.00 55.72           C  
ATOM   1095  CB  PRO A  66     -34.520  19.568  -3.608  1.00 55.72           C  
ATOM   1096  HB2 PRO A  66     -34.431  18.645  -3.035  1.00 55.72           H  
ATOM   1097  HB3 PRO A  66     -34.717  20.408  -2.942  1.00 55.72           H  
ATOM   1098  O   PRO A  66     -33.034  17.785  -5.597  1.00 55.72           O  
ATOM   1099  CG  PRO A  66     -35.634  19.482  -4.649  1.00 55.72           C  
ATOM   1100  HG2 PRO A  66     -36.598  19.784  -4.238  1.00 55.72           H  
ATOM   1101  HG3 PRO A  66     -35.691  18.466  -5.041  1.00 55.72           H  
ATOM   1102  CD  PRO A  66     -35.170  20.428  -5.751  1.00 55.72           C  
ATOM   1103  HD2 PRO A  66     -35.538  20.050  -6.705  1.00 55.72           H  
ATOM   1104  HD3 PRO A  66     -35.556  21.431  -5.568  1.00 55.72           H  
ATOM   1105  N   HIS A  67     -31.231  18.526  -4.477  1.00 55.23           N  
ATOM   1106  H   HIS A  67     -30.814  19.288  -3.961  1.00 55.23           H  
ATOM   1107  CA  HIS A  67     -30.541  17.259  -4.553  1.00 55.23           C  
ATOM   1108  HA  HIS A  67     -30.588  16.862  -5.568  1.00 55.23           H  
ATOM   1109  C   HIS A  67     -31.339  16.344  -3.637  1.00 55.23           C  
ATOM   1110  CB  HIS A  67     -29.068  17.388  -4.134  1.00 55.23           C  
ATOM   1111  HB2 HIS A  67     -28.977  18.087  -3.302  1.00 55.23           H  
ATOM   1112  HB3 HIS A  67     -28.730  16.412  -3.785  1.00 55.23           H  
ATOM   1113  O   HIS A  67     -31.087  16.268  -2.434  1.00 55.23           O  
ATOM   1114  CG  HIS A  67     -28.135  17.805  -5.244  1.00 55.23           C  
ATOM   1115  CD2 HIS A  67     -26.820  17.444  -5.363  1.00 55.23           C  
ATOM   1116  HD2 HIS A  67     -26.268  16.822  -4.674  1.00 55.23           H  
ATOM   1117  ND1 HIS A  67     -28.440  18.581  -6.341  1.00 55.23           N  
ATOM   1118  HD1 HIS A  67     -29.330  19.014  -6.545  1.00 55.23           H  
ATOM   1119  CE1 HIS A  67     -27.335  18.676  -7.101  1.00 55.23           C  
ATOM   1120  HE1 HIS A  67     -27.268  19.222  -8.030  1.00 55.23           H  
ATOM   1121  NE2 HIS A  67     -26.317  18.003  -6.539  1.00 55.23           N  
ATOM   1122  N   VAL A  68     -32.320  15.648  -4.215  1.00 56.82           N  
ATOM   1123  H   VAL A  68     -32.614  15.938  -5.137  1.00 56.82           H  
ATOM   1124  CA  VAL A  68     -32.752  14.357  -3.737  1.00 56.82           C  
ATOM   1125  HA  VAL A  68     -33.035  14.424  -2.687  1.00 56.82           H  
ATOM   1126  C   VAL A  68     -31.483  13.547  -3.886  1.00 56.82           C  
ATOM   1127  CB  VAL A  68     -33.936  13.784  -4.544  1.00 56.82           C  
ATOM   1128  HB  VAL A  68     -33.636  13.617  -5.579  1.00 56.82           H  
ATOM   1129  O   VAL A  68     -31.204  12.967  -4.934  1.00 56.82           O  
ATOM   1130  CG1 VAL A  68     -34.384  12.451  -3.930  1.00 56.82           C  
ATOM   1131 HG11 VAL A  68     -34.699  12.597  -2.897  1.00 56.82           H  
ATOM   1132 HG12 VAL A  68     -33.573  11.724  -3.964  1.00 56.82           H  
ATOM   1133 HG13 VAL A  68     -35.223  12.051  -4.499  1.00 56.82           H  
ATOM   1134  CG2 VAL A  68     -35.133  14.742  -4.543  1.00 56.82           C  
ATOM   1135 HG21 VAL A  68     -34.874  15.674  -5.045  1.00 56.82           H  
ATOM   1136 HG22 VAL A  68     -35.443  14.960  -3.520  1.00 56.82           H  
ATOM   1137 HG23 VAL A  68     -35.967  14.291  -5.079  1.00 56.82           H  
ATOM   1138  N   ARG A  69     -30.627  13.633  -2.860  1.00 51.71           N  
ATOM   1139  H   ARG A  69     -30.861  14.297  -2.136  1.00 51.71           H  
ATOM   1140  CA  ARG A  69     -29.554  12.691  -2.628  1.00 51.71           C  
ATOM   1141  HA  ARG A  69     -28.871  12.654  -3.477  1.00 51.71           H  
ATOM   1142  C   ARG A  69     -30.305  11.384  -2.547  1.00 51.71           C  
ATOM   1143  CB  ARG A  69     -28.799  13.006  -1.321  1.00 51.71           C  
ATOM   1144  HB2 ARG A  69     -28.410  12.069  -0.923  1.00 51.71           H  
ATOM   1145  HB3 ARG A  69     -29.490  13.419  -0.586  1.00 51.71           H  
ATOM   1146  O   ARG A  69     -30.813  11.031  -1.486  1.00 51.71           O  
ATOM   1147  CG  ARG A  69     -27.605  13.954  -1.506  1.00 51.71           C  
ATOM   1148  HG2 ARG A  69     -26.900  13.494  -2.198  1.00 51.71           H  
ATOM   1149  HG3 ARG A  69     -27.940  14.908  -1.914  1.00 51.71           H  
ATOM   1150  CD  ARG A  69     -26.920  14.182  -0.147  1.00 51.71           C  
ATOM   1151  HD2 ARG A  69     -26.931  13.241   0.404  1.00 51.71           H  
ATOM   1152  HD3 ARG A  69     -27.495  14.917   0.416  1.00 51.71           H  
ATOM   1153  NE  ARG A  69     -25.518  14.627  -0.284  1.00 51.71           N  
ATOM   1154  HE  ARG A  69     -25.219  14.911  -1.205  1.00 51.71           H  
ATOM   1155  NH1 ARG A  69     -24.912  14.343   1.917  1.00 51.71           N  
ATOM   1156 HH11 ARG A  69     -24.210  14.369   2.643  1.00 51.71           H  
ATOM   1157 HH12 ARG A  69     -25.872  14.136   2.152  1.00 51.71           H  
ATOM   1158  NH2 ARG A  69     -23.380  14.977   0.429  1.00 51.71           N  
ATOM   1159 HH21 ARG A  69     -23.103  15.231  -0.508  1.00 51.71           H  
ATOM   1160 HH22 ARG A  69     -22.701  15.014   1.176  1.00 51.71           H  
ATOM   1161  CZ  ARG A  69     -24.615  14.647   0.683  1.00 51.71           C  
ATOM   1162  N   HIS A  70     -30.439  10.721  -3.693  1.00 55.22           N  
ATOM   1163  H   HIS A  70     -30.192  11.195  -4.550  1.00 55.22           H  
ATOM   1164  CA  HIS A  70     -30.699   9.307  -3.735  1.00 55.22           C  
ATOM   1165  HA  HIS A  70     -31.673   9.079  -3.302  1.00 55.22           H  
ATOM   1166  C   HIS A  70     -29.600   8.755  -2.850  1.00 55.22           C  
ATOM   1167  CB  HIS A  70     -30.636   8.781  -5.179  1.00 55.22           C  
ATOM   1168  HB2 HIS A  70     -29.996   9.414  -5.793  1.00 55.22           H  
ATOM   1169  HB3 HIS A  70     -30.196   7.784  -5.171  1.00 55.22           H  
ATOM   1170  O   HIS A  70     -28.429   8.747  -3.233  1.00 55.22           O  
ATOM   1171  CG  HIS A  70     -31.999   8.669  -5.808  1.00 55.22           C  
ATOM   1172  CD2 HIS A  70     -32.744   7.524  -5.902  1.00 55.22           C  
ATOM   1173  HD2 HIS A  70     -32.451   6.542  -5.561  1.00 55.22           H  
ATOM   1174  ND1 HIS A  70     -32.749   9.688  -6.355  1.00 55.22           N  
ATOM   1175  HD1 HIS A  70     -32.474  10.654  -6.457  1.00 55.22           H  
ATOM   1176  CE1 HIS A  70     -33.914   9.162  -6.774  1.00 55.22           C  
ATOM   1177  HE1 HIS A  70     -34.709   9.709  -7.260  1.00 55.22           H  
ATOM   1178  NE2 HIS A  70     -33.957   7.849  -6.505  1.00 55.22           N  
ATOM   1179  N   LYS A  71     -29.956   8.454  -1.596  1.00 57.38           N  
ATOM   1180  H   LYS A  71     -30.902   8.662  -1.310  1.00 57.38           H  
ATOM   1181  CA  LYS A  71     -29.099   7.704  -0.701  1.00 57.38           C  
ATOM   1182  HA  LYS A  71     -28.123   8.179  -0.599  1.00 57.38           H  
ATOM   1183  C   LYS A  71     -28.940   6.399  -1.450  1.00 57.38           C  
ATOM   1184  CB  LYS A  71     -29.749   7.507   0.683  1.00 57.38           C  
ATOM   1185  HB2 LYS A  71     -30.763   7.127   0.560  1.00 57.38           H  
ATOM   1186  HB3 LYS A  71     -29.170   6.747   1.208  1.00 57.38           H  
ATOM   1187  O   LYS A  71     -29.860   5.583  -1.442  1.00 57.38           O  
ATOM   1188  CG  LYS A  71     -29.787   8.773   1.558  1.00 57.38           C  
ATOM   1189  HG2 LYS A  71     -28.793   9.218   1.593  1.00 57.38           H  
ATOM   1190  HG3 LYS A  71     -30.486   9.492   1.129  1.00 57.38           H  
ATOM   1191  CD  LYS A  71     -30.227   8.405   2.988  1.00 57.38           C  
ATOM   1192  HD2 LYS A  71     -29.509   7.697   3.400  1.00 57.38           H  
ATOM   1193  HD3 LYS A  71     -31.205   7.925   2.947  1.00 57.38           H  
ATOM   1194  CE  LYS A  71     -30.308   9.632   3.910  1.00 57.38           C  
ATOM   1195  HE2 LYS A  71     -31.093  10.293   3.545  1.00 57.38           H  
ATOM   1196  HE3 LYS A  71     -29.361  10.169   3.854  1.00 57.38           H  
ATOM   1197  NZ  LYS A  71     -30.578   9.243   5.324  1.00 57.38           N  
ATOM   1198  HZ1 LYS A  71     -30.631  10.055   5.922  1.00 57.38           H  
ATOM   1199  HZ2 LYS A  71     -29.844   8.649   5.683  1.00 57.38           H  
ATOM   1200  HZ3 LYS A  71     -31.451   8.743   5.404  1.00 57.38           H  
ATOM   1201  N   MET A  72     -27.858   6.277  -2.219  1.00 58.03           N  
ATOM   1202  H   MET A  72     -27.232   7.065  -2.310  1.00 58.03           H  
ATOM   1203  CA  MET A  72     -27.515   5.024  -2.859  1.00 58.03           C  
ATOM   1204  HA  MET A  72     -28.273   4.757  -3.594  1.00 58.03           H  
ATOM   1205  C   MET A  72     -27.538   4.018  -1.720  1.00 58.03           C  
ATOM   1206  CB  MET A  72     -26.143   5.097  -3.544  1.00 58.03           C  
ATOM   1207  HB2 MET A  72     -25.410   5.542  -2.871  1.00 58.03           H  
ATOM   1208  HB3 MET A  72     -25.819   4.083  -3.778  1.00 58.03           H  
ATOM   1209  O   MET A  72     -26.821   4.180  -0.731  1.00 58.03           O  
ATOM   1210  CG  MET A  72     -26.196   5.892  -4.854  1.00 58.03           C  
ATOM   1211  HG2 MET A  72     -26.977   5.471  -5.487  1.00 58.03           H  
ATOM   1212  HG3 MET A  72     -26.449   6.930  -4.637  1.00 58.03           H  
ATOM   1213  SD  MET A  72     -24.633   5.845  -5.772  1.00 58.03           S  
ATOM   1214  CE  MET A  72     -25.117   6.715  -7.287  1.00 58.03           C  
ATOM   1215  HE1 MET A  72     -25.922   6.172  -7.781  1.00 58.03           H  
ATOM   1216  HE2 MET A  72     -25.453   7.723  -7.043  1.00 58.03           H  
ATOM   1217  HE3 MET A  72     -24.261   6.773  -7.961  1.00 58.03           H  
ATOM   1218  N   LYS A  73     -28.482   3.077  -1.783  1.00 64.07           N  
ATOM   1219  H   LYS A  73     -29.090   3.049  -2.589  1.00 64.07           H  
ATOM   1220  CA  LYS A  73     -28.587   2.026  -0.783  1.00 64.07           C  
ATOM   1221  HA  LYS A  73     -28.539   2.452   0.219  1.00 64.07           H  
ATOM   1222  C   LYS A  73     -27.350   1.173  -0.995  1.00 64.07           C  
ATOM   1223  CB  LYS A  73     -29.895   1.233  -0.932  1.00 64.07           C  
ATOM   1224  HB2 LYS A  73     -30.003   0.905  -1.966  1.00 64.07           H  
ATOM   1225  HB3 LYS A  73     -29.829   0.346  -0.302  1.00 64.07           H  
ATOM   1226  O   LYS A  73     -27.308   0.349  -1.901  1.00 64.07           O  
ATOM   1227  CG  LYS A  73     -31.136   2.041  -0.514  1.00 64.07           C  
ATOM   1228  HG2 LYS A  73     -31.022   2.371   0.518  1.00 64.07           H  
ATOM   1229  HG3 LYS A  73     -31.235   2.914  -1.158  1.00 64.07           H  
ATOM   1230  CD  LYS A  73     -32.399   1.173  -0.636  1.00 64.07           C  
ATOM   1231  HD2 LYS A  73     -32.307   0.315   0.031  1.00 64.07           H  
ATOM   1232  HD3 LYS A  73     -32.480   0.812  -1.661  1.00 64.07           H  
ATOM   1233  CE  LYS A  73     -33.663   1.969  -0.278  1.00 64.07           C  
ATOM   1234  HE2 LYS A  73     -33.716   2.841  -0.930  1.00 64.07           H  
ATOM   1235  HE3 LYS A  73     -33.573   2.326   0.749  1.00 64.07           H  
ATOM   1236  NZ  LYS A  73     -34.895   1.148  -0.430  1.00 64.07           N  
ATOM   1237  HZ1 LYS A  73     -35.718   1.690  -0.211  1.00 64.07           H  
ATOM   1238  HZ2 LYS A  73     -34.876   0.343   0.180  1.00 64.07           H  
ATOM   1239  HZ3 LYS A  73     -34.990   0.820  -1.381  1.00 64.07           H  
ATOM   1240  N   HIS A  74     -26.306   1.468  -0.234  1.00 71.85           N  
ATOM   1241  H   HIS A  74     -26.349   2.288   0.355  1.00 71.85           H  
ATOM   1242  CA  HIS A  74     -25.104   0.662  -0.242  1.00 71.85           C  
ATOM   1243  HA  HIS A  74     -24.710   0.649  -1.259  1.00 71.85           H  
ATOM   1244  C   HIS A  74     -25.476  -0.766   0.171  1.00 71.85           C  
ATOM   1245  CB  HIS A  74     -24.069   1.292   0.684  1.00 71.85           C  
ATOM   1246  HB2 HIS A  74     -23.202   0.635   0.752  1.00 71.85           H  
ATOM   1247  HB3 HIS A  74     -24.505   1.388   1.679  1.00 71.85           H  
ATOM   1248  O   HIS A  74     -26.387  -0.939   0.992  1.00 71.85           O  
ATOM   1249  CG  HIS A  74     -23.613   2.644   0.198  1.00 71.85           C  
ATOM   1250  CD2 HIS A  74     -23.927   3.866   0.733  1.00 71.85           C  
ATOM   1251  HD2 HIS A  74     -24.551   4.038   1.598  1.00 71.85           H  
ATOM   1252  ND1 HIS A  74     -22.803   2.876  -0.889  1.00 71.85           N  
ATOM   1253  HD1 HIS A  74     -22.365   2.171  -1.464  1.00 71.85           H  
ATOM   1254  CE1 HIS A  74     -22.635   4.203  -1.005  1.00 71.85           C  
ATOM   1255  HE1 HIS A  74     -22.039   4.685  -1.766  1.00 71.85           H  
ATOM   1256  NE2 HIS A  74     -23.294   4.852  -0.034  1.00 71.85           N  
ATOM   1257  N   PRO A  75     -24.819  -1.786  -0.405  1.00 80.28           N  
ATOM   1258  CA  PRO A  75     -25.106  -3.163  -0.050  1.00 80.28           C  
ATOM   1259  HA  PRO A  75     -26.137  -3.403  -0.310  1.00 80.28           H  
ATOM   1260  C   PRO A  75     -24.907  -3.346   1.454  1.00 80.28           C  
ATOM   1261  CB  PRO A  75     -24.159  -4.022  -0.895  1.00 80.28           C  
ATOM   1262  HB2 PRO A  75     -24.653  -4.296  -1.827  1.00 80.28           H  
ATOM   1263  HB3 PRO A  75     -23.829  -4.915  -0.364  1.00 80.28           H  
ATOM   1264  O   PRO A  75     -23.931  -2.857   2.035  1.00 80.28           O  
ATOM   1265  CG  PRO A  75     -22.995  -3.078  -1.195  1.00 80.28           C  
ATOM   1266  HG2 PRO A  75     -22.479  -3.348  -2.117  1.00 80.28           H  
ATOM   1267  HG3 PRO A  75     -22.303  -3.075  -0.354  1.00 80.28           H  
ATOM   1268  CD  PRO A  75     -23.674  -1.715  -1.301  1.00 80.28           C  
ATOM   1269  HD2 PRO A  75     -24.022  -1.554  -2.321  1.00 80.28           H  
ATOM   1270  HD3 PRO A  75     -22.974  -0.931  -1.009  1.00 80.28           H  
ATOM   1271  N   LYS A  76     -25.861  -4.026   2.090  1.00 83.49           N  
ATOM   1272  H   LYS A  76     -26.617  -4.414   1.543  1.00 83.49           H  
ATOM   1273  CA  LYS A  76     -25.680  -4.504   3.459  1.00 83.49           C  
ATOM   1274  HA  LYS A  76     -25.274  -3.688   4.057  1.00 83.49           H  
ATOM   1275  C   LYS A  76     -24.639  -5.629   3.459  1.00 83.49           C  
ATOM   1276  CB  LYS A  76     -27.015  -4.952   4.073  1.00 83.49           C  
ATOM   1277  HB2 LYS A  76     -26.811  -5.460   5.016  1.00 83.49           H  
ATOM   1278  HB3 LYS A  76     -27.513  -5.663   3.414  1.00 83.49           H  
ATOM   1279  O   LYS A  76     -24.508  -6.320   2.443  1.00 83.49           O  
ATOM   1280  CG  LYS A  76     -27.934  -3.750   4.343  1.00 83.49           C  
ATOM   1281  HG2 LYS A  76     -28.404  -3.431   3.412  1.00 83.49           H  
ATOM   1282  HG3 LYS A  76     -27.338  -2.926   4.735  1.00 83.49           H  
ATOM   1283  CD  LYS A  76     -29.009  -4.097   5.381  1.00 83.49           C  
ATOM   1284  HD2 LYS A  76     -29.643  -4.903   5.011  1.00 83.49           H  
ATOM   1285  HD3 LYS A  76     -28.507  -4.427   6.291  1.00 83.49           H  
ATOM   1286  CE  LYS A  76     -29.854  -2.854   5.692  1.00 83.49           C  
ATOM   1287  HE2 LYS A  76     -30.565  -2.699   4.880  1.00 83.49           H  
ATOM   1288  HE3 LYS A  76     -29.185  -1.994   5.730  1.00 83.49           H  
ATOM   1289  NZ  LYS A  76     -30.553  -2.975   6.996  1.00 83.49           N  
ATOM   1290  HZ1 LYS A  76     -31.092  -3.827   7.060  1.00 83.49           H  
ATOM   1291  HZ2 LYS A  76     -29.880  -2.967   7.749  1.00 83.49           H  
ATOM   1292  HZ3 LYS A  76     -31.142  -2.174   7.176  1.00 83.49           H  
ATOM   1293  N   PRO A  77     -23.907  -5.819   4.566  1.00 85.62           N  
ATOM   1294  CA  PRO A  77     -23.007  -6.955   4.687  1.00 85.62           C  
ATOM   1295  HA  PRO A  77     -22.274  -6.930   3.881  1.00 85.62           H  
ATOM   1296  C   PRO A  77     -23.792  -8.271   4.586  1.00 85.62           C  
ATOM   1297  CB  PRO A  77     -22.273  -6.778   6.017  1.00 85.62           C  
ATOM   1298  HB2 PRO A  77     -21.302  -6.319   5.832  1.00 85.62           H  
ATOM   1299  HB3 PRO A  77     -22.137  -7.725   6.539  1.00 85.62           H  
ATOM   1300  O   PRO A  77     -24.983  -8.332   4.896  1.00 85.62           O  
ATOM   1301  CG  PRO A  77     -23.140  -5.813   6.822  1.00 85.62           C  
ATOM   1302  HG2 PRO A  77     -23.797  -6.379   7.482  1.00 85.62           H  
ATOM   1303  HG3 PRO A  77     -22.520  -5.125   7.397  1.00 85.62           H  
ATOM   1304  CD  PRO A  77     -23.979  -5.056   5.803  1.00 85.62           C  
ATOM   1305  HD2 PRO A  77     -25.002  -4.971   6.169  1.00 85.62           H  
ATOM   1306  HD3 PRO A  77     -23.560  -4.061   5.655  1.00 85.62           H  
ATOM   1307  N   LYS A  78     -23.134  -9.328   4.116  1.00 85.20           N  
ATOM   1308  H   LYS A  78     -22.139  -9.219   3.977  1.00 85.20           H  
ATOM   1309  CA  LYS A  78     -23.700 -10.680   4.044  1.00 85.20           C  
ATOM   1310  HA  LYS A  78     -24.777 -10.608   3.892  1.00 85.20           H  
ATOM   1311  C   LYS A  78     -23.471 -11.407   5.368  1.00 85.20           C  
ATOM   1312  CB  LYS A  78     -23.085 -11.460   2.870  1.00 85.20           C  
ATOM   1313  HB2 LYS A  78     -23.470 -12.480   2.890  1.00 85.20           H  
ATOM   1314  HB3 LYS A  78     -22.004 -11.507   3.003  1.00 85.20           H  
ATOM   1315  O   LYS A  78     -22.456 -11.178   6.024  1.00 85.20           O  
ATOM   1316  CG  LYS A  78     -23.398 -10.844   1.496  1.00 85.20           C  
ATOM   1317  HG2 LYS A  78     -23.021  -9.822   1.456  1.00 85.20           H  
ATOM   1318  HG3 LYS A  78     -24.477 -10.831   1.342  1.00 85.20           H  
ATOM   1319  CD  LYS A  78     -22.730 -11.664   0.382  1.00 85.20           C  
ATOM   1320  HD2 LYS A  78     -21.654 -11.685   0.559  1.00 85.20           H  
ATOM   1321  HD3 LYS A  78     -23.110 -12.686   0.413  1.00 85.20           H  
ATOM   1322  CE  LYS A  78     -23.006 -11.054  -1.000  1.00 85.20           C  
ATOM   1323  HE2 LYS A  78     -24.083 -11.058  -1.172  1.00 85.20           H  
ATOM   1324  HE3 LYS A  78     -22.671 -10.016  -0.991  1.00 85.20           H  
ATOM   1325  NZ  LYS A  78     -22.310 -11.803  -2.080  1.00 85.20           N  
ATOM   1326  HZ1 LYS A  78     -22.492 -11.393  -2.985  1.00 85.20           H  
ATOM   1327  HZ2 LYS A  78     -21.310 -11.793  -1.938  1.00 85.20           H  
ATOM   1328  HZ3 LYS A  78     -22.610 -12.767  -2.103  1.00 85.20           H  
ATOM   1329  N   SER A  79     -24.375 -12.321   5.724  1.00 82.78           N  
ATOM   1330  H   SER A  79     -25.157 -12.507   5.113  1.00 82.78           H  
ATOM   1331  CA  SER A  79     -24.177 -13.241   6.851  1.00 82.78           C  
ATOM   1332  HA  SER A  79     -24.013 -12.678   7.770  1.00 82.78           H  
ATOM   1333  C   SER A  79     -22.943 -14.104   6.622  1.00 82.78           C  
ATOM   1334  CB  SER A  79     -25.412 -14.120   7.059  1.00 82.78           C  
ATOM   1335  HB2 SER A  79     -26.246 -13.496   7.380  1.00 82.78           H  
ATOM   1336  HB3 SER A  79     -25.210 -14.862   7.831  1.00 82.78           H  
ATOM   1337  O   SER A  79     -22.810 -14.714   5.561  1.00 82.78           O  
ATOM   1338  OG  SER A  79     -25.756 -14.764   5.848  1.00 82.78           O  
ATOM   1339  HG  SER A  79     -25.008 -15.298   5.569  1.00 82.78           H  
ATOM   1340  N   GLY A  80     -22.050 -14.147   7.607  1.00 87.04           N  
ATOM   1341  H   GLY A  80     -22.194 -13.587   8.435  1.00 87.04           H  
ATOM   1342  CA  GLY A  80     -20.811 -14.912   7.538  1.00 87.04           C  
ATOM   1343  HA2 GLY A  80     -20.962 -15.894   7.985  1.00 87.04           H  
ATOM   1344  HA3 GLY A  80     -20.519 -15.050   6.497  1.00 87.04           H  
ATOM   1345  C   GLY A  80     -19.671 -14.219   8.269  1.00 87.04           C  
ATOM   1346  O   GLY A  80     -19.891 -13.383   9.145  1.00 87.04           O  
ATOM   1347  N   TYR A  81     -18.448 -14.577   7.896  1.00 87.17           N  
ATOM   1348  H   TYR A  81     -18.332 -15.283   7.182  1.00 87.17           H  
ATOM   1349  CA  TYR A  81     -17.248 -13.987   8.471  1.00 87.17           C  
ATOM   1350  HA  TYR A  81     -17.380 -13.934   9.552  1.00 87.17           H  
ATOM   1351  C   TYR A  81     -17.027 -12.562   7.963  1.00 87.17           C  
ATOM   1352  CB  TYR A  81     -16.040 -14.889   8.208  1.00 87.17           C  
ATOM   1353  HB2 TYR A  81     -15.924 -15.043   7.135  1.00 87.17           H  
ATOM   1354  HB3 TYR A  81     -15.141 -14.389   8.569  1.00 87.17           H  
ATOM   1355  O   TYR A  81     -17.172 -12.261   6.773  1.00 87.17           O  
ATOM   1356  CG  TYR A  81     -16.157 -16.227   8.911  1.00 87.17           C  
ATOM   1357  CD1 TYR A  81     -15.834 -16.322  10.279  1.00 87.17           C  
ATOM   1358  HD1 TYR A  81     -15.482 -15.452  10.814  1.00 87.17           H  
ATOM   1359  CD2 TYR A  81     -16.621 -17.361   8.216  1.00 87.17           C  
ATOM   1360  HD2 TYR A  81     -16.860 -17.298   7.164  1.00 87.17           H  
ATOM   1361  CE1 TYR A  81     -15.956 -17.552  10.951  1.00 87.17           C  
ATOM   1362  HE1 TYR A  81     -15.691 -17.626  11.995  1.00 87.17           H  
ATOM   1363  CE2 TYR A  81     -16.759 -18.589   8.890  1.00 87.17           C  
ATOM   1364  HE2 TYR A  81     -17.104 -19.471   8.371  1.00 87.17           H  
ATOM   1365  OH  TYR A  81     -16.546 -19.881  10.890  1.00 87.17           O  
ATOM   1366  HH  TYR A  81     -16.213 -19.857  11.790  1.00 87.17           H  
ATOM   1367  CZ  TYR A  81     -16.419 -18.689  10.255  1.00 87.17           C  
ATOM   1368  N   GLY A  82     -16.652 -11.696   8.892  1.00 88.70           N  
ATOM   1369  H   GLY A  82     -16.588 -12.012   9.849  1.00 88.70           H  
ATOM   1370  CA  GLY A  82     -16.190 -10.346   8.638  1.00 88.70           C  
ATOM   1371  HA2 GLY A  82     -17.020  -9.646   8.728  1.00 88.70           H  
ATOM   1372  HA3 GLY A  82     -15.769 -10.272   7.635  1.00 88.70           H  
ATOM   1373  C   GLY A  82     -15.115  -9.968   9.646  1.00 88.70           C  
ATOM   1374  O   GLY A  82     -14.827 -10.694  10.589  1.00 88.70           O  
ATOM   1375  N   PHE A  83     -14.520  -8.816   9.426  1.00 88.13           N  
ATOM   1376  H   PHE A  83     -14.835  -8.269   8.638  1.00 88.13           H  
ATOM   1377  CA  PHE A  83     -13.571  -8.187  10.321  1.00 88.13           C  
ATOM   1378  HA  PHE A  83     -13.068  -8.942  10.925  1.00 88.13           H  
ATOM   1379  C   PHE A  83     -14.318  -7.213  11.229  1.00 88.13           C  
ATOM   1380  CB  PHE A  83     -12.534  -7.471   9.466  1.00 88.13           C  
ATOM   1381  HB2 PHE A  83     -11.821  -6.987  10.132  1.00 88.13           H  
ATOM   1382  HB3 PHE A  83     -13.032  -6.688   8.893  1.00 88.13           H  
ATOM   1383  O   PHE A  83     -15.210  -6.515  10.755  1.00 88.13           O  
ATOM   1384  CG  PHE A  83     -11.779  -8.376   8.519  1.00 88.13           C  
ATOM   1385  CD1 PHE A  83     -10.681  -9.117   8.990  1.00 88.13           C  
ATOM   1386  HD1 PHE A  83     -10.361  -9.034  10.018  1.00 88.13           H  
ATOM   1387  CD2 PHE A  83     -12.184  -8.494   7.174  1.00 88.13           C  
ATOM   1388  HD2 PHE A  83     -13.034  -7.931   6.816  1.00 88.13           H  
ATOM   1389  CE1 PHE A  83      -9.984  -9.967   8.116  1.00 88.13           C  
ATOM   1390  HE1 PHE A  83      -9.129 -10.520   8.475  1.00 88.13           H  
ATOM   1391  CE2 PHE A  83     -11.490  -9.350   6.302  1.00 88.13           C  
ATOM   1392  HE2 PHE A  83     -11.791  -9.442   5.269  1.00 88.13           H  
ATOM   1393  CZ  PHE A  83     -10.388 -10.086   6.775  1.00 88.13           C  
ATOM   1394  HZ  PHE A  83      -9.837 -10.735   6.111  1.00 88.13           H  
ATOM   1395  N   HIS A  84     -13.954  -7.114  12.498  1.00 87.88           N  
ATOM   1396  H   HIS A  84     -13.259  -7.758  12.847  1.00 87.88           H  
ATOM   1397  CA  HIS A  84     -14.570  -6.221  13.472  1.00 87.88           C  
ATOM   1398  HA  HIS A  84     -15.202  -5.500  12.954  1.00 87.88           H  
ATOM   1399  C   HIS A  84     -13.513  -5.433  14.242  1.00 87.88           C  
ATOM   1400  CB  HIS A  84     -15.465  -7.039  14.403  1.00 87.88           C  
ATOM   1401  HB2 HIS A  84     -14.899  -7.891  14.778  1.00 87.88           H  
ATOM   1402  HB3 HIS A  84     -16.310  -7.401  13.817  1.00 87.88           H  
ATOM   1403  O   HIS A  84     -12.407  -5.905  14.473  1.00 87.88           O  
ATOM   1404  CG  HIS A  84     -16.005  -6.276  15.581  1.00 87.88           C  
ATOM   1405  CD2 HIS A  84     -16.935  -5.275  15.551  1.00 87.88           C  
ATOM   1406  HD2 HIS A  84     -17.414  -4.880  14.667  1.00 87.88           H  
ATOM   1407  ND1 HIS A  84     -15.632  -6.444  16.895  1.00 87.88           N  
ATOM   1408  HD1 HIS A  84     -14.950  -7.097  17.253  1.00 87.88           H  
ATOM   1409  CE1 HIS A  84     -16.345  -5.587  17.643  1.00 87.88           C  
ATOM   1410  HE1 HIS A  84     -16.302  -5.533  18.720  1.00 87.88           H  
ATOM   1411  NE2 HIS A  84     -17.143  -4.838  16.860  1.00 87.88           N  
ATOM   1412  N   THR A  85     -13.862  -4.211  14.632  1.00 85.24           N  
ATOM   1413  H   THR A  85     -14.780  -3.876  14.374  1.00 85.24           H  
ATOM   1414  CA  THR A  85     -13.051  -3.365  15.507  1.00 85.24           C  
ATOM   1415  HA  THR A  85     -12.448  -4.005  16.150  1.00 85.24           H  
ATOM   1416  C   THR A  85     -13.956  -2.514  16.392  1.00 85.24           C  
ATOM   1417  CB  THR A  85     -12.080  -2.482  14.696  1.00 85.24           C  
ATOM   1418  HB  THR A  85     -11.297  -3.108  14.269  1.00 85.24           H  
ATOM   1419  O   THR A  85     -14.833  -1.808  15.896  1.00 85.24           O  
ATOM   1420  CG2 THR A  85     -12.734  -1.655  13.587  1.00 85.24           C  
ATOM   1421 HG21 THR A  85     -13.393  -0.893  14.004  1.00 85.24           H  
ATOM   1422 HG22 THR A  85     -11.956  -1.181  12.989  1.00 85.24           H  
ATOM   1423 HG23 THR A  85     -13.317  -2.309  12.938  1.00 85.24           H  
ATOM   1424  OG1 THR A  85     -11.511  -1.486  15.516  1.00 85.24           O  
ATOM   1425  HG1 THR A  85     -12.150  -0.770  15.474  1.00 85.24           H  
ATOM   1426  N   GLU A  86     -13.674  -2.474  17.691  1.00 80.97           N  
ATOM   1427  H   GLU A  86     -13.026  -3.158  18.054  1.00 80.97           H  
ATOM   1428  CA  GLU A  86     -14.397  -1.645  18.678  1.00 80.97           C  
ATOM   1429  HA  GLU A  86     -15.455  -1.610  18.419  1.00 80.97           H  
ATOM   1430  C   GLU A  86     -13.890  -0.191  18.734  1.00 80.97           C  
ATOM   1431  CB  GLU A  86     -14.276  -2.304  20.054  1.00 80.97           C  
ATOM   1432  HB2 GLU A  86     -13.222  -2.386  20.319  1.00 80.97           H  
ATOM   1433  HB3 GLU A  86     -14.781  -1.678  20.790  1.00 80.97           H  
ATOM   1434  O   GLU A  86     -14.391   0.671  19.458  1.00 80.97           O  
ATOM   1435  CG  GLU A  86     -14.925  -3.693  20.054  1.00 80.97           C  
ATOM   1436  HG2 GLU A  86     -14.425  -4.321  19.316  1.00 80.97           H  
ATOM   1437  HG3 GLU A  86     -15.970  -3.580  19.766  1.00 80.97           H  
ATOM   1438  CD  GLU A  86     -14.851  -4.403  21.407  1.00 80.97           C  
ATOM   1439  OE1 GLU A  86     -15.369  -5.539  21.451  1.00 80.97           O  
ATOM   1440  OE2 GLU A  86     -14.286  -3.810  22.355  1.00 80.97           O  
ATOM   1441  N   ARG A  87     -12.843   0.124  17.967  1.00 76.62           N  
ATOM   1442  H   ARG A  87     -12.449  -0.633  17.426  1.00 76.62           H  
ATOM   1443  CA  ARG A  87     -12.222   1.454  17.947  1.00 76.62           C  
ATOM   1444  HA  ARG A  87     -12.079   1.763  18.983  1.00 76.62           H  
ATOM   1445  C   ARG A  87     -13.112   2.497  17.263  1.00 76.62           C  
ATOM   1446  CB  ARG A  87     -10.876   1.368  17.231  1.00 76.62           C  
ATOM   1447  HB2 ARG A  87     -11.099   0.945  16.251  1.00 76.62           H  
ATOM   1448  HB3 ARG A  87     -10.467   2.367  17.080  1.00 76.62           H  
ATOM   1449  O   ARG A  87     -13.804   2.226  16.289  1.00 76.62           O  
ATOM   1450  CG  ARG A  87      -9.814   0.484  17.903  1.00 76.62           C  
ATOM   1451  HG2 ARG A  87      -9.087   0.190  17.145  1.00 76.62           H  
ATOM   1452  HG3 ARG A  87     -10.266  -0.424  18.302  1.00 76.62           H  
ATOM   1453  CD  ARG A  87      -9.069   1.232  19.014  1.00 76.62           C  
ATOM   1454  HD2 ARG A  87      -8.620   2.129  18.587  1.00 76.62           H  
ATOM   1455  HD3 ARG A  87      -9.782   1.517  19.787  1.00 76.62           H  
ATOM   1456  NE  ARG A  87      -8.023   0.383  19.609  1.00 76.62           N  
ATOM   1457  HE  ARG A  87      -8.156  -0.614  19.517  1.00 76.62           H  
ATOM   1458  NH1 ARG A  87      -6.713   2.032  20.539  1.00 76.62           N  
ATOM   1459 HH11 ARG A  87      -5.934   2.283  21.130  1.00 76.62           H  
ATOM   1460 HH12 ARG A  87      -7.351   2.732  20.187  1.00 76.62           H  
ATOM   1461  NH2 ARG A  87      -6.162  -0.110  20.818  1.00 76.62           N  
ATOM   1462 HH21 ARG A  87      -6.354  -1.095  20.705  1.00 76.62           H  
ATOM   1463 HH22 ARG A  87      -5.373   0.165  21.385  1.00 76.62           H  
ATOM   1464  CZ  ARG A  87      -6.975   0.772  20.314  1.00 76.62           C  
ATOM   1465  N   LYS A  88     -12.950   3.760  17.676  1.00 72.60           N  
ATOM   1466  H   LYS A  88     -12.379   3.890  18.498  1.00 72.60           H  
ATOM   1467  CA  LYS A  88     -13.701   4.918  17.151  1.00 72.60           C  
ATOM   1468  HA  LYS A  88     -14.758   4.651  17.143  1.00 72.60           H  
ATOM   1469  C   LYS A  88     -13.372   5.307  15.695  1.00 72.60           C  
ATOM   1470  CB  LYS A  88     -13.517   6.125  18.096  1.00 72.60           C  
ATOM   1471  HB2 LYS A  88     -14.042   6.980  17.672  1.00 72.60           H  
ATOM   1472  HB3 LYS A  88     -12.458   6.374  18.158  1.00 72.60           H  
ATOM   1473  O   LYS A  88     -14.149   6.039  15.086  1.00 72.60           O  
ATOM   1474  CG  LYS A  88     -14.069   5.872  19.512  1.00 72.60           C  
ATOM   1475  HG2 LYS A  88     -15.124   5.607  19.438  1.00 72.60           H  
ATOM   1476  HG3 LYS A  88     -13.534   5.038  19.967  1.00 72.60           H  
ATOM   1477  CD  LYS A  88     -13.925   7.103  20.425  1.00 72.60           C  
ATOM   1478  HD2 LYS A  88     -14.483   7.935  19.995  1.00 72.60           H  
ATOM   1479  HD3 LYS A  88     -12.872   7.375  20.499  1.00 72.60           H  
ATOM   1480  CE  LYS A  88     -14.476   6.778  21.824  1.00 72.60           C  
ATOM   1481  HE2 LYS A  88     -13.937   5.917  22.218  1.00 72.60           H  
ATOM   1482  HE3 LYS A  88     -15.520   6.483  21.726  1.00 72.60           H  
ATOM   1483  NZ  LYS A  88     -14.360   7.920  22.772  1.00 72.60           N  
ATOM   1484  HZ1 LYS A  88     -14.889   8.718  22.449  1.00 72.60           H  
ATOM   1485  HZ2 LYS A  88     -14.729   7.656  23.674  1.00 72.60           H  
ATOM   1486  HZ3 LYS A  88     -13.396   8.190  22.905  1.00 72.60           H  
ATOM   1487  N   THR A  89     -12.244   4.867  15.122  1.00 77.81           N  
ATOM   1488  H   THR A  89     -11.634   4.272  15.666  1.00 77.81           H  
ATOM   1489  CA  THR A  89     -11.729   5.385  13.834  1.00 77.81           C  
ATOM   1490  HA  THR A  89     -12.539   5.894  13.311  1.00 77.81           H  
ATOM   1491  C   THR A  89     -11.217   4.309  12.867  1.00 77.81           C  
ATOM   1492  CB  THR A  89     -10.620   6.433  14.065  1.00 77.81           C  
ATOM   1493  HB  THR A  89     -10.132   6.652  13.115  1.00 77.81           H  
ATOM   1494  O   THR A  89     -10.021   4.085  12.738  1.00 77.81           O  
ATOM   1495  CG2 THR A  89     -11.160   7.746  14.625  1.00 77.81           C  
ATOM   1496 HG21 THR A  89     -11.571   7.592  15.623  1.00 77.81           H  
ATOM   1497 HG22 THR A  89     -11.942   8.134  13.973  1.00 77.81           H  
ATOM   1498 HG23 THR A  89     -10.356   8.480  14.682  1.00 77.81           H  
ATOM   1499  OG1 THR A  89      -9.658   5.962  14.982  1.00 77.81           O  
ATOM   1500  HG1 THR A  89      -8.951   6.609  15.040  1.00 77.81           H  
ATOM   1501  N   TRP A  90     -12.089   3.717  12.050  1.00 78.25           N  
ATOM   1502  H   TRP A  90     -13.075   3.859  12.218  1.00 78.25           H  
ATOM   1503  CA  TRP A  90     -11.709   2.650  11.104  1.00 78.25           C  
ATOM   1504  HA  TRP A  90     -11.315   1.806  11.670  1.00 78.25           H  
ATOM   1505  C   TRP A  90     -10.655   3.004  10.037  1.00 78.25           C  
ATOM   1506  CB  TRP A  90     -12.961   2.137  10.403  1.00 78.25           C  
ATOM   1507  HB2 TRP A  90     -12.718   1.210   9.883  1.00 78.25           H  
ATOM   1508  HB3 TRP A  90     -13.715   1.893  11.152  1.00 78.25           H  
ATOM   1509  O   TRP A  90     -10.083   2.095   9.451  1.00 78.25           O  
ATOM   1510  CG  TRP A  90     -13.537   3.084   9.405  1.00 78.25           C  
ATOM   1511  CD1 TRP A  90     -14.449   4.038   9.676  1.00 78.25           C  
ATOM   1512  HD1 TRP A  90     -14.880   4.210  10.651  1.00 78.25           H  
ATOM   1513  CD2 TRP A  90     -13.263   3.182   7.974  1.00 78.25           C  
ATOM   1514  CE2 TRP A  90     -14.124   4.176   7.424  1.00 78.25           C  
ATOM   1515  CE3 TRP A  90     -12.382   2.537   7.082  1.00 78.25           C  
ATOM   1516  HE3 TRP A  90     -11.715   1.776   7.459  1.00 78.25           H  
ATOM   1517  NE1 TRP A  90     -14.795   4.686   8.512  1.00 78.25           N  
ATOM   1518  HE1 TRP A  90     -15.565   5.338   8.463  1.00 78.25           H  
ATOM   1519  CH2 TRP A  90     -13.276   3.809   5.193  1.00 78.25           C  
ATOM   1520  HH2 TRP A  90     -13.278   4.009   4.131  1.00 78.25           H  
ATOM   1521  CZ2 TRP A  90     -14.167   4.468   6.052  1.00 78.25           C  
ATOM   1522  HZ2 TRP A  90     -14.884   5.173   5.658  1.00 78.25           H  
ATOM   1523  CZ3 TRP A  90     -12.368   2.877   5.715  1.00 78.25           C  
ATOM   1524  HZ3 TRP A  90     -11.658   2.420   5.041  1.00 78.25           H  
ATOM   1525  N   LYS A  91     -10.387   4.281   9.728  1.00 76.36           N  
ATOM   1526  H   LYS A  91     -10.887   4.994  10.240  1.00 76.36           H  
ATOM   1527  CA  LYS A  91      -9.487   4.667   8.615  1.00 76.36           C  
ATOM   1528  HA  LYS A  91      -9.611   3.959   7.795  1.00 76.36           H  
ATOM   1529  C   LYS A  91      -8.000   4.622   8.964  1.00 76.36           C  
ATOM   1530  CB  LYS A  91      -9.834   6.069   8.093  1.00 76.36           C  
ATOM   1531  HB2 LYS A  91      -9.072   6.368   7.373  1.00 76.36           H  
ATOM   1532  HB3 LYS A  91      -9.823   6.780   8.919  1.00 76.36           H  
ATOM   1533  O   LYS A  91      -7.187   4.357   8.090  1.00 76.36           O  
ATOM   1534  CG  LYS A  91     -11.196   6.102   7.395  1.00 76.36           C  
ATOM   1535  HG2 LYS A  91     -11.977   5.865   8.117  1.00 76.36           H  
ATOM   1536  HG3 LYS A  91     -11.204   5.362   6.595  1.00 76.36           H  
ATOM   1537  CD  LYS A  91     -11.468   7.487   6.798  1.00 76.36           C  
ATOM   1538  HD2 LYS A  91     -11.452   8.230   7.595  1.00 76.36           H  
ATOM   1539  HD3 LYS A  91     -10.692   7.719   6.068  1.00 76.36           H  
ATOM   1540  CE  LYS A  91     -12.839   7.487   6.115  1.00 76.36           C  
ATOM   1541  HE2 LYS A  91     -12.839   6.715   5.345  1.00 76.36           H  
ATOM   1542  HE3 LYS A  91     -13.593   7.211   6.853  1.00 76.36           H  
ATOM   1543  NZ  LYS A  91     -13.157   8.809   5.521  1.00 76.36           N  
ATOM   1544  HZ1 LYS A  91     -12.472   9.048   4.818  1.00 76.36           H  
ATOM   1545  HZ2 LYS A  91     -13.156   9.528   6.230  1.00 76.36           H  
ATOM   1546  HZ3 LYS A  91     -14.068   8.786   5.086  1.00 76.36           H  
ATOM   1547  N   SER A  92      -7.656   4.915  10.217  1.00 74.64           N  
ATOM   1548  H   SER A  92      -8.395   5.052  10.893  1.00 74.64           H  
ATOM   1549  CA  SER A  92      -6.262   5.097  10.656  1.00 74.64           C  
ATOM   1550  HA  SER A  92      -5.626   5.250   9.785  1.00 74.64           H  
ATOM   1551  C   SER A  92      -5.698   3.890  11.410  1.00 74.64           C  
ATOM   1552  CB  SER A  92      -6.168   6.352  11.525  1.00 74.64           C  
ATOM   1553  HB2 SER A  92      -6.721   6.200  12.451  1.00 74.64           H  
ATOM   1554  HB3 SER A  92      -6.601   7.198  10.990  1.00 74.64           H  
ATOM   1555  O   SER A  92      -4.529   3.890  11.785  1.00 74.64           O  
ATOM   1556  OG  SER A  92      -4.823   6.650  11.820  1.00 74.64           O  
ATOM   1557  HG  SER A  92      -4.352   5.829  11.983  1.00 74.64           H  
ATOM   1558  N   ILE A  93      -6.532   2.889  11.679  1.00 72.49           N  
ATOM   1559  H   ILE A  93      -7.490   2.967  11.366  1.00 72.49           H  
ATOM   1560  CA  ILE A  93      -6.159   1.693  12.437  1.00 72.49           C  
ATOM   1561  HA  ILE A  93      -5.597   1.990  13.322  1.00 72.49           H  
ATOM   1562  C   ILE A  93      -5.248   0.804  11.582  1.00 72.49           C  
ATOM   1563  CB  ILE A  93      -7.459   1.003  12.892  1.00 72.49           C  
ATOM   1564  HB  ILE A  93      -8.102   0.867  12.022  1.00 72.49           H  
ATOM   1565  O   ILE A  93      -5.453   0.749  10.373  1.00 72.49           O  
ATOM   1566  CG1 ILE A  93      -8.188   1.857  13.941  1.00 72.49           C  
ATOM   1567 HG12 ILE A  93      -7.679   1.785  14.902  1.00 72.49           H  
ATOM   1568 HG13 ILE A  93      -8.167   2.909  13.654  1.00 72.49           H  
ATOM   1569  CG2 ILE A  93      -7.199  -0.358  13.511  1.00 72.49           C  
ATOM   1570 HG21 ILE A  93      -6.383  -0.298  14.231  1.00 72.49           H  
ATOM   1571 HG22 ILE A  93      -8.080  -0.768  14.004  1.00 72.49           H  
ATOM   1572 HG23 ILE A  93      -6.969  -1.067  12.715  1.00 72.49           H  
ATOM   1573  CD1 ILE A  93      -9.638   1.401  14.102  1.00 72.49           C  
ATOM   1574 HD11 ILE A  93     -10.077   1.187  13.127  1.00 72.49           H  
ATOM   1575 HD12 ILE A  93     -10.213   2.185  14.597  1.00 72.49           H  
ATOM   1576 HD13 ILE A  93      -9.678   0.487  14.693  1.00 72.49           H  
ATOM   1577  N   LYS A  94      -4.266   0.113  12.169  1.00 73.98           N  
ATOM   1578  H   LYS A  94      -4.197   0.138  13.177  1.00 73.98           H  
ATOM   1579  CA  LYS A  94      -3.433  -0.884  11.466  1.00 73.98           C  
ATOM   1580  HA  LYS A  94      -3.074  -0.462  10.527  1.00 73.98           H  
ATOM   1581  C   LYS A  94      -4.248  -2.137  11.113  1.00 73.98           C  
ATOM   1582  CB  LYS A  94      -2.220  -1.251  12.335  1.00 73.98           C  
ATOM   1583  HB2 LYS A  94      -1.679  -2.068  11.857  1.00 73.98           H  
ATOM   1584  HB3 LYS A  94      -2.565  -1.607  13.306  1.00 73.98           H  
ATOM   1585  O   LYS A  94      -5.349  -2.307  11.624  1.00 73.98           O  
ATOM   1586  CG  LYS A  94      -1.252  -0.072  12.530  1.00 73.98           C  
ATOM   1587  HG2 LYS A  94      -0.922   0.291  11.557  1.00 73.98           H  
ATOM   1588  HG3 LYS A  94      -1.750   0.736  13.066  1.00 73.98           H  
ATOM   1589  CD  LYS A  94      -0.038  -0.545  13.338  1.00 73.98           C  
ATOM   1590  HD2 LYS A  94      -0.379  -0.906  14.308  1.00 73.98           H  
ATOM   1591  HD3 LYS A  94       0.432  -1.375  12.811  1.00 73.98           H  
ATOM   1592  CE  LYS A  94       0.988   0.576  13.537  1.00 73.98           C  
ATOM   1593  HE2 LYS A  94       0.519   1.391  14.088  1.00 73.98           H  
ATOM   1594  HE3 LYS A  94       1.290   0.950  12.559  1.00 73.98           H  
ATOM   1595  NZ  LYS A  94       2.171   0.063  14.275  1.00 73.98           N  
ATOM   1596  HZ1 LYS A  94       1.898  -0.298  15.179  1.00 73.98           H  
ATOM   1597  HZ2 LYS A  94       2.873   0.777  14.405  1.00 73.98           H  
ATOM   1598  HZ3 LYS A  94       2.586  -0.708  13.772  1.00 73.98           H  
ATOM   1599  N   ASN A  95      -3.758  -2.990  10.217  1.00 73.98           N  
ATOM   1600  H   ASN A  95      -2.828  -2.863   9.845  1.00 73.98           H  
ATOM   1601  CA  ASN A  95      -4.502  -4.198   9.834  1.00 73.98           C  
ATOM   1602  HA  ASN A  95      -5.514  -3.918   9.541  1.00 73.98           H  
ATOM   1603  C   ASN A  95      -4.672  -5.171  11.016  1.00 73.98           C  
ATOM   1604  CB  ASN A  95      -3.840  -4.861   8.621  1.00 73.98           C  
ATOM   1605  HB2 ASN A  95      -4.312  -5.829   8.454  1.00 73.98           H  
ATOM   1606  HB3 ASN A  95      -2.788  -5.058   8.826  1.00 73.98           H  
ATOM   1607  O   ASN A  95      -5.765  -5.690  11.193  1.00 73.98           O  
ATOM   1608  CG  ASN A  95      -3.969  -4.066   7.332  1.00 73.98           C  
ATOM   1609  ND2 ASN A  95      -3.387  -4.589   6.281  1.00 73.98           N  
ATOM   1610 HD21 ASN A  95      -3.075  -5.545   6.369  1.00 73.98           H  
ATOM   1611 HD22 ASN A  95      -3.370  -4.085   5.405  1.00 73.98           H  
ATOM   1612  OD1 ASN A  95      -4.573  -2.993   7.253  1.00 73.98           O  
ATOM   1613  N   ASP A  96      -3.672  -5.277  11.896  1.00 68.41           N  
ATOM   1614  H   ASP A  96      -2.762  -4.957  11.597  1.00 68.41           H  
ATOM   1615  CA  ASP A  96      -3.642  -6.207  13.045  1.00 68.41           C  
ATOM   1616  HA  ASP A  96      -3.767  -7.223  12.670  1.00 68.41           H  
ATOM   1617  C   ASP A  96      -4.717  -5.966  14.121  1.00 68.41           C  
ATOM   1618  CB  ASP A  96      -2.268  -6.114  13.736  1.00 68.41           C  
ATOM   1619  HB2 ASP A  96      -2.238  -5.193  14.319  1.00 68.41           H  
ATOM   1620  HB3 ASP A  96      -2.156  -6.951  14.426  1.00 68.41           H  
ATOM   1621  O   ASP A  96      -4.873  -6.752  15.045  1.00 68.41           O  
ATOM   1622  CG  ASP A  96      -1.086  -6.114  12.768  1.00 68.41           C  
ATOM   1623  OD1 ASP A  96      -1.134  -6.874  11.781  1.00 68.41           O  
ATOM   1624  OD2 ASP A  96      -0.211  -5.232  12.943  1.00 68.41           O  
ATOM   1625  N   ASN A  97      -5.436  -4.847  14.055  1.00 77.33           N  
ATOM   1626  H   ASN A  97      -5.310  -4.275  13.233  1.00 77.33           H  
ATOM   1627  CA  ASN A  97      -6.465  -4.471  15.031  1.00 77.33           C  
ATOM   1628  HA  ASN A  97      -6.303  -5.014  15.962  1.00 77.33           H  
ATOM   1629  C   ASN A  97      -7.886  -4.835  14.573  1.00 77.33           C  
ATOM   1630  CB  ASN A  97      -6.329  -2.969  15.273  1.00 77.33           C  
ATOM   1631  HB2 ASN A  97      -6.250  -2.518  14.284  1.00 77.33           H  
ATOM   1632  HB3 ASN A  97      -7.209  -2.584  15.788  1.00 77.33           H  
ATOM   1633  O   ASN A  97      -8.857  -4.300  15.112  1.00 77.33           O  
ATOM   1634  CG  ASN A  97      -5.109  -2.571  16.062  1.00 77.33           C  
ATOM   1635  ND2 ASN A  97      -5.143  -2.734  17.362  1.00 77.33           N  
ATOM   1636 HD21 ASN A  97      -4.237  -2.677  17.804  1.00 77.33           H  
ATOM   1637 HD22 ASN A  97      -5.849  -3.362  17.719  1.00 77.33           H  
ATOM   1638  OD1 ASN A  97      -4.142  -2.041  15.540  1.00 77.33           O  
ATOM   1639  N   TRP A  98      -8.000  -5.645  13.526  1.00 84.10           N  
ATOM   1640  H   TRP A  98      -7.164  -6.070  13.153  1.00 84.10           H  
ATOM   1641  CA  TRP A  98      -9.264  -6.121  12.992  1.00 84.10           C  
ATOM   1642  HA  TRP A  98     -10.098  -5.590  13.451  1.00 84.10           H  
ATOM   1643  C   TRP A  98      -9.417  -7.605  13.307  1.00 84.10           C  
ATOM   1644  CB  TRP A  98      -9.288  -5.858  11.487  1.00 84.10           C  
ATOM   1645  HB2 TRP A  98     -10.093  -6.455  11.058  1.00 84.10           H  
ATOM   1646  HB3 TRP A  98      -8.365  -6.227  11.040  1.00 84.10           H  
ATOM   1647  O   TRP A  98      -8.679  -8.430  12.775  1.00 84.10           O  
ATOM   1648  CG  TRP A  98      -9.493  -4.431  11.082  1.00 84.10           C  
ATOM   1649  CD1 TRP A  98      -8.509  -3.523  10.918  1.00 84.10           C  
ATOM   1650  HD1 TRP A  98      -7.464  -3.742  11.083  1.00 84.10           H  
ATOM   1651  CD2 TRP A  98     -10.739  -3.730  10.789  1.00 84.10           C  
ATOM   1652  CE2 TRP A  98     -10.421  -2.392  10.407  1.00 84.10           C  
ATOM   1653  CE3 TRP A  98     -12.105  -4.083  10.813  1.00 84.10           C  
ATOM   1654  HE3 TRP A  98     -12.380  -5.070  11.154  1.00 84.10           H  
ATOM   1655  NE1 TRP A  98      -9.047  -2.315  10.523  1.00 84.10           N  
ATOM   1656  HE1 TRP A  98      -8.478  -1.495  10.370  1.00 84.10           H  
ATOM   1657  CH2 TRP A  98     -12.755  -1.859  10.046  1.00 84.10           C  
ATOM   1658  HH2 TRP A  98     -13.534  -1.160   9.781  1.00 84.10           H  
ATOM   1659  CZ2 TRP A  98     -11.404  -1.464  10.033  1.00 84.10           C  
ATOM   1660  HZ2 TRP A  98     -11.120  -0.461   9.749  1.00 84.10           H  
ATOM   1661  CZ3 TRP A  98     -13.102  -3.165  10.437  1.00 84.10           C  
ATOM   1662  HZ3 TRP A  98     -14.139  -3.462  10.484  1.00 84.10           H  
ATOM   1663  N   ASP A  99     -10.406  -7.944  14.127  1.00 85.65           N  
ATOM   1664  H   ASP A  99     -10.966  -7.218  14.551  1.00 85.65           H  
ATOM   1665  CA  ASP A  99     -10.659  -9.321  14.544  1.00 85.65           C  
ATOM   1666  HA  ASP A  99      -9.721  -9.876  14.523  1.00 85.65           H  
ATOM   1667  C   ASP A  99     -11.642 -10.001  13.596  1.00 85.65           C  
ATOM   1668  CB  ASP A  99     -11.171  -9.353  15.986  1.00 85.65           C  
ATOM   1669  HB2 ASP A  99     -12.083  -8.759  16.061  1.00 85.65           H  
ATOM   1670  HB3 ASP A  99     -11.411 -10.381  16.255  1.00 85.65           H  
ATOM   1671  O   ASP A  99     -12.670  -9.427  13.229  1.00 85.65           O  
ATOM   1672  CG  ASP A  99     -10.115  -8.824  16.957  1.00 85.65           C  
ATOM   1673  OD1 ASP A  99      -8.998  -9.383  16.946  1.00 85.65           O  
ATOM   1674  OD2 ASP A  99     -10.436  -7.853  17.680  1.00 85.65           O  
ATOM   1675  N   ILE A 100     -11.356 -11.240  13.199  1.00 86.07           N  
ATOM   1676  H   ILE A 100     -10.521 -11.681  13.557  1.00 86.07           H  
ATOM   1677  CA  ILE A 100     -12.293 -12.025  12.393  1.00 86.07           C  
ATOM   1678  HA  ILE A 100     -12.725 -11.369  11.638  1.00 86.07           H  
ATOM   1679  C   ILE A 100     -13.413 -12.514  13.309  1.00 86.07           C  
ATOM   1680  CB  ILE A 100     -11.600 -13.183  11.648  1.00 86.07           C  
ATOM   1681  HB  ILE A 100     -11.134 -13.843  12.380  1.00 86.07           H  
ATOM   1682  O   ILE A 100     -13.191 -13.311  14.216  1.00 86.07           O  
ATOM   1683  CG1 ILE A 100     -10.504 -12.632  10.706  1.00 86.07           C  
ATOM   1684 HG12 ILE A 100     -10.969 -12.037   9.920  1.00 86.07           H  
ATOM   1685 HG13 ILE A 100      -9.832 -11.982  11.267  1.00 86.07           H  
ATOM   1686  CG2 ILE A 100     -12.648 -13.987  10.849  1.00 86.07           C  
ATOM   1687 HG21 ILE A 100     -13.379 -14.426  11.527  1.00 86.07           H  
ATOM   1688 HG22 ILE A 100     -12.172 -14.810  10.316  1.00 86.07           H  
ATOM   1689 HG23 ILE A 100     -13.156 -13.335  10.137  1.00 86.07           H  
ATOM   1690  CD1 ILE A 100      -9.635 -13.720  10.064  1.00 86.07           C  
ATOM   1691 HD11 ILE A 100      -9.225 -14.372  10.836  1.00 86.07           H  
ATOM   1692 HD12 ILE A 100      -8.812 -13.248   9.528  1.00 86.07           H  
ATOM   1693 HD13 ILE A 100     -10.215 -14.309   9.354  1.00 86.07           H  
ATOM   1694  N   VAL A 101     -14.635 -12.068  13.043  1.00 87.14           N  
ATOM   1695  H   VAL A 101     -14.746 -11.428  12.270  1.00 87.14           H  
ATOM   1696  CA  VAL A 101     -15.829 -12.459  13.792  1.00 87.14           C  
ATOM   1697  HA  VAL A 101     -15.583 -13.326  14.406  1.00 87.14           H  
ATOM   1698  C   VAL A 101     -16.940 -12.891  12.849  1.00 87.14           C  
ATOM   1699  CB  VAL A 101     -16.306 -11.358  14.756  1.00 87.14           C  
ATOM   1700  HB  VAL A 101     -17.174 -11.739  15.294  1.00 87.14           H  
ATOM   1701  O   VAL A 101     -17.024 -12.475  11.690  1.00 87.14           O  
ATOM   1702  CG1 VAL A 101     -15.239 -11.011  15.800  1.00 87.14           C  
ATOM   1703 HG11 VAL A 101     -14.377 -10.542  15.324  1.00 87.14           H  
ATOM   1704 HG12 VAL A 101     -15.649 -10.323  16.539  1.00 87.14           H  
ATOM   1705 HG13 VAL A 101     -14.907 -11.916  16.309  1.00 87.14           H  
ATOM   1706  CG2 VAL A 101     -16.735 -10.087  14.021  1.00 87.14           C  
ATOM   1707 HG21 VAL A 101     -17.555 -10.303  13.336  1.00 87.14           H  
ATOM   1708 HG22 VAL A 101     -17.082  -9.357  14.752  1.00 87.14           H  
ATOM   1709 HG23 VAL A 101     -15.893  -9.687  13.456  1.00 87.14           H  
ATOM   1710  N   MET A 102     -17.822 -13.743  13.358  1.00 85.56           N  
ATOM   1711  H   MET A 102     -17.726 -14.027  14.322  1.00 85.56           H  
ATOM   1712  CA  MET A 102     -19.042 -14.101  12.652  1.00 85.56           C  
ATOM   1713  HA  MET A 102     -18.819 -14.185  11.588  1.00 85.56           H  
ATOM   1714  C   MET A 102     -20.077 -12.994  12.849  1.00 85.56           C  
ATOM   1715  CB  MET A 102     -19.526 -15.466  13.137  1.00 85.56           C  
ATOM   1716  HB2 MET A 102     -19.897 -15.396  14.159  1.00 85.56           H  
ATOM   1717  HB3 MET A 102     -18.682 -16.155  13.118  1.00 85.56           H  
ATOM   1718  O   MET A 102     -20.482 -12.703  13.973  1.00 85.56           O  
ATOM   1719  CG  MET A 102     -20.628 -16.006  12.222  1.00 85.56           C  
ATOM   1720  HG2 MET A 102     -21.494 -15.349  12.291  1.00 85.56           H  
ATOM   1721  HG3 MET A 102     -20.272 -15.993  11.192  1.00 85.56           H  
ATOM   1722  SD  MET A 102     -21.164 -17.691  12.616  1.00 85.56           S  
ATOM   1723  CE  MET A 102     -19.648 -18.631  12.270  1.00 85.56           C  
ATOM   1724  HE1 MET A 102     -19.294 -18.408  11.263  1.00 85.56           H  
ATOM   1725  HE2 MET A 102     -19.863 -19.697  12.344  1.00 85.56           H  
ATOM   1726  HE3 MET A 102     -18.876 -18.380  12.997  1.00 85.56           H  
ATOM   1727  N   LEU A 103     -20.500 -12.373  11.750  1.00 83.27           N  
ATOM   1728  H   LEU A 103     -20.136 -12.667  10.855  1.00 83.27           H  
ATOM   1729  CA  LEU A 103     -21.473 -11.292  11.777  1.00 83.27           C  
ATOM   1730  HA  LEU A 103     -21.256 -10.663  12.640  1.00 83.27           H  
ATOM   1731  C   LEU A 103     -22.884 -11.854  11.952  1.00 83.27           C  
ATOM   1732  CB  LEU A 103     -21.354 -10.436  10.508  1.00 83.27           C  
ATOM   1733  HB2 LEU A 103     -22.153  -9.695  10.516  1.00 83.27           H  
ATOM   1734  HB3 LEU A 103     -21.502 -11.079   9.640  1.00 83.27           H  
ATOM   1735  O   LEU A 103     -23.379 -12.604  11.104  1.00 83.27           O  
ATOM   1736  CG  LEU A 103     -20.008  -9.703  10.361  1.00 83.27           C  
ATOM   1737  HG  LEU A 103     -19.187 -10.419  10.392  1.00 83.27           H  
ATOM   1738  CD1 LEU A 103     -19.977  -8.996   9.005  1.00 83.27           C  
ATOM   1739 HD11 LEU A 103     -20.840  -8.338   8.904  1.00 83.27           H  
ATOM   1740 HD12 LEU A 103     -19.058  -8.418   8.908  1.00 83.27           H  
ATOM   1741 HD13 LEU A 103     -20.005  -9.744   8.211  1.00 83.27           H  
ATOM   1742  CD2 LEU A 103     -19.799  -8.659  11.459  1.00 83.27           C  
ATOM   1743 HD21 LEU A 103     -19.727  -9.147  12.431  1.00 83.27           H  
ATOM   1744 HD22 LEU A 103     -20.632  -7.956  11.472  1.00 83.27           H  
ATOM   1745 HD23 LEU A 103     -18.861  -8.132  11.285  1.00 83.27           H  
ATOM   1746  N   SER A 104     -23.549 -11.458  13.036  1.00 82.94           N  
ATOM   1747  H   SER A 104     -23.080 -10.830  13.673  1.00 82.94           H  
ATOM   1748  CA  SER A 104     -24.940 -11.829  13.282  1.00 82.94           C  
ATOM   1749  HA  SER A 104     -25.046 -12.880  13.012  1.00 82.94           H  
ATOM   1750  C   SER A 104     -25.892 -11.024  12.394  1.00 82.94           C  
ATOM   1751  CB  SER A 104     -25.295 -11.718  14.770  1.00 82.94           C  
ATOM   1752  HB2 SER A 104     -26.133 -12.382  14.984  1.00 82.94           H  
ATOM   1753  HB3 SER A 104     -24.443 -12.039  15.369  1.00 82.94           H  
ATOM   1754  O   SER A 104     -25.603  -9.908  11.950  1.00 82.94           O  
ATOM   1755  OG  SER A 104     -25.668 -10.399  15.130  1.00 82.94           O  
ATOM   1756  HG  SER A 104     -25.564 -10.323  16.081  1.00 82.94           H  
ATOM   1757  N   THR A 105     -27.093 -11.555  12.163  1.00 83.10           N  
ATOM   1758  H   THR A 105     -27.306 -12.472  12.529  1.00 83.10           H  
ATOM   1759  CA  THR A 105     -28.123 -10.860  11.376  1.00 83.10           C  
ATOM   1760  HA  THR A 105     -27.732 -10.663  10.379  1.00 83.10           H  
ATOM   1761  C   THR A 105     -28.528  -9.513  11.978  1.00 83.10           C  
ATOM   1762  CB  THR A 105     -29.381 -11.725  11.240  1.00 83.10           C  
ATOM   1763  HB  THR A 105     -30.168 -11.140  10.765  1.00 83.10           H  
ATOM   1764  O   THR A 105     -28.973  -8.634  11.244  1.00 83.10           O  
ATOM   1765  CG2 THR A 105     -29.127 -12.971  10.395  1.00 83.10           C  
ATOM   1766 HG21 THR A 105     -28.392 -13.615  10.877  1.00 83.10           H  
ATOM   1767 HG22 THR A 105     -30.056 -13.528  10.282  1.00 83.10           H  
ATOM   1768 HG23 THR A 105     -28.762 -12.685   9.408  1.00 83.10           H  
ATOM   1769  OG1 THR A 105     -29.825 -12.158  12.508  1.00 83.10           O  
ATOM   1770  HG1 THR A 105     -30.009 -11.404  13.072  1.00 83.10           H  
ATOM   1771  N   GLN A 106     -28.398  -9.341  13.298  1.00 84.64           N  
ATOM   1772  H   GLN A 106     -27.929 -10.060  13.831  1.00 84.64           H  
ATOM   1773  CA  GLN A 106     -28.688  -8.075  13.980  1.00 84.64           C  
ATOM   1774  HA  GLN A 106     -29.648  -7.684  13.642  1.00 84.64           H  
ATOM   1775  C   GLN A 106     -27.630  -7.023  13.639  1.00 84.64           C  
ATOM   1776  CB  GLN A 106     -28.762  -8.294  15.496  1.00 84.64           C  
ATOM   1777  HB2 GLN A 106     -28.827  -7.321  15.983  1.00 84.64           H  
ATOM   1778  HB3 GLN A 106     -27.847  -8.781  15.834  1.00 84.64           H  
ATOM   1779  O   GLN A 106     -27.976  -5.954  13.138  1.00 84.64           O  
ATOM   1780  CG  GLN A 106     -29.979  -9.130  15.931  1.00 84.64           C  
ATOM   1781  HG2 GLN A 106     -30.892  -8.614  15.635  1.00 84.64           H  
ATOM   1782  HG3 GLN A 106     -29.954 -10.106  15.445  1.00 84.64           H  
ATOM   1783  CD  GLN A 106     -30.012  -9.351  17.441  1.00 84.64           C  
ATOM   1784  NE2 GLN A 106     -31.069  -9.913  17.983  1.00 84.64           N  
ATOM   1785 HE21 GLN A 106     -31.022 -10.012  18.987  1.00 84.64           H  
ATOM   1786 HE22 GLN A 106     -31.878 -10.193  17.448  1.00 84.64           H  
ATOM   1787  OE1 GLN A 106     -29.080  -9.050  18.160  1.00 84.64           O  
ATOM   1788  N   GLN A 107     -26.349  -7.382  13.772  1.00 84.12           N  
ATOM   1789  H   GLN A 107     -26.136  -8.295  14.148  1.00 84.12           H  
ATOM   1790  CA  GLN A 107     -25.220  -6.521  13.406  1.00 84.12           C  
ATOM   1791  HA  GLN A 107     -25.220  -5.629  14.033  1.00 84.12           H  
ATOM   1792  C   GLN A 107     -25.313  -6.076  11.944  1.00 84.12           C  
ATOM   1793  CB  GLN A 107     -23.914  -7.296  13.616  1.00 84.12           C  
ATOM   1794  HB2 GLN A 107     -23.950  -8.216  13.031  1.00 84.12           H  
ATOM   1795  HB3 GLN A 107     -23.081  -6.696  13.251  1.00 84.12           H  
ATOM   1796  O   GLN A 107     -25.127  -4.907  11.625  1.00 84.12           O  
ATOM   1797  CG  GLN A 107     -23.661  -7.630  15.091  1.00 84.12           C  
ATOM   1798  HG2 GLN A 107     -23.524  -6.683  15.613  1.00 84.12           H  
ATOM   1799  HG3 GLN A 107     -24.531  -8.116  15.533  1.00 84.12           H  
ATOM   1800  CD  GLN A 107     -22.462  -8.563  15.273  1.00 84.12           C  
ATOM   1801  NE2 GLN A 107     -21.829  -8.633  16.416  1.00 84.12           N  
ATOM   1802 HE21 GLN A 107     -22.140  -8.076  17.199  1.00 84.12           H  
ATOM   1803 HE22 GLN A 107     -21.091  -9.320  16.485  1.00 84.12           H  
ATOM   1804  OE1 GLN A 107     -22.102  -9.320  14.395  1.00 84.12           O  
ATOM   1805  N   ILE A 108     -25.685  -6.999  11.051  1.00 85.57           N  
ATOM   1806  H   ILE A 108     -25.754  -7.952  11.376  1.00 85.57           H  
ATOM   1807  CA  ILE A 108     -25.877  -6.724   9.622  1.00 85.57           C  
ATOM   1808  HA  ILE A 108     -24.977  -6.241   9.242  1.00 85.57           H  
ATOM   1809  C   ILE A 108     -27.041  -5.763   9.366  1.00 85.57           C  
ATOM   1810  CB  ILE A 108     -26.093  -8.061   8.883  1.00 85.57           C  
ATOM   1811  HB  ILE A 108     -26.854  -8.626   9.421  1.00 85.57           H  
ATOM   1812  O   ILE A 108     -26.984  -4.941   8.447  1.00 85.57           O  
ATOM   1813  CG1 ILE A 108     -24.784  -8.874   8.892  1.00 85.57           C  
ATOM   1814 HG12 ILE A 108     -24.320  -8.830   9.877  1.00 85.57           H  
ATOM   1815 HG13 ILE A 108     -24.076  -8.455   8.177  1.00 85.57           H  
ATOM   1816  CG2 ILE A 108     -26.603  -7.847   7.446  1.00 85.57           C  
ATOM   1817 HG21 ILE A 108     -26.629  -8.792   6.903  1.00 85.57           H  
ATOM   1818 HG22 ILE A 108     -25.951  -7.152   6.918  1.00 85.57           H  
ATOM   1819 HG23 ILE A 108     -27.618  -7.451   7.454  1.00 85.57           H  
ATOM   1820  CD1 ILE A 108     -24.986 -10.348   8.560  1.00 85.57           C  
ATOM   1821 HD11 ILE A 108     -25.710 -10.797   9.239  1.00 85.57           H  
ATOM   1822 HD12 ILE A 108     -24.023 -10.841   8.696  1.00 85.57           H  
ATOM   1823 HD13 ILE A 108     -25.318 -10.469   7.529  1.00 85.57           H  
ATOM   1824  N   LYS A 109     -28.123  -5.859  10.146  1.00 85.30           N  
ATOM   1825  H   LYS A 109     -28.103  -6.514  10.914  1.00 85.30           H  
ATOM   1826  CA  LYS A 109     -29.278  -4.966   9.997  1.00 85.30           C  
ATOM   1827  HA  LYS A 109     -29.556  -4.945   8.943  1.00 85.30           H  
ATOM   1828  C   LYS A 109     -28.923  -3.532  10.377  1.00 85.30           C  
ATOM   1829  CB  LYS A 109     -30.470  -5.476  10.819  1.00 85.30           C  
ATOM   1830  HB2 LYS A 109     -30.124  -5.828  11.791  1.00 85.30           H  
ATOM   1831  HB3 LYS A 109     -31.161  -4.652  10.993  1.00 85.30           H  
ATOM   1832  O   LYS A 109     -29.362  -2.634   9.651  1.00 85.30           O  
ATOM   1833  CG  LYS A 109     -31.234  -6.594  10.096  1.00 85.30           C  
ATOM   1834  HG2 LYS A 109     -31.708  -6.185   9.204  1.00 85.30           H  
ATOM   1835  HG3 LYS A 109     -30.547  -7.383   9.786  1.00 85.30           H  
ATOM   1836  CD  LYS A 109     -32.311  -7.177  11.021  1.00 85.30           C  
ATOM   1837  HD2 LYS A 109     -33.017  -6.390  11.285  1.00 85.30           H  
ATOM   1838  HD3 LYS A 109     -31.834  -7.542  11.930  1.00 85.30           H  
ATOM   1839  CE  LYS A 109     -33.052  -8.334  10.339  1.00 85.30           C  
ATOM   1840  HE2 LYS A 109     -32.329  -9.118  10.112  1.00 85.30           H  
ATOM   1841  HE3 LYS A 109     -33.467  -7.978   9.396  1.00 85.30           H  
ATOM   1842  NZ  LYS A 109     -34.138  -8.873  11.201  1.00 85.30           N  
ATOM   1843  HZ1 LYS A 109     -34.613  -9.640  10.747  1.00 85.30           H  
ATOM   1844  HZ2 LYS A 109     -34.821  -8.161  11.414  1.00 85.30           H  
ATOM   1845  HZ3 LYS A 109     -33.764  -9.216  12.074  1.00 85.30           H  
ATOM   1846  N   GLU A 110     -28.145  -3.360  11.443  1.00 86.58           N  
ATOM   1847  H   GLU A 110     -27.893  -4.182  11.973  1.00 86.58           H  
ATOM   1848  CA  GLU A 110     -27.699  -2.073  11.998  1.00 86.58           C  
ATOM   1849  HA  GLU A 110     -28.509  -1.345  11.942  1.00 86.58           H  
ATOM   1850  C   GLU A 110     -26.500  -1.463  11.262  1.00 86.58           C  
ATOM   1851  CB  GLU A 110     -27.333  -2.273  13.473  1.00 86.58           C  
ATOM   1852  HB2 GLU A 110     -26.595  -3.072  13.550  1.00 86.58           H  
ATOM   1853  HB3 GLU A 110     -26.895  -1.351  13.855  1.00 86.58           H  
ATOM   1854  O   GLU A 110     -26.244  -0.268  11.385  1.00 86.58           O  
ATOM   1855  CG  GLU A 110     -28.566  -2.617  14.320  1.00 86.58           C  
ATOM   1856  HG2 GLU A 110     -29.039  -3.517  13.928  1.00 86.58           H  
ATOM   1857  HG3 GLU A 110     -29.283  -1.800  14.232  1.00 86.58           H  
ATOM   1858  CD  GLU A 110     -28.229  -2.840  15.799  1.00 86.58           C  
ATOM   1859  OE1 GLU A 110     -29.197  -3.095  16.548  1.00 86.58           O  
ATOM   1860  OE2 GLU A 110     -27.032  -2.760  16.159  1.00 86.58           O  
ATOM   1861  N   ALA A 111     -25.785  -2.266  10.476  1.00 88.02           N  
ATOM   1862  H   ALA A 111     -25.981  -3.256  10.517  1.00 88.02           H  
ATOM   1863  CA  ALA A 111     -24.611  -1.849   9.730  1.00 88.02           C  
ATOM   1864  HA  ALA A 111     -23.867  -1.492  10.442  1.00 88.02           H  
ATOM   1865  C   ALA A 111     -24.914  -0.720   8.728  1.00 88.02           C  
ATOM   1866  CB  ALA A 111     -24.050  -3.089   9.033  1.00 88.02           C  
ATOM   1867  HB1 ALA A 111     -23.809  -3.847   9.778  1.00 88.02           H  
ATOM   1868  HB2 ALA A 111     -23.148  -2.837   8.475  1.00 88.02           H  
ATOM   1869  HB3 ALA A 111     -24.789  -3.490   8.340  1.00 88.02           H  
ATOM   1870  O   ALA A 111     -25.634  -0.903   7.741  1.00 88.02           O  
ATOM   1871  N   GLU A 112     -24.292   0.438   8.938  1.00 88.44           N  
ATOM   1872  H   GLU A 112     -23.783   0.543   9.804  1.00 88.44           H  
ATOM   1873  CA  GLU A 112     -24.360   1.588   8.038  1.00 88.44           C  
ATOM   1874  HA  GLU A 112     -25.203   1.455   7.360  1.00 88.44           H  
ATOM   1875  C   GLU A 112     -23.080   1.690   7.210  1.00 88.44           C  
ATOM   1876  CB  GLU A 112     -24.619   2.877   8.831  1.00 88.44           C  
ATOM   1877  HB2 GLU A 112     -25.495   2.736   9.465  1.00 88.44           H  
ATOM   1878  HB3 GLU A 112     -23.756   3.092   9.461  1.00 88.44           H  
ATOM   1879  O   GLU A 112     -21.981   1.739   7.750  1.00 88.44           O  
ATOM   1880  CG  GLU A 112     -24.880   4.053   7.875  1.00 88.44           C  
ATOM   1881  HG2 GLU A 112     -24.022   4.174   7.213  1.00 88.44           H  
ATOM   1882  HG3 GLU A 112     -25.743   3.809   7.255  1.00 88.44           H  
ATOM   1883  CD  GLU A 112     -25.126   5.397   8.579  1.00 88.44           C  
ATOM   1884  OE1 GLU A 112     -25.553   6.336   7.863  1.00 88.44           O  
ATOM   1885  OE2 GLU A 112     -24.857   5.509   9.797  1.00 88.44           O  
ATOM   1886  N   TYR A 113     -23.196   1.740   5.886  1.00 87.68           N  
ATOM   1887  H   TYR A 113     -24.117   1.758   5.473  1.00 87.68           H  
ATOM   1888  CA  TYR A 113     -22.023   1.831   5.017  1.00 87.68           C  
ATOM   1889  HA  TYR A 113     -21.365   0.986   5.218  1.00 87.68           H  
ATOM   1890  C   TYR A 113     -21.229   3.116   5.272  1.00 87.68           C  
ATOM   1891  CB  TYR A 113     -22.468   1.751   3.562  1.00 87.68           C  
ATOM   1892  HB2 TYR A 113     -23.288   2.453   3.412  1.00 87.68           H  
ATOM   1893  HB3 TYR A 113     -22.844   0.746   3.367  1.00 87.68           H  
ATOM   1894  O   TYR A 113     -21.787   4.213   5.277  1.00 87.68           O  
ATOM   1895  CG  TYR A 113     -21.374   2.081   2.568  1.00 87.68           C  
ATOM   1896  CD1 TYR A 113     -21.182   3.417   2.174  1.00 87.68           C  
ATOM   1897  HD1 TYR A 113     -21.802   4.197   2.591  1.00 87.68           H  
ATOM   1898  CD2 TYR A 113     -20.553   1.068   2.041  1.00 87.68           C  
ATOM   1899  HD2 TYR A 113     -20.695   0.045   2.359  1.00 87.68           H  
ATOM   1900  CE1 TYR A 113     -20.198   3.744   1.230  1.00 87.68           C  
ATOM   1901  HE1 TYR A 113     -20.076   4.774   0.928  1.00 87.68           H  
ATOM   1902  CE2 TYR A 113     -19.561   1.391   1.091  1.00 87.68           C  
ATOM   1903  HE2 TYR A 113     -18.934   0.627   0.656  1.00 87.68           H  
ATOM   1904  OH  TYR A 113     -18.461   3.076  -0.238  1.00 87.68           O  
ATOM   1905  HH  TYR A 113     -18.525   4.014  -0.433  1.00 87.68           H  
ATOM   1906  CZ  TYR A 113     -19.393   2.729   0.683  1.00 87.68           C  
ATOM   1907  N   VAL A 114     -19.908   2.983   5.403  1.00 87.63           N  
ATOM   1908  H   VAL A 114     -19.522   2.049   5.411  1.00 87.63           H  
ATOM   1909  CA  VAL A 114     -19.003   4.121   5.622  1.00 87.63           C  
ATOM   1910  HA  VAL A 114     -19.598   5.033   5.684  1.00 87.63           H  
ATOM   1911  C   VAL A 114     -18.029   4.306   4.469  1.00 87.63           C  
ATOM   1912  CB  VAL A 114     -18.211   3.982   6.932  1.00 87.63           C  
ATOM   1913  HB  VAL A 114     -17.383   3.287   6.793  1.00 87.63           H  
ATOM   1914  O   VAL A 114     -17.680   5.440   4.132  1.00 87.63           O  
ATOM   1915  CG1 VAL A 114     -17.659   5.348   7.357  1.00 87.63           C  
ATOM   1916 HG11 VAL A 114     -18.461   6.086   7.325  1.00 87.63           H  
ATOM   1917 HG12 VAL A 114     -17.298   5.304   8.385  1.00 87.63           H  
ATOM   1918 HG13 VAL A 114     -16.866   5.663   6.679  1.00 87.63           H  
ATOM   1919  CG2 VAL A 114     -19.053   3.483   8.095  1.00 87.63           C  
ATOM   1920 HG21 VAL A 114     -18.416   3.387   8.974  1.00 87.63           H  
ATOM   1921 HG22 VAL A 114     -19.439   2.491   7.860  1.00 87.63           H  
ATOM   1922 HG23 VAL A 114     -19.890   4.156   8.283  1.00 87.63           H  
ATOM   1923  N   GLY A 115     -17.551   3.216   3.870  1.00 87.82           N  
ATOM   1924  H   GLY A 115     -17.857   2.302   4.172  1.00 87.82           H  
ATOM   1925  CA  GLY A 115     -16.572   3.298   2.795  1.00 87.82           C  
ATOM   1926  HA2 GLY A 115     -15.783   3.989   3.092  1.00 87.82           H  
ATOM   1927  HA3 GLY A 115     -17.053   3.697   1.902  1.00 87.82           H  
ATOM   1928  C   GLY A 115     -15.925   1.969   2.445  1.00 87.82           C  
ATOM   1929  O   GLY A 115     -16.370   0.909   2.865  1.00 87.82           O  
ATOM   1930  N   HIS A 116     -14.840   2.057   1.683  1.00 87.38           N  
ATOM   1931  H   HIS A 116     -14.503   2.972   1.420  1.00 87.38           H  
ATOM   1932  CA  HIS A 116     -13.998   0.922   1.320  1.00 87.38           C  
ATOM   1933  HA  HIS A 116     -14.474  -0.006   1.638  1.00 87.38           H  
ATOM   1934  C   HIS A 116     -12.646   1.027   2.023  1.00 87.38           C  
ATOM   1935  CB  HIS A 116     -13.826   0.860  -0.203  1.00 87.38           C  
ATOM   1936  HB2 HIS A 116     -13.326   1.764  -0.549  1.00 87.38           H  
ATOM   1937  HB3 HIS A 116     -13.189   0.010  -0.450  1.00 87.38           H  
ATOM   1938  O   HIS A 116     -12.142   2.132   2.258  1.00 87.38           O  
ATOM   1939  CG  HIS A 116     -15.128   0.705  -0.942  1.00 87.38           C  
ATOM   1940  CD2 HIS A 116     -15.745  -0.472  -1.266  1.00 87.38           C  
ATOM   1941  HD2 HIS A 116     -15.382  -1.463  -1.039  1.00 87.38           H  
ATOM   1942  ND1 HIS A 116     -15.927   1.723  -1.412  1.00 87.38           N  
ATOM   1943  HD1 HIS A 116     -15.756   2.714  -1.320  1.00 87.38           H  
ATOM   1944  CE1 HIS A 116     -17.001   1.170  -1.998  1.00 87.38           C  
ATOM   1945  HE1 HIS A 116     -17.815   1.715  -2.452  1.00 87.38           H  
ATOM   1946  NE2 HIS A 116     -16.937  -0.162  -1.929  1.00 87.38           N  
ATOM   1947  N   ARG A 117     -12.045  -0.122   2.324  1.00 84.62           N  
ATOM   1948  H   ARG A 117     -12.532  -0.981   2.113  1.00 84.62           H  
ATOM   1949  CA  ARG A 117     -10.708  -0.240   2.900  1.00 84.62           C  
ATOM   1950  HA  ARG A 117     -10.141   0.659   2.658  1.00 84.62           H  
ATOM   1951  C   ARG A 117      -9.986  -1.440   2.303  1.00 84.62           C  
ATOM   1952  CB  ARG A 117     -10.824  -0.384   4.423  1.00 84.62           C  
ATOM   1953  HB2 ARG A 117     -11.244  -1.360   4.669  1.00 84.62           H  
ATOM   1954  HB3 ARG A 117     -11.495   0.378   4.817  1.00 84.62           H  
ATOM   1955  O   ARG A 117     -10.605  -2.461   2.045  1.00 84.62           O  
ATOM   1956  CG  ARG A 117      -9.448  -0.243   5.069  1.00 84.62           C  
ATOM   1957  HG2 ARG A 117      -8.853  -1.106   4.771  1.00 84.62           H  
ATOM   1958  HG3 ARG A 117      -8.956   0.660   4.709  1.00 84.62           H  
ATOM   1959  CD  ARG A 117      -9.482  -0.204   6.593  1.00 84.62           C  
ATOM   1960  HD2 ARG A 117      -9.734   0.801   6.932  1.00 84.62           H  
ATOM   1961  HD3 ARG A 117     -10.217  -0.917   6.968  1.00 84.62           H  
ATOM   1962  NE  ARG A 117      -8.155  -0.600   7.064  1.00 84.62           N  
ATOM   1963  HE  ARG A 117      -7.668  -1.282   6.500  1.00 84.62           H  
ATOM   1964  NH1 ARG A 117      -7.937   0.574   9.041  1.00 84.62           N  
ATOM   1965 HH11 ARG A 117      -7.259   0.856   9.734  1.00 84.62           H  
ATOM   1966 HH12 ARG A 117      -8.853   0.993   8.965  1.00 84.62           H  
ATOM   1967  NH2 ARG A 117      -6.303  -0.700   8.311  1.00 84.62           N  
ATOM   1968 HH21 ARG A 117      -5.767  -0.394   9.111  1.00 84.62           H  
ATOM   1969 HH22 ARG A 117      -5.911  -1.430   7.734  1.00 84.62           H  
ATOM   1970  CZ  ARG A 117      -7.492  -0.230   8.130  1.00 84.62           C  
ATOM   1971  N   LYS A 118      -8.671  -1.333   2.134  1.00 85.20           N  
ATOM   1972  H   LYS A 118      -8.218  -0.473   2.408  1.00 85.20           H  
ATOM   1973  CA  LYS A 118      -7.813  -2.475   1.819  1.00 85.20           C  
ATOM   1974  HA  LYS A 118      -8.414  -3.248   1.340  1.00 85.20           H  
ATOM   1975  C   LYS A 118      -7.265  -3.055   3.130  1.00 85.20           C  
ATOM   1976  CB  LYS A 118      -6.753  -2.017   0.807  1.00 85.20           C  
ATOM   1977  HB2 LYS A 118      -6.020  -1.382   1.305  1.00 85.20           H  
ATOM   1978  HB3 LYS A 118      -7.247  -1.432   0.031  1.00 85.20           H  
ATOM   1979  O   LYS A 118      -6.655  -2.313   3.899  1.00 85.20           O  
ATOM   1980  CG  LYS A 118      -6.039  -3.188   0.127  1.00 85.20           C  
ATOM   1981  HG2 LYS A 118      -6.776  -3.897  -0.249  1.00 85.20           H  
ATOM   1982  HG3 LYS A 118      -5.421  -3.691   0.870  1.00 85.20           H  
ATOM   1983  CD  LYS A 118      -5.164  -2.708  -1.049  1.00 85.20           C  
ATOM   1984  HD2 LYS A 118      -4.515  -1.895  -0.724  1.00 85.20           H  
ATOM   1985  HD3 LYS A 118      -5.789  -2.389  -1.883  1.00 85.20           H  
ATOM   1986  CE  LYS A 118      -4.318  -3.914  -1.440  1.00 85.20           C  
ATOM   1987  HE2 LYS A 118      -3.794  -4.192  -0.526  1.00 85.20           H  
ATOM   1988  HE3 LYS A 118      -4.965  -4.743  -1.726  1.00 85.20           H  
ATOM   1989  NZ  LYS A 118      -3.252  -3.732  -2.444  1.00 85.20           N  
ATOM   1990  HZ1 LYS A 118      -2.624  -4.507  -2.282  1.00 85.20           H  
ATOM   1991  HZ2 LYS A 118      -3.594  -3.792  -3.393  1.00 85.20           H  
ATOM   1992  HZ3 LYS A 118      -2.696  -2.909  -2.264  1.00 85.20           H  
ATOM   1993  N   ILE A 119      -7.545  -4.325   3.404  1.00 82.45           N  
ATOM   1994  H   ILE A 119      -8.035  -4.866   2.706  1.00 82.45           H  
ATOM   1995  CA  ILE A 119      -7.044  -5.087   4.557  1.00 82.45           C  
ATOM   1996  HA  ILE A 119      -6.314  -4.498   5.113  1.00 82.45           H  
ATOM   1997  C   ILE A 119      -6.337  -6.309   3.967  1.00 82.45           C  
ATOM   1998  CB  ILE A 119      -8.190  -5.492   5.522  1.00 82.45           C  
ATOM   1999  HB  ILE A 119      -8.866  -6.162   4.991  1.00 82.45           H  
ATOM   2000  O   ILE A 119      -6.957  -7.036   3.201  1.00 82.45           O  
ATOM   2001  CG1 ILE A 119      -9.004  -4.261   5.998  1.00 82.45           C  
ATOM   2002 HG12 ILE A 119      -9.389  -3.729   5.129  1.00 82.45           H  
ATOM   2003 HG13 ILE A 119      -8.345  -3.587   6.545  1.00 82.45           H  
ATOM   2004  CG2 ILE A 119      -7.606  -6.249   6.728  1.00 82.45           C  
ATOM   2005 HG21 ILE A 119      -8.399  -6.631   7.370  1.00 82.45           H  
ATOM   2006 HG22 ILE A 119      -6.951  -5.604   7.316  1.00 82.45           H  
ATOM   2007 HG23 ILE A 119      -7.032  -7.117   6.404  1.00 82.45           H  
ATOM   2008  CD1 ILE A 119     -10.213  -4.598   6.883  1.00 82.45           C  
ATOM   2009 HD11 ILE A 119     -10.840  -5.342   6.391  1.00 82.45           H  
ATOM   2010 HD12 ILE A 119      -9.886  -4.979   7.850  1.00 82.45           H  
ATOM   2011 HD13 ILE A 119     -10.800  -3.695   7.052  1.00 82.45           H  
ATOM   2012  N   ASP A 120      -5.044  -6.473   4.243  1.00 79.66           N  
ATOM   2013  H   ASP A 120      -4.664  -5.969   5.031  1.00 79.66           H  
ATOM   2014  CA  ASP A 120      -4.212  -7.606   3.784  1.00 79.66           C  
ATOM   2015  HA  ASP A 120      -3.171  -7.308   3.909  1.00 79.66           H  
ATOM   2016  C   ASP A 120      -4.357  -7.925   2.292  1.00 79.66           C  
ATOM   2017  CB  ASP A 120      -4.412  -8.810   4.706  1.00 79.66           C  
ATOM   2018  HB2 ASP A 120      -5.419  -9.204   4.571  1.00 79.66           H  
ATOM   2019  HB3 ASP A 120      -3.692  -9.587   4.448  1.00 79.66           H  
ATOM   2020  O   ASP A 120      -4.692  -9.023   1.865  1.00 79.66           O  
ATOM   2021  CG  ASP A 120      -4.209  -8.402   6.164  1.00 79.66           C  
ATOM   2022  OD1 ASP A 120      -3.424  -7.443   6.401  1.00 79.66           O  
ATOM   2023  OD2 ASP A 120      -4.943  -8.952   7.006  1.00 79.66           O  
ATOM   2024  N   ASP A 121      -4.179  -6.886   1.485  1.00 80.63           N  
ATOM   2025  H   ASP A 121      -3.837  -6.041   1.920  1.00 80.63           H  
ATOM   2026  CA  ASP A 121      -4.353  -6.905   0.036  1.00 80.63           C  
ATOM   2027  HA  ASP A 121      -4.198  -5.855  -0.212  1.00 80.63           H  
ATOM   2028  C   ASP A 121      -5.759  -7.162  -0.514  1.00 80.63           C  
ATOM   2029  CB  ASP A 121      -3.222  -7.657  -0.674  1.00 80.63           C  
ATOM   2030  HB2 ASP A 121      -3.097  -8.654  -0.251  1.00 80.63           H  
ATOM   2031  HB3 ASP A 121      -3.466  -7.766  -1.731  1.00 80.63           H  
ATOM   2032  O   ASP A 121      -6.004  -7.005  -1.713  1.00 80.63           O  
ATOM   2033  CG  ASP A 121      -1.927  -6.856  -0.573  1.00 80.63           C  
ATOM   2034  OD1 ASP A 121      -1.961  -5.671  -1.013  1.00 80.63           O  
ATOM   2035  OD2 ASP A 121      -0.928  -7.397  -0.071  1.00 80.63           O  
ATOM   2036  N   VAL A 122      -6.725  -7.394   0.366  1.00 82.36           N  
ATOM   2037  H   VAL A 122      -6.458  -7.518   1.332  1.00 82.36           H  
ATOM   2038  CA  VAL A 122      -8.128  -7.593   0.031  1.00 82.36           C  
ATOM   2039  HA  VAL A 122      -8.190  -7.937  -1.001  1.00 82.36           H  
ATOM   2040  C   VAL A 122      -8.896  -6.280   0.147  1.00 82.36           C  
ATOM   2041  CB  VAL A 122      -8.716  -8.698   0.921  1.00 82.36           C  
ATOM   2042  HB  VAL A 122      -8.640  -8.420   1.972  1.00 82.36           H  
ATOM   2043  O   VAL A 122      -8.800  -5.553   1.135  1.00 82.36           O  
ATOM   2044  CG1 VAL A 122     -10.191  -8.924   0.605  1.00 82.36           C  
ATOM   2045 HG11 VAL A 122     -10.313  -9.213  -0.438  1.00 82.36           H  
ATOM   2046 HG12 VAL A 122     -10.767  -8.023   0.813  1.00 82.36           H  
ATOM   2047 HG13 VAL A 122     -10.562  -9.701   1.273  1.00 82.36           H  
ATOM   2048  CG2 VAL A 122      -7.994 -10.035   0.699  1.00 82.36           C  
ATOM   2049 HG21 VAL A 122      -8.442 -10.807   1.325  1.00 82.36           H  
ATOM   2050 HG22 VAL A 122      -8.033 -10.329  -0.350  1.00 82.36           H  
ATOM   2051 HG23 VAL A 122      -6.951  -9.947   1.001  1.00 82.36           H  
ATOM   2052  N   THR A 123      -9.702  -5.969  -0.870  1.00 86.38           N  
ATOM   2053  H   THR A 123      -9.779  -6.620  -1.638  1.00 86.38           H  
ATOM   2054  CA  THR A 123     -10.637  -4.840  -0.795  1.00 86.38           C  
ATOM   2055  HA  THR A 123     -10.152  -4.025  -0.257  1.00 86.38           H  
ATOM   2056  C   THR A 123     -11.876  -5.255  -0.012  1.00 86.38           C  
ATOM   2057  CB  THR A 123     -11.014  -4.290  -2.175  1.00 86.38           C  
ATOM   2058  HB  THR A 123     -11.567  -5.038  -2.743  1.00 86.38           H  
ATOM   2059  O   THR A 123     -12.620  -6.152  -0.414  1.00 86.38           O  
ATOM   2060  CG2 THR A 123     -11.846  -3.010  -2.064  1.00 86.38           C  
ATOM   2061 HG21 THR A 123     -11.993  -2.588  -3.059  1.00 86.38           H  
ATOM   2062 HG22 THR A 123     -12.824  -3.237  -1.641  1.00 86.38           H  
ATOM   2063 HG23 THR A 123     -11.332  -2.283  -1.436  1.00 86.38           H  
ATOM   2064  OG1 THR A 123      -9.839  -3.943  -2.875  1.00 86.38           O  
ATOM   2065  HG1 THR A 123      -9.429  -4.758  -3.174  1.00 86.38           H  
ATOM   2066  N   CYS A 124     -12.103  -4.578   1.103  1.00 88.72           N  
ATOM   2067  H   CYS A 124     -11.425  -3.886   1.387  1.00 88.72           H  
ATOM   2068  CA  CYS A 124     -13.234  -4.772   1.988  1.00 88.72           C  
ATOM   2069  HA  CYS A 124     -13.825  -5.616   1.631  1.00 88.72           H  
ATOM   2070  C   CYS A 124     -14.131  -3.532   1.977  1.00 88.72           C  
ATOM   2071  CB  CYS A 124     -12.725  -5.106   3.399  1.00 88.72           C  
ATOM   2072  HB2 CYS A 124     -13.576  -5.233   4.069  1.00 88.72           H  
ATOM   2073  HB3 CYS A 124     -12.101  -4.289   3.761  1.00 88.72           H  
ATOM   2074  O   CYS A 124     -13.662  -2.391   1.917  1.00 88.72           O  
ATOM   2075  SG  CYS A 124     -11.754  -6.643   3.367  1.00 88.72           S  
ATOM   2076  HG  CYS A 124     -11.300  -6.622   4.623  1.00 88.72           H  
ATOM   2077  N   ILE A 125     -15.437  -3.747   2.076  1.00 89.45           N  
ATOM   2078  H   ILE A 125     -15.750  -4.702   2.177  1.00 89.45           H  
ATOM   2079  CA  ILE A 125     -16.384  -2.687   2.421  1.00 89.45           C  
ATOM   2080  HA  ILE A 125     -16.039  -1.736   2.015  1.00 89.45           H  
ATOM   2081  C   ILE A 125     -16.415  -2.581   3.940  1.00 89.45           C  
ATOM   2082  CB  ILE A 125     -17.773  -2.976   1.831  1.00 89.45           C  
ATOM   2083  HB  ILE A 125     -18.076  -3.972   2.155  1.00 89.45           H  
ATOM   2084  O   ILE A 125     -16.352  -3.598   4.622  1.00 89.45           O  
ATOM   2085  CG1 ILE A 125     -17.742  -2.954   0.294  1.00 89.45           C  
ATOM   2086 HG12 ILE A 125     -17.713  -1.919  -0.046  1.00 89.45           H  
ATOM   2087 HG13 ILE A 125     -16.840  -3.451  -0.061  1.00 89.45           H  
ATOM   2088  CG2 ILE A 125     -18.777  -1.926   2.330  1.00 89.45           C  
ATOM   2089 HG21 ILE A 125     -18.944  -2.042   3.401  1.00 89.45           H  
ATOM   2090 HG22 ILE A 125     -18.385  -0.926   2.145  1.00 89.45           H  
ATOM   2091 HG23 ILE A 125     -19.741  -2.046   1.835  1.00 89.45           H  
ATOM   2092  CD1 ILE A 125     -18.950  -3.648  -0.345  1.00 89.45           C  
ATOM   2093 HD11 ILE A 125     -18.991  -4.689  -0.026  1.00 89.45           H  
ATOM   2094 HD12 ILE A 125     -18.853  -3.611  -1.430  1.00 89.45           H  
ATOM   2095 HD13 ILE A 125     -19.877  -3.147  -0.067  1.00 89.45           H  
ATOM   2096  N   VAL A 126     -16.498  -1.360   4.460  1.00 90.26           N  
ATOM   2097  H   VAL A 126     -16.578  -0.582   3.821  1.00 90.26           H  
ATOM   2098  CA  VAL A 126     -16.570  -1.061   5.888  1.00 90.26           C  
ATOM   2099  HA  VAL A 126     -16.472  -1.994   6.443  1.00 90.26           H  
ATOM   2100  C   VAL A 126     -17.927  -0.451   6.215  1.00 90.26           C  
ATOM   2101  CB  VAL A 126     -15.428  -0.135   6.343  1.00 90.26           C  
ATOM   2102  HB  VAL A 126     -15.564   0.853   5.903  1.00 90.26           H  
ATOM   2103  O   VAL A 126     -18.351   0.534   5.597  1.00 90.26           O  
ATOM   2104  CG1 VAL A 126     -15.426   0.008   7.871  1.00 90.26           C  
ATOM   2105 HG11 VAL A 126     -16.336   0.504   8.209  1.00 90.26           H  
ATOM   2106 HG12 VAL A 126     -14.572   0.606   8.189  1.00 90.26           H  
ATOM   2107 HG13 VAL A 126     -15.368  -0.977   8.334  1.00 90.26           H  
ATOM   2108  CG2 VAL A 126     -14.056  -0.663   5.907  1.00 90.26           C  
ATOM   2109 HG21 VAL A 126     -13.928  -1.693   6.240  1.00 90.26           H  
ATOM   2110 HG22 VAL A 126     -13.267  -0.049   6.342  1.00 90.26           H  
ATOM   2111 HG23 VAL A 126     -13.970  -0.629   4.821  1.00 90.26           H  
ATOM   2112  N   TRP A 127     -18.569  -1.000   7.238  1.00 91.52           N  
ATOM   2113  H   TRP A 127     -18.123  -1.773   7.711  1.00 91.52           H  
ATOM   2114  CA  TRP A 127     -19.793  -0.497   7.836  1.00 91.52           C  
ATOM   2115  HA  TRP A 127     -20.099   0.393   7.286  1.00 91.52           H  
ATOM   2116  C   TRP A 127     -19.560  -0.094   9.294  1.00 91.52           C  
ATOM   2117  CB  TRP A 127     -20.928  -1.514   7.714  1.00 91.52           C  
ATOM   2118  HB2 TRP A 127     -21.819  -1.061   8.149  1.00 91.52           H  
ATOM   2119  HB3 TRP A 127     -20.685  -2.391   8.313  1.00 91.52           H  
ATOM   2120  O   TRP A 127     -18.721  -0.653   9.997  1.00 91.52           O  
ATOM   2121  CG  TRP A 127     -21.266  -1.974   6.328  1.00 91.52           C  
ATOM   2122  CD1 TRP A 127     -22.321  -1.561   5.587  1.00 91.52           C  
ATOM   2123  HD1 TRP A 127     -23.064  -0.853   5.922  1.00 91.52           H  
ATOM   2124  CD2 TRP A 127     -20.614  -3.007   5.532  1.00 91.52           C  
ATOM   2125  CE2 TRP A 127     -21.324  -3.151   4.302  1.00 91.52           C  
ATOM   2126  CE3 TRP A 127     -19.520  -3.866   5.739  1.00 91.52           C  
ATOM   2127  HE3 TRP A 127     -18.950  -3.794   6.654  1.00 91.52           H  
ATOM   2128  NE1 TRP A 127     -22.320  -2.207   4.365  1.00 91.52           N  
ATOM   2129  HE1 TRP A 127     -23.035  -2.112   3.658  1.00 91.52           H  
ATOM   2130  CH2 TRP A 127     -19.920  -4.974   3.593  1.00 91.52           C  
ATOM   2131  HH2 TRP A 127     -19.653  -5.739   2.879  1.00 91.52           H  
ATOM   2132  CZ2 TRP A 127     -20.999  -4.116   3.342  1.00 91.52           C  
ATOM   2133  HZ2 TRP A 127     -21.583  -4.208   2.438  1.00 91.52           H  
ATOM   2134  CZ3 TRP A 127     -19.179  -4.827   4.777  1.00 91.52           C  
ATOM   2135  HZ3 TRP A 127     -18.333  -5.470   4.968  1.00 91.52           H  
ATOM   2136  N   LYS A 128     -20.310   0.901   9.748  1.00 90.98           N  
ATOM   2137  H   LYS A 128     -21.002   1.275   9.114  1.00 90.98           H  
ATOM   2138  CA  LYS A 128     -20.384   1.352  11.129  1.00 90.98           C  
ATOM   2139  HA  LYS A 128     -19.455   1.122  11.651  1.00 90.98           H  
ATOM   2140  C   LYS A 128     -21.515   0.611  11.818  1.00 90.98           C  
ATOM   2141  CB  LYS A 128     -20.621   2.864  11.146  1.00 90.98           C  
ATOM   2142  HB2 LYS A 128     -19.828   3.356  10.584  1.00 90.98           H  
ATOM   2143  HB3 LYS A 128     -21.577   3.084  10.670  1.00 90.98           H  
ATOM   2144  O   LYS A 128     -22.602   0.492  11.262  1.00 90.98           O  
ATOM   2145  CG  LYS A 128     -20.604   3.447  12.558  1.00 90.98           C  
ATOM   2146  HG2 LYS A 128     -21.406   3.006  13.150  1.00 90.98           H  
ATOM   2147  HG3 LYS A 128     -19.648   3.232  13.035  1.00 90.98           H  
ATOM   2148  CD  LYS A 128     -20.820   4.958  12.477  1.00 90.98           C  
ATOM   2149  HD2 LYS A 128     -21.780   5.146  11.997  1.00 90.98           H  
ATOM   2150  HD3 LYS A 128     -20.023   5.421  11.894  1.00 90.98           H  
ATOM   2151  CE  LYS A 128     -20.830   5.524  13.897  1.00 90.98           C  
ATOM   2152  HE2 LYS A 128     -19.827   5.455  14.318  1.00 90.98           H  
ATOM   2153  HE3 LYS A 128     -21.481   4.896  14.504  1.00 90.98           H  
ATOM   2154  NZ  LYS A 128     -21.328   6.919  13.908  1.00 90.98           N  
ATOM   2155  HZ1 LYS A 128     -22.259   6.937  13.516  1.00 90.98           H  
ATOM   2156  HZ2 LYS A 128     -20.733   7.525  13.362  1.00 90.98           H  
ATOM   2157  HZ3 LYS A 128     -21.390   7.256  14.858  1.00 90.98           H  
ATOM   2158  N   ILE A 129     -21.252   0.170  13.034  1.00 88.57           N  
ATOM   2159  H   ILE A 129     -20.341   0.361  13.426  1.00 88.57           H  
ATOM   2160  CA  ILE A 129     -22.228  -0.406  13.956  1.00 88.57           C  
ATOM   2161  HA  ILE A 129     -23.227  -0.300  13.534  1.00 88.57           H  
ATOM   2162  C   ILE A 129     -22.199   0.407  15.265  1.00 88.57           C  
ATOM   2163  CB  ILE A 129     -21.947  -1.913  14.147  1.00 88.57           C  
ATOM   2164  HB  ILE A 129     -22.606  -2.283  14.932  1.00 88.57           H  
ATOM   2165  O   ILE A 129     -21.272   1.201  15.462  1.00 88.57           O  
ATOM   2166  CG1 ILE A 129     -20.491  -2.170  14.575  1.00 88.57           C  
ATOM   2167 HG12 ILE A 129     -19.813  -2.013  13.736  1.00 88.57           H  
ATOM   2168 HG13 ILE A 129     -20.239  -1.477  15.377  1.00 88.57           H  
ATOM   2169  CG2 ILE A 129     -22.292  -2.685  12.860  1.00 88.57           C  
ATOM   2170 HG21 ILE A 129     -23.322  -2.474  12.573  1.00 88.57           H  
ATOM   2171 HG22 ILE A 129     -21.625  -2.399  12.047  1.00 88.57           H  
ATOM   2172 HG23 ILE A 129     -22.212  -3.758  13.031  1.00 88.57           H  
ATOM   2173  CD1 ILE A 129     -20.287  -3.572  15.124  1.00 88.57           C  
ATOM   2174 HD11 ILE A 129     -20.457  -4.332  14.361  1.00 88.57           H  
ATOM   2175 HD12 ILE A 129     -21.014  -3.719  15.923  1.00 88.57           H  
ATOM   2176 HD13 ILE A 129     -19.277  -3.662  15.524  1.00 88.57           H  
ATOM   2177  N   PRO A 130     -23.188   0.273  16.166  1.00 85.71           N  
ATOM   2178  CA  PRO A 130     -23.266   1.112  17.367  1.00 85.71           C  
ATOM   2179  HA  PRO A 130     -23.429   2.143  17.055  1.00 85.71           H  
ATOM   2180  C   PRO A 130     -22.015   1.072  18.259  1.00 85.71           C  
ATOM   2181  CB  PRO A 130     -24.510   0.622  18.112  1.00 85.71           C  
ATOM   2182  HB2 PRO A 130     -24.984   1.424  18.678  1.00 85.71           H  
ATOM   2183  HB3 PRO A 130     -24.257  -0.210  18.769  1.00 85.71           H  
ATOM   2184  O   PRO A 130     -21.620   2.101  18.801  1.00 85.71           O  
ATOM   2185  CG  PRO A 130     -25.409   0.118  16.985  1.00 85.71           C  
ATOM   2186  HG2 PRO A 130     -25.909   0.959  16.505  1.00 85.71           H  
ATOM   2187  HG3 PRO A 130     -26.138  -0.607  17.347  1.00 85.71           H  
ATOM   2188  CD  PRO A 130     -24.411  -0.510  16.017  1.00 85.71           C  
ATOM   2189  HD2 PRO A 130     -24.809  -0.473  15.003  1.00 85.71           H  
ATOM   2190  HD3 PRO A 130     -24.230  -1.543  16.312  1.00 85.71           H  
ATOM   2191  N   TYR A 131     -21.365  -0.088  18.364  1.00 84.80           N  
ATOM   2192  H   TYR A 131     -21.759  -0.900  17.911  1.00 84.80           H  
ATOM   2193  CA  TYR A 131     -20.203  -0.317  19.230  1.00 84.80           C  
ATOM   2194  HA  TYR A 131     -20.067   0.548  19.878  1.00 84.80           H  
ATOM   2195  C   TYR A 131     -18.877  -0.468  18.465  1.00 84.80           C  
ATOM   2196  CB  TYR A 131     -20.508  -1.508  20.148  1.00 84.80           C  
ATOM   2197  HB2 TYR A 131     -21.322  -1.232  20.817  1.00 84.80           H  
ATOM   2198  HB3 TYR A 131     -19.641  -1.720  20.774  1.00 84.80           H  
ATOM   2199  O   TYR A 131     -17.873  -0.870  19.044  1.00 84.80           O  
ATOM   2200  CG  TYR A 131     -20.900  -2.757  19.394  1.00 84.80           C  
ATOM   2201  CD1 TYR A 131     -22.261  -3.016  19.127  1.00 84.80           C  
ATOM   2202  HD1 TYR A 131     -23.027  -2.349  19.493  1.00 84.80           H  
ATOM   2203  CD2 TYR A 131     -19.897  -3.633  18.944  1.00 84.80           C  
ATOM   2204  HD2 TYR A 131     -18.857  -3.433  19.157  1.00 84.80           H  
ATOM   2205  CE1 TYR A 131     -22.621  -4.159  18.398  1.00 84.80           C  
ATOM   2206  HE1 TYR A 131     -23.656  -4.373  18.173  1.00 84.80           H  
ATOM   2207  CE2 TYR A 131     -20.252  -4.786  18.237  1.00 84.80           C  
ATOM   2208  HE2 TYR A 131     -19.483  -5.465  17.900  1.00 84.80           H  
ATOM   2209  OH  TYR A 131     -21.914  -6.093  17.219  1.00 84.80           O  
ATOM   2210  HH  TYR A 131     -21.103  -6.513  16.920  1.00 84.80           H  
ATOM   2211  CZ  TYR A 131     -21.608  -5.034  17.971  1.00 84.80           C  
ATOM   2212  N   GLY A 132     -18.833  -0.133  17.170  1.00 87.86           N  
ATOM   2213  H   GLY A 132     -19.655   0.242  16.719  1.00 87.86           H  
ATOM   2214  CA  GLY A 132     -17.610  -0.309  16.391  1.00 87.86           C  
ATOM   2215  HA2 GLY A 132     -17.213  -1.300  16.612  1.00 87.86           H  
ATOM   2216  HA3 GLY A 132     -16.864   0.420  16.708  1.00 87.86           H  
ATOM   2217  C   GLY A 132     -17.782  -0.203  14.882  1.00 87.86           C  
ATOM   2218  O   GLY A 132     -18.681   0.461  14.359  1.00 87.86           O  
ATOM   2219  N   PHE A 133     -16.894  -0.880  14.164  1.00 90.94           N  
ATOM   2220  H   PHE A 133     -16.202  -1.420  14.664  1.00 90.94           H  
ATOM   2221  CA  PHE A 133     -16.953  -1.023  12.717  1.00 90.94           C  
ATOM   2222  HA  PHE A 133     -17.939  -0.715  12.371  1.00 90.94           H  
ATOM   2223  C   PHE A 133     -16.771  -2.477  12.335  1.00 90.94           C  
ATOM   2224  CB  PHE A 133     -15.907  -0.144  12.023  1.00 90.94           C  
ATOM   2225  HB2 PHE A 133     -15.982  -0.298  10.946  1.00 90.94           H  
ATOM   2226  HB3 PHE A 133     -14.909  -0.463  12.324  1.00 90.94           H  
ATOM   2227  O   PHE A 133     -16.021  -3.215  12.970  1.00 90.94           O  
ATOM   2228  CG  PHE A 133     -16.067   1.330  12.316  1.00 90.94           C  
ATOM   2229  CD1 PHE A 133     -16.849   2.138  11.472  1.00 90.94           C  
ATOM   2230  HD1 PHE A 133     -17.323   1.702  10.605  1.00 90.94           H  
ATOM   2231  CD2 PHE A 133     -15.470   1.884  13.461  1.00 90.94           C  
ATOM   2232  HD2 PHE A 133     -14.906   1.256  14.134  1.00 90.94           H  
ATOM   2233  CE1 PHE A 133     -17.043   3.497  11.781  1.00 90.94           C  
ATOM   2234  HE1 PHE A 133     -17.666   4.109  11.146  1.00 90.94           H  
ATOM   2235  CE2 PHE A 133     -15.668   3.239  13.769  1.00 90.94           C  
ATOM   2236  HE2 PHE A 133     -15.260   3.637  14.686  1.00 90.94           H  
ATOM   2237  CZ  PHE A 133     -16.449   4.048  12.930  1.00 90.94           C  
ATOM   2238  HZ  PHE A 133     -16.616   5.083  13.192  1.00 90.94           H  
ATOM   2239  N   ILE A 134     -17.434  -2.858  11.256  1.00 90.51           N  
ATOM   2240  H   ILE A 134     -17.984  -2.169  10.764  1.00 90.51           H  
ATOM   2241  CA  ILE A 134     -17.278  -4.160  10.630  1.00 90.51           C  
ATOM   2242  HA  ILE A 134     -16.493  -4.693  11.165  1.00 90.51           H  
ATOM   2243  C   ILE A 134     -16.803  -3.966   9.201  1.00 90.51           C  
ATOM   2244  CB  ILE A 134     -18.556  -5.013  10.729  1.00 90.51           C  
ATOM   2245  HB  ILE A 134     -18.370  -5.957  10.216  1.00 90.51           H  
ATOM   2246  O   ILE A 134     -17.164  -2.989   8.548  1.00 90.51           O  
ATOM   2247  CG1 ILE A 134     -19.754  -4.325  10.047  1.00 90.51           C  
ATOM   2248 HG12 ILE A 134     -19.967  -3.373  10.535  1.00 90.51           H  
ATOM   2249 HG13 ILE A 134     -19.491  -4.134   9.007  1.00 90.51           H  
ATOM   2250  CG2 ILE A 134     -18.816  -5.325  12.209  1.00 90.51           C  
ATOM   2251 HG21 ILE A 134     -19.697  -5.955  12.334  1.00 90.51           H  
ATOM   2252 HG22 ILE A 134     -17.960  -5.861  12.619  1.00 90.51           H  
ATOM   2253 HG23 ILE A 134     -18.958  -4.399  12.765  1.00 90.51           H  
ATOM   2254  CD1 ILE A 134     -21.029  -5.165  10.036  1.00 90.51           C  
ATOM   2255 HD11 ILE A 134     -21.425  -5.285  11.044  1.00 90.51           H  
ATOM   2256 HD12 ILE A 134     -21.776  -4.652   9.429  1.00 90.51           H  
ATOM   2257 HD13 ILE A 134     -20.827  -6.142   9.596  1.00 90.51           H  
ATOM   2258  N   ALA A 135     -16.000  -4.886   8.700  1.00 90.94           N  
ATOM   2259  H   ALA A 135     -15.727  -5.658   9.292  1.00 90.94           H  
ATOM   2260  CA  ALA A 135     -15.578  -4.907   7.319  1.00 90.94           C  
ATOM   2261  HA  ALA A 135     -16.253  -4.248   6.773  1.00 90.94           H  
ATOM   2262  C   ALA A 135     -15.752  -6.302   6.732  1.00 90.94           C  
ATOM   2263  CB  ALA A 135     -14.155  -4.355   7.190  1.00 90.94           C  
ATOM   2264  HB1 ALA A 135     -13.429  -5.045   7.618  1.00 90.94           H  
ATOM   2265  HB2 ALA A 135     -13.917  -4.200   6.137  1.00 90.94           H  
ATOM   2266  HB3 ALA A 135     -14.083  -3.403   7.717  1.00 90.94           H  
ATOM   2267  O   ALA A 135     -15.599  -7.306   7.415  1.00 90.94           O  
ATOM   2268  N   GLN A 136     -16.074  -6.382   5.452  1.00 89.29           N  
ATOM   2269  H   GLN A 136     -16.199  -5.526   4.933  1.00 89.29           H  
ATOM   2270  CA  GLN A 136     -16.257  -7.653   4.763  1.00 89.29           C  
ATOM   2271  HA  GLN A 136     -15.743  -8.439   5.317  1.00 89.29           H  
ATOM   2272  C   GLN A 136     -15.625  -7.554   3.389  1.00 89.29           C  
ATOM   2273  CB  GLN A 136     -17.745  -8.019   4.684  1.00 89.29           C  
ATOM   2274  HB2 GLN A 136     -18.231  -7.393   3.936  1.00 89.29           H  
ATOM   2275  HB3 GLN A 136     -18.204  -7.839   5.656  1.00 89.29           H  
ATOM   2276  O   GLN A 136     -15.769  -6.538   2.702  1.00 89.29           O  
ATOM   2277  CG  GLN A 136     -17.984  -9.486   4.311  1.00 89.29           C  
ATOM   2278  HG2 GLN A 136     -17.627  -9.682   3.300  1.00 89.29           H  
ATOM   2279  HG3 GLN A 136     -17.435 -10.123   5.005  1.00 89.29           H  
ATOM   2280  CD  GLN A 136     -19.464  -9.844   4.382  1.00 89.29           C  
ATOM   2281  NE2 GLN A 136     -19.792 -11.087   4.642  1.00 89.29           N  
ATOM   2282 HE21 GLN A 136     -20.735 -11.225   4.977  1.00 89.29           H  
ATOM   2283 HE22 GLN A 136     -19.065 -11.734   4.913  1.00 89.29           H  
ATOM   2284  OE1 GLN A 136     -20.350  -9.017   4.219  1.00 89.29           O  
ATOM   2285  N   LYS A 137     -14.927  -8.618   3.001  1.00 88.85           N  
ATOM   2286  H   LYS A 137     -14.868  -9.406   3.630  1.00 88.85           H  
ATOM   2287  CA  LYS A 137     -14.345  -8.760   1.671  1.00 88.85           C  
ATOM   2288  HA  LYS A 137     -13.588  -7.990   1.525  1.00 88.85           H  
ATOM   2289  C   LYS A 137     -15.425  -8.576   0.605  1.00 88.85           C  
ATOM   2290  CB  LYS A 137     -13.666 -10.135   1.588  1.00 88.85           C  
ATOM   2291  HB2 LYS A 137     -14.371 -10.909   1.891  1.00 88.85           H  
ATOM   2292  HB3 LYS A 137     -12.823 -10.145   2.279  1.00 88.85           H  
ATOM   2293  O   LYS A 137     -16.504  -9.164   0.695  1.00 88.85           O  
ATOM   2294  CG  LYS A 137     -13.171 -10.457   0.173  1.00 88.85           C  
ATOM   2295  HG2 LYS A 137     -14.034 -10.629  -0.471  1.00 88.85           H  
ATOM   2296  HG3 LYS A 137     -12.611  -9.611  -0.223  1.00 88.85           H  
ATOM   2297  CD  LYS A 137     -12.313 -11.727   0.152  1.00 88.85           C  
ATOM   2298  HD2 LYS A 137     -11.524 -11.664   0.901  1.00 88.85           H  
ATOM   2299  HD3 LYS A 137     -12.947 -12.583   0.384  1.00 88.85           H  
ATOM   2300  CE  LYS A 137     -11.697 -11.898  -1.241  1.00 88.85           C  
ATOM   2301  HE2 LYS A 137     -11.116 -11.007  -1.478  1.00 88.85           H  
ATOM   2302  HE3 LYS A 137     -12.505 -11.965  -1.969  1.00 88.85           H  
ATOM   2303  NZ  LYS A 137     -10.837 -13.106  -1.308  1.00 88.85           N  
ATOM   2304  HZ1 LYS A 137     -10.073 -13.035  -0.650  1.00 88.85           H  
ATOM   2305  HZ2 LYS A 137     -10.449 -13.213  -2.234  1.00 88.85           H  
ATOM   2306  HZ3 LYS A 137     -11.370 -13.935  -1.089  1.00 88.85           H  
ATOM   2307  N   MET A 138     -15.117  -7.782  -0.416  1.00 79.01           N  
ATOM   2308  H   MET A 138     -14.209  -7.340  -0.435  1.00 79.01           H  
ATOM   2309  CA  MET A 138     -15.907  -7.781  -1.642  1.00 79.01           C  
ATOM   2310  HA  MET A 138     -16.966  -7.734  -1.390  1.00 79.01           H  
ATOM   2311  C   MET A 138     -15.645  -9.098  -2.377  1.00 79.01           C  
ATOM   2312  CB  MET A 138     -15.566  -6.561  -2.507  1.00 79.01           C  
ATOM   2313  HB2 MET A 138     -16.098  -6.649  -3.454  1.00 79.01           H  
ATOM   2314  HB3 MET A 138     -14.495  -6.532  -2.709  1.00 79.01           H  
ATOM   2315  O   MET A 138     -14.498  -9.391  -2.721  1.00 79.01           O  
ATOM   2316  CG  MET A 138     -15.993  -5.266  -1.810  1.00 79.01           C  
ATOM   2317  HG2 MET A 138     -17.041  -5.355  -1.526  1.00 79.01           H  
ATOM   2318  HG3 MET A 138     -15.403  -5.158  -0.900  1.00 79.01           H  
ATOM   2319  SD  MET A 138     -15.789  -3.749  -2.785  1.00 79.01           S  
ATOM   2320  CE  MET A 138     -17.112  -3.956  -4.010  1.00 79.01           C  
ATOM   2321  HE1 MET A 138     -17.172  -3.060  -4.628  1.00 79.01           H  
ATOM   2322  HE2 MET A 138     -16.896  -4.814  -4.646  1.00 79.01           H  
ATOM   2323  HE3 MET A 138     -18.067  -4.110  -3.507  1.00 79.01           H  
ATOM   2324  N   HIS A 139     -16.695  -9.903  -2.536  1.00 63.93           N  
ATOM   2325  H   HIS A 139     -17.600  -9.553  -2.258  1.00 63.93           H  
ATOM   2326  CA  HIS A 139     -16.699 -11.051  -3.443  1.00 63.93           C  
ATOM   2327  HA  HIS A 139     -15.713 -11.516  -3.462  1.00 63.93           H  
ATOM   2328  C   HIS A 139     -16.968 -10.589  -4.869  1.00 63.93           C  
ATOM   2329  CB  HIS A 139     -17.734 -12.092  -3.005  1.00 63.93           C  
ATOM   2330  HB2 HIS A 139     -17.935 -12.750  -3.850  1.00 63.93           H  
ATOM   2331  HB3 HIS A 139     -18.669 -11.594  -2.746  1.00 63.93           H  
ATOM   2332  O   HIS A 139     -17.834  -9.695  -5.020  1.00 63.93           O  
ATOM   2333  CG  HIS A 139     -17.266 -12.947  -1.863  1.00 63.93           C  
ATOM   2334  CD2 HIS A 139     -17.590 -12.817  -0.541  1.00 63.93           C  
ATOM   2335  HD2 HIS A 139     -18.211 -12.046  -0.111  1.00 63.93           H  
ATOM   2336  ND1 HIS A 139     -16.433 -14.033  -1.974  1.00 63.93           N  
ATOM   2337  HD1 HIS A 139     -16.058 -14.391  -2.841  1.00 63.93           H  
ATOM   2338  CE1 HIS A 139     -16.274 -14.562  -0.749  1.00 63.93           C  
ATOM   2339  HE1 HIS A 139     -15.701 -15.449  -0.523  1.00 63.93           H  
ATOM   2340  NE2 HIS A 139     -16.962 -13.852   0.158  1.00 63.93           N  
ATOM   2341  OXT HIS A 139     -16.318 -11.182  -5.748  1.00 63.93           O  
TER    2342      HIS A 139                                                       
END   
