# Supplementary material for: Widespread Horizontal Gene Transfer Among Animal Viruses
Source: bioRxiv. 2024 Mar 26:2024.03.25.586562. Preprint. [Version 2] doi: 10.1101/2024.03.25.586562 (PMC11071296; doi:10.1101/2024.03.25.586562)
Supplement: Supplement 7 [file media-7.zip › File7_PDB/Adinto5546_Penton_three_halfsmoke.pdb]

ATOM      1  N   MET A   1     -51.465   7.322  23.842  1.00 77.81           N  
ATOM      2  H   MET A   1     -52.187   6.756  24.265  1.00 77.81           H  
ATOM      3  H2  MET A   1     -51.128   7.983  24.527  1.00 77.81           H  
ATOM      4  H3  MET A   1     -51.854   7.832  23.062  1.00 77.81           H  
ATOM      5  CA  MET A   1     -50.356   6.470  23.359  1.00 77.81           C  
ATOM      6  HA  MET A   1     -49.865   6.001  24.212  1.00 77.81           H  
ATOM      7  C   MET A   1     -49.352   7.358  22.634  1.00 77.81           C  
ATOM      8  CB  MET A   1     -50.917   5.366  22.451  1.00 77.81           C  
ATOM      9  HB2 MET A   1     -51.249   5.803  21.509  1.00 77.81           H  
ATOM     10  HB3 MET A   1     -51.791   4.938  22.943  1.00 77.81           H  
ATOM     11  O   MET A   1     -49.772   8.115  21.768  1.00 77.81           O  
ATOM     12  CG  MET A   1     -49.961   4.209  22.155  1.00 77.81           C  
ATOM     13  HG2 MET A   1     -49.628   3.762  23.092  1.00 77.81           H  
ATOM     14  HG3 MET A   1     -49.099   4.579  21.599  1.00 77.81           H  
ATOM     15  SD  MET A   1     -50.821   2.956  21.167  1.00 77.81           S  
ATOM     16  CE  MET A   1     -49.547   1.719  20.839  1.00 77.81           C  
ATOM     17  HE1 MET A   1     -49.444   1.064  21.705  1.00 77.81           H  
ATOM     18  HE2 MET A   1     -49.856   1.108  19.991  1.00 77.81           H  
ATOM     19  HE3 MET A   1     -48.607   2.213  20.594  1.00 77.81           H  
ATOM     20  N   LYS A   2     -48.073   7.340  23.022  1.00 86.09           N  
ATOM     21  H   LYS A   2     -47.797   6.687  23.742  1.00 86.09           H  
ATOM     22  CA  LYS A   2     -46.992   8.116  22.382  1.00 86.09           C  
ATOM     23  HA  LYS A   2     -47.373   8.631  21.500  1.00 86.09           H  
ATOM     24  C   LYS A   2     -45.893   7.163  21.916  1.00 86.09           C  
ATOM     25  CB  LYS A   2     -46.406   9.168  23.348  1.00 86.09           C  
ATOM     26  HB2 LYS A   2     -45.506   9.582  22.895  1.00 86.09           H  
ATOM     27  HB3 LYS A   2     -46.113   8.677  24.276  1.00 86.09           H  
ATOM     28  O   LYS A   2     -45.500   6.291  22.685  1.00 86.09           O  
ATOM     29  CG  LYS A   2     -47.353  10.333  23.680  1.00 86.09           C  
ATOM     30  HG2 LYS A   2     -47.624  10.846  22.757  1.00 86.09           H  
ATOM     31  HG3 LYS A   2     -48.258   9.946  24.148  1.00 86.09           H  
ATOM     32  CD  LYS A   2     -46.674  11.329  24.638  1.00 86.09           C  
ATOM     33  HD2 LYS A   2     -45.745  11.681  24.188  1.00 86.09           H  
ATOM     34  HD3 LYS A   2     -46.438  10.817  25.571  1.00 86.09           H  
ATOM     35  CE  LYS A   2     -47.584  12.533  24.930  1.00 86.09           C  
ATOM     36  HE2 LYS A   2     -48.527  12.167  25.335  1.00 86.09           H  
ATOM     37  HE3 LYS A   2     -47.800  13.041  23.990  1.00 86.09           H  
ATOM     38  NZ  LYS A   2     -46.962  13.485  25.889  1.00 86.09           N  
ATOM     39  HZ1 LYS A   2     -46.778  13.035  26.775  1.00 86.09           H  
ATOM     40  HZ2 LYS A   2     -46.090  13.847  25.530  1.00 86.09           H  
ATOM     41  HZ3 LYS A   2     -47.575  14.268  26.066  1.00 86.09           H  
ATOM     42  N   LEU A   3     -45.402   7.337  20.690  1.00 89.01           N  
ATOM     43  H   LEU A   3     -45.746   8.105  20.132  1.00 89.01           H  
ATOM     44  CA  LEU A   3     -44.257   6.593  20.160  1.00 89.01           C  
ATOM     45  HA  LEU A   3     -44.165   5.649  20.697  1.00 89.01           H  
ATOM     46  C   LEU A   3     -42.979   7.412  20.381  1.00 89.01           C  
ATOM     47  CB  LEU A   3     -44.495   6.288  18.669  1.00 89.01           C  
ATOM     48  HB2 LEU A   3     -44.458   7.229  18.119  1.00 89.01           H  
ATOM     49  HB3 LEU A   3     -45.494   5.871  18.544  1.00 89.01           H  
ATOM     50  O   LEU A   3     -42.930   8.583  20.010  1.00 89.01           O  
ATOM     51  CG  LEU A   3     -43.476   5.310  18.051  1.00 89.01           C  
ATOM     52  HG  LEU A   3     -42.461   5.625  18.292  1.00 89.01           H  
ATOM     53  CD1 LEU A   3     -43.696   3.882  18.553  1.00 89.01           C  
ATOM     54 HD11 LEU A   3     -43.435   3.807  19.609  1.00 89.01           H  
ATOM     55 HD12 LEU A   3     -43.069   3.189  17.992  1.00 89.01           H  
ATOM     56 HD13 LEU A   3     -44.736   3.587  18.414  1.00 89.01           H  
ATOM     57  CD2 LEU A   3     -43.627   5.303  16.530  1.00 89.01           C  
ATOM     58 HD21 LEU A   3     -42.917   4.605  16.086  1.00 89.01           H  
ATOM     59 HD22 LEU A   3     -44.637   4.998  16.255  1.00 89.01           H  
ATOM     60 HD23 LEU A   3     -43.432   6.299  16.133  1.00 89.01           H  
ATOM     61  N   ILE A   4     -41.953   6.801  20.965  1.00 89.31           N  
ATOM     62  H   ILE A   4     -42.074   5.841  21.255  1.00 89.31           H  
ATOM     63  CA  ILE A   4     -40.635   7.401  21.177  1.00 89.31           C  
ATOM     64  HA  ILE A   4     -40.632   8.421  20.791  1.00 89.31           H  
ATOM     65  C   ILE A   4     -39.611   6.599  20.387  1.00 89.31           C  
ATOM     66  CB  ILE A   4     -40.282   7.469  22.677  1.00 89.31           C  
ATOM     67  HB  ILE A   4     -40.347   6.468  23.103  1.00 89.31           H  
ATOM     68  O   ILE A   4     -39.481   5.394  20.579  1.00 89.31           O  
ATOM     69  CG1 ILE A   4     -41.294   8.380  23.404  1.00 89.31           C  
ATOM     70 HG12 ILE A   4     -41.273   9.369  22.947  1.00 89.31           H  
ATOM     71 HG13 ILE A   4     -42.299   7.976  23.291  1.00 89.31           H  
ATOM     72  CG2 ILE A   4     -38.839   7.984  22.857  1.00 89.31           C  
ATOM     73 HG21 ILE A   4     -38.545   7.946  23.906  1.00 89.31           H  
ATOM     74 HG22 ILE A   4     -38.125   7.354  22.327  1.00 89.31           H  
ATOM     75 HG23 ILE A   4     -38.755   9.008  22.495  1.00 89.31           H  
ATOM     76  CD1 ILE A   4     -41.028   8.537  24.901  1.00 89.31           C  
ATOM     77 HD11 ILE A   4     -40.039   8.959  25.081  1.00 89.31           H  
ATOM     78 HD12 ILE A   4     -41.116   7.572  25.400  1.00 89.31           H  
ATOM     79 HD13 ILE A   4     -41.741   9.255  25.306  1.00 89.31           H  
ATOM     80  N   LYS A   5     -38.861   7.276  19.519  1.00 89.37           N  
ATOM     81  H   LYS A   5     -38.993   8.275  19.454  1.00 89.37           H  
ATOM     82  CA  LYS A   5     -37.730   6.692  18.795  1.00 89.37           C  
ATOM     83  HA  LYS A   5     -37.841   5.609  18.743  1.00 89.37           H  
ATOM     84  C   LYS A   5     -36.439   7.007  19.545  1.00 89.37           C  
ATOM     85  CB  LYS A   5     -37.719   7.251  17.365  1.00 89.37           C  
ATOM     86  HB2 LYS A   5     -38.680   7.044  16.895  1.00 89.37           H  
ATOM     87  HB3 LYS A   5     -37.579   8.331  17.405  1.00 89.37           H  
ATOM     88  O   LYS A   5     -36.128   8.174  19.725  1.00 89.37           O  
ATOM     89  CG  LYS A   5     -36.606   6.625  16.514  1.00 89.37           C  
ATOM     90  HG2 LYS A   5     -36.806   5.560  16.392  1.00 89.37           H  
ATOM     91  HG3 LYS A   5     -35.644   6.746  17.011  1.00 89.37           H  
ATOM     92  CD  LYS A   5     -36.530   7.300  15.140  1.00 89.37           C  
ATOM     93  HD2 LYS A   5     -37.490   7.205  14.632  1.00 89.37           H  
ATOM     94  HD3 LYS A   5     -36.293   8.355  15.277  1.00 89.37           H  
ATOM     95  CE  LYS A   5     -35.434   6.625  14.310  1.00 89.37           C  
ATOM     96  HE2 LYS A   5     -34.516   6.602  14.898  1.00 89.37           H  
ATOM     97  HE3 LYS A   5     -35.731   5.592  14.127  1.00 89.37           H  
ATOM     98  NZ  LYS A   5     -35.191   7.320  13.022  1.00 89.37           N  
ATOM     99  HZ1 LYS A   5     -34.894   8.272  13.182  1.00 89.37           H  
ATOM    100  HZ2 LYS A   5     -34.459   6.848  12.511  1.00 89.37           H  
ATOM    101  HZ3 LYS A   5     -36.023   7.320  12.450  1.00 89.37           H  
ATOM    102  N   ILE A   6     -35.679   5.993  19.934  1.00 86.35           N  
ATOM    103  H   ILE A   6     -36.008   5.059  19.735  1.00 86.35           H  
ATOM    104  CA  ILE A   6     -34.355   6.115  20.552  1.00 86.35           C  
ATOM    105  HA  ILE A   6     -34.163   7.160  20.796  1.00 86.35           H  
ATOM    106  C   ILE A   6     -33.304   5.675  19.542  1.00 86.35           C  
ATOM    107  CB  ILE A   6     -34.281   5.300  21.862  1.00 86.35           C  
ATOM    108  HB  ILE A   6     -34.493   4.254  21.642  1.00 86.35           H  
ATOM    109  O   ILE A   6     -33.475   4.645  18.896  1.00 86.35           O  
ATOM    110  CG1 ILE A   6     -35.375   5.827  22.815  1.00 86.35           C  
ATOM    111 HG12 ILE A   6     -35.362   6.917  22.792  1.00 86.35           H  
ATOM    112 HG13 ILE A   6     -36.347   5.501  22.446  1.00 86.35           H  
ATOM    113  CG2 ILE A   6     -32.870   5.379  22.475  1.00 86.35           C  
ATOM    114 HG21 ILE A   6     -32.127   4.966  21.792  1.00 86.35           H  
ATOM    115 HG22 ILE A   6     -32.622   6.419  22.689  1.00 86.35           H  
ATOM    116 HG23 ILE A   6     -32.815   4.794  23.392  1.00 86.35           H  
ATOM    117  CD1 ILE A   6     -35.268   5.378  24.271  1.00 86.35           C  
ATOM    118 HD11 ILE A   6     -35.242   4.289  24.310  1.00 86.35           H  
ATOM    119 HD12 ILE A   6     -36.138   5.744  24.817  1.00 86.35           H  
ATOM    120 HD13 ILE A   6     -34.374   5.789  24.740  1.00 86.35           H  
ATOM    121  N   ILE A   7     -32.224   6.446  19.425  1.00 81.45           N  
ATOM    122  H   ILE A   7     -32.124   7.238  20.043  1.00 81.45           H  
ATOM    123  CA  ILE A   7     -31.050   6.112  18.614  1.00 81.45           C  
ATOM    124  HA  ILE A   7     -31.182   5.124  18.173  1.00 81.45           H  
ATOM    125  C   ILE A   7     -29.848   6.049  19.564  1.00 81.45           C  
ATOM    126  CB  ILE A   7     -30.862   7.123  17.455  1.00 81.45           C  
ATOM    127  HB  ILE A   7     -30.661   8.104  17.884  1.00 81.45           H  
ATOM    128  O   ILE A   7     -29.681   6.934  20.398  1.00 81.45           O  
ATOM    129  CG1 ILE A   7     -32.145   7.225  16.588  1.00 81.45           C  
ATOM    130 HG12 ILE A   7     -32.978   7.533  17.220  1.00 81.45           H  
ATOM    131 HG13 ILE A   7     -32.383   6.244  16.176  1.00 81.45           H  
ATOM    132  CG2 ILE A   7     -29.653   6.716  16.595  1.00 81.45           C  
ATOM    133 HG21 ILE A   7     -29.483   7.432  15.790  1.00 81.45           H  
ATOM    134 HG22 ILE A   7     -28.745   6.710  17.198  1.00 81.45           H  
ATOM    135 HG23 ILE A   7     -29.797   5.723  16.170  1.00 81.45           H  
ATOM    136  CD1 ILE A   7     -32.066   8.243  15.442  1.00 81.45           C  
ATOM    137 HD11 ILE A   7     -31.392   7.888  14.663  1.00 81.45           H  
ATOM    138 HD12 ILE A   7     -33.057   8.378  15.009  1.00 81.45           H  
ATOM    139 HD13 ILE A   7     -31.715   9.202  15.822  1.00 81.45           H  
ATOM    140  N   ASN A   8     -29.034   4.998  19.467  1.00 74.83           N  
ATOM    141  H   ASN A   8     -29.232   4.320  18.745  1.00 74.83           H  
ATOM    142  CA  ASN A   8     -27.788   4.820  20.234  1.00 74.83           C  
ATOM    143  HA  ASN A   8     -27.427   3.816  20.008  1.00 74.83           H  
ATOM    144  C   ASN A   8     -27.985   4.826  21.760  1.00 74.83           C  
ATOM    145  CB  ASN A   8     -26.702   5.790  19.725  1.00 74.83           C  
ATOM    146  HB2 ASN A   8     -27.014   6.821  19.893  1.00 74.83           H  
ATOM    147  HB3 ASN A   8     -25.777   5.617  20.275  1.00 74.83           H  
ATOM    148  O   ASN A   8     -27.188   5.367  22.525  1.00 74.83           O  
ATOM    149  CG  ASN A   8     -26.398   5.596  18.250  1.00 74.83           C  
ATOM    150  ND2 ASN A   8     -25.587   6.439  17.661  1.00 74.83           N  
ATOM    151 HD21 ASN A   8     -25.070   7.122  18.196  1.00 74.83           H  
ATOM    152 HD22 ASN A   8     -25.327   6.197  16.715  1.00 74.83           H  
ATOM    153  OD1 ASN A   8     -26.922   4.704  17.606  1.00 74.83           O  
ATOM    154  N   GLY A   9     -29.077   4.208  22.214  1.00 76.46           N  
ATOM    155  H   GLY A   9     -29.677   3.770  21.530  1.00 76.46           H  
ATOM    156  CA  GLY A   9     -29.304   3.909  23.626  1.00 76.46           C  
ATOM    157  HA2 GLY A   9     -30.114   3.183  23.698  1.00 76.46           H  
ATOM    158  HA3 GLY A   9     -28.402   3.469  24.054  1.00 76.46           H  
ATOM    159  C   GLY A   9     -29.731   5.068  24.512  1.00 76.46           C  
ATOM    160  O   GLY A   9     -29.994   4.835  25.684  1.00 76.46           O  
ATOM    161  N   SER A  10     -29.880   6.294  24.013  1.00 80.38           N  
ATOM    162  H   SER A  10     -29.670   6.477  23.043  1.00 80.38           H  
ATOM    163  CA  SER A  10     -30.546   7.331  24.805  1.00 80.38           C  
ATOM    164  HA  SER A  10     -31.318   6.841  25.398  1.00 80.38           H  
ATOM    165  C   SER A  10     -31.263   8.361  23.950  1.00 80.38           C  
ATOM    166  CB  SER A  10     -29.571   7.992  25.785  1.00 80.38           C  
ATOM    167  HB2 SER A  10     -29.120   7.222  26.412  1.00 80.38           H  
ATOM    168  HB3 SER A  10     -30.117   8.683  26.428  1.00 80.38           H  
ATOM    169  O   SER A  10     -30.906   8.595  22.800  1.00 80.38           O  
ATOM    170  OG  SER A  10     -28.545   8.690  25.114  1.00 80.38           O  
ATOM    171  HG  SER A  10     -28.258   8.158  24.368  1.00 80.38           H  
ATOM    172  N   ILE A  11     -32.300   8.972  24.512  1.00 85.21           N  
ATOM    173  H   ILE A  11     -32.576   8.692  25.443  1.00 85.21           H  
ATOM    174  CA  ILE A  11     -32.964  10.130  23.919  1.00 85.21           C  
ATOM    175  HA  ILE A  11     -32.304  10.537  23.152  1.00 85.21           H  
ATOM    176  C   ILE A  11     -33.152  11.219  24.967  1.00 85.21           C  
ATOM    177  CB  ILE A  11     -34.287   9.748  23.219  1.00 85.21           C  
ATOM    178  HB  ILE A  11     -34.057   8.998  22.462  1.00 85.21           H  
ATOM    179  O   ILE A  11     -33.534  10.939  26.104  1.00 85.21           O  
ATOM    180  CG1 ILE A  11     -34.879  10.987  22.512  1.00 85.21           C  
ATOM    181 HG12 ILE A  11     -35.371  11.620  23.251  1.00 85.21           H  
ATOM    182 HG13 ILE A  11     -34.075  11.567  22.058  1.00 85.21           H  
ATOM    183  CG2 ILE A  11     -35.311   9.159  24.208  1.00 85.21           C  
ATOM    184 HG21 ILE A  11     -34.876   8.295  24.708  1.00 85.21           H  
ATOM    185 HG22 ILE A  11     -35.600   9.896  24.957  1.00 85.21           H  
ATOM    186 HG23 ILE A  11     -36.209   8.842  23.678  1.00 85.21           H  
ATOM    187  CD1 ILE A  11     -35.881  10.674  21.404  1.00 85.21           C  
ATOM    188 HD11 ILE A  11     -36.397  11.591  21.118  1.00 85.21           H  
ATOM    189 HD12 ILE A  11     -36.618   9.941  21.733  1.00 85.21           H  
ATOM    190 HD13 ILE A  11     -35.331  10.310  20.537  1.00 85.21           H  
ATOM    191  N   HIS A  12     -32.920  12.461  24.546  1.00 83.86           N  
ATOM    192  H   HIS A  12     -32.595  12.585  23.598  1.00 83.86           H  
ATOM    193  CA  HIS A  12     -33.381  13.659  25.232  1.00 83.86           C  
ATOM    194  HA  HIS A  12     -33.613  13.424  26.271  1.00 83.86           H  
ATOM    195  C   HIS A  12     -34.651  14.154  24.535  1.00 83.86           C  
ATOM    196  CB  HIS A  12     -32.271  14.716  25.209  1.00 83.86           C  
ATOM    197  HB2 HIS A  12     -31.335  14.248  25.513  1.00 83.86           H  
ATOM    198  HB3 HIS A  12     -32.139  15.100  24.198  1.00 83.86           H  
ATOM    199  O   HIS A  12     -34.606  14.574  23.381  1.00 83.86           O  
ATOM    200  CG  HIS A  12     -32.536  15.858  26.154  1.00 83.86           C  
ATOM    201  CD2 HIS A  12     -32.847  17.158  25.860  1.00 83.86           C  
ATOM    202  HD2 HIS A  12     -32.986  17.562  24.868  1.00 83.86           H  
ATOM    203  ND1 HIS A  12     -32.434  15.775  27.513  1.00 83.86           N  
ATOM    204  HD1 HIS A  12     -32.241  14.921  28.016  1.00 83.86           H  
ATOM    205  CE1 HIS A  12     -32.643  16.983  28.041  1.00 83.86           C  
ATOM    206  HE1 HIS A  12     -32.593  17.208  29.096  1.00 83.86           H  
ATOM    207  NE2 HIS A  12     -32.908  17.874  27.072  1.00 83.86           N  
ATOM    208  N   LEU A  13     -35.791  14.070  25.211  1.00 81.05           N  
ATOM    209  H   LEU A  13     -35.754  13.742  26.166  1.00 81.05           H  
ATOM    210  CA  LEU A  13     -37.067  14.575  24.713  1.00 81.05           C  
ATOM    211  HA  LEU A  13     -37.195  14.263  23.676  1.00 81.05           H  
ATOM    212  C   LEU A  13     -37.060  16.106  24.748  1.00 81.05           C  
ATOM    213  CB  LEU A  13     -38.211  14.001  25.570  1.00 81.05           C  
ATOM    214  HB2 LEU A  13     -39.159  14.394  25.203  1.00 81.05           H  
ATOM    215  HB3 LEU A  13     -38.083  14.359  26.591  1.00 81.05           H  
ATOM    216  O   LEU A  13     -36.501  16.697  25.665  1.00 81.05           O  
ATOM    217  CG  LEU A  13     -38.285  12.461  25.595  1.00 81.05           C  
ATOM    218  HG  LEU A  13     -37.330  12.043  25.915  1.00 81.05           H  
ATOM    219  CD1 LEU A  13     -39.349  12.018  26.596  1.00 81.05           C  
ATOM    220 HD11 LEU A  13     -39.089  12.376  27.592  1.00 81.05           H  
ATOM    221 HD12 LEU A  13     -39.404  10.930  26.619  1.00 81.05           H  
ATOM    222 HD13 LEU A  13     -40.315  12.434  26.310  1.00 81.05           H  
ATOM    223  CD2 LEU A  13     -38.641  11.881  24.223  1.00 81.05           C  
ATOM    224 HD21 LEU A  13     -39.596  12.280  23.880  1.00 81.05           H  
ATOM    225 HD22 LEU A  13     -37.862  12.128  23.501  1.00 81.05           H  
ATOM    226 HD23 LEU A  13     -38.702  10.795  24.295  1.00 81.05           H  
ATOM    227  N   GLU A  14     -37.709  16.772  23.793  1.00 76.95           N  
ATOM    228  H   GLU A  14     -38.071  16.269  22.996  1.00 76.95           H  
ATOM    229  CA  GLU A  14     -37.777  18.244  23.779  1.00 76.95           C  
ATOM    230  HA  GLU A  14     -36.769  18.658  23.765  1.00 76.95           H  
ATOM    231  C   GLU A  14     -38.490  18.803  25.021  1.00 76.95           C  
ATOM    232  CB  GLU A  14     -38.515  18.712  22.522  1.00 76.95           C  
ATOM    233  HB2 GLU A  14     -39.490  18.226  22.489  1.00 76.95           H  
ATOM    234  HB3 GLU A  14     -38.661  19.790  22.590  1.00 76.95           H  
ATOM    235  O   GLU A  14     -38.075  19.813  25.594  1.00 76.95           O  
ATOM    236  CG  GLU A  14     -37.740  18.403  21.233  1.00 76.95           C  
ATOM    237  HG2 GLU A  14     -37.614  17.324  21.144  1.00 76.95           H  
ATOM    238  HG3 GLU A  14     -36.752  18.858  21.303  1.00 76.95           H  
ATOM    239  CD  GLU A  14     -38.462  18.926  19.984  1.00 76.95           C  
ATOM    240  OE1 GLU A  14     -37.804  18.960  18.923  1.00 76.95           O  
ATOM    241  OE2 GLU A  14     -39.668  19.252  20.100  1.00 76.95           O  
ATOM    242  N   HIS A  15     -39.515  18.087  25.486  1.00 81.98           N  
ATOM    243  H   HIS A  15     -39.711  17.207  25.031  1.00 81.98           H  
ATOM    244  CA  HIS A  15     -40.377  18.472  26.597  1.00 81.98           C  
ATOM    245  HA  HIS A  15     -39.981  19.373  27.066  1.00 81.98           H  
ATOM    246  C   HIS A  15     -40.422  17.366  27.656  1.00 81.98           C  
ATOM    247  CB  HIS A  15     -41.777  18.798  26.055  1.00 81.98           C  
ATOM    248  HB2 HIS A  15     -42.207  17.900  25.611  1.00 81.98           H  
ATOM    249  HB3 HIS A  15     -42.417  19.099  26.884  1.00 81.98           H  
ATOM    250  O   HIS A  15     -40.313  16.181  27.331  1.00 81.98           O  
ATOM    251  CG  HIS A  15     -41.777  19.900  25.020  1.00 81.98           C  
ATOM    252  CD2 HIS A  15     -41.868  21.244  25.266  1.00 81.98           C  
ATOM    253  HD2 HIS A  15     -41.975  21.709  26.235  1.00 81.98           H  
ATOM    254  ND1 HIS A  15     -41.630  19.753  23.656  1.00 81.98           N  
ATOM    255  HD1 HIS A  15     -41.460  18.901  23.140  1.00 81.98           H  
ATOM    256  CE1 HIS A  15     -41.619  20.974  23.100  1.00 81.98           C  
ATOM    257  HE1 HIS A  15     -41.471  21.173  22.049  1.00 81.98           H  
ATOM    258  NE2 HIS A  15     -41.775  21.915  24.045  1.00 81.98           N  
ATOM    259  N   TYR A  16     -40.611  17.751  28.922  1.00 85.78           N  
ATOM    260  H   TYR A  16     -40.758  18.730  29.119  1.00 85.78           H  
ATOM    261  CA  TYR A  16     -40.872  16.792  29.995  1.00 85.78           C  
ATOM    262  HA  TYR A  16     -40.076  16.048  30.002  1.00 85.78           H  
ATOM    263  C   TYR A  16     -42.195  16.060  29.753  1.00 85.78           C  
ATOM    264  CB  TYR A  16     -40.892  17.491  31.363  1.00 85.78           C  
ATOM    265  HB2 TYR A  16     -41.424  18.439  31.281  1.00 85.78           H  
ATOM    266  HB3 TYR A  16     -41.452  16.872  32.063  1.00 85.78           H  
ATOM    267  O   TYR A  16     -43.196  16.664  29.364  1.00 85.78           O  
ATOM    268  CG  TYR A  16     -39.519  17.726  31.959  1.00 85.78           C  
ATOM    269  CD1 TYR A  16     -38.924  16.721  32.746  1.00 85.78           C  
ATOM    270  HD1 TYR A  16     -39.451  15.796  32.929  1.00 85.78           H  
ATOM    271  CD2 TYR A  16     -38.846  18.945  31.747  1.00 85.78           C  
ATOM    272  HD2 TYR A  16     -39.322  19.726  31.172  1.00 85.78           H  
ATOM    273  CE1 TYR A  16     -37.650  16.924  33.307  1.00 85.78           C  
ATOM    274  HE1 TYR A  16     -37.197  16.167  33.930  1.00 85.78           H  
ATOM    275  CE2 TYR A  16     -37.573  19.156  32.312  1.00 85.78           C  
ATOM    276  HE2 TYR A  16     -37.068  20.099  32.166  1.00 85.78           H  
ATOM    277  OH  TYR A  16     -35.736  18.329  33.620  1.00 85.78           O  
ATOM    278  HH  TYR A  16     -35.431  19.234  33.525  1.00 85.78           H  
ATOM    279  CZ  TYR A  16     -36.970  18.140  33.086  1.00 85.78           C  
ATOM    280  N   ILE A  17     -42.202  14.757  30.021  1.00 87.03           N  
ATOM    281  H   ILE A  17     -41.338  14.324  30.314  1.00 87.03           H  
ATOM    282  CA  ILE A  17     -43.424  13.965  30.145  1.00 87.03           C  
ATOM    283  HA  ILE A  17     -44.251  14.502  29.682  1.00 87.03           H  
ATOM    284  C   ILE A  17     -43.732  13.831  31.635  1.00 87.03           C  
ATOM    285  CB  ILE A  17     -43.282  12.608  29.421  1.00 87.03           C  
ATOM    286  HB  ILE A  17     -42.421  12.083  29.835  1.00 87.03           H  
ATOM    287  O   ILE A  17     -42.868  13.418  32.407  1.00 87.03           O  
ATOM    288  CG1 ILE A  17     -43.035  12.854  27.912  1.00 87.03           C  
ATOM    289 HG12 ILE A  17     -43.839  13.472  27.512  1.00 87.03           H  
ATOM    290 HG13 ILE A  17     -42.102  13.405  27.792  1.00 87.03           H  
ATOM    291  CG2 ILE A  17     -44.541  11.749  29.652  1.00 87.03           C  
ATOM    292 HG21 ILE A  17     -45.430  12.250  29.267  1.00 87.03           H  
ATOM    293 HG22 ILE A  17     -44.431  10.772  29.181  1.00 87.03           H  
ATOM    294 HG23 ILE A  17     -44.677  11.555  30.716  1.00 87.03           H  
ATOM    295  CD1 ILE A  17     -42.926  11.587  27.055  1.00 87.03           C  
ATOM    296 HD11 ILE A  17     -43.888  11.077  27.005  1.00 87.03           H  
ATOM    297 HD12 ILE A  17     -42.173  10.918  27.473  1.00 87.03           H  
ATOM    298 HD13 ILE A  17     -42.634  11.861  26.041  1.00 87.03           H  
ATOM    299  N   TYR A  18     -44.955  14.193  32.023  1.00 87.67           N  
ATOM    300  H   TYR A  18     -45.611  14.523  31.330  1.00 87.67           H  
ATOM    301  CA  TYR A  18     -45.442  14.147  33.400  1.00 87.67           C  
ATOM    302  HA  TYR A  18     -44.607  13.996  34.084  1.00 87.67           H  
ATOM    303  C   TYR A  18     -46.415  12.975  33.565  1.00 87.67           C  
ATOM    304  CB  TYR A  18     -46.098  15.490  33.761  1.00 87.67           C  
ATOM    305  HB2 TYR A  18     -46.932  15.680  33.085  1.00 87.67           H  
ATOM    306  HB3 TYR A  18     -46.514  15.412  34.766  1.00 87.67           H  
ATOM    307  O   TYR A  18     -47.435  12.917  32.884  1.00 87.67           O  
ATOM    308  CG  TYR A  18     -45.150  16.675  33.725  1.00 87.67           C  
ATOM    309  CD1 TYR A  18     -44.465  17.059  34.894  1.00 87.67           C  
ATOM    310  HD1 TYR A  18     -44.641  16.521  35.813  1.00 87.67           H  
ATOM    311  CD2 TYR A  18     -44.957  17.398  32.531  1.00 87.67           C  
ATOM    312  HD2 TYR A  18     -45.496  17.120  31.637  1.00 87.67           H  
ATOM    313  CE1 TYR A  18     -43.585  18.159  34.872  1.00 87.67           C  
ATOM    314  HE1 TYR A  18     -43.074  18.459  35.775  1.00 87.67           H  
ATOM    315  CE2 TYR A  18     -44.079  18.497  32.503  1.00 87.67           C  
ATOM    316  HE2 TYR A  18     -43.937  19.060  31.593  1.00 87.67           H  
ATOM    317  OH  TYR A  18     -42.543  19.940  33.641  1.00 87.67           O  
ATOM    318  HH  TYR A  18     -42.185  20.128  34.511  1.00 87.67           H  
ATOM    319  CZ  TYR A  18     -43.393  18.880  33.673  1.00 87.67           C  
ATOM    320  N   ASN A  19     -46.081  12.047  34.459  1.00 87.24           N  
ATOM    321  H   ASN A  19     -45.244  12.206  35.002  1.00 87.24           H  
ATOM    322  CA  ASN A  19     -46.887  10.900  34.871  1.00 87.24           C  
ATOM    323  HA  ASN A  19     -47.619  10.659  34.100  1.00 87.24           H  
ATOM    324  C   ASN A  19     -47.665  11.261  36.150  1.00 87.24           C  
ATOM    325  CB  ASN A  19     -45.939   9.694  35.038  1.00 87.24           C  
ATOM    326  HB2 ASN A  19     -45.214   9.907  35.824  1.00 87.24           H  
ATOM    327  HB3 ASN A  19     -45.399   9.519  34.108  1.00 87.24           H  
ATOM    328  O   ASN A  19     -47.380  10.745  37.228  1.00 87.24           O  
ATOM    329  CG  ASN A  19     -46.664   8.410  35.399  1.00 87.24           C  
ATOM    330  ND2 ASN A  19     -45.948   7.413  35.864  1.00 87.24           N  
ATOM    331 HD21 ASN A  19     -44.967   7.536  36.071  1.00 87.24           H  
ATOM    332 HD22 ASN A  19     -46.421   6.541  36.054  1.00 87.24           H  
ATOM    333  OD1 ASN A  19     -47.861   8.272  35.222  1.00 87.24           O  
ATOM    334  N   GLU A  20     -48.576  12.235  36.056  1.00 81.26           N  
ATOM    335  H   GLU A  20     -48.765  12.630  35.146  1.00 81.26           H  
ATOM    336  CA  GLU A  20     -49.222  12.868  37.224  1.00 81.26           C  
ATOM    337  HA  GLU A  20     -48.450  13.287  37.870  1.00 81.26           H  
ATOM    338  C   GLU A  20     -50.021  11.884  38.092  1.00 81.26           C  
ATOM    339  CB  GLU A  20     -50.138  14.017  36.765  1.00 81.26           C  
ATOM    340  HB2 GLU A  20     -50.659  14.411  37.637  1.00 81.26           H  
ATOM    341  HB3 GLU A  20     -50.875  13.629  36.062  1.00 81.26           H  
ATOM    342  O   GLU A  20     -50.004  11.994  39.318  1.00 81.26           O  
ATOM    343  CG  GLU A  20     -49.350  15.163  36.107  1.00 81.26           C  
ATOM    344  HG2 GLU A  20     -48.569  15.484  36.796  1.00 81.26           H  
ATOM    345  HG3 GLU A  20     -48.865  14.785  35.208  1.00 81.26           H  
ATOM    346  CD  GLU A  20     -50.215  16.377  35.725  1.00 81.26           C  
ATOM    347  OE1 GLU A  20     -49.600  17.405  35.363  1.00 81.26           O  
ATOM    348  OE2 GLU A  20     -51.461  16.276  35.770  1.00 81.26           O  
ATOM    349  N   ASN A  21     -50.660  10.891  37.467  1.00 86.48           N  
ATOM    350  H   ASN A  21     -50.609  10.852  36.459  1.00 86.48           H  
ATOM    351  CA  ASN A  21     -51.479   9.883  38.142  1.00 86.48           C  
ATOM    352  HA  ASN A  21     -51.850  10.293  39.081  1.00 86.48           H  
ATOM    353  C   ASN A  21     -50.712   8.599  38.497  1.00 86.48           C  
ATOM    354  CB  ASN A  21     -52.682   9.562  37.249  1.00 86.48           C  
ATOM    355  HB2 ASN A  21     -52.313   9.251  36.272  1.00 86.48           H  
ATOM    356  HB3 ASN A  21     -53.249   8.731  37.668  1.00 86.48           H  
ATOM    357  O   ASN A  21     -51.315   7.673  39.037  1.00 86.48           O  
ATOM    358  CG  ASN A  21     -53.644  10.712  37.056  1.00 86.48           C  
ATOM    359  ND2 ASN A  21     -54.352  10.689  35.953  1.00 86.48           N  
ATOM    360 HD21 ASN A  21     -54.984  11.459  35.790  1.00 86.48           H  
ATOM    361 HD22 ASN A  21     -54.225   9.908  35.325  1.00 86.48           H  
ATOM    362  OD1 ASN A  21     -53.787  11.611  37.869  1.00 86.48           O  
ATOM    363  N   ASN A  22     -49.407   8.518  38.205  1.00 85.26           N  
ATOM    364  H   ASN A  22     -48.950   9.329  37.812  1.00 85.26           H  
ATOM    365  CA  ASN A  22     -48.620   7.284  38.319  1.00 85.26           C  
ATOM    366  HA  ASN A  22     -47.664   7.471  37.830  1.00 85.26           H  
ATOM    367  C   ASN A  22     -49.224   6.083  37.545  1.00 85.26           C  
ATOM    368  CB  ASN A  22     -48.319   6.981  39.803  1.00 85.26           C  
ATOM    369  HB2 ASN A  22     -48.070   5.925  39.905  1.00 85.26           H  
ATOM    370  HB3 ASN A  22     -49.203   7.159  40.415  1.00 85.26           H  
ATOM    371  O   ASN A  22     -49.040   4.935  37.941  1.00 85.26           O  
ATOM    372  CG  ASN A  22     -47.147   7.738  40.389  1.00 85.26           C  
ATOM    373  ND2 ASN A  22     -46.727   7.339  41.567  1.00 85.26           N  
ATOM    374 HD21 ASN A  22     -45.743   7.509  41.716  1.00 85.26           H  
ATOM    375 HD22 ASN A  22     -47.170   6.508  41.932  1.00 85.26           H  
ATOM    376  OD1 ASN A  22     -46.529   8.621  39.822  1.00 85.26           O  
ATOM    377  N   ASP A  23     -49.935   6.333  36.445  1.00 90.86           N  
ATOM    378  H   ASP A  23     -50.030   7.286  36.124  1.00 90.86           H  
ATOM    379  CA  ASP A  23     -50.606   5.315  35.622  1.00 90.86           C  
ATOM    380  HA  ASP A  23     -50.640   4.380  36.181  1.00 90.86           H  
ATOM    381  C   ASP A  23     -49.854   4.992  34.320  1.00 90.86           C  
ATOM    382  CB  ASP A  23     -52.070   5.730  35.374  1.00 90.86           C  
ATOM    383  HB2 ASP A  23     -52.580   5.762  36.337  1.00 90.86           H  
ATOM    384  HB3 ASP A  23     -52.556   4.960  34.774  1.00 90.86           H  
ATOM    385  O   ASP A  23     -50.171   4.015  33.641  1.00 90.86           O  
ATOM    386  CG  ASP A  23     -52.265   7.091  34.683  1.00 90.86           C  
ATOM    387  OD1 ASP A  23     -51.259   7.764  34.351  1.00 90.86           O  
ATOM    388  OD2 ASP A  23     -53.436   7.529  34.573  1.00 90.86           O  
ATOM    389  N   MET A  24     -48.806   5.752  33.982  1.00 93.17           N  
ATOM    390  H   MET A  24     -48.631   6.585  34.525  1.00 93.17           H  
ATOM    391  CA  MET A  24     -48.040   5.493  32.767  1.00 93.17           C  
ATOM    392  HA  MET A  24     -48.777   5.381  31.972  1.00 93.17           H  
ATOM    393  C   MET A  24     -47.235   4.193  32.828  1.00 93.17           C  
ATOM    394  CB  MET A  24     -47.124   6.657  32.379  1.00 93.17           C  
ATOM    395  HB2 MET A  24     -46.508   6.349  31.534  1.00 93.17           H  
ATOM    396  HB3 MET A  24     -46.463   6.897  33.212  1.00 93.17           H  
ATOM    397  O   MET A  24     -46.567   3.865  33.809  1.00 93.17           O  
ATOM    398  CG  MET A  24     -47.912   7.893  31.954  1.00 93.17           C  
ATOM    399  HG2 MET A  24     -48.592   7.595  31.157  1.00 93.17           H  
ATOM    400  HG3 MET A  24     -48.508   8.247  32.795  1.00 93.17           H  
ATOM    401  SD  MET A  24     -46.879   9.252  31.337  1.00 93.17           S  
ATOM    402  CE  MET A  24     -48.176  10.503  31.168  1.00 93.17           C  
ATOM    403  HE1 MET A  24     -48.912  10.175  30.434  1.00 93.17           H  
ATOM    404  HE2 MET A  24     -48.676  10.647  32.127  1.00 93.17           H  
ATOM    405  HE3 MET A  24     -47.735  11.446  30.846  1.00 93.17           H  
ATOM    406  N   SER A  25     -47.213   3.511  31.688  1.00 92.99           N  
ATOM    407  H   SER A  25     -47.788   3.864  30.937  1.00 92.99           H  
ATOM    408  CA  SER A  25     -46.409   2.331  31.404  1.00 92.99           C  
ATOM    409  HA  SER A  25     -45.622   2.257  32.154  1.00 92.99           H  
ATOM    410  C   SER A  25     -45.729   2.447  30.038  1.00 92.99           C  
ATOM    411  CB  SER A  25     -47.280   1.076  31.504  1.00 92.99           C  
ATOM    412  HB2 SER A  25     -46.668   0.199  31.290  1.00 92.99           H  
ATOM    413  HB3 SER A  25     -47.659   0.987  32.522  1.00 92.99           H  
ATOM    414  O   SER A  25     -46.191   3.157  29.138  1.00 92.99           O  
ATOM    415  OG  SER A  25     -48.375   1.144  30.604  1.00 92.99           O  
ATOM    416  HG  SER A  25     -48.943   1.846  30.931  1.00 92.99           H  
ATOM    417  N   ILE A  26     -44.605   1.755  29.877  1.00 93.05           N  
ATOM    418  H   ILE A  26     -44.267   1.210  30.657  1.00 93.05           H  
ATOM    419  CA  ILE A  26     -43.799   1.756  28.654  1.00 93.05           C  
ATOM    420  HA  ILE A  26     -44.369   2.273  27.883  1.00 93.05           H  
ATOM    421  C   ILE A  26     -43.555   0.334  28.161  1.00 93.05           C  
ATOM    422  CB  ILE A  26     -42.499   2.554  28.868  1.00 93.05           C  
ATOM    423  HB  ILE A  26     -42.789   3.484  29.356  1.00 93.05           H  
ATOM    424  O   ILE A  26     -43.408  -0.592  28.954  1.00 93.05           O  
ATOM    425  CG1 ILE A  26     -41.822   2.938  27.538  1.00 93.05           C  
ATOM    426 HG12 ILE A  26     -42.567   3.397  26.889  1.00 93.05           H  
ATOM    427 HG13 ILE A  26     -41.431   2.049  27.042  1.00 93.05           H  
ATOM    428  CG2 ILE A  26     -41.529   1.825  29.799  1.00 93.05           C  
ATOM    429 HG21 ILE A  26     -40.740   2.506  30.122  1.00 93.05           H  
ATOM    430 HG22 ILE A  26     -41.077   0.973  29.291  1.00 93.05           H  
ATOM    431 HG23 ILE A  26     -42.058   1.468  30.682  1.00 93.05           H  
ATOM    432  CD1 ILE A  26     -40.685   3.948  27.731  1.00 93.05           C  
ATOM    433 HD11 ILE A  26     -40.406   4.370  26.766  1.00 93.05           H  
ATOM    434 HD12 ILE A  26     -39.818   3.463  28.180  1.00 93.05           H  
ATOM    435 HD13 ILE A  26     -41.014   4.764  28.376  1.00 93.05           H  
ATOM    436  N   GLY A  27     -43.518   0.158  26.845  1.00 92.09           N  
ATOM    437  H   GLY A  27     -43.703   0.953  26.252  1.00 92.09           H  
ATOM    438  CA  GLY A  27     -43.208  -1.119  26.207  1.00 92.09           C  
ATOM    439  HA2 GLY A  27     -42.691  -1.775  26.907  1.00 92.09           H  
ATOM    440  HA3 GLY A  27     -44.137  -1.611  25.918  1.00 92.09           H  
ATOM    441  C   GLY A  27     -42.333  -0.938  24.972  1.00 92.09           C  
ATOM    442  O   GLY A  27     -42.353   0.121  24.339  1.00 92.09           O  
ATOM    443  N   LEU A  28     -41.567  -1.971  24.620  1.00 92.41           N  
ATOM    444  H   LEU A  28     -41.610  -2.815  25.174  1.00 92.41           H  
ATOM    445  CA  LEU A  28     -40.774  -1.999  23.389  1.00 92.41           C  
ATOM    446  HA  LEU A  28     -40.430  -0.987  23.179  1.00 92.41           H  
ATOM    447  C   LEU A  28     -41.645  -2.464  22.214  1.00 92.41           C  
ATOM    448  CB  LEU A  28     -39.539  -2.898  23.588  1.00 92.41           C  
ATOM    449  HB2 LEU A  28     -38.991  -2.569  24.471  1.00 92.41           H  
ATOM    450  HB3 LEU A  28     -39.880  -3.918  23.766  1.00 92.41           H  
ATOM    451  O   LEU A  28     -42.097  -3.605  22.191  1.00 92.41           O  
ATOM    452  CG  LEU A  28     -38.581  -2.903  22.380  1.00 92.41           C  
ATOM    453  HG  LEU A  28     -39.128  -3.158  21.472  1.00 92.41           H  
ATOM    454  CD1 LEU A  28     -37.901  -1.549  22.181  1.00 92.41           C  
ATOM    455 HD11 LEU A  28     -37.410  -1.234  23.103  1.00 92.41           H  
ATOM    456 HD12 LEU A  28     -37.159  -1.619  21.386  1.00 92.41           H  
ATOM    457 HD13 LEU A  28     -38.637  -0.809  21.869  1.00 92.41           H  
ATOM    458  CD2 LEU A  28     -37.481  -3.939  22.572  1.00 92.41           C  
ATOM    459 HD21 LEU A  28     -36.800  -3.923  21.722  1.00 92.41           H  
ATOM    460 HD22 LEU A  28     -36.923  -3.730  23.485  1.00 92.41           H  
ATOM    461 HD23 LEU A  28     -37.928  -4.932  22.630  1.00 92.41           H  
ATOM    462  N   TYR A  29     -41.860  -1.583  21.237  1.00 90.90           N  
ATOM    463  H   TYR A  29     -41.418  -0.677  21.306  1.00 90.90           H  
ATOM    464  CA  TYR A  29     -42.591  -1.886  20.004  1.00 90.90           C  
ATOM    465  HA  TYR A  29     -43.458  -2.504  20.237  1.00 90.90           H  
ATOM    466  C   TYR A  29     -41.726  -2.653  19.007  1.00 90.90           C  
ATOM    467  CB  TYR A  29     -43.054  -0.570  19.364  1.00 90.90           C  
ATOM    468  HB2 TYR A  29     -42.186   0.058  19.164  1.00 90.90           H  
ATOM    469  HB3 TYR A  29     -43.664  -0.027  20.087  1.00 90.90           H  
ATOM    470  O   TYR A  29     -42.085  -3.728  18.532  1.00 90.90           O  
ATOM    471  CG  TYR A  29     -43.820  -0.729  18.066  1.00 90.90           C  
ATOM    472  CD1 TYR A  29     -43.370  -0.093  16.893  1.00 90.90           C  
ATOM    473  HD1 TYR A  29     -42.483   0.523  16.911  1.00 90.90           H  
ATOM    474  CD2 TYR A  29     -44.953  -1.559  18.015  1.00 90.90           C  
ATOM    475  HD2 TYR A  29     -45.252  -2.106  18.897  1.00 90.90           H  
ATOM    476  CE1 TYR A  29     -44.060  -0.282  15.681  1.00 90.90           C  
ATOM    477  HE1 TYR A  29     -43.716   0.184  14.770  1.00 90.90           H  
ATOM    478  CE2 TYR A  29     -45.652  -1.748  16.810  1.00 90.90           C  
ATOM    479  HE2 TYR A  29     -46.501  -2.414  16.778  1.00 90.90           H  
ATOM    480  OH  TYR A  29     -45.853  -1.298  14.462  1.00 90.90           O  
ATOM    481  HH  TYR A  29     -46.541  -1.963  14.541  1.00 90.90           H  
ATOM    482  CZ  TYR A  29     -45.202  -1.109  15.637  1.00 90.90           C  
ATOM    483  N   ALA A  30     -40.568  -2.075  18.701  1.00 88.87           N  
ATOM    484  H   ALA A  30     -40.316  -1.219  19.175  1.00 88.87           H  
ATOM    485  CA  ALA A  30     -39.629  -2.603  17.733  1.00 88.87           C  
ATOM    486  HA  ALA A  30     -39.662  -3.692  17.759  1.00 88.87           H  
ATOM    487  C   ALA A  30     -38.215  -2.153  18.090  1.00 88.87           C  
ATOM    488  CB  ALA A  30     -40.029  -2.127  16.330  1.00 88.87           C  
ATOM    489  HB1 ALA A  30     -39.335  -2.534  15.594  1.00 88.87           H  
ATOM    490  HB2 ALA A  30     -40.013  -1.039  16.278  1.00 88.87           H  
ATOM    491  HB3 ALA A  30     -41.032  -2.484  16.093  1.00 88.87           H  
ATOM    492  O   ALA A  30     -38.019  -1.072  18.648  1.00 88.87           O  
ATOM    493  N   ILE A  31     -37.227  -2.960  17.735  1.00 86.49           N  
ATOM    494  H   ILE A  31     -37.455  -3.835  17.285  1.00 86.49           H  
ATOM    495  CA  ILE A  31     -35.817  -2.596  17.808  1.00 86.49           C  
ATOM    496  HA  ILE A  31     -35.756  -1.510  17.747  1.00 86.49           H  
ATOM    497  C   ILE A  31     -35.091  -3.157  16.591  1.00 86.49           C  
ATOM    498  CB  ILE A  31     -35.195  -3.016  19.154  1.00 86.49           C  
ATOM    499  HB  ILE A  31     -35.799  -2.553  19.935  1.00 86.49           H  
ATOM    500  O   ILE A  31     -35.324  -4.288  16.172  1.00 86.49           O  
ATOM    501  CG1 ILE A  31     -33.758  -2.484  19.321  1.00 86.49           C  
ATOM    502 HG12 ILE A  31     -33.750  -1.420  19.084  1.00 86.49           H  
ATOM    503 HG13 ILE A  31     -33.091  -2.992  18.625  1.00 86.49           H  
ATOM    504  CG2 ILE A  31     -35.257  -4.530  19.363  1.00 86.49           C  
ATOM    505 HG21 ILE A  31     -34.988  -4.758  20.395  1.00 86.49           H  
ATOM    506 HG22 ILE A  31     -36.276  -4.883  19.203  1.00 86.49           H  
ATOM    507 HG23 ILE A  31     -34.577  -5.042  18.682  1.00 86.49           H  
ATOM    508  CD1 ILE A  31     -33.207  -2.652  20.743  1.00 86.49           C  
ATOM    509 HD11 ILE A  31     -32.242  -2.150  20.803  1.00 86.49           H  
ATOM    510 HD12 ILE A  31     -33.062  -3.706  20.977  1.00 86.49           H  
ATOM    511 HD13 ILE A  31     -33.888  -2.204  21.467  1.00 86.49           H  
ATOM    512  N   SER A  32     -34.223  -2.338  16.015  1.00 80.19           N  
ATOM    513  H   SER A  32     -34.101  -1.417  16.413  1.00 80.19           H  
ATOM    514  CA  SER A  32     -33.376  -2.691  14.885  1.00 80.19           C  
ATOM    515  HA  SER A  32     -33.441  -3.760  14.683  1.00 80.19           H  
ATOM    516  C   SER A  32     -31.941  -2.335  15.228  1.00 80.19           C  
ATOM    517  CB  SER A  32     -33.831  -1.931  13.639  1.00 80.19           C  
ATOM    518  HB2 SER A  32     -33.728  -0.860  13.817  1.00 80.19           H  
ATOM    519  HB3 SER A  32     -34.882  -2.150  13.451  1.00 80.19           H  
ATOM    520  O   SER A  32     -31.662  -1.227  15.688  1.00 80.19           O  
ATOM    521  OG  SER A  32     -33.083  -2.275  12.488  1.00 80.19           O  
ATOM    522  HG  SER A  32     -32.242  -2.678  12.713  1.00 80.19           H  
ATOM    523  N   PHE A  33     -31.022  -3.250  14.955  1.00 73.06           N  
ATOM    524  H   PHE A  33     -31.314  -4.155  14.614  1.00 73.06           H  
ATOM    525  CA  PHE A  33     -29.591  -2.984  15.015  1.00 73.06           C  
ATOM    526  HA  PHE A  33     -29.382  -2.180  15.720  1.00 73.06           H  
ATOM    527  C   PHE A  33     -29.154  -2.529  13.619  1.00 73.06           C  
ATOM    528  CB  PHE A  33     -28.881  -4.247  15.525  1.00 73.06           C  
ATOM    529  HB2 PHE A  33     -29.033  -5.060  14.814  1.00 73.06           H  
ATOM    530  HB3 PHE A  33     -27.811  -4.047  15.579  1.00 73.06           H  
ATOM    531  O   PHE A  33     -29.192  -3.321  12.682  1.00 73.06           O  
ATOM    532  CG  PHE A  33     -29.374  -4.685  16.896  1.00 73.06           C  
ATOM    533  CD1 PHE A  33     -28.846  -4.093  18.056  1.00 73.06           C  
ATOM    534  HD1 PHE A  33     -28.055  -3.363  17.976  1.00 73.06           H  
ATOM    535  CD2 PHE A  33     -30.393  -5.646  17.026  1.00 73.06           C  
ATOM    536  HD2 PHE A  33     -30.781  -6.152  16.154  1.00 73.06           H  
ATOM    537  CE1 PHE A  33     -29.339  -4.457  19.321  1.00 73.06           C  
ATOM    538  HE1 PHE A  33     -28.907  -4.012  20.205  1.00 73.06           H  
ATOM    539  CE2 PHE A  33     -30.929  -5.965  18.282  1.00 73.06           C  
ATOM    540  HE2 PHE A  33     -31.750  -6.663  18.356  1.00 73.06           H  
ATOM    541  CZ  PHE A  33     -30.395  -5.377  19.437  1.00 73.06           C  
ATOM    542  HZ  PHE A  33     -30.792  -5.630  20.409  1.00 73.06           H  
ATOM    543  N   THR A  34     -28.811  -1.249  13.442  1.00 59.52           N  
ATOM    544  H   THR A  34     -28.722  -0.631  14.235  1.00 59.52           H  
ATOM    545  CA  THR A  34     -28.399  -0.722  12.121  1.00 59.52           C  
ATOM    546  HA  THR A  34     -29.102  -1.063  11.361  1.00 59.52           H  
ATOM    547  C   THR A  34     -27.033  -1.263  11.724  1.00 59.52           C  
ATOM    548  CB  THR A  34     -28.368   0.813  12.093  1.00 59.52           C  
ATOM    549  HB  THR A  34     -27.862   1.156  11.190  1.00 59.52           H  
ATOM    550  O   THR A  34     -26.803  -1.581  10.561  1.00 59.52           O  
ATOM    551  CG2 THR A  34     -29.777   1.399  12.139  1.00 59.52           C  
ATOM    552 HG21 THR A  34     -29.715   2.487  12.133  1.00 59.52           H  
ATOM    553 HG22 THR A  34     -30.338   1.067  11.265  1.00 59.52           H  
ATOM    554 HG23 THR A  34     -30.290   1.068  13.043  1.00 59.52           H  
ATOM    555  OG1 THR A  34     -27.709   1.304  13.226  1.00 59.52           O  
ATOM    556  HG1 THR A  34     -27.216   2.090  12.981  1.00 59.52           H  
ATOM    557  N   ASN A  35     -26.180  -1.471  12.724  1.00 53.80           N  
ATOM    558  H   ASN A  35     -26.439  -1.108  13.630  1.00 53.80           H  
ATOM    559  CA  ASN A  35     -24.972  -2.264  12.639  1.00 53.80           C  
ATOM    560  HA  ASN A  35     -24.867  -2.707  11.649  1.00 53.80           H  
ATOM    561  C   ASN A  35     -25.117  -3.385  13.665  1.00 53.80           C  
ATOM    562  CB  ASN A  35     -23.765  -1.349  12.915  1.00 53.80           C  
ATOM    563  HB2 ASN A  35     -22.859  -1.951  12.989  1.00 53.80           H  
ATOM    564  HB3 ASN A  35     -23.908  -0.844  13.870  1.00 53.80           H  
ATOM    565  O   ASN A  35     -24.645  -3.251  14.792  1.00 53.80           O  
ATOM    566  CG  ASN A  35     -23.539  -0.310  11.833  1.00 53.80           C  
ATOM    567  ND2 ASN A  35     -23.014   0.838  12.188  1.00 53.80           N  
ATOM    568 HD21 ASN A  35     -22.986   1.561  11.483  1.00 53.80           H  
ATOM    569 HD22 ASN A  35     -22.814   1.033  13.158  1.00 53.80           H  
ATOM    570  OD1 ASN A  35     -23.795  -0.520  10.659  1.00 53.80           O  
ATOM    571  N   SER A  36     -25.791  -4.494  13.325  1.00 50.62           N  
ATOM    572  H   SER A  36     -26.227  -4.553  12.416  1.00 50.62           H  
ATOM    573  CA  SER A  36     -25.507  -5.735  14.050  1.00 50.62           C  
ATOM    574  HA  SER A  36     -25.825  -5.632  15.087  1.00 50.62           H  
ATOM    575  C   SER A  36     -23.998  -5.880  13.988  1.00 50.62           C  
ATOM    576  CB  SER A  36     -26.198  -6.956  13.422  1.00 50.62           C  
ATOM    577  HB2 SER A  36     -27.279  -6.833  13.497  1.00 50.62           H  
ATOM    578  HB3 SER A  36     -25.912  -7.848  13.979  1.00 50.62           H  
ATOM    579  O   SER A  36     -23.494  -6.003  12.870  1.00 50.62           O  
ATOM    580  OG  SER A  36     -25.846  -7.128  12.062  1.00 50.62           O  
ATOM    581  HG  SER A  36     -24.915  -6.908  11.982  1.00 50.62           H  
ATOM    582  N   ASN A  37     -23.300  -5.711  15.120  1.00 51.62           N  
ATOM    583  H   ASN A  37     -23.791  -5.367  15.933  1.00 51.62           H  
ATOM    584  CA  ASN A  37     -21.845  -5.748  15.182  1.00 51.62           C  
ATOM    585  HA  ASN A  37     -21.427  -4.772  14.936  1.00 51.62           H  
ATOM    586  C   ASN A  37     -21.382  -6.795  14.188  1.00 51.62           C  
ATOM    587  CB  ASN A  37     -21.404  -6.191  16.580  1.00 51.62           C  
ATOM    588  HB2 ASN A  37     -21.979  -7.071  16.870  1.00 51.62           H  
ATOM    589  HB3 ASN A  37     -20.344  -6.442  16.549  1.00 51.62           H  
ATOM    590  O   ASN A  37     -21.797  -7.951  14.314  1.00 51.62           O  
ATOM    591  CG  ASN A  37     -21.578  -5.161  17.657  1.00 51.62           C  
ATOM    592  ND2 ASN A  37     -21.380  -5.587  18.876  1.00 51.62           N  
ATOM    593 HD21 ASN A  37     -21.432  -4.857  19.573  1.00 51.62           H  
ATOM    594 HD22 ASN A  37     -21.024  -6.512  19.070  1.00 51.62           H  
ATOM    595  OD1 ASN A  37     -21.893  -4.010  17.425  1.00 51.62           O  
ATOM    596  N   ASN A  38     -20.619  -6.392  13.175  1.00 60.96           N  
ATOM    597  H   ASN A  38     -20.431  -5.405  13.068  1.00 60.96           H  
ATOM    598  CA  ASN A  38     -19.986  -7.338  12.271  1.00 60.96           C  
ATOM    599  HA  ASN A  38     -20.723  -8.058  11.916  1.00 60.96           H  
ATOM    600  C   ASN A  38     -18.938  -8.082  13.115  1.00 60.96           C  
ATOM    601  CB  ASN A  38     -19.390  -6.589  11.070  1.00 60.96           C  
ATOM    602  HB2 ASN A  38     -18.792  -5.762  11.453  1.00 60.96           H  
ATOM    603  HB3 ASN A  38     -18.745  -7.273  10.518  1.00 60.96           H  
ATOM    604  O   ASN A  38     -17.745  -7.796  13.054  1.00 60.96           O  
ATOM    605  CG  ASN A  38     -20.397  -6.044  10.076  1.00 60.96           C  
ATOM    606  ND2 ASN A  38     -20.142  -4.875   9.534  1.00 60.96           N  
ATOM    607 HD21 ASN A  38     -20.875  -4.491   8.955  1.00 60.96           H  
ATOM    608 HD22 ASN A  38     -19.311  -4.367   9.802  1.00 60.96           H  
ATOM    609  OD1 ASN A  38     -21.393  -6.658   9.741  1.00 60.96           O  
ATOM    610  N   LEU A  39     -19.411  -8.946  14.016  1.00 66.75           N  
ATOM    611  H   LEU A  39     -20.413  -9.062  14.056  1.00 66.75           H  
ATOM    612  CA  LEU A  39     -18.599  -9.747  14.896  1.00 66.75           C  
ATOM    613  HA  LEU A  39     -17.825  -9.110  15.326  1.00 66.75           H  
ATOM    614  C   LEU A  39     -17.958 -10.784  13.997  1.00 66.75           C  
ATOM    615  CB  LEU A  39     -19.402 -10.415  16.032  1.00 66.75           C  
ATOM    616  HB2 LEU A  39     -20.195 -11.016  15.586  1.00 66.75           H  
ATOM    617  HB3 LEU A  39     -18.732 -11.094  16.559  1.00 66.75           H  
ATOM    618  O   LEU A  39     -18.634 -11.525  13.279  1.00 66.75           O  
ATOM    619  CG  LEU A  39     -20.039  -9.478  17.071  1.00 66.75           C  
ATOM    620  HG  LEU A  39     -20.730  -8.816  16.549  1.00 66.75           H  
ATOM    621  CD1 LEU A  39     -20.842 -10.271  18.100  1.00 66.75           C  
ATOM    622 HD11 LEU A  39     -20.177 -10.920  18.671  1.00 66.75           H  
ATOM    623 HD12 LEU A  39     -21.592 -10.875  17.591  1.00 66.75           H  
ATOM    624 HD13 LEU A  39     -21.347  -9.584  18.780  1.00 66.75           H  
ATOM    625  CD2 LEU A  39     -19.016  -8.646  17.836  1.00 66.75           C  
ATOM    626 HD21 LEU A  39     -18.563  -7.939  17.141  1.00 66.75           H  
ATOM    627 HD22 LEU A  39     -18.253  -9.292  18.270  1.00 66.75           H  
ATOM    628 HD23 LEU A  39     -19.498  -8.083  18.635  1.00 66.75           H  
ATOM    629  N   ILE A  40     -16.643 -10.829  14.045  1.00 77.02           N  
ATOM    630  H   ILE A  40     -16.167 -10.185  14.660  1.00 77.02           H  
ATOM    631  CA  ILE A  40     -15.861 -11.850  13.384  1.00 77.02           C  
ATOM    632  HA  ILE A  40     -16.328 -12.116  12.436  1.00 77.02           H  
ATOM    633  C   ILE A  40     -15.886 -13.064  14.308  1.00 77.02           C  
ATOM    634  CB  ILE A  40     -14.463 -11.292  13.084  1.00 77.02           C  
ATOM    635  HB  ILE A  40     -14.044 -10.895  14.009  1.00 77.02           H  
ATOM    636  O   ILE A  40     -15.453 -13.002  15.462  1.00 77.02           O  
ATOM    637  CG1 ILE A  40     -14.580 -10.152  12.038  1.00 77.02           C  
ATOM    638 HG12 ILE A  40     -14.686 -10.581  11.042  1.00 77.02           H  
ATOM    639 HG13 ILE A  40     -15.468  -9.547  12.225  1.00 77.02           H  
ATOM    640  CG2 ILE A  40     -13.544 -12.411  12.569  1.00 77.02           C  
ATOM    641 HG21 ILE A  40     -12.528 -12.027  12.477  1.00 77.02           H  
ATOM    642 HG22 ILE A  40     -13.887 -12.782  11.603  1.00 77.02           H  
ATOM    643 HG23 ILE A  40     -13.501 -13.239  13.276  1.00 77.02           H  
ATOM    644  CD1 ILE A  40     -13.394  -9.189  12.046  1.00 77.02           C  
ATOM    645 HD11 ILE A  40     -12.465  -9.732  11.876  1.00 77.02           H  
ATOM    646 HD12 ILE A  40     -13.348  -8.676  13.007  1.00 77.02           H  
ATOM    647 HD13 ILE A  40     -13.523  -8.449  11.255  1.00 77.02           H  
ATOM    648  N   LYS A  41     -16.442 -14.170  13.810  1.00 75.94           N  
ATOM    649  H   LYS A  41     -16.763 -14.148  12.853  1.00 75.94           H  
ATOM    650  CA  LYS A  41     -16.444 -15.446  14.521  1.00 75.94           C  
ATOM    651  HA  LYS A  41     -16.467 -15.254  15.594  1.00 75.94           H  
ATOM    652  C   LYS A  41     -15.154 -16.185  14.200  1.00 75.94           C  
ATOM    653  CB  LYS A  41     -17.686 -16.265  14.147  1.00 75.94           C  
ATOM    654  HB2 LYS A  41     -18.576 -15.650  14.276  1.00 75.94           H  
ATOM    655  HB3 LYS A  41     -17.617 -16.558  13.100  1.00 75.94           H  
ATOM    656  O   LYS A  41     -14.906 -16.532  13.049  1.00 75.94           O  
ATOM    657  CG  LYS A  41     -17.814 -17.516  15.031  1.00 75.94           C  
ATOM    658  HG2 LYS A  41     -16.874 -18.069  15.037  1.00 75.94           H  
ATOM    659  HG3 LYS A  41     -18.052 -17.215  16.051  1.00 75.94           H  
ATOM    660  CD  LYS A  41     -18.911 -18.437  14.492  1.00 75.94           C  
ATOM    661  HD2 LYS A  41     -19.858 -17.901  14.435  1.00 75.94           H  
ATOM    662  HD3 LYS A  41     -18.624 -18.749  13.487  1.00 75.94           H  
ATOM    663  CE  LYS A  41     -19.062 -19.675  15.381  1.00 75.94           C  
ATOM    664  HE2 LYS A  41     -19.634 -19.413  16.271  1.00 75.94           H  
ATOM    665  HE3 LYS A  41     -18.069 -19.995  15.698  1.00 75.94           H  
ATOM    666  NZ  LYS A  41     -19.709 -20.780  14.635  1.00 75.94           N  
ATOM    667  HZ1 LYS A  41     -19.815 -21.611  15.200  1.00 75.94           H  
ATOM    668  HZ2 LYS A  41     -19.114 -21.061  13.868  1.00 75.94           H  
ATOM    669  HZ3 LYS A  41     -20.592 -20.507  14.227  1.00 75.94           H  
ATOM    670  N   ILE A  42     -14.382 -16.468  15.236  1.00 84.33           N  
ATOM    671  H   ILE A  42     -14.662 -16.139  16.149  1.00 84.33           H  
ATOM    672  CA  ILE A  42     -13.180 -17.288  15.169  1.00 84.33           C  
ATOM    673  HA  ILE A  42     -12.908 -17.477  14.130  1.00 84.33           H  
ATOM    674  C   ILE A  42     -13.535 -18.624  15.817  1.00 84.33           C  
ATOM    675  CB  ILE A  42     -12.013 -16.524  15.830  1.00 84.33           C  
ATOM    676  HB  ILE A  42     -12.303 -16.238  16.841  1.00 84.33           H  
ATOM    677  O   ILE A  42     -13.742 -18.703  17.025  1.00 84.33           O  
ATOM    678  CG1 ILE A  42     -11.728 -15.244  15.007  1.00 84.33           C  
ATOM    679 HG12 ILE A  42     -11.536 -15.516  13.969  1.00 84.33           H  
ATOM    680 HG13 ILE A  42     -12.609 -14.603  15.031  1.00 84.33           H  
ATOM    681  CG2 ILE A  42     -10.768 -17.411  15.926  1.00 84.33           C  
ATOM    682 HG21 ILE A  42     -10.997 -18.322  16.480  1.00 84.33           H  
ATOM    683 HG22 ILE A  42      -9.988 -16.894  16.484  1.00 84.33           H  
ATOM    684 HG23 ILE A  42     -10.402 -17.670  14.932  1.00 84.33           H  
ATOM    685  CD1 ILE A  42     -10.556 -14.399  15.504  1.00 84.33           C  
ATOM    686 HD11 ILE A  42     -10.535 -13.455  14.960  1.00 84.33           H  
ATOM    687 HD12 ILE A  42     -10.679 -14.196  16.567  1.00 84.33           H  
ATOM    688 HD13 ILE A  42      -9.612 -14.917  15.334  1.00 84.33           H  
ATOM    689  N   GLU A  43     -13.705 -19.670  15.007  1.00 82.14           N  
ATOM    690  H   GLU A  43     -13.578 -19.541  14.013  1.00 82.14           H  
ATOM    691  CA  GLU A  43     -14.200 -20.969  15.500  1.00 82.14           C  
ATOM    692  HA  GLU A  43     -14.962 -20.790  16.259  1.00 82.14           H  
ATOM    693  C   GLU A  43     -13.113 -21.805  16.174  1.00 82.14           C  
ATOM    694  CB  GLU A  43     -14.847 -21.789  14.373  1.00 82.14           C  
ATOM    695  HB2 GLU A  43     -14.087 -22.119  13.665  1.00 82.14           H  
ATOM    696  HB3 GLU A  43     -15.306 -22.673  14.815  1.00 82.14           H  
ATOM    697  O   GLU A  43     -13.410 -22.618  17.041  1.00 82.14           O  
ATOM    698  CG  GLU A  43     -15.926 -21.001  13.629  1.00 82.14           C  
ATOM    699  HG2 GLU A  43     -16.590 -20.551  14.368  1.00 82.14           H  
ATOM    700  HG3 GLU A  43     -15.468 -20.193  13.058  1.00 82.14           H  
ATOM    701  CD  GLU A  43     -16.743 -21.882  12.680  1.00 82.14           C  
ATOM    702  OE1 GLU A  43     -17.989 -21.714  12.726  1.00 82.14           O  
ATOM    703  OE2 GLU A  43     -16.143 -22.688  11.935  1.00 82.14           O  
ATOM    704  N   ASN A  44     -11.859 -21.580  15.793  1.00 88.94           N  
ATOM    705  H   ASN A  44     -11.692 -20.800  15.173  1.00 88.94           H  
ATOM    706  CA  ASN A  44     -10.689 -22.245  16.347  1.00 88.94           C  
ATOM    707  HA  ASN A  44     -10.952 -22.755  17.273  1.00 88.94           H  
ATOM    708  C   ASN A  44      -9.631 -21.196  16.655  1.00 88.94           C  
ATOM    709  CB  ASN A  44     -10.154 -23.283  15.351  1.00 88.94           C  
ATOM    710  HB2 ASN A  44      -9.901 -22.805  14.404  1.00 88.94           H  
ATOM    711  HB3 ASN A  44      -9.241 -23.721  15.755  1.00 88.94           H  
ATOM    712  O   ASN A  44      -9.509 -20.228  15.902  1.00 88.94           O  
ATOM    713  CG  ASN A  44     -11.138 -24.413  15.128  1.00 88.94           C  
ATOM    714  ND2 ASN A  44     -11.755 -24.510  13.973  1.00 88.94           N  
ATOM    715 HD21 ASN A  44     -12.451 -25.241  13.933  1.00 88.94           H  
ATOM    716 HD22 ASN A  44     -11.697 -23.781  13.277  1.00 88.94           H  
ATOM    717  OD1 ASN A  44     -11.376 -25.231  15.996  1.00 88.94           O  
ATOM    718  N   ASP A  45      -8.864 -21.418  17.723  1.00 92.84           N  
ATOM    719  H   ASP A  45      -9.045 -22.225  18.303  1.00 92.84           H  
ATOM    720  CA  ASP A  45      -7.699 -20.597  18.048  1.00 92.84           C  
ATOM    721  HA  ASP A  45      -8.045 -19.613  18.366  1.00 92.84           H  
ATOM    722  C   ASP A  45      -6.820 -20.428  16.799  1.00 92.84           C  
ATOM    723  CB  ASP A  45      -6.881 -21.228  19.190  1.00 92.84           C  
ATOM    724  HB2 ASP A  45      -6.663 -22.267  18.941  1.00 92.84           H  
ATOM    725  HB3 ASP A  45      -5.931 -20.698  19.253  1.00 92.84           H  
ATOM    726  O   ASP A  45      -6.547 -21.386  16.070  1.00 92.84           O  
ATOM    727  CG  ASP A  45      -7.529 -21.176  20.582  1.00 92.84           C  
ATOM    728  OD1 ASP A  45      -8.720 -20.809  20.711  1.00 92.84           O  
ATOM    729  OD2 ASP A  45      -6.800 -21.455  21.567  1.00 92.84           O  
ATOM    730  N   CYS A  46      -6.407 -19.195  16.544  1.00 93.72           N  
ATOM    731  H   CYS A  46      -6.618 -18.464  17.209  1.00 93.72           H  
ATOM    732  CA  CYS A  46      -5.637 -18.818  15.370  1.00 93.72           C  
ATOM    733  HA  CYS A  46      -5.147 -19.701  14.959  1.00 93.72           H  
ATOM    734  C   CYS A  46      -4.520 -17.848  15.750  1.00 93.72           C  
ATOM    735  CB  CYS A  46      -6.585 -18.274  14.292  1.00 93.72           C  
ATOM    736  HB2 CYS A  46      -7.296 -19.055  14.024  1.00 93.72           H  
ATOM    737  HB3 CYS A  46      -6.008 -18.022  13.401  1.00 93.72           H  
ATOM    738  O   CYS A  46      -4.396 -17.418  16.899  1.00 93.72           O  
ATOM    739  SG  CYS A  46      -7.485 -16.815  14.868  1.00 93.72           S  
ATOM    740  HG  CYS A  46      -8.065 -17.411  15.913  1.00 93.72           H  
ATOM    741  N   GLN A  47      -3.664 -17.541  14.789  1.00 93.25           N  
ATOM    742  H   GLN A  47      -3.775 -18.009  13.901  1.00 93.25           H  
ATOM    743  CA  GLN A  47      -2.467 -16.744  14.990  1.00 93.25           C  
ATOM    744  HA  GLN A  47      -2.532 -16.234  15.950  1.00 93.25           H  
ATOM    745  C   GLN A  47      -2.344 -15.679  13.911  1.00 93.25           C  
ATOM    746  CB  GLN A  47      -1.225 -17.647  15.019  1.00 93.25           C  
ATOM    747  HB2 GLN A  47      -1.102 -18.132  14.051  1.00 93.25           H  
ATOM    748  HB3 GLN A  47      -0.350 -17.027  15.215  1.00 93.25           H  
ATOM    749  O   GLN A  47      -2.588 -15.913  12.725  1.00 93.25           O  
ATOM    750  CG  GLN A  47      -1.334 -18.719  16.112  1.00 93.25           C  
ATOM    751  HG2 GLN A  47      -2.142 -19.408  15.868  1.00 93.25           H  
ATOM    752  HG3 GLN A  47      -1.584 -18.227  17.052  1.00 93.25           H  
ATOM    753  CD  GLN A  47      -0.074 -19.555  16.292  1.00 93.25           C  
ATOM    754  NE2 GLN A  47      -0.030 -20.379  17.313  1.00 93.25           N  
ATOM    755 HE21 GLN A  47      -0.729 -20.281  18.035  1.00 93.25           H  
ATOM    756 HE22 GLN A  47       0.825 -20.908  17.418  1.00 93.25           H  
ATOM    757  OE1 GLN A  47       0.883 -19.507  15.536  1.00 93.25           O  
ATOM    758  N   ILE A  48      -1.893 -14.506  14.338  1.00 92.36           N  
ATOM    759  H   ILE A  48      -1.733 -14.385  15.328  1.00 92.36           H  
ATOM    760  CA  ILE A  48      -1.426 -13.449  13.454  1.00 92.36           C  
ATOM    761  HA  ILE A  48      -1.466 -13.813  12.427  1.00 92.36           H  
ATOM    762  C   ILE A  48       0.034 -13.161  13.775  1.00 92.36           C  
ATOM    763  CB  ILE A  48      -2.341 -12.213  13.529  1.00 92.36           C  
ATOM    764  HB  ILE A  48      -3.351 -12.545  13.285  1.00 92.36           H  
ATOM    765  O   ILE A  48       0.419 -13.042  14.934  1.00 92.36           O  
ATOM    766  CG1 ILE A  48      -1.910 -11.188  12.462  1.00 92.36           C  
ATOM    767 HG12 ILE A  48      -0.942 -10.760  12.725  1.00 92.36           H  
ATOM    768 HG13 ILE A  48      -1.788 -11.701  11.508  1.00 92.36           H  
ATOM    769  CG2 ILE A  48      -2.383 -11.577  14.926  1.00 92.36           C  
ATOM    770 HG21 ILE A  48      -1.417 -11.132  15.166  1.00 92.36           H  
ATOM    771 HG22 ILE A  48      -3.145 -10.799  14.957  1.00 92.36           H  
ATOM    772 HG23 ILE A  48      -2.641 -12.325  15.676  1.00 92.36           H  
ATOM    773  CD1 ILE A  48      -2.915 -10.052  12.264  1.00 92.36           C  
ATOM    774 HD11 ILE A  48      -2.638  -9.488  11.374  1.00 92.36           H  
ATOM    775 HD12 ILE A  48      -2.904  -9.384  13.125  1.00 92.36           H  
ATOM    776 HD13 ILE A  48      -3.919 -10.456  12.128  1.00 92.36           H  
ATOM    777  N   THR A  49       0.862 -13.059  12.744  1.00 89.69           N  
ATOM    778  H   THR A  49       0.473 -13.139  11.815  1.00 89.69           H  
ATOM    779  CA  THR A  49       2.242 -12.591  12.883  1.00 89.69           C  
ATOM    780  HA  THR A  49       2.557 -12.660  13.924  1.00 89.69           H  
ATOM    781  C   THR A  49       2.298 -11.141  12.436  1.00 89.69           C  
ATOM    782  CB  THR A  49       3.200 -13.451  12.056  1.00 89.69           C  
ATOM    783  HB  THR A  49       2.968 -13.339  10.997  1.00 89.69           H  
ATOM    784  O   THR A  49       1.908 -10.868  11.310  1.00 89.69           O  
ATOM    785  CG2 THR A  49       4.662 -13.082  12.298  1.00 89.69           C  
ATOM    786 HG21 THR A  49       5.303 -13.764  11.740  1.00 89.69           H  
ATOM    787 HG22 THR A  49       4.851 -12.063  11.960  1.00 89.69           H  
ATOM    788 HG23 THR A  49       4.892 -13.166  13.360  1.00 89.69           H  
ATOM    789  OG1 THR A  49       3.052 -14.804  12.412  1.00 89.69           O  
ATOM    790  HG1 THR A  49       2.119 -14.959  12.579  1.00 89.69           H  
ATOM    791  N   ILE A  50       2.789 -10.225  13.270  1.00 88.69           N  
ATOM    792  H   ILE A  50       3.057 -10.527  14.196  1.00 88.69           H  
ATOM    793  CA  ILE A  50       2.977  -8.802  12.948  1.00 88.69           C  
ATOM    794  HA  ILE A  50       2.768  -8.629  11.893  1.00 88.69           H  
ATOM    795  C   ILE A  50       4.435  -8.449  13.232  1.00 88.69           C  
ATOM    796  CB  ILE A  50       2.034  -7.903  13.781  1.00 88.69           C  
ATOM    797  HB  ILE A  50       2.295  -8.015  14.834  1.00 88.69           H  
ATOM    798  O   ILE A  50       4.884  -8.604  14.364  1.00 88.69           O  
ATOM    799  CG1 ILE A  50       0.548  -8.293  13.616  1.00 88.69           C  
ATOM    800 HG12 ILE A  50       0.212  -8.055  12.607  1.00 88.69           H  
ATOM    801 HG13 ILE A  50       0.439  -9.366  13.771  1.00 88.69           H  
ATOM    802  CG2 ILE A  50       2.255  -6.434  13.376  1.00 88.69           C  
ATOM    803 HG21 ILE A  50       3.284  -6.127  13.563  1.00 88.69           H  
ATOM    804 HG22 ILE A  50       2.017  -6.296  12.321  1.00 88.69           H  
ATOM    805 HG23 ILE A  50       1.611  -5.793  13.977  1.00 88.69           H  
ATOM    806  CD1 ILE A  50      -0.379  -7.623  14.637  1.00 88.69           C  
ATOM    807 HD11 ILE A  50      -0.078  -7.901  15.648  1.00 88.69           H  
ATOM    808 HD12 ILE A  50      -1.401  -7.961  14.470  1.00 88.69           H  
ATOM    809 HD13 ILE A  50      -0.347  -6.538  14.543  1.00 88.69           H  
ATOM    810  N   ASN A  51       5.194  -7.985  12.234  1.00 82.53           N  
ATOM    811  H   ASN A  51       4.749  -7.792  11.349  1.00 82.53           H  
ATOM    812  CA  ASN A  51       6.635  -7.708  12.384  1.00 82.53           C  
ATOM    813  HA  ASN A  51       7.068  -7.646  11.385  1.00 82.53           H  
ATOM    814  C   ASN A  51       7.406  -8.845  13.091  1.00 82.53           C  
ATOM    815  CB  ASN A  51       6.834  -6.342  13.072  1.00 82.53           C  
ATOM    816  HB2 ASN A  51       7.884  -6.217  13.339  1.00 82.53           H  
ATOM    817  HB3 ASN A  51       6.250  -6.306  13.991  1.00 82.53           H  
ATOM    818  O   ASN A  51       8.220  -8.598  13.976  1.00 82.53           O  
ATOM    819  CG  ASN A  51       6.481  -5.169  12.192  1.00 82.53           C  
ATOM    820  ND2 ASN A  51       6.216  -4.027  12.784  1.00 82.53           N  
ATOM    821 HD21 ASN A  51       6.272  -3.961  13.790  1.00 82.53           H  
ATOM    822 HD22 ASN A  51       6.077  -3.222  12.190  1.00 82.53           H  
ATOM    823  OD1 ASN A  51       6.472  -5.244  10.974  1.00 82.53           O  
ATOM    824  N   ASN A  52       7.125 -10.097  12.716  1.00 79.98           N  
ATOM    825  H   ASN A  52       6.452 -10.214  11.972  1.00 79.98           H  
ATOM    826  CA  ASN A  52       7.686 -11.323  13.308  1.00 79.98           C  
ATOM    827  HA  ASN A  52       7.301 -12.153  12.716  1.00 79.98           H  
ATOM    828  C   ASN A  52       7.246 -11.645  14.751  1.00 79.98           C  
ATOM    829  CB  ASN A  52       9.218 -11.357  13.140  1.00 79.98           C  
ATOM    830  HB2 ASN A  52       9.588 -12.337  13.441  1.00 79.98           H  
ATOM    831  HB3 ASN A  52       9.676 -10.622  13.801  1.00 79.98           H  
ATOM    832  O   ASN A  52       7.644 -12.682  15.275  1.00 79.98           O  
ATOM    833  CG  ASN A  52       9.673 -11.113  11.715  1.00 79.98           C  
ATOM    834  ND2 ASN A  52      10.820 -10.500  11.535  1.00 79.98           N  
ATOM    835 HD21 ASN A  52      11.354 -10.184  12.331  1.00 79.98           H  
ATOM    836 HD22 ASN A  52      11.107 -10.344  10.579  1.00 79.98           H  
ATOM    837  OD1 ASN A  52       9.013 -11.464  10.749  1.00 79.98           O  
ATOM    838  N   ASN A  53       6.390 -10.831  15.373  1.00 88.50           N  
ATOM    839  H   ASN A  53       6.094  -9.981  14.914  1.00 88.50           H  
ATOM    840  CA  ASN A  53       5.760 -11.159  16.650  1.00 88.50           C  
ATOM    841  HA  ASN A  53       6.432 -11.793  17.229  1.00 88.50           H  
ATOM    842  C   ASN A  53       4.465 -11.930  16.410  1.00 88.50           C  
ATOM    843  CB  ASN A  53       5.506  -9.881  17.457  1.00 88.50           C  
ATOM    844  HB2 ASN A  53       4.952 -10.129  18.362  1.00 88.50           H  
ATOM    845  HB3 ASN A  53       4.899  -9.191  16.871  1.00 88.50           H  
ATOM    846  O   ASN A  53       3.599 -11.474  15.666  1.00 88.50           O  
ATOM    847  CG  ASN A  53       6.794  -9.206  17.880  1.00 88.50           C  
ATOM    848  ND2 ASN A  53       6.803  -7.898  17.952  1.00 88.50           N  
ATOM    849 HD21 ASN A  53       7.683  -7.479  18.216  1.00 88.50           H  
ATOM    850 HD22 ASN A  53       5.984  -7.372  17.681  1.00 88.50           H  
ATOM    851  OD1 ASN A  53       7.794  -9.835  18.179  1.00 88.50           O  
ATOM    852  N   VAL A  54       4.331 -13.091  17.047  1.00 92.62           N  
ATOM    853  H   VAL A  54       5.070 -13.395  17.664  1.00 92.62           H  
ATOM    854  CA  VAL A  54       3.131 -13.926  16.944  1.00 92.62           C  
ATOM    855  HA  VAL A  54       2.640 -13.726  15.992  1.00 92.62           H  
ATOM    856  C   VAL A  54       2.160 -13.562  18.061  1.00 92.62           C  
ATOM    857  CB  VAL A  54       3.481 -15.425  16.962  1.00 92.62           C  
ATOM    858  HB  VAL A  54       3.952 -15.678  17.912  1.00 92.62           H  
ATOM    859  O   VAL A  54       2.477 -13.705  19.241  1.00 92.62           O  
ATOM    860  CG1 VAL A  54       2.221 -16.284  16.793  1.00 92.62           C  
ATOM    861 HG11 VAL A  54       1.544 -16.142  17.635  1.00 92.62           H  
ATOM    862 HG12 VAL A  54       2.490 -17.339  16.750  1.00 92.62           H  
ATOM    863 HG13 VAL A  54       1.708 -16.014  15.869  1.00 92.62           H  
ATOM    864  CG2 VAL A  54       4.455 -15.780  15.828  1.00 92.62           C  
ATOM    865 HG21 VAL A  54       4.655 -16.851  15.837  1.00 92.62           H  
ATOM    866 HG22 VAL A  54       5.401 -15.254  15.958  1.00 92.62           H  
ATOM    867 HG23 VAL A  54       4.024 -15.508  14.865  1.00 92.62           H  
ATOM    868  N   THR A  55       0.958 -13.145  17.683  1.00 93.76           N  
ATOM    869  H   THR A  55       0.789 -13.020  16.695  1.00 93.76           H  
ATOM    870  CA  THR A  55      -0.169 -12.915  18.585  1.00 93.76           C  
ATOM    871  HA  THR A  55       0.183 -12.940  19.616  1.00 93.76           H  
ATOM    872  C   THR A  55      -1.191 -14.025  18.384  1.00 93.76           C  
ATOM    873  CB  THR A  55      -0.793 -11.533  18.358  1.00 93.76           C  
ATOM    874  HB  THR A  55      -1.170 -11.463  17.337  1.00 93.76           H  
ATOM    875  O   THR A  55      -1.678 -14.252  17.276  1.00 93.76           O  
ATOM    876  CG2 THR A  55      -1.928 -11.235  19.336  1.00 93.76           C  
ATOM    877 HG21 THR A  55      -2.750 -11.935  19.189  1.00 93.76           H  
ATOM    878 HG22 THR A  55      -2.304 -10.227  19.159  1.00 93.76           H  
ATOM    879 HG23 THR A  55      -1.567 -11.307  20.362  1.00 93.76           H  
ATOM    880  OG1 THR A  55       0.180 -10.536  18.558  1.00 93.76           O  
ATOM    881  HG1 THR A  55      -0.254  -9.686  18.459  1.00 93.76           H  
ATOM    882  N   ASN A  56      -1.527 -14.724  19.467  1.00 93.77           N  
ATOM    883  H   ASN A  56      -1.124 -14.457  20.354  1.00 93.77           H  
ATOM    884  CA  ASN A  56      -2.573 -15.742  19.454  1.00 93.77           C  
ATOM    885  HA  ASN A  56      -2.570 -16.251  18.490  1.00 93.77           H  
ATOM    886  C   ASN A  56      -3.940 -15.081  19.645  1.00 93.77           C  
ATOM    887  CB  ASN A  56      -2.311 -16.785  20.549  1.00 93.77           C  
ATOM    888  HB2 ASN A  56      -2.288 -16.290  21.520  1.00 93.77           H  
ATOM    889  HB3 ASN A  56      -3.132 -17.503  20.552  1.00 93.77           H  
ATOM    890  O   ASN A  56      -4.128 -14.304  20.581  1.00 93.77           O  
ATOM    891  CG  ASN A  56      -1.028 -17.561  20.331  1.00 93.77           C  
ATOM    892  ND2 ASN A  56      -0.102 -17.518  21.259  1.00 93.77           N  
ATOM    893 HD21 ASN A  56      -0.205 -16.923  22.069  1.00 93.77           H  
ATOM    894 HD22 ASN A  56       0.760 -17.992  21.033  1.00 93.77           H  
ATOM    895  OD1 ASN A  56      -0.840 -18.243  19.345  1.00 93.77           O  
ATOM    896  N   ILE A  57      -4.901 -15.446  18.807  1.00 92.90           N  
ATOM    897  H   ILE A  57      -4.681 -16.117  18.084  1.00 92.90           H  
ATOM    898  CA  ILE A  57      -6.294 -15.028  18.909  1.00 92.90           C  
ATOM    899  HA  ILE A  57      -6.392 -14.294  19.709  1.00 92.90           H  
ATOM    900  C   ILE A  57      -7.107 -16.265  19.279  1.00 92.90           C  
ATOM    901  CB  ILE A  57      -6.784 -14.364  17.608  1.00 92.90           C  
ATOM    902  HB  ILE A  57      -6.899 -15.139  16.850  1.00 92.90           H  
ATOM    903  O   ILE A  57      -7.077 -17.280  18.581  1.00 92.90           O  
ATOM    904  CG1 ILE A  57      -5.767 -13.332  17.063  1.00 92.90           C  
ATOM    905 HG12 ILE A  57      -5.538 -12.597  17.835  1.00 92.90           H  
ATOM    906 HG13 ILE A  57      -4.843 -13.848  16.805  1.00 92.90           H  
ATOM    907  CG2 ILE A  57      -8.162 -13.737  17.876  1.00 92.90           C  
ATOM    908 HG21 ILE A  57      -8.874 -14.501  18.187  1.00 92.90           H  
ATOM    909 HG22 ILE A  57      -8.548 -13.268  16.971  1.00 92.90           H  
ATOM    910 HG23 ILE A  57      -8.090 -12.975  18.652  1.00 92.90           H  
ATOM    911  CD1 ILE A  57      -6.226 -12.602  15.797  1.00 92.90           C  
ATOM    912 HD11 ILE A  57      -6.628 -13.317  15.079  1.00 92.90           H  
ATOM    913 HD12 ILE A  57      -5.379 -12.081  15.351  1.00 92.90           H  
ATOM    914 HD13 ILE A  57      -6.987 -11.865  16.053  1.00 92.90           H  
ATOM    915  N   LYS A  58      -7.794 -16.210  20.419  1.00 90.84           N  
ATOM    916  H   LYS A  58      -7.882 -15.318  20.883  1.00 90.84           H  
ATOM    917  CA  LYS A  58      -8.606 -17.331  20.890  1.00 90.84           C  
ATOM    918  HA  LYS A  58      -8.051 -18.256  20.735  1.00 90.84           H  
ATOM    919  C   LYS A  58      -9.853 -17.506  20.031  1.00 90.84           C  
ATOM    920  CB  LYS A  58      -8.940 -17.166  22.387  1.00 90.84           C  
ATOM    921  HB2 LYS A  58      -9.706 -17.894  22.656  1.00 90.84           H  
ATOM    922  HB3 LYS A  58      -9.363 -16.176  22.558  1.00 90.84           H  
ATOM    923  O   LYS A  58     -10.319 -16.580  19.376  1.00 90.84           O  
ATOM    924  CG  LYS A  58      -7.734 -17.374  23.324  1.00 90.84           C  
ATOM    925  HG2 LYS A  58      -6.987 -16.599  23.152  1.00 90.84           H  
ATOM    926  HG3 LYS A  58      -8.082 -17.303  24.355  1.00 90.84           H  
ATOM    927  CD  LYS A  58      -7.109 -18.754  23.093  1.00 90.84           C  
ATOM    928  HD2 LYS A  58      -6.564 -18.734  22.149  1.00 90.84           H  
ATOM    929  HD3 LYS A  58      -7.913 -19.486  23.014  1.00 90.84           H  
ATOM    930  CE  LYS A  58      -6.146 -19.223  24.178  1.00 90.84           C  
ATOM    931  HE2 LYS A  58      -6.708 -19.332  25.106  1.00 90.84           H  
ATOM    932  HE3 LYS A  58      -5.361 -18.481  24.323  1.00 90.84           H  
ATOM    933  NZ  LYS A  58      -5.578 -20.527  23.761  1.00 90.84           N  
ATOM    934  HZ1 LYS A  58      -5.250 -21.091  24.532  1.00 90.84           H  
ATOM    935  HZ2 LYS A  58      -6.270 -21.042  23.234  1.00 90.84           H  
ATOM    936  HZ3 LYS A  58      -4.855 -20.405  23.066  1.00 90.84           H  
ATOM    937  N   SER A  59     -10.398 -18.712  20.040  1.00 86.01           N  
ATOM    938  H   SER A  59      -9.908 -19.459  20.511  1.00 86.01           H  
ATOM    939  CA  SER A  59     -11.754 -18.946  19.562  1.00 86.01           C  
ATOM    940  HA  SER A  59     -11.794 -18.643  18.516  1.00 86.01           H  
ATOM    941  C   SER A  59     -12.738 -18.074  20.342  1.00 86.01           C  
ATOM    942  CB  SER A  59     -12.128 -20.427  19.630  1.00 86.01           C  
ATOM    943  HB2 SER A  59     -13.190 -20.544  19.413  1.00 86.01           H  
ATOM    944  HB3 SER A  59     -11.561 -20.971  18.874  1.00 86.01           H  
ATOM    945  O   SER A  59     -12.631 -17.896  21.557  1.00 86.01           O  
ATOM    946  OG  SER A  59     -11.836 -20.977  20.899  1.00 86.01           O  
ATOM    947  HG  SER A  59     -10.882 -21.038  20.982  1.00 86.01           H  
ATOM    948  N   GLY A  60     -13.680 -17.474  19.626  1.00 77.77           N  
ATOM    949  H   GLY A  60     -13.730 -17.657  18.634  1.00 77.77           H  
ATOM    950  CA  GLY A  60     -14.560 -16.470  20.197  1.00 77.77           C  
ATOM    951  HA2 GLY A  60     -13.977 -15.815  20.845  1.00 77.77           H  
ATOM    952  HA3 GLY A  60     -15.321 -16.958  20.804  1.00 77.77           H  
ATOM    953  C   GLY A  60     -15.240 -15.609  19.147  1.00 77.77           C  
ATOM    954  O   GLY A  60     -15.198 -15.875  17.944  1.00 77.77           O  
ATOM    955  N   GLN A  61     -15.908 -14.572  19.633  1.00 74.84           N  
ATOM    956  H   GLN A  61     -15.808 -14.354  20.614  1.00 74.84           H  
ATOM    957  CA  GLN A  61     -16.551 -13.558  18.812  1.00 74.84           C  
ATOM    958  HA  GLN A  61     -16.419 -13.782  17.753  1.00 74.84           H  
ATOM    959  C   GLN A  61     -15.875 -12.232  19.108  1.00 74.84           C  
ATOM    960  CB  GLN A  61     -18.053 -13.496  19.120  1.00 74.84           C  
ATOM    961  HB2 GLN A  61     -18.201 -13.305  20.183  1.00 74.84           H  
ATOM    962  HB3 GLN A  61     -18.491 -12.674  18.553  1.00 74.84           H  
ATOM    963  O   GLN A  61     -15.775 -11.856  20.271  1.00 74.84           O  
ATOM    964  CG  GLN A  61     -18.757 -14.800  18.728  1.00 74.84           C  
ATOM    965  HG2 GLN A  61     -18.582 -14.988  17.669  1.00 74.84           H  
ATOM    966  HG3 GLN A  61     -18.337 -15.631  19.294  1.00 74.84           H  
ATOM    967  CD  GLN A  61     -20.260 -14.780  18.974  1.00 74.84           C  
ATOM    968  NE2 GLN A  61     -20.967 -15.784  18.502  1.00 74.84           N  
ATOM    969 HE21 GLN A  61     -20.498 -16.506  17.974  1.00 74.84           H  
ATOM    970 HE22 GLN A  61     -21.974 -15.715  18.543  1.00 74.84           H  
ATOM    971  OE1 GLN A  61     -20.846 -13.906  19.597  1.00 74.84           O  
ATOM    972  N   TYR A  62     -15.429 -11.551  18.059  1.00 78.30           N  
ATOM    973  H   TYR A  62     -15.499 -11.958  17.138  1.00 78.30           H  
ATOM    974  CA  TYR A  62     -14.706 -10.294  18.183  1.00 78.30           C  
ATOM    975  HA  TYR A  62     -14.652  -9.985  19.227  1.00 78.30           H  
ATOM    976  C   TYR A  62     -15.425  -9.206  17.407  1.00 78.30           C  
ATOM    977  CB  TYR A  62     -13.273 -10.470  17.669  1.00 78.30           C  
ATOM    978  HB2 TYR A  62     -12.781  -9.498  17.696  1.00 78.30           H  
ATOM    979  HB3 TYR A  62     -13.292 -10.803  16.632  1.00 78.30           H  
ATOM    980  O   TYR A  62     -15.673  -9.351  16.212  1.00 78.30           O  
ATOM    981  CG  TYR A  62     -12.459 -11.441  18.493  1.00 78.30           C  
ATOM    982  CD1 TYR A  62     -11.726 -10.963  19.593  1.00 78.30           C  
ATOM    983  HD1 TYR A  62     -11.742  -9.910  19.835  1.00 78.30           H  
ATOM    984  CD2 TYR A  62     -12.474 -12.818  18.199  1.00 78.30           C  
ATOM    985  HD2 TYR A  62     -13.051 -13.186  17.363  1.00 78.30           H  
ATOM    986  CE1 TYR A  62     -11.000 -11.856  20.397  1.00 78.30           C  
ATOM    987  HE1 TYR A  62     -10.466 -11.489  21.261  1.00 78.30           H  
ATOM    988  CE2 TYR A  62     -11.742 -13.713  19.001  1.00 78.30           C  
ATOM    989  HE2 TYR A  62     -11.751 -14.771  18.785  1.00 78.30           H  
ATOM    990  OH  TYR A  62     -10.265 -14.060  20.886  1.00 78.30           O  
ATOM    991  HH  TYR A  62      -9.913 -13.577  21.636  1.00 78.30           H  
ATOM    992  CZ  TYR A  62     -10.990 -13.230  20.093  1.00 78.30           C  
ATOM    993  N   SER A  63     -15.734  -8.097  18.063  1.00 73.96           N  
ATOM    994  H   SER A  63     -15.556  -8.068  19.057  1.00 73.96           H  
ATOM    995  CA  SER A  63     -16.030  -6.846  17.374  1.00 73.96           C  
ATOM    996  HA  SER A  63     -16.810  -7.020  16.633  1.00 73.96           H  
ATOM    997  C   SER A  63     -14.815  -6.351  16.599  1.00 73.96           C  
ATOM    998  CB  SER A  63     -16.526  -5.778  18.354  1.00 73.96           C  
ATOM    999  HB2 SER A  63     -16.766  -4.868  17.805  1.00 73.96           H  
ATOM   1000  HB3 SER A  63     -17.427  -6.126  18.859  1.00 73.96           H  
ATOM   1001  O   SER A  63     -13.676  -6.764  16.832  1.00 73.96           O  
ATOM   1002  OG  SER A  63     -15.527  -5.495  19.304  1.00 73.96           O  
ATOM   1003  HG  SER A  63     -15.517  -6.230  19.923  1.00 73.96           H  
ATOM   1004  N   LYS A  64     -15.074  -5.421  15.676  1.00 77.69           N  
ATOM   1005  H   LYS A  64     -16.035  -5.144  15.536  1.00 77.69           H  
ATOM   1006  CA  LYS A  64     -14.026  -4.676  14.977  1.00 77.69           C  
ATOM   1007  HA  LYS A  64     -13.491  -5.341  14.299  1.00 77.69           H  
ATOM   1008  C   LYS A  64     -13.006  -4.102  15.962  1.00 77.69           C  
ATOM   1009  CB  LYS A  64     -14.687  -3.535  14.201  1.00 77.69           C  
ATOM   1010  HB2 LYS A  64     -15.131  -2.837  14.911  1.00 77.69           H  
ATOM   1011  HB3 LYS A  64     -15.495  -3.926  13.582  1.00 77.69           H  
ATOM   1012  O   LYS A  64     -11.809  -4.250  15.746  1.00 77.69           O  
ATOM   1013  CG  LYS A  64     -13.684  -2.781  13.324  1.00 77.69           C  
ATOM   1014  HG2 LYS A  64     -12.877  -2.418  13.959  1.00 77.69           H  
ATOM   1015  HG3 LYS A  64     -13.263  -3.453  12.575  1.00 77.69           H  
ATOM   1016  CD  LYS A  64     -14.360  -1.590  12.635  1.00 77.69           C  
ATOM   1017  HD2 LYS A  64     -15.297  -1.361  13.142  1.00 77.69           H  
ATOM   1018  HD3 LYS A  64     -14.574  -1.836  11.595  1.00 77.69           H  
ATOM   1019  CE  LYS A  64     -13.448  -0.364  12.731  1.00 77.69           C  
ATOM   1020  HE2 LYS A  64     -13.091  -0.297  13.759  1.00 77.69           H  
ATOM   1021  HE3 LYS A  64     -12.582  -0.491  12.082  1.00 77.69           H  
ATOM   1022  NZ  LYS A  64     -14.181   0.875  12.401  1.00 77.69           N  
ATOM   1023  HZ1 LYS A  64     -13.575   1.675  12.514  1.00 77.69           H  
ATOM   1024  HZ2 LYS A  64     -14.564   0.850  11.467  1.00 77.69           H  
ATOM   1025  HZ3 LYS A  64     -14.936   0.986  13.063  1.00 77.69           H  
ATOM   1026  N   ASP A  65     -13.486  -3.466  17.027  1.00 80.31           N  
ATOM   1027  H   ASP A  65     -14.486  -3.363  17.126  1.00 80.31           H  
ATOM   1028  CA  ASP A  65     -12.640  -2.746  17.976  1.00 80.31           C  
ATOM   1029  HA  ASP A  65     -11.900  -2.167  17.422  1.00 80.31           H  
ATOM   1030  C   ASP A  65     -11.864  -3.694  18.892  1.00 80.31           C  
ATOM   1031  CB  ASP A  65     -13.493  -1.754  18.773  1.00 80.31           C  
ATOM   1032  HB2 ASP A  65     -12.875  -1.314  19.555  1.00 80.31           H  
ATOM   1033  HB3 ASP A  65     -14.315  -2.288  19.249  1.00 80.31           H  
ATOM   1034  O   ASP A  65     -10.672  -3.488  19.110  1.00 80.31           O  
ATOM   1035  CG  ASP A  65     -14.049  -0.615  17.906  1.00 80.31           C  
ATOM   1036  OD1 ASP A  65     -13.543  -0.409  16.770  1.00 80.31           O  
ATOM   1037  OD2 ASP A  65     -14.982   0.046  18.397  1.00 80.31           O  
ATOM   1038  N   GLU A  66     -12.486  -4.780  19.364  1.00 83.50           N  
ATOM   1039  H   GLU A  66     -13.470  -4.903  19.175  1.00 83.50           H  
ATOM   1040  CA  GLU A  66     -11.769  -5.830  20.101  1.00 83.50           C  
ATOM   1041  HA  GLU A  66     -11.304  -5.404  20.989  1.00 83.50           H  
ATOM   1042  C   GLU A  66     -10.657  -6.438  19.250  1.00 83.50           C  
ATOM   1043  CB  GLU A  66     -12.721  -6.953  20.526  1.00 83.50           C  
ATOM   1044  HB2 GLU A  66     -12.133  -7.811  20.852  1.00 83.50           H  
ATOM   1045  HB3 GLU A  66     -13.298  -7.253  19.652  1.00 83.50           H  
ATOM   1046  O   GLU A  66      -9.534  -6.593  19.728  1.00 83.50           O  
ATOM   1047  CG  GLU A  66     -13.637  -6.546  21.691  1.00 83.50           C  
ATOM   1048  HG2 GLU A  66     -13.048  -6.541  22.608  1.00 83.50           H  
ATOM   1049  HG3 GLU A  66     -14.009  -5.534  21.533  1.00 83.50           H  
ATOM   1050  CD  GLU A  66     -14.843  -7.481  21.835  1.00 83.50           C  
ATOM   1051  OE1 GLU A  66     -15.276  -7.721  22.979  1.00 83.50           O  
ATOM   1052  OE2 GLU A  66     -15.386  -7.873  20.775  1.00 83.50           O  
ATOM   1053  N   LEU A  67     -10.941  -6.740  17.979  1.00 86.58           N  
ATOM   1054  H   LEU A  67     -11.877  -6.589  17.632  1.00 86.58           H  
ATOM   1055  CA  LEU A  67      -9.933  -7.307  17.097  1.00 86.58           C  
ATOM   1056  HA  LEU A  67      -9.470  -8.128  17.644  1.00 86.58           H  
ATOM   1057  C   LEU A  67      -8.825  -6.291  16.796  1.00 86.58           C  
ATOM   1058  CB  LEU A  67     -10.605  -7.873  15.839  1.00 86.58           C  
ATOM   1059  HB2 LEU A  67     -11.503  -8.417  16.132  1.00 86.58           H  
ATOM   1060  HB3 LEU A  67     -10.911  -7.046  15.199  1.00 86.58           H  
ATOM   1061  O   LEU A  67      -7.659  -6.656  16.898  1.00 86.58           O  
ATOM   1062  CG  LEU A  67      -9.702  -8.833  15.046  1.00 86.58           C  
ATOM   1063  HG  LEU A  67      -8.829  -8.294  14.676  1.00 86.58           H  
ATOM   1064  CD1 LEU A  67      -9.240 -10.049  15.850  1.00 86.58           C  
ATOM   1065 HD11 LEU A  67      -8.497  -9.749  16.589  1.00 86.58           H  
ATOM   1066 HD12 LEU A  67     -10.087 -10.514  16.355  1.00 86.58           H  
ATOM   1067 HD13 LEU A  67      -8.780 -10.776  15.180  1.00 86.58           H  
ATOM   1068  CD2 LEU A  67     -10.489  -9.377  13.859  1.00 86.58           C  
ATOM   1069 HD21 LEU A  67     -11.257 -10.069  14.206  1.00 86.58           H  
ATOM   1070 HD22 LEU A  67     -10.976  -8.550  13.343  1.00 86.58           H  
ATOM   1071 HD23 LEU A  67      -9.812  -9.892  13.178  1.00 86.58           H  
ATOM   1072  N   ASN A  68      -9.161  -5.023  16.527  1.00 88.96           N  
ATOM   1073  H   ASN A  68     -10.144  -4.800  16.464  1.00 88.96           H  
ATOM   1074  CA  ASN A  68      -8.195  -3.929  16.340  1.00 88.96           C  
ATOM   1075  HA  ASN A  68      -7.554  -4.153  15.487  1.00 88.96           H  
ATOM   1076  C   ASN A  68      -7.254  -3.757  17.536  1.00 88.96           C  
ATOM   1077  CB  ASN A  68      -8.949  -2.613  16.069  1.00 88.96           C  
ATOM   1078  HB2 ASN A  68      -9.788  -2.514  16.758  1.00 88.96           H  
ATOM   1079  HB3 ASN A  68      -8.275  -1.773  16.234  1.00 88.96           H  
ATOM   1080  O   ASN A  68      -6.053  -3.573  17.348  1.00 88.96           O  
ATOM   1081  CG  ASN A  68      -9.435  -2.514  14.643  1.00 88.96           C  
ATOM   1082  ND2 ASN A  68     -10.380  -1.655  14.341  1.00 88.96           N  
ATOM   1083 HD21 ASN A  68     -10.856  -1.168  15.087  1.00 88.96           H  
ATOM   1084 HD22 ASN A  68     -10.695  -1.674  13.381  1.00 88.96           H  
ATOM   1085  OD1 ASN A  68      -8.944  -3.182  13.757  1.00 88.96           O  
ATOM   1086  N   ASN A  69      -7.772  -3.876  18.759  1.00 89.28           N  
ATOM   1087  H   ASN A  69      -8.773  -3.974  18.854  1.00 89.28           H  
ATOM   1088  CA  ASN A  69      -6.953  -3.821  19.969  1.00 89.28           C  
ATOM   1089  HA  ASN A  69      -6.356  -2.909  19.950  1.00 89.28           H  
ATOM   1090  C   ASN A  69      -5.960  -4.992  20.058  1.00 89.28           C  
ATOM   1091  CB  ASN A  69      -7.884  -3.781  21.190  1.00 89.28           C  
ATOM   1092  HB2 ASN A  69      -7.295  -3.931  22.095  1.00 89.28           H  
ATOM   1093  HB3 ASN A  69      -8.613  -4.589  21.121  1.00 89.28           H  
ATOM   1094  O   ASN A  69      -4.861  -4.821  20.581  1.00 89.28           O  
ATOM   1095  CG  ASN A  69      -8.607  -2.454  21.341  1.00 89.28           C  
ATOM   1096  ND2 ASN A  69      -9.762  -2.451  21.961  1.00 89.28           N  
ATOM   1097 HD21 ASN A  69     -10.254  -1.569  21.947  1.00 89.28           H  
ATOM   1098 HD22 ASN A  69     -10.220  -3.326  22.173  1.00 89.28           H  
ATOM   1099  OD1 ASN A  69      -8.134  -1.400  20.951  1.00 89.28           O  
ATOM   1100  N   ILE A  70      -6.321  -6.166  19.533  1.00 90.63           N  
ATOM   1101  H   ILE A  70      -7.244  -6.239  19.128  1.00 90.63           H  
ATOM   1102  CA  ILE A  70      -5.458  -7.357  19.516  1.00 90.63           C  
ATOM   1103  HA  ILE A  70      -4.923  -7.415  20.464  1.00 90.63           H  
ATOM   1104  C   ILE A  70      -4.393  -7.265  18.414  1.00 90.63           C  
ATOM   1105  CB  ILE A  70      -6.325  -8.631  19.377  1.00 90.63           C  
ATOM   1106  HB  ILE A  70      -6.957  -8.529  18.494  1.00 90.63           H  
ATOM   1107  O   ILE A  70      -3.261  -7.698  18.622  1.00 90.63           O  
ATOM   1108  CG1 ILE A  70      -7.230  -8.803  20.617  1.00 90.63           C  
ATOM   1109 HG12 ILE A  70      -7.674  -7.848  20.896  1.00 90.63           H  
ATOM   1110 HG13 ILE A  70      -6.629  -9.133  21.465  1.00 90.63           H  
ATOM   1111  CG2 ILE A  70      -5.465  -9.896  19.199  1.00 90.63           C  
ATOM   1112 HG21 ILE A  70      -4.767  -9.995  20.030  1.00 90.63           H  
ATOM   1113 HG22 ILE A  70      -6.097 -10.783  19.154  1.00 90.63           H  
ATOM   1114 HG23 ILE A  70      -4.905  -9.848  18.264  1.00 90.63           H  
ATOM   1115  CD1 ILE A  70      -8.379  -9.790  20.401  1.00 90.63           C  
ATOM   1116 HD11 ILE A  70      -8.939  -9.524  19.504  1.00 90.63           H  
ATOM   1117 HD12 ILE A  70      -9.046  -9.732  21.261  1.00 90.63           H  
ATOM   1118 HD13 ILE A  70      -8.005 -10.810  20.311  1.00 90.63           H  
ATOM   1119  N   ILE A  71      -4.741  -6.712  17.248  1.00 90.59           N  
ATOM   1120  H   ILE A  71      -5.696  -6.401  17.144  1.00 90.59           H  
ATOM   1121  CA  ILE A  71      -3.880  -6.721  16.051  1.00 90.59           C  
ATOM   1122  HA  ILE A  71      -3.083  -7.443  16.228  1.00 90.59           H  
ATOM   1123  C   ILE A  71      -3.144  -5.398  15.786  1.00 90.59           C  
ATOM   1124  CB  ILE A  71      -4.637  -7.229  14.807  1.00 90.59           C  
ATOM   1125  HB  ILE A  71      -3.900  -7.381  14.019  1.00 90.59           H  
ATOM   1126  O   ILE A  71      -2.557  -5.232  14.718  1.00 90.59           O  
ATOM   1127  CG1 ILE A  71      -5.641  -6.172  14.306  1.00 90.59           C  
ATOM   1128 HG12 ILE A  71      -6.392  -5.974  15.071  1.00 90.59           H  
ATOM   1129 HG13 ILE A  71      -5.133  -5.226  14.120  1.00 90.59           H  
ATOM   1130  CG2 ILE A  71      -5.292  -8.598  15.085  1.00 90.59           C  
ATOM   1131 HG21 ILE A  71      -6.190  -8.473  15.689  1.00 90.59           H  
ATOM   1132 HG22 ILE A  71      -5.559  -9.085  14.147  1.00 90.59           H  
ATOM   1133 HG23 ILE A  71      -4.597  -9.237  15.628  1.00 90.59           H  
ATOM   1134  CD1 ILE A  71      -6.358  -6.560  13.022  1.00 90.59           C  
ATOM   1135 HD11 ILE A  71      -6.938  -7.469  13.181  1.00 90.59           H  
ATOM   1136 HD12 ILE A  71      -5.637  -6.715  12.220  1.00 90.59           H  
ATOM   1137 HD13 ILE A  71      -7.027  -5.739  12.761  1.00 90.59           H  
ATOM   1138  N   ASN A  72      -3.158  -4.447  16.721  1.00 88.78           N  
ATOM   1139  H   ASN A  72      -3.723  -4.601  17.544  1.00 88.78           H  
ATOM   1140  CA  ASN A  72      -2.438  -3.176  16.597  1.00 88.78           C  
ATOM   1141  HA  ASN A  72      -2.943  -2.583  15.834  1.00 88.78           H  
ATOM   1142  C   ASN A  72      -0.959  -3.405  16.183  1.00 88.78           C  
ATOM   1143  CB  ASN A  72      -2.564  -2.445  17.945  1.00 88.78           C  
ATOM   1144  HB2 ASN A  72      -2.149  -3.075  18.732  1.00 88.78           H  
ATOM   1145  HB3 ASN A  72      -3.619  -2.286  18.167  1.00 88.78           H  
ATOM   1146  O   ASN A  72      -0.293  -4.257  16.778  1.00 88.78           O  
ATOM   1147  CG  ASN A  72      -1.880  -1.090  17.966  1.00 88.78           C  
ATOM   1148  ND2 ASN A  72      -0.883  -0.904  18.794  1.00 88.78           N  
ATOM   1149 HD21 ASN A  72      -0.482   0.023  18.806  1.00 88.78           H  
ATOM   1150 HD22 ASN A  72      -0.597  -1.650  19.412  1.00 88.78           H  
ATOM   1151  OD1 ASN A  72      -2.214  -0.174  17.240  1.00 88.78           O  
ATOM   1152  N   PRO A  73      -0.407  -2.673  15.191  1.00 89.70           N  
ATOM   1153  CA  PRO A  73      -0.924  -1.457  14.554  1.00 89.70           C  
ATOM   1154  HA  PRO A  73      -1.567  -0.900  15.235  1.00 89.70           H  
ATOM   1155  C   PRO A  73      -1.775  -1.660  13.290  1.00 89.70           C  
ATOM   1156  CB  PRO A  73       0.331  -0.618  14.301  1.00 89.70           C  
ATOM   1157  HB2 PRO A  73       0.656  -0.160  15.236  1.00 89.70           H  
ATOM   1158  HB3 PRO A  73       0.191   0.149  13.539  1.00 89.70           H  
ATOM   1159  O   PRO A  73      -1.961  -0.712  12.527  1.00 89.70           O  
ATOM   1160  CG  PRO A  73       1.335  -1.683  13.876  1.00 89.70           C  
ATOM   1161  HG2 PRO A  73       2.364  -1.354  14.023  1.00 89.70           H  
ATOM   1162  HG3 PRO A  73       1.161  -1.958  12.836  1.00 89.70           H  
ATOM   1163  CD  PRO A  73       0.980  -2.860  14.783  1.00 89.70           C  
ATOM   1164  HD2 PRO A  73       1.090  -3.795  14.234  1.00 89.70           H  
ATOM   1165  HD3 PRO A  73       1.626  -2.857  15.661  1.00 89.70           H  
ATOM   1166  N   LEU A  74      -2.285  -2.865  13.027  1.00 90.56           N  
ATOM   1167  H   LEU A  74      -2.156  -3.621  13.685  1.00 90.56           H  
ATOM   1168  CA  LEU A  74      -3.223  -3.082  11.925  1.00 90.56           C  
ATOM   1169  HA  LEU A  74      -2.862  -2.560  11.039  1.00 90.56           H  
ATOM   1170  C   LEU A  74      -4.594  -2.508  12.284  1.00 90.56           C  
ATOM   1171  CB  LEU A  74      -3.364  -4.570  11.587  1.00 90.56           C  
ATOM   1172  HB2 LEU A  74      -3.569  -5.123  12.504  1.00 90.56           H  
ATOM   1173  HB3 LEU A  74      -4.240  -4.686  10.948  1.00 90.56           H  
ATOM   1174  O   LEU A  74      -5.004  -2.501  13.441  1.00 90.56           O  
ATOM   1175  CG  LEU A  74      -2.187  -5.224  10.855  1.00 90.56           C  
ATOM   1176  HG  LEU A  74      -2.114  -4.795   9.855  1.00 90.56           H  
ATOM   1177  CD1 LEU A  74      -0.829  -5.100  11.547  1.00 90.56           C  
ATOM   1178 HD11 LEU A  74      -0.909  -5.430  12.583  1.00 90.56           H  
ATOM   1179 HD12 LEU A  74      -0.489  -4.065  11.512  1.00 90.56           H  
ATOM   1180 HD13 LEU A  74      -0.089  -5.708  11.026  1.00 90.56           H  
ATOM   1181  CD2 LEU A  74      -2.530  -6.703  10.729  1.00 90.56           C  
ATOM   1182 HD21 LEU A  74      -1.711  -7.225  10.233  1.00 90.56           H  
ATOM   1183 HD22 LEU A  74      -3.443  -6.835  10.148  1.00 90.56           H  
ATOM   1184 HD23 LEU A  74      -2.663  -7.132  11.722  1.00 90.56           H  
ATOM   1185  N   THR A  75      -5.325  -2.063  11.267  1.00 91.07           N  
ATOM   1186  H   THR A  75      -4.913  -2.063  10.344  1.00 91.07           H  
ATOM   1187  CA  THR A  75      -6.704  -1.595  11.406  1.00 91.07           C  
ATOM   1188  HA  THR A  75      -7.041  -1.736  12.433  1.00 91.07           H  
ATOM   1189  C   THR A  75      -7.622  -2.397  10.494  1.00 91.07           C  
ATOM   1190  CB  THR A  75      -6.802  -0.098  11.095  1.00 91.07           C  
ATOM   1191  HB  THR A  75      -6.502   0.079  10.062  1.00 91.07           H  
ATOM   1192  O   THR A  75      -7.467  -2.401   9.275  1.00 91.07           O  
ATOM   1193  CG2 THR A  75      -8.210   0.455  11.320  1.00 91.07           C  
ATOM   1194 HG21 THR A  75      -8.921  -0.033  10.652  1.00 91.07           H  
ATOM   1195 HG22 THR A  75      -8.210   1.524  11.106  1.00 91.07           H  
ATOM   1196 HG23 THR A  75      -8.509   0.294  12.355  1.00 91.07           H  
ATOM   1197  OG1 THR A  75      -5.949   0.621  11.953  1.00 91.07           O  
ATOM   1198  HG1 THR A  75      -5.208   0.052  12.172  1.00 91.07           H  
ATOM   1199  N   ILE A  76      -8.613  -3.049  11.087  1.00 88.27           N  
ATOM   1200  H   ILE A  76      -8.628  -3.047  12.097  1.00 88.27           H  
ATOM   1201  CA  ILE A  76      -9.748  -3.670  10.421  1.00 88.27           C  
ATOM   1202  HA  ILE A  76      -9.428  -3.948   9.417  1.00 88.27           H  
ATOM   1203  C   ILE A  76     -10.883  -2.662  10.281  1.00 88.27           C  
ATOM   1204  CB  ILE A  76     -10.180  -4.974  11.129  1.00 88.27           C  
ATOM   1205  HB  ILE A  76     -10.202  -4.814  12.207  1.00 88.27           H  
ATOM   1206  O   ILE A  76     -11.245  -1.933  11.207  1.00 88.27           O  
ATOM   1207  CG1 ILE A  76      -9.140  -6.054  10.780  1.00 88.27           C  
ATOM   1208 HG12 ILE A  76      -8.134  -5.652  10.898  1.00 88.27           H  
ATOM   1209 HG13 ILE A  76      -9.265  -6.329   9.733  1.00 88.27           H  
ATOM   1210  CG2 ILE A  76     -11.576  -5.452  10.680  1.00 88.27           C  
ATOM   1211 HG21 ILE A  76     -11.822  -6.411  11.136  1.00 88.27           H  
ATOM   1212 HG22 ILE A  76     -12.342  -4.746  11.000  1.00 88.27           H  
ATOM   1213 HG23 ILE A  76     -11.615  -5.543   9.594  1.00 88.27           H  
ATOM   1214  CD1 ILE A  76      -9.258  -7.321  11.622  1.00 88.27           C  
ATOM   1215 HD11 ILE A  76      -8.410  -7.973  11.413  1.00 88.27           H  
ATOM   1216 HD12 ILE A  76     -10.166  -7.861  11.356  1.00 88.27           H  
ATOM   1217 HD13 ILE A  76      -9.267  -7.053  12.679  1.00 88.27           H  
ATOM   1218  N   SER A  77     -11.479  -2.665   9.096  1.00 86.41           N  
ATOM   1219  H   SER A  77     -11.108  -3.300   8.404  1.00 86.41           H  
ATOM   1220  CA  SER A  77     -12.716  -1.974   8.750  1.00 86.41           C  
ATOM   1221  HA  SER A  77     -13.262  -1.738   9.663  1.00 86.41           H  
ATOM   1222  C   SER A  77     -13.603  -2.892   7.905  1.00 86.41           C  
ATOM   1223  CB  SER A  77     -12.392  -0.661   8.029  1.00 86.41           C  
ATOM   1224  HB2 SER A  77     -11.832  -0.013   8.703  1.00 86.41           H  
ATOM   1225  HB3 SER A  77     -13.316  -0.156   7.750  1.00 86.41           H  
ATOM   1226  O   SER A  77     -13.150  -3.930   7.424  1.00 86.41           O  
ATOM   1227  OG  SER A  77     -11.619  -0.892   6.870  1.00 86.41           O  
ATOM   1228  HG  SER A  77     -10.812  -1.334   7.145  1.00 86.41           H  
ATOM   1229  N   PHE A  78     -14.868  -2.518   7.719  1.00 80.73           N  
ATOM   1230  H   PHE A  78     -15.188  -1.637   8.093  1.00 80.73           H  
ATOM   1231  CA  PHE A  78     -15.784  -3.222   6.822  1.00 80.73           C  
ATOM   1232  HA  PHE A  78     -15.303  -4.124   6.444  1.00 80.73           H  
ATOM   1233  C   PHE A  78     -16.115  -2.331   5.630  1.00 80.73           C  
ATOM   1234  CB  PHE A  78     -17.044  -3.663   7.574  1.00 80.73           C  
ATOM   1235  HB2 PHE A  78     -17.735  -4.117   6.863  1.00 80.73           H  
ATOM   1236  HB3 PHE A  78     -17.538  -2.790   8.000  1.00 80.73           H  
ATOM   1237  O   PHE A  78     -16.527  -1.189   5.817  1.00 80.73           O  
ATOM   1238  CG  PHE A  78     -16.755  -4.670   8.665  1.00 80.73           C  
ATOM   1239  CD1 PHE A  78     -16.532  -6.019   8.332  1.00 80.73           C  
ATOM   1240  HD1 PHE A  78     -16.598  -6.344   7.304  1.00 80.73           H  
ATOM   1241  CD2 PHE A  78     -16.682  -4.258  10.009  1.00 80.73           C  
ATOM   1242  HD2 PHE A  78     -16.872  -3.229  10.279  1.00 80.73           H  
ATOM   1243  CE1 PHE A  78     -16.221  -6.952   9.335  1.00 80.73           C  
ATOM   1244  HE1 PHE A  78     -16.072  -7.992   9.086  1.00 80.73           H  
ATOM   1245  CE2 PHE A  78     -16.361  -5.195  11.003  1.00 80.73           C  
ATOM   1246  HE2 PHE A  78     -16.355  -4.910  12.045  1.00 80.73           H  
ATOM   1247  CZ  PHE A  78     -16.113  -6.534  10.669  1.00 80.73           C  
ATOM   1248  HZ  PHE A  78     -15.879  -7.250  11.443  1.00 80.73           H  
ATOM   1249  N   VAL A  79     -15.952  -2.853   4.415  1.00 79.61           N  
ATOM   1250  H   VAL A  79     -15.613  -3.802   4.345  1.00 79.61           H  
ATOM   1251  CA  VAL A  79     -16.383  -2.194   3.174  1.00 79.61           C  
ATOM   1252  HA  VAL A  79     -17.054  -1.371   3.420  1.00 79.61           H  
ATOM   1253  C   VAL A  79     -17.169  -3.196   2.351  1.00 79.61           C  
ATOM   1254  CB  VAL A  79     -15.201  -1.615   2.378  1.00 79.61           C  
ATOM   1255  HB  VAL A  79     -14.504  -2.405   2.098  1.00 79.61           H  
ATOM   1256  O   VAL A  79     -16.703  -4.310   2.145  1.00 79.61           O  
ATOM   1257  CG1 VAL A  79     -15.702  -0.921   1.104  1.00 79.61           C  
ATOM   1258 HG11 VAL A  79     -14.892  -0.403   0.590  1.00 79.61           H  
ATOM   1259 HG12 VAL A  79     -16.119  -1.653   0.413  1.00 79.61           H  
ATOM   1260 HG13 VAL A  79     -16.477  -0.195   1.349  1.00 79.61           H  
ATOM   1261  CG2 VAL A  79     -14.461  -0.587   3.246  1.00 79.61           C  
ATOM   1262 HG21 VAL A  79     -13.871   0.090   2.628  1.00 79.61           H  
ATOM   1263 HG22 VAL A  79     -15.181   0.024   3.790  1.00 79.61           H  
ATOM   1264 HG23 VAL A  79     -13.818  -1.097   3.963  1.00 79.61           H  
ATOM   1265  N   ASP A  80     -18.378  -2.831   1.925  1.00 76.08           N  
ATOM   1266  H   ASP A  80     -18.647  -1.860   1.990  1.00 76.08           H  
ATOM   1267  CA  ASP A  80     -19.276  -3.706   1.157  1.00 76.08           C  
ATOM   1268  HA  ASP A  80     -20.260  -3.237   1.168  1.00 76.08           H  
ATOM   1269  C   ASP A  80     -19.463  -5.096   1.792  1.00 76.08           C  
ATOM   1270  CB  ASP A  80     -18.839  -3.764  -0.315  1.00 76.08           C  
ATOM   1271  HB2 ASP A  80     -19.576  -4.333  -0.882  1.00 76.08           H  
ATOM   1272  HB3 ASP A  80     -17.881  -4.279  -0.387  1.00 76.08           H  
ATOM   1273  O   ASP A  80     -19.460  -6.121   1.110  1.00 76.08           O  
ATOM   1274  CG  ASP A  80     -18.723  -2.375  -0.939  1.00 76.08           C  
ATOM   1275  OD1 ASP A  80     -19.537  -1.503  -0.561  1.00 76.08           O  
ATOM   1276  OD2 ASP A  80     -17.792  -2.197  -1.755  1.00 76.08           O  
ATOM   1277  N   LYS A  81     -19.600  -5.134   3.128  1.00 72.87           N  
ATOM   1278  H   LYS A  81     -19.572  -4.244   3.606  1.00 72.87           H  
ATOM   1279  CA  LYS A  81     -19.728  -6.363   3.939  1.00 72.87           C  
ATOM   1280  HA  LYS A  81     -19.816  -6.063   4.983  1.00 72.87           H  
ATOM   1281  C   LYS A  81     -18.498  -7.291   3.896  1.00 72.87           C  
ATOM   1282  CB  LYS A  81     -21.020  -7.119   3.573  1.00 72.87           C  
ATOM   1283  HB2 LYS A  81     -20.894  -7.580   2.593  1.00 72.87           H  
ATOM   1284  HB3 LYS A  81     -21.160  -7.916   4.303  1.00 72.87           H  
ATOM   1285  O   LYS A  81     -18.588  -8.453   4.284  1.00 72.87           O  
ATOM   1286  CG  LYS A  81     -22.301  -6.273   3.567  1.00 72.87           C  
ATOM   1287  HG2 LYS A  81     -22.554  -6.016   4.596  1.00 72.87           H  
ATOM   1288  HG3 LYS A  81     -22.166  -5.355   2.996  1.00 72.87           H  
ATOM   1289  CD  LYS A  81     -23.444  -7.069   2.927  1.00 72.87           C  
ATOM   1290  HD2 LYS A  81     -23.433  -8.083   3.328  1.00 72.87           H  
ATOM   1291  HD3 LYS A  81     -23.282  -7.127   1.850  1.00 72.87           H  
ATOM   1292  CE  LYS A  81     -24.788  -6.391   3.220  1.00 72.87           C  
ATOM   1293  HE2 LYS A  81     -24.830  -6.159   4.284  1.00 72.87           H  
ATOM   1294  HE3 LYS A  81     -24.829  -5.448   2.676  1.00 72.87           H  
ATOM   1295  NZ  LYS A  81     -25.943  -7.253   2.858  1.00 72.87           N  
ATOM   1296  HZ1 LYS A  81     -26.811  -6.779   3.059  1.00 72.87           H  
ATOM   1297  HZ2 LYS A  81     -25.926  -7.490   1.876  1.00 72.87           H  
ATOM   1298  HZ3 LYS A  81     -25.935  -8.104   3.402  1.00 72.87           H  
ATOM   1299  N   LYS A  82     -17.347  -6.795   3.442  1.00 81.29           N  
ATOM   1300  H   LYS A  82     -17.353  -5.853   3.076  1.00 81.29           H  
ATOM   1301  CA  LYS A  82     -16.061  -7.504   3.418  1.00 81.29           C  
ATOM   1302  HA  LYS A  82     -16.203  -8.551   3.685  1.00 81.29           H  
ATOM   1303  C   LYS A  82     -15.108  -6.887   4.430  1.00 81.29           C  
ATOM   1304  CB  LYS A  82     -15.461  -7.448   2.007  1.00 81.29           C  
ATOM   1305  HB2 LYS A  82     -15.333  -6.406   1.713  1.00 81.29           H  
ATOM   1306  HB3 LYS A  82     -14.478  -7.917   2.014  1.00 81.29           H  
ATOM   1307  O   LYS A  82     -15.137  -5.675   4.658  1.00 81.29           O  
ATOM   1308  CG  LYS A  82     -16.340  -8.173   0.980  1.00 81.29           C  
ATOM   1309  HG2 LYS A  82     -16.229  -9.248   1.117  1.00 81.29           H  
ATOM   1310  HG3 LYS A  82     -17.391  -7.911   1.108  1.00 81.29           H  
ATOM   1311  CD  LYS A  82     -15.922  -7.786  -0.436  1.00 81.29           C  
ATOM   1312  HD2 LYS A  82     -14.845  -7.917  -0.548  1.00 81.29           H  
ATOM   1313  HD3 LYS A  82     -16.172  -6.740  -0.611  1.00 81.29           H  
ATOM   1314  CE  LYS A  82     -16.659  -8.674  -1.433  1.00 81.29           C  
ATOM   1315  HE2 LYS A  82     -16.510  -9.714  -1.141  1.00 81.29           H  
ATOM   1316  HE3 LYS A  82     -17.725  -8.453  -1.381  1.00 81.29           H  
ATOM   1317  NZ  LYS A  82     -16.138  -8.462  -2.800  1.00 81.29           N  
ATOM   1318  HZ1 LYS A  82     -16.276  -7.503  -3.083  1.00 81.29           H  
ATOM   1319  HZ2 LYS A  82     -15.150  -8.673  -2.807  1.00 81.29           H  
ATOM   1320  HZ3 LYS A  82     -16.600  -9.084  -3.448  1.00 81.29           H  
ATOM   1321  N   VAL A  83     -14.247  -7.710   5.019  1.00 85.87           N  
ATOM   1322  H   VAL A  83     -14.253  -8.687   4.764  1.00 85.87           H  
ATOM   1323  CA  VAL A  83     -13.180  -7.229   5.903  1.00 85.87           C  
ATOM   1324  HA  VAL A  83     -13.594  -6.494   6.594  1.00 85.87           H  
ATOM   1325  C   VAL A  83     -12.114  -6.537   5.064  1.00 85.87           C  
ATOM   1326  CB  VAL A  83     -12.587  -8.377   6.737  1.00 85.87           C  
ATOM   1327  HB  VAL A  83     -12.378  -9.219   6.076  1.00 85.87           H  
ATOM   1328  O   VAL A  83     -11.630  -7.082   4.074  1.00 85.87           O  
ATOM   1329  CG1 VAL A  83     -11.293  -7.990   7.462  1.00 85.87           C  
ATOM   1330 HG11 VAL A  83     -11.446  -7.088   8.055  1.00 85.87           H  
ATOM   1331 HG12 VAL A  83     -10.494  -7.823   6.739  1.00 85.87           H  
ATOM   1332 HG13 VAL A  83     -10.979  -8.803   8.116  1.00 85.87           H  
ATOM   1333  CG2 VAL A  83     -13.597  -8.809   7.804  1.00 85.87           C  
ATOM   1334 HG21 VAL A  83     -14.556  -9.057   7.348  1.00 85.87           H  
ATOM   1335 HG22 VAL A  83     -13.218  -9.686   8.330  1.00 85.87           H  
ATOM   1336 HG23 VAL A  83     -13.739  -8.004   8.525  1.00 85.87           H  
ATOM   1337  N   ARG A  84     -11.726  -5.335   5.478  1.00 87.54           N  
ATOM   1338  H   ARG A  84     -12.202  -4.936   6.274  1.00 87.54           H  
ATOM   1339  CA  ARG A  84     -10.565  -4.622   4.960  1.00 87.54           C  
ATOM   1340  HA  ARG A  84     -10.116  -5.231   4.175  1.00 87.54           H  
ATOM   1341  C   ARG A  84      -9.537  -4.457   6.068  1.00 87.54           C  
ATOM   1342  CB  ARG A  84     -11.003  -3.290   4.341  1.00 87.54           C  
ATOM   1343  HB2 ARG A  84     -11.649  -3.501   3.489  1.00 87.54           H  
ATOM   1344  HB3 ARG A  84     -11.581  -2.730   5.075  1.00 87.54           H  
ATOM   1345  O   ARG A  84      -9.871  -3.915   7.116  1.00 87.54           O  
ATOM   1346  CG  ARG A  84      -9.800  -2.446   3.882  1.00 87.54           C  
ATOM   1347  HG2 ARG A  84      -9.238  -2.983   3.118  1.00 87.54           H  
ATOM   1348  HG3 ARG A  84      -9.140  -2.250   4.727  1.00 87.54           H  
ATOM   1349  CD  ARG A  84     -10.240  -1.093   3.329  1.00 87.54           C  
ATOM   1350  HD2 ARG A  84      -9.351  -0.488   3.155  1.00 87.54           H  
ATOM   1351  HD3 ARG A  84     -10.853  -0.594   4.080  1.00 87.54           H  
ATOM   1352  NE  ARG A  84     -10.993  -1.243   2.071  1.00 87.54           N  
ATOM   1353  HE  ARG A  84     -11.059  -2.174   1.685  1.00 87.54           H  
ATOM   1354  NH1 ARG A  84     -11.563   0.966   1.849  1.00 87.54           N  
ATOM   1355 HH11 ARG A  84     -12.120   1.682   1.405  1.00 87.54           H  
ATOM   1356 HH12 ARG A  84     -11.078   1.154   2.715  1.00 87.54           H  
ATOM   1357  NH2 ARG A  84     -12.290  -0.537   0.352  1.00 87.54           N  
ATOM   1358 HH21 ARG A  84     -12.363  -1.494   0.038  1.00 87.54           H  
ATOM   1359 HH22 ARG A  84     -12.812   0.184  -0.126  1.00 87.54           H  
ATOM   1360  CZ  ARG A  84     -11.608  -0.271   1.429  1.00 87.54           C  
ATOM   1361  N   ILE A  85      -8.298  -4.860   5.803  1.00 90.35           N  
ATOM   1362  H   ILE A  85      -8.121  -5.243   4.886  1.00 90.35           H  
ATOM   1363  CA  ILE A  85      -7.140  -4.608   6.664  1.00 90.35           C  
ATOM   1364  HA  ILE A  85      -7.487  -4.261   7.637  1.00 90.35           H  
ATOM   1365  C   ILE A  85      -6.295  -3.500   6.041  1.00 90.35           C  
ATOM   1366  CB  ILE A  85      -6.310  -5.888   6.911  1.00 90.35           C  
ATOM   1367  HB  ILE A  85      -6.011  -6.304   5.949  1.00 90.35           H  
ATOM   1368  O   ILE A  85      -5.843  -3.612   4.897  1.00 90.35           O  
ATOM   1369  CG1 ILE A  85      -7.147  -6.937   7.672  1.00 90.35           C  
ATOM   1370 HG12 ILE A  85      -7.328  -6.571   8.683  1.00 90.35           H  
ATOM   1371 HG13 ILE A  85      -8.110  -7.075   7.182  1.00 90.35           H  
ATOM   1372  CG2 ILE A  85      -5.039  -5.554   7.721  1.00 90.35           C  
ATOM   1373 HG21 ILE A  85      -4.395  -4.868   7.171  1.00 90.35           H  
ATOM   1374 HG22 ILE A  85      -4.451  -6.454   7.904  1.00 90.35           H  
ATOM   1375 HG23 ILE A  85      -5.308  -5.105   8.676  1.00 90.35           H  
ATOM   1376  CD1 ILE A  85      -6.472  -8.309   7.774  1.00 90.35           C  
ATOM   1377 HD11 ILE A  85      -7.169  -9.020   8.218  1.00 90.35           H  
ATOM   1378 HD12 ILE A  85      -6.182  -8.658   6.783  1.00 90.35           H  
ATOM   1379 HD13 ILE A  85      -5.592  -8.262   8.415  1.00 90.35           H  
ATOM   1380  N   GLU A  86      -6.049  -2.457   6.824  1.00 89.93           N  
ATOM   1381  H   GLU A  86      -6.485  -2.434   7.735  1.00 89.93           H  
ATOM   1382  CA  GLU A  86      -5.017  -1.462   6.574  1.00 89.93           C  
ATOM   1383  HA  GLU A  86      -4.673  -1.557   5.544  1.00 89.93           H  
ATOM   1384  C   GLU A  86      -3.839  -1.735   7.511  1.00 89.93           C  
ATOM   1385  CB  GLU A  86      -5.566  -0.037   6.725  1.00 89.93           C  
ATOM   1386  HB2 GLU A  86      -4.763   0.660   6.486  1.00 89.93           H  
ATOM   1387  HB3 GLU A  86      -5.886   0.131   7.753  1.00 89.93           H  
ATOM   1388  O   GLU A  86      -4.011  -1.812   8.726  1.00 89.93           O  
ATOM   1389  CG  GLU A  86      -6.750   0.206   5.771  1.00 89.93           C  
ATOM   1390  HG2 GLU A  86      -7.623  -0.337   6.134  1.00 89.93           H  
ATOM   1391  HG3 GLU A  86      -6.495  -0.201   4.793  1.00 89.93           H  
ATOM   1392  CD  GLU A  86      -7.121   1.686   5.608  1.00 89.93           C  
ATOM   1393  OE1 GLU A  86      -7.723   2.006   4.548  1.00 89.93           O  
ATOM   1394  OE2 GLU A  86      -6.770   2.496   6.492  1.00 89.93           O  
ATOM   1395  N   SER A  87      -2.641  -1.916   6.954  1.00 87.66           N  
ATOM   1396  H   SER A  87      -2.567  -1.872   5.947  1.00 87.66           H  
ATOM   1397  CA  SER A  87      -1.444  -2.222   7.744  1.00 87.66           C  
ATOM   1398  HA  SER A  87      -1.683  -2.139   8.805  1.00 87.66           H  
ATOM   1399  C   SER A  87      -0.293  -1.278   7.410  1.00 87.66           C  
ATOM   1400  CB  SER A  87      -0.979  -3.658   7.511  1.00 87.66           C  
ATOM   1401  HB2 SER A  87      -1.792  -4.355   7.713  1.00 87.66           H  
ATOM   1402  HB3 SER A  87      -0.645  -3.779   6.481  1.00 87.66           H  
ATOM   1403  O   SER A  87       0.042  -1.149   6.230  1.00 87.66           O  
ATOM   1404  OG  SER A  87       0.094  -3.889   8.399  1.00 87.66           O  
ATOM   1405  HG  SER A  87       0.772  -4.429   7.986  1.00 87.66           H  
ATOM   1406  N   PRO A  88       0.378  -0.658   8.395  1.00 83.29           N  
ATOM   1407  CA  PRO A  88       1.620   0.072   8.146  1.00 83.29           C  
ATOM   1408  HA  PRO A  88       1.529   0.703   7.262  1.00 83.29           H  
ATOM   1409  C   PRO A  88       2.822  -0.864   7.945  1.00 83.29           C  
ATOM   1410  CB  PRO A  88       1.791   0.957   9.381  1.00 83.29           C  
ATOM   1411  HB2 PRO A  88       2.836   1.195   9.579  1.00 83.29           H  
ATOM   1412  HB3 PRO A  88       1.214   1.874   9.253  1.00 83.29           H  
ATOM   1413  O   PRO A  88       3.862  -0.429   7.457  1.00 83.29           O  
ATOM   1414  CG  PRO A  88       1.174   0.122  10.503  1.00 83.29           C  
ATOM   1415  HG2 PRO A  88       1.908  -0.595  10.870  1.00 83.29           H  
ATOM   1416  HG3 PRO A  88       0.811   0.751  11.317  1.00 83.29           H  
ATOM   1417  CD  PRO A  88       0.030  -0.621   9.813  1.00 83.29           C  
ATOM   1418  HD2 PRO A  88      -0.066  -1.623  10.231  1.00 83.29           H  
ATOM   1419  HD3 PRO A  88      -0.901  -0.069   9.947  1.00 83.29           H  
ATOM   1420  N   CYS A  89       2.702  -2.139   8.320  1.00 79.45           N  
ATOM   1421  H   CYS A  89       1.816  -2.460   8.681  1.00 79.45           H  
ATOM   1422  CA  CYS A  89       3.831  -3.053   8.446  1.00 79.45           C  
ATOM   1423  HA  CYS A  89       4.661  -2.695   7.836  1.00 79.45           H  
ATOM   1424  C   CYS A  89       3.523  -4.477   7.955  1.00 79.45           C  
ATOM   1425  CB  CYS A  89       4.278  -3.014   9.913  1.00 79.45           C  
ATOM   1426  HB2 CYS A  89       5.194  -3.596  10.010  1.00 79.45           H  
ATOM   1427  HB3 CYS A  89       4.500  -1.985  10.198  1.00 79.45           H  
ATOM   1428  O   CYS A  89       2.428  -4.765   7.456  1.00 79.45           O  
ATOM   1429  SG  CYS A  89       2.993  -3.683  11.012  1.00 79.45           S  
ATOM   1430  HG  CYS A  89       3.796  -4.059  12.011  1.00 79.45           H  
ATOM   1431  N   TYR A  90       4.512  -5.366   8.075  1.00 78.71           N  
ATOM   1432  H   TYR A  90       5.368  -5.090   8.535  1.00 78.71           H  
ATOM   1433  CA  TYR A  90       4.367  -6.766   7.702  1.00 78.71           C  
ATOM   1434  HA  TYR A  90       3.956  -6.828   6.695  1.00 78.71           H  
ATOM   1435  C   TYR A  90       3.401  -7.463   8.631  1.00 78.71           C  
ATOM   1436  CB  TYR A  90       5.703  -7.516   7.760  1.00 78.71           C  
ATOM   1437  HB2 TYR A  90       6.449  -7.033   7.129  1.00 78.71           H  
ATOM   1438  HB3 TYR A  90       6.085  -7.441   8.778  1.00 78.71           H  
ATOM   1439  O   TYR A  90       3.544  -7.388   9.855  1.00 78.71           O  
ATOM   1440  CG  TYR A  90       5.611  -8.989   7.382  1.00 78.71           C  
ATOM   1441  CD1 TYR A  90       6.160  -9.957   8.240  1.00 78.71           C  
ATOM   1442  HD1 TYR A  90       6.671  -9.654   9.143  1.00 78.71           H  
ATOM   1443  CD2 TYR A  90       4.939  -9.413   6.219  1.00 78.71           C  
ATOM   1444  HD2 TYR A  90       4.405  -8.697   5.613  1.00 78.71           H  
ATOM   1445  CE1 TYR A  90       6.068 -11.324   7.922  1.00 78.71           C  
ATOM   1446  HE1 TYR A  90       6.506 -12.053   8.588  1.00 78.71           H  
ATOM   1447  CE2 TYR A  90       4.883 -10.774   5.868  1.00 78.71           C  
ATOM   1448  HE2 TYR A  90       4.356 -11.098   4.983  1.00 78.71           H  
ATOM   1449  OH  TYR A  90       5.383 -13.054   6.409  1.00 78.71           O  
ATOM   1450  HH  TYR A  90       5.763 -13.591   7.108  1.00 78.71           H  
ATOM   1451  CZ  TYR A  90       5.450 -11.734   6.722  1.00 78.71           C  
ATOM   1452  N   TYR A  91       2.487  -8.216   8.034  1.00 86.01           N  
ATOM   1453  H   TYR A  91       2.450  -8.270   7.026  1.00 86.01           H  
ATOM   1454  CA  TYR A  91       1.714  -9.186   8.766  1.00 86.01           C  
ATOM   1455  HA  TYR A  91       2.330  -9.482   9.616  1.00 86.01           H  
ATOM   1456  C   TYR A  91       1.449 -10.434   7.933  1.00 86.01           C  
ATOM   1457  CB  TYR A  91       0.425  -8.554   9.290  1.00 86.01           C  
ATOM   1458  HB2 TYR A  91       0.016  -9.203  10.065  1.00 86.01           H  
ATOM   1459  HB3 TYR A  91       0.659  -7.601   9.764  1.00 86.01           H  
ATOM   1460  O   TYR A  91       1.439 -10.392   6.702  1.00 86.01           O  
ATOM   1461  CG  TYR A  91      -0.631  -8.338   8.225  1.00 86.01           C  
ATOM   1462  CD1 TYR A  91      -0.524  -7.263   7.322  1.00 86.01           C  
ATOM   1463  HD1 TYR A  91       0.317  -6.588   7.392  1.00 86.01           H  
ATOM   1464  CD2 TYR A  91      -1.729  -9.215   8.154  1.00 86.01           C  
ATOM   1465  HD2 TYR A  91      -1.817 -10.033   8.853  1.00 86.01           H  
ATOM   1466  CE1 TYR A  91      -1.502  -7.082   6.327  1.00 86.01           C  
ATOM   1467  HE1 TYR A  91      -1.415  -6.260   5.631  1.00 86.01           H  
ATOM   1468  CE2 TYR A  91      -2.716  -9.025   7.172  1.00 86.01           C  
ATOM   1469  HE2 TYR A  91      -3.562  -9.691   7.100  1.00 86.01           H  
ATOM   1470  OH  TYR A  91      -3.546  -7.850   5.290  1.00 86.01           O  
ATOM   1471  HH  TYR A  91      -3.263  -7.301   4.554  1.00 86.01           H  
ATOM   1472  CZ  TYR A  91      -2.595  -7.974   6.248  1.00 86.01           C  
ATOM   1473  N   ASN A  92       1.214 -11.538   8.628  1.00 85.53           N  
ATOM   1474  H   ASN A  92       1.256 -11.475   9.635  1.00 85.53           H  
ATOM   1475  CA  ASN A  92       0.725 -12.773   8.048  1.00 85.53           C  
ATOM   1476  HA  ASN A  92       0.330 -12.564   7.054  1.00 85.53           H  
ATOM   1477  C   ASN A  92      -0.415 -13.316   8.908  1.00 85.53           C  
ATOM   1478  CB  ASN A  92       1.876 -13.777   7.911  1.00 85.53           C  
ATOM   1479  HB2 ASN A  92       2.688 -13.323   7.343  1.00 85.53           H  
ATOM   1480  HB3 ASN A  92       2.241 -14.049   8.901  1.00 85.53           H  
ATOM   1481  O   ASN A  92      -0.321 -13.338  10.136  1.00 85.53           O  
ATOM   1482  CG  ASN A  92       1.429 -15.022   7.167  1.00 85.53           C  
ATOM   1483  ND2 ASN A  92       1.907 -16.182   7.551  1.00 85.53           N  
ATOM   1484 HD21 ASN A  92       1.482 -16.985   7.112  1.00 85.53           H  
ATOM   1485 HD22 ASN A  92       2.488 -16.252   8.375  1.00 85.53           H  
ATOM   1486  OD1 ASN A  92       0.634 -14.970   6.244  1.00 85.53           O  
ATOM   1487  N   LEU A  93      -1.471 -13.765   8.245  1.00 88.23           N  
ATOM   1488  H   LEU A  93      -1.394 -13.835   7.240  1.00 88.23           H  
ATOM   1489  CA  LEU A  93      -2.605 -14.440   8.860  1.00 88.23           C  
ATOM   1490  HA  LEU A  93      -2.659 -14.216   9.926  1.00 88.23           H  
ATOM   1491  C   LEU A  93      -2.394 -15.945   8.688  1.00 88.23           C  
ATOM   1492  CB  LEU A  93      -3.899 -13.973   8.167  1.00 88.23           C  
ATOM   1493  HB2 LEU A  93      -3.848 -14.318   7.135  1.00 88.23           H  
ATOM   1494  HB3 LEU A  93      -4.749 -14.456   8.649  1.00 88.23           H  
ATOM   1495  O   LEU A  93      -2.012 -16.379   7.598  1.00 88.23           O  
ATOM   1496  CG  LEU A  93      -4.141 -12.456   8.100  1.00 88.23           C  
ATOM   1497  HG  LEU A  93      -3.313 -11.984   7.569  1.00 88.23           H  
ATOM   1498  CD1 LEU A  93      -5.424 -12.186   7.314  1.00 88.23           C  
ATOM   1499 HD11 LEU A  93      -6.262 -12.706   7.777  1.00 88.23           H  
ATOM   1500 HD12 LEU A  93      -5.629 -11.116   7.282  1.00 88.23           H  
ATOM   1501 HD13 LEU A  93      -5.313 -12.548   6.292  1.00 88.23           H  
ATOM   1502  CD2 LEU A  93      -4.269 -11.808   9.473  1.00 88.23           C  
ATOM   1503 HD21 LEU A  93      -3.391 -12.048  10.072  1.00 88.23           H  
ATOM   1504 HD22 LEU A  93      -5.164 -12.176   9.974  1.00 88.23           H  
ATOM   1505 HD23 LEU A  93      -4.344 -10.726   9.367  1.00 88.23           H  
ATOM   1506  N   ASP A  94      -2.644 -16.748   9.719  1.00 89.74           N  
ATOM   1507  H   ASP A  94      -2.930 -16.373  10.612  1.00 89.74           H  
ATOM   1508  CA  ASP A  94      -2.732 -18.193   9.509  1.00 89.74           C  
ATOM   1509  HA  ASP A  94      -1.849 -18.489   8.943  1.00 89.74           H  
ATOM   1510  C   ASP A  94      -3.948 -18.564   8.632  1.00 89.74           C  
ATOM   1511  CB  ASP A  94      -2.654 -18.957  10.844  1.00 89.74           C  
ATOM   1512  HB2 ASP A  94      -2.389 -19.990  10.619  1.00 89.74           H  
ATOM   1513  HB3 ASP A  94      -1.842 -18.540  11.440  1.00 89.74           H  
ATOM   1514  O   ASP A  94      -4.833 -17.746   8.370  1.00 89.74           O  
ATOM   1515  CG  ASP A  94      -3.932 -18.981  11.684  1.00 89.74           C  
ATOM   1516  OD1 ASP A  94      -5.008 -18.588  11.200  1.00 89.74           O  
ATOM   1517  OD2 ASP A  94      -3.866 -19.465  12.829  1.00 89.74           O  
ATOM   1518  N   GLU A  95      -3.998 -19.807   8.151  1.00 87.41           N  
ATOM   1519  H   GLU A  95      -3.241 -20.442   8.359  1.00 87.41           H  
ATOM   1520  CA  GLU A  95      -5.053 -20.255   7.229  1.00 87.41           C  
ATOM   1521  HA  GLU A  95      -5.072 -19.599   6.358  1.00 87.41           H  
ATOM   1522  C   GLU A  95      -6.463 -20.187   7.839  1.00 87.41           C  
ATOM   1523  CB  GLU A  95      -4.738 -21.688   6.762  1.00 87.41           C  
ATOM   1524  HB2 GLU A  95      -4.626 -22.335   7.632  1.00 87.41           H  
ATOM   1525  HB3 GLU A  95      -5.577 -22.062   6.176  1.00 87.41           H  
ATOM   1526  O   GLU A  95      -7.440 -19.899   7.144  1.00 87.41           O  
ATOM   1527  CG  GLU A  95      -3.460 -21.773   5.906  1.00 87.41           C  
ATOM   1528  HG2 GLU A  95      -2.600 -21.524   6.528  1.00 87.41           H  
ATOM   1529  HG3 GLU A  95      -3.335 -22.800   5.565  1.00 87.41           H  
ATOM   1530  CD  GLU A  95      -3.518 -20.835   4.689  1.00 87.41           C  
ATOM   1531  OE1 GLU A  95      -2.545 -20.069   4.469  1.00 87.41           O  
ATOM   1532  OE2 GLU A  95      -4.568 -20.814   4.019  1.00 87.41           O  
ATOM   1533  N   ASN A  96      -6.579 -20.387   9.154  1.00 89.38           N  
ATOM   1534  H   ASN A  96      -5.732 -20.428   9.703  1.00 89.38           H  
ATOM   1535  CA  ASN A  96      -7.854 -20.284   9.857  1.00 89.38           C  
ATOM   1536  HA  ASN A  96      -8.611 -20.856   9.319  1.00 89.38           H  
ATOM   1537  C   ASN A  96      -8.338 -18.831   9.896  1.00 89.38           C  
ATOM   1538  CB  ASN A  96      -7.689 -20.861  11.271  1.00 89.38           C  
ATOM   1539  HB2 ASN A  96      -8.534 -20.551  11.886  1.00 89.38           H  
ATOM   1540  HB3 ASN A  96      -6.785 -20.458  11.728  1.00 89.38           H  
ATOM   1541  O   ASN A  96      -9.486 -18.549   9.561  1.00 89.38           O  
ATOM   1542  CG  ASN A  96      -7.643 -22.375  11.309  1.00 89.38           C  
ATOM   1543  ND2 ASN A  96      -6.999 -22.931  12.308  1.00 89.38           N  
ATOM   1544 HD21 ASN A  96      -6.949 -23.940  12.320  1.00 89.38           H  
ATOM   1545 HD22 ASN A  96      -6.513 -22.356  12.981  1.00 89.38           H  
ATOM   1546  OD1 ASN A  96      -8.228 -23.075  10.497  1.00 89.38           O  
ATOM   1547  N   LEU A  97      -7.461 -17.898  10.260  1.00 89.85           N  
ATOM   1548  H   LEU A  97      -6.525 -18.191  10.501  1.00 89.85           H  
ATOM   1549  CA  LEU A  97      -7.761 -16.479  10.353  1.00 89.85           C  
ATOM   1550  HA  LEU A  97      -8.684 -16.377  10.925  1.00 89.85           H  
ATOM   1551  C   LEU A  97      -8.002 -15.872   8.972  1.00 89.85           C  
ATOM   1552  CB  LEU A  97      -6.623 -15.783  11.113  1.00 89.85           C  
ATOM   1553  HB2 LEU A  97      -5.708 -15.864  10.527  1.00 89.85           H  
ATOM   1554  HB3 LEU A  97      -6.459 -16.310  12.053  1.00 89.85           H  
ATOM   1555  O   LEU A  97      -8.937 -15.090   8.828  1.00 89.85           O  
ATOM   1556  CG  LEU A  97      -6.886 -14.303  11.435  1.00 89.85           C  
ATOM   1557  HG  LEU A  97      -6.988 -13.747  10.503  1.00 89.85           H  
ATOM   1558  CD1 LEU A  97      -8.139 -14.081  12.289  1.00 89.85           C  
ATOM   1559 HD11 LEU A  97      -9.033 -14.393  11.749  1.00 89.85           H  
ATOM   1560 HD12 LEU A  97      -8.064 -14.648  13.216  1.00 89.85           H  
ATOM   1561 HD13 LEU A  97      -8.237 -13.023  12.533  1.00 89.85           H  
ATOM   1562  CD2 LEU A  97      -5.689 -13.748  12.204  1.00 89.85           C  
ATOM   1563 HD21 LEU A  97      -5.575 -14.284  13.147  1.00 89.85           H  
ATOM   1564 HD22 LEU A  97      -4.779 -13.888  11.621  1.00 89.85           H  
ATOM   1565 HD23 LEU A  97      -5.831 -12.686  12.404  1.00 89.85           H  
ATOM   1566  N   LYS A  98      -7.249 -16.276   7.938  1.00 88.92           N  
ATOM   1567  H   LYS A  98      -6.482 -16.904   8.131  1.00 88.92           H  
ATOM   1568  CA  LYS A  98      -7.552 -15.930   6.537  1.00 88.92           C  
ATOM   1569  HA  LYS A  98      -7.455 -14.855   6.389  1.00 88.92           H  
ATOM   1570  C   LYS A  98      -8.988 -16.301   6.185  1.00 88.92           C  
ATOM   1571  CB  LYS A  98      -6.616 -16.671   5.574  1.00 88.92           C  
ATOM   1572  HB2 LYS A  98      -7.045 -16.639   4.573  1.00 88.92           H  
ATOM   1573  HB3 LYS A  98      -6.550 -17.718   5.868  1.00 88.92           H  
ATOM   1574  O   LYS A  98      -9.743 -15.444   5.732  1.00 88.92           O  
ATOM   1575  CG  LYS A  98      -5.212 -16.076   5.496  1.00 88.92           C  
ATOM   1576  HG2 LYS A  98      -5.261 -15.028   5.200  1.00 88.92           H  
ATOM   1577  HG3 LYS A  98      -4.730 -16.169   6.469  1.00 88.92           H  
ATOM   1578  CD  LYS A  98      -4.411 -16.871   4.466  1.00 88.92           C  
ATOM   1579  HD2 LYS A  98      -4.837 -16.723   3.474  1.00 88.92           H  
ATOM   1580  HD3 LYS A  98      -4.484 -17.930   4.714  1.00 88.92           H  
ATOM   1581  CE  LYS A  98      -2.938 -16.474   4.463  1.00 88.92           C  
ATOM   1582  HE2 LYS A  98      -2.577 -16.474   5.492  1.00 88.92           H  
ATOM   1583  HE3 LYS A  98      -2.828 -15.470   4.054  1.00 88.92           H  
ATOM   1584  NZ  LYS A  98      -2.169 -17.462   3.675  1.00 88.92           N  
ATOM   1585  HZ1 LYS A  98      -2.315 -18.388   4.052  1.00 88.92           H  
ATOM   1586  HZ2 LYS A  98      -1.176 -17.279   3.702  1.00 88.92           H  
ATOM   1587  HZ3 LYS A  98      -2.502 -17.521   2.724  1.00 88.92           H  
ATOM   1588  N   LYS A  99      -9.388 -17.542   6.478  1.00 86.73           N  
ATOM   1589  H   LYS A  99      -8.694 -18.184   6.833  1.00 86.73           H  
ATOM   1590  CA  LYS A  99     -10.752 -18.031   6.254  1.00 86.73           C  
ATOM   1591  HA  LYS A  99     -10.995 -17.901   5.199  1.00 86.73           H  
ATOM   1592  C   LYS A  99     -11.790 -17.221   7.038  1.00 86.73           C  
ATOM   1593  CB  LYS A  99     -10.789 -19.529   6.587  1.00 86.73           C  
ATOM   1594  HB2 LYS A  99     -10.101 -20.053   5.924  1.00 86.73           H  
ATOM   1595  HB3 LYS A  99     -10.448 -19.682   7.611  1.00 86.73           H  
ATOM   1596  O   LYS A  99     -12.777 -16.788   6.449  1.00 86.73           O  
ATOM   1597  CG  LYS A  99     -12.187 -20.141   6.440  1.00 86.73           C  
ATOM   1598  HG2 LYS A  99     -12.503 -20.094   5.398  1.00 86.73           H  
ATOM   1599  HG3 LYS A  99     -12.899 -19.591   7.055  1.00 86.73           H  
ATOM   1600  CD  LYS A  99     -12.168 -21.594   6.919  1.00 86.73           C  
ATOM   1601  HD2 LYS A  99     -11.503 -22.180   6.284  1.00 86.73           H  
ATOM   1602  HD3 LYS A  99     -11.798 -21.620   7.944  1.00 86.73           H  
ATOM   1603  CE  LYS A  99     -13.587 -22.165   6.870  1.00 86.73           C  
ATOM   1604  HE2 LYS A  99     -14.256 -21.458   7.362  1.00 86.73           H  
ATOM   1605  HE3 LYS A  99     -13.897 -22.252   5.828  1.00 86.73           H  
ATOM   1606  NZ  LYS A  99     -13.657 -23.477   7.557  1.00 86.73           N  
ATOM   1607  HZ1 LYS A  99     -13.035 -24.142   7.121  1.00 86.73           H  
ATOM   1608  HZ2 LYS A  99     -14.601 -23.836   7.549  1.00 86.73           H  
ATOM   1609  HZ3 LYS A  99     -13.381 -23.370   8.522  1.00 86.73           H  
ATOM   1610  N   TYR A 100     -11.583 -16.989   8.336  1.00 86.52           N  
ATOM   1611  H   TYR A 100     -10.770 -17.398   8.774  1.00 86.52           H  
ATOM   1612  CA  TYR A 100     -12.538 -16.244   9.172  1.00 86.52           C  
ATOM   1613  HA  TYR A 100     -13.536 -16.649   9.003  1.00 86.52           H  
ATOM   1614  C   TYR A 100     -12.620 -14.753   8.827  1.00 86.52           C  
ATOM   1615  CB  TYR A 100     -12.199 -16.403  10.660  1.00 86.52           C  
ATOM   1616  HB2 TYR A 100     -12.934 -15.847  11.243  1.00 86.52           H  
ATOM   1617  HB3 TYR A 100     -11.228 -15.938  10.837  1.00 86.52           H  
ATOM   1618  O   TYR A 100     -13.648 -14.134   9.086  1.00 86.52           O  
ATOM   1619  CG  TYR A 100     -12.171 -17.825  11.190  1.00 86.52           C  
ATOM   1620  CD1 TYR A 100     -13.189 -18.747  10.867  1.00 86.52           C  
ATOM   1621  HD1 TYR A 100     -14.030 -18.435  10.266  1.00 86.52           H  
ATOM   1622  CD2 TYR A 100     -11.120 -18.214  12.040  1.00 86.52           C  
ATOM   1623  HD2 TYR A 100     -10.353 -17.504  12.314  1.00 86.52           H  
ATOM   1624  CE1 TYR A 100     -13.108 -20.079  11.325  1.00 86.52           C  
ATOM   1625  HE1 TYR A 100     -13.875 -20.798  11.078  1.00 86.52           H  
ATOM   1626  CE2 TYR A 100     -11.041 -19.534  12.509  1.00 86.52           C  
ATOM   1627  HE2 TYR A 100     -10.227 -19.817  13.161  1.00 86.52           H  
ATOM   1628  OH  TYR A 100     -11.856 -21.765  12.511  1.00 86.52           O  
ATOM   1629  HH  TYR A 100     -11.019 -21.847  12.974  1.00 86.52           H  
ATOM   1630  CZ  TYR A 100     -12.008 -20.477  12.114  1.00 86.52           C  
ATOM   1631  N   LEU A 101     -11.563 -14.189   8.234  1.00 87.27           N  
ATOM   1632  H   LEU A 101     -10.722 -14.742   8.151  1.00 87.27           H  
ATOM   1633  CA  LEU A 101     -11.505 -12.817   7.726  1.00 87.27           C  
ATOM   1634  HA  LEU A 101     -12.291 -12.236   8.208  1.00 87.27           H  
ATOM   1635  C   LEU A 101     -11.789 -12.713   6.214  1.00 87.27           C  
ATOM   1636  CB  LEU A 101     -10.168 -12.173   8.108  1.00 87.27           C  
ATOM   1637  HB2 LEU A 101      -9.369 -12.766   7.664  1.00 87.27           H  
ATOM   1638  HB3 LEU A 101     -10.160 -11.170   7.680  1.00 87.27           H  
ATOM   1639  O   LEU A 101     -11.731 -11.621   5.652  1.00 87.27           O  
ATOM   1640  CG  LEU A 101      -9.866 -12.041   9.605  1.00 87.27           C  
ATOM   1641  HG  LEU A 101      -9.788 -13.029  10.058  1.00 87.27           H  
ATOM   1642  CD1 LEU A 101      -8.545 -11.293   9.789  1.00 87.27           C  
ATOM   1643 HD11 LEU A 101      -8.637 -10.276   9.409  1.00 87.27           H  
ATOM   1644 HD12 LEU A 101      -8.288 -11.256  10.848  1.00 87.27           H  
ATOM   1645 HD13 LEU A 101      -7.752 -11.815   9.255  1.00 87.27           H  
ATOM   1646  CD2 LEU A 101     -10.935 -11.255  10.347  1.00 87.27           C  
ATOM   1647 HD21 LEU A 101     -11.890 -11.777  10.282  1.00 87.27           H  
ATOM   1648 HD22 LEU A 101     -10.650 -11.180  11.397  1.00 87.27           H  
ATOM   1649 HD23 LEU A 101     -11.037 -10.254   9.926  1.00 87.27           H  
ATOM   1650  N   GLY A 102     -12.181 -13.814   5.563  1.00 85.20           N  
ATOM   1651  H   GLY A 102     -12.204 -14.689   6.067  1.00 85.20           H  
ATOM   1652  CA  GLY A 102     -12.654 -13.809   4.178  1.00 85.20           C  
ATOM   1653  HA2 GLY A 102     -13.436 -13.059   4.065  1.00 85.20           H  
ATOM   1654  HA3 GLY A 102     -13.074 -14.790   3.956  1.00 85.20           H  
ATOM   1655  C   GLY A 102     -11.558 -13.527   3.150  1.00 85.20           C  
ATOM   1656  O   GLY A 102     -11.852 -13.054   2.050  1.00 85.20           O  
ATOM   1657  N   PHE A 103     -10.298 -13.788   3.495  1.00 83.89           N  
ATOM   1658  H   PHE A 103     -10.142 -14.217   4.396  1.00 83.89           H  
ATOM   1659  CA  PHE A 103      -9.155 -13.694   2.594  1.00 83.89           C  
ATOM   1660  HA  PHE A 103      -9.376 -12.990   1.791  1.00 83.89           H  
ATOM   1661  C   PHE A 103      -8.884 -15.065   1.968  1.00 83.89           C  
ATOM   1662  CB  PHE A 103      -7.927 -13.165   3.352  1.00 83.89           C  
ATOM   1663  HB2 PHE A 103      -7.068 -13.196   2.681  1.00 83.89           H  
ATOM   1664  HB3 PHE A 103      -7.708 -13.829   4.188  1.00 83.89           H  
ATOM   1665  O   PHE A 103      -8.420 -15.972   2.651  1.00 83.89           O  
ATOM   1666  CG  PHE A 103      -8.077 -11.745   3.860  1.00 83.89           C  
ATOM   1667  CD1 PHE A 103      -7.971 -10.661   2.970  1.00 83.89           C  
ATOM   1668  HD1 PHE A 103      -7.776 -10.842   1.923  1.00 83.89           H  
ATOM   1669  CD2 PHE A 103      -8.316 -11.500   5.221  1.00 83.89           C  
ATOM   1670  HD2 PHE A 103      -8.365 -12.337   5.901  1.00 83.89           H  
ATOM   1671  CE1 PHE A 103      -8.119  -9.345   3.439  1.00 83.89           C  
ATOM   1672  HE1 PHE A 103      -8.044  -8.518   2.748  1.00 83.89           H  
ATOM   1673  CE2 PHE A 103      -8.477 -10.183   5.688  1.00 83.89           C  
ATOM   1674  HE2 PHE A 103      -8.657  -9.993   6.736  1.00 83.89           H  
ATOM   1675  CZ  PHE A 103      -8.387  -9.104   4.795  1.00 83.89           C  
ATOM   1676  HZ  PHE A 103      -8.518  -8.091   5.147  1.00 83.89           H  
ATOM   1677  N   LYS A 104      -9.154 -15.216   0.665  1.00 72.95           N  
ATOM   1678  H   LYS A 104      -9.638 -14.472   0.182  1.00 72.95           H  
ATOM   1679  CA  LYS A 104      -8.692 -16.379  -0.115  1.00 72.95           C  
ATOM   1680  HA  LYS A 104      -8.745 -17.277   0.501  1.00 72.95           H  
ATOM   1681  C   LYS A 104      -7.218 -16.244  -0.489  1.00 72.95           C  
ATOM   1682  CB  LYS A 104      -9.571 -16.575  -1.355  1.00 72.95           C  
ATOM   1683  HB2 LYS A 104      -9.064 -17.243  -2.050  1.00 72.95           H  
ATOM   1684  HB3 LYS A 104      -9.731 -15.617  -1.851  1.00 72.95           H  
ATOM   1685  O   LYS A 104      -6.437 -17.141  -0.210  1.00 72.95           O  
ATOM   1686  CG  LYS A 104     -10.910 -17.205  -0.962  1.00 72.95           C  
ATOM   1687  HG2 LYS A 104     -10.727 -18.207  -0.575  1.00 72.95           H  
ATOM   1688  HG3 LYS A 104     -11.385 -16.611  -0.180  1.00 72.95           H  
ATOM   1689  CD  LYS A 104     -11.852 -17.283  -2.163  1.00 72.95           C  
ATOM   1690  HD2 LYS A 104     -11.358 -17.784  -2.996  1.00 72.95           H  
ATOM   1691  HD3 LYS A 104     -12.119 -16.269  -2.459  1.00 72.95           H  
ATOM   1692  CE  LYS A 104     -13.095 -18.070  -1.747  1.00 72.95           C  
ATOM   1693  HE2 LYS A 104     -12.945 -19.119  -2.004  1.00 72.95           H  
ATOM   1694  HE3 LYS A 104     -13.205 -17.999  -0.665  1.00 72.95           H  
ATOM   1695  NZ  LYS A 104     -14.319 -17.534  -2.373  1.00 72.95           N  
ATOM   1696  HZ1 LYS A 104     -15.089 -18.180  -2.273  1.00 72.95           H  
ATOM   1697  HZ2 LYS A 104     -14.588 -16.716  -1.846  1.00 72.95           H  
ATOM   1698  HZ3 LYS A 104     -14.169 -17.271  -3.337  1.00 72.95           H  
ATOM   1699  N   ASP A 105      -6.853 -15.075  -1.011  1.00 68.69           N  
ATOM   1700  H   ASP A 105      -7.572 -14.387  -1.186  1.00 68.69           H  
ATOM   1701  CA  ASP A 105      -5.482 -14.676  -1.320  1.00 68.69           C  
ATOM   1702  HA  ASP A 105      -4.785 -15.380  -0.866  1.00 68.69           H  
ATOM   1703  C   ASP A 105      -5.221 -13.276  -0.746  1.00 68.69           C  
ATOM   1704  CB  ASP A 105      -5.250 -14.695  -2.839  1.00 68.69           C  
ATOM   1705  HB2 ASP A 105      -5.938 -13.997  -3.314  1.00 68.69           H  
ATOM   1706  HB3 ASP A 105      -4.235 -14.354  -3.042  1.00 68.69           H  
ATOM   1707  O   ASP A 105      -6.108 -12.415  -0.749  1.00 68.69           O  
ATOM   1708  CG  ASP A 105      -5.426 -16.090  -3.447  1.00 68.69           C  
ATOM   1709  OD1 ASP A 105      -4.718 -17.009  -2.986  1.00 68.69           O  
ATOM   1710  OD2 ASP A 105      -6.263 -16.210  -4.371  1.00 68.69           O  
ATOM   1711  N   LEU A 106      -4.006 -13.030  -0.250  1.00 70.91           N  
ATOM   1712  H   LEU A 106      -3.301 -13.747  -0.340  1.00 70.91           H  
ATOM   1713  CA  LEU A 106      -3.578 -11.711   0.220  1.00 70.91           C  
ATOM   1714  HA  LEU A 106      -4.447 -11.073   0.381  1.00 70.91           H  
ATOM   1715  C   LEU A 106      -2.728 -11.047  -0.862  1.00 70.91           C  
ATOM   1716  CB  LEU A 106      -2.812 -11.830   1.555  1.00 70.91           C  
ATOM   1717  HB2 LEU A 106      -2.287 -10.894   1.742  1.00 70.91           H  
ATOM   1718  HB3 LEU A 106      -2.056 -12.608   1.447  1.00 70.91           H  
ATOM   1719  O   LEU A 106      -1.540 -11.325  -0.977  1.00 70.91           O  
ATOM   1720  CG  LEU A 106      -3.690 -12.143   2.780  1.00 70.91           C  
ATOM   1721  HG  LEU A 106      -4.316 -13.010   2.573  1.00 70.91           H  
ATOM   1722  CD1 LEU A 106      -2.800 -12.466   3.983  1.00 70.91           C  
ATOM   1723 HD11 LEU A 106      -2.136 -13.296   3.739  1.00 70.91           H  
ATOM   1724 HD12 LEU A 106      -3.418 -12.744   4.836  1.00 70.91           H  
ATOM   1725 HD13 LEU A 106      -2.195 -11.597   4.242  1.00 70.91           H  
ATOM   1726  CD2 LEU A 106      -4.578 -10.957   3.167  1.00 70.91           C  
ATOM   1727 HD21 LEU A 106      -3.964 -10.081   3.380  1.00 70.91           H  
ATOM   1728 HD22 LEU A 106      -5.268 -10.726   2.355  1.00 70.91           H  
ATOM   1729 HD23 LEU A 106      -5.160 -11.205   4.054  1.00 70.91           H  
ATOM   1730  N   ASN A 107      -3.333 -10.141  -1.630  1.00 76.59           N  
ATOM   1731  H   ASN A 107      -4.324  -9.990  -1.513  1.00 76.59           H  
ATOM   1732  CA  ASN A 107      -2.569  -9.228  -2.476  1.00 76.59           C  
ATOM   1733  HA  ASN A 107      -1.610  -9.685  -2.719  1.00 76.59           H  
ATOM   1734  C   ASN A 107      -2.282  -7.939  -1.701  1.00 76.59           C  
ATOM   1735  CB  ASN A 107      -3.299  -8.978  -3.803  1.00 76.59           C  
ATOM   1736  HB2 ASN A 107      -4.325  -8.668  -3.604  1.00 76.59           H  
ATOM   1737  HB3 ASN A 107      -2.793  -8.178  -4.342  1.00 76.59           H  
ATOM   1738  O   ASN A 107      -3.205  -7.225  -1.302  1.00 76.59           O  
ATOM   1739  CG  ASN A 107      -3.282 -10.204  -4.699  1.00 76.59           C  
ATOM   1740  ND2 ASN A 107      -4.377 -10.512  -5.353  1.00 76.59           N  
ATOM   1741 HD21 ASN A 107      -4.333 -11.378  -5.870  1.00 76.59           H  
ATOM   1742 HD22 ASN A 107      -5.233  -9.996  -5.209  1.00 76.59           H  
ATOM   1743  OD1 ASN A 107      -2.290 -10.892  -4.848  1.00 76.59           O  
ATOM   1744  N   PHE A 108      -1.002  -7.638  -1.517  1.00 78.91           N  
ATOM   1745  H   PHE A 108      -0.317  -8.264  -1.915  1.00 78.91           H  
ATOM   1746  CA  PHE A 108      -0.514  -6.402  -0.927  1.00 78.91           C  
ATOM   1747  HA  PHE A 108      -1.133  -6.142  -0.069  1.00 78.91           H  
ATOM   1748  C   PHE A 108      -0.631  -5.288  -1.957  1.00 78.91           C  
ATOM   1749  CB  PHE A 108       0.933  -6.588  -0.443  1.00 78.91           C  
ATOM   1750  HB2 PHE A 108       1.332  -5.621  -0.137  1.00 78.91           H  
ATOM   1751  HB3 PHE A 108       1.546  -6.942  -1.272  1.00 78.91           H  
ATOM   1752  O   PHE A 108       0.137  -5.235  -2.917  1.00 78.91           O  
ATOM   1753  CG  PHE A 108       1.071  -7.557   0.712  1.00 78.91           C  
ATOM   1754  CD1 PHE A 108       1.087  -7.091   2.040  1.00 78.91           C  
ATOM   1755  HD1 PHE A 108       1.026  -6.031   2.241  1.00 78.91           H  
ATOM   1756  CD2 PHE A 108       1.135  -8.939   0.460  1.00 78.91           C  
ATOM   1757  HD2 PHE A 108       1.114  -9.311  -0.553  1.00 78.91           H  
ATOM   1758  CE1 PHE A 108       1.119  -8.004   3.111  1.00 78.91           C  
ATOM   1759  HE1 PHE A 108       1.080  -7.654   4.131  1.00 78.91           H  
ATOM   1760  CE2 PHE A 108       1.201  -9.850   1.527  1.00 78.91           C  
ATOM   1761  HE2 PHE A 108       1.226 -10.910   1.322  1.00 78.91           H  
ATOM   1762  CZ  PHE A 108       1.186  -9.384   2.853  1.00 78.91           C  
ATOM   1763  HZ  PHE A 108       1.203 -10.087   3.674  1.00 78.91           H  
ATOM   1764  N   ILE A 109      -1.603  -4.398  -1.756  1.00 83.33           N  
ATOM   1765  H   ILE A 109      -2.263  -4.563  -1.009  1.00 83.33           H  
ATOM   1766  CA  ILE A 109      -1.832  -3.258  -2.642  1.00 83.33           C  
ATOM   1767  HA  ILE A 109      -1.161  -3.341  -3.498  1.00 83.33           H  
ATOM   1768  C   ILE A 109      -1.481  -1.969  -1.906  1.00 83.33           C  
ATOM   1769  CB  ILE A 109      -3.264  -3.254  -3.220  1.00 83.33           C  
ATOM   1770  HB  ILE A 109      -3.972  -3.137  -2.400  1.00 83.33           H  
ATOM   1771  O   ILE A 109      -1.986  -1.697  -0.812  1.00 83.33           O  
ATOM   1772  CG1 ILE A 109      -3.565  -4.590  -3.942  1.00 83.33           C  
ATOM   1773 HG12 ILE A 109      -2.902  -4.698  -4.801  1.00 83.33           H  
ATOM   1774 HG13 ILE A 109      -3.370  -5.423  -3.266  1.00 83.33           H  
ATOM   1775  CG2 ILE A 109      -3.421  -2.059  -4.183  1.00 83.33           C  
ATOM   1776 HG21 ILE A 109      -3.340  -1.118  -3.640  1.00 83.33           H  
ATOM   1777 HG22 ILE A 109      -4.400  -2.073  -4.663  1.00 83.33           H  
ATOM   1778 HG23 ILE A 109      -2.653  -2.094  -4.956  1.00 83.33           H  
ATOM   1779  CD1 ILE A 109      -5.018  -4.742  -4.404  1.00 83.33           C  
ATOM   1780 HD11 ILE A 109      -5.184  -5.769  -4.730  1.00 83.33           H  
ATOM   1781 HD12 ILE A 109      -5.224  -4.077  -5.242  1.00 83.33           H  
ATOM   1782 HD13 ILE A 109      -5.695  -4.519  -3.579  1.00 83.33           H  
ATOM   1783  N   ARG A 110      -0.635  -1.149  -2.529  1.00 85.62           N  
ATOM   1784  H   ARG A 110      -0.239  -1.476  -3.399  1.00 85.62           H  
ATOM   1785  CA  ARG A 110      -0.400   0.245  -2.140  1.00 85.62           C  
ATOM   1786  HA  ARG A 110      -1.095   0.517  -1.345  1.00 85.62           H  
ATOM   1787  C   ARG A 110      -0.694   1.157  -3.323  1.00 85.62           C  
ATOM   1788  CB  ARG A 110       1.030   0.437  -1.612  1.00 85.62           C  
ATOM   1789  HB2 ARG A 110       1.192   1.503  -1.452  1.00 85.62           H  
ATOM   1790  HB3 ARG A 110       1.741   0.090  -2.362  1.00 85.62           H  
ATOM   1791  O   ARG A 110      -0.400   0.815  -4.467  1.00 85.62           O  
ATOM   1792  CG  ARG A 110       1.282  -0.268  -0.272  1.00 85.62           C  
ATOM   1793  HG2 ARG A 110       0.569   0.110   0.461  1.00 85.62           H  
ATOM   1794  HG3 ARG A 110       1.147  -1.344  -0.382  1.00 85.62           H  
ATOM   1795  CD  ARG A 110       2.709   0.026   0.210  1.00 85.62           C  
ATOM   1796  HD2 ARG A 110       3.415  -0.535  -0.402  1.00 85.62           H  
ATOM   1797  HD3 ARG A 110       2.910   1.089   0.081  1.00 85.62           H  
ATOM   1798  NE  ARG A 110       2.907  -0.312   1.628  1.00 85.62           N  
ATOM   1799  HE  ARG A 110       2.110  -0.655   2.146  1.00 85.62           H  
ATOM   1800  NH1 ARG A 110       5.172   0.072   1.714  1.00 85.62           N  
ATOM   1801 HH11 ARG A 110       5.199   0.107   0.705  1.00 85.62           H  
ATOM   1802 HH12 ARG A 110       6.023   0.058   2.257  1.00 85.62           H  
ATOM   1803  NH2 ARG A 110       4.066  -0.307   3.594  1.00 85.62           N  
ATOM   1804 HH21 ARG A 110       4.937  -0.265   4.103  1.00 85.62           H  
ATOM   1805 HH22 ARG A 110       3.209  -0.464   4.106  1.00 85.62           H  
ATOM   1806  CZ  ARG A 110       4.039  -0.189   2.301  1.00 85.62           C  
ATOM   1807  N   THR A 111      -1.231   2.336  -3.039  1.00 86.29           N  
ATOM   1808  H   THR A 111      -1.417   2.566  -2.073  1.00 86.29           H  
ATOM   1809  CA  THR A 111      -1.450   3.397  -4.032  1.00 86.29           C  
ATOM   1810  HA  THR A 111      -1.041   3.095  -4.997  1.00 86.29           H  
ATOM   1811  C   THR A 111      -0.707   4.648  -3.586  1.00 86.29           C  
ATOM   1812  CB  THR A 111      -2.943   3.693  -4.229  1.00 86.29           C  
ATOM   1813  HB  THR A 111      -3.331   4.183  -3.336  1.00 86.29           H  
ATOM   1814  O   THR A 111      -0.733   4.986  -2.400  1.00 86.29           O  
ATOM   1815  CG2 THR A 111      -3.205   4.581  -5.443  1.00 86.29           C  
ATOM   1816 HG21 THR A 111      -4.279   4.688  -5.596  1.00 86.29           H  
ATOM   1817 HG22 THR A 111      -2.784   5.573  -5.280  1.00 86.29           H  
ATOM   1818 HG23 THR A 111      -2.755   4.149  -6.337  1.00 86.29           H  
ATOM   1819  OG1 THR A 111      -3.661   2.495  -4.426  1.00 86.29           O  
ATOM   1820  HG1 THR A 111      -3.501   2.197  -5.324  1.00 86.29           H  
ATOM   1821  N   SER A 112      -0.006   5.295  -4.514  1.00 86.15           N  
ATOM   1822  H   SER A 112      -0.004   4.954  -5.465  1.00 86.15           H  
ATOM   1823  CA  SER A 112       0.737   6.519  -4.257  1.00 86.15           C  
ATOM   1824  HA  SER A 112       1.401   6.334  -3.412  1.00 86.15           H  
ATOM   1825  C   SER A 112      -0.223   7.638  -3.871  1.00 86.15           C  
ATOM   1826  CB  SER A 112       1.620   6.917  -5.453  1.00 86.15           C  
ATOM   1827  HB2 SER A 112       2.194   6.052  -5.783  1.00 86.15           H  
ATOM   1828  HB3 SER A 112       2.323   7.685  -5.130  1.00 86.15           H  
ATOM   1829  O   SER A 112      -1.391   7.671  -4.260  1.00 86.15           O  
ATOM   1830  OG  SER A 112       0.857   7.430  -6.533  1.00 86.15           O  
ATOM   1831  HG  SER A 112       1.247   8.254  -6.835  1.00 86.15           H  
ATOM   1832  N   THR A 113       0.283   8.587  -3.092  1.00 83.93           N  
ATOM   1833  H   THR A 113       1.240   8.489  -2.785  1.00 83.93           H  
ATOM   1834  CA  THR A 113      -0.478   9.785  -2.704  1.00 83.93           C  
ATOM   1835  HA  THR A 113      -1.545   9.563  -2.749  1.00 83.93           H  
ATOM   1836  C   THR A 113      -0.260  10.960  -3.654  1.00 83.93           C  
ATOM   1837  CB  THR A 113      -0.158  10.188  -1.261  1.00 83.93           C  
ATOM   1838  HB  THR A 113      -0.639  11.140  -1.039  1.00 83.93           H  
ATOM   1839  O   THR A 113      -0.894  12.001  -3.506  1.00 83.93           O  
ATOM   1840  CG2 THR A 113      -0.689   9.147  -0.273  1.00 83.93           C  
ATOM   1841 HG21 THR A 113      -0.182   8.193  -0.412  1.00 83.93           H  
ATOM   1842 HG22 THR A 113      -0.524   9.498   0.746  1.00 83.93           H  
ATOM   1843 HG23 THR A 113      -1.759   9.008  -0.426  1.00 83.93           H  
ATOM   1844  OG1 THR A 113       1.238  10.313  -1.046  1.00 83.93           O  
ATOM   1845  HG1 THR A 113       1.710  10.090  -1.851  1.00 83.93           H  
ATOM   1846  N   LYS A 114       0.657  10.811  -4.615  1.00 85.55           N  
ATOM   1847  H   LYS A 114       1.081   9.901  -4.720  1.00 85.55           H  
ATOM   1848  CA  LYS A 114       1.050  11.841  -5.579  1.00 85.55           C  
ATOM   1849  HA  LYS A 114       0.342  12.669  -5.534  1.00 85.55           H  
ATOM   1850  C   LYS A 114       1.011  11.277  -6.995  1.00 85.55           C  
ATOM   1851  CB  LYS A 114       2.455  12.375  -5.250  1.00 85.55           C  
ATOM   1852  HB2 LYS A 114       3.163  11.546  -5.263  1.00 85.55           H  
ATOM   1853  HB3 LYS A 114       2.749  13.078  -6.029  1.00 85.55           H  
ATOM   1854  O   LYS A 114       1.362  10.114  -7.207  1.00 85.55           O  
ATOM   1855  CG  LYS A 114       2.529  13.087  -3.889  1.00 85.55           C  
ATOM   1856  HG2 LYS A 114       1.813  13.909  -3.871  1.00 85.55           H  
ATOM   1857  HG3 LYS A 114       2.287  12.385  -3.090  1.00 85.55           H  
ATOM   1858  CD  LYS A 114       3.943  13.635  -3.660  1.00 85.55           C  
ATOM   1859  HD2 LYS A 114       4.185  14.335  -4.459  1.00 85.55           H  
ATOM   1860  HD3 LYS A 114       4.650  12.807  -3.699  1.00 85.55           H  
ATOM   1861  CE  LYS A 114       4.053  14.341  -2.305  1.00 85.55           C  
ATOM   1862  HE2 LYS A 114       3.341  15.166  -2.282  1.00 85.55           H  
ATOM   1863  HE3 LYS A 114       3.778  13.634  -1.522  1.00 85.55           H  
ATOM   1864  NZ  LYS A 114       5.434  14.841  -2.082  1.00 85.55           N  
ATOM   1865  HZ1 LYS A 114       5.696  15.492  -2.809  1.00 85.55           H  
ATOM   1866  HZ2 LYS A 114       6.094  14.078  -2.112  1.00 85.55           H  
ATOM   1867  HZ3 LYS A 114       5.521  15.302  -1.188  1.00 85.55           H  
ATOM   1868  N   CYS A 115       0.620  12.126  -7.940  1.00 84.52           N  
ATOM   1869  H   CYS A 115       0.379  13.068  -7.667  1.00 84.52           H  
ATOM   1870  CA  CYS A 115       0.850  11.888  -9.358  1.00 84.52           C  
ATOM   1871  HA  CYS A 115       0.543  10.875  -9.620  1.00 84.52           H  
ATOM   1872  C   CYS A 115       2.349  12.048  -9.633  1.00 84.52           C  
ATOM   1873  CB  CYS A 115       0.009  12.882 -10.168  1.00 84.52           C  
ATOM   1874  HB2 CYS A 115      -1.050  12.701  -9.983  1.00 84.52           H  
ATOM   1875  HB3 CYS A 115       0.269  13.901  -9.885  1.00 84.52           H  
ATOM   1876  O   CYS A 115       2.914  13.096  -9.322  1.00 84.52           O  
ATOM   1877  SG  CYS A 115       0.358  12.654 -11.931  1.00 84.52           S  
ATOM   1878  HG  CYS A 115      -0.419  13.629 -12.412  1.00 84.52           H  
ATOM   1879  N   MET A 116       2.975  11.001 -10.169  1.00 83.32           N  
ATOM   1880  H   MET A 116       2.425  10.185 -10.396  1.00 83.32           H  
ATOM   1881  CA  MET A 116       4.418  10.959 -10.447  1.00 83.32           C  
ATOM   1882  HA  MET A 116       4.867  11.921 -10.202  1.00 83.32           H  
ATOM   1883  C   MET A 116       4.724  10.729 -11.931  1.00 83.32           C  
ATOM   1884  CB  MET A 116       5.096   9.881  -9.579  1.00 83.32           C  
ATOM   1885  HB2 MET A 116       4.642   8.914  -9.791  1.00 83.32           H  
ATOM   1886  HB3 MET A 116       6.150   9.811  -9.848  1.00 83.32           H  
ATOM   1887  O   MET A 116       5.884  10.568 -12.290  1.00 83.32           O  
ATOM   1888  CG  MET A 116       5.011  10.143  -8.068  1.00 83.32           C  
ATOM   1889  HG2 MET A 116       3.970  10.046  -7.760  1.00 83.32           H  
ATOM   1890  HG3 MET A 116       5.576   9.357  -7.566  1.00 83.32           H  
ATOM   1891  SD  MET A 116       5.629  11.747  -7.470  1.00 83.32           S  
ATOM   1892  CE  MET A 116       7.360  11.675  -8.021  1.00 83.32           C  
ATOM   1893  HE1 MET A 116       7.876  10.860  -7.512  1.00 83.32           H  
ATOM   1894  HE2 MET A 116       7.861  12.613  -7.780  1.00 83.32           H  
ATOM   1895  HE3 MET A 116       7.412  11.520  -9.098  1.00 83.32           H  
ATOM   1896  N   ILE A 117       3.703  10.676 -12.790  1.00 86.41           N  
ATOM   1897  H   ILE A 117       2.774  10.890 -12.458  1.00 86.41           H  
ATOM   1898  CA  ILE A 117       3.877  10.454 -14.226  1.00 86.41           C  
ATOM   1899  HA  ILE A 117       4.667   9.719 -14.377  1.00 86.41           H  
ATOM   1900  C   ILE A 117       4.330  11.764 -14.879  1.00 86.41           C  
ATOM   1901  CB  ILE A 117       2.578   9.895 -14.850  1.00 86.41           C  
ATOM   1902  HB  ILE A 117       1.791  10.639 -14.726  1.00 86.41           H  
ATOM   1903  O   ILE A 117       3.599  12.757 -14.873  1.00 86.41           O  
ATOM   1904  CG1 ILE A 117       2.089   8.591 -14.176  1.00 86.41           C  
ATOM   1905 HG12 ILE A 117       1.140   8.307 -14.631  1.00 86.41           H  
ATOM   1906 HG13 ILE A 117       1.887   8.783 -13.122  1.00 86.41           H  
ATOM   1907  CG2 ILE A 117       2.765   9.659 -16.354  1.00 86.41           C  
ATOM   1908 HG21 ILE A 117       1.864   9.212 -16.773  1.00 86.41           H  
ATOM   1909 HG22 ILE A 117       2.953  10.601 -16.869  1.00 86.41           H  
ATOM   1910 HG23 ILE A 117       3.607   8.986 -16.519  1.00 86.41           H  
ATOM   1911  CD1 ILE A 117       3.040   7.389 -14.276  1.00 86.41           C  
ATOM   1912 HD11 ILE A 117       4.005   7.626 -13.827  1.00 86.41           H  
ATOM   1913 HD12 ILE A 117       2.595   6.548 -13.744  1.00 86.41           H  
ATOM   1914 HD13 ILE A 117       3.179   7.095 -15.316  1.00 86.41           H  
ATOM   1915  N   TYR A 118       5.537  11.761 -15.442  1.00 86.31           N  
ATOM   1916  H   TYR A 118       6.082  10.912 -15.412  1.00 86.31           H  
ATOM   1917  CA  TYR A 118       6.111  12.887 -16.173  1.00 86.31           C  
ATOM   1918  HA  TYR A 118       5.599  13.801 -15.872  1.00 86.31           H  
ATOM   1919  C   TYR A 118       5.907  12.708 -17.670  1.00 86.31           C  
ATOM   1920  CB  TYR A 118       7.599  13.063 -15.840  1.00 86.31           C  
ATOM   1921  HB2 TYR A 118       8.031  13.788 -16.530  1.00 86.31           H  
ATOM   1922  HB3 TYR A 118       8.123  12.120 -15.996  1.00 86.31           H  
ATOM   1923  O   TYR A 118       6.003  11.599 -18.190  1.00 86.31           O  
ATOM   1924  CG  TYR A 118       7.834  13.546 -14.426  1.00 86.31           C  
ATOM   1925  CD1 TYR A 118       8.021  14.916 -14.159  1.00 86.31           C  
ATOM   1926  HD1 TYR A 118       8.042  15.624 -14.974  1.00 86.31           H  
ATOM   1927  CD2 TYR A 118       7.827  12.620 -13.370  1.00 86.31           C  
ATOM   1928  HD2 TYR A 118       7.693  11.571 -13.587  1.00 86.31           H  
ATOM   1929  CE1 TYR A 118       8.186  15.358 -12.832  1.00 86.31           C  
ATOM   1930  HE1 TYR A 118       8.333  16.409 -12.630  1.00 86.31           H  
ATOM   1931  CE2 TYR A 118       7.972  13.056 -12.041  1.00 86.31           C  
ATOM   1932  HE2 TYR A 118       7.954  12.346 -11.228  1.00 86.31           H  
ATOM   1933  OH  TYR A 118       8.298  14.850 -10.487  1.00 86.31           O  
ATOM   1934  HH  TYR A 118       8.478  15.792 -10.446  1.00 86.31           H  
ATOM   1935  CZ  TYR A 118       8.151  14.427 -11.770  1.00 86.31           C  
ATOM   1936  N   TYR A 119       5.666  13.823 -18.354  1.00 85.02           N  
ATOM   1937  H   TYR A 119       5.675  14.702 -17.856  1.00 85.02           H  
ATOM   1938  CA  TYR A 119       5.569  13.899 -19.806  1.00 85.02           C  
ATOM   1939  HA  TYR A 119       5.712  12.907 -20.236  1.00 85.02           H  
ATOM   1940  C   TYR A 119       6.648  14.861 -20.314  1.00 85.02           C  
ATOM   1941  CB  TYR A 119       4.173  14.382 -20.219  1.00 85.02           C  
ATOM   1942  HB2 TYR A 119       4.171  14.544 -21.297  1.00 85.02           H  
ATOM   1943  HB3 TYR A 119       3.971  15.345 -19.750  1.00 85.02           H  
ATOM   1944  O   TYR A 119       6.717  15.982 -19.796  1.00 85.02           O  
ATOM   1945  CG  TYR A 119       3.052  13.420 -19.873  1.00 85.02           C  
ATOM   1946  CD1 TYR A 119       2.620  12.478 -20.826  1.00 85.02           C  
ATOM   1947  HD1 TYR A 119       3.086  12.438 -21.799  1.00 85.02           H  
ATOM   1948  CD2 TYR A 119       2.447  13.459 -18.600  1.00 85.02           C  
ATOM   1949  HD2 TYR A 119       2.791  14.166 -17.859  1.00 85.02           H  
ATOM   1950  CE1 TYR A 119       1.580  11.584 -20.508  1.00 85.02           C  
ATOM   1951  HE1 TYR A 119       1.241  10.853 -21.228  1.00 85.02           H  
ATOM   1952  CE2 TYR A 119       1.416  12.556 -18.275  1.00 85.02           C  
ATOM   1953  HE2 TYR A 119       0.970  12.569 -17.291  1.00 85.02           H  
ATOM   1954  OH  TYR A 119      -0.005  10.725 -18.939  1.00 85.02           O  
ATOM   1955  HH  TYR A 119      -0.310  10.750 -18.029  1.00 85.02           H  
ATOM   1956  CZ  TYR A 119       0.981  11.614 -19.231  1.00 85.02           C  
ATOM   1957  N   PRO A 120       7.459  14.468 -21.313  1.00 83.64           N  
ATOM   1958  CA  PRO A 120       8.347  15.382 -22.023  1.00 83.64           C  
ATOM   1959  HA  PRO A 120       9.148  15.692 -21.352  1.00 83.64           H  
ATOM   1960  C   PRO A 120       7.575  16.606 -22.524  1.00 83.64           C  
ATOM   1961  CB  PRO A 120       8.937  14.563 -23.179  1.00 83.64           C  
ATOM   1962  HB2 PRO A 120       8.293  14.627 -24.056  1.00 83.64           H  
ATOM   1963  HB3 PRO A 120       9.948  14.881 -23.432  1.00 83.64           H  
ATOM   1964  O   PRO A 120       6.541  16.472 -23.185  1.00 83.64           O  
ATOM   1965  CG  PRO A 120       8.903  13.137 -22.636  1.00 83.64           C  
ATOM   1966  HG2 PRO A 120       9.770  12.977 -21.996  1.00 83.64           H  
ATOM   1967  HG3 PRO A 120       8.877  12.380 -23.421  1.00 83.64           H  
ATOM   1968  CD  PRO A 120       7.613  13.117 -21.825  1.00 83.64           C  
ATOM   1969  HD2 PRO A 120       7.697  12.393 -21.015  1.00 83.64           H  
ATOM   1970  HD3 PRO A 120       6.772  12.871 -22.473  1.00 83.64           H  
ATOM   1971  N   ARG A 121       8.054  17.805 -22.189  1.00 79.56           N  
ATOM   1972  H   ARG A 121       8.950  17.838 -21.723  1.00 79.56           H  
ATOM   1973  CA  ARG A 121       7.483  19.076 -22.659  1.00 79.56           C  
ATOM   1974  HA  ARG A 121       6.475  18.903 -23.035  1.00 79.56           H  
ATOM   1975  C   ARG A 121       8.304  19.610 -23.829  1.00 79.56           C  
ATOM   1976  CB  ARG A 121       7.413  20.084 -21.509  1.00 79.56           C  
ATOM   1977  HB2 ARG A 121       7.055  21.033 -21.908  1.00 79.56           H  
ATOM   1978  HB3 ARG A 121       8.412  20.230 -21.099  1.00 79.56           H  
ATOM   1979  O   ARG A 121       9.434  19.192 -24.035  1.00 79.56           O  
ATOM   1980  CG  ARG A 121       6.462  19.655 -20.389  1.00 79.56           C  
ATOM   1981  HG2 ARG A 121       5.463  19.505 -20.800  1.00 79.56           H  
ATOM   1982  HG3 ARG A 121       6.812  18.728 -19.935  1.00 79.56           H  
ATOM   1983  CD  ARG A 121       6.427  20.756 -19.328  1.00 79.56           C  
ATOM   1984  HD2 ARG A 121       7.426  20.846 -18.903  1.00 79.56           H  
ATOM   1985  HD3 ARG A 121       6.169  21.702 -19.804  1.00 79.56           H  
ATOM   1986  NE  ARG A 121       5.447  20.446 -18.271  1.00 79.56           N  
ATOM   1987  HE  ARG A 121       4.868  19.633 -18.424  1.00 79.56           H  
ATOM   1988  NH1 ARG A 121       6.108  22.103 -16.837  1.00 79.56           N  
ATOM   1989 HH11 ARG A 121       6.848  22.326 -17.488  1.00 79.56           H  
ATOM   1990 HH12 ARG A 121       6.081  22.568 -15.941  1.00 79.56           H  
ATOM   1991  NH2 ARG A 121       4.434  20.734 -16.254  1.00 79.56           N  
ATOM   1992 HH21 ARG A 121       3.854  19.930 -16.445  1.00 79.56           H  
ATOM   1993 HH22 ARG A 121       4.378  21.221 -15.370  1.00 79.56           H  
ATOM   1994  CZ  ARG A 121       5.333  21.095 -17.129  1.00 79.56           C  
ATOM   1995  N   SER A 122       7.759  20.550 -24.600  1.00 75.67           N  
ATOM   1996  H   SER A 122       6.860  20.934 -24.347  1.00 75.67           H  
ATOM   1997  CA  SER A 122       8.455  21.116 -25.770  1.00 75.67           C  
ATOM   1998  HA  SER A 122       8.694  20.308 -26.461  1.00 75.67           H  
ATOM   1999  C   SER A 122       9.777  21.821 -25.439  1.00 75.67           C  
ATOM   2000  CB  SER A 122       7.534  22.109 -26.483  1.00 75.67           C  
ATOM   2001  HB2 SER A 122       8.079  22.598 -27.290  1.00 75.67           H  
ATOM   2002  HB3 SER A 122       6.691  21.567 -26.912  1.00 75.67           H  
ATOM   2003  O   SER A 122      10.619  21.986 -26.316  1.00 75.67           O  
ATOM   2004  OG  SER A 122       7.039  23.083 -25.579  1.00 75.67           O  
ATOM   2005  HG  SER A 122       7.780  23.513 -25.147  1.00 75.67           H  
ATOM   2006  N   ASP A 123       9.935  22.276 -24.199  1.00 78.98           N  
ATOM   2007  H   ASP A 123       9.204  22.122 -23.519  1.00 78.98           H  
ATOM   2008  CA  ASP A 123      11.132  22.907 -23.646  1.00 78.98           C  
ATOM   2009  HA  ASP A 123      11.706  23.355 -24.457  1.00 78.98           H  
ATOM   2010  C   ASP A 123      12.079  21.914 -22.946  1.00 78.98           C  
ATOM   2011  CB  ASP A 123      10.695  24.044 -22.699  1.00 78.98           C  
ATOM   2012  HB2 ASP A 123      11.589  24.510 -22.284  1.00 78.98           H  
ATOM   2013  HB3 ASP A 123      10.183  24.801 -23.293  1.00 78.98           H  
ATOM   2014  O   ASP A 123      13.262  22.209 -22.793  1.00 78.98           O  
ATOM   2015  CG  ASP A 123       9.759  23.634 -21.544  1.00 78.98           C  
ATOM   2016  OD1 ASP A 123       8.922  22.717 -21.740  1.00 78.98           O  
ATOM   2017  OD2 ASP A 123       9.790  24.316 -20.499  1.00 78.98           O  
ATOM   2018  N   GLU A 124      11.597  20.725 -22.572  1.00 81.08           N  
ATOM   2019  H   GLU A 124      10.645  20.496 -22.820  1.00 81.08           H  
ATOM   2020  CA  GLU A 124      12.391  19.681 -21.922  1.00 81.08           C  
ATOM   2021  HA  GLU A 124      13.375  20.077 -21.671  1.00 81.08           H  
ATOM   2022  C   GLU A 124      12.600  18.484 -22.857  1.00 81.08           C  
ATOM   2023  CB  GLU A 124      11.753  19.223 -20.605  1.00 81.08           C  
ATOM   2024  HB2 GLU A 124      12.355  18.387 -20.249  1.00 81.08           H  
ATOM   2025  HB3 GLU A 124      10.738  18.873 -20.790  1.00 81.08           H  
ATOM   2026  O   GLU A 124      11.744  17.608 -23.003  1.00 81.08           O  
ATOM   2027  CG  GLU A 124      11.731  20.282 -19.491  1.00 81.08           C  
ATOM   2028  HG2 GLU A 124      11.055  21.087 -19.778  1.00 81.08           H  
ATOM   2029  HG3 GLU A 124      12.734  20.694 -19.384  1.00 81.08           H  
ATOM   2030  CD  GLU A 124      11.280  19.696 -18.137  1.00 81.08           C  
ATOM   2031  OE1 GLU A 124      11.200  20.463 -17.152  1.00 81.08           O  
ATOM   2032  OE2 GLU A 124      11.022  18.467 -18.052  1.00 81.08           O  
ATOM   2033  N   TYR A 125      13.782  18.424 -23.468  1.00 87.08           N  
ATOM   2034  H   TYR A 125      14.430  19.188 -23.334  1.00 87.08           H  
ATOM   2035  CA  TYR A 125      14.177  17.321 -24.335  1.00 87.08           C  
ATOM   2036  HA  TYR A 125      13.290  16.934 -24.835  1.00 87.08           H  
ATOM   2037  C   TYR A 125      14.813  16.184 -23.540  1.00 87.08           C  
ATOM   2038  CB  TYR A 125      15.128  17.829 -25.415  1.00 87.08           C  
ATOM   2039  HB2 TYR A 125      15.995  18.294 -24.946  1.00 87.08           H  
ATOM   2040  HB3 TYR A 125      15.488  16.967 -25.977  1.00 87.08           H  
ATOM   2041  O   TYR A 125      15.828  16.376 -22.867  1.00 87.08           O  
ATOM   2042  CG  TYR A 125      14.480  18.806 -26.371  1.00 87.08           C  
ATOM   2043  CD1 TYR A 125      13.608  18.343 -27.375  1.00 87.08           C  
ATOM   2044  HD1 TYR A 125      13.420  17.284 -27.477  1.00 87.08           H  
ATOM   2045  CD2 TYR A 125      14.708  20.186 -26.217  1.00 87.08           C  
ATOM   2046  HD2 TYR A 125      15.350  20.546 -25.427  1.00 87.08           H  
ATOM   2047  CE1 TYR A 125      12.977  19.257 -28.239  1.00 87.08           C  
ATOM   2048  HE1 TYR A 125      12.299  18.913 -29.005  1.00 87.08           H  
ATOM   2049  CE2 TYR A 125      14.064  21.105 -27.065  1.00 87.08           C  
ATOM   2050  HE2 TYR A 125      14.216  22.164 -26.921  1.00 87.08           H  
ATOM   2051  OH  TYR A 125      12.564  21.527 -28.887  1.00 87.08           O  
ATOM   2052  HH  TYR A 125      12.591  22.400 -28.489  1.00 87.08           H  
ATOM   2053  CZ  TYR A 125      13.198  20.640 -28.077  1.00 87.08           C  
ATOM   2054  N   TYR A 126      14.242  14.990 -23.682  1.00 91.81           N  
ATOM   2055  H   TYR A 126      13.412  14.921 -24.254  1.00 91.81           H  
ATOM   2056  CA  TYR A 126      14.749  13.757 -23.092  1.00 91.81           C  
ATOM   2057  HA  TYR A 126      15.585  13.989 -22.432  1.00 91.81           H  
ATOM   2058  C   TYR A 126      15.254  12.812 -24.183  1.00 91.81           C  
ATOM   2059  CB  TYR A 126      13.653  13.101 -22.247  1.00 91.81           C  
ATOM   2060  HB2 TYR A 126      12.770  12.932 -22.864  1.00 91.81           H  
ATOM   2061  HB3 TYR A 126      14.015  12.125 -21.923  1.00 91.81           H  
ATOM   2062  O   TYR A 126      14.708  12.790 -25.280  1.00 91.81           O  
ATOM   2063  CG  TYR A 126      13.258  13.899 -21.017  1.00 91.81           C  
ATOM   2064  CD1 TYR A 126      13.908  13.671 -19.789  1.00 91.81           C  
ATOM   2065  HD1 TYR A 126      14.692  12.931 -19.717  1.00 91.81           H  
ATOM   2066  CD2 TYR A 126      12.258  14.888 -21.101  1.00 91.81           C  
ATOM   2067  HD2 TYR A 126      11.776  15.090 -22.046  1.00 91.81           H  
ATOM   2068  CE1 TYR A 126      13.556  14.424 -18.651  1.00 91.81           C  
ATOM   2069  HE1 TYR A 126      14.059  14.247 -17.712  1.00 91.81           H  
ATOM   2070  CE2 TYR A 126      11.916  15.653 -19.968  1.00 91.81           C  
ATOM   2071  HE2 TYR A 126      11.162  16.424 -20.036  1.00 91.81           H  
ATOM   2072  OH  TYR A 126      12.281  16.188 -17.639  1.00 91.81           O  
ATOM   2073  HH  TYR A 126      11.746  16.955 -17.857  1.00 91.81           H  
ATOM   2074  CZ  TYR A 126      12.576  15.436 -18.740  1.00 91.81           C  
ATOM   2075  N   ILE A 127      16.262  12.005 -23.880  1.00 92.04           N  
ATOM   2076  H   ILE A 127      16.699  12.125 -22.977  1.00 92.04           H  
ATOM   2077  CA  ILE A 127      16.804  10.940 -24.726  1.00 92.04           C  
ATOM   2078  HA  ILE A 127      16.242  10.870 -25.657  1.00 92.04           H  
ATOM   2079  C   ILE A 127      16.652   9.632 -23.959  1.00 92.04           C  
ATOM   2080  CB  ILE A 127      18.279  11.227 -25.069  1.00 92.04           C  
ATOM   2081  HB  ILE A 127      18.812  11.409 -24.136  1.00 92.04           H  
ATOM   2082  O   ILE A 127      17.029   9.550 -22.792  1.00 92.04           O  
ATOM   2083  CG1 ILE A 127      18.387  12.481 -25.966  1.00 92.04           C  
ATOM   2084 HG12 ILE A 127      17.682  13.250 -25.652  1.00 92.04           H  
ATOM   2085 HG13 ILE A 127      18.154  12.215 -26.998  1.00 92.04           H  
ATOM   2086  CG2 ILE A 127      18.931  10.022 -25.781  1.00 92.04           C  
ATOM   2087 HG21 ILE A 127      19.969  10.237 -26.035  1.00 92.04           H  
ATOM   2088 HG22 ILE A 127      18.940   9.148 -25.130  1.00 92.04           H  
ATOM   2089 HG23 ILE A 127      18.384   9.785 -26.694  1.00 92.04           H  
ATOM   2090  CD1 ILE A 127      19.782  13.092 -25.899  1.00 92.04           C  
ATOM   2091 HD11 ILE A 127      19.887  13.861 -26.664  1.00 92.04           H  
ATOM   2092 HD12 ILE A 127      20.538  12.321 -26.044  1.00 92.04           H  
ATOM   2093 HD13 ILE A 127      19.915  13.532 -24.910  1.00 92.04           H  
ATOM   2094  N   ASN A 128      16.097   8.611 -24.607  1.00 92.39           N  
ATOM   2095  H   ASN A 128      15.883   8.720 -25.588  1.00 92.39           H  
ATOM   2096  CA  ASN A 128      15.980   7.278 -24.025  1.00 92.39           C  
ATOM   2097  HA  ASN A 128      15.987   7.347 -22.938  1.00 92.39           H  
ATOM   2098  C   ASN A 128      17.176   6.422 -24.447  1.00 92.39           C  
ATOM   2099  CB  ASN A 128      14.637   6.669 -24.441  1.00 92.39           C  
ATOM   2100  HB2 ASN A 128      13.840   7.325 -24.091  1.00 92.39           H  
ATOM   2101  HB3 ASN A 128      14.594   6.589 -25.527  1.00 92.39           H  
ATOM   2102  O   ASN A 128      17.380   6.175 -25.634  1.00 92.39           O  
ATOM   2103  CG  ASN A 128      14.383   5.302 -23.827  1.00 92.39           C  
ATOM   2104  ND2 ASN A 128      13.657   4.453 -24.514  1.00 92.39           N  
ATOM   2105 HD21 ASN A 128      13.600   3.506 -24.168  1.00 92.39           H  
ATOM   2106 HD22 ASN A 128      13.441   4.608 -25.488  1.00 92.39           H  
ATOM   2107  OD1 ASN A 128      14.804   4.991 -22.724  1.00 92.39           O  
ATOM   2108  N   ILE A 129      17.950   5.974 -23.467  1.00 92.45           N  
ATOM   2109  H   ILE A 129      17.707   6.219 -22.518  1.00 92.45           H  
ATOM   2110  CA  ILE A 129      19.063   5.046 -23.630  1.00 92.45           C  
ATOM   2111  HA  ILE A 129      19.360   5.008 -24.677  1.00 92.45           H  
ATOM   2112  C   ILE A 129      18.563   3.659 -23.225  1.00 92.45           C  
ATOM   2113  CB  ILE A 129      20.274   5.537 -22.804  1.00 92.45           C  
ATOM   2114  HB  ILE A 129      19.967   5.694 -21.770  1.00 92.45           H  
ATOM   2115  O   ILE A 129      18.310   3.401 -22.049  1.00 92.45           O  
ATOM   2116  CG1 ILE A 129      20.783   6.880 -23.380  1.00 92.45           C  
ATOM   2117 HG12 ILE A 129      21.014   6.756 -24.438  1.00 92.45           H  
ATOM   2118 HG13 ILE A 129      19.992   7.625 -23.292  1.00 92.45           H  
ATOM   2119  CG2 ILE A 129      21.374   4.473 -22.813  1.00 92.45           C  
ATOM   2120 HG21 ILE A 129      21.666   4.250 -23.839  1.00 92.45           H  
ATOM   2121 HG22 ILE A 129      21.019   3.561 -22.332  1.00 92.45           H  
ATOM   2122 HG23 ILE A 129      22.241   4.800 -22.240  1.00 92.45           H  
ATOM   2123  CD1 ILE A 129      22.020   7.447 -22.679  1.00 92.45           C  
ATOM   2124 HD11 ILE A 129      22.199   8.464 -23.028  1.00 92.45           H  
ATOM   2125 HD12 ILE A 129      21.849   7.465 -21.603  1.00 92.45           H  
ATOM   2126 HD13 ILE A 129      22.900   6.844 -22.906  1.00 92.45           H  
ATOM   2127  N   GLU A 130      18.400   2.760 -24.198  1.00 90.56           N  
ATOM   2128  H   GLU A 130      18.563   3.048 -25.152  1.00 90.56           H  
ATOM   2129  CA  GLU A 130      17.799   1.431 -23.979  1.00 90.56           C  
ATOM   2130  HA  GLU A 130      17.162   1.476 -23.096  1.00 90.56           H  
ATOM   2131  C   GLU A 130      18.828   0.324 -23.713  1.00 90.56           C  
ATOM   2132  CB  GLU A 130      16.904   1.045 -25.165  1.00 90.56           C  
ATOM   2133  HB2 GLU A 130      16.438   0.084 -24.953  1.00 90.56           H  
ATOM   2134  HB3 GLU A 130      17.521   0.933 -26.057  1.00 90.56           H  
ATOM   2135  O   GLU A 130      18.458  -0.781 -23.315  1.00 90.56           O  
ATOM   2136  CG  GLU A 130      15.793   2.074 -25.411  1.00 90.56           C  
ATOM   2137  HG2 GLU A 130      15.204   2.157 -24.498  1.00 90.56           H  
ATOM   2138  HG3 GLU A 130      16.230   3.050 -25.625  1.00 90.56           H  
ATOM   2139  CD  GLU A 130      14.877   1.692 -26.579  1.00 90.56           C  
ATOM   2140  OE1 GLU A 130      13.679   2.050 -26.493  1.00 90.56           O  
ATOM   2141  OE2 GLU A 130      15.372   1.070 -27.548  1.00 90.56           O  
ATOM   2142  N   GLN A 131      20.113   0.618 -23.905  1.00 91.40           N  
ATOM   2143  H   GLN A 131      20.345   1.560 -24.186  1.00 91.40           H  
ATOM   2144  CA  GLN A 131      21.235  -0.270 -23.603  1.00 91.40           C  
ATOM   2145  HA  GLN A 131      20.906  -1.023 -22.887  1.00 91.40           H  
ATOM   2146  C   GLN A 131      22.374   0.517 -22.952  1.00 91.40           C  
ATOM   2147  CB  GLN A 131      21.697  -1.007 -24.868  1.00 91.40           C  
ATOM   2148  HB2 GLN A 131      20.863  -1.593 -25.255  1.00 91.40           H  
ATOM   2149  HB3 GLN A 131      22.495  -1.697 -24.597  1.00 91.40           H  
ATOM   2150  O   GLN A 131      22.504   1.717 -23.181  1.00 91.40           O  
ATOM   2151  CG  GLN A 131      22.208  -0.073 -25.976  1.00 91.40           C  
ATOM   2152  HG2 GLN A 131      23.011   0.554 -25.589  1.00 91.40           H  
ATOM   2153  HG3 GLN A 131      21.398   0.574 -26.314  1.00 91.40           H  
ATOM   2154  CD  GLN A 131      22.726  -0.851 -27.177  1.00 91.40           C  
ATOM   2155  NE2 GLN A 131      23.919  -0.558 -27.645  1.00 91.40           N  
ATOM   2156 HE21 GLN A 131      24.470   0.162 -27.199  1.00 91.40           H  
ATOM   2157 HE22 GLN A 131      24.248  -1.096 -28.434  1.00 91.40           H  
ATOM   2158  OE1 GLN A 131      22.084  -1.746 -27.707  1.00 91.40           O  
ATOM   2159  N   GLU A 132      23.206  -0.153 -22.154  1.00 91.64           N  
ATOM   2160  H   GLU A 132      23.096  -1.151 -22.043  1.00 91.64           H  
ATOM   2161  CA  GLU A 132      24.397   0.479 -21.581  1.00 91.64           C  
ATOM   2162  HA  GLU A 132      24.080   1.321 -20.965  1.00 91.64           H  
ATOM   2163  C   GLU A 132      25.292   1.019 -22.702  1.00 91.64           C  
ATOM   2164  CB  GLU A 132      25.152  -0.515 -20.687  1.00 91.64           C  
ATOM   2165  HB2 GLU A 132      25.504  -1.353 -21.289  1.00 91.64           H  
ATOM   2166  HB3 GLU A 132      24.464  -0.898 -19.933  1.00 91.64           H  
ATOM   2167  O   GLU A 132      25.653   0.288 -23.628  1.00 91.64           O  
ATOM   2168  CG  GLU A 132      26.344   0.143 -19.978  1.00 91.64           C  
ATOM   2169  HG2 GLU A 132      25.984   0.985 -19.387  1.00 91.64           H  
ATOM   2170  HG3 GLU A 132      27.045   0.530 -20.718  1.00 91.64           H  
ATOM   2171  CD  GLU A 132      27.071  -0.854 -19.070  1.00 91.64           C  
ATOM   2172  OE1 GLU A 132      28.049  -1.479 -19.549  1.00 91.64           O  
ATOM   2173  OE2 GLU A 132      26.654  -0.972 -17.896  1.00 91.64           O  
ATOM   2174  N   CYS A 133      25.627   2.303 -22.609  1.00 92.04           N  
ATOM   2175  H   CYS A 133      25.316   2.824 -21.801  1.00 92.04           H  
ATOM   2176  CA  CYS A 133      26.479   2.989 -23.568  1.00 92.04           C  
ATOM   2177  HA  CYS A 133      26.607   2.372 -24.458  1.00 92.04           H  
ATOM   2178  C   CYS A 133      27.852   3.261 -22.972  1.00 92.04           C  
ATOM   2179  CB  CYS A 133      25.839   4.306 -23.987  1.00 92.04           C  
ATOM   2180  HB2 CYS A 133      26.506   4.804 -24.691  1.00 92.04           H  
ATOM   2181  HB3 CYS A 133      25.700   4.940 -23.112  1.00 92.04           H  
ATOM   2182  O   CYS A 133      28.012   3.331 -21.755  1.00 92.04           O  
ATOM   2183  SG  CYS A 133      24.241   4.012 -24.762  1.00 92.04           S  
ATOM   2184  HG  CYS A 133      23.753   3.177 -23.840  1.00 92.04           H  
ATOM   2185  N   LYS A 134      28.838   3.485 -23.830  1.00 90.32           N  
ATOM   2186  H   LYS A 134      28.618   3.373 -24.810  1.00 90.32           H  
ATOM   2187  CA  LYS A 134      30.222   3.764 -23.465  1.00 90.32           C  
ATOM   2188  HA  LYS A 134      30.293   3.863 -22.382  1.00 90.32           H  
ATOM   2189  C   LYS A 134      30.700   5.077 -24.061  1.00 90.32           C  
ATOM   2190  CB  LYS A 134      31.094   2.584 -23.903  1.00 90.32           C  
ATOM   2191  HB2 LYS A 134      32.143   2.876 -23.870  1.00 90.32           H  
ATOM   2192  HB3 LYS A 134      30.849   2.314 -24.931  1.00 90.32           H  
ATOM   2193  O   LYS A 134      30.370   5.419 -25.198  1.00 90.32           O  
ATOM   2194  CG  LYS A 134      30.855   1.385 -22.977  1.00 90.32           C  
ATOM   2195  HG2 LYS A 134      31.142   1.662 -21.963  1.00 90.32           H  
ATOM   2196  HG3 LYS A 134      29.798   1.122 -22.986  1.00 90.32           H  
ATOM   2197  CD  LYS A 134      31.663   0.163 -23.409  1.00 90.32           C  
ATOM   2198  HD2 LYS A 134      31.435  -0.071 -24.449  1.00 90.32           H  
ATOM   2199  HD3 LYS A 134      32.728   0.371 -23.304  1.00 90.32           H  
ATOM   2200  CE  LYS A 134      31.260  -1.005 -22.510  1.00 90.32           C  
ATOM   2201  HE2 LYS A 134      31.393  -0.710 -21.469  1.00 90.32           H  
ATOM   2202  HE3 LYS A 134      30.196  -1.200 -22.650  1.00 90.32           H  
ATOM   2203  NZ  LYS A 134      32.053  -2.217 -22.810  1.00 90.32           N  
ATOM   2204  HZ1 LYS A 134      31.743  -2.967 -22.208  1.00 90.32           H  
ATOM   2205  HZ2 LYS A 134      31.914  -2.486 -23.773  1.00 90.32           H  
ATOM   2206  HZ3 LYS A 134      33.033  -2.038 -22.643  1.00 90.32           H  
ATOM   2207  N   PHE A 135      31.530   5.778 -23.298  1.00 87.71           N  
ATOM   2208  H   PHE A 135      31.728   5.449 -22.364  1.00 87.71           H  
ATOM   2209  CA  PHE A 135      32.281   6.926 -23.783  1.00 87.71           C  
ATOM   2210  HA  PHE A 135      32.365   6.821 -24.865  1.00 87.71           H  
ATOM   2211  C   PHE A 135      33.702   6.944 -23.221  1.00 87.71           C  
ATOM   2212  CB  PHE A 135      31.527   8.232 -23.491  1.00 87.71           C  
ATOM   2213  HB2 PHE A 135      30.488   8.113 -23.798  1.00 87.71           H  
ATOM   2214  HB3 PHE A 135      31.956   9.023 -24.105  1.00 87.71           H  
ATOM   2215  O   PHE A 135      33.975   6.393 -22.154  1.00 87.71           O  
ATOM   2216  CG  PHE A 135      31.553   8.686 -22.044  1.00 87.71           C  
ATOM   2217  CD1 PHE A 135      30.611   8.175 -21.133  1.00 87.71           C  
ATOM   2218  HD1 PHE A 135      29.891   7.440 -21.459  1.00 87.71           H  
ATOM   2219  CD2 PHE A 135      32.504   9.632 -21.614  1.00 87.71           C  
ATOM   2220  HD2 PHE A 135      33.231  10.028 -22.308  1.00 87.71           H  
ATOM   2221  CE1 PHE A 135      30.598   8.629 -19.803  1.00 87.71           C  
ATOM   2222  HE1 PHE A 135      29.864   8.253 -19.106  1.00 87.71           H  
ATOM   2223  CE2 PHE A 135      32.503  10.073 -20.279  1.00 87.71           C  
ATOM   2224  HE2 PHE A 135      33.220  10.807 -19.944  1.00 87.71           H  
ATOM   2225  CZ  PHE A 135      31.546   9.576 -19.377  1.00 87.71           C  
ATOM   2226  HZ  PHE A 135      31.532   9.930 -18.357  1.00 87.71           H  
ATOM   2227  N   SER A 136      34.615   7.586 -23.937  1.00 83.00           N  
ATOM   2228  H   SER A 136      34.336   7.979 -24.824  1.00 83.00           H  
ATOM   2229  CA  SER A 136      35.987   7.824 -23.488  1.00 83.00           C  
ATOM   2230  HA  SER A 136      36.041   7.662 -22.412  1.00 83.00           H  
ATOM   2231  C   SER A 136      36.394   9.268 -23.735  1.00 83.00           C  
ATOM   2232  CB  SER A 136      36.971   6.842 -24.138  1.00 83.00           C  
ATOM   2233  HB2 SER A 136      36.760   5.842 -23.758  1.00 83.00           H  
ATOM   2234  HB3 SER A 136      37.991   7.105 -23.858  1.00 83.00           H  
ATOM   2235  O   SER A 136      35.917   9.911 -24.668  1.00 83.00           O  
ATOM   2236  OG  SER A 136      36.856   6.817 -25.545  1.00 83.00           O  
ATOM   2237  HG  SER A 136      37.174   7.648 -25.906  1.00 83.00           H  
ATOM   2238  N   LEU A 137      37.287   9.770 -22.889  1.00 78.89           N  
ATOM   2239  H   LEU A 137      37.674   9.161 -22.183  1.00 78.89           H  
ATOM   2240  CA  LEU A 137      37.915  11.079 -23.040  1.00 78.89           C  
ATOM   2241  HA  LEU A 137      37.390  11.652 -23.805  1.00 78.89           H  
ATOM   2242  C   LEU A 137      39.358  10.886 -23.533  1.00 78.89           C  
ATOM   2243  CB  LEU A 137      37.820  11.846 -21.704  1.00 78.89           C  
ATOM   2244  HB2 LEU A 137      38.400  11.305 -20.956  1.00 78.89           H  
ATOM   2245  HB3 LEU A 137      38.278  12.827 -21.832  1.00 78.89           H  
ATOM   2246  O   LEU A 137      39.950   9.831 -23.329  1.00 78.89           O  
ATOM   2247  CG  LEU A 137      36.393  12.034 -21.153  1.00 78.89           C  
ATOM   2248  HG  LEU A 137      35.900  11.068 -21.044  1.00 78.89           H  
ATOM   2249  CD1 LEU A 137      36.437  12.700 -19.782  1.00 78.89           C  
ATOM   2250 HD11 LEU A 137      35.424  12.819 -19.398  1.00 78.89           H  
ATOM   2251 HD12 LEU A 137      37.008  12.074 -19.095  1.00 78.89           H  
ATOM   2252 HD13 LEU A 137      36.907  13.680 -19.857  1.00 78.89           H  
ATOM   2253  CD2 LEU A 137      35.562  12.918 -22.072  1.00 78.89           C  
ATOM   2254 HD21 LEU A 137      35.459  12.431 -23.042  1.00 78.89           H  
ATOM   2255 HD22 LEU A 137      34.575  13.068 -21.634  1.00 78.89           H  
ATOM   2256 HD23 LEU A 137      36.054  13.881 -22.211  1.00 78.89           H  
ATOM   2257  N   GLY A 138      39.961  11.898 -24.148  1.00 72.62           N  
ATOM   2258  H   GLY A 138      39.391  12.695 -24.392  1.00 72.62           H  
ATOM   2259  CA  GLY A 138      41.348  11.827 -24.628  1.00 72.62           C  
ATOM   2260  HA2 GLY A 138      41.973  11.398 -23.845  1.00 72.62           H  
ATOM   2261  HA3 GLY A 138      41.713  12.833 -24.837  1.00 72.62           H  
ATOM   2262  C   GLY A 138      41.514  10.977 -25.892  1.00 72.62           C  
ATOM   2263  O   GLY A 138      40.528  10.597 -26.513  1.00 72.62           O  
ATOM   2264  N   ARG A 139      42.759  10.723 -26.326  1.00 56.24           N  
ATOM   2265  H   ARG A 139      43.527  10.920 -25.701  1.00 56.24           H  
ATOM   2266  CA  ARG A 139      43.037   9.883 -27.511  1.00 56.24           C  
ATOM   2267  HA  ARG A 139      42.198   9.963 -28.202  1.00 56.24           H  
ATOM   2268  C   ARG A 139      43.126   8.404 -27.120  1.00 56.24           C  
ATOM   2269  CB  ARG A 139      44.314  10.318 -28.248  1.00 56.24           C  
ATOM   2270  HB2 ARG A 139      45.154  10.300 -27.553  1.00 56.24           H  
ATOM   2271  HB3 ARG A 139      44.514   9.588 -29.033  1.00 56.24           H  
ATOM   2272  O   ARG A 139      43.709   8.087 -26.089  1.00 56.24           O  
ATOM   2273  CG  ARG A 139      44.213  11.706 -28.897  1.00 56.24           C  
ATOM   2274  HG2 ARG A 139      44.176  12.453 -28.104  1.00 56.24           H  
ATOM   2275  HG3 ARG A 139      43.305  11.776 -29.496  1.00 56.24           H  
ATOM   2276  CD  ARG A 139      45.436  11.959 -29.793  1.00 56.24           C  
ATOM   2277  HD2 ARG A 139      46.304  11.484 -29.337  1.00 56.24           H  
ATOM   2278  HD3 ARG A 139      45.259  11.498 -30.765  1.00 56.24           H  
ATOM   2279  NE  ARG A 139      45.717  13.401 -29.939  1.00 56.24           N  
ATOM   2280  HE  ARG A 139      45.154  14.021 -29.376  1.00 56.24           H  
ATOM   2281  NH1 ARG A 139      47.494  13.230 -31.389  1.00 56.24           N  
ATOM   2282 HH11 ARG A 139      47.324  12.237 -31.457  1.00 56.24           H  
ATOM   2283 HH12 ARG A 139      48.286  13.661 -31.844  1.00 56.24           H  
ATOM   2284  NH2 ARG A 139      46.991  15.200 -30.494  1.00 56.24           N  
ATOM   2285 HH21 ARG A 139      47.807  15.596 -30.938  1.00 56.24           H  
ATOM   2286 HH22 ARG A 139      46.504  15.738 -29.792  1.00 56.24           H  
ATOM   2287  CZ  ARG A 139      46.723  13.933 -30.611  1.00 56.24           C  
ATOM   2288  N   ASP A 140      42.548   7.551 -27.968  1.00 53.01           N  
ATOM   2289  H   ASP A 140      42.027   7.951 -28.736  1.00 53.01           H  
ATOM   2290  CA  ASP A 140      42.601   6.081 -28.003  1.00 53.01           C  
ATOM   2291  HA  ASP A 140      41.573   5.720 -27.973  1.00 53.01           H  
ATOM   2292  C   ASP A 140      43.338   5.393 -26.835  1.00 53.01           C  
ATOM   2293  CB  ASP A 140      43.184   5.631 -29.360  1.00 53.01           C  
ATOM   2294  HB2 ASP A 140      43.271   4.544 -29.360  1.00 53.01           H  
ATOM   2295  HB3 ASP A 140      44.183   6.050 -29.476  1.00 53.01           H  
ATOM   2296  O   ASP A 140      44.532   5.107 -26.906  1.00 53.01           O  
ATOM   2297  CG  ASP A 140      42.323   6.032 -30.563  1.00 53.01           C  
ATOM   2298  OD1 ASP A 140      41.097   6.187 -30.375  1.00 53.01           O  
ATOM   2299  OD2 ASP A 140      42.906   6.216 -31.655  1.00 53.01           O  
ATOM   2300  N   GLY A 141      42.595   5.054 -25.776  1.00 51.20           N  
ATOM   2301  H   GLY A 141      41.640   5.382 -25.749  1.00 51.20           H  
ATOM   2302  CA  GLY A 141      43.011   4.062 -24.775  1.00 51.20           C  
ATOM   2303  HA2 GLY A 141      43.693   3.355 -25.245  1.00 51.20           H  
ATOM   2304  HA3 GLY A 141      42.128   3.507 -24.457  1.00 51.20           H  
ATOM   2305  C   GLY A 141      43.703   4.576 -23.507  1.00 51.20           C  
ATOM   2306  O   GLY A 141      43.915   3.771 -22.603  1.00 51.20           O  
ATOM   2307  N   GLU A 142      44.022   5.871 -23.387  1.00 53.44           N  
ATOM   2308  H   GLU A 142      43.927   6.471 -24.194  1.00 53.44           H  
ATOM   2309  CA  GLU A 142      44.674   6.409 -22.173  1.00 53.44           C  
ATOM   2310  HA  GLU A 142      45.382   5.669 -21.801  1.00 53.44           H  
ATOM   2311  C   GLU A 142      43.706   6.675 -21.004  1.00 53.44           C  
ATOM   2312  CB  GLU A 142      45.477   7.681 -22.502  1.00 53.44           C  
ATOM   2313  HB2 GLU A 142      44.845   8.377 -23.054  1.00 53.44           H  
ATOM   2314  HB3 GLU A 142      45.773   8.152 -21.565  1.00 53.44           H  
ATOM   2315  O   GLU A 142      44.117   6.609 -19.844  1.00 53.44           O  
ATOM   2316  CG  GLU A 142      46.753   7.374 -23.304  1.00 53.44           C  
ATOM   2317  HG2 GLU A 142      47.307   6.592 -22.783  1.00 53.44           H  
ATOM   2318  HG3 GLU A 142      46.471   6.988 -24.284  1.00 53.44           H  
ATOM   2319  CD  GLU A 142      47.673   8.596 -23.489  1.00 53.44           C  
ATOM   2320  OE1 GLU A 142      48.867   8.373 -23.797  1.00 53.44           O  
ATOM   2321  OE2 GLU A 142      47.192   9.745 -23.348  1.00 53.44           O  
ATOM   2322  N   ILE A 143      42.421   6.939 -21.275  1.00 63.28           N  
ATOM   2323  H   ILE A 143      42.129   6.932 -22.242  1.00 63.28           H  
ATOM   2324  CA  ILE A 143      41.407   7.215 -20.242  1.00 63.28           C  
ATOM   2325  HA  ILE A 143      41.928   7.302 -19.288  1.00 63.28           H  
ATOM   2326  C   ILE A 143      40.416   6.046 -20.159  1.00 63.28           C  
ATOM   2327  CB  ILE A 143      40.709   8.577 -20.463  1.00 63.28           C  
ATOM   2328  HB  ILE A 143      40.136   8.504 -21.387  1.00 63.28           H  
ATOM   2329  O   ILE A 143      39.960   5.566 -21.203  1.00 63.28           O  
ATOM   2330  CG1 ILE A 143      41.796   9.679 -20.592  1.00 63.28           C  
ATOM   2331 HG12 ILE A 143      42.347   9.521 -21.519  1.00 63.28           H  
ATOM   2332 HG13 ILE A 143      42.501   9.565 -19.768  1.00 63.28           H  
ATOM   2333  CG2 ILE A 143      39.714   8.889 -19.327  1.00 63.28           C  
ATOM   2334 HG21 ILE A 143      38.960   8.106 -19.243  1.00 63.28           H  
ATOM   2335 HG22 ILE A 143      40.246   8.997 -18.382  1.00 63.28           H  
ATOM   2336 HG23 ILE A 143      39.179   9.817 -19.532  1.00 63.28           H  
ATOM   2337  CD1 ILE A 143      41.341  11.142 -20.594  1.00 63.28           C  
ATOM   2338 HD11 ILE A 143      42.217  11.785 -20.678  1.00 63.28           H  
ATOM   2339 HD12 ILE A 143      40.827  11.382 -19.663  1.00 63.28           H  
ATOM   2340 HD13 ILE A 143      40.679  11.353 -21.434  1.00 63.28           H  
ATOM   2341  N   PRO A 144      40.053   5.581 -18.944  1.00 66.62           N  
ATOM   2342  CA  PRO A 144      39.074   4.518 -18.774  1.00 66.62           C  
ATOM   2343  HA  PRO A 144      39.502   3.593 -19.160  1.00 66.62           H  
ATOM   2344  C   PRO A 144      37.774   4.836 -19.506  1.00 66.62           C  
ATOM   2345  CB  PRO A 144      38.834   4.382 -17.267  1.00 66.62           C  
ATOM   2346  HB2 PRO A 144      37.983   4.990 -16.962  1.00 66.62           H  
ATOM   2347  HB3 PRO A 144      38.679   3.343 -16.977  1.00 66.62           H  
ATOM   2348  O   PRO A 144      37.232   5.936 -19.401  1.00 66.62           O  
ATOM   2349  CG  PRO A 144      40.104   4.957 -16.648  1.00 66.62           C  
ATOM   2350  HG2 PRO A 144      40.866   4.180 -16.596  1.00 66.62           H  
ATOM   2351  HG3 PRO A 144      39.919   5.380 -15.661  1.00 66.62           H  
ATOM   2352  CD  PRO A 144      40.539   6.024 -17.646  1.00 66.62           C  
ATOM   2353  HD2 PRO A 144      41.626   6.109 -17.629  1.00 66.62           H  
ATOM   2354  HD3 PRO A 144      40.076   6.974 -17.380  1.00 66.62           H  
ATOM   2355  N   THR A 145      37.252   3.847 -20.224  1.00 79.12           N  
ATOM   2356  H   THR A 145      37.768   2.986 -20.333  1.00 79.12           H  
ATOM   2357  CA  THR A 145      35.907   3.921 -20.780  1.00 79.12           C  
ATOM   2358  HA  THR A 145      35.831   4.812 -21.403  1.00 79.12           H  
ATOM   2359  C   THR A 145      34.901   4.024 -19.636  1.00 79.12           C  
ATOM   2360  CB  THR A 145      35.615   2.685 -21.632  1.00 79.12           C  
ATOM   2361  HB  THR A 145      35.531   1.808 -20.991  1.00 79.12           H  
ATOM   2362  O   THR A 145      34.831   3.134 -18.789  1.00 79.12           O  
ATOM   2363  CG2 THR A 145      34.330   2.842 -22.429  1.00 79.12           C  
ATOM   2364 HG21 THR A 145      34.348   3.778 -22.987  1.00 79.12           H  
ATOM   2365 HG22 THR A 145      33.475   2.845 -21.753  1.00 79.12           H  
ATOM   2366 HG23 THR A 145      34.243   2.013 -23.130  1.00 79.12           H  
ATOM   2367  OG1 THR A 145      36.651   2.454 -22.561  1.00 79.12           O  
ATOM   2368  HG1 THR A 145      36.846   3.285 -23.001  1.00 79.12           H  
ATOM   2369  N   SER A 146      34.125   5.103 -19.620  1.00 87.11           N  
ATOM   2370  H   SER A 146      34.216   5.761 -20.380  1.00 87.11           H  
ATOM   2371  CA  SER A 146      32.994   5.285 -18.715  1.00 87.11           C  
ATOM   2372  HA  SER A 146      33.161   4.722 -17.796  1.00 87.11           H  
ATOM   2373  C   SER A 146      31.714   4.766 -19.352  1.00 87.11           C  
ATOM   2374  CB  SER A 146      32.841   6.756 -18.343  1.00 87.11           C  
ATOM   2375  HB2 SER A 146      33.104   7.389 -19.190  1.00 87.11           H  
ATOM   2376  HB3 SER A 146      31.808   6.947 -18.054  1.00 87.11           H  
ATOM   2377  O   SER A 146      31.591   4.717 -20.579  1.00 87.11           O  
ATOM   2378  OG  SER A 146      33.653   7.051 -17.234  1.00 87.11           O  
ATOM   2379  HG  SER A 146      34.583   7.036 -17.470  1.00 87.11           H  
ATOM   2380  N   THR A 147      30.756   4.375 -18.516  1.00 90.50           N  
ATOM   2381  H   THR A 147      30.895   4.451 -17.518  1.00 90.50           H  
ATOM   2382  CA  THR A 147      29.455   3.883 -18.961  1.00 90.50           C  
ATOM   2383  HA  THR A 147      29.490   3.770 -20.045  1.00 90.50           H  
ATOM   2384  C   THR A 147      28.352   4.888 -18.658  1.00 90.50           C  
ATOM   2385  CB  THR A 147      29.120   2.494 -18.397  1.00 90.50           C  
ATOM   2386  HB  THR A 147      28.105   2.228 -18.691  1.00 90.50           H  
ATOM   2387  O   THR A 147      28.341   5.536 -17.612  1.00 90.50           O  
ATOM   2388  CG2 THR A 147      30.077   1.424 -18.922  1.00 90.50           C  
ATOM   2389 HG21 THR A 147      31.105   1.660 -18.644  1.00 90.50           H  
ATOM   2390 HG22 THR A 147      29.801   0.455 -18.506  1.00 90.50           H  
ATOM   2391 HG23 THR A 147      29.987   1.369 -20.007  1.00 90.50           H  
ATOM   2392  OG1 THR A 147      29.212   2.462 -16.994  1.00 90.50           O  
ATOM   2393  HG1 THR A 147      28.807   1.636 -16.717  1.00 90.50           H  
ATOM   2394  N   ILE A 148      27.407   5.006 -19.586  1.00 90.54           N  
ATOM   2395  H   ILE A 148      27.493   4.436 -20.415  1.00 90.54           H  
ATOM   2396  CA  ILE A 148      26.110   5.626 -19.344  1.00 90.54           C  
ATOM   2397  HA  ILE A 148      26.165   6.225 -18.435  1.00 90.54           H  
ATOM   2398  C   ILE A 148      25.110   4.480 -19.165  1.00 90.54           C  
ATOM   2399  CB  ILE A 148      25.705   6.604 -20.461  1.00 90.54           C  
ATOM   2400  HB  ILE A 148      25.633   6.064 -21.404  1.00 90.54           H  
ATOM   2401  O   ILE A 148      24.925   3.691 -20.100  1.00 90.54           O  
ATOM   2402  CG1 ILE A 148      26.777   7.705 -20.614  1.00 90.54           C  
ATOM   2403 HG12 ILE A 148      27.702   7.233 -20.945  1.00 90.54           H  
ATOM   2404 HG13 ILE A 148      26.963   8.177 -19.650  1.00 90.54           H  
ATOM   2405  CG2 ILE A 148      24.317   7.180 -20.135  1.00 90.54           C  
ATOM   2406 HG21 ILE A 148      23.562   6.397 -20.201  1.00 90.54           H  
ATOM   2407 HG22 ILE A 148      24.303   7.591 -19.125  1.00 90.54           H  
ATOM   2408 HG23 ILE A 148      24.043   7.964 -20.841  1.00 90.54           H  
ATOM   2409  CD1 ILE A 148      26.434   8.794 -21.636  1.00 90.54           C  
ATOM   2410 HD11 ILE A 148      27.335   9.355 -21.885  1.00 90.54           H  
ATOM   2411 HD12 ILE A 148      26.024   8.344 -22.540  1.00 90.54           H  
ATOM   2412 HD13 ILE A 148      25.704   9.485 -21.215  1.00 90.54           H  
ATOM   2413  N   PRO A 149      24.489   4.351 -17.982  1.00 90.49           N  
ATOM   2414  CA  PRO A 149      23.472   3.339 -17.749  1.00 90.49           C  
ATOM   2415  HA  PRO A 149      23.920   2.359 -17.912  1.00 90.49           H  
ATOM   2416  C   PRO A 149      22.264   3.502 -18.676  1.00 90.49           C  
ATOM   2417  CB  PRO A 149      23.078   3.472 -16.273  1.00 90.49           C  
ATOM   2418  HB2 PRO A 149      22.874   2.502 -15.821  1.00 90.49           H  
ATOM   2419  HB3 PRO A 149      22.210   4.123 -16.175  1.00 90.49           H  
ATOM   2420  O   PRO A 149      22.011   4.565 -19.242  1.00 90.49           O  
ATOM   2421  CG  PRO A 149      24.289   4.149 -15.634  1.00 90.49           C  
ATOM   2422  HG2 PRO A 149      25.050   3.403 -15.405  1.00 90.49           H  
ATOM   2423  HG3 PRO A 149      24.017   4.712 -14.742  1.00 90.49           H  
ATOM   2424  CD  PRO A 149      24.788   5.062 -16.748  1.00 90.49           C  
ATOM   2425  HD2 PRO A 149      24.244   6.006 -16.732  1.00 90.49           H  
ATOM   2426  HD3 PRO A 149      25.857   5.231 -16.620  1.00 90.49           H  
ATOM   2427  N   ILE A 150      21.482   2.431 -18.788  1.00 90.77           N  
ATOM   2428  H   ILE A 150      21.751   1.601 -18.280  1.00 90.77           H  
ATOM   2429  CA  ILE A 150      20.135   2.475 -19.372  1.00 90.77           C  
ATOM   2430  HA  ILE A 150      20.198   2.769 -20.419  1.00 90.77           H  
ATOM   2431  C   ILE A 150      19.327   3.523 -18.609  1.00 90.77           C  
ATOM   2432  CB  ILE A 150      19.475   1.082 -19.256  1.00 90.77           C  
ATOM   2433  HB  ILE A 150      19.490   0.786 -18.207  1.00 90.77           H  
ATOM   2434  O   ILE A 150      19.397   3.533 -17.387  1.00 90.77           O  
ATOM   2435  CG1 ILE A 150      20.301   0.059 -20.064  1.00 90.77           C  
ATOM   2436 HG12 ILE A 150      21.344   0.089 -19.750  1.00 90.77           H  
ATOM   2437 HG13 ILE A 150      20.257   0.343 -21.116  1.00 90.77           H  
ATOM   2438  CG2 ILE A 150      18.006   1.075 -19.725  1.00 90.77           C  
ATOM   2439 HG21 ILE A 150      17.957   1.270 -20.797  1.00 90.77           H  
ATOM   2440 HG22 ILE A 150      17.554   0.104 -19.524  1.00 90.77           H  
ATOM   2441 HG23 ILE A 150      17.419   1.824 -19.193  1.00 90.77           H  
ATOM   2442  CD1 ILE A 150      19.840  -1.395 -19.925  1.00 90.77           C  
ATOM   2443 HD11 ILE A 150      20.561  -2.047 -20.417  1.00 90.77           H  
ATOM   2444 HD12 ILE A 150      19.778  -1.667 -18.871  1.00 90.77           H  
ATOM   2445 HD13 ILE A 150      18.869  -1.536 -20.401  1.00 90.77           H  
ATOM   2446  N   GLY A 151      18.529   4.349 -19.280  1.00 91.23           N  
ATOM   2447  H   GLY A 151      18.507   4.292 -20.288  1.00 91.23           H  
ATOM   2448  CA  GLY A 151      17.697   5.356 -18.624  1.00 91.23           C  
ATOM   2449  HA2 GLY A 151      18.269   5.839 -17.832  1.00 91.23           H  
ATOM   2450  HA3 GLY A 151      16.831   4.870 -18.175  1.00 91.23           H  
ATOM   2451  C   GLY A 151      17.204   6.437 -19.575  1.00 91.23           C  
ATOM   2452  O   GLY A 151      17.608   6.505 -20.733  1.00 91.23           O  
ATOM   2453  N   ILE A 152      16.314   7.292 -19.079  1.00 92.72           N  
ATOM   2454  H   ILE A 152      16.011   7.171 -18.123  1.00 92.72           H  
ATOM   2455  CA  ILE A 152      15.841   8.467 -19.818  1.00 92.72           C  
ATOM   2456  HA  ILE A 152      16.115   8.367 -20.868  1.00 92.72           H  
ATOM   2457  C   ILE A 152      16.561   9.695 -19.264  1.00 92.72           C  
ATOM   2458  CB  ILE A 152      14.302   8.568 -19.762  1.00 92.72           C  
ATOM   2459  HB  ILE A 152      13.985   8.638 -18.721  1.00 92.72           H  
ATOM   2460  O   ILE A 152      16.513   9.936 -18.063  1.00 92.72           O  
ATOM   2461  CG1 ILE A 152      13.635   7.319 -20.379  1.00 92.72           C  
ATOM   2462 HG12 ILE A 152      14.149   6.411 -20.065  1.00 92.72           H  
ATOM   2463 HG13 ILE A 152      13.693   7.375 -21.466  1.00 92.72           H  
ATOM   2464  CG2 ILE A 152      13.828   9.833 -20.492  1.00 92.72           C  
ATOM   2465 HG21 ILE A 152      14.218  10.717 -19.988  1.00 92.72           H  
ATOM   2466 HG22 ILE A 152      12.740   9.908 -20.475  1.00 92.72           H  
ATOM   2467 HG23 ILE A 152      14.172   9.814 -21.526  1.00 92.72           H  
ATOM   2468  CD1 ILE A 152      12.173   7.165 -19.957  1.00 92.72           C  
ATOM   2469 HD11 ILE A 152      11.595   8.047 -20.231  1.00 92.72           H  
ATOM   2470 HD12 ILE A 152      12.116   7.011 -18.880  1.00 92.72           H  
ATOM   2471 HD13 ILE A 152      11.747   6.299 -20.465  1.00 92.72           H  
ATOM   2472  N   TYR A 153      17.214  10.483 -20.111  1.00 92.50           N  
ATOM   2473  H   TYR A 153      17.243  10.225 -21.088  1.00 92.50           H  
ATOM   2474  CA  TYR A 153      18.064  11.586 -19.666  1.00 92.50           C  
ATOM   2475  HA  TYR A 153      17.900  11.775 -18.605  1.00 92.50           H  
ATOM   2476  C   TYR A 153      17.762  12.876 -20.416  1.00 92.50           C  
ATOM   2477  CB  TYR A 153      19.538  11.209 -19.834  1.00 92.50           C  
ATOM   2478  HB2 TYR A 153      20.145  12.045 -19.488  1.00 92.50           H  
ATOM   2479  HB3 TYR A 153      19.747  11.056 -20.893  1.00 92.50           H  
ATOM   2480  O   TYR A 153      17.592  12.875 -21.631  1.00 92.50           O  
ATOM   2481  CG  TYR A 153      19.959   9.976 -19.064  1.00 92.50           C  
ATOM   2482  CD1 TYR A 153      20.267  10.081 -17.695  1.00 92.50           C  
ATOM   2483  HD1 TYR A 153      20.181  11.037 -17.198  1.00 92.50           H  
ATOM   2484  CD2 TYR A 153      20.026   8.725 -19.707  1.00 92.50           C  
ATOM   2485  HD2 TYR A 153      19.770   8.636 -20.752  1.00 92.50           H  
ATOM   2486  CE1 TYR A 153      20.661   8.942 -16.968  1.00 92.50           C  
ATOM   2487  HE1 TYR A 153      20.891   9.025 -15.917  1.00 92.50           H  
ATOM   2488  CE2 TYR A 153      20.430   7.586 -18.986  1.00 92.50           C  
ATOM   2489  HE2 TYR A 153      20.503   6.624 -19.470  1.00 92.50           H  
ATOM   2490  OH  TYR A 153      21.127   6.594 -16.917  1.00 92.50           O  
ATOM   2491  HH  TYR A 153      21.312   6.788 -15.995  1.00 92.50           H  
ATOM   2492  CZ  TYR A 153      20.753   7.694 -17.618  1.00 92.50           C  
ATOM   2493  N   THR A 154      17.744  13.995 -19.706  1.00 91.09           N  
ATOM   2494  H   THR A 154      17.848  13.905 -18.705  1.00 91.09           H  
ATOM   2495  CA  THR A 154      17.864  15.322 -20.313  1.00 91.09           C  
ATOM   2496  HA  THR A 154      17.159  15.387 -21.142  1.00 91.09           H  
ATOM   2497  C   THR A 154      19.271  15.534 -20.868  1.00 91.09           C  
ATOM   2498  CB  THR A 154      17.545  16.455 -19.328  1.00 91.09           C  
ATOM   2499  HB  THR A 154      17.619  17.406 -19.854  1.00 91.09           H  
ATOM   2500  O   THR A 154      20.229  14.891 -20.435  1.00 91.09           O  
ATOM   2501  CG2 THR A 154      16.156  16.354 -18.715  1.00 91.09           C  
ATOM   2502 HG21 THR A 154      15.414  16.319 -19.513  1.00 91.09           H  
ATOM   2503 HG22 THR A 154      15.965  17.231 -18.097  1.00 91.09           H  
ATOM   2504 HG23 THR A 154      16.079  15.457 -18.099  1.00 91.09           H  
ATOM   2505  OG1 THR A 154      18.459  16.457 -18.263  1.00 91.09           O  
ATOM   2506  HG1 THR A 154      18.260  15.668 -17.754  1.00 91.09           H  
ATOM   2507  N   ILE A 155      19.428  16.501 -21.775  1.00 91.41           N  
ATOM   2508  H   ILE A 155      18.606  16.957 -22.145  1.00 91.41           H  
ATOM   2509  CA  ILE A 155      20.756  16.922 -22.251  1.00 91.41           C  
ATOM   2510  HA  ILE A 155      21.244  16.068 -22.722  1.00 91.41           H  
ATOM   2511  C   ILE A 155      21.667  17.336 -21.086  1.00 91.41           C  
ATOM   2512  CB  ILE A 155      20.622  18.058 -23.287  1.00 91.41           C  
ATOM   2513  HB  ILE A 155      20.076  18.880 -22.824  1.00 91.41           H  
ATOM   2514  O   ILE A 155      22.825  16.931 -21.055  1.00 91.41           O  
ATOM   2515  CG1 ILE A 155      19.827  17.619 -24.536  1.00 91.41           C  
ATOM   2516 HG12 ILE A 155      18.821  17.319 -24.243  1.00 91.41           H  
ATOM   2517 HG13 ILE A 155      19.728  18.489 -25.186  1.00 91.41           H  
ATOM   2518  CG2 ILE A 155      21.994  18.602 -23.711  1.00 91.41           C  
ATOM   2519 HG21 ILE A 155      21.888  19.306 -24.537  1.00 91.41           H  
ATOM   2520 HG22 ILE A 155      22.466  19.135 -22.886  1.00 91.41           H  
ATOM   2521 HG23 ILE A 155      22.646  17.782 -24.014  1.00 91.41           H  
ATOM   2522  CD1 ILE A 155      20.457  16.487 -25.356  1.00 91.41           C  
ATOM   2523 HD11 ILE A 155      21.424  16.794 -25.755  1.00 91.41           H  
ATOM   2524 HD12 ILE A 155      19.798  16.242 -26.189  1.00 91.41           H  
ATOM   2525 HD13 ILE A 155      20.594  15.604 -24.733  1.00 91.41           H  
ATOM   2526  N   ASN A 156      21.137  18.059 -20.094  1.00 90.96           N  
ATOM   2527  H   ASN A 156      20.186  18.387 -20.185  1.00 90.96           H  
ATOM   2528  CA  ASN A 156      21.903  18.453 -18.908  1.00 90.96           C  
ATOM   2529  HA  ASN A 156      22.820  18.947 -19.230  1.00 90.96           H  
ATOM   2530  C   ASN A 156      22.320  17.251 -18.049  1.00 90.96           C  
ATOM   2531  CB  ASN A 156      21.083  19.436 -18.055  1.00 90.96           C  
ATOM   2532  HB2 ASN A 156      21.545  19.491 -17.069  1.00 90.96           H  
ATOM   2533  HB3 ASN A 156      20.063  19.071 -17.931  1.00 90.96           H  
ATOM   2534  O   ASN A 156      23.412  17.245 -17.491  1.00 90.96           O  
ATOM   2535  CG  ASN A 156      21.048  20.847 -18.608  1.00 90.96           C  
ATOM   2536  ND2 ASN A 156      20.703  21.814 -17.791  1.00 90.96           N  
ATOM   2537 HD21 ASN A 156      20.715  22.738 -18.199  1.00 90.96           H  
ATOM   2538 HD22 ASN A 156      20.501  21.626 -16.820  1.00 90.96           H  
ATOM   2539  OD1 ASN A 156      21.294  21.112 -19.768  1.00 90.96           O  
ATOM   2540  N   GLU A 157      21.472  16.229 -17.918  1.00 91.22           N  
ATOM   2541  H   GLU A 157      20.579  16.266 -18.389  1.00 91.22           H  
ATOM   2542  CA  GLU A 157      21.837  15.002 -17.201  1.00 91.22           C  
ATOM   2543  HA  GLU A 157      22.241  15.261 -16.223  1.00 91.22           H  
ATOM   2544  C   GLU A 157      22.944  14.240 -17.939  1.00 91.22           C  
ATOM   2545  CB  GLU A 157      20.602  14.115 -16.987  1.00 91.22           C  
ATOM   2546  HB2 GLU A 157      20.929  13.118 -16.692  1.00 91.22           H  
ATOM   2547  HB3 GLU A 157      20.074  14.035 -17.937  1.00 91.22           H  
ATOM   2548  O   GLU A 157      23.888  13.790 -17.295  1.00 91.22           O  
ATOM   2549  CG  GLU A 157      19.668  14.655 -15.882  1.00 91.22           C  
ATOM   2550  HG2 GLU A 157      19.588  15.738 -15.972  1.00 91.22           H  
ATOM   2551  HG3 GLU A 157      20.126  14.446 -14.915  1.00 91.22           H  
ATOM   2552  CD  GLU A 157      18.247  14.062 -15.926  1.00 91.22           C  
ATOM   2553  OE1 GLU A 157      17.509  14.179 -14.927  1.00 91.22           O  
ATOM   2554  OE2 GLU A 157      17.831  13.604 -17.009  1.00 91.22           O  
ATOM   2555  N   ILE A 158      22.893  14.166 -19.274  1.00 91.84           N  
ATOM   2556  H   ILE A 158      22.089  14.555 -19.746  1.00 91.84           H  
ATOM   2557  CA  ILE A 158      23.981  13.595 -20.084  1.00 91.84           C  
ATOM   2558  HA  ILE A 158      24.210  12.603 -19.695  1.00 91.84           H  
ATOM   2559  C   ILE A 158      25.265  14.426 -19.935  1.00 91.84           C  
ATOM   2560  CB  ILE A 158      23.553  13.434 -21.562  1.00 91.84           C  
ATOM   2561  HB  ILE A 158      23.218  14.401 -21.938  1.00 91.84           H  
ATOM   2562  O   ILE A 158      26.329  13.851 -19.718  1.00 91.84           O  
ATOM   2563  CG1 ILE A 158      22.382  12.433 -21.667  1.00 91.84           C  
ATOM   2564 HG12 ILE A 158      21.551  12.813 -21.073  1.00 91.84           H  
ATOM   2565 HG13 ILE A 158      22.680  11.469 -21.255  1.00 91.84           H  
ATOM   2566  CG2 ILE A 158      24.731  12.966 -22.434  1.00 91.84           C  
ATOM   2567 HG21 ILE A 158      24.427  12.860 -23.476  1.00 91.84           H  
ATOM   2568 HG22 ILE A 158      25.525  13.712 -22.414  1.00 91.84           H  
ATOM   2569 HG23 ILE A 158      25.118  12.015 -22.068  1.00 91.84           H  
ATOM   2570  CD1 ILE A 158      21.852  12.224 -23.088  1.00 91.84           C  
ATOM   2571 HD11 ILE A 158      22.539  11.601 -23.659  1.00 91.84           H  
ATOM   2572 HD12 ILE A 158      20.888  11.716 -23.040  1.00 91.84           H  
ATOM   2573 HD13 ILE A 158      21.730  13.190 -23.578  1.00 91.84           H  
ATOM   2574  N   GLU A 159      25.185  15.762 -19.984  1.00 92.17           N  
ATOM   2575  H   GLU A 159      24.293  16.184 -20.199  1.00 92.17           H  
ATOM   2576  CA  GLU A 159      26.331  16.653 -19.729  1.00 92.17           C  
ATOM   2577  HA  GLU A 159      27.095  16.463 -20.482  1.00 92.17           H  
ATOM   2578  C   GLU A 159      26.963  16.358 -18.362  1.00 92.17           C  
ATOM   2579  CB  GLU A 159      25.910  18.139 -19.829  1.00 92.17           C  
ATOM   2580  HB2 GLU A 159      25.537  18.325 -20.836  1.00 92.17           H  
ATOM   2581  HB3 GLU A 159      25.105  18.343 -19.122  1.00 92.17           H  
ATOM   2582  O   GLU A 159      28.182  16.222 -18.262  1.00 92.17           O  
ATOM   2583  CG  GLU A 159      27.080  19.101 -19.527  1.00 92.17           C  
ATOM   2584  HG2 GLU A 159      27.390  18.957 -18.492  1.00 92.17           H  
ATOM   2585  HG3 GLU A 159      27.916  18.826 -20.171  1.00 92.17           H  
ATOM   2586  CD  GLU A 159      26.770  20.597 -19.734  1.00 92.17           C  
ATOM   2587  OE1 GLU A 159      27.076  21.428 -18.834  1.00 92.17           O  
ATOM   2588  OE2 GLU A 159      26.314  20.940 -20.843  1.00 92.17           O  
ATOM   2589  N   ASN A 160      26.149  16.209 -17.315  1.00 90.70           N  
ATOM   2590  H   ASN A 160      25.161  16.367 -17.456  1.00 90.70           H  
ATOM   2591  CA  ASN A 160      26.629  15.901 -15.969  1.00 90.70           C  
ATOM   2592  HA  ASN A 160      27.393  16.626 -15.690  1.00 90.70           H  
ATOM   2593  C   ASN A 160      27.282  14.514 -15.880  1.00 90.70           C  
ATOM   2594  CB  ASN A 160      25.457  16.012 -14.982  1.00 90.70           C  
ATOM   2595  HB2 ASN A 160      25.772  15.623 -14.014  1.00 90.70           H  
ATOM   2596  HB3 ASN A 160      24.626  15.403 -15.339  1.00 90.70           H  
ATOM   2597  O   ASN A 160      28.288  14.364 -15.191  1.00 90.70           O  
ATOM   2598  CG  ASN A 160      24.982  17.436 -14.760  1.00 90.70           C  
ATOM   2599  ND2 ASN A 160      23.744  17.608 -14.359  1.00 90.70           N  
ATOM   2600 HD21 ASN A 160      23.449  18.572 -14.304  1.00 90.70           H  
ATOM   2601 HD22 ASN A 160      23.110  16.822 -14.349  1.00 90.70           H  
ATOM   2602  OD1 ASN A 160      25.703  18.410 -14.884  1.00 90.70           O  
ATOM   2603  N   LEU A 161      26.740  13.509 -16.576  1.00 89.55           N  
ATOM   2604  H   LEU A 161      25.901  13.691 -17.109  1.00 89.55           H  
ATOM   2605  CA  LEU A 161      27.310  12.157 -16.608  1.00 89.55           C  
ATOM   2606  HA  LEU A 161      27.501  11.827 -15.587  1.00 89.55           H  
ATOM   2607  C   LEU A 161      28.661  12.114 -17.326  1.00 89.55           C  
ATOM   2608  CB  LEU A 161      26.324  11.193 -17.289  1.00 89.55           C  
ATOM   2609  HB2 LEU A 161      26.003  11.633 -18.233  1.00 89.55           H  
ATOM   2610  HB3 LEU A 161      26.845  10.265 -17.522  1.00 89.55           H  
ATOM   2611  O   LEU A 161      29.548  11.375 -16.909  1.00 89.55           O  
ATOM   2612  CG  LEU A 161      25.090  10.850 -16.440  1.00 89.55           C  
ATOM   2613  HG  LEU A 161      24.616  11.759 -16.069  1.00 89.55           H  
ATOM   2614  CD1 LEU A 161      24.087  10.090 -17.301  1.00 89.55           C  
ATOM   2615 HD11 LEU A 161      24.544   9.168 -17.662  1.00 89.55           H  
ATOM   2616 HD12 LEU A 161      23.204   9.852 -16.708  1.00 89.55           H  
ATOM   2617 HD13 LEU A 161      23.781  10.707 -18.146  1.00 89.55           H  
ATOM   2618  CD2 LEU A 161      25.438   9.974 -15.234  1.00 89.55           C  
ATOM   2619 HD21 LEU A 161      24.524   9.699 -14.706  1.00 89.55           H  
ATOM   2620 HD22 LEU A 161      25.954   9.072 -15.560  1.00 89.55           H  
ATOM   2621 HD23 LEU A 161      26.077  10.527 -14.545  1.00 89.55           H  
ATOM   2622  N   ILE A 162      28.828  12.905 -18.388  1.00 88.33           N  
ATOM   2623  H   ILE A 162      28.038  13.450 -18.704  1.00 88.33           H  
ATOM   2624  CA  ILE A 162      30.084  12.970 -19.143  1.00 88.33           C  
ATOM   2625  HA  ILE A 162      30.488  11.960 -19.222  1.00 88.33           H  
ATOM   2626  C   ILE A 162      31.140  13.802 -18.388  1.00 88.33           C  
ATOM   2627  CB  ILE A 162      29.808  13.466 -20.580  1.00 88.33           C  
ATOM   2628  HB  ILE A 162      29.348  14.452 -20.518  1.00 88.33           H  
ATOM   2629  O   ILE A 162      32.326  13.479 -18.439  1.00 88.33           O  
ATOM   2630  CG1 ILE A 162      28.865  12.507 -21.349  1.00 88.33           C  
ATOM   2631 HG12 ILE A 162      28.012  12.233 -20.728  1.00 88.33           H  
ATOM   2632 HG13 ILE A 162      29.394  11.586 -21.591  1.00 88.33           H  
ATOM   2633  CG2 ILE A 162      31.117  13.578 -21.377  1.00 88.33           C  
ATOM   2634 HG21 ILE A 162      31.564  12.592 -21.510  1.00 88.33           H  
ATOM   2635 HG22 ILE A 162      30.944  14.039 -22.349  1.00 88.33           H  
ATOM   2636 HG23 ILE A 162      31.824  14.207 -20.836  1.00 88.33           H  
ATOM   2637  CD1 ILE A 162      28.311  13.129 -22.637  1.00 88.33           C  
ATOM   2638 HD11 ILE A 162      27.800  14.063 -22.404  1.00 88.33           H  
ATOM   2639 HD12 ILE A 162      29.112  13.334 -23.347  1.00 88.33           H  
ATOM   2640 HD13 ILE A 162      27.608  12.436 -23.099  1.00 88.33           H  
ATOM   2641  N   ASN A 163      30.730  14.825 -17.627  1.00 87.74           N  
ATOM   2642  H   ASN A 163      29.746  15.050 -17.636  1.00 87.74           H  
ATOM   2643  CA  ASN A 163      31.601  15.612 -16.738  1.00 87.74           C  
ATOM   2644  HA  ASN A 163      32.563  15.748 -17.234  1.00 87.74           H  
ATOM   2645  C   ASN A 163      31.926  14.902 -15.402  1.00 87.74           C  
ATOM   2646  CB  ASN A 163      30.992  17.008 -16.513  1.00 87.74           C  
ATOM   2647  HB2 ASN A 163      29.942  16.912 -16.235  1.00 87.74           H  
ATOM   2648  HB3 ASN A 163      31.504  17.505 -15.689  1.00 87.74           H  
ATOM   2649  O   ASN A 163      32.092  15.551 -14.373  1.00 87.74           O  
ATOM   2650  CG  ASN A 163      31.152  17.934 -17.695  1.00 87.74           C  
ATOM   2651  ND2 ASN A 163      30.065  18.354 -18.285  1.00 87.74           N  
ATOM   2652 HD21 ASN A 163      30.141  18.992 -19.064  1.00 87.74           H  
ATOM   2653 HD22 ASN A 163      29.196  17.880 -18.087  1.00 87.74           H  
ATOM   2654  OD1 ASN A 163      32.245  18.322 -18.072  1.00 87.74           O  
ATOM   2655  N   CYS A 164      32.012  13.570 -15.381  1.00 79.86           N  
ATOM   2656  H   CYS A 164      31.888  13.059 -16.243  1.00 79.86           H  
ATOM   2657  CA  CYS A 164      32.248  12.794 -14.156  1.00 79.86           C  
ATOM   2658  HA  CYS A 164      31.666  13.247 -13.353  1.00 79.86           H  
ATOM   2659  C   CYS A 164      33.709  12.783 -13.663  1.00 79.86           C  
ATOM   2660  CB  CYS A 164      31.716  11.374 -14.377  1.00 79.86           C  
ATOM   2661  HB2 CYS A 164      30.657  11.423 -14.630  1.00 79.86           H  
ATOM   2662  HB3 CYS A 164      31.838  10.797 -13.460  1.00 79.86           H  
ATOM   2663  O   CYS A 164      33.995  12.228 -12.603  1.00 79.86           O  
ATOM   2664  SG  CYS A 164      32.625  10.563 -15.725  1.00 79.86           S  
ATOM   2665  HG  CYS A 164      31.879   9.457 -15.795  1.00 79.86           H  
ATOM   2666  N   TYR A 165      34.627  13.381 -14.417  1.00 75.93           N  
ATOM   2667  H   TYR A 165      34.299  13.893 -15.224  1.00 75.93           H  
ATOM   2668  CA  TYR A 165      36.054  13.453 -14.114  1.00 75.93           C  
ATOM   2669  HA  TYR A 165      36.289  12.866 -13.227  1.00 75.93           H  
ATOM   2670  C   TYR A 165      36.488  14.904 -13.873  1.00 75.93           C  
ATOM   2671  CB  TYR A 165      36.821  12.894 -15.311  1.00 75.93           C  
ATOM   2672  HB2 TYR A 165      36.468  13.462 -16.172  1.00 75.93           H  
ATOM   2673  HB3 TYR A 165      37.883  13.091 -15.168  1.00 75.93           H  
ATOM   2674  O   TYR A 165      35.886  15.825 -14.422  1.00 75.93           O  
ATOM   2675  CG  TYR A 165      36.654  11.420 -15.616  1.00 75.93           C  
ATOM   2676  CD1 TYR A 165      37.324  10.461 -14.834  1.00 75.93           C  
ATOM   2677  HD1 TYR A 165      37.924  10.781 -13.994  1.00 75.93           H  
ATOM   2678  CD2 TYR A 165      35.862  11.009 -16.705  1.00 75.93           C  
ATOM   2679  HD2 TYR A 165      35.312  11.738 -17.281  1.00 75.93           H  
ATOM   2680  CE1 TYR A 165      37.202   9.092 -15.137  1.00 75.93           C  
ATOM   2681  HE1 TYR A 165      37.710   8.359 -14.528  1.00 75.93           H  
ATOM   2682  CE2 TYR A 165      35.751   9.643 -17.024  1.00 75.93           C  
ATOM   2683  HE2 TYR A 165      35.132   9.325 -17.850  1.00 75.93           H  
ATOM   2684  OH  TYR A 165      36.317   7.362 -16.541  1.00 75.93           O  
ATOM   2685  HH  TYR A 165      36.790   6.817 -15.909  1.00 75.93           H  
ATOM   2686  CZ  TYR A 165      36.418   8.683 -16.237  1.00 75.93           C  
ATOM   2687  N   ASP A 166      37.603  15.099 -13.162  1.00 72.34           N  
ATOM   2688  H   ASP A 166      38.015  14.304 -12.694  1.00 72.34           H  
ATOM   2689  CA  ASP A 166      38.247  16.406 -12.932  1.00 72.34           C  
ATOM   2690  HA  ASP A 166      37.467  17.120 -12.667  1.00 72.34           H  
ATOM   2691  C   ASP A 166      38.944  16.972 -14.198  1.00 72.34           C  
ATOM   2692  CB  ASP A 166      39.217  16.314 -11.735  1.00 72.34           C  
ATOM   2693  HB2 ASP A 166      39.949  15.532 -11.935  1.00 72.34           H  
ATOM   2694  HB3 ASP A 166      39.753  17.258 -11.641  1.00 72.34           H  
ATOM   2695  O   ASP A 166      40.064  17.484 -14.152  1.00 72.34           O  
ATOM   2696  CG  ASP A 166      38.543  16.055 -10.384  1.00 72.34           C  
ATOM   2697  OD1 ASP A 166      37.421  16.564 -10.172  1.00 72.34           O  
ATOM   2698  OD2 ASP A 166      39.184  15.373  -9.552  1.00 72.34           O  
ATOM   2699  N   PHE A 167      38.300  16.860 -15.362  1.00 70.62           N  
ATOM   2700  H   PHE A 167      37.350  16.521 -15.313  1.00 70.62           H  
ATOM   2701  CA  PHE A 167      38.737  17.458 -16.624  1.00 70.62           C  
ATOM   2702  HA  PHE A 167      39.805  17.665 -16.552  1.00 70.62           H  
ATOM   2703  C   PHE A 167      38.028  18.801 -16.864  1.00 70.62           C  
ATOM   2704  CB  PHE A 167      38.523  16.471 -17.785  1.00 70.62           C  
ATOM   2705  HB2 PHE A 167      38.690  16.977 -18.736  1.00 70.62           H  
ATOM   2706  HB3 PHE A 167      37.483  16.143 -17.778  1.00 70.62           H  
ATOM   2707  O   PHE A 167      36.996  19.084 -16.251  1.00 70.62           O  
ATOM   2708  CG  PHE A 167      39.446  15.268 -17.742  1.00 70.62           C  
ATOM   2709  CD1 PHE A 167      40.839  15.422 -17.868  1.00 70.62           C  
ATOM   2710  HD1 PHE A 167      41.265  16.403 -18.018  1.00 70.62           H  
ATOM   2711  CD2 PHE A 167      38.913  13.984 -17.577  1.00 70.62           C  
ATOM   2712  HD2 PHE A 167      37.840  13.859 -17.591  1.00 70.62           H  
ATOM   2713  CE1 PHE A 167      41.683  14.300 -17.770  1.00 70.62           C  
ATOM   2714  HE1 PHE A 167      42.753  14.421 -17.853  1.00 70.62           H  
ATOM   2715  CE2 PHE A 167      39.749  12.866 -17.432  1.00 70.62           C  
ATOM   2716  HE2 PHE A 167      39.322  11.886 -17.280  1.00 70.62           H  
ATOM   2717  CZ  PHE A 167      41.141  13.027 -17.521  1.00 70.62           C  
ATOM   2718  HZ  PHE A 167      41.792  12.171 -17.422  1.00 70.62           H  
ATOM   2719  N   PRO A 168      38.544  19.665 -17.760  1.00 71.93           N  
ATOM   2720  CA  PRO A 168      37.881  20.929 -18.031  1.00 71.93           C  
ATOM   2721  HA  PRO A 168      37.715  21.432 -17.079  1.00 71.93           H  
ATOM   2722  C   PRO A 168      36.527  20.688 -18.709  1.00 71.93           C  
ATOM   2723  CB  PRO A 168      38.850  21.777 -18.857  1.00 71.93           C  
ATOM   2724  HB2 PRO A 168      38.438  21.992 -19.843  1.00 71.93           H  
ATOM   2725  HB3 PRO A 168      39.044  22.723 -18.353  1.00 71.93           H  
ATOM   2726  O   PRO A 168      36.410  19.861 -19.616  1.00 71.93           O  
ATOM   2727  CG  PRO A 168      40.144  20.951 -18.928  1.00 71.93           C  
ATOM   2728  HG2 PRO A 168      40.626  21.009 -19.904  1.00 71.93           H  
ATOM   2729  HG3 PRO A 168      40.833  21.315 -18.166  1.00 71.93           H  
ATOM   2730  CD  PRO A 168      39.739  19.524 -18.572  1.00 71.93           C  
ATOM   2731  HD2 PRO A 168      39.501  18.972 -19.480  1.00 71.93           H  
ATOM   2732  HD3 PRO A 168      40.549  19.033 -18.032  1.00 71.93           H  
ATOM   2733  N   LYS A 169      35.530  21.459 -18.264  1.00 82.24           N  
ATOM   2734  H   LYS A 169      35.764  22.089 -17.511  1.00 82.24           H  
ATOM   2735  CA  LYS A 169      34.101  21.262 -18.526  1.00 82.24           C  
ATOM   2736  HA  LYS A 169      33.797  20.377 -17.967  1.00 82.24           H  
ATOM   2737  C   LYS A 169      33.761  21.005 -20.002  1.00 82.24           C  
ATOM   2738  CB  LYS A 169      33.335  22.477 -17.967  1.00 82.24           C  
ATOM   2739  HB2 LYS A 169      33.672  22.681 -16.951  1.00 82.24           H  
ATOM   2740  HB3 LYS A 169      33.529  23.353 -18.587  1.00 82.24           H  
ATOM   2741  O   LYS A 169      34.114  21.790 -20.883  1.00 82.24           O  
ATOM   2742  CG  LYS A 169      31.834  22.189 -17.930  1.00 82.24           C  
ATOM   2743  HG2 LYS A 169      31.672  21.307 -17.310  1.00 82.24           H  
ATOM   2744  HG3 LYS A 169      31.498  21.963 -18.942  1.00 82.24           H  
ATOM   2745  CD  LYS A 169      30.971  23.339 -17.398  1.00 82.24           C  
ATOM   2746  HD2 LYS A 169      31.047  24.190 -18.075  1.00 82.24           H  
ATOM   2747  HD3 LYS A 169      31.275  23.620 -16.390  1.00 82.24           H  
ATOM   2748  CE  LYS A 169      29.551  22.757 -17.386  1.00 82.24           C  
ATOM   2749  HE2 LYS A 169      29.541  21.904 -18.065  1.00 82.24           H  
ATOM   2750  HE3 LYS A 169      29.304  22.359 -16.401  1.00 82.24           H  
ATOM   2751  NZ  LYS A 169      28.507  23.666 -17.886  1.00 82.24           N  
ATOM   2752  HZ1 LYS A 169      27.721  23.076 -18.119  1.00 82.24           H  
ATOM   2753  HZ2 LYS A 169      28.797  24.023 -18.785  1.00 82.24           H  
ATOM   2754  HZ3 LYS A 169      28.242  24.389 -17.233  1.00 82.24           H  
ATOM   2755  N   ILE A 170      33.005  19.939 -20.237  1.00 87.13           N  
ATOM   2756  H   ILE A 170      32.794  19.348 -19.446  1.00 87.13           H  
ATOM   2757  CA  ILE A 170      32.313  19.627 -21.488  1.00 87.13           C  
ATOM   2758  HA  ILE A 170      32.874  20.040 -22.326  1.00 87.13           H  
ATOM   2759  C   ILE A 170      30.938  20.296 -21.430  1.00 87.13           C  
ATOM   2760  CB  ILE A 170      32.219  18.093 -21.662  1.00 87.13           C  
ATOM   2761  HB  ILE A 170      31.710  17.676 -20.794  1.00 87.13           H  
ATOM   2762  O   ILE A 170      30.228  20.144 -20.440  1.00 87.13           O  
ATOM   2763  CG1 ILE A 170      33.641  17.488 -21.742  1.00 87.13           C  
ATOM   2764 HG12 ILE A 170      34.287  17.928 -20.983  1.00 87.13           H  
ATOM   2765 HG13 ILE A 170      34.077  17.717 -22.714  1.00 87.13           H  
ATOM   2766  CG2 ILE A 170      31.411  17.729 -22.921  1.00 87.13           C  
ATOM   2767 HG21 ILE A 170      30.390  18.099 -22.821  1.00 87.13           H  
ATOM   2768 HG22 ILE A 170      31.356  16.647 -23.037  1.00 87.13           H  
ATOM   2769 HG23 ILE A 170      31.868  18.168 -23.808  1.00 87.13           H  
ATOM   2770  CD1 ILE A 170      33.697  15.981 -21.518  1.00 87.13           C  
ATOM   2771 HD11 ILE A 170      34.739  15.664 -21.554  1.00 87.13           H  
ATOM   2772 HD12 ILE A 170      33.304  15.754 -20.527  1.00 87.13           H  
ATOM   2773 HD13 ILE A 170      33.142  15.453 -22.293  1.00 87.13           H  
ATOM   2774  N   ASN A 171      30.559  21.038 -22.467  1.00 91.12           N  
ATOM   2775  H   ASN A 171      31.171  21.094 -23.269  1.00 91.12           H  
ATOM   2776  CA  ASN A 171      29.238  21.662 -22.557  1.00 91.12           C  
ATOM   2777  HA  ASN A 171      28.670  21.447 -21.651  1.00 91.12           H  
ATOM   2778  C   ASN A 171      28.458  21.077 -23.732  1.00 91.12           C  
ATOM   2779  CB  ASN A 171      29.337  23.190 -22.667  1.00 91.12           C  
ATOM   2780  HB2 ASN A 171      28.333  23.605 -22.589  1.00 91.12           H  
ATOM   2781  HB3 ASN A 171      29.726  23.458 -23.649  1.00 91.12           H  
ATOM   2782  O   ASN A 171      28.989  20.982 -24.845  1.00 91.12           O  
ATOM   2783  CG  ASN A 171      30.185  23.836 -21.591  1.00 91.12           C  
ATOM   2784  ND2 ASN A 171      31.302  24.411 -21.970  1.00 91.12           N  
ATOM   2785 HD21 ASN A 171      31.913  24.756 -21.244  1.00 91.12           H  
ATOM   2786 HD22 ASN A 171      31.588  24.329 -22.935  1.00 91.12           H  
ATOM   2787  OD1 ASN A 171      29.859  23.866 -20.413  1.00 91.12           O  
ATOM   2788  N   LEU A 172      27.201  20.727 -23.479  1.00 92.18           N  
ATOM   2789  H   LEU A 172      26.847  20.869 -22.544  1.00 92.18           H  
ATOM   2790  CA  LEU A 172      26.223  20.281 -24.458  1.00 92.18           C  
ATOM   2791  HA  LEU A 172      26.696  20.132 -25.428  1.00 92.18           H  
ATOM   2792  C   LEU A 172      25.154  21.367 -24.597  1.00 92.18           C  
ATOM   2793  CB  LEU A 172      25.586  18.956 -24.004  1.00 92.18           C  
ATOM   2794  HB2 LEU A 172      24.637  18.864 -24.533  1.00 92.18           H  
ATOM   2795  HB3 LEU A 172      25.353  19.018 -22.941  1.00 92.18           H  
ATOM   2796  O   LEU A 172      24.498  21.749 -23.634  1.00 92.18           O  
ATOM   2797  CG  LEU A 172      26.385  17.674 -24.292  1.00 92.18           C  
ATOM   2798  HG  LEU A 172      26.532  17.594 -25.369  1.00 92.18           H  
ATOM   2799  CD1 LEU A 172      27.750  17.619 -23.609  1.00 92.18           C  
ATOM   2800 HD11 LEU A 172      27.639  17.837 -22.547  1.00 92.18           H  
ATOM   2801 HD12 LEU A 172      28.409  18.357 -24.065  1.00 92.18           H  
ATOM   2802 HD13 LEU A 172      28.196  16.632 -23.735  1.00 92.18           H  
ATOM   2803  CD2 LEU A 172      25.584  16.450 -23.847  1.00 92.18           C  
ATOM   2804 HD21 LEU A 172      25.418  16.488 -22.770  1.00 92.18           H  
ATOM   2805 HD22 LEU A 172      24.619  16.433 -24.354  1.00 92.18           H  
ATOM   2806 HD23 LEU A 172      26.126  15.539 -24.099  1.00 92.18           H  
ATOM   2807  N   GLU A 173      24.941  21.845 -25.815  1.00 91.69           N  
ATOM   2808  H   GLU A 173      25.521  21.515 -26.573  1.00 91.69           H  
ATOM   2809  CA  GLU A 173      23.955  22.882 -26.112  1.00 91.69           C  
ATOM   2810  HA  GLU A 173      23.307  23.033 -25.249  1.00 91.69           H  
ATOM   2811  C   GLU A 173      23.085  22.453 -27.293  1.00 91.69           C  
ATOM   2812  CB  GLU A 173      24.684  24.204 -26.388  1.00 91.69           C  
ATOM   2813  HB2 GLU A 173      25.355  24.419 -25.556  1.00 91.69           H  
ATOM   2814  HB3 GLU A 173      25.279  24.091 -27.295  1.00 91.69           H  
ATOM   2815  O   GLU A 173      23.593  21.989 -28.311  1.00 91.69           O  
ATOM   2816  CG  GLU A 173      23.713  25.383 -26.553  1.00 91.69           C  
ATOM   2817  HG2 GLU A 173      23.141  25.494 -25.632  1.00 91.69           H  
ATOM   2818  HG3 GLU A 173      23.014  25.159 -27.358  1.00 91.69           H  
ATOM   2819  CD  GLU A 173      24.420  26.708 -26.885  1.00 91.69           C  
ATOM   2820  OE1 GLU A 173      23.718  27.743 -26.884  1.00 91.69           O  
ATOM   2821  OE2 GLU A 173      25.636  26.687 -27.194  1.00 91.69           O  
ATOM   2822  N   LEU A 174      21.767  22.625 -27.188  1.00 90.98           N  
ATOM   2823  H   LEU A 174      21.403  23.056 -26.350  1.00 90.98           H  
ATOM   2824  CA  LEU A 174      20.859  22.459 -28.322  1.00 90.98           C  
ATOM   2825  HA  LEU A 174      21.291  21.757 -29.036  1.00 90.98           H  
ATOM   2826  C   LEU A 174      20.687  23.797 -29.048  1.00 90.98           C  
ATOM   2827  CB  LEU A 174      19.509  21.897 -27.840  1.00 90.98           C  
ATOM   2828  HB2 LEU A 174      19.216  22.427 -26.934  1.00 90.98           H  
ATOM   2829  HB3 LEU A 174      18.754  22.107 -28.598  1.00 90.98           H  
ATOM   2830  O   LEU A 174      20.018  24.694 -28.542  1.00 90.98           O  
ATOM   2831  CG  LEU A 174      19.503  20.383 -27.570  1.00 90.98           C  
ATOM   2832  HG  LEU A 174      20.330  20.118 -26.912  1.00 90.98           H  
ATOM   2833  CD1 LEU A 174      18.185  20.004 -26.892  1.00 90.98           C  
ATOM   2834 HD11 LEU A 174      18.126  18.925 -26.752  1.00 90.98           H  
ATOM   2835 HD12 LEU A 174      17.342  20.320 -27.507  1.00 90.98           H  
ATOM   2836 HD13 LEU A 174      18.121  20.491 -25.919  1.00 90.98           H  
ATOM   2837  CD2 LEU A 174      19.599  19.567 -28.862  1.00 90.98           C  
ATOM   2838 HD21 LEU A 174      20.555  19.751 -29.353  1.00 90.98           H  
ATOM   2839 HD22 LEU A 174      19.543  18.506 -28.620  1.00 90.98           H  
ATOM   2840 HD23 LEU A 174      18.786  19.828 -29.540  1.00 90.98           H  
ATOM   2841  N   VAL A 175      21.227  23.909 -30.262  1.00 90.60           N  
ATOM   2842  H   VAL A 175      21.725  23.112 -30.633  1.00 90.60           H  
ATOM   2843  CA  VAL A 175      21.029  25.068 -31.146  1.00 90.60           C  
ATOM   2844  HA  VAL A 175      20.530  25.864 -30.593  1.00 90.60           H  
ATOM   2845  C   VAL A 175      20.123  24.647 -32.294  1.00 90.60           C  
ATOM   2846  CB  VAL A 175      22.366  25.641 -31.649  1.00 90.60           C  
ATOM   2847  HB  VAL A 175      22.902  24.878 -32.212  1.00 90.60           H  
ATOM   2848  O   VAL A 175      20.452  23.736 -33.046  1.00 90.60           O  
ATOM   2849  CG1 VAL A 175      22.146  26.858 -32.558  1.00 90.60           C  
ATOM   2850 HG11 VAL A 175      21.608  26.563 -33.460  1.00 90.60           H  
ATOM   2851 HG12 VAL A 175      23.106  27.274 -32.861  1.00 90.60           H  
ATOM   2852 HG13 VAL A 175      21.576  27.623 -32.032  1.00 90.60           H  
ATOM   2853  CG2 VAL A 175      23.238  26.088 -30.467  1.00 90.60           C  
ATOM   2854 HG21 VAL A 175      24.132  26.603 -30.819  1.00 90.60           H  
ATOM   2855 HG22 VAL A 175      23.535  25.226 -29.869  1.00 90.60           H  
ATOM   2856 HG23 VAL A 175      22.681  26.771 -29.826  1.00 90.60           H  
ATOM   2857  N   GLU A 176      18.945  25.266 -32.403  1.00 88.03           N  
ATOM   2858  H   GLU A 176      18.757  26.035 -31.776  1.00 88.03           H  
ATOM   2859  CA  GLU A 176      17.936  24.930 -33.428  1.00 88.03           C  
ATOM   2860  HA  GLU A 176      17.020  25.452 -33.153  1.00 88.03           H  
ATOM   2861  C   GLU A 176      17.546  23.427 -33.450  1.00 88.03           C  
ATOM   2862  CB  GLU A 176      18.349  25.493 -34.802  1.00 88.03           C  
ATOM   2863  HB2 GLU A 176      19.278  25.022 -35.124  1.00 88.03           H  
ATOM   2864  HB3 GLU A 176      17.569  25.252 -35.524  1.00 88.03           H  
ATOM   2865  O   GLU A 176      17.117  22.868 -34.463  1.00 88.03           O  
ATOM   2866  CG  GLU A 176      18.525  27.023 -34.775  1.00 88.03           C  
ATOM   2867  HG2 GLU A 176      17.596  27.467 -34.419  1.00 88.03           H  
ATOM   2868  HG3 GLU A 176      19.312  27.285 -34.067  1.00 88.03           H  
ATOM   2869  CD  GLU A 176      18.880  27.628 -36.144  1.00 88.03           C  
ATOM   2870  OE1 GLU A 176      18.909  28.877 -36.218  1.00 88.03           O  
ATOM   2871  OE2 GLU A 176      19.107  26.858 -37.104  1.00 88.03           O  
ATOM   2872  N   GLY A 177      17.665  22.756 -32.297  1.00 87.63           N  
ATOM   2873  H   GLY A 177      18.060  23.259 -31.516  1.00 87.63           H  
ATOM   2874  CA  GLY A 177      17.387  21.326 -32.123  1.00 87.63           C  
ATOM   2875  HA2 GLY A 177      16.509  21.054 -32.709  1.00 87.63           H  
ATOM   2876  HA3 GLY A 177      17.167  21.141 -31.071  1.00 87.63           H  
ATOM   2877  C   GLY A 177      18.531  20.389 -32.527  1.00 87.63           C  
ATOM   2878  O   GLY A 177      18.365  19.175 -32.435  1.00 87.63           O  
ATOM   2879  N   ILE A 178      19.671  20.930 -32.958  1.00 90.69           N  
ATOM   2880  H   ILE A 178      19.740  21.937 -33.010  1.00 90.69           H  
ATOM   2881  CA  ILE A 178      20.908  20.191 -33.217  1.00 90.69           C  
ATOM   2882  HA  ILE A 178      20.677  19.137 -33.374  1.00 90.69           H  
ATOM   2883  C   ILE A 178      21.813  20.284 -31.991  1.00 90.69           C  
ATOM   2884  CB  ILE A 178      21.598  20.731 -34.488  1.00 90.69           C  
ATOM   2885  HB  ILE A 178      21.798  21.792 -34.343  1.00 90.69           H  
ATOM   2886  O   ILE A 178      21.963  21.351 -31.394  1.00 90.69           O  
ATOM   2887  CG1 ILE A 178      20.709  20.594 -35.747  1.00 90.69           C  
ATOM   2888 HG12 ILE A 178      19.793  21.166 -35.602  1.00 90.69           H  
ATOM   2889 HG13 ILE A 178      21.234  21.046 -36.589  1.00 90.69           H  
ATOM   2890  CG2 ILE A 178      22.951  20.043 -34.720  1.00 90.69           C  
ATOM   2891 HG21 ILE A 178      23.373  20.368 -35.671  1.00 90.69           H  
ATOM   2892 HG22 ILE A 178      22.826  18.960 -34.747  1.00 90.69           H  
ATOM   2893 HG23 ILE A 178      23.659  20.307 -33.935  1.00 90.69           H  
ATOM   2894  CD1 ILE A 178      20.332  19.156 -36.137  1.00 90.69           C  
ATOM   2895 HD11 ILE A 178      19.792  18.673 -35.323  1.00 90.69           H  
ATOM   2896 HD12 ILE A 178      21.224  18.579 -36.378  1.00 90.69           H  
ATOM   2897 HD13 ILE A 178      19.688  19.181 -37.016  1.00 90.69           H  
ATOM   2898  N   LEU A 179      22.410  19.156 -31.605  1.00 92.19           N  
ATOM   2899  H   LEU A 179      22.292  18.323 -32.164  1.00 92.19           H  
ATOM   2900  CA  LEU A 179      23.317  19.096 -30.468  1.00 92.19           C  
ATOM   2901  HA  LEU A 179      22.922  19.744 -29.685  1.00 92.19           H  
ATOM   2902  C   LEU A 179      24.705  19.615 -30.856  1.00 92.19           C  
ATOM   2903  CB  LEU A 179      23.352  17.659 -29.927  1.00 92.19           C  
ATOM   2904  HB2 LEU A 179      23.758  17.003 -30.698  1.00 92.19           H  
ATOM   2905  HB3 LEU A 179      22.332  17.339 -29.716  1.00 92.19           H  
ATOM   2906  O   LEU A 179      25.374  19.059 -31.727  1.00 92.19           O  
ATOM   2907  CG  LEU A 179      24.192  17.502 -28.647  1.00 92.19           C  
ATOM   2908  HG  LEU A 179      25.202  17.877 -28.814  1.00 92.19           H  
ATOM   2909  CD1 LEU A 179      23.570  18.251 -27.468  1.00 92.19           C  
ATOM   2910 HD11 LEU A 179      24.083  17.972 -26.548  1.00 92.19           H  
ATOM   2911 HD12 LEU A 179      23.683  19.327 -27.605  1.00 92.19           H  
ATOM   2912 HD13 LEU A 179      22.512  18.007 -27.380  1.00 92.19           H  
ATOM   2913  CD2 LEU A 179      24.286  16.023 -28.292  1.00 92.19           C  
ATOM   2914 HD21 LEU A 179      24.778  15.495 -29.109  1.00 92.19           H  
ATOM   2915 HD22 LEU A 179      23.288  15.610 -28.145  1.00 92.19           H  
ATOM   2916 HD23 LEU A 179      24.875  15.894 -27.384  1.00 92.19           H  
ATOM   2917  N   ASN A 180      25.148  20.652 -30.159  1.00 91.18           N  
ATOM   2918  H   ASN A 180      24.522  21.061 -29.480  1.00 91.18           H  
ATOM   2919  CA  ASN A 180      26.500  21.177 -30.196  1.00 91.18           C  
ATOM   2920  HA  ASN A 180      27.021  20.783 -31.068  1.00 91.18           H  
ATOM   2921  C   ASN A 180      27.242  20.734 -28.937  1.00 91.18           C  
ATOM   2922  CB  ASN A 180      26.447  22.708 -30.297  1.00 91.18           C  
ATOM   2923  HB2 ASN A 180      25.790  23.096 -29.518  1.00 91.18           H  
ATOM   2924  HB3 ASN A 180      27.444  23.113 -30.126  1.00 91.18           H  
ATOM   2925  O   ASN A 180      26.788  20.981 -27.823  1.00 91.18           O  
ATOM   2926  CG  ASN A 180      25.967  23.206 -31.643  1.00 91.18           C  
ATOM   2927  ND2 ASN A 180      25.688  24.481 -31.750  1.00 91.18           N  
ATOM   2928 HD21 ASN A 180      25.571  25.008 -30.897  1.00 91.18           H  
ATOM   2929 HD22 ASN A 180      25.178  24.721 -32.589  1.00 91.18           H  
ATOM   2930  OD1 ASN A 180      25.907  22.507 -32.635  1.00 91.18           O  
ATOM   2931  N   ILE A 181      28.406  20.119 -29.113  1.00 90.43           N  
ATOM   2932  H   ILE A 181      28.721  19.957 -30.059  1.00 90.43           H  
ATOM   2933  CA  ILE A 181      29.278  19.701 -28.015  1.00 90.43           C  
ATOM   2934  HA  ILE A 181      28.793  19.924 -27.065  1.00 90.43           H  
ATOM   2935  C   ILE A 181      30.560  20.512 -28.095  1.00 90.43           C  
ATOM   2936  CB  ILE A 181      29.545  18.183 -28.042  1.00 90.43           C  
ATOM   2937  HB  ILE A 181      30.099  17.939 -28.948  1.00 90.43           H  
ATOM   2938  O   ILE A 181      31.212  20.542 -29.139  1.00 90.43           O  
ATOM   2939  CG1 ILE A 181      28.200  17.424 -28.076  1.00 90.43           C  
ATOM   2940 HG12 ILE A 181      27.680  17.656 -29.005  1.00 90.43           H  
ATOM   2941 HG13 ILE A 181      27.576  17.763 -27.250  1.00 90.43           H  
ATOM   2942  CG2 ILE A 181      30.409  17.788 -26.829  1.00 90.43           C  
ATOM   2943 HG21 ILE A 181      29.879  18.009 -25.902  1.00 90.43           H  
ATOM   2944 HG22 ILE A 181      31.358  18.325 -26.834  1.00 90.43           H  
ATOM   2945 HG23 ILE A 181      30.644  16.724 -26.861  1.00 90.43           H  
ATOM   2946  CD1 ILE A 181      28.325  15.904 -28.013  1.00 90.43           C  
ATOM   2947 HD11 ILE A 181      28.741  15.591 -27.055  1.00 90.43           H  
ATOM   2948 HD12 ILE A 181      27.332  15.463 -28.101  1.00 90.43           H  
ATOM   2949 HD13 ILE A 181      28.959  15.559 -28.830  1.00 90.43           H  
ATOM   2950  N   THR A 182      30.933  21.157 -26.995  1.00 88.69           N  
ATOM   2951  H   THR A 182      30.357  21.055 -26.171  1.00 88.69           H  
ATOM   2952  CA  THR A 182      32.223  21.841 -26.855  1.00 88.69           C  
ATOM   2953  HA  THR A 182      32.814  21.660 -27.752  1.00 88.69           H  
ATOM   2954  C   THR A 182      32.993  21.252 -25.684  1.00 88.69           C  
ATOM   2955  CB  THR A 182      32.082  23.363 -26.723  1.00 88.69           C  
ATOM   2956  HB  THR A 182      33.073  23.790 -26.569  1.00 88.69           H  
ATOM   2957  O   THR A 182      32.437  21.046 -24.610  1.00 88.69           O  
ATOM   2958  CG2 THR A 182      31.478  23.996 -27.978  1.00 88.69           C  
ATOM   2959 HG21 THR A 182      31.427  25.076 -27.844  1.00 88.69           H  
ATOM   2960 HG22 THR A 182      30.473  23.611 -28.149  1.00 88.69           H  
ATOM   2961 HG23 THR A 182      32.108  23.768 -28.837  1.00 88.69           H  
ATOM   2962  OG1 THR A 182      31.265  23.718 -25.636  1.00 88.69           O  
ATOM   2963  HG1 THR A 182      30.438  23.240 -25.725  1.00 88.69           H  
ATOM   2964  N   ALA A 183      34.268  20.948 -25.893  1.00 83.93           N  
ATOM   2965  H   ALA A 183      34.674  21.136 -26.799  1.00 83.93           H  
ATOM   2966  CA  ALA A 183      35.118  20.311 -24.892  1.00 83.93           C  
ATOM   2967  HA  ALA A 183      34.742  20.530 -23.893  1.00 83.93           H  
ATOM   2968  C   ALA A 183      36.548  20.850 -24.983  1.00 83.93           C  
ATOM   2969  CB  ALA A 183      35.070  18.794 -25.109  1.00 83.93           C  
ATOM   2970  HB1 ALA A 183      35.683  18.288 -24.364  1.00 83.93           H  
ATOM   2971  HB2 ALA A 183      35.448  18.543 -26.100  1.00 83.93           H  
ATOM   2972  HB3 ALA A 183      34.043  18.437 -25.023  1.00 83.93           H  
ATOM   2973  O   ALA A 183      36.958  21.374 -26.010  1.00 83.93           O  
ATOM   2974  N   SER A 184      37.330  20.715 -23.920  1.00 76.98           N  
ATOM   2975  H   SER A 184      36.941  20.296 -23.087  1.00 76.98           H  
ATOM   2976  CA  SER A 184      38.781  20.989 -23.911  1.00 76.98           C  
ATOM   2977  HA  SER A 184      39.032  21.783 -24.615  1.00 76.98           H  
ATOM   2978  C   SER A 184      39.626  19.756 -24.269  1.00 76.98           C  
ATOM   2979  CB  SER A 184      39.157  21.441 -22.509  1.00 76.98           C  
ATOM   2980  HB2 SER A 184      38.617  22.351 -22.247  1.00 76.98           H  
ATOM   2981  HB3 SER A 184      40.230  21.624 -22.455  1.00 76.98           H  
ATOM   2982  O   SER A 184      40.839  19.830 -24.442  1.00 76.98           O  
ATOM   2983  OG  SER A 184      38.798  20.382 -21.636  1.00 76.98           O  
ATOM   2984  HG  SER A 184      37.990  20.570 -21.154  1.00 76.98           H  
ATOM   2985  N   ILE A 185      38.973  18.599 -24.369  1.00 75.74           N  
ATOM   2986  H   ILE A 185      37.971  18.607 -24.241  1.00 75.74           H  
ATOM   2987  CA  ILE A 185      39.579  17.296 -24.606  1.00 75.74           C  
ATOM   2988  HA  ILE A 185      40.584  17.451 -24.999  1.00 75.74           H  
ATOM   2989  C   ILE A 185      38.775  16.552 -25.674  1.00 75.74           C  
ATOM   2990  CB  ILE A 185      39.706  16.537 -23.264  1.00 75.74           C  
ATOM   2991  HB  ILE A 185      40.193  17.210 -22.559  1.00 75.74           H  
ATOM   2992  O   ILE A 185      37.586  16.817 -25.862  1.00 75.74           O  
ATOM   2993  CG1 ILE A 185      40.626  15.311 -23.430  1.00 75.74           C  
ATOM   2994 HG12 ILE A 185      41.527  15.615 -23.963  1.00 75.74           H  
ATOM   2995 HG13 ILE A 185      40.114  14.554 -24.024  1.00 75.74           H  
ATOM   2996  CG2 ILE A 185      38.335  16.154 -22.672  1.00 75.74           C  
ATOM   2997 HG21 ILE A 185      38.460  15.727 -21.677  1.00 75.74           H  
ATOM   2998 HG22 ILE A 185      37.703  17.037 -22.573  1.00 75.74           H  
ATOM   2999 HG23 ILE A 185      37.832  15.425 -23.307  1.00 75.74           H  
ATOM   3000  CD1 ILE A 185      41.066  14.675 -22.106  1.00 75.74           C  
ATOM   3001 HD11 ILE A 185      40.211  14.252 -21.579  1.00 75.74           H  
ATOM   3002 HD12 ILE A 185      41.779  13.876 -22.309  1.00 75.74           H  
ATOM   3003 HD13 ILE A 185      41.546  15.423 -21.475  1.00 75.74           H  
ATOM   3004  N   GLY A 186      39.428  15.630 -26.385  1.00 77.18           N  
ATOM   3005  H   GLY A 186      40.398  15.450 -26.169  1.00 77.18           H  
ATOM   3006  CA  GLY A 186      38.727  14.694 -27.258  1.00 77.18           C  
ATOM   3007  HA2 GLY A 186      39.431  14.008 -27.728  1.00 77.18           H  
ATOM   3008  HA3 GLY A 186      38.202  15.249 -28.036  1.00 77.18           H  
ATOM   3009  C   GLY A 186      37.720  13.879 -26.448  1.00 77.18           C  
ATOM   3010  O   GLY A 186      38.002  13.490 -25.317  1.00 77.18           O  
ATOM   3011  N   LEU A 187      36.550  13.648 -27.018  1.00 81.82           N  
ATOM   3012  H   LEU A 187      36.400  13.951 -27.970  1.00 81.82           H  
ATOM   3013  CA  LEU A 187      35.501  12.810 -26.453  1.00 81.82           C  
ATOM   3014  HA  LEU A 187      35.876  12.284 -25.575  1.00 81.82           H  
ATOM   3015  C   LEU A 187      35.183  11.746 -27.511  1.00 81.82           C  
ATOM   3016  CB  LEU A 187      34.370  13.755 -25.998  1.00 81.82           C  
ATOM   3017  HB2 LEU A 187      34.739  14.292 -25.124  1.00 81.82           H  
ATOM   3018  HB3 LEU A 187      34.227  14.514 -26.768  1.00 81.82           H  
ATOM   3019  O   LEU A 187      35.450  11.938 -28.685  1.00 81.82           O  
ATOM   3020  CG  LEU A 187      32.998  13.162 -25.642  1.00 81.82           C  
ATOM   3021  HG  LEU A 187      32.614  12.576 -26.477  1.00 81.82           H  
ATOM   3022  CD1 LEU A 187      33.056  12.293 -24.392  1.00 81.82           C  
ATOM   3023 HD11 LEU A 187      33.820  11.522 -24.499  1.00 81.82           H  
ATOM   3024 HD12 LEU A 187      33.262  12.913 -23.520  1.00 81.82           H  
ATOM   3025 HD13 LEU A 187      32.095  11.800 -24.246  1.00 81.82           H  
ATOM   3026  CD2 LEU A 187      32.034  14.314 -25.337  1.00 81.82           C  
ATOM   3027 HD21 LEU A 187      31.743  14.807 -26.265  1.00 81.82           H  
ATOM   3028 HD22 LEU A 187      32.513  15.039 -24.680  1.00 81.82           H  
ATOM   3029 HD23 LEU A 187      31.148  13.937 -24.827  1.00 81.82           H  
ATOM   3030  N   PHE A 188      34.730  10.567 -27.134  1.00 84.18           N  
ATOM   3031  H   PHE A 188      34.689  10.346 -26.150  1.00 84.18           H  
ATOM   3032  CA  PHE A 188      34.409   9.512 -28.092  1.00 84.18           C  
ATOM   3033  HA  PHE A 188      34.116   9.948 -29.047  1.00 84.18           H  
ATOM   3034  C   PHE A 188      33.227   8.748 -27.536  1.00 84.18           C  
ATOM   3035  CB  PHE A 188      35.619   8.596 -28.334  1.00 84.18           C  
ATOM   3036  HB2 PHE A 188      35.290   7.732 -28.911  1.00 84.18           H  
ATOM   3037  HB3 PHE A 188      35.972   8.229 -27.370  1.00 84.18           H  
ATOM   3038  O   PHE A 188      33.254   8.332 -26.380  1.00 84.18           O  
ATOM   3039  CG  PHE A 188      36.784   9.246 -29.064  1.00 84.18           C  
ATOM   3040  CD1 PHE A 188      36.858   9.177 -30.469  1.00 84.18           C  
ATOM   3041  HD1 PHE A 188      36.105   8.636 -31.022  1.00 84.18           H  
ATOM   3042  CD2 PHE A 188      37.778   9.947 -28.352  1.00 84.18           C  
ATOM   3043  HD2 PHE A 188      37.731  10.020 -27.276  1.00 84.18           H  
ATOM   3044  CE1 PHE A 188      37.918   9.794 -31.157  1.00 84.18           C  
ATOM   3045  HE1 PHE A 188      37.982   9.706 -32.231  1.00 84.18           H  
ATOM   3046  CE2 PHE A 188      38.811  10.599 -29.050  1.00 84.18           C  
ATOM   3047  HE2 PHE A 188      39.545  11.186 -28.520  1.00 84.18           H  
ATOM   3048  CZ  PHE A 188      38.895  10.508 -30.446  1.00 84.18           C  
ATOM   3049  HZ  PHE A 188      39.709  10.983 -30.974  1.00 84.18           H  
ATOM   3050  N   PHE A 189      32.188   8.592 -28.344  1.00 87.93           N  
ATOM   3051  H   PHE A 189      32.262   8.902 -29.303  1.00 87.93           H  
ATOM   3052  CA  PHE A 189      30.988   7.850 -27.989  1.00 87.93           C  
ATOM   3053  HA  PHE A 189      30.982   7.619 -26.924  1.00 87.93           H  
ATOM   3054  C   PHE A 189      30.971   6.535 -28.757  1.00 87.93           C  
ATOM   3055  CB  PHE A 189      29.756   8.698 -28.315  1.00 87.93           C  
ATOM   3056  HB2 PHE A 189      29.735   8.857 -29.393  1.00 87.93           H  
ATOM   3057  HB3 PHE A 189      28.858   8.142 -28.044  1.00 87.93           H  
ATOM   3058  O   PHE A 189      31.463   6.462 -29.884  1.00 87.93           O  
ATOM   3059  CG  PHE A 189      29.707  10.051 -27.640  1.00 87.93           C  
ATOM   3060  CD1 PHE A 189      29.758  10.142 -26.239  1.00 87.93           C  
ATOM   3061  HD1 PHE A 189      29.877   9.248 -25.645  1.00 87.93           H  
ATOM   3062  CD2 PHE A 189      29.589  11.221 -28.412  1.00 87.93           C  
ATOM   3063  HD2 PHE A 189      29.565  11.159 -29.490  1.00 87.93           H  
ATOM   3064  CE1 PHE A 189      29.626  11.386 -25.605  1.00 87.93           C  
ATOM   3065  HE1 PHE A 189      29.635  11.438 -24.527  1.00 87.93           H  
ATOM   3066  CE2 PHE A 189      29.473  12.468 -27.779  1.00 87.93           C  
ATOM   3067  HE2 PHE A 189      29.362  13.361 -28.376  1.00 87.93           H  
ATOM   3068  CZ  PHE A 189      29.455  12.547 -26.378  1.00 87.93           C  
ATOM   3069  HZ  PHE A 189      29.299  13.501 -25.895  1.00 87.93           H  
ATOM   3070  N   ASP A 190      30.376   5.499 -28.175  1.00 89.77           N  
ATOM   3071  H   ASP A 190      30.033   5.574 -27.228  1.00 89.77           H  
ATOM   3072  CA  ASP A 190      30.044   4.317 -28.960  1.00 89.77           C  
ATOM   3073  HA  ASP A 190      30.954   4.009 -29.475  1.00 89.77           H  
ATOM   3074  C   ASP A 190      29.013   4.633 -30.064  1.00 89.77           C  
ATOM   3075  CB  ASP A 190      29.650   3.142 -28.053  1.00 89.77           C  
ATOM   3076  HB2 ASP A 190      29.657   2.232 -28.654  1.00 89.77           H  
ATOM   3077  HB3 ASP A 190      30.417   3.025 -27.287  1.00 89.77           H  
ATOM   3078  O   ASP A 190      28.431   5.723 -30.141  1.00 89.77           O  
ATOM   3079  CG  ASP A 190      28.279   3.250 -27.383  1.00 89.77           C  
ATOM   3080  OD1 ASP A 190      27.364   3.888 -27.938  1.00 89.77           O  
ATOM   3081  OD2 ASP A 190      28.125   2.617 -26.321  1.00 89.77           O  
ATOM   3082  N   GLU A 191      28.805   3.670 -30.957  1.00 90.87           N  
ATOM   3083  H   GLU A 191      29.309   2.800 -30.862  1.00 90.87           H  
ATOM   3084  CA  GLU A 191      27.919   3.822 -32.111  1.00 90.87           C  
ATOM   3085  HA  GLU A 191      28.266   4.655 -32.723  1.00 90.87           H  
ATOM   3086  C   GLU A 191      26.464   4.113 -31.704  1.00 90.87           C  
ATOM   3087  CB  GLU A 191      28.014   2.531 -32.938  1.00 90.87           C  
ATOM   3088  HB2 GLU A 191      27.618   1.705 -32.348  1.00 90.87           H  
ATOM   3089  HB3 GLU A 191      29.064   2.333 -33.153  1.00 90.87           H  
ATOM   3090  O   GLU A 191      25.798   4.952 -32.319  1.00 90.87           O  
ATOM   3091  CG  GLU A 191      27.249   2.621 -34.266  1.00 90.87           C  
ATOM   3092  HG2 GLU A 191      26.204   2.852 -34.060  1.00 90.87           H  
ATOM   3093  HG3 GLU A 191      27.666   3.438 -34.854  1.00 90.87           H  
ATOM   3094  CD  GLU A 191      27.300   1.324 -35.090  1.00 90.87           C  
ATOM   3095  OE1 GLU A 191      26.601   1.295 -36.130  1.00 90.87           O  
ATOM   3096  OE2 GLU A 191      27.992   0.366 -34.677  1.00 90.87           O  
ATOM   3097  N   TYR A 192      25.967   3.454 -30.654  1.00 92.78           N  
ATOM   3098  H   TYR A 192      26.608   2.951 -30.058  1.00 92.78           H  
ATOM   3099  CA  TYR A 192      24.576   3.584 -30.229  1.00 92.78           C  
ATOM   3100  HA  TYR A 192      23.936   3.511 -31.108  1.00 92.78           H  
ATOM   3101  C   TYR A 192      24.314   4.955 -29.598  1.00 92.78           C  
ATOM   3102  CB  TYR A 192      24.214   2.432 -29.285  1.00 92.78           C  
ATOM   3103  HB2 TYR A 192      24.892   2.444 -28.432  1.00 92.78           H  
ATOM   3104  HB3 TYR A 192      24.362   1.488 -29.810  1.00 92.78           H  
ATOM   3105  O   TYR A 192      23.361   5.636 -29.978  1.00 92.78           O  
ATOM   3106  CG  TYR A 192      22.785   2.492 -28.778  1.00 92.78           C  
ATOM   3107  CD1 TYR A 192      22.508   3.208 -27.604  1.00 92.78           C  
ATOM   3108  HD1 TYR A 192      23.315   3.734 -27.115  1.00 92.78           H  
ATOM   3109  CD2 TYR A 192      21.734   1.863 -29.472  1.00 92.78           C  
ATOM   3110  HD2 TYR A 192      21.946   1.301 -30.369  1.00 92.78           H  
ATOM   3111  CE1 TYR A 192      21.201   3.280 -27.094  1.00 92.78           C  
ATOM   3112  HE1 TYR A 192      21.000   3.830 -26.187  1.00 92.78           H  
ATOM   3113  CE2 TYR A 192      20.413   1.948 -28.980  1.00 92.78           C  
ATOM   3114  HE2 TYR A 192      19.604   1.451 -29.496  1.00 92.78           H  
ATOM   3115  OH  TYR A 192      18.888   2.739 -27.280  1.00 92.78           O  
ATOM   3116  HH  TYR A 192      18.230   2.272 -27.800  1.00 92.78           H  
ATOM   3117  CZ  TYR A 192      20.146   2.655 -27.785  1.00 92.78           C  
ATOM   3118  N   LEU A 193      25.185   5.406 -28.696  1.00 92.19           N  
ATOM   3119  H   LEU A 193      25.959   4.811 -28.435  1.00 92.19           H  
ATOM   3120  CA  LEU A 193      25.100   6.723 -28.079  1.00 92.19           C  
ATOM   3121  HA  LEU A 193      24.112   6.823 -27.630  1.00 92.19           H  
ATOM   3122  C   LEU A 193      25.265   7.836 -29.113  1.00 92.19           C  
ATOM   3123  CB  LEU A 193      26.161   6.812 -26.979  1.00 92.19           C  
ATOM   3124  HB2 LEU A 193      27.143   6.646 -27.422  1.00 92.19           H  
ATOM   3125  HB3 LEU A 193      25.972   5.998 -26.280  1.00 92.19           H  
ATOM   3126  O   LEU A 193      24.482   8.785 -29.106  1.00 92.19           O  
ATOM   3127  CG  LEU A 193      26.178   8.139 -26.203  1.00 92.19           C  
ATOM   3128  HG  LEU A 193      26.436   8.953 -26.880  1.00 92.19           H  
ATOM   3129  CD1 LEU A 193      24.837   8.451 -25.528  1.00 92.19           C  
ATOM   3130 HD11 LEU A 193      24.072   8.637 -26.282  1.00 92.19           H  
ATOM   3131 HD12 LEU A 193      24.533   7.615 -24.899  1.00 92.19           H  
ATOM   3132 HD13 LEU A 193      24.936   9.346 -24.914  1.00 92.19           H  
ATOM   3133  CD2 LEU A 193      27.252   8.052 -25.122  1.00 92.19           C  
ATOM   3134 HD21 LEU A 193      27.370   9.022 -24.638  1.00 92.19           H  
ATOM   3135 HD22 LEU A 193      28.199   7.753 -25.572  1.00 92.19           H  
ATOM   3136 HD23 LEU A 193      26.976   7.300 -24.382  1.00 92.19           H  
ATOM   3137  N   SER A 194      26.215   7.695 -30.045  1.00 91.87           N  
ATOM   3138  H   SER A 194      26.830   6.896 -29.983  1.00 91.87           H  
ATOM   3139  CA  SER A 194      26.379   8.633 -31.166  1.00 91.87           C  
ATOM   3140  HA  SER A 194      26.670   9.610 -30.778  1.00 91.87           H  
ATOM   3141  C   SER A 194      25.067   8.796 -31.934  1.00 91.87           C  
ATOM   3142  CB  SER A 194      27.461   8.154 -32.139  1.00 91.87           C  
ATOM   3143  HB2 SER A 194      27.187   7.188 -32.562  1.00 91.87           H  
ATOM   3144  HB3 SER A 194      27.559   8.876 -32.950  1.00 91.87           H  
ATOM   3145  O   SER A 194      24.589   9.914 -32.130  1.00 91.87           O  
ATOM   3146  OG  SER A 194      28.705   8.044 -31.490  1.00 91.87           O  
ATOM   3147  HG  SER A 194      28.707   7.238 -30.969  1.00 91.87           H  
ATOM   3148  N   LYS A 195      24.419   7.675 -32.274  1.00 92.43           N  
ATOM   3149  H   LYS A 195      24.860   6.792 -32.059  1.00 92.43           H  
ATOM   3150  CA  LYS A 195      23.122   7.662 -32.955  1.00 92.43           C  
ATOM   3151  HA  LYS A 195      23.220   8.234 -33.878  1.00 92.43           H  
ATOM   3152  C   LYS A 195      22.021   8.339 -32.135  1.00 92.43           C  
ATOM   3153  CB  LYS A 195      22.780   6.210 -33.301  1.00 92.43           C  
ATOM   3154  HB2 LYS A 195      23.585   5.794 -33.907  1.00 92.43           H  
ATOM   3155  HB3 LYS A 195      22.708   5.624 -32.384  1.00 92.43           H  
ATOM   3156  O   LYS A 195      21.275   9.143 -32.692  1.00 92.43           O  
ATOM   3157  CG  LYS A 195      21.462   6.088 -34.072  1.00 92.43           C  
ATOM   3158  HG2 LYS A 195      21.540   6.624 -35.018  1.00 92.43           H  
ATOM   3159  HG3 LYS A 195      20.646   6.509 -33.484  1.00 92.43           H  
ATOM   3160  CD  LYS A 195      21.166   4.612 -34.332  1.00 92.43           C  
ATOM   3161  HD2 LYS A 195      21.138   4.085 -33.378  1.00 92.43           H  
ATOM   3162  HD3 LYS A 195      21.961   4.191 -34.947  1.00 92.43           H  
ATOM   3163  CE  LYS A 195      19.820   4.471 -35.040  1.00 92.43           C  
ATOM   3164  HE2 LYS A 195      19.057   4.954 -34.429  1.00 92.43           H  
ATOM   3165  HE3 LYS A 195      19.872   4.994 -35.995  1.00 92.43           H  
ATOM   3166  NZ  LYS A 195      19.490   3.041 -35.241  1.00 92.43           N  
ATOM   3167  HZ1 LYS A 195      20.211   2.594 -35.790  1.00 92.43           H  
ATOM   3168  HZ2 LYS A 195      19.447   2.573 -34.347  1.00 92.43           H  
ATOM   3169  HZ3 LYS A 195      18.600   2.938 -35.707  1.00 92.43           H  
ATOM   3170  N   CYS A 196      21.920   8.057 -30.835  1.00 93.60           N  
ATOM   3171  H   CYS A 196      22.533   7.354 -30.446  1.00 93.60           H  
ATOM   3172  CA  CYS A 196      20.942   8.698 -29.949  1.00 93.60           C  
ATOM   3173  HA  CYS A 196      19.938   8.522 -30.334  1.00 93.60           H  
ATOM   3174  C   CYS A 196      21.131  10.222 -29.879  1.00 93.60           C  
ATOM   3175  CB  CYS A 196      21.044   8.072 -28.553  1.00 93.60           C  
ATOM   3176  HB2 CYS A 196      22.082   8.062 -28.220  1.00 93.60           H  
ATOM   3177  HB3 CYS A 196      20.449   8.653 -27.849  1.00 93.60           H  
ATOM   3178  O   CYS A 196      20.149  10.962 -29.857  1.00 93.60           O  
ATOM   3179  SG  CYS A 196      20.392   6.381 -28.613  1.00 93.60           S  
ATOM   3180  HG  CYS A 196      20.647   6.040 -27.347  1.00 93.60           H  
ATOM   3181  N   LEU A 197      22.382  10.689 -29.903  1.00 93.00           N  
ATOM   3182  H   LEU A 197      23.134  10.015 -29.893  1.00 93.00           H  
ATOM   3183  CA  LEU A 197      22.752  12.106 -29.874  1.00 93.00           C  
ATOM   3184  HA  LEU A 197      22.022  12.645 -29.270  1.00 93.00           H  
ATOM   3185  C   LEU A 197      22.714  12.793 -31.252  1.00 93.00           C  
ATOM   3186  CB  LEU A 197      24.139  12.233 -29.210  1.00 93.00           C  
ATOM   3187  HB2 LEU A 197      24.458  13.274 -29.265  1.00 93.00           H  
ATOM   3188  HB3 LEU A 197      24.852  11.645 -29.788  1.00 93.00           H  
ATOM   3189  O   LEU A 197      22.949  13.997 -31.333  1.00 93.00           O  
ATOM   3190  CG  LEU A 197      24.216  11.786 -27.735  1.00 93.00           C  
ATOM   3191  HG  LEU A 197      23.918  10.742 -27.646  1.00 93.00           H  
ATOM   3192  CD1 LEU A 197      25.646  11.935 -27.217  1.00 93.00           C  
ATOM   3193 HD11 LEU A 197      25.705  11.593 -26.184  1.00 93.00           H  
ATOM   3194 HD12 LEU A 197      25.964  12.976 -27.272  1.00 93.00           H  
ATOM   3195 HD13 LEU A 197      26.318  11.324 -27.821  1.00 93.00           H  
ATOM   3196  CD2 LEU A 197      23.311  12.608 -26.822  1.00 93.00           C  
ATOM   3197 HD21 LEU A 197      23.631  13.650 -26.809  1.00 93.00           H  
ATOM   3198 HD22 LEU A 197      23.357  12.205 -25.810  1.00 93.00           H  
ATOM   3199 HD23 LEU A 197      22.285  12.546 -27.184  1.00 93.00           H  
ATOM   3200  N   GLY A 198      22.413  12.063 -32.332  1.00 91.82           N  
ATOM   3201  H   GLY A 198      22.238  11.076 -32.205  1.00 91.82           H  
ATOM   3202  CA  GLY A 198      22.394  12.598 -33.699  1.00 91.82           C  
ATOM   3203  HA2 GLY A 198      21.860  13.548 -33.702  1.00 91.82           H  
ATOM   3204  HA3 GLY A 198      21.855  11.897 -34.337  1.00 91.82           H  
ATOM   3205  C   GLY A 198      23.783  12.828 -34.312  1.00 91.82           C  
ATOM   3206  O   GLY A 198      23.904  13.508 -35.334  1.00 91.82           O  
ATOM   3207  N   ILE A 199      24.831  12.272 -33.704  1.00 88.89           N  
ATOM   3208  H   ILE A 199      24.643  11.638 -32.941  1.00 88.89           H  
ATOM   3209  CA  ILE A 199      26.228  12.396 -34.125  1.00 88.89           C  
ATOM   3210  HA  ILE A 199      26.358  13.331 -34.669  1.00 88.89           H  
ATOM   3211  C   ILE A 199      26.557  11.237 -35.069  1.00 88.89           C  
ATOM   3212  CB  ILE A 199      27.156  12.432 -32.889  1.00 88.89           C  
ATOM   3213  HB  ILE A 199      27.022  11.502 -32.337  1.00 88.89           H  
ATOM   3214  O   ILE A 199      26.302  10.072 -34.764  1.00 88.89           O  
ATOM   3215  CG1 ILE A 199      26.778  13.612 -31.961  1.00 88.89           C  
ATOM   3216 HG12 ILE A 199      27.007  14.557 -32.453  1.00 88.89           H  
ATOM   3217 HG13 ILE A 199      25.708  13.595 -31.754  1.00 88.89           H  
ATOM   3218  CG2 ILE A 199      28.636  12.536 -33.302  1.00 88.89           C  
ATOM   3219 HG21 ILE A 199      28.920  11.688 -33.924  1.00 88.89           H  
ATOM   3220 HG22 ILE A 199      28.815  13.460 -33.853  1.00 88.89           H  
ATOM   3221 HG23 ILE A 199      29.281  12.512 -32.423  1.00 88.89           H  
ATOM   3222  CD1 ILE A 199      27.478  13.567 -30.603  1.00 88.89           C  
ATOM   3223 HD11 ILE A 199      27.381  12.574 -30.165  1.00 88.89           H  
ATOM   3224 HD12 ILE A 199      28.532  13.828 -30.706  1.00 88.89           H  
ATOM   3225 HD13 ILE A 199      26.992  14.289 -29.946  1.00 88.89           H  
ATOM   3226  N   GLU A 200      27.132  11.538 -36.230  1.00 80.94           N  
ATOM   3227  H   GLU A 200      27.377  12.499 -36.424  1.00 80.94           H  
ATOM   3228  CA  GLU A 200      27.674  10.495 -37.101  1.00 80.94           C  
ATOM   3229  HA  GLU A 200      26.930   9.712 -37.244  1.00 80.94           H  
ATOM   3230  C   GLU A 200      28.910   9.871 -36.446  1.00 80.94           C  
ATOM   3231  CB  GLU A 200      28.040  11.085 -38.466  1.00 80.94           C  
ATOM   3232  HB2 GLU A 200      28.417  12.097 -38.319  1.00 80.94           H  
ATOM   3233  HB3 GLU A 200      28.818  10.473 -38.923  1.00 80.94           H  
ATOM   3234  O   GLU A 200      29.855  10.582 -36.123  1.00 80.94           O  
ATOM   3235  CG  GLU A 200      26.853  11.163 -39.424  1.00 80.94           C  
ATOM   3236  HG2 GLU A 200      26.024  11.657 -38.918  1.00 80.94           H  
ATOM   3237  HG3 GLU A 200      26.537  10.152 -39.684  1.00 80.94           H  
ATOM   3238  CD  GLU A 200      27.217  11.936 -40.698  1.00 80.94           C  
ATOM   3239  OE1 GLU A 200      26.293  12.584 -41.240  1.00 80.94           O  
ATOM   3240  OE2 GLU A 200      28.409  11.968 -41.075  1.00 80.94           O  
ATOM   3241  N   TYR A 201      28.937   8.544 -36.296  1.00 68.01           N  
ATOM   3242  H   TYR A 201      28.105   8.019 -36.523  1.00 68.01           H  
ATOM   3243  CA  TYR A 201      30.043   7.820 -35.649  1.00 68.01           C  
ATOM   3244  HA  TYR A 201      30.107   8.137 -34.608  1.00 68.01           H  
ATOM   3245  C   TYR A 201      31.422   8.094 -36.289  1.00 68.01           C  
ATOM   3246  CB  TYR A 201      29.701   6.322 -35.685  1.00 68.01           C  
ATOM   3247  HB2 TYR A 201      28.747   6.168 -35.180  1.00 68.01           H  
ATOM   3248  HB3 TYR A 201      29.577   6.011 -36.723  1.00 68.01           H  
ATOM   3249  O   TYR A 201      32.453   8.012 -35.632  1.00 68.01           O  
ATOM   3250  CG  TYR A 201      30.729   5.430 -35.020  1.00 68.01           C  
ATOM   3251  CD1 TYR A 201      31.537   4.573 -35.794  1.00 68.01           C  
ATOM   3252  HD1 TYR A 201      31.415   4.532 -36.866  1.00 68.01           H  
ATOM   3253  CD2 TYR A 201      30.893   5.480 -33.622  1.00 68.01           C  
ATOM   3254  HD2 TYR A 201      30.297   6.155 -33.026  1.00 68.01           H  
ATOM   3255  CE1 TYR A 201      32.510   3.769 -35.170  1.00 68.01           C  
ATOM   3256  HE1 TYR A 201      33.138   3.108 -35.749  1.00 68.01           H  
ATOM   3257  CE2 TYR A 201      31.867   4.682 -32.996  1.00 68.01           C  
ATOM   3258  HE2 TYR A 201      32.005   4.753 -31.927  1.00 68.01           H  
ATOM   3259  OH  TYR A 201      33.631   3.065 -33.173  1.00 68.01           O  
ATOM   3260  HH  TYR A 201      33.686   3.262 -32.235  1.00 68.01           H  
ATOM   3261  CZ  TYR A 201      32.678   3.826 -33.771  1.00 68.01           C  
ATOM   3262  N   THR A 202      31.453   8.470 -37.572  1.00 64.34           N  
ATOM   3263  H   THR A 202      30.577   8.545 -38.068  1.00 64.34           H  
ATOM   3264  CA  THR A 202      32.672   8.847 -38.307  1.00 64.34           C  
ATOM   3265  HA  THR A 202      33.481   8.186 -37.996  1.00 64.34           H  
ATOM   3266  C   THR A 202      33.157  10.276 -38.034  1.00 64.34           C  
ATOM   3267  CB  THR A 202      32.452   8.663 -39.816  1.00 64.34           C  
ATOM   3268  HB  THR A 202      33.294   9.076 -40.370  1.00 64.34           H  
ATOM   3269  O   THR A 202      34.238  10.655 -38.498  1.00 64.34           O  
ATOM   3270  CG2 THR A 202      32.308   7.184 -40.180  1.00 64.34           C  
ATOM   3271 HG21 THR A 202      33.204   6.642 -39.880  1.00 64.34           H  
ATOM   3272 HG22 THR A 202      32.178   7.089 -41.258  1.00 64.34           H  
ATOM   3273 HG23 THR A 202      31.442   6.752 -39.680  1.00 64.34           H  
ATOM   3274  OG1 THR A 202      31.255   9.284 -40.232  1.00 64.34           O  
ATOM   3275  HG1 THR A 202      31.367  10.236 -40.285  1.00 64.34           H  
ATOM   3276  N   GLN A 203      32.384  11.100 -37.318  1.00 60.70           N  
ATOM   3277  H   GLN A 203      31.543  10.739 -36.891  1.00 60.70           H  
ATOM   3278  CA  GLN A 203      32.815  12.438 -36.925  1.00 60.70           C  
ATOM   3279  HA  GLN A 203      33.242  12.936 -37.795  1.00 60.70           H  
ATOM   3280  C   GLN A 203      33.899  12.339 -35.854  1.00 60.70           C  
ATOM   3281  CB  GLN A 203      31.649  13.298 -36.424  1.00 60.70           C  
ATOM   3282  HB2 GLN A 203      32.059  14.197 -35.963  1.00 60.70           H  
ATOM   3283  HB3 GLN A 203      31.088  12.759 -35.661  1.00 60.70           H  
ATOM   3284  O   GLN A 203      33.678  11.860 -34.747  1.00 60.70           O  
ATOM   3285  CG  GLN A 203      30.721  13.734 -37.564  1.00 60.70           C  
ATOM   3286  HG2 GLN A 203      30.343  12.849 -38.076  1.00 60.70           H  
ATOM   3287  HG3 GLN A 203      31.291  14.316 -38.288  1.00 60.70           H  
ATOM   3288  CD  GLN A 203      29.562  14.597 -37.069  1.00 60.70           C  
ATOM   3289  NE2 GLN A 203      28.661  15.001 -37.926  1.00 60.70           N  
ATOM   3290 HE21 GLN A 203      28.604  14.642 -38.869  1.00 60.70           H  
ATOM   3291 HE22 GLN A 203      27.951  15.627 -37.575  1.00 60.70           H  
ATOM   3292  OE1 GLN A 203      29.454  14.961 -35.911  1.00 60.70           O  
ATOM   3293  N   HIS A 204      35.086  12.836 -36.186  1.00 60.62           N  
ATOM   3294  H   HIS A 204      35.194  13.258 -37.097  1.00 60.62           H  
ATOM   3295  CA  HIS A 204      36.164  13.002 -35.220  1.00 60.62           C  
ATOM   3296  HA  HIS A 204      36.121  12.199 -34.484  1.00 60.62           H  
ATOM   3297  C   HIS A 204      35.972  14.340 -34.501  1.00 60.62           C  
ATOM   3298  CB  HIS A 204      37.514  12.920 -35.945  1.00 60.62           C  
ATOM   3299  HB2 HIS A 204      38.307  13.107 -35.221  1.00 60.62           H  
ATOM   3300  HB3 HIS A 204      37.564  13.703 -36.702  1.00 60.62           H  
ATOM   3301  O   HIS A 204      35.572  15.318 -35.135  1.00 60.62           O  
ATOM   3302  CG  HIS A 204      37.772  11.586 -36.608  1.00 60.62           C  
ATOM   3303  CD2 HIS A 204      38.736  10.680 -36.254  1.00 60.62           C  
ATOM   3304  HD2 HIS A 204      39.447  10.788 -35.448  1.00 60.62           H  
ATOM   3305  ND1 HIS A 204      37.081  11.038 -37.671  1.00 60.62           N  
ATOM   3306  HD1 HIS A 204      36.173  11.320 -38.013  1.00 60.62           H  
ATOM   3307  CE1 HIS A 204      37.624   9.843 -37.947  1.00 60.62           C  
ATOM   3308  HE1 HIS A 204      37.244   9.146 -38.679  1.00 60.62           H  
ATOM   3309  NE2 HIS A 204      38.647   9.590 -37.122  1.00 60.62           N  
ATOM   3310  N   PHE A 205      36.295  14.423 -33.208  1.00 64.34           N  
ATOM   3311  H   PHE A 205      36.581  13.591 -32.713  1.00 64.34           H  
ATOM   3312  CA  PHE A 205      36.337  15.710 -32.508  1.00 64.34           C  
ATOM   3313  HA  PHE A 205      35.368  16.198 -32.616  1.00 64.34           H  
ATOM   3314  C   PHE A 205      37.387  16.605 -33.175  1.00 64.34           C  
ATOM   3315  CB  PHE A 205      36.600  15.516 -31.005  1.00 64.34           C  
ATOM   3316  HB2 PHE A 205      37.350  14.739 -30.856  1.00 64.34           H  
ATOM   3317  HB3 PHE A 205      37.005  16.442 -30.596  1.00 64.34           H  
ATOM   3318  O   PHE A 205      38.586  16.336 -33.104  1.00 64.34           O  
ATOM   3319  CG  PHE A 205      35.349  15.172 -30.225  1.00 64.34           C  
ATOM   3320  CD1 PHE A 205      34.691  16.136 -29.437  1.00 64.34           C  
ATOM   3321  HD1 PHE A 205      35.106  17.127 -29.325  1.00 64.34           H  
ATOM   3322  CD2 PHE A 205      34.782  13.899 -30.358  1.00 64.34           C  
ATOM   3323  HD2 PHE A 205      35.267  13.140 -30.953  1.00 64.34           H  
ATOM   3324  CE1 PHE A 205      33.474  15.827 -28.801  1.00 64.34           C  
ATOM   3325  HE1 PHE A 205      32.973  16.571 -28.200  1.00 64.34           H  
ATOM   3326  CE2 PHE A 205      33.574  13.583 -29.709  1.00 64.34           C  
ATOM   3327  HE2 PHE A 205      33.150  12.596 -29.820  1.00 64.34           H  
ATOM   3328  CZ  PHE A 205      32.919  14.543 -28.930  1.00 64.34           C  
ATOM   3329  HZ  PHE A 205      31.983  14.294 -28.453  1.00 64.34           H  
ATOM   3330  N   ILE A 206      36.935  17.661 -33.854  1.00 60.57           N  
ATOM   3331  H   ILE A 206      35.936  17.799 -33.920  1.00 60.57           H  
ATOM   3332  CA  ILE A 206      37.814  18.583 -34.576  1.00 60.57           C  
ATOM   3333  HA  ILE A 206      38.677  18.013 -34.923  1.00 60.57           H  
ATOM   3334  C   ILE A 206      38.269  19.681 -33.602  1.00 60.57           C  
ATOM   3335  CB  ILE A 206      37.136  19.170 -35.839  1.00 60.57           C  
ATOM   3336  HB  ILE A 206      36.328  19.830 -35.523  1.00 60.57           H  
ATOM   3337  O   ILE A 206      37.413  20.327 -32.985  1.00 60.57           O  
ATOM   3338  CG1 ILE A 206      36.530  18.060 -36.730  1.00 60.57           C  
ATOM   3339 HG12 ILE A 206      35.760  17.546 -36.155  1.00 60.57           H  
ATOM   3340 HG13 ILE A 206      37.301  17.338 -36.999  1.00 60.57           H  
ATOM   3341  CG2 ILE A 206      38.159  19.999 -36.640  1.00 60.57           C  
ATOM   3342 HG21 ILE A 206      38.970  19.358 -36.987  1.00 60.57           H  
ATOM   3343 HG22 ILE A 206      38.570  20.795 -36.019  1.00 60.57           H  
ATOM   3344 HG23 ILE A 206      37.676  20.475 -37.493  1.00 60.57           H  
ATOM   3345  CD1 ILE A 206      35.832  18.549 -38.005  1.00 60.57           C  
ATOM   3346 HD11 ILE A 206      35.287  17.719 -38.454  1.00 60.57           H  
ATOM   3347 HD12 ILE A 206      35.126  19.343 -37.761  1.00 60.57           H  
ATOM   3348 HD13 ILE A 206      36.563  18.911 -38.727  1.00 60.57           H  
ATOM   3349  N   PRO A 207      39.583  19.948 -33.475  1.00 60.28           N  
ATOM   3350  CA  PRO A 207      40.070  21.140 -32.790  1.00 60.28           C  
ATOM   3351  HA  PRO A 207      39.779  21.090 -31.741  1.00 60.28           H  
ATOM   3352  C   PRO A 207      39.498  22.406 -33.450  1.00 60.28           C  
ATOM   3353  CB  PRO A 207      41.601  21.089 -32.902  1.00 60.28           C  
ATOM   3354  HB2 PRO A 207      42.084  21.436 -31.989  1.00 60.28           H  
ATOM   3355  HB3 PRO A 207      41.943  21.683 -33.749  1.00 60.28           H  
ATOM   3356  O   PRO A 207      39.637  22.592 -34.660  1.00 60.28           O  
ATOM   3357  CG  PRO A 207      41.917  19.621 -33.176  1.00 60.28           C  
ATOM   3358  HG2 PRO A 207      41.989  19.080 -32.232  1.00 60.28           H  
ATOM   3359  HG3 PRO A 207      42.834  19.505 -33.754  1.00 60.28           H  
ATOM   3360  CD  PRO A 207      40.695  19.140 -33.953  1.00 60.28           C  
ATOM   3361  HD2 PRO A 207      40.842  19.310 -35.019  1.00 60.28           H  
ATOM   3362  HD3 PRO A 207      40.532  18.080 -33.756  1.00 60.28           H  
ATOM   3363  N   ILE A 208      38.891  23.308 -32.677  1.00 59.22           N  
ATOM   3364  H   ILE A 208      38.809  23.080 -31.697  1.00 59.22           H  
ATOM   3365  CA  ILE A 208      38.298  24.577 -33.137  1.00 59.22           C  
ATOM   3366  HA  ILE A 208      37.494  24.351 -33.838  1.00 59.22           H  
ATOM   3367  C   ILE A 208      39.330  25.421 -33.897  1.00 59.22           C  
ATOM   3368  CB  ILE A 208      37.705  25.361 -31.933  1.00 59.22           C  
ATOM   3369  HB  ILE A 208      38.472  25.455 -31.165  1.00 59.22           H  
ATOM   3370  O   ILE A 208      39.008  26.045 -34.906  1.00 59.22           O  
ATOM   3371  CG1 ILE A 208      36.503  24.591 -31.338  1.00 59.22           C  
ATOM   3372 HG12 ILE A 208      36.834  23.614 -30.986  1.00 59.22           H  
ATOM   3373 HG13 ILE A 208      35.776  24.411 -32.131  1.00 59.22           H  
ATOM   3374  CG2 ILE A 208      37.265  26.783 -32.339  1.00 59.22           C  
ATOM   3375 HG21 ILE A 208      38.114  27.365 -32.696  1.00 59.22           H  
ATOM   3376 HG22 ILE A 208      36.859  27.321 -31.483  1.00 59.22           H  
ATOM   3377 HG23 ILE A 208      36.509  26.732 -33.124  1.00 59.22           H  
ATOM   3378  CD1 ILE A 208      35.780  25.290 -30.177  1.00 59.22           C  
ATOM   3379 HD11 ILE A 208      36.468  25.898 -29.589  1.00 59.22           H  
ATOM   3380 HD12 ILE A 208      35.007  25.947 -30.575  1.00 59.22           H  
ATOM   3381 HD13 ILE A 208      35.307  24.546 -29.535  1.00 59.22           H  
ATOM   3382  N   ASN A 209      40.588  25.400 -33.456  1.00 63.20           N  
ATOM   3383  H   ASN A 209      40.802  24.814 -32.662  1.00 63.20           H  
ATOM   3384  CA  ASN A 209      41.693  26.108 -34.103  1.00 63.20           C  
ATOM   3385  HA  ASN A 209      41.306  27.048 -34.496  1.00 63.20           H  
ATOM   3386  C   ASN A 209      42.281  25.361 -35.322  1.00 63.20           C  
ATOM   3387  CB  ASN A 209      42.744  26.461 -33.028  1.00 63.20           C  
ATOM   3388  HB2 ASN A 209      42.277  27.078 -32.261  1.00 63.20           H  
ATOM   3389  HB3 ASN A 209      43.544  27.043 -33.485  1.00 63.20           H  
ATOM   3390  O   ASN A 209      43.214  25.867 -35.938  1.00 63.20           O  
ATOM   3391  CG  ASN A 209      43.368  25.252 -32.351  1.00 63.20           C  
ATOM   3392  ND2 ASN A 209      44.187  25.455 -31.349  1.00 63.20           N  
ATOM   3393 HD21 ASN A 209      44.537  24.631 -30.881  1.00 63.20           H  
ATOM   3394 HD22 ASN A 209      44.302  26.371 -30.939  1.00 63.20           H  
ATOM   3395  OD1 ASN A 209      43.115  24.114 -32.710  1.00 63.20           O  
ATOM   3396  N   LYS A 210      41.763  24.173 -35.681  1.00 59.91           N  
ATOM   3397  H   LYS A 210      40.967  23.843 -35.153  1.00 59.91           H  
ATOM   3398  CA  LYS A 210      42.319  23.248 -36.691  1.00 59.91           C  
ATOM   3399  HA  LYS A 210      41.772  22.310 -36.595  1.00 59.91           H  
ATOM   3400  C   LYS A 210      43.791  22.868 -36.449  1.00 59.91           C  
ATOM   3401  CB  LYS A 210      42.087  23.779 -38.120  1.00 59.91           C  
ATOM   3402  HB2 LYS A 210      42.629  24.717 -38.244  1.00 59.91           H  
ATOM   3403  HB3 LYS A 210      42.497  23.061 -38.830  1.00 59.91           H  
ATOM   3404  O   LYS A 210      44.440  22.329 -37.345  1.00 59.91           O  
ATOM   3405  CG  LYS A 210      40.609  23.994 -38.470  1.00 59.91           C  
ATOM   3406  HG2 LYS A 210      40.076  23.048 -38.378  1.00 59.91           H  
ATOM   3407  HG3 LYS A 210      40.167  24.719 -37.786  1.00 59.91           H  
ATOM   3408  CD  LYS A 210      40.487  24.519 -39.906  1.00 59.91           C  
ATOM   3409  HD2 LYS A 210      40.942  23.803 -40.590  1.00 59.91           H  
ATOM   3410  HD3 LYS A 210      41.013  25.471 -39.980  1.00 59.91           H  
ATOM   3411  CE  LYS A 210      39.011  24.712 -40.265  1.00 59.91           C  
ATOM   3412  HE2 LYS A 210      38.566  25.388 -39.536  1.00 59.91           H  
ATOM   3413  HE3 LYS A 210      38.505  23.751 -40.174  1.00 59.91           H  
ATOM   3414  NZ  LYS A 210      38.850  25.254 -41.637  1.00 59.91           N  
ATOM   3415  HZ1 LYS A 210      39.255  24.622 -42.313  1.00 59.91           H  
ATOM   3416  HZ2 LYS A 210      39.305  26.153 -41.712  1.00 59.91           H  
ATOM   3417  HZ3 LYS A 210      37.870  25.369 -41.852  1.00 59.91           H  
ATOM   3418  N   VAL A 211      44.322  23.129 -35.252  1.00 56.20           N  
ATOM   3419  H   VAL A 211      43.722  23.520 -34.539  1.00 56.20           H  
ATOM   3420  CA  VAL A 211      45.679  22.763 -34.844  1.00 56.20           C  
ATOM   3421  HA  VAL A 211      46.279  22.559 -35.731  1.00 56.20           H  
ATOM   3422  C   VAL A 211      45.587  21.489 -34.020  1.00 56.20           C  
ATOM   3423  CB  VAL A 211      46.387  23.889 -34.063  1.00 56.20           C  
ATOM   3424  HB  VAL A 211      45.842  24.101 -33.143  1.00 56.20           H  
ATOM   3425  O   VAL A 211      45.090  21.483 -32.897  1.00 56.20           O  
ATOM   3426  CG1 VAL A 211      47.820  23.482 -33.691  1.00 56.20           C  
ATOM   3427 HG11 VAL A 211      48.391  23.243 -34.588  1.00 56.20           H  
ATOM   3428 HG12 VAL A 211      47.804  22.616 -33.029  1.00 56.20           H  
ATOM   3429 HG13 VAL A 211      48.306  24.299 -33.158  1.00 56.20           H  
ATOM   3430  CG2 VAL A 211      46.485  25.179 -34.886  1.00 56.20           C  
ATOM   3431 HG21 VAL A 211      45.488  25.580 -35.067  1.00 56.20           H  
ATOM   3432 HG22 VAL A 211      47.050  25.930 -34.334  1.00 56.20           H  
ATOM   3433 HG23 VAL A 211      46.973  24.984 -35.842  1.00 56.20           H  
ATOM   3434  N   TRP A 212      46.084  20.393 -34.582  1.00 56.29           N  
ATOM   3435  H   TRP A 212      46.448  20.443 -35.523  1.00 56.29           H  
ATOM   3436  CA  TRP A 212      46.218  19.143 -33.846  1.00 56.29           C  
ATOM   3437  HA  TRP A 212      45.285  18.968 -33.310  1.00 56.29           H  
ATOM   3438  C   TRP A 212      47.377  19.251 -32.840  1.00 56.29           C  
ATOM   3439  CB  TRP A 212      46.402  17.988 -34.831  1.00 56.29           C  
ATOM   3440  HB2 TRP A 212      46.669  17.093 -34.271  1.00 56.29           H  
ATOM   3441  HB3 TRP A 212      47.225  18.211 -35.510  1.00 56.29           H  
ATOM   3442  O   TRP A 212      48.472  19.670 -33.234  1.00 56.29           O  
ATOM   3443  CG  TRP A 212      45.166  17.683 -35.619  1.00 56.29           C  
ATOM   3444  CD1 TRP A 212      44.891  18.098 -36.877  1.00 56.29           C  
ATOM   3445  HD1 TRP A 212      45.545  18.700 -37.490  1.00 56.29           H  
ATOM   3446  CD2 TRP A 212      43.998  16.926 -35.182  1.00 56.29           C  
ATOM   3447  CE2 TRP A 212      43.045  16.911 -36.245  1.00 56.29           C  
ATOM   3448  CE3 TRP A 212      43.647  16.256 -33.990  1.00 56.29           C  
ATOM   3449  HE3 TRP A 212      44.340  16.242 -33.162  1.00 56.29           H  
ATOM   3450  NE1 TRP A 212      43.644  17.635 -37.253  1.00 56.29           N  
ATOM   3451  HE1 TRP A 212      43.232  17.805 -38.159  1.00 56.29           H  
ATOM   3452  CH2 TRP A 212      41.487  15.608 -34.934  1.00 56.29           C  
ATOM   3453  HH2 TRP A 212      40.534  15.114 -34.820  1.00 56.29           H  
ATOM   3454  CZ2 TRP A 212      41.808  16.263 -36.135  1.00 56.29           C  
ATOM   3455  HZ2 TRP A 212      41.108  16.264 -36.958  1.00 56.29           H  
ATOM   3456  CZ3 TRP A 212      42.404  15.606 -33.867  1.00 56.29           C  
ATOM   3457  HZ3 TRP A 212      42.141  15.102 -32.949  1.00 56.29           H  
ATOM   3458  N   PRO A 213      47.188  18.874 -31.560  1.00 52.57           N  
ATOM   3459  CA  PRO A 213      48.274  18.905 -30.588  1.00 52.57           C  
ATOM   3460  HA  PRO A 213      48.653  19.924 -30.521  1.00 52.57           H  
ATOM   3461  C   PRO A 213      49.408  17.964 -31.015  1.00 52.57           C  
ATOM   3462  CB  PRO A 213      47.676  18.511 -29.232  1.00 52.57           C  
ATOM   3463  HB2 PRO A 213      47.800  19.324 -28.516  1.00 52.57           H  
ATOM   3464  HB3 PRO A 213      48.158  17.614 -28.842  1.00 52.57           H  
ATOM   3465  O   PRO A 213      49.157  16.816 -31.401  1.00 52.57           O  
ATOM   3466  CG  PRO A 213      46.189  18.231 -29.470  1.00 52.57           C  
ATOM   3467  HG2 PRO A 213      45.566  18.916 -28.894  1.00 52.57           H  
ATOM   3468  HG3 PRO A 213      45.930  17.218 -29.162  1.00 52.57           H  
ATOM   3469  CD  PRO A 213      45.938  18.430 -30.965  1.00 52.57           C  
ATOM   3470  HD2 PRO A 213      45.622  17.490 -31.418  1.00 52.57           H  
ATOM   3471  HD3 PRO A 213      45.162  19.183 -31.105  1.00 52.57           H  
ATOM   3472  N   LYS A 214      50.657  18.443 -30.918  1.00 54.80           N  
ATOM   3473  H   LYS A 214      50.766  19.392 -30.589  1.00 54.80           H  
ATOM   3474  CA  LYS A 214      51.869  17.652 -31.200  1.00 54.80           C  
ATOM   3475  HA  LYS A 214      51.701  17.067 -32.104  1.00 54.80           H  
ATOM   3476  C   LYS A 214      52.181  16.609 -30.107  1.00 54.80           C  
ATOM   3477  CB  LYS A 214      53.078  18.583 -31.438  1.00 54.80           C  
ATOM   3478  HB2 LYS A 214      53.979  17.970 -31.460  1.00 54.80           H  
ATOM   3479  HB3 LYS A 214      53.167  19.276 -30.601  1.00 54.80           H  
ATOM   3480  O   LYS A 214      52.960  15.702 -30.376  1.00 54.80           O  
ATOM   3481  CG  LYS A 214      53.010  19.370 -32.760  1.00 54.80           C  
ATOM   3482  HG2 LYS A 214      52.142  20.029 -32.748  1.00 54.80           H  
ATOM   3483  HG3 LYS A 214      52.908  18.669 -33.589  1.00 54.80           H  
ATOM   3484  CD  LYS A 214      54.284  20.208 -32.960  1.00 54.80           C  
ATOM   3485  HD2 LYS A 214      55.149  19.546 -32.941  1.00 54.80           H  
ATOM   3486  HD3 LYS A 214      54.367  20.919 -32.137  1.00 54.80           H  
ATOM   3487  CE  LYS A 214      54.245  20.964 -34.294  1.00 54.80           C  
ATOM   3488  HE2 LYS A 214      54.168  20.236 -35.101  1.00 54.80           H  
ATOM   3489  HE3 LYS A 214      53.346  21.580 -34.314  1.00 54.80           H  
ATOM   3490  NZ  LYS A 214      55.452  21.810 -34.474  1.00 54.80           N  
ATOM   3491  HZ1 LYS A 214      55.412  22.303 -35.355  1.00 54.80           H  
ATOM   3492  HZ2 LYS A 214      56.286  21.241 -34.455  1.00 54.80           H  
ATOM   3493  HZ3 LYS A 214      55.514  22.490 -33.729  1.00 54.80           H  
ATOM   3494  N   SER A 215      51.584  16.718 -28.914  1.00 47.51           N  
ATOM   3495  H   SER A 215      50.959  17.495 -28.754  1.00 47.51           H  
ATOM   3496  CA  SER A 215      51.803  15.842 -27.745  1.00 47.51           C  
ATOM   3497  HA  SER A 215      52.046  14.839 -28.097  1.00 47.51           H  
ATOM   3498  C   SER A 215      50.547  15.721 -26.856  1.00 47.51           C  
ATOM   3499  CB  SER A 215      52.997  16.353 -26.921  1.00 47.51           C  
ATOM   3500  HB2 SER A 215      53.909  16.244 -27.508  1.00 47.51           H  
ATOM   3501  HB3 SER A 215      53.098  15.761 -26.012  1.00 47.51           H  
ATOM   3502  O   SER A 215      49.606  16.495 -27.017  1.00 47.51           O  
ATOM   3503  OG  SER A 215      52.830  17.717 -26.584  1.00 47.51           O  
ATOM   3504  HG  SER A 215      53.108  17.868 -25.678  1.00 47.51           H  
ATOM   3505  N   TYR A 216      50.537  14.722 -25.958  1.00 48.68           N  
ATOM   3506  H   TYR A 216      51.367  14.149 -25.898  1.00 48.68           H  
ATOM   3507  CA  TYR A 216      49.402  14.216 -25.153  1.00 48.68           C  
ATOM   3508  HA  TYR A 216      48.533  14.114 -25.804  1.00 48.68           H  
ATOM   3509  C   TYR A 216      48.953  15.099 -23.971  1.00 48.68           C  
ATOM   3510  CB  TYR A 216      49.767  12.811 -24.628  1.00 48.68           C  
ATOM   3511  HB2 TYR A 216      50.646  12.885 -23.988  1.00 48.68           H  
ATOM   3512  HB3 TYR A 216      48.954  12.438 -24.006  1.00 48.68           H  
ATOM   3513  O   TYR A 216      48.076  14.710 -23.206  1.00 48.68           O  
ATOM   3514  CG  TYR A 216      50.024  11.783 -25.712  1.00 48.68           C  
ATOM   3515  CD1 TYR A 216      48.955  11.003 -26.191  1.00 48.68           C  
ATOM   3516  HD1 TYR A 216      47.985  11.077 -25.723  1.00 48.68           H  
ATOM   3517  CD2 TYR A 216      51.325  11.582 -26.215  1.00 48.68           C  
ATOM   3518  HD2 TYR A 216      52.155  12.130 -25.795  1.00 48.68           H  
ATOM   3519  CE1 TYR A 216      49.173  10.052 -27.204  1.00 48.68           C  
ATOM   3520  HE1 TYR A 216      48.367   9.410 -27.530  1.00 48.68           H  
ATOM   3521  CE2 TYR A 216      51.551  10.621 -27.220  1.00 48.68           C  
ATOM   3522  HE2 TYR A 216      52.551  10.447 -27.588  1.00 48.68           H  
ATOM   3523  OH  TYR A 216      50.685   8.937 -28.693  1.00 48.68           O  
ATOM   3524  HH  TYR A 216      51.622   8.773 -28.822  1.00 48.68           H  
ATOM   3525  CZ  TYR A 216      50.470   9.859 -27.718  1.00 48.68           C  
ATOM   3526  N   GLU A 217      49.542  16.279 -23.786  1.00 50.01           N  
ATOM   3527  H   GLU A 217      50.177  16.630 -24.488  1.00 50.01           H  
ATOM   3528  CA  GLU A 217      49.154  17.169 -22.689  1.00 50.01           C  
ATOM   3529  HA  GLU A 217      49.015  16.569 -21.790  1.00 50.01           H  
ATOM   3530  C   GLU A 217      47.813  17.852 -22.987  1.00 50.01           C  
ATOM   3531  CB  GLU A 217      50.270  18.186 -22.401  1.00 50.01           C  
ATOM   3532  HB2 GLU A 217      50.559  18.670 -23.333  1.00 50.01           H  
ATOM   3533  HB3 GLU A 217      49.891  18.941 -21.712  1.00 50.01           H  
ATOM   3534  O   GLU A 217      47.509  18.185 -24.138  1.00 50.01           O  
ATOM   3535  CG  GLU A 217      51.489  17.499 -21.757  1.00 50.01           C  
ATOM   3536  HG2 GLU A 217      51.177  17.059 -20.810  1.00 50.01           H  
ATOM   3537  HG3 GLU A 217      51.823  16.691 -22.408  1.00 50.01           H  
ATOM   3538  CD  GLU A 217      52.680  18.439 -21.511  1.00 50.01           C  
ATOM   3539  OE1 GLU A 217      53.677  17.951 -20.933  1.00 50.01           O  
ATOM   3540  OE2 GLU A 217      52.628  19.608 -21.957  1.00 50.01           O  
ATOM   3541  N   VAL A 218      47.019  18.095 -21.936  1.00 51.36           N  
ATOM   3542  H   VAL A 218      47.320  17.772 -21.027  1.00 51.36           H  
ATOM   3543  CA  VAL A 218      45.899  19.042 -21.985  1.00 51.36           C  
ATOM   3544  HA  VAL A 218      45.176  18.712 -22.731  1.00 51.36           H  
ATOM   3545  C   VAL A 218      46.484  20.383 -22.409  1.00 51.36           C  
ATOM   3546  CB  VAL A 218      45.185  19.171 -20.618  1.00 51.36           C  
ATOM   3547  HB  VAL A 218      45.897  19.506 -19.864  1.00 51.36           H  
ATOM   3548  O   VAL A 218      47.081  21.088 -21.602  1.00 51.36           O  
ATOM   3549  CG1 VAL A 218      44.024  20.178 -20.677  1.00 51.36           C  
ATOM   3550 HG11 VAL A 218      43.507  20.203 -19.718  1.00 51.36           H  
ATOM   3551 HG12 VAL A 218      43.318  19.893 -21.457  1.00 51.36           H  
ATOM   3552 HG13 VAL A 218      44.402  21.179 -20.883  1.00 51.36           H  
ATOM   3553  CG2 VAL A 218      44.614  17.825 -20.155  1.00 51.36           C  
ATOM   3554 HG21 VAL A 218      43.904  17.447 -20.890  1.00 51.36           H  
ATOM   3555 HG22 VAL A 218      45.415  17.098 -20.026  1.00 51.36           H  
ATOM   3556 HG23 VAL A 218      44.108  17.947 -19.197  1.00 51.36           H  
ATOM   3557  N   ALA A 219      46.370  20.722 -23.687  1.00 54.74           N  
ATOM   3558  H   ALA A 219      46.003  20.041 -24.337  1.00 54.74           H  
ATOM   3559  CA  ALA A 219      46.736  22.039 -24.165  1.00 54.74           C  
ATOM   3560  HA  ALA A 219      47.661  22.349 -23.678  1.00 54.74           H  
ATOM   3561  C   ALA A 219      45.574  22.972 -23.795  1.00 54.74           C  
ATOM   3562  CB  ALA A 219      47.005  21.971 -25.667  1.00 54.74           C  
ATOM   3563  HB1 ALA A 219      47.280  22.958 -26.037  1.00 54.74           H  
ATOM   3564  HB2 ALA A 219      47.815  21.268 -25.865  1.00 54.74           H  
ATOM   3565  HB3 ALA A 219      46.097  21.631 -26.166  1.00 54.74           H  
ATOM   3566  O   ALA A 219      44.502  22.832 -24.388  1.00 54.74           O  
ATOM   3567  N   PRO A 220      45.740  23.900 -22.834  1.00 56.89           N  
ATOM   3568  CA  PRO A 220      44.641  24.738 -22.348  1.00 56.89           C  
ATOM   3569  HA  PRO A 220      43.869  24.101 -21.917  1.00 56.89           H  
ATOM   3570  C   PRO A 220      43.976  25.576 -23.455  1.00 56.89           C  
ATOM   3571  CB  PRO A 220      45.249  25.602 -21.236  1.00 56.89           C  
ATOM   3572  HB2 PRO A 220      45.055  25.132 -20.272  1.00 56.89           H  
ATOM   3573  HB3 PRO A 220      44.855  26.618 -21.243  1.00 56.89           H  
ATOM   3574  O   PRO A 220      42.823  25.967 -23.308  1.00 56.89           O  
ATOM   3575  CG  PRO A 220      46.752  25.585 -21.511  1.00 56.89           C  
ATOM   3576  HG2 PRO A 220      47.334  25.714 -20.598  1.00 56.89           H  
ATOM   3577  HG3 PRO A 220      46.997  26.361 -22.235  1.00 56.89           H  
ATOM   3578  CD  PRO A 220      46.977  24.217 -22.136  1.00 56.89           C  
ATOM   3579  HD2 PRO A 220      47.829  24.264 -22.813  1.00 56.89           H  
ATOM   3580  HD3 PRO A 220      47.156  23.490 -21.343  1.00 56.89           H  
ATOM   3581  N   ASP A 221      44.665  25.782 -24.583  1.00 61.77           N  
ATOM   3582  H   ASP A 221      45.632  25.487 -24.589  1.00 61.77           H  
ATOM   3583  CA  ASP A 221      44.199  26.578 -25.723  1.00 61.77           C  
ATOM   3584  HA  ASP A 221      43.487  27.320 -25.360  1.00 61.77           H  
ATOM   3585  C   ASP A 221      43.488  25.758 -26.821  1.00 61.77           C  
ATOM   3586  CB  ASP A 221      45.400  27.328 -26.319  1.00 61.77           C  
ATOM   3587  HB2 ASP A 221      46.082  26.598 -26.754  1.00 61.77           H  
ATOM   3588  HB3 ASP A 221      45.050  27.978 -27.121  1.00 61.77           H  
ATOM   3589  O   ASP A 221      43.096  26.306 -27.858  1.00 61.77           O  
ATOM   3590  CG  ASP A 221      46.163  28.189 -25.307  1.00 61.77           C  
ATOM   3591  OD1 ASP A 221      45.525  28.748 -24.390  1.00 61.77           O  
ATOM   3592  OD2 ASP A 221      47.399  28.279 -25.478  1.00 61.77           O  
ATOM   3593  N   ILE A 222      43.355  24.435 -26.655  1.00 61.81           N  
ATOM   3594  H   ILE A 222      43.637  24.030 -25.774  1.00 61.81           H  
ATOM   3595  CA  ILE A 222      42.702  23.568 -27.643  1.00 61.81           C  
ATOM   3596  HA  ILE A 222      42.599  24.123 -28.575  1.00 61.81           H  
ATOM   3597  C   ILE A 222      41.292  23.238 -27.175  1.00 61.81           C  
ATOM   3598  CB  ILE A 222      43.541  22.323 -28.001  1.00 61.81           C  
ATOM   3599  HB  ILE A 222      43.712  21.728 -27.105  1.00 61.81           H  
ATOM   3600  O   ILE A 222      41.064  22.434 -26.278  1.00 61.81           O  
ATOM   3601  CG1 ILE A 222      44.898  22.796 -28.577  1.00 61.81           C  
ATOM   3602 HG12 ILE A 222      44.716  23.461 -29.421  1.00 61.81           H  
ATOM   3603 HG13 ILE A 222      45.427  23.368 -27.814  1.00 61.81           H  
ATOM   3604  CG2 ILE A 222      42.783  21.470 -29.041  1.00 61.81           C  
ATOM   3605 HG21 ILE A 222      42.607  22.062 -29.939  1.00 61.81           H  
ATOM   3606 HG22 ILE A 222      41.827  21.135 -28.637  1.00 61.81           H  
ATOM   3607 HG23 ILE A 222      43.353  20.576 -29.295  1.00 61.81           H  
ATOM   3608  CD1 ILE A 222      45.840  21.686 -29.046  1.00 61.81           C  
ATOM   3609 HD11 ILE A 222      46.811  22.118 -29.289  1.00 61.81           H  
ATOM   3610 HD12 ILE A 222      45.443  21.209 -29.942  1.00 61.81           H  
ATOM   3611 HD13 ILE A 222      45.968  20.952 -28.250  1.00 61.81           H  
ATOM   3612  N   HIS A 223      40.329  23.836 -27.861  1.00 72.53           N  
ATOM   3613  H   HIS A 223      40.597  24.525 -28.549  1.00 72.53           H  
ATOM   3614  CA  HIS A 223      38.926  23.488 -27.735  1.00 72.53           C  
ATOM   3615  HA  HIS A 223      38.758  22.964 -26.795  1.00 72.53           H  
ATOM   3616  C   HIS A 223      38.535  22.564 -28.883  1.00 72.53           C  
ATOM   3617  CB  HIS A 223      38.106  24.773 -27.717  1.00 72.53           C  
ATOM   3618  HB2 HIS A 223      38.302  25.315 -28.642  1.00 72.53           H  
ATOM   3619  HB3 HIS A 223      37.047  24.520 -27.657  1.00 72.53           H  
ATOM   3620  O   HIS A 223      38.958  22.773 -30.015  1.00 72.53           O  
ATOM   3621  CG  HIS A 223      38.453  25.670 -26.562  1.00 72.53           C  
ATOM   3622  CD2 HIS A 223      39.198  26.817 -26.615  1.00 72.53           C  
ATOM   3623  HD2 HIS A 223      39.637  27.256 -27.499  1.00 72.53           H  
ATOM   3624  ND1 HIS A 223      38.138  25.448 -25.242  1.00 72.53           N  
ATOM   3625  HD1 HIS A 223      37.664  24.638 -24.867  1.00 72.53           H  
ATOM   3626  CE1 HIS A 223      38.680  26.441 -24.518  1.00 72.53           C  
ATOM   3627  HE1 HIS A 223      38.640  26.524 -23.442  1.00 72.53           H  
ATOM   3628  NE2 HIS A 223      39.311  27.313 -25.317  1.00 72.53           N  
ATOM   3629  N   TYR A 224      37.707  21.572 -28.609  1.00 78.88           N  
ATOM   3630  H   TYR A 224      37.416  21.466 -27.648  1.00 78.88           H  
ATOM   3631  CA  TYR A 224      37.068  20.697 -29.576  1.00 78.88           C  
ATOM   3632  HA  TYR A 224      37.558  20.802 -30.544  1.00 78.88           H  
ATOM   3633  C   TYR A 224      35.607  21.099 -29.720  1.00 78.88           C  
ATOM   3634  CB  TYR A 224      37.197  19.237 -29.136  1.00 78.88           C  
ATOM   3635  HB2 TYR A 224      36.718  19.104 -28.166  1.00 78.88           H  
ATOM   3636  HB3 TYR A 224      36.664  18.623 -29.861  1.00 78.88           H  
ATOM   3637  O   TYR A 224      34.959  21.475 -28.739  1.00 78.88           O  
ATOM   3638  CG  TYR A 224      38.628  18.751 -29.054  1.00 78.88           C  
ATOM   3639  CD1 TYR A 224      39.224  18.116 -30.159  1.00 78.88           C  
ATOM   3640  HD1 TYR A 224      38.664  17.970 -31.071  1.00 78.88           H  
ATOM   3641  CD2 TYR A 224      39.376  18.968 -27.883  1.00 78.88           C  
ATOM   3642  HD2 TYR A 224      38.925  19.477 -27.044  1.00 78.88           H  
ATOM   3643  CE1 TYR A 224      40.555  17.664 -30.082  1.00 78.88           C  
ATOM   3644  HE1 TYR A 224      41.007  17.157 -30.921  1.00 78.88           H  
ATOM   3645  CE2 TYR A 224      40.715  18.545 -27.808  1.00 78.88           C  
ATOM   3646  HE2 TYR A 224      41.285  18.747 -26.914  1.00 78.88           H  
ATOM   3647  OH  TYR A 224      42.597  17.472 -28.829  1.00 78.88           O  
ATOM   3648  HH  TYR A 224      42.958  17.712 -27.972  1.00 78.88           H  
ATOM   3649  CZ  TYR A 224      41.303  17.881 -28.906  1.00 78.88           C  
ATOM   3650  N   LYS A 225      35.085  21.010 -30.944  1.00 84.28           N  
ATOM   3651  H   LYS A 225      35.678  20.698 -31.700  1.00 84.28           H  
ATOM   3652  CA  LYS A 225      33.665  21.225 -31.222  1.00 84.28           C  
ATOM   3653  HA  LYS A 225      33.123  21.171 -30.278  1.00 84.28           H  
ATOM   3654  C   LYS A 225      33.120  20.124 -32.120  1.00 84.28           C  
ATOM   3655  CB  LYS A 225      33.443  22.631 -31.801  1.00 84.28           C  
ATOM   3656  HB2 LYS A 225      33.828  23.357 -31.086  1.00 84.28           H  
ATOM   3657  HB3 LYS A 225      33.991  22.728 -32.739  1.00 84.28           H  
ATOM   3658  O   LYS A 225      33.711  19.829 -33.156  1.00 84.28           O  
ATOM   3659  CG  LYS A 225      31.956  22.929 -32.042  1.00 84.28           C  
ATOM   3660  HG2 LYS A 225      31.575  22.266 -32.819  1.00 84.28           H  
ATOM   3661  HG3 LYS A 225      31.401  22.742 -31.122  1.00 84.28           H  
ATOM   3662  CD  LYS A 225      31.728  24.381 -32.479  1.00 84.28           C  
ATOM   3663  HD2 LYS A 225      32.100  25.051 -31.704  1.00 84.28           H  
ATOM   3664  HD3 LYS A 225      32.258  24.567 -33.413  1.00 84.28           H  
ATOM   3665  CE  LYS A 225      30.221  24.591 -32.674  1.00 84.28           C  
ATOM   3666  HE2 LYS A 225      29.714  24.322 -31.747  1.00 84.28           H  
ATOM   3667  HE3 LYS A 225      29.870  23.899 -33.440  1.00 84.28           H  
ATOM   3668  NZ  LYS A 225      29.881  25.986 -33.046  1.00 84.28           N  
ATOM   3669  HZ1 LYS A 225      30.141  26.618 -32.302  1.00 84.28           H  
ATOM   3670  HZ2 LYS A 225      28.882  26.062 -33.174  1.00 84.28           H  
ATOM   3671  HZ3 LYS A 225      30.341  26.256 -33.903  1.00 84.28           H  
ATOM   3672  N   ILE A 226      31.965  19.585 -31.745  1.00 84.34           N  
ATOM   3673  H   ILE A 226      31.570  19.884 -30.866  1.00 84.34           H  
ATOM   3674  CA  ILE A 226      31.130  18.732 -32.591  1.00 84.34           C  
ATOM   3675  HA  ILE A 226      31.572  18.677 -33.586  1.00 84.34           H  
ATOM   3676  C   ILE A 226      29.767  19.383 -32.770  1.00 84.34           C  
ATOM   3677  CB  ILE A 226      31.048  17.291 -32.042  1.00 84.34           C  
ATOM   3678  HB  ILE A 226      30.838  17.324 -30.973  1.00 84.34           H  
ATOM   3679  O   ILE A 226      29.212  19.956 -31.836  1.00 84.34           O  
ATOM   3680  CG1 ILE A 226      32.436  16.648 -32.248  1.00 84.34           C  
ATOM   3681 HG12 ILE A 226      32.838  16.932 -33.220  1.00 84.34           H  
ATOM   3682 HG13 ILE A 226      33.117  17.021 -31.482  1.00 84.34           H  
ATOM   3683  CG2 ILE A 226      29.911  16.484 -32.706  1.00 84.34           C  
ATOM   3684 HG21 ILE A 226      28.941  16.944 -32.521  1.00 84.34           H  
ATOM   3685 HG22 ILE A 226      30.075  16.398 -33.780  1.00 84.34           H  
ATOM   3686 HG23 ILE A 226      29.845  15.483 -32.279  1.00 84.34           H  
ATOM   3687  CD1 ILE A 226      32.421  15.124 -32.212  1.00 84.34           C  
ATOM   3688 HD11 ILE A 226      33.441  14.749 -32.293  1.00 84.34           H  
ATOM   3689 HD12 ILE A 226      31.916  14.769 -31.313  1.00 84.34           H  
ATOM   3690 HD13 ILE A 226      31.890  14.736 -33.081  1.00 84.34           H  
ATOM   3691  N   ILE A 227      29.252  19.291 -33.991  1.00 85.35           N  
ATOM   3692  H   ILE A 227      29.747  18.732 -34.671  1.00 85.35           H  
ATOM   3693  CA  ILE A 227      27.879  19.632 -34.345  1.00 85.35           C  
ATOM   3694  HA  ILE A 227      27.323  19.958 -33.465  1.00 85.35           H  
ATOM   3695  C   ILE A 227      27.265  18.339 -34.867  1.00 85.35           C  
ATOM   3696  CB  ILE A 227      27.842  20.757 -35.403  1.00 85.35           C  
ATOM   3697  HB  ILE A 227      28.350  20.401 -36.299  1.00 85.35           H  
ATOM   3698  O   ILE A 227      27.767  17.777 -35.841  1.00 85.35           O  
ATOM   3699  CG1 ILE A 227      28.590  22.017 -34.902  1.00 85.35           C  
ATOM   3700 HG12 ILE A 227      29.616  21.747 -34.654  1.00 85.35           H  
ATOM   3701 HG13 ILE A 227      28.113  22.389 -33.995  1.00 85.35           H  
ATOM   3702  CG2 ILE A 227      26.384  21.073 -35.784  1.00 85.35           C  
ATOM   3703 HG21 ILE A 227      25.824  21.403 -34.909  1.00 85.35           H  
ATOM   3704 HG22 ILE A 227      25.899  20.185 -36.191  1.00 85.35           H  
ATOM   3705 HG23 ILE A 227      26.338  21.842 -36.555  1.00 85.35           H  
ATOM   3706  CD1 ILE A 227      28.668  23.152 -35.930  1.00 85.35           C  
ATOM   3707 HD11 ILE A 227      27.685  23.600 -36.078  1.00 85.35           H  
ATOM   3708 HD12 ILE A 227      29.349  23.924 -35.570  1.00 85.35           H  
ATOM   3709 HD13 ILE A 227      29.041  22.768 -36.879  1.00 85.35           H  
ATOM   3710  N   ALA A 228      26.216  17.858 -34.209  1.00 87.87           N  
ATOM   3711  H   ALA A 228      25.868  18.356 -33.403  1.00 87.87           H  
ATOM   3712  CA  ALA A 228      25.496  16.673 -34.645  1.00 87.87           C  
ATOM   3713  HA  ALA A 228      26.180  15.824 -34.634  1.00 87.87           H  
ATOM   3714  C   ALA A 228      24.985  16.854 -36.089  1.00 87.87           C  
ATOM   3715  CB  ALA A 228      24.378  16.408 -33.630  1.00 87.87           C  
ATOM   3716  HB1 ALA A 228      23.750  15.580 -33.957  1.00 87.87           H  
ATOM   3717  HB2 ALA A 228      23.751  17.293 -33.520  1.00 87.87           H  
ATOM   3718  HB3 ALA A 228      24.815  16.155 -32.664  1.00 87.87           H  
ATOM   3719  O   ALA A 228      24.495  17.923 -36.457  1.00 87.87           O  
ATOM   3720  N   SER A 229      25.094  15.813 -36.922  1.00 88.22           N  
ATOM   3721  H   SER A 229      25.484  14.948 -36.577  1.00 88.22           H  
ATOM   3722  CA  SER A 229      24.557  15.850 -38.295  1.00 88.22           C  
ATOM   3723  HA  SER A 229      24.923  16.738 -38.810  1.00 88.22           H  
ATOM   3724  C   SER A 229      23.029  15.889 -38.308  1.00 88.22           C  
ATOM   3725  CB  SER A 229      24.963  14.607 -39.092  1.00 88.22           C  
ATOM   3726  HB2 SER A 229      24.738  13.711 -38.514  1.00 88.22           H  
ATOM   3727  HB3 SER A 229      24.379  14.576 -40.012  1.00 88.22           H  
ATOM   3728  O   SER A 229      22.425  16.402 -39.247  1.00 88.22           O  
ATOM   3729  OG  SER A 229      26.323  14.612 -39.449  1.00 88.22           O  
ATOM   3730  HG  SER A 229      26.398  13.986 -40.173  1.00 88.22           H  
ATOM   3731  N   ASN A 230      22.403  15.312 -37.282  1.00 90.83           N  
ATOM   3732  H   ASN A 230      22.967  14.963 -36.520  1.00 90.83           H  
ATOM   3733  CA  ASN A 230      20.961  15.159 -37.167  1.00 90.83           C  
ATOM   3734  HA  ASN A 230      20.469  15.773 -37.922  1.00 90.83           H  
ATOM   3735  C   ASN A 230      20.480  15.639 -35.795  1.00 90.83           C  
ATOM   3736  CB  ASN A 230      20.603  13.685 -37.419  1.00 90.83           C  
ATOM   3737  HB2 ASN A 230      21.121  13.059 -36.692  1.00 90.83           H  
ATOM   3738  HB3 ASN A 230      19.531  13.534 -37.290  1.00 90.83           H  
ATOM   3739  O   ASN A 230      21.263  15.811 -34.860  1.00 90.83           O  
ATOM   3740  CG  ASN A 230      20.964  13.247 -38.827  1.00 90.83           C  
ATOM   3741  ND2 ASN A 230      21.888  12.327 -38.977  1.00 90.83           N  
ATOM   3742 HD21 ASN A 230      22.175  12.141 -39.927  1.00 90.83           H  
ATOM   3743 HD22 ASN A 230      22.404  11.986 -38.178  1.00 90.83           H  
ATOM   3744  OD1 ASN A 230      20.414  13.722 -39.803  1.00 90.83           O  
ATOM   3745  N   LYS A 231      19.164  15.816 -35.655  1.00 89.99           N  
ATOM   3746  H   LYS A 231      18.565  15.599 -36.440  1.00 89.99           H  
ATOM   3747  CA  LYS A 231      18.561  16.023 -34.335  1.00 89.99           C  
ATOM   3748  HA  LYS A 231      19.078  16.854 -33.853  1.00 89.99           H  
ATOM   3749  C   LYS A 231      18.752  14.764 -33.476  1.00 89.99           C  
ATOM   3750  CB  LYS A 231      17.073  16.378 -34.444  1.00 89.99           C  
ATOM   3751  HB2 LYS A 231      16.672  16.473 -33.435  1.00 89.99           H  
ATOM   3752  HB3 LYS A 231      16.539  15.577 -34.955  1.00 89.99           H  
ATOM   3753  O   LYS A 231      18.627  13.663 -34.022  1.00 89.99           O  
ATOM   3754  CG  LYS A 231      16.867  17.702 -35.190  1.00 89.99           C  
ATOM   3755  HG2 LYS A 231      17.511  18.465 -34.753  1.00 89.99           H  
ATOM   3756  HG3 LYS A 231      17.140  17.578 -36.238  1.00 89.99           H  
ATOM   3757  CD  LYS A 231      15.416  18.176 -35.100  1.00 89.99           C  
ATOM   3758  HD2 LYS A 231      14.766  17.459 -35.601  1.00 89.99           H  
ATOM   3759  HD3 LYS A 231      15.133  18.260 -34.051  1.00 89.99           H  
ATOM   3760  CE  LYS A 231      15.325  19.549 -35.773  1.00 89.99           C  
ATOM   3761  HE2 LYS A 231      15.626  19.450 -36.816  1.00 89.99           H  
ATOM   3762  HE3 LYS A 231      16.040  20.216 -35.293  1.00 89.99           H  
ATOM   3763  NZ  LYS A 231      13.963  20.122 -35.678  1.00 89.99           N  
ATOM   3764  HZ1 LYS A 231      13.702  20.220 -34.708  1.00 89.99           H  
ATOM   3765  HZ2 LYS A 231      13.291  19.537 -36.153  1.00 89.99           H  
ATOM   3766  HZ3 LYS A 231      13.961  21.045 -36.090  1.00 89.99           H  
ATOM   3767  N   PRO A 232      18.994  14.899 -32.160  1.00 91.57           N  
ATOM   3768  CA  PRO A 232      18.940  13.764 -31.247  1.00 91.57           C  
ATOM   3769  HA  PRO A 232      19.736  13.067 -31.510  1.00 91.57           H  
ATOM   3770  C   PRO A 232      17.589  13.043 -31.310  1.00 91.57           C  
ATOM   3771  CB  PRO A 232      19.204  14.331 -29.850  1.00 91.57           C  
ATOM   3772  HB2 PRO A 232      18.259  14.545 -29.351  1.00 91.57           H  
ATOM   3773  HB3 PRO A 232      19.802  13.649 -29.245  1.00 91.57           H  
ATOM   3774  O   PRO A 232      16.557  13.634 -31.646  1.00 91.57           O  
ATOM   3775  CG  PRO A 232      19.945  15.637 -30.123  1.00 91.57           C  
ATOM   3776  HG2 PRO A 232      19.796  16.358 -29.320  1.00 91.57           H  
ATOM   3777  HG3 PRO A 232      21.006  15.428 -30.258  1.00 91.57           H  
ATOM   3778  CD  PRO A 232      19.347  16.115 -31.443  1.00 91.57           C  
ATOM   3779  HD2 PRO A 232      20.086  16.705 -31.986  1.00 91.57           H  
ATOM   3780  HD3 PRO A 232      18.448  16.703 -31.258  1.00 91.57           H  
ATOM   3781  N   ILE A 233      17.582  11.760 -30.955  1.00 90.32           N  
ATOM   3782  H   ILE A 233      18.447  11.353 -30.627  1.00 90.32           H  
ATOM   3783  CA  ILE A 233      16.356  10.964 -30.878  1.00 90.32           C  
ATOM   3784  HA  ILE A 233      15.697  11.261 -31.694  1.00 90.32           H  
ATOM   3785  C   ILE A 233      15.652  11.295 -29.560  1.00 90.32           C  
ATOM   3786  CB  ILE A 233      16.637   9.454 -31.044  1.00 90.32           C  
ATOM   3787  HB  ILE A 233      17.265   9.119 -30.219  1.00 90.32           H  
ATOM   3788  O   ILE A 233      15.964  10.734 -28.509  1.00 90.32           O  
ATOM   3789  CG1 ILE A 233      17.385   9.179 -32.371  1.00 90.32           C  
ATOM   3790 HG12 ILE A 233      18.315   9.748 -32.384  1.00 90.32           H  
ATOM   3791 HG13 ILE A 233      16.775   9.515 -33.210  1.00 90.32           H  
ATOM   3792  CG2 ILE A 233      15.303   8.679 -30.999  1.00 90.32           C  
ATOM   3793 HG21 ILE A 233      14.780   8.869 -30.062  1.00 90.32           H  
ATOM   3794 HG22 ILE A 233      15.488   7.605 -31.042  1.00 90.32           H  
ATOM   3795 HG23 ILE A 233      14.664   8.974 -31.832  1.00 90.32           H  
ATOM   3796  CD1 ILE A 233      17.765   7.709 -32.588  1.00 90.32           C  
ATOM   3797 HD11 ILE A 233      16.875   7.103 -32.757  1.00 90.32           H  
ATOM   3798 HD12 ILE A 233      18.406   7.635 -33.467  1.00 90.32           H  
ATOM   3799 HD13 ILE A 233      18.308   7.333 -31.722  1.00 90.32           H  
ATOM   3800  N   PHE A 234      14.700  12.226 -29.617  1.00 89.60           N  
ATOM   3801  H   PHE A 234      14.576  12.735 -30.480  1.00 89.60           H  
ATOM   3802  CA  PHE A 234      13.967  12.648 -28.430  1.00 89.60           C  
ATOM   3803  HA  PHE A 234      14.692  12.691 -27.617  1.00 89.60           H  
ATOM   3804  C   PHE A 234      12.886  11.644 -28.016  1.00 89.60           C  
ATOM   3805  CB  PHE A 234      13.400  14.060 -28.604  1.00 89.60           C  
ATOM   3806  HB2 PHE A 234      12.874  14.336 -27.690  1.00 89.60           H  
ATOM   3807  HB3 PHE A 234      12.671  14.046 -29.415  1.00 89.60           H  
ATOM   3808  O   PHE A 234      12.081  11.186 -28.829  1.00 89.60           O  
ATOM   3809  CG  PHE A 234      14.450  15.120 -28.878  1.00 89.60           C  
ATOM   3810  CD1 PHE A 234      15.546  15.276 -28.007  1.00 89.60           C  
ATOM   3811  HD1 PHE A 234      15.651  14.638 -27.141  1.00 89.60           H  
ATOM   3812  CD2 PHE A 234      14.330  15.962 -30.000  1.00 89.60           C  
ATOM   3813  HD2 PHE A 234      13.497  15.844 -30.677  1.00 89.60           H  
ATOM   3814  CE1 PHE A 234      16.508  16.271 -28.252  1.00 89.60           C  
ATOM   3815  HE1 PHE A 234      17.346  16.388 -27.581  1.00 89.60           H  
ATOM   3816  CE2 PHE A 234      15.292  16.959 -30.241  1.00 89.60           C  
ATOM   3817  HE2 PHE A 234      15.201  17.607 -31.101  1.00 89.60           H  
ATOM   3818  CZ  PHE A 234      16.377  17.118 -29.364  1.00 89.60           C  
ATOM   3819  HZ  PHE A 234      17.114  17.886 -29.548  1.00 89.60           H  
ATOM   3820  N   TYR A 235      12.846  11.345 -26.723  1.00 90.61           N  
ATOM   3821  H   TYR A 235      13.525  11.796 -26.126  1.00 90.61           H  
ATOM   3822  CA  TYR A 235      11.816  10.552 -26.077  1.00 90.61           C  
ATOM   3823  HA  TYR A 235      11.506   9.762 -26.760  1.00 90.61           H  
ATOM   3824  C   TYR A 235      10.604  11.427 -25.746  1.00 90.61           C  
ATOM   3825  CB  TYR A 235      12.404   9.903 -24.823  1.00 90.61           C  
ATOM   3826  HB2 TYR A 235      13.337   9.409 -25.093  1.00 90.61           H  
ATOM   3827  HB3 TYR A 235      12.642  10.674 -24.091  1.00 90.61           H  
ATOM   3828  O   TYR A 235      10.745  12.489 -25.143  1.00 90.61           O  
ATOM   3829  CG  TYR A 235      11.484   8.875 -24.203  1.00 90.61           C  
ATOM   3830  CD1 TYR A 235      10.770   9.176 -23.028  1.00 90.61           C  
ATOM   3831  HD1 TYR A 235      10.860  10.149 -22.567  1.00 90.61           H  
ATOM   3832  CD2 TYR A 235      11.342   7.613 -24.813  1.00 90.61           C  
ATOM   3833  HD2 TYR A 235      11.883   7.383 -25.719  1.00 90.61           H  
ATOM   3834  CE1 TYR A 235       9.941   8.201 -22.445  1.00 90.61           C  
ATOM   3835  HE1 TYR A 235       9.389   8.425 -21.545  1.00 90.61           H  
ATOM   3836  CE2 TYR A 235      10.527   6.632 -24.221  1.00 90.61           C  
ATOM   3837  HE2 TYR A 235      10.423   5.652 -24.663  1.00 90.61           H  
ATOM   3838  OH  TYR A 235       9.005   6.000 -22.491  1.00 90.61           O  
ATOM   3839  HH  TYR A 235       8.496   6.346 -21.754  1.00 90.61           H  
ATOM   3840  CZ  TYR A 235       9.836   6.924 -23.030  1.00 90.61           C  
ATOM   3841  N   THR A 236       9.412  10.980 -26.143  1.00 87.81           N  
ATOM   3842  H   THR A 236       9.386  10.144 -26.710  1.00 87.81           H  
ATOM   3843  CA  THR A 236       8.158  11.756 -26.052  1.00 87.81           C  
ATOM   3844  HA  THR A 236       8.351  12.715 -25.573  1.00 87.81           H  
ATOM   3845  C   THR A 236       7.066  11.074 -25.230  1.00 87.81           C  
ATOM   3846  CB  THR A 236       7.613  12.052 -27.453  1.00 87.81           C  
ATOM   3847  HB  THR A 236       6.656  12.568 -27.372  1.00 87.81           H  
ATOM   3848  O   THR A 236       5.997  11.647 -25.029  1.00 87.81           O  
ATOM   3849  CG2 THR A 236       8.565  12.928 -28.269  1.00 87.81           C  
ATOM   3850 HG21 THR A 236       9.493  12.395 -28.475  1.00 87.81           H  
ATOM   3851 HG22 THR A 236       8.094  13.205 -29.212  1.00 87.81           H  
ATOM   3852 HG23 THR A 236       8.794  13.835 -27.710  1.00 87.81           H  
ATOM   3853  OG1 THR A 236       7.436  10.845 -28.165  1.00 87.81           O  
ATOM   3854  HG1 THR A 236       7.228  11.082 -29.071  1.00 87.81           H  
ATOM   3855  N   GLN A 237       7.311   9.854 -24.754  1.00 90.26           N  
ATOM   3856  H   GLN A 237       8.245   9.481 -24.845  1.00 90.26           H  
ATOM   3857  CA  GLN A 237       6.347   9.105 -23.950  1.00 90.26           C  
ATOM   3858  HA  GLN A 237       5.336   9.379 -24.252  1.00 90.26           H  
ATOM   3859  C   GLN A 237       6.493   9.447 -22.464  1.00 90.26           C  
ATOM   3860  CB  GLN A 237       6.513   7.603 -24.186  1.00 90.26           C  
ATOM   3861  HB2 GLN A 237       5.785   7.062 -23.582  1.00 90.26           H  
ATOM   3862  HB3 GLN A 237       7.514   7.331 -23.850  1.00 90.26           H  
ATOM   3863  O   GLN A 237       7.475  10.060 -22.044  1.00 90.26           O  
ATOM   3864  CG  GLN A 237       6.383   7.148 -25.644  1.00 90.26           C  
ATOM   3865  HG2 GLN A 237       5.380   7.371 -26.006  1.00 90.26           H  
ATOM   3866  HG3 GLN A 237       7.104   7.684 -26.262  1.00 90.26           H  
ATOM   3867  CD  GLN A 237       6.645   5.651 -25.797  1.00 90.26           C  
ATOM   3868  NE2 GLN A 237       6.826   5.169 -27.005  1.00 90.26           N  
ATOM   3869 HE21 GLN A 237       7.036   4.181 -27.038  1.00 90.26           H  
ATOM   3870 HE22 GLN A 237       6.840   5.774 -27.813  1.00 90.26           H  
ATOM   3871  OE1 GLN A 237       6.684   4.879 -24.858  1.00 90.26           O  
ATOM   3872  N   SER A 238       5.514   9.041 -21.657  1.00 89.58           N  
ATOM   3873  H   SER A 238       4.768   8.460 -22.013  1.00 89.58           H  
ATOM   3874  CA  SER A 238       5.555   9.261 -20.218  1.00 89.58           C  
ATOM   3875  HA  SER A 238       5.887  10.289 -20.074  1.00 89.58           H  
ATOM   3876  C   SER A 238       6.556   8.349 -19.505  1.00 89.58           C  
ATOM   3877  CB  SER A 238       4.163   9.134 -19.604  1.00 89.58           C  
ATOM   3878  HB2 SER A 238       3.511   9.896 -20.031  1.00 89.58           H  
ATOM   3879  HB3 SER A 238       4.245   9.302 -18.530  1.00 89.58           H  
ATOM   3880  O   SER A 238       6.904   7.263 -19.979  1.00 89.58           O  
ATOM   3881  OG  SER A 238       3.614   7.854 -19.853  1.00 89.58           O  
ATOM   3882  HG  SER A 238       2.823   7.739 -19.322  1.00 89.58           H  
ATOM   3883  N   PHE A 239       7.046   8.808 -18.355  1.00 92.48           N  
ATOM   3884  H   PHE A 239       6.768   9.728 -18.046  1.00 92.48           H  
ATOM   3885  CA  PHE A 239       7.995   8.070 -17.524  1.00 92.48           C  
ATOM   3886  HA  PHE A 239       7.717   7.016 -17.527  1.00 92.48           H  
ATOM   3887  C   PHE A 239       7.962   8.548 -16.064  1.00 92.48           C  
ATOM   3888  CB  PHE A 239       9.400   8.193 -18.138  1.00 92.48           C  
ATOM   3889  HB2 PHE A 239      10.085   7.547 -17.590  1.00 92.48           H  
ATOM   3890  HB3 PHE A 239       9.375   7.821 -19.162  1.00 92.48           H  
ATOM   3891  O   PHE A 239       7.314   9.536 -15.720  1.00 92.48           O  
ATOM   3892  CG  PHE A 239       9.964   9.598 -18.143  1.00 92.48           C  
ATOM   3893  CD1 PHE A 239       9.667  10.489 -19.190  1.00 92.48           C  
ATOM   3894  HD1 PHE A 239       9.037  10.179 -20.011  1.00 92.48           H  
ATOM   3895  CD2 PHE A 239      10.769  10.022 -17.073  1.00 92.48           C  
ATOM   3896  HD2 PHE A 239      10.987   9.340 -16.264  1.00 92.48           H  
ATOM   3897  CE1 PHE A 239      10.164  11.802 -19.149  1.00 92.48           C  
ATOM   3898  HE1 PHE A 239       9.921  12.507 -19.931  1.00 92.48           H  
ATOM   3899  CE2 PHE A 239      11.280  11.328 -17.041  1.00 92.48           C  
ATOM   3900  HE2 PHE A 239      11.901  11.652 -16.219  1.00 92.48           H  
ATOM   3901  CZ  PHE A 239      10.964  12.219 -18.077  1.00 92.48           C  
ATOM   3902  HZ  PHE A 239      11.322  13.237 -18.039  1.00 92.48           H  
ATOM   3903  N   LEU A 240       8.667   7.829 -15.195  1.00 93.53           N  
ATOM   3904  H   LEU A 240       9.182   7.037 -15.553  1.00 93.53           H  
ATOM   3905  CA  LEU A 240       8.888   8.154 -13.792  1.00 93.53           C  
ATOM   3906  HA  LEU A 240       8.149   8.881 -13.453  1.00 93.53           H  
ATOM   3907  C   LEU A 240      10.276   8.770 -13.620  1.00 93.53           C  
ATOM   3908  CB  LEU A 240       8.764   6.867 -12.965  1.00 93.53           C  
ATOM   3909  HB2 LEU A 240       9.472   6.132 -13.348  1.00 93.53           H  
ATOM   3910  HB3 LEU A 240       9.051   7.102 -11.940  1.00 93.53           H  
ATOM   3911  O   LEU A 240      11.266   8.170 -14.042  1.00 93.53           O  
ATOM   3912  CG  LEU A 240       7.362   6.245 -12.933  1.00 93.53           C  
ATOM   3913  HG  LEU A 240       7.001   6.067 -13.945  1.00 93.53           H  
ATOM   3914  CD1 LEU A 240       7.414   4.905 -12.198  1.00 93.53           C  
ATOM   3915 HD11 LEU A 240       6.416   4.470 -12.149  1.00 93.53           H  
ATOM   3916 HD12 LEU A 240       8.068   4.222 -12.741  1.00 93.53           H  
ATOM   3917 HD13 LEU A 240       7.800   5.046 -11.189  1.00 93.53           H  
ATOM   3918  CD2 LEU A 240       6.394   7.177 -12.205  1.00 93.53           C  
ATOM   3919 HD21 LEU A 240       6.792   7.453 -11.229  1.00 93.53           H  
ATOM   3920 HD22 LEU A 240       6.236   8.075 -12.803  1.00 93.53           H  
ATOM   3921 HD23 LEU A 240       5.428   6.691 -12.074  1.00 93.53           H  
ATOM   3922  N   LYS A 241      10.346   9.957 -13.012  1.00 90.09           N  
ATOM   3923  H   LYS A 241       9.499  10.360 -12.640  1.00 90.09           H  
ATOM   3924  CA  LYS A 241      11.591  10.718 -12.858  1.00 90.09           C  
ATOM   3925  HA  LYS A 241      12.264  10.400 -13.653  1.00 90.09           H  
ATOM   3926  C   LYS A 241      12.286  10.424 -11.523  1.00 90.09           C  
ATOM   3927  CB  LYS A 241      11.304  12.217 -13.053  1.00 90.09           C  
ATOM   3928  HB2 LYS A 241      10.789  12.604 -12.174  1.00 90.09           H  
ATOM   3929  HB3 LYS A 241      10.662  12.349 -13.925  1.00 90.09           H  
ATOM   3930  O   LYS A 241      11.609  10.292 -10.508  1.00 90.09           O  
ATOM   3931  CG  LYS A 241      12.592  13.015 -13.283  1.00 90.09           C  
ATOM   3932  HG2 LYS A 241      13.264  12.875 -12.436  1.00 90.09           H  
ATOM   3933  HG3 LYS A 241      13.071  12.645 -14.188  1.00 90.09           H  
ATOM   3934  CD  LYS A 241      12.352  14.511 -13.478  1.00 90.09           C  
ATOM   3935  HD2 LYS A 241      11.845  14.926 -12.607  1.00 90.09           H  
ATOM   3936  HD3 LYS A 241      11.743  14.656 -14.370  1.00 90.09           H  
ATOM   3937  CE  LYS A 241      13.725  15.171 -13.652  1.00 90.09           C  
ATOM   3938  HE2 LYS A 241      14.345  14.523 -14.273  1.00 90.09           H  
ATOM   3939  HE3 LYS A 241      14.216  15.225 -12.681  1.00 90.09           H  
ATOM   3940  NZ  LYS A 241      13.621  16.505 -14.292  1.00 90.09           N  
ATOM   3941  HZ1 LYS A 241      13.194  16.423 -15.203  1.00 90.09           H  
ATOM   3942  HZ2 LYS A 241      14.550  16.875 -14.432  1.00 90.09           H  
ATOM   3943  HZ3 LYS A 241      13.080  17.144 -13.728  1.00 90.09           H  
ATOM   3944  N   ASP A 242      13.619  10.385 -11.528  1.00 90.37           N  
ATOM   3945  H   ASP A 242      14.075  10.527 -12.418  1.00 90.37           H  
ATOM   3946  CA  ASP A 242      14.485  10.308 -10.343  1.00 90.37           C  
ATOM   3947  HA  ASP A 242      15.494  10.109 -10.704  1.00 90.37           H  
ATOM   3948  C   ASP A 242      14.161   9.134  -9.395  1.00 90.37           C  
ATOM   3949  CB  ASP A 242      14.523  11.675  -9.626  1.00 90.37           C  
ATOM   3950  HB2 ASP A 242      13.508  12.036  -9.462  1.00 90.37           H  
ATOM   3951  HB3 ASP A 242      14.989  11.558  -8.648  1.00 90.37           H  
ATOM   3952  O   ASP A 242      14.274   9.252  -8.173  1.00 90.37           O  
ATOM   3953  CG  ASP A 242      15.346  12.733 -10.359  1.00 90.37           C  
ATOM   3954  OD1 ASP A 242      16.566  12.482 -10.501  1.00 90.37           O  
ATOM   3955  OD2 ASP A 242      14.805  13.832 -10.625  1.00 90.37           O  
ATOM   3956  N   ILE A 243      13.763   7.983  -9.942  1.00 94.62           N  
ATOM   3957  H   ILE A 243      13.818   7.889 -10.946  1.00 94.62           H  
ATOM   3958  CA  ILE A 243      13.455   6.796  -9.139  1.00 94.62           C  
ATOM   3959  HA  ILE A 243      12.923   7.113  -8.242  1.00 94.62           H  
ATOM   3960  C   ILE A 243      14.750   6.135  -8.698  1.00 94.62           C  
ATOM   3961  CB  ILE A 243      12.556   5.803  -9.890  1.00 94.62           C  
ATOM   3962  HB  ILE A 243      13.149   5.423 -10.722  1.00 94.62           H  
ATOM   3963  O   ILE A 243      15.639   5.887  -9.509  1.00 94.62           O  
ATOM   3964  CG1 ILE A 243      11.282   6.450 -10.470  1.00 94.62           C  
ATOM   3965 HG12 ILE A 243      10.676   5.671 -10.934  1.00 94.62           H  
ATOM   3966 HG13 ILE A 243      11.560   7.157 -11.251  1.00 94.62           H  
ATOM   3967  CG2 ILE A 243      12.189   4.586  -9.020  1.00 94.62           C  
ATOM   3968 HG21 ILE A 243      11.725   4.911  -8.089  1.00 94.62           H  
ATOM   3969 HG22 ILE A 243      11.503   3.934  -9.561  1.00 94.62           H  
ATOM   3970 HG23 ILE A 243      13.085   4.011  -8.784  1.00 94.62           H  
ATOM   3971  CD1 ILE A 243      10.430   7.184  -9.424  1.00 94.62           C  
ATOM   3972 HD11 ILE A 243       9.497   7.533  -9.867  1.00 94.62           H  
ATOM   3973 HD12 ILE A 243      10.966   8.056  -9.050  1.00 94.62           H  
ATOM   3974 HD13 ILE A 243      10.190   6.524  -8.591  1.00 94.62           H  
ATOM   3975  N   ASN A 244      14.848   5.839  -7.406  1.00 95.18           N  
ATOM   3976  H   ASN A 244      14.103   6.122  -6.785  1.00 95.18           H  
ATOM   3977  CA  ASN A 244      15.974   5.140  -6.806  1.00 95.18           C  
ATOM   3978  HA  ASN A 244      16.316   4.369  -7.496  1.00 95.18           H  
ATOM   3979  C   ASN A 244      15.569   4.470  -5.497  1.00 95.18           C  
ATOM   3980  CB  ASN A 244      17.121   6.133  -6.564  1.00 95.18           C  
ATOM   3981  HB2 ASN A 244      18.026   5.577  -6.316  1.00 95.18           H  
ATOM   3982  HB3 ASN A 244      17.284   6.685  -7.489  1.00 95.18           H  
ATOM   3983  O   ASN A 244      14.577   4.850  -4.886  1.00 95.18           O  
ATOM   3984  CG  ASN A 244      16.892   7.207  -5.517  1.00 95.18           C  
ATOM   3985  ND2 ASN A 244      17.944   7.883  -5.120  1.00 95.18           N  
ATOM   3986 HD21 ASN A 244      18.867   7.623  -5.436  1.00 95.18           H  
ATOM   3987 HD22 ASN A 244      17.761   8.547  -4.381  1.00 95.18           H  
ATOM   3988  OD1 ASN A 244      15.809   7.490  -5.046  1.00 95.18           O  
ATOM   3989  N   GLY A 245      16.371   3.514  -5.042  1.00 95.92           N  
ATOM   3990  H   GLY A 245      17.110   3.174  -5.640  1.00 95.92           H  
ATOM   3991  CA  GLY A 245      16.228   2.914  -3.718  1.00 95.92           C  
ATOM   3992  HA2 GLY A 245      17.063   3.217  -3.086  1.00 95.92           H  
ATOM   3993  HA3 GLY A 245      15.318   3.263  -3.229  1.00 95.92           H  
ATOM   3994  C   GLY A 245      16.214   1.397  -3.777  1.00 95.92           C  
ATOM   3995  O   GLY A 245      16.835   0.797  -4.651  1.00 95.92           O  
ATOM   3996  N   ILE A 246      15.554   0.756  -2.822  1.00 95.76           N  
ATOM   3997  H   ILE A 246      15.035   1.314  -2.158  1.00 95.76           H  
ATOM   3998  CA  ILE A 246      15.634  -0.688  -2.611  1.00 95.76           C  
ATOM   3999  HA  ILE A 246      16.050  -1.154  -3.505  1.00 95.76           H  
ATOM   4000  C   ILE A 246      14.231  -1.248  -2.408  1.00 95.76           C  
ATOM   4001  CB  ILE A 246      16.573  -1.024  -1.428  1.00 95.76           C  
ATOM   4002  HB  ILE A 246      16.122  -0.632  -0.517  1.00 95.76           H  
ATOM   4003  O   ILE A 246      13.458  -0.739  -1.595  1.00 95.76           O  
ATOM   4004  CG1 ILE A 246      17.966  -0.367  -1.599  1.00 95.76           C  
ATOM   4005 HG12 ILE A 246      17.848   0.716  -1.629  1.00 95.76           H  
ATOM   4006 HG13 ILE A 246      18.401  -0.682  -2.548  1.00 95.76           H  
ATOM   4007  CG2 ILE A 246      16.724  -2.548  -1.262  1.00 95.76           C  
ATOM   4008 HG21 ILE A 246      17.158  -2.762  -0.285  1.00 95.76           H  
ATOM   4009 HG22 ILE A 246      17.344  -2.956  -2.060  1.00 95.76           H  
ATOM   4010 HG23 ILE A 246      15.753  -3.042  -1.287  1.00 95.76           H  
ATOM   4011  CD1 ILE A 246      18.962  -0.659  -0.470  1.00 95.76           C  
ATOM   4012 HD11 ILE A 246      19.253  -1.709  -0.480  1.00 95.76           H  
ATOM   4013 HD12 ILE A 246      18.514  -0.407   0.491  1.00 95.76           H  
ATOM   4014 HD13 ILE A 246      19.855  -0.051  -0.616  1.00 95.76           H  
ATOM   4015  N   VAL A 247      13.929  -2.336  -3.116  1.00 93.76           N  
ATOM   4016  H   VAL A 247      14.638  -2.704  -3.733  1.00 93.76           H  
ATOM   4017  CA  VAL A 247      12.775  -3.191  -2.828  1.00 93.76           C  
ATOM   4018  HA  VAL A 247      12.175  -2.697  -2.064  1.00 93.76           H  
ATOM   4019  C   VAL A 247      13.256  -4.514  -2.240  1.00 93.76           C  
ATOM   4020  CB  VAL A 247      11.848  -3.357  -4.045  1.00 93.76           C  
ATOM   4021  HB  VAL A 247      11.500  -2.367  -4.342  1.00 93.76           H  
ATOM   4022  O   VAL A 247      14.122  -5.187  -2.797  1.00 93.76           O  
ATOM   4023  CG1 VAL A 247      12.543  -3.989  -5.249  1.00 93.76           C  
ATOM   4024 HG11 VAL A 247      13.381  -3.367  -5.561  1.00 93.76           H  
ATOM   4025 HG12 VAL A 247      11.838  -4.068  -6.077  1.00 93.76           H  
ATOM   4026 HG13 VAL A 247      12.887  -4.992  -4.997  1.00 93.76           H  
ATOM   4027  CG2 VAL A 247      10.607  -4.196  -3.709  1.00 93.76           C  
ATOM   4028 HG21 VAL A 247      10.890  -5.224  -3.486  1.00 93.76           H  
ATOM   4029 HG22 VAL A 247      10.099  -3.773  -2.842  1.00 93.76           H  
ATOM   4030 HG23 VAL A 247       9.920  -4.192  -4.555  1.00 93.76           H  
ATOM   4031  N   GLU A 248      12.688  -4.895  -1.102  1.00 90.14           N  
ATOM   4032  H   GLU A 248      11.985  -4.294  -0.697  1.00 90.14           H  
ATOM   4033  CA  GLU A 248      12.984  -6.153  -0.420  1.00 90.14           C  
ATOM   4034  HA  GLU A 248      13.701  -6.731  -1.005  1.00 90.14           H  
ATOM   4035  C   GLU A 248      11.717  -6.990  -0.306  1.00 90.14           C  
ATOM   4036  CB  GLU A 248      13.611  -5.913   0.961  1.00 90.14           C  
ATOM   4037  HB2 GLU A 248      13.697  -6.872   1.473  1.00 90.14           H  
ATOM   4038  HB3 GLU A 248      12.964  -5.259   1.546  1.00 90.14           H  
ATOM   4039  O   GLU A 248      10.659  -6.507   0.071  1.00 90.14           O  
ATOM   4040  CG  GLU A 248      15.006  -5.284   0.855  1.00 90.14           C  
ATOM   4041  HG2 GLU A 248      15.618  -5.949   0.245  1.00 90.14           H  
ATOM   4042  HG3 GLU A 248      14.922  -4.323   0.348  1.00 90.14           H  
ATOM   4043  CD  GLU A 248      15.708  -5.066   2.203  1.00 90.14           C  
ATOM   4044  OE1 GLU A 248      16.882  -4.614   2.171  1.00 90.14           O  
ATOM   4045  OE2 GLU A 248      15.118  -5.374   3.259  1.00 90.14           O  
ATOM   4046  N   THR A 249      11.824  -8.271  -0.605  1.00 87.32           N  
ATOM   4047  H   THR A 249      12.747  -8.606  -0.842  1.00 87.32           H  
ATOM   4048  CA  THR A 249      10.806  -9.292  -0.348  1.00 87.32           C  
ATOM   4049  HA  THR A 249       9.954  -8.859   0.176  1.00 87.32           H  
ATOM   4050  C   THR A 249      11.431 -10.354   0.546  1.00 87.32           C  
ATOM   4051  CB  THR A 249      10.302  -9.925  -1.653  1.00 87.32           C  
ATOM   4052  HB  THR A 249       9.524 -10.651  -1.416  1.00 87.32           H  
ATOM   4053  O   THR A 249      12.634 -10.330   0.806  1.00 87.32           O  
ATOM   4054  CG2 THR A 249       9.717  -8.909  -2.630  1.00 87.32           C  
ATOM   4055 HG21 THR A 249       9.414  -9.414  -3.547  1.00 87.32           H  
ATOM   4056 HG22 THR A 249       8.839  -8.445  -2.181  1.00 87.32           H  
ATOM   4057 HG23 THR A 249      10.445  -8.135  -2.871  1.00 87.32           H  
ATOM   4058  OG1 THR A 249      11.363 -10.602  -2.287  1.00 87.32           O  
ATOM   4059  HG1 THR A 249      12.032  -9.936  -2.464  1.00 87.32           H  
ATOM   4060  N   LYS A 250      10.647 -11.345   0.977  1.00 80.31           N  
ATOM   4061  H   LYS A 250       9.660 -11.305   0.764  1.00 80.31           H  
ATOM   4062  CA  LYS A 250      11.164 -12.458   1.787  1.00 80.31           C  
ATOM   4063  HA  LYS A 250      11.502 -12.063   2.744  1.00 80.31           H  
ATOM   4064  C   LYS A 250      12.384 -13.161   1.165  1.00 80.31           C  
ATOM   4065  CB  LYS A 250      10.018 -13.449   2.021  1.00 80.31           C  
ATOM   4066  HB2 LYS A 250       9.167 -12.912   2.440  1.00 80.31           H  
ATOM   4067  HB3 LYS A 250       9.718 -13.885   1.068  1.00 80.31           H  
ATOM   4068  O   LYS A 250      13.258 -13.608   1.899  1.00 80.31           O  
ATOM   4069  CG  LYS A 250      10.419 -14.569   2.989  1.00 80.31           C  
ATOM   4070  HG2 LYS A 250      11.246 -15.143   2.574  1.00 80.31           H  
ATOM   4071  HG3 LYS A 250      10.727 -14.135   3.940  1.00 80.31           H  
ATOM   4072  CD  LYS A 250       9.242 -15.516   3.216  1.00 80.31           C  
ATOM   4073  HD2 LYS A 250       8.919 -15.919   2.256  1.00 80.31           H  
ATOM   4074  HD3 LYS A 250       8.418 -14.967   3.671  1.00 80.31           H  
ATOM   4075  CE  LYS A 250       9.686 -16.656   4.132  1.00 80.31           C  
ATOM   4076  HE2 LYS A 250      10.016 -16.234   5.081  1.00 80.31           H  
ATOM   4077  HE3 LYS A 250      10.540 -17.153   3.672  1.00 80.31           H  
ATOM   4078  NZ  LYS A 250       8.581 -17.621   4.345  1.00 80.31           N  
ATOM   4079  HZ1 LYS A 250       8.289 -18.010   3.460  1.00 80.31           H  
ATOM   4080  HZ2 LYS A 250       7.785 -17.157   4.759  1.00 80.31           H  
ATOM   4081  HZ3 LYS A 250       8.876 -18.374   4.949  1.00 80.31           H  
ATOM   4082  N   ASN A 251      12.430 -13.267  -0.165  1.00 84.67           N  
ATOM   4083  H   ASN A 251      11.705 -12.810  -0.699  1.00 84.67           H  
ATOM   4084  CA  ASN A 251      13.418 -14.084  -0.878  1.00 84.67           C  
ATOM   4085  HA  ASN A 251      14.047 -14.611  -0.161  1.00 84.67           H  
ATOM   4086  C   ASN A 251      14.370 -13.272  -1.768  1.00 84.67           C  
ATOM   4087  CB  ASN A 251      12.666 -15.133  -1.715  1.00 84.67           C  
ATOM   4088  HB2 ASN A 251      13.389 -15.752  -2.246  1.00 84.67           H  
ATOM   4089  HB3 ASN A 251      12.055 -14.620  -2.458  1.00 84.67           H  
ATOM   4090  O   ASN A 251      15.279 -13.851  -2.356  1.00 84.67           O  
ATOM   4091  CG  ASN A 251      11.788 -16.065  -0.899  1.00 84.67           C  
ATOM   4092  ND2 ASN A 251      10.667 -16.472  -1.447  1.00 84.67           N  
ATOM   4093 HD21 ASN A 251      10.096 -17.110  -0.911  1.00 84.67           H  
ATOM   4094 HD22 ASN A 251      10.406 -16.167  -2.374  1.00 84.67           H  
ATOM   4095  OD1 ASN A 251      12.067 -16.436   0.229  1.00 84.67           O  
ATOM   4096  N   ASN A 252      14.147 -11.966  -1.935  1.00 89.07           N  
ATOM   4097  H   ASN A 252      13.437 -11.507  -1.382  1.00 89.07           H  
ATOM   4098  CA  ASN A 252      14.895 -11.164  -2.899  1.00 89.07           C  
ATOM   4099  HA  ASN A 252      15.898 -11.581  -2.992  1.00 89.07           H  
ATOM   4100  C   ASN A 252      15.044  -9.716  -2.428  1.00 89.07           C  
ATOM   4101  CB  ASN A 252      14.200 -11.258  -4.273  1.00 89.07           C  
ATOM   4102  HB2 ASN A 252      13.904 -12.291  -4.455  1.00 89.07           H  
ATOM   4103  HB3 ASN A 252      13.307 -10.634  -4.288  1.00 89.07           H  
ATOM   4104  O   ASN A 252      14.105  -9.148  -1.873  1.00 89.07           O  
ATOM   4105  CG  ASN A 252      15.107 -10.843  -5.418  1.00 89.07           C  
ATOM   4106  ND2 ASN A 252      14.703 -11.080  -6.642  1.00 89.07           N  
ATOM   4107 HD21 ASN A 252      13.809 -11.512  -6.826  1.00 89.07           H  
ATOM   4108 HD22 ASN A 252      15.320 -10.748  -7.370  1.00 89.07           H  
ATOM   4109  OD1 ASN A 252      16.193 -10.327  -5.234  1.00 89.07           O  
ATOM   4110  N   LYS A 253      16.201  -9.121  -2.702  1.00 92.75           N  
ATOM   4111  H   LYS A 253      16.836  -9.628  -3.302  1.00 92.75           H  
ATOM   4112  CA  LYS A 253      16.520  -7.716  -2.472  1.00 92.75           C  
ATOM   4113  HA  LYS A 253      15.622  -7.164  -2.194  1.00 92.75           H  
ATOM   4114  C   LYS A 253      17.050  -7.135  -3.776  1.00 92.75           C  
ATOM   4115  CB  LYS A 253      17.533  -7.618  -1.323  1.00 92.75           C  
ATOM   4116  HB2 LYS A 253      17.038  -7.930  -0.404  1.00 92.75           H  
ATOM   4117  HB3 LYS A 253      18.365  -8.296  -1.512  1.00 92.75           H  
ATOM   4118  O   LYS A 253      18.117  -7.534  -4.236  1.00 92.75           O  
ATOM   4119  CG  LYS A 253      18.090  -6.197  -1.151  1.00 92.75           C  
ATOM   4120  HG2 LYS A 253      18.742  -5.953  -1.990  1.00 92.75           H  
ATOM   4121  HG3 LYS A 253      17.272  -5.478  -1.130  1.00 92.75           H  
ATOM   4122  CD  LYS A 253      18.896  -6.102   0.147  1.00 92.75           C  
ATOM   4123  HD2 LYS A 253      19.738  -6.793   0.115  1.00 92.75           H  
ATOM   4124  HD3 LYS A 253      18.244  -6.385   0.973  1.00 92.75           H  
ATOM   4125  CE  LYS A 253      19.406  -4.672   0.338  1.00 92.75           C  
ATOM   4126  HE2 LYS A 253      20.361  -4.555  -0.174  1.00 92.75           H  
ATOM   4127  HE3 LYS A 253      18.688  -3.994  -0.124  1.00 92.75           H  
ATOM   4128  NZ  LYS A 253      19.514  -4.336   1.773  1.00 92.75           N  
ATOM   4129  HZ1 LYS A 253      18.582  -4.416   2.155  1.00 92.75           H  
ATOM   4130  HZ2 LYS A 253      20.107  -4.980   2.276  1.00 92.75           H  
ATOM   4131  HZ3 LYS A 253      19.795  -3.377   1.914  1.00 92.75           H  
ATOM   4132  N   THR A 254      16.331  -6.170  -4.331  1.00 94.94           N  
ATOM   4133  H   THR A 254      15.493  -5.863  -3.858  1.00 94.94           H  
ATOM   4134  CA  THR A 254      16.701  -5.492  -5.575  1.00 94.94           C  
ATOM   4135  HA  THR A 254      17.570  -5.978  -6.017  1.00 94.94           H  
ATOM   4136  C   THR A 254      17.053  -4.043  -5.272  1.00 94.94           C  
ATOM   4137  CB  THR A 254      15.569  -5.555  -6.608  1.00 94.94           C  
ATOM   4138  HB  THR A 254      14.688  -5.068  -6.188  1.00 94.94           H  
ATOM   4139  O   THR A 254      16.276  -3.327  -4.638  1.00 94.94           O  
ATOM   4140  CG2 THR A 254      15.919  -4.864  -7.922  1.00 94.94           C  
ATOM   4141 HG21 THR A 254      16.592  -5.483  -8.517  1.00 94.94           H  
ATOM   4142 HG22 THR A 254      16.377  -3.888  -7.760  1.00 94.94           H  
ATOM   4143 HG23 THR A 254      14.995  -4.677  -8.468  1.00 94.94           H  
ATOM   4144  OG1 THR A 254      15.228  -6.881  -6.938  1.00 94.94           O  
ATOM   4145  HG1 THR A 254      14.880  -6.852  -7.832  1.00 94.94           H  
ATOM   4146  N   VAL A 255      18.210  -3.601  -5.765  1.00 96.10           N  
ATOM   4147  H   VAL A 255      18.767  -4.234  -6.321  1.00 96.10           H  
ATOM   4148  CA  VAL A 255      18.636  -2.198  -5.731  1.00 96.10           C  
ATOM   4149  HA  VAL A 255      18.082  -1.673  -4.953  1.00 96.10           H  
ATOM   4150  C   VAL A 255      18.301  -1.547  -7.070  1.00 96.10           C  
ATOM   4151  CB  VAL A 255      20.135  -2.069  -5.401  1.00 96.10           C  
ATOM   4152  HB  VAL A 255      20.722  -2.549  -6.185  1.00 96.10           H  
ATOM   4153  O   VAL A 255      18.678  -2.055  -8.123  1.00 96.10           O  
ATOM   4154  CG1 VAL A 255      20.555  -0.594  -5.313  1.00 96.10           C  
ATOM   4155 HG11 VAL A 255      20.879  -0.251  -6.296  1.00 96.10           H  
ATOM   4156 HG12 VAL A 255      21.384  -0.464  -4.616  1.00 96.10           H  
ATOM   4157 HG13 VAL A 255      19.724   0.028  -4.980  1.00 96.10           H  
ATOM   4158  CG2 VAL A 255      20.471  -2.772  -4.076  1.00 96.10           C  
ATOM   4159 HG21 VAL A 255      20.264  -3.840  -4.153  1.00 96.10           H  
ATOM   4160 HG22 VAL A 255      19.882  -2.345  -3.264  1.00 96.10           H  
ATOM   4161 HG23 VAL A 255      21.532  -2.652  -3.857  1.00 96.10           H  
ATOM   4162  N   ILE A 256      17.586  -0.429  -7.020  1.00 94.92           N  
ATOM   4163  H   ILE A 256      17.340  -0.063  -6.112  1.00 94.92           H  
ATOM   4164  CA  ILE A 256      17.177   0.371  -8.171  1.00 94.92           C  
ATOM   4165  HA  ILE A 256      17.313  -0.208  -9.084  1.00 94.92           H  
ATOM   4166  C   ILE A 256      18.098   1.588  -8.229  1.00 94.92           C  
ATOM   4167  CB  ILE A 256      15.681   0.740  -8.071  1.00 94.92           C  
ATOM   4168  HB  ILE A 256      15.525   1.333  -7.169  1.00 94.92           H  
ATOM   4169  O   ILE A 256      18.117   2.418  -7.312  1.00 94.92           O  
ATOM   4170  CG1 ILE A 256      14.831  -0.550  -7.963  1.00 94.92           C  
ATOM   4171 HG12 ILE A 256      15.134  -1.108  -7.077  1.00 94.92           H  
ATOM   4172 HG13 ILE A 256      15.006  -1.180  -8.835  1.00 94.92           H  
ATOM   4173  CG2 ILE A 256      15.257   1.585  -9.284  1.00 94.92           C  
ATOM   4174 HG21 ILE A 256      14.213   1.888  -9.194  1.00 94.92           H  
ATOM   4175 HG22 ILE A 256      15.852   2.496  -9.345  1.00 94.92           H  
ATOM   4176 HG23 ILE A 256      15.385   1.018 -10.206  1.00 94.92           H  
ATOM   4177  CD1 ILE A 256      13.328  -0.304  -7.827  1.00 94.92           C  
ATOM   4178 HD11 ILE A 256      12.902  -0.058  -8.799  1.00 94.92           H  
ATOM   4179 HD12 ILE A 256      13.154   0.513  -7.127  1.00 94.92           H  
ATOM   4180 HD13 ILE A 256      12.847  -1.208  -7.452  1.00 94.92           H  
ATOM   4181  N   ALA A 257      18.894   1.661  -9.295  1.00 92.77           N  
ATOM   4182  H   ALA A 257      18.774   0.985 -10.036  1.00 92.77           H  
ATOM   4183  CA  ALA A 257      19.801   2.775  -9.536  1.00 92.77           C  
ATOM   4184  HA  ALA A 257      20.437   2.897  -8.659  1.00 92.77           H  
ATOM   4185  C   ALA A 257      19.017   4.075  -9.743  1.00 92.77           C  
ATOM   4186  CB  ALA A 257      20.691   2.447 -10.740  1.00 92.77           C  
ATOM   4187  HB1 ALA A 257      21.239   1.522 -10.560  1.00 92.77           H  
ATOM   4188  HB2 ALA A 257      20.079   2.335 -11.635  1.00 92.77           H  
ATOM   4189  HB3 ALA A 257      21.403   3.255 -10.907  1.00 92.77           H  
ATOM   4190  O   ALA A 257      17.879   4.057 -10.201  1.00 92.77           O  
ATOM   4191  N   LYS A 258      19.623   5.216  -9.400  1.00 93.05           N  
ATOM   4192  H   LYS A 258      20.590   5.191  -9.110  1.00 93.05           H  
ATOM   4193  CA  LYS A 258      18.965   6.508  -9.591  1.00 93.05           C  
ATOM   4194  HA  LYS A 258      17.917   6.383  -9.317  1.00 93.05           H  
ATOM   4195  C   LYS A 258      18.933   6.894 -11.058  1.00 93.05           C  
ATOM   4196  CB  LYS A 258      19.592   7.606  -8.721  1.00 93.05           C  
ATOM   4197  HB2 LYS A 258      19.625   7.283  -7.681  1.00 93.05           H  
ATOM   4198  HB3 LYS A 258      20.608   7.809  -9.060  1.00 93.05           H  
ATOM   4199  O   LYS A 258      19.979   7.176 -11.632  1.00 93.05           O  
ATOM   4200  CG  LYS A 258      18.741   8.879  -8.839  1.00 93.05           C  
ATOM   4201  HG2 LYS A 258      17.730   8.674  -8.487  1.00 93.05           H  
ATOM   4202  HG3 LYS A 258      18.679   9.175  -9.886  1.00 93.05           H  
ATOM   4203  CD  LYS A 258      19.307  10.066  -8.061  1.00 93.05           C  
ATOM   4204  HD2 LYS A 258      19.327   9.849  -6.993  1.00 93.05           H  
ATOM   4205  HD3 LYS A 258      20.309  10.294  -8.425  1.00 93.05           H  
ATOM   4206  CE  LYS A 258      18.351  11.223  -8.362  1.00 93.05           C  
ATOM   4207  HE2 LYS A 258      18.190  11.262  -9.439  1.00 93.05           H  
ATOM   4208  HE3 LYS A 258      17.377  11.012  -7.920  1.00 93.05           H  
ATOM   4209  NZ  LYS A 258      18.849  12.539  -7.919  1.00 93.05           N  
ATOM   4210  HZ1 LYS A 258      18.207  13.225  -8.288  1.00 93.05           H  
ATOM   4211  HZ2 LYS A 258      18.883  12.605  -6.911  1.00 93.05           H  
ATOM   4212  HZ3 LYS A 258      19.750  12.725  -8.334  1.00 93.05           H  
ATOM   4213  N   GLN A 259      17.734   6.965 -11.618  1.00 90.43           N  
ATOM   4214  H   GLN A 259      16.935   6.654 -11.083  1.00 90.43           H  
ATOM   4215  CA  GLN A 259      17.502   7.378 -12.998  1.00 90.43           C  
ATOM   4216  HA  GLN A 259      17.997   8.332 -13.179  1.00 90.43           H  
ATOM   4217  C   GLN A 259      16.003   7.561 -13.255  1.00 90.43           C  
ATOM   4218  CB  GLN A 259      18.095   6.324 -13.961  1.00 90.43           C  
ATOM   4219  HB2 GLN A 259      19.173   6.246 -13.820  1.00 90.43           H  
ATOM   4220  HB3 GLN A 259      17.929   6.618 -14.997  1.00 90.43           H  
ATOM   4221  O   GLN A 259      15.153   7.355 -12.387  1.00 90.43           O  
ATOM   4222  CG  GLN A 259      17.462   4.959 -13.712  1.00 90.43           C  
ATOM   4223  HG2 GLN A 259      16.401   5.025 -13.952  1.00 90.43           H  
ATOM   4224  HG3 GLN A 259      17.585   4.680 -12.666  1.00 90.43           H  
ATOM   4225  CD  GLN A 259      18.081   3.859 -14.537  1.00 90.43           C  
ATOM   4226  NE2 GLN A 259      17.435   3.496 -15.616  1.00 90.43           N  
ATOM   4227 HE21 GLN A 259      16.600   4.000 -15.879  1.00 90.43           H  
ATOM   4228 HE22 GLN A 259      18.049   3.086 -16.306  1.00 90.43           H  
ATOM   4229  OE1 GLN A 259      19.107   3.287 -14.203  1.00 90.43           O  
ATOM   4230  N   ASN A 260      15.684   7.902 -14.495  1.00 93.07           N  
ATOM   4231  H   ASN A 260      16.427   8.060 -15.160  1.00 93.07           H  
ATOM   4232  CA  ASN A 260      14.321   7.938 -14.984  1.00 93.07           C  
ATOM   4233  HA  ASN A 260      13.646   8.116 -14.147  1.00 93.07           H  
ATOM   4234  C   ASN A 260      13.973   6.587 -15.627  1.00 93.07           C  
ATOM   4235  CB  ASN A 260      14.217   9.117 -15.951  1.00 93.07           C  
ATOM   4236  HB2 ASN A 260      13.195   9.217 -16.316  1.00 93.07           H  
ATOM   4237  HB3 ASN A 260      14.865   8.886 -16.797  1.00 93.07           H  
ATOM   4238  O   ASN A 260      14.787   6.020 -16.365  1.00 93.07           O  
ATOM   4239  CG  ASN A 260      14.656  10.439 -15.333  1.00 93.07           C  
ATOM   4240  ND2 ASN A 260      15.217  11.349 -16.086  1.00 93.07           N  
ATOM   4241 HD21 ASN A 260      15.575  11.064 -16.987  1.00 93.07           H  
ATOM   4242 HD22 ASN A 260      15.671  12.124 -15.624  1.00 93.07           H  
ATOM   4243  OD1 ASN A 260      14.514  10.657 -14.147  1.00 93.07           O  
ATOM   4244  N   TYR A 261      12.770   6.082 -15.361  1.00 93.75           N  
ATOM   4245  H   TYR A 261      12.143   6.631 -14.791  1.00 93.75           H  
ATOM   4246  CA  TYR A 261      12.304   4.784 -15.848  1.00 93.75           C  
ATOM   4247  HA  TYR A 261      12.991   4.400 -16.603  1.00 93.75           H  
ATOM   4248  C   TYR A 261      10.923   4.882 -16.476  1.00 93.75           C  
ATOM   4249  CB  TYR A 261      12.227   3.764 -14.708  1.00 93.75           C  
ATOM   4250  HB2 TYR A 261      11.760   2.858 -15.095  1.00 93.75           H  
ATOM   4251  HB3 TYR A 261      11.573   4.151 -13.926  1.00 93.75           H  
ATOM   4252  O   TYR A 261      10.018   5.516 -15.937  1.00 93.75           O  
ATOM   4253  CG  TYR A 261      13.543   3.354 -14.096  1.00 93.75           C  
ATOM   4254  CD1 TYR A 261      14.296   2.316 -14.663  1.00 93.75           C  
ATOM   4255  HD1 TYR A 261      13.977   1.860 -15.589  1.00 93.75           H  
ATOM   4256  CD2 TYR A 261      13.991   3.988 -12.931  1.00 93.75           C  
ATOM   4257  HD2 TYR A 261      13.452   4.857 -12.584  1.00 93.75           H  
ATOM   4258  CE1 TYR A 261      15.482   1.896 -14.042  1.00 93.75           C  
ATOM   4259  HE1 TYR A 261      16.103   1.151 -14.517  1.00 93.75           H  
ATOM   4260  CE2 TYR A 261      15.134   3.519 -12.256  1.00 93.75           C  
ATOM   4261  HE2 TYR A 261      15.486   4.005 -11.358  1.00 93.75           H  
ATOM   4262  OH  TYR A 261      17.065   2.080 -12.260  1.00 93.75           O  
ATOM   4263  HH  TYR A 261      17.648   1.679 -12.908  1.00 93.75           H  
ATOM   4264  CZ  TYR A 261      15.890   2.470 -12.820  1.00 93.75           C  
ATOM   4265  N   THR A 262      10.709   4.142 -17.555  1.00 92.58           N  
ATOM   4266  H   THR A 262      11.497   3.680 -17.986  1.00 92.58           H  
ATOM   4267  CA  THR A 262       9.353   3.720 -17.921  1.00 92.58           C  
ATOM   4268  HA  THR A 262       8.700   4.593 -17.923  1.00 92.58           H  
ATOM   4269  C   THR A 262       8.810   2.719 -16.900  1.00 92.58           C  
ATOM   4270  CB  THR A 262       9.301   3.097 -19.317  1.00 92.58           C  
ATOM   4271  HB  THR A 262       8.267   2.860 -19.568  1.00 92.58           H  
ATOM   4272  O   THR A 262       9.573   2.024 -16.222  1.00 92.58           O  
ATOM   4273  CG2 THR A 262       9.873   4.040 -20.361  1.00 92.58           C  
ATOM   4274 HG21 THR A 262       9.432   5.027 -20.219  1.00 92.58           H  
ATOM   4275 HG22 THR A 262       9.625   3.668 -21.355  1.00 92.58           H  
ATOM   4276 HG23 THR A 262      10.956   4.123 -20.275  1.00 92.58           H  
ATOM   4277  OG1 THR A 262      10.076   1.930 -19.357  1.00 92.58           O  
ATOM   4278  HG1 THR A 262      10.977   2.249 -19.448  1.00 92.58           H  
ATOM   4279  N   ILE A 263       7.484   2.592 -16.816  1.00 92.81           N  
ATOM   4280  H   ILE A 263       6.895   3.187 -17.381  1.00 92.81           H  
ATOM   4281  CA  ILE A 263       6.846   1.580 -15.959  1.00 92.81           C  
ATOM   4282  HA  ILE A 263       7.163   1.748 -14.929  1.00 92.81           H  
ATOM   4283  C   ILE A 263       7.320   0.168 -16.337  1.00 92.81           C  
ATOM   4284  CB  ILE A 263       5.307   1.724 -16.022  1.00 92.81           C  
ATOM   4285  HB  ILE A 263       4.999   1.746 -17.067  1.00 92.81           H  
ATOM   4286  O   ILE A 263       7.602  -0.643 -15.456  1.00 92.81           O  
ATOM   4287  CG1 ILE A 263       4.906   3.062 -15.358  1.00 92.81           C  
ATOM   4288 HG12 ILE A 263       5.422   3.882 -15.858  1.00 92.81           H  
ATOM   4289 HG13 ILE A 263       5.215   3.058 -14.313  1.00 92.81           H  
ATOM   4290  CG2 ILE A 263       4.605   0.528 -15.350  1.00 92.81           C  
ATOM   4291 HG21 ILE A 263       4.796  -0.381 -15.920  1.00 92.81           H  
ATOM   4292 HG22 ILE A 263       3.524   0.665 -15.340  1.00 92.81           H  
ATOM   4293 HG23 ILE A 263       4.968   0.399 -14.330  1.00 92.81           H  
ATOM   4294  CD1 ILE A 263       3.409   3.371 -15.424  1.00 92.81           C  
ATOM   4295 HD11 ILE A 263       3.243   4.394 -15.086  1.00 92.81           H  
ATOM   4296 HD12 ILE A 263       3.048   3.275 -16.448  1.00 92.81           H  
ATOM   4297 HD13 ILE A 263       2.855   2.698 -14.770  1.00 92.81           H  
ATOM   4298  N   ASP A 264       7.484  -0.110 -17.630  1.00 92.67           N  
ATOM   4299  H   ASP A 264       7.196   0.574 -18.315  1.00 92.67           H  
ATOM   4300  CA  ASP A 264       7.943  -1.411 -18.120  1.00 92.67           C  
ATOM   4301  HA  ASP A 264       7.338  -2.196 -17.665  1.00 92.67           H  
ATOM   4302  C   ASP A 264       9.401  -1.704 -17.759  1.00 92.67           C  
ATOM   4303  CB  ASP A 264       7.767  -1.483 -19.642  1.00 92.67           C  
ATOM   4304  HB2 ASP A 264       8.204  -0.595 -20.098  1.00 92.67           H  
ATOM   4305  HB3 ASP A 264       8.310  -2.352 -20.013  1.00 92.67           H  
ATOM   4306  O   ASP A 264       9.716  -2.818 -17.338  1.00 92.67           O  
ATOM   4307  CG  ASP A 264       6.308  -1.625 -20.080  1.00 92.67           C  
ATOM   4308  OD1 ASP A 264       5.462  -1.962 -19.221  1.00 92.67           O  
ATOM   4309  OD2 ASP A 264       6.079  -1.446 -21.292  1.00 92.67           O  
ATOM   4310  N   GLN A 265      10.301  -0.723 -17.893  1.00 92.74           N  
ATOM   4311  H   GLN A 265       9.993   0.176 -18.233  1.00 92.74           H  
ATOM   4312  CA  GLN A 265      11.692  -0.874 -17.451  1.00 92.74           C  
ATOM   4313  HA  GLN A 265      12.145  -1.732 -17.949  1.00 92.74           H  
ATOM   4314  C   GLN A 265      11.755  -1.135 -15.947  1.00 92.74           C  
ATOM   4315  CB  GLN A 265      12.508   0.382 -17.776  1.00 92.74           C  
ATOM   4316  HB2 GLN A 265      13.433   0.355 -17.200  1.00 92.74           H  
ATOM   4317  HB3 GLN A 265      11.937   1.250 -17.447  1.00 92.74           H  
ATOM   4318  O   GLN A 265      12.463  -2.043 -15.517  1.00 92.74           O  
ATOM   4319  CG  GLN A 265      12.903   0.510 -19.259  1.00 92.74           C  
ATOM   4320  HG2 GLN A 265      13.712  -0.190 -19.470  1.00 92.74           H  
ATOM   4321  HG3 GLN A 265      12.060   0.253 -19.899  1.00 92.74           H  
ATOM   4322  CD  GLN A 265      13.354   1.929 -19.607  1.00 92.74           C  
ATOM   4323  NE2 GLN A 265      14.226   2.114 -20.573  1.00 92.74           N  
ATOM   4324 HE21 GLN A 265      14.653   1.349 -21.075  1.00 92.74           H  
ATOM   4325 HE22 GLN A 265      14.456   3.068 -20.814  1.00 92.74           H  
ATOM   4326  OE1 GLN A 265      12.870   2.895 -19.036  1.00 92.74           O  
ATOM   4327  N   LEU A 266      10.983  -0.388 -15.155  1.00 93.97           N  
ATOM   4328  H   LEU A 266      10.422   0.345 -15.567  1.00 93.97           H  
ATOM   4329  CA  LEU A 266      10.969  -0.550 -13.708  1.00 93.97           C  
ATOM   4330  HA  LEU A 266      12.003  -0.494 -13.369  1.00 93.97           H  
ATOM   4331  C   LEU A 266      10.430  -1.931 -13.309  1.00 93.97           C  
ATOM   4332  CB  LEU A 266      10.175   0.616 -13.100  1.00 93.97           C  
ATOM   4333  HB2 LEU A 266      10.496   1.541 -13.579  1.00 93.97           H  
ATOM   4334  HB3 LEU A 266       9.116   0.480 -13.318  1.00 93.97           H  
ATOM   4335  O   LEU A 266      11.068  -2.632 -12.530  1.00 93.97           O  
ATOM   4336  CG  LEU A 266      10.362   0.782 -11.586  1.00 93.97           C  
ATOM   4337  HG  LEU A 266       9.972  -0.095 -11.069  1.00 93.97           H  
ATOM   4338  CD1 LEU A 266      11.824   0.985 -11.188  1.00 93.97           C  
ATOM   4339 HD11 LEU A 266      11.880   1.346 -10.161  1.00 93.97           H  
ATOM   4340 HD12 LEU A 266      12.294   1.723 -11.838  1.00 93.97           H  
ATOM   4341 HD13 LEU A 266      12.369   0.043 -11.258  1.00 93.97           H  
ATOM   4342  CD2 LEU A 266       9.595   2.022 -11.132  1.00 93.97           C  
ATOM   4343 HD21 LEU A 266       9.630   2.086 -10.045  1.00 93.97           H  
ATOM   4344 HD22 LEU A 266       8.557   1.965 -11.462  1.00 93.97           H  
ATOM   4345 HD23 LEU A 266      10.049   2.917 -11.559  1.00 93.97           H  
ATOM   4346  N   ASN A 267       9.328  -2.383 -13.915  1.00 95.31           N  
ATOM   4347  H   ASN A 267       8.849  -1.762 -14.552  1.00 95.31           H  
ATOM   4348  CA  ASN A 267       8.759  -3.715 -13.684  1.00 95.31           C  
ATOM   4349  HA  ASN A 267       8.536  -3.825 -12.623  1.00 95.31           H  
ATOM   4350  C   ASN A 267       9.715  -4.867 -14.023  1.00 95.31           C  
ATOM   4351  CB  ASN A 267       7.462  -3.855 -14.500  1.00 95.31           C  
ATOM   4352  HB2 ASN A 267       7.581  -3.382 -15.475  1.00 95.31           H  
ATOM   4353  HB3 ASN A 267       7.252  -4.912 -14.666  1.00 95.31           H  
ATOM   4354  O   ASN A 267       9.645  -5.909 -13.379  1.00 95.31           O  
ATOM   4355  CG  ASN A 267       6.258  -3.286 -13.784  1.00 95.31           C  
ATOM   4356  ND2 ASN A 267       5.304  -2.750 -14.503  1.00 95.31           N  
ATOM   4357 HD21 ASN A 267       5.451  -2.571 -15.486  1.00 95.31           H  
ATOM   4358 HD22 ASN A 267       4.531  -2.337 -14.000  1.00 95.31           H  
ATOM   4359  OD1 ASN A 267       6.129  -3.377 -12.575  1.00 95.31           O  
ATOM   4360  N   LYS A 268      10.611  -4.699 -15.005  1.00 93.80           N  
ATOM   4361  H   LYS A 268      10.596  -3.831 -15.520  1.00 93.80           H  
ATOM   4362  CA  LYS A 268      11.637  -5.707 -15.331  1.00 93.80           C  
ATOM   4363  HA  LYS A 268      11.168  -6.690 -15.393  1.00 93.80           H  
ATOM   4364  C   LYS A 268      12.715  -5.839 -14.251  1.00 93.80           C  
ATOM   4365  CB  LYS A 268      12.294  -5.372 -16.676  1.00 93.80           C  
ATOM   4366  HB2 LYS A 268      12.600  -4.326 -16.671  1.00 93.80           H  
ATOM   4367  HB3 LYS A 268      13.192  -5.979 -16.795  1.00 93.80           H  
ATOM   4368  O   LYS A 268      13.337  -6.892 -14.164  1.00 93.80           O  
ATOM   4369  CG  LYS A 268      11.378  -5.643 -17.877  1.00 93.80           C  
ATOM   4370  HG2 LYS A 268      10.399  -5.193 -17.713  1.00 93.80           H  
ATOM   4371  HG3 LYS A 268      11.245  -6.719 -17.994  1.00 93.80           H  
ATOM   4372  CD  LYS A 268      12.005  -5.058 -19.148  1.00 93.80           C  
ATOM   4373  HD2 LYS A 268      12.946  -5.567 -19.353  1.00 93.80           H  
ATOM   4374  HD3 LYS A 268      12.200  -3.998 -18.985  1.00 93.80           H  
ATOM   4375  CE  LYS A 268      11.052  -5.212 -20.337  1.00 93.80           C  
ATOM   4376  HE2 LYS A 268      10.101  -4.751 -20.071  1.00 93.80           H  
ATOM   4377  HE3 LYS A 268      10.874  -6.274 -20.510  1.00 93.80           H  
ATOM   4378  NZ  LYS A 268      11.600  -4.568 -21.558  1.00 93.80           N  
ATOM   4379  HZ1 LYS A 268      10.952  -4.655 -22.329  1.00 93.80           H  
ATOM   4380  HZ2 LYS A 268      12.485  -4.978 -21.823  1.00 93.80           H  
ATOM   4381  HZ3 LYS A 268      11.742  -3.582 -21.396  1.00 93.80           H  
ATOM   4382  N   LEU A 269      12.953  -4.787 -13.465  1.00 93.36           N  
ATOM   4383  H   LEU A 269      12.406  -3.950 -13.608  1.00 93.36           H  
ATOM   4384  CA  LEU A 269      13.938  -4.793 -12.378  1.00 93.36           C  
ATOM   4385  HA  LEU A 269      14.772  -5.441 -12.647  1.00 93.36           H  
ATOM   4386  C   LEU A 269      13.360  -5.356 -11.075  1.00 93.36           C  
ATOM   4387  CB  LEU A 269      14.462  -3.362 -12.158  1.00 93.36           C  
ATOM   4388  HB2 LEU A 269      15.133  -3.371 -11.299  1.00 93.36           H  
ATOM   4389  HB3 LEU A 269      13.622  -2.714 -11.910  1.00 93.36           H  
ATOM   4390  O   LEU A 269      14.089  -5.944 -10.277  1.00 93.36           O  
ATOM   4391  CG  LEU A 269      15.215  -2.761 -13.356  1.00 93.36           C  
ATOM   4392  HG  LEU A 269      14.574  -2.756 -14.238  1.00 93.36           H  
ATOM   4393  CD1 LEU A 269      15.600  -1.321 -13.032  1.00 93.36           C  
ATOM   4394 HD11 LEU A 269      16.185  -0.919 -13.859  1.00 93.36           H  
ATOM   4395 HD12 LEU A 269      16.199  -1.283 -12.122  1.00 93.36           H  
ATOM   4396 HD13 LEU A 269      14.702  -0.718 -12.901  1.00 93.36           H  
ATOM   4397  CD2 LEU A 269      16.493  -3.532 -13.690  1.00 93.36           C  
ATOM   4398 HD21 LEU A 269      16.246  -4.540 -14.025  1.00 93.36           H  
ATOM   4399 HD22 LEU A 269      17.137  -3.587 -12.812  1.00 93.36           H  
ATOM   4400 HD23 LEU A 269      17.028  -3.029 -14.496  1.00 93.36           H  
ATOM   4401  N   LEU A 270      12.062  -5.163 -10.842  1.00 94.15           N  
ATOM   4402  H   LEU A 270      11.515  -4.691 -11.548  1.00 94.15           H  
ATOM   4403  CA  LEU A 270      11.403  -5.594  -9.613  1.00 94.15           C  
ATOM   4404  HA  LEU A 270      11.983  -5.187  -8.784  1.00 94.15           H  
ATOM   4405  C   LEU A 270      11.371  -7.129  -9.465  1.00 94.15           C  
ATOM   4406  CB  LEU A 270       9.978  -5.020  -9.552  1.00 94.15           C  
ATOM   4407  HB2 LEU A 270       9.444  -5.346 -10.445  1.00 94.15           H  
ATOM   4408  HB3 LEU A 270       9.458  -5.445  -8.693  1.00 94.15           H  
ATOM   4409  O   LEU A 270      11.367  -7.860 -10.458  1.00 94.15           O  
ATOM   4410  CG  LEU A 270       9.905  -3.490  -9.453  1.00 94.15           C  
ATOM   4411  HG  LEU A 270      10.448  -3.040 -10.284  1.00 94.15           H  
ATOM   4412  CD1 LEU A 270       8.450  -3.052  -9.539  1.00 94.15           C  
ATOM   4413 HD11 LEU A 270       8.425  -1.964  -9.608  1.00 94.15           H  
ATOM   4414 HD12 LEU A 270       7.987  -3.470 -10.432  1.00 94.15           H  
ATOM   4415 HD13 LEU A 270       7.901  -3.387  -8.659  1.00 94.15           H  
ATOM   4416  CD2 LEU A 270      10.495  -2.926  -8.161  1.00 94.15           C  
ATOM   4417 HD21 LEU A 270      11.566  -3.125  -8.136  1.00 94.15           H  
ATOM   4418 HD22 LEU A 270      10.353  -1.845  -8.138  1.00 94.15           H  
ATOM   4419 HD23 LEU A 270      10.000  -3.376  -7.300  1.00 94.15           H  
ATOM   4420  N   PRO A 271      11.301  -7.641  -8.221  1.00 92.71           N  
ATOM   4421  CA  PRO A 271      10.994  -9.044  -7.960  1.00 92.71           C  
ATOM   4422  HA  PRO A 271      11.837  -9.650  -8.290  1.00 92.71           H  
ATOM   4423  C   PRO A 271       9.715  -9.490  -8.681  1.00 92.71           C  
ATOM   4424  CB  PRO A 271      10.846  -9.142  -6.438  1.00 92.71           C  
ATOM   4425  HB2 PRO A 271      11.163 -10.112  -6.054  1.00 92.71           H  
ATOM   4426  HB3 PRO A 271       9.815  -8.931  -6.154  1.00 92.71           H  
ATOM   4427  O   PRO A 271       8.755  -8.734  -8.774  1.00 92.71           O  
ATOM   4428  CG  PRO A 271      11.722  -8.004  -5.920  1.00 92.71           C  
ATOM   4429  HG2 PRO A 271      11.419  -7.667  -4.929  1.00 92.71           H  
ATOM   4430  HG3 PRO A 271      12.768  -8.310  -5.923  1.00 92.71           H  
ATOM   4431  CD  PRO A 271      11.497  -6.923  -6.971  1.00 92.71           C  
ATOM   4432  HD2 PRO A 271      10.603  -6.348  -6.731  1.00 92.71           H  
ATOM   4433  HD3 PRO A 271      12.373  -6.276  -7.017  1.00 92.71           H  
ATOM   4434  N   SER A 272       9.667 -10.740  -9.147  1.00 90.38           N  
ATOM   4435  H   SER A 272      10.458 -11.348  -8.987  1.00 90.38           H  
ATOM   4436  CA  SER A 272       8.581 -11.257 -10.001  1.00 90.38           C  
ATOM   4437  HA  SER A 272       8.558 -10.666 -10.916  1.00 90.38           H  
ATOM   4438  C   SER A 272       7.175 -11.187  -9.388  1.00 90.38           C  
ATOM   4439  CB  SER A 272       8.885 -12.713 -10.369  1.00 90.38           C  
ATOM   4440  HB2 SER A 272       9.772 -12.743 -11.001  1.00 90.38           H  
ATOM   4441  HB3 SER A 272       8.045 -13.129 -10.926  1.00 90.38           H  
ATOM   4442  O   SER A 272       6.183 -11.175 -10.120  1.00 90.38           O  
ATOM   4443  OG  SER A 272       9.120 -13.488  -9.203  1.00 90.38           O  
ATOM   4444  HG  SER A 272       9.149 -14.416  -9.447  1.00 90.38           H  
ATOM   4445  N   ASN A 273       7.087 -11.145  -8.059  1.00 89.46           N  
ATOM   4446  H   ASN A 273       7.948 -11.112  -7.534  1.00 89.46           H  
ATOM   4447  CA  ASN A 273       5.851 -11.002  -7.298  1.00 89.46           C  
ATOM   4448  HA  ASN A 273       5.045 -11.484  -7.852  1.00 89.46           H  
ATOM   4449  C   ASN A 273       5.408  -9.544  -7.113  1.00 89.46           C  
ATOM   4450  CB  ASN A 273       5.984 -11.742  -5.952  1.00 89.46           C  
ATOM   4451  HB2 ASN A 273       6.052 -12.814  -6.140  1.00 89.46           H  
ATOM   4452  HB3 ASN A 273       5.084 -11.568  -5.362  1.00 89.46           H  
ATOM   4453  O   ASN A 273       4.252  -9.345  -6.768  1.00 89.46           O  
ATOM   4454  CG  ASN A 273       7.177 -11.342  -5.101  1.00 89.46           C  
ATOM   4455  ND2 ASN A 273       7.319 -11.915  -3.932  1.00 89.46           N  
ATOM   4456 HD21 ASN A 273       8.115 -11.629  -3.380  1.00 89.46           H  
ATOM   4457 HD22 ASN A 273       6.657 -12.602  -3.599  1.00 89.46           H  
ATOM   4458  OD1 ASN A 273       8.043 -10.573  -5.485  1.00 89.46           O  
ATOM   4459  N   VAL A 274       6.261  -8.545  -7.369  1.00 92.92           N  
ATOM   4460  H   VAL A 274       7.170  -8.775  -7.744  1.00 92.92           H  
ATOM   4461  CA  VAL A 274       5.955  -7.116  -7.210  1.00 92.92           C  
ATOM   4462  HA  VAL A 274       5.027  -7.011  -6.648  1.00 92.92           H  
ATOM   4463  C   VAL A 274       5.766  -6.471  -8.579  1.00 92.92           C  
ATOM   4464  CB  VAL A 274       7.062  -6.384  -6.422  1.00 92.92           C  
ATOM   4465  HB  VAL A 274       7.993  -6.414  -6.988  1.00 92.92           H  
ATOM   4466  O   VAL A 274       6.649  -6.523  -9.431  1.00 92.92           O  
ATOM   4467  CG1 VAL A 274       6.687  -4.917  -6.165  1.00 92.92           C  
ATOM   4468 HG11 VAL A 274       7.491  -4.420  -5.622  1.00 92.92           H  
ATOM   4469 HG12 VAL A 274       5.773  -4.872  -5.573  1.00 92.92           H  
ATOM   4470 HG13 VAL A 274       6.534  -4.390  -7.107  1.00 92.92           H  
ATOM   4471  CG2 VAL A 274       7.316  -7.015  -5.047  1.00 92.92           C  
ATOM   4472 HG21 VAL A 274       7.659  -8.043  -5.165  1.00 92.92           H  
ATOM   4473 HG22 VAL A 274       8.089  -6.458  -4.517  1.00 92.92           H  
ATOM   4474 HG23 VAL A 274       6.399  -7.015  -4.458  1.00 92.92           H  
ATOM   4475  N   LYS A 275       4.624  -5.813  -8.791  1.00 94.05           N  
ATOM   4476  H   LYS A 275       3.917  -5.839  -8.071  1.00 94.05           H  
ATOM   4477  CA  LYS A 275       4.329  -5.082 -10.028  1.00 94.05           C  
ATOM   4478  HA  LYS A 275       5.239  -5.005 -10.624  1.00 94.05           H  
ATOM   4479  C   LYS A 275       3.878  -3.661  -9.740  1.00 94.05           C  
ATOM   4480  CB  LYS A 275       3.282  -5.831 -10.859  1.00 94.05           C  
ATOM   4481  HB2 LYS A 275       2.992  -5.199 -11.699  1.00 94.05           H  
ATOM   4482  HB3 LYS A 275       2.401  -6.028 -10.249  1.00 94.05           H  
ATOM   4483  O   LYS A 275       3.004  -3.437  -8.907  1.00 94.05           O  
ATOM   4484  CG  LYS A 275       3.848  -7.148 -11.403  1.00 94.05           C  
ATOM   4485  HG2 LYS A 275       4.775  -6.945 -11.939  1.00 94.05           H  
ATOM   4486  HG3 LYS A 275       4.060  -7.827 -10.577  1.00 94.05           H  
ATOM   4487  CD  LYS A 275       2.855  -7.815 -12.357  1.00 94.05           C  
ATOM   4488  HD2 LYS A 275       1.938  -8.048 -11.816  1.00 94.05           H  
ATOM   4489  HD3 LYS A 275       2.635  -7.134 -13.179  1.00 94.05           H  
ATOM   4490  CE  LYS A 275       3.489  -9.098 -12.897  1.00 94.05           C  
ATOM   4491  HE2 LYS A 275       3.715  -9.753 -12.055  1.00 94.05           H  
ATOM   4492  HE3 LYS A 275       4.438  -8.840 -13.368  1.00 94.05           H  
ATOM   4493  NZ  LYS A 275       2.598  -9.780 -13.865  1.00 94.05           N  
ATOM   4494  HZ1 LYS A 275       2.411  -9.175 -14.652  1.00 94.05           H  
ATOM   4495  HZ2 LYS A 275       1.728 -10.031 -13.418  1.00 94.05           H  
ATOM   4496  HZ3 LYS A 275       3.044 -10.622 -14.200  1.00 94.05           H  
ATOM   4497  N   ILE A 276       4.442  -2.722 -10.485  1.00 93.71           N  
ATOM   4498  H   ILE A 276       5.136  -3.020 -11.155  1.00 93.71           H  
ATOM   4499  CA  ILE A 276       4.007  -1.333 -10.578  1.00 93.71           C  
ATOM   4500  HA  ILE A 276       3.485  -1.064  -9.660  1.00 93.71           H  
ATOM   4501  C   ILE A 276       3.022  -1.196 -11.735  1.00 93.71           C  
ATOM   4502  CB  ILE A 276       5.228  -0.398 -10.719  1.00 93.71           C  
ATOM   4503  HB  ILE A 276       5.905  -0.800 -11.472  1.00 93.71           H  
ATOM   4504  O   ILE A 276       3.242  -1.709 -12.833  1.00 93.71           O  
ATOM   4505  CG1 ILE A 276       5.946  -0.336  -9.358  1.00 93.71           C  
ATOM   4506 HG12 ILE A 276       6.117  -1.343  -8.978  1.00 93.71           H  
ATOM   4507 HG13 ILE A 276       5.292   0.203  -8.673  1.00 93.71           H  
ATOM   4508  CG2 ILE A 276       4.810   1.021 -11.142  1.00 93.71           C  
ATOM   4509 HG21 ILE A 276       4.384   1.011 -12.145  1.00 93.71           H  
ATOM   4510 HG22 ILE A 276       5.670   1.690 -11.168  1.00 93.71           H  
ATOM   4511 HG23 ILE A 276       4.062   1.406 -10.448  1.00 93.71           H  
ATOM   4512  CD1 ILE A 276       7.281   0.402  -9.374  1.00 93.71           C  
ATOM   4513 HD11 ILE A 276       7.118   1.477  -9.441  1.00 93.71           H  
ATOM   4514 HD12 ILE A 276       7.829   0.190  -8.456  1.00 93.71           H  
ATOM   4515 HD13 ILE A 276       7.861   0.066 -10.234  1.00 93.71           H  
ATOM   4516  N   GLN A 277       1.931  -0.486 -11.486  1.00 92.68           N  
ATOM   4517  H   GLN A 277       1.806  -0.118 -10.553  1.00 92.68           H  
ATOM   4518  CA  GLN A 277       0.910  -0.150 -12.465  1.00 92.68           C  
ATOM   4519  HA  GLN A 277       1.300  -0.298 -13.472  1.00 92.68           H  
ATOM   4520  C   GLN A 277       0.531   1.320 -12.324  1.00 92.68           C  
ATOM   4521  CB  GLN A 277      -0.323  -1.045 -12.274  1.00 92.68           C  
ATOM   4522  HB2 GLN A 277      -0.704  -0.922 -11.260  1.00 92.68           H  
ATOM   4523  HB3 GLN A 277      -1.097  -0.733 -12.974  1.00 92.68           H  
ATOM   4524  O   GLN A 277       0.616   1.899 -11.240  1.00 92.68           O  
ATOM   4525  CG  GLN A 277       0.000  -2.525 -12.522  1.00 92.68           C  
ATOM   4526  HG2 GLN A 277       0.751  -2.865 -11.808  1.00 92.68           H  
ATOM   4527  HG3 GLN A 277       0.407  -2.638 -13.527  1.00 92.68           H  
ATOM   4528  CD  GLN A 277      -1.209  -3.439 -12.380  1.00 92.68           C  
ATOM   4529  NE2 GLN A 277      -1.045  -4.717 -12.638  1.00 92.68           N  
ATOM   4530 HE21 GLN A 277      -1.877  -5.282 -12.546  1.00 92.68           H  
ATOM   4531 HE22 GLN A 277      -0.146  -5.056 -12.950  1.00 92.68           H  
ATOM   4532  OE1 GLN A 277      -2.313  -3.055 -12.035  1.00 92.68           O  
ATOM   4533  N   GLU A 278       0.080   1.910 -13.421  1.00 89.65           N  
ATOM   4534  H   GLU A 278       0.007   1.382 -14.279  1.00 89.65           H  
ATOM   4535  CA  GLU A 278      -0.557   3.218 -13.404  1.00 89.65           C  
ATOM   4536  HA  GLU A 278      -0.194   3.793 -12.552  1.00 89.65           H  
ATOM   4537  C   GLU A 278      -2.075   3.051 -13.288  1.00 89.65           C  
ATOM   4538  CB  GLU A 278      -0.183   3.981 -14.673  1.00 89.65           C  
ATOM   4539  HB2 GLU A 278      -0.654   3.499 -15.530  1.00 89.65           H  
ATOM   4540  HB3 GLU A 278       0.899   3.955 -14.802  1.00 89.65           H  
ATOM   4541  O   GLU A 278      -2.684   2.268 -14.016  1.00 89.65           O  
ATOM   4542  CG  GLU A 278      -0.619   5.445 -14.588  1.00 89.65           C  
ATOM   4543  HG2 GLU A 278      -1.647   5.501 -14.231  1.00 89.65           H  
ATOM   4544  HG3 GLU A 278       0.009   5.963 -13.862  1.00 89.65           H  
ATOM   4545  CD  GLU A 278      -0.545   6.155 -15.940  1.00 89.65           C  
ATOM   4546  OE1 GLU A 278      -1.297   7.148 -16.054  1.00 89.65           O  
ATOM   4547  OE2 GLU A 278       0.233   5.715 -16.815  1.00 89.65           O  
ATOM   4548  N   ALA A 279      -2.696   3.817 -12.395  1.00 82.63           N  
ATOM   4549  H   ALA A 279      -2.131   4.404 -11.798  1.00 82.63           H  
ATOM   4550  CA  ALA A 279      -4.139   3.983 -12.337  1.00 82.63           C  
ATOM   4551  HA  ALA A 279      -4.582   3.652 -13.276  1.00 82.63           H  
ATOM   4552  C   ALA A 279      -4.466   5.468 -12.148  1.00 82.63           C  
ATOM   4553  CB  ALA A 279      -4.697   3.106 -11.209  1.00 82.63           C  
ATOM   4554  HB1 ALA A 279      -4.255   3.399 -10.257  1.00 82.63           H  
ATOM   4555  HB2 ALA A 279      -4.457   2.061 -11.409  1.00 82.63           H  
ATOM   4556  HB3 ALA A 279      -5.779   3.219 -11.155  1.00 82.63           H  
ATOM   4557  O   ALA A 279      -4.150   6.051 -11.112  1.00 82.63           O  
ATOM   4558  N   ASN A 280      -5.120   6.090 -13.134  1.00 84.10           N  
ATOM   4559  H   ASN A 280      -5.351   5.560 -13.962  1.00 84.10           H  
ATOM   4560  CA  ASN A 280      -5.518   7.504 -13.097  1.00 84.10           C  
ATOM   4561  HA  ASN A 280      -5.873   7.764 -14.095  1.00 84.10           H  
ATOM   4562  C   ASN A 280      -4.350   8.477 -12.806  1.00 84.10           C  
ATOM   4563  CB  ASN A 280      -6.706   7.678 -12.123  1.00 84.10           C  
ATOM   4564  HB2 ASN A 280      -7.017   8.723 -12.122  1.00 84.10           H  
ATOM   4565  HB3 ASN A 280      -6.382   7.427 -11.113  1.00 84.10           H  
ATOM   4566  O   ASN A 280      -4.508   9.401 -12.009  1.00 84.10           O  
ATOM   4567  CG  ASN A 280      -7.924   6.849 -12.477  1.00 84.10           C  
ATOM   4568  ND2 ASN A 280      -8.741   6.512 -11.507  1.00 84.10           N  
ATOM   4569 HD21 ASN A 280      -9.547   5.970 -11.784  1.00 84.10           H  
ATOM   4570 HD22 ASN A 280      -8.535   6.772 -10.553  1.00 84.10           H  
ATOM   4571  OD1 ASN A 280      -8.176   6.506 -13.617  1.00 84.10           O  
ATOM   4572  N   ASN A 281      -3.181   8.277 -13.431  1.00 82.76           N  
ATOM   4573  H   ASN A 281      -3.129   7.567 -14.147  1.00 82.76           H  
ATOM   4574  CA  ASN A 281      -1.917   8.987 -13.164  1.00 82.76           C  
ATOM   4575  HA  ASN A 281      -1.197   8.581 -13.875  1.00 82.76           H  
ATOM   4576  C   ASN A 281      -1.288   8.756 -11.770  1.00 82.76           C  
ATOM   4577  CB  ASN A 281      -2.028  10.490 -13.474  1.00 82.76           C  
ATOM   4578  HB2 ASN A 281      -1.016  10.894 -13.503  1.00 82.76           H  
ATOM   4579  HB3 ASN A 281      -2.569  10.994 -12.673  1.00 82.76           H  
ATOM   4580  O   ASN A 281      -0.277   9.378 -11.434  1.00 82.76           O  
ATOM   4581  CG  ASN A 281      -2.647  10.836 -14.809  1.00 82.76           C  
ATOM   4582  ND2 ASN A 281      -3.816  11.431 -14.811  1.00 82.76           N  
ATOM   4583 HD21 ASN A 281      -4.323  11.532 -13.943  1.00 82.76           H  
ATOM   4584 HD22 ASN A 281      -4.196  11.631 -15.725  1.00 82.76           H  
ATOM   4585  OD1 ASN A 281      -2.078  10.643 -15.864  1.00 82.76           O  
ATOM   4586  N   PHE A 282      -1.852   7.876 -10.940  1.00 87.83           N  
ATOM   4587  H   PHE A 282      -2.684   7.387 -11.239  1.00 87.83           H  
ATOM   4588  CA  PHE A 282      -1.240   7.442  -9.683  1.00 87.83           C  
ATOM   4589  HA  PHE A 282      -0.494   8.174  -9.374  1.00 87.83           H  
ATOM   4590  C   PHE A 282      -0.522   6.112  -9.874  1.00 87.83           C  
ATOM   4591  CB  PHE A 282      -2.277   7.358  -8.557  1.00 87.83           C  
ATOM   4592  HB2 PHE A 282      -3.057   6.648  -8.830  1.00 87.83           H  
ATOM   4593  HB3 PHE A 282      -1.791   6.972  -7.660  1.00 87.83           H  
ATOM   4594  O   PHE A 282      -0.937   5.269 -10.669  1.00 87.83           O  
ATOM   4595  CG  PHE A 282      -2.903   8.694  -8.225  1.00 87.83           C  
ATOM   4596  CD1 PHE A 282      -2.311   9.536  -7.265  1.00 87.83           C  
ATOM   4597  HD1 PHE A 282      -1.425   9.211  -6.740  1.00 87.83           H  
ATOM   4598  CD2 PHE A 282      -4.063   9.110  -8.900  1.00 87.83           C  
ATOM   4599  HD2 PHE A 282      -4.508   8.466  -9.644  1.00 87.83           H  
ATOM   4600  CE1 PHE A 282      -2.878  10.793  -6.987  1.00 87.83           C  
ATOM   4601  HE1 PHE A 282      -2.430  11.435  -6.243  1.00 87.83           H  
ATOM   4602  CE2 PHE A 282      -4.623  10.370  -8.634  1.00 87.83           C  
ATOM   4603  HE2 PHE A 282      -5.498  10.692  -9.179  1.00 87.83           H  
ATOM   4604  CZ  PHE A 282      -4.031  11.212  -7.676  1.00 87.83           C  
ATOM   4605  HZ  PHE A 282      -4.463  12.180  -7.471  1.00 87.83           H  
ATOM   4606  N   ILE A 283       0.540   5.906  -9.102  1.00 90.82           N  
ATOM   4607  H   ILE A 283       0.759   6.585  -8.386  1.00 90.82           H  
ATOM   4608  CA  ILE A 283       1.272   4.647  -9.091  1.00 90.82           C  
ATOM   4609  HA  ILE A 283       1.159   4.162 -10.060  1.00 90.82           H  
ATOM   4610  C   ILE A 283       0.632   3.706  -8.080  1.00 90.82           C  
ATOM   4611  CB  ILE A 283       2.777   4.901  -8.856  1.00 90.82           C  
ATOM   4612  HB  ILE A 283       2.894   5.566  -8.000  1.00 90.82           H  
ATOM   4613  O   ILE A 283       0.469   4.042  -6.910  1.00 90.82           O  
ATOM   4614  CG1 ILE A 283       3.424   5.597 -10.077  1.00 90.82           C  
ATOM   4615 HG12 ILE A 283       4.490   5.720  -9.885  1.00 90.82           H  
ATOM   4616 HG13 ILE A 283       2.999   6.595 -10.190  1.00 90.82           H  
ATOM   4617  CG2 ILE A 283       3.510   3.593  -8.516  1.00 90.82           C  
ATOM   4618 HG21 ILE A 283       3.161   2.797  -9.173  1.00 90.82           H  
ATOM   4619 HG22 ILE A 283       3.302   3.312  -7.484  1.00 90.82           H  
ATOM   4620 HG23 ILE A 283       4.587   3.720  -8.627  1.00 90.82           H  
ATOM   4621  CD1 ILE A 283       3.250   4.844 -11.409  1.00 90.82           C  
ATOM   4622 HD11 ILE A 283       3.554   3.802 -11.304  1.00 90.82           H  
ATOM   4623 HD12 ILE A 283       2.214   4.888 -11.744  1.00 90.82           H  
ATOM   4624 HD13 ILE A 283       3.862   5.295 -12.190  1.00 90.82           H  
ATOM   4625  N   SER A 284       0.286   2.503  -8.518  1.00 90.65           N  
ATOM   4626  H   SER A 284       0.431   2.291  -9.495  1.00 90.65           H  
ATOM   4627  CA  SER A 284      -0.096   1.408  -7.639  1.00 90.65           C  
ATOM   4628  HA  SER A 284      -0.139   1.787  -6.618  1.00 90.65           H  
ATOM   4629  C   SER A 284       0.958   0.316  -7.687  1.00 90.65           C  
ATOM   4630  CB  SER A 284      -1.483   0.873  -7.983  1.00 90.65           C  
ATOM   4631  HB2 SER A 284      -2.181   1.707  -8.054  1.00 90.65           H  
ATOM   4632  HB3 SER A 284      -1.457   0.351  -8.940  1.00 90.65           H  
ATOM   4633  O   SER A 284       1.445  -0.043  -8.754  1.00 90.65           O  
ATOM   4634  OG  SER A 284      -1.919  -0.007  -6.961  1.00 90.65           O  
ATOM   4635  HG  SER A 284      -1.460   0.195  -6.142  1.00 90.65           H  
ATOM   4636  N   ILE A 285       1.306  -0.214  -6.519  1.00 91.73           N  
ATOM   4637  H   ILE A 285       0.827   0.105  -5.689  1.00 91.73           H  
ATOM   4638  CA  ILE A 285       2.124  -1.413  -6.402  1.00 91.73           C  
ATOM   4639  HA  ILE A 285       2.526  -1.674  -7.381  1.00 91.73           H  
ATOM   4640  C   ILE A 285       1.213  -2.534  -5.933  1.00 91.73           C  
ATOM   4641  CB  ILE A 285       3.315  -1.215  -5.455  1.00 91.73           C  
ATOM   4642  HB  ILE A 285       2.922  -0.986  -4.465  1.00 91.73           H  
ATOM   4643  O   ILE A 285       0.518  -2.386  -4.925  1.00 91.73           O  
ATOM   4644  CG1 ILE A 285       4.205  -0.045  -5.903  1.00 91.73           C  
ATOM   4645 HG12 ILE A 285       4.733  -0.351  -6.806  1.00 91.73           H  
ATOM   4646 HG13 ILE A 285       3.602   0.834  -6.129  1.00 91.73           H  
ATOM   4647  CG2 ILE A 285       4.149  -2.512  -5.418  1.00 91.73           C  
ATOM   4648 HG21 ILE A 285       4.482  -2.766  -6.425  1.00 91.73           H  
ATOM   4649 HG22 ILE A 285       5.029  -2.403  -4.784  1.00 91.73           H  
ATOM   4650 HG23 ILE A 285       3.562  -3.341  -5.024  1.00 91.73           H  
ATOM   4651  CD1 ILE A 285       5.240   0.358  -4.857  1.00 91.73           C  
ATOM   4652 HD11 ILE A 285       4.740   0.545  -3.907  1.00 91.73           H  
ATOM   4653 HD12 ILE A 285       5.747   1.267  -5.180  1.00 91.73           H  
ATOM   4654 HD13 ILE A 285       5.992  -0.423  -4.739  1.00 91.73           H  
ATOM   4655  N   ILE A 286       1.235  -3.638  -6.666  1.00 90.63           N  
ATOM   4656  H   ILE A 286       1.848  -3.659  -7.468  1.00 90.63           H  
ATOM   4657  CA  ILE A 286       0.507  -4.860  -6.354  1.00 90.63           C  
ATOM   4658  HA  ILE A 286      -0.042  -4.733  -5.421  1.00 90.63           H  
ATOM   4659  C   ILE A 286       1.538  -5.960  -6.165  1.00 90.63           C  
ATOM   4660  CB  ILE A 286      -0.503  -5.208  -7.467  1.00 90.63           C  
ATOM   4661  HB  ILE A 286       0.051  -5.397  -8.386  1.00 90.63           H  
ATOM   4662  O   ILE A 286       2.429  -6.127  -6.999  1.00 90.63           O  
ATOM   4663  CG1 ILE A 286      -1.467  -4.025  -7.720  1.00 90.63           C  
ATOM   4664 HG12 ILE A 286      -0.893  -3.135  -7.976  1.00 90.63           H  
ATOM   4665 HG13 ILE A 286      -2.034  -3.808  -6.814  1.00 90.63           H  
ATOM   4666  CG2 ILE A 286      -1.272  -6.493  -7.092  1.00 90.63           C  
ATOM   4667 HG21 ILE A 286      -0.586  -7.331  -6.971  1.00 90.63           H  
ATOM   4668 HG22 ILE A 286      -1.969  -6.764  -7.885  1.00 90.63           H  
ATOM   4669 HG23 ILE A 286      -1.823  -6.346  -6.163  1.00 90.63           H  
ATOM   4670  CD1 ILE A 286      -2.443  -4.256  -8.877  1.00 90.63           C  
ATOM   4671 HD11 ILE A 286      -1.898  -4.599  -9.757  1.00 90.63           H  
ATOM   4672 HD12 ILE A 286      -3.195  -4.996  -8.601  1.00 90.63           H  
ATOM   4673 HD13 ILE A 286      -2.949  -3.320  -9.113  1.00 90.63           H  
ATOM   4674  N   SER A 287       1.405  -6.718  -5.083  1.00 89.04           N  
ATOM   4675  H   SER A 287       0.712  -6.476  -4.389  1.00 89.04           H  
ATOM   4676  CA  SER A 287       2.248  -7.878  -4.841  1.00 89.04           C  
ATOM   4677  HA  SER A 287       2.627  -8.206  -5.809  1.00 89.04           H  
ATOM   4678  C   SER A 287       1.471  -9.041  -4.249  1.00 89.04           C  
ATOM   4679  CB  SER A 287       3.421  -7.475  -3.954  1.00 89.04           C  
ATOM   4680  HB2 SER A 287       3.995  -6.691  -4.448  1.00 89.04           H  
ATOM   4681  HB3 SER A 287       3.029  -7.088  -3.014  1.00 89.04           H  
ATOM   4682  O   SER A 287       0.609  -8.834  -3.400  1.00 89.04           O  
ATOM   4683  OG  SER A 287       4.265  -8.573  -3.688  1.00 89.04           O  
ATOM   4684  HG  SER A 287       4.286  -8.678  -2.734  1.00 89.04           H  
ATOM   4685  N   SER A 288       1.793 -10.263  -4.671  1.00 84.51           N  
ATOM   4686  H   SER A 288       2.527 -10.360  -5.359  1.00 84.51           H  
ATOM   4687  CA  SER A 288       1.254 -11.489  -4.060  1.00 84.51           C  
ATOM   4688  HA  SER A 288       0.192 -11.349  -3.858  1.00 84.51           H  
ATOM   4689  C   SER A 288       1.920 -11.833  -2.724  1.00 84.51           C  
ATOM   4690  CB  SER A 288       1.393 -12.663  -5.029  1.00 84.51           C  
ATOM   4691  HB2 SER A 288       0.953 -13.557  -4.587  1.00 84.51           H  
ATOM   4692  HB3 SER A 288       0.853 -12.430  -5.947  1.00 84.51           H  
ATOM   4693  O   SER A 288       1.452 -12.709  -2.008  1.00 84.51           O  
ATOM   4694  OG  SER A 288       2.756 -12.906  -5.339  1.00 84.51           O  
ATOM   4695  HG  SER A 288       3.147 -13.375  -4.598  1.00 84.51           H  
ATOM   4696  N   ASP A 289       3.021 -11.156  -2.394  1.00 81.20           N  
ATOM   4697  H   ASP A 289       3.348 -10.459  -3.047  1.00 81.20           H  
ATOM   4698  CA  ASP A 289       3.752 -11.298  -1.135  1.00 81.20           C  
ATOM   4699  HA  ASP A 289       3.177 -11.896  -0.428  1.00 81.20           H  
ATOM   4700  C   ASP A 289       4.028  -9.941  -0.499  1.00 81.20           C  
ATOM   4701  CB  ASP A 289       5.104 -11.973  -1.373  1.00 81.20           C  
ATOM   4702  HB2 ASP A 289       5.771 -11.783  -0.532  1.00 81.20           H  
ATOM   4703  HB3 ASP A 289       5.553 -11.506  -2.250  1.00 81.20           H  
ATOM   4704  O   ASP A 289       3.958  -8.885  -1.136  1.00 81.20           O  
ATOM   4705  CG  ASP A 289       5.029 -13.483  -1.530  1.00 81.20           C  
ATOM   4706  OD1 ASP A 289       4.479 -14.129  -0.613  1.00 81.20           O  
ATOM   4707  OD2 ASP A 289       5.644 -13.963  -2.511  1.00 81.20           O  
ATOM   4708  N   TYR A 290       4.436  -9.971   0.763  1.00 81.40           N  
ATOM   4709  H   TYR A 290       4.508 -10.862   1.232  1.00 81.40           H  
ATOM   4710  CA  TYR A 290       4.945  -8.779   1.408  1.00 81.40           C  
ATOM   4711  HA  TYR A 290       4.188  -8.001   1.309  1.00 81.40           H  
ATOM   4712  C   TYR A 290       6.242  -8.285   0.762  1.00 81.40           C  
ATOM   4713  CB  TYR A 290       5.163  -9.043   2.884  1.00 81.40           C  
ATOM   4714  HB2 TYR A 290       4.238  -9.438   3.304  1.00 81.40           H  
ATOM   4715  HB3 TYR A 290       5.948  -9.789   3.015  1.00 81.40           H  
ATOM   4716  O   TYR A 290       7.163  -9.059   0.483  1.00 81.40           O  
ATOM   4717  CG  TYR A 290       5.526  -7.775   3.614  1.00 81.40           C  
ATOM   4718  CD1 TYR A 290       6.844  -7.535   4.040  1.00 81.40           C  
ATOM   4719  HD1 TYR A 290       7.624  -8.249   3.819  1.00 81.40           H  
ATOM   4720  CD2 TYR A 290       4.505  -6.859   3.915  1.00 81.40           C  
ATOM   4721  HD2 TYR A 290       3.493  -7.051   3.591  1.00 81.40           H  
ATOM   4722  CE1 TYR A 290       7.134  -6.381   4.790  1.00 81.40           C  
ATOM   4723  HE1 TYR A 290       8.128  -6.239   5.187  1.00 81.40           H  
ATOM   4724  CE2 TYR A 290       4.790  -5.728   4.687  1.00 81.40           C  
ATOM   4725  HE2 TYR A 290       3.988  -5.079   5.007  1.00 81.40           H  
ATOM   4726  OH  TYR A 290       6.341  -4.397   5.909  1.00 81.40           O  
ATOM   4727  HH  TYR A 290       7.283  -4.294   6.066  1.00 81.40           H  
ATOM   4728  CZ  TYR A 290       6.103  -5.470   5.112  1.00 81.40           C  
ATOM   4729  N   TYR A 291       6.324  -6.969   0.599  1.00 86.68           N  
ATOM   4730  H   TYR A 291       5.538  -6.397   0.873  1.00 86.68           H  
ATOM   4731  CA  TYR A 291       7.498  -6.275   0.095  1.00 86.68           C  
ATOM   4732  HA  TYR A 291       8.363  -6.927   0.212  1.00 86.68           H  
ATOM   4733  C   TYR A 291       7.731  -5.000   0.899  1.00 86.68           C  
ATOM   4734  CB  TYR A 291       7.322  -5.958  -1.396  1.00 86.68           C  
ATOM   4735  HB2 TYR A 291       8.269  -5.583  -1.785  1.00 86.68           H  
ATOM   4736  HB3 TYR A 291       7.094  -6.881  -1.930  1.00 86.68           H  
ATOM   4737  O   TYR A 291       6.782  -4.300   1.238  1.00 86.68           O  
ATOM   4738  CG  TYR A 291       6.229  -4.945  -1.683  1.00 86.68           C  
ATOM   4739  CD1 TYR A 291       4.885  -5.361  -1.730  1.00 86.68           C  
ATOM   4740  HD1 TYR A 291       4.647  -6.406  -1.598  1.00 86.68           H  
ATOM   4741  CD2 TYR A 291       6.552  -3.584  -1.849  1.00 86.68           C  
ATOM   4742  HD2 TYR A 291       7.585  -3.272  -1.807  1.00 86.68           H  
ATOM   4743  CE1 TYR A 291       3.860  -4.424  -1.946  1.00 86.68           C  
ATOM   4744  HE1 TYR A 291       2.828  -4.736  -2.005  1.00 86.68           H  
ATOM   4745  CE2 TYR A 291       5.531  -2.640  -2.061  1.00 86.68           C  
ATOM   4746  HE2 TYR A 291       5.781  -1.598  -2.200  1.00 86.68           H  
ATOM   4747  OH  TYR A 291       3.198  -2.159  -2.295  1.00 86.68           O  
ATOM   4748  HH  TYR A 291       3.553  -1.336  -2.640  1.00 86.68           H  
ATOM   4749  CZ  TYR A 291       4.185  -3.064  -2.104  1.00 86.68           C  
ATOM   4750  N   LEU A 292       8.981  -4.664   1.173  1.00 86.57           N  
ATOM   4751  H   LEU A 292       9.707  -5.270   0.819  1.00 86.57           H  
ATOM   4752  CA  LEU A 292       9.414  -3.400   1.746  1.00 86.57           C  
ATOM   4753  HA  LEU A 292       8.562  -2.879   2.183  1.00 86.57           H  
ATOM   4754  C   LEU A 292       9.987  -2.525   0.644  1.00 86.57           C  
ATOM   4755  CB  LEU A 292      10.465  -3.655   2.835  1.00 86.57           C  
ATOM   4756  HB2 LEU A 292      10.943  -2.716   3.113  1.00 86.57           H  
ATOM   4757  HB3 LEU A 292      11.235  -4.305   2.421  1.00 86.57           H  
ATOM   4758  O   LEU A 292      10.675  -3.007  -0.251  1.00 86.57           O  
ATOM   4759  CG  LEU A 292       9.883  -4.315   4.087  1.00 86.57           C  
ATOM   4760  HG  LEU A 292       9.297  -5.181   3.781  1.00 86.57           H  
ATOM   4761  CD1 LEU A 292      10.992  -4.800   5.015  1.00 86.57           C  
ATOM   4762 HD11 LEU A 292      10.571  -5.313   5.880  1.00 86.57           H  
ATOM   4763 HD12 LEU A 292      11.599  -3.958   5.347  1.00 86.57           H  
ATOM   4764 HD13 LEU A 292      11.638  -5.496   4.479  1.00 86.57           H  
ATOM   4765  CD2 LEU A 292       9.004  -3.331   4.865  1.00 86.57           C  
ATOM   4766 HD21 LEU A 292       9.524  -2.379   4.968  1.00 86.57           H  
ATOM   4767 HD22 LEU A 292       8.821  -3.716   5.868  1.00 86.57           H  
ATOM   4768 HD23 LEU A 292       8.065  -3.172   4.334  1.00 86.57           H  
ATOM   4769  N   LEU A 293       9.712  -1.233   0.747  1.00 89.81           N  
ATOM   4770  H   LEU A 293       9.242  -0.919   1.584  1.00 89.81           H  
ATOM   4771  CA  LEU A 293      10.421  -0.205   0.002  1.00 89.81           C  
ATOM   4772  HA  LEU A 293      11.091  -0.649  -0.735  1.00 89.81           H  
ATOM   4773  C   LEU A 293      11.254   0.554   1.024  1.00 89.81           C  
ATOM   4774  CB  LEU A 293       9.437   0.734  -0.710  1.00 89.81           C  
ATOM   4775  HB2 LEU A 293      10.009   1.420  -1.336  1.00 89.81           H  
ATOM   4776  HB3 LEU A 293       8.929   1.325   0.052  1.00 89.81           H  
ATOM   4777  O   LEU A 293      10.719   0.921   2.078  1.00 89.81           O  
ATOM   4778  CG  LEU A 293       8.364   0.044  -1.564  1.00 89.81           C  
ATOM   4779  HG  LEU A 293       7.764  -0.608  -0.931  1.00 89.81           H  
ATOM   4780  CD1 LEU A 293       7.437   1.118  -2.127  1.00 89.81           C  
ATOM   4781 HD11 LEU A 293       7.981   1.748  -2.831  1.00 89.81           H  
ATOM   4782 HD12 LEU A 293       7.047   1.743  -1.324  1.00 89.81           H  
ATOM   4783 HD13 LEU A 293       6.603   0.639  -2.640  1.00 89.81           H  
ATOM   4784  CD2 LEU A 293       8.929  -0.777  -2.720  1.00 89.81           C  
ATOM   4785 HD21 LEU A 293       8.125  -1.295  -3.244  1.00 89.81           H  
ATOM   4786 HD22 LEU A 293       9.436  -0.119  -3.426  1.00 89.81           H  
ATOM   4787 HD23 LEU A 293       9.640  -1.513  -2.345  1.00 89.81           H  
ATOM   4788  N   ASP A 294      12.523   0.793   0.723  1.00 91.71           N  
ATOM   4789  H   ASP A 294      12.892   0.486  -0.166  1.00 91.71           H  
ATOM   4790  CA  ASP A 294      13.292   1.764   1.488  1.00 91.71           C  
ATOM   4791  HA  ASP A 294      13.216   1.486   2.540  1.00 91.71           H  
ATOM   4792  C   ASP A 294      12.686   3.170   1.348  1.00 91.71           C  
ATOM   4793  CB  ASP A 294      14.787   1.713   1.125  1.00 91.71           C  
ATOM   4794  HB2 ASP A 294      15.343   2.173   1.942  1.00 91.71           H  
ATOM   4795  HB3 ASP A 294      15.106   0.672   1.061  1.00 91.71           H  
ATOM   4796  O   ASP A 294      11.773   3.428   0.555  1.00 91.71           O  
ATOM   4797  CG  ASP A 294      15.156   2.444  -0.170  1.00 91.71           C  
ATOM   4798  OD1 ASP A 294      14.292   2.575  -1.060  1.00 91.71           O  
ATOM   4799  OD2 ASP A 294      16.318   2.885  -0.292  1.00 91.71           O  
ATOM   4800  N   GLU A 295      13.174   4.098   2.164  1.00 90.75           N  
ATOM   4801  H   GLU A 295      13.934   3.862   2.786  1.00 90.75           H  
ATOM   4802  CA  GLU A 295      12.661   5.464   2.178  1.00 90.75           C  
ATOM   4803  HA  GLU A 295      11.596   5.434   2.409  1.00 90.75           H  
ATOM   4804  C   GLU A 295      12.795   6.151   0.812  1.00 90.75           C  
ATOM   4805  CB  GLU A 295      13.378   6.225   3.294  1.00 90.75           C  
ATOM   4806  HB2 GLU A 295      13.191   5.700   4.231  1.00 90.75           H  
ATOM   4807  HB3 GLU A 295      14.450   6.231   3.101  1.00 90.75           H  
ATOM   4808  O   GLU A 295      11.838   6.778   0.356  1.00 90.75           O  
ATOM   4809  CG  GLU A 295      12.873   7.665   3.421  1.00 90.75           C  
ATOM   4810  HG2 GLU A 295      13.189   8.229   2.544  1.00 90.75           H  
ATOM   4811  HG3 GLU A 295      11.783   7.647   3.443  1.00 90.75           H  
ATOM   4812  CD  GLU A 295      13.390   8.366   4.682  1.00 90.75           C  
ATOM   4813  OE1 GLU A 295      12.788   9.408   5.017  1.00 90.75           O  
ATOM   4814  OE2 GLU A 295      14.326   7.835   5.320  1.00 90.75           O  
ATOM   4815  N   ASN A 296      13.926   5.967   0.125  1.00 93.51           N  
ATOM   4816  H   ASN A 296      14.639   5.371   0.520  1.00 93.51           H  
ATOM   4817  CA  ASN A 296      14.180   6.573  -1.181  1.00 93.51           C  
ATOM   4818  HA  ASN A 296      14.066   7.654  -1.102  1.00 93.51           H  
ATOM   4819  C   ASN A 296      13.185   6.089  -2.244  1.00 93.51           C  
ATOM   4820  CB  ASN A 296      15.620   6.261  -1.605  1.00 93.51           C  
ATOM   4821  HB2 ASN A 296      15.770   5.181  -1.616  1.00 93.51           H  
ATOM   4822  HB3 ASN A 296      15.780   6.630  -2.618  1.00 93.51           H  
ATOM   4823  O   ASN A 296      12.561   6.912  -2.919  1.00 93.51           O  
ATOM   4824  CG  ASN A 296      16.653   6.918  -0.715  1.00 93.51           C  
ATOM   4825  ND2 ASN A 296      17.646   6.172  -0.295  1.00 93.51           N  
ATOM   4826 HD21 ASN A 296      17.612   5.176  -0.461  1.00 93.51           H  
ATOM   4827 HD22 ASN A 296      18.296   6.606   0.344  1.00 93.51           H  
ATOM   4828  OD1 ASN A 296      16.586   8.090  -0.386  1.00 93.51           O  
ATOM   4829  N   LEU A 297      12.965   4.774  -2.354  1.00 93.64           N  
ATOM   4830  H   LEU A 297      13.500   4.132  -1.788  1.00 93.64           H  
ATOM   4831  CA  LEU A 297      12.062   4.210  -3.360  1.00 93.64           C  
ATOM   4832  HA  LEU A 297      12.301   4.651  -4.327  1.00 93.64           H  
ATOM   4833  C   LEU A 297      10.610   4.552  -3.063  1.00 93.64           C  
ATOM   4834  CB  LEU A 297      12.289   2.695  -3.445  1.00 93.64           C  
ATOM   4835  HB2 LEU A 297      13.347   2.517  -3.638  1.00 93.64           H  
ATOM   4836  HB3 LEU A 297      12.041   2.241  -2.485  1.00 93.64           H  
ATOM   4837  O   LEU A 297       9.828   4.877  -3.957  1.00 93.64           O  
ATOM   4838  CG  LEU A 297      11.487   2.000  -4.552  1.00 93.64           C  
ATOM   4839  HG  LEU A 297      10.422   2.070  -4.331  1.00 93.64           H  
ATOM   4840  CD1 LEU A 297      11.755   2.600  -5.934  1.00 93.64           C  
ATOM   4841 HD11 LEU A 297      11.336   3.604  -5.994  1.00 93.64           H  
ATOM   4842 HD12 LEU A 297      12.829   2.657  -6.114  1.00 93.64           H  
ATOM   4843 HD13 LEU A 297      11.288   1.990  -6.708  1.00 93.64           H  
ATOM   4844  CD2 LEU A 297      11.876   0.523  -4.575  1.00 93.64           C  
ATOM   4845 HD21 LEU A 297      11.710   0.084  -3.591  1.00 93.64           H  
ATOM   4846 HD22 LEU A 297      12.935   0.423  -4.814  1.00 93.64           H  
ATOM   4847 HD23 LEU A 297      11.281  -0.009  -5.317  1.00 93.64           H  
ATOM   4848  N   ARG A 298      10.245   4.525  -1.783  1.00 91.25           N  
ATOM   4849  H   ARG A 298      10.944   4.255  -1.106  1.00 91.25           H  
ATOM   4850  CA  ARG A 298       8.919   4.922  -1.326  1.00 91.25           C  
ATOM   4851  HA  ARG A 298       8.176   4.309  -1.836  1.00 91.25           H  
ATOM   4852  C   ARG A 298       8.628   6.382  -1.701  1.00 91.25           C  
ATOM   4853  CB  ARG A 298       8.876   4.652   0.180  1.00 91.25           C  
ATOM   4854  HB2 ARG A 298       9.610   5.295   0.667  1.00 91.25           H  
ATOM   4855  HB3 ARG A 298       9.152   3.615   0.371  1.00 91.25           H  
ATOM   4856  O   ARG A 298       7.596   6.657  -2.314  1.00 91.25           O  
ATOM   4857  CG  ARG A 298       7.493   4.896   0.773  1.00 91.25           C  
ATOM   4858  HG2 ARG A 298       6.787   4.193   0.333  1.00 91.25           H  
ATOM   4859  HG3 ARG A 298       7.207   5.920   0.533  1.00 91.25           H  
ATOM   4860  CD  ARG A 298       7.447   4.746   2.290  1.00 91.25           C  
ATOM   4861  HD2 ARG A 298       6.451   5.009   2.645  1.00 91.25           H  
ATOM   4862  HD3 ARG A 298       7.632   3.701   2.540  1.00 91.25           H  
ATOM   4863  NE  ARG A 298       8.458   5.579   2.968  1.00 91.25           N  
ATOM   4864  HE  ARG A 298       9.309   5.117   3.253  1.00 91.25           H  
ATOM   4865  NH1 ARG A 298       7.356   7.605   3.003  1.00 91.25           N  
ATOM   4866 HH11 ARG A 298       6.811   7.407   2.177  1.00 91.25           H  
ATOM   4867 HH12 ARG A 298       7.319   8.480   3.508  1.00 91.25           H  
ATOM   4868  NH2 ARG A 298       9.183   7.375   4.172  1.00 91.25           N  
ATOM   4869 HH21 ARG A 298      10.057   6.947   4.441  1.00 91.25           H  
ATOM   4870 HH22 ARG A 298       8.934   8.256   4.599  1.00 91.25           H  
ATOM   4871  CZ  ARG A 298       8.330   6.832   3.361  1.00 91.25           C  
ATOM   4872  N   LEU A 299       9.527   7.308  -1.371  1.00 91.19           N  
ATOM   4873  H   LEU A 299      10.374   7.016  -0.903  1.00 91.19           H  
ATOM   4874  CA  LEU A 299       9.337   8.734  -1.644  1.00 91.19           C  
ATOM   4875  HA  LEU A 299       8.340   9.022  -1.310  1.00 91.19           H  
ATOM   4876  C   LEU A 299       9.390   9.055  -3.143  1.00 91.19           C  
ATOM   4877  CB  LEU A 299      10.381   9.555  -0.869  1.00 91.19           C  
ATOM   4878  HB2 LEU A 299      10.347  10.585  -1.223  1.00 91.19           H  
ATOM   4879  HB3 LEU A 299      11.371   9.162  -1.102  1.00 91.19           H  
ATOM   4880  O   LEU A 299       8.547   9.823  -3.612  1.00 91.19           O  
ATOM   4881  CG  LEU A 299      10.197   9.565   0.662  1.00 91.19           C  
ATOM   4882  HG  LEU A 299      10.194   8.547   1.051  1.00 91.19           H  
ATOM   4883  CD1 LEU A 299      11.354  10.335   1.295  1.00 91.19           C  
ATOM   4884 HD11 LEU A 299      11.277  10.300   2.382  1.00 91.19           H  
ATOM   4885 HD12 LEU A 299      11.355  11.374   0.965  1.00 91.19           H  
ATOM   4886 HD13 LEU A 299      12.298   9.870   1.014  1.00 91.19           H  
ATOM   4887  CD2 LEU A 299       8.888  10.236   1.093  1.00 91.19           C  
ATOM   4888 HD21 LEU A 299       8.037   9.646   0.754  1.00 91.19           H  
ATOM   4889 HD22 LEU A 299       8.860  10.292   2.181  1.00 91.19           H  
ATOM   4890 HD23 LEU A 299       8.836  11.244   0.681  1.00 91.19           H  
ATOM   4891  N   SER A 300      10.311   8.445  -3.895  1.00 92.48           N  
ATOM   4892  H   SER A 300      10.984   7.835  -3.453  1.00 92.48           H  
ATOM   4893  CA  SER A 300      10.434   8.654  -5.346  1.00 92.48           C  
ATOM   4894  HA  SER A 300      10.467   9.727  -5.532  1.00 92.48           H  
ATOM   4895  C   SER A 300       9.231   8.114  -6.128  1.00 92.48           C  
ATOM   4896  CB  SER A 300      11.746   8.073  -5.883  1.00 92.48           C  
ATOM   4897  HB2 SER A 300      12.589   8.547  -5.381  1.00 92.48           H  
ATOM   4898  HB3 SER A 300      11.813   8.304  -6.946  1.00 92.48           H  
ATOM   4899  O   SER A 300       8.829   8.708  -7.123  1.00 92.48           O  
ATOM   4900  OG  SER A 300      11.816   6.676  -5.689  1.00 92.48           O  
ATOM   4901  HG  SER A 300      12.334   6.535  -4.893  1.00 92.48           H  
ATOM   4902  N   LEU A 301       8.554   7.074  -5.630  1.00 92.92           N  
ATOM   4903  H   LEU A 301       8.988   6.546  -4.886  1.00 92.92           H  
ATOM   4904  CA  LEU A 301       7.276   6.602  -6.180  1.00 92.92           C  
ATOM   4905  HA  LEU A 301       7.265   6.818  -7.248  1.00 92.92           H  
ATOM   4906  C   LEU A 301       6.040   7.336  -5.612  1.00 92.92           C  
ATOM   4907  CB  LEU A 301       7.185   5.080  -6.008  1.00 92.92           C  
ATOM   4908  HB2 LEU A 301       6.197   4.765  -6.345  1.00 92.92           H  
ATOM   4909  HB3 LEU A 301       7.301   4.852  -4.948  1.00 92.92           H  
ATOM   4910  O   LEU A 301       4.900   6.964  -5.895  1.00 92.92           O  
ATOM   4911  CG  LEU A 301       8.221   4.255  -6.785  1.00 92.92           C  
ATOM   4912  HG  LEU A 301       9.229   4.606  -6.563  1.00 92.92           H  
ATOM   4913  CD1 LEU A 301       8.098   2.788  -6.367  1.00 92.92           C  
ATOM   4914 HD11 LEU A 301       8.260   2.700  -5.292  1.00 92.92           H  
ATOM   4915 HD12 LEU A 301       8.859   2.202  -6.883  1.00 92.92           H  
ATOM   4916 HD13 LEU A 301       7.113   2.405  -6.632  1.00 92.92           H  
ATOM   4917  CD2 LEU A 301       7.985   4.333  -8.293  1.00 92.92           C  
ATOM   4918 HD21 LEU A 301       6.996   3.956  -8.551  1.00 92.92           H  
ATOM   4919 HD22 LEU A 301       8.084   5.363  -8.636  1.00 92.92           H  
ATOM   4920 HD23 LEU A 301       8.746   3.742  -8.803  1.00 92.92           H  
ATOM   4921  N   GLY A 302       6.232   8.390  -4.813  1.00 89.58           N  
ATOM   4922  H   GLY A 302       7.185   8.671  -4.628  1.00 89.58           H  
ATOM   4923  CA  GLY A 302       5.148   9.244  -4.317  1.00 89.58           C  
ATOM   4924  HA2 GLY A 302       4.452   9.441  -5.132  1.00 89.58           H  
ATOM   4925  HA3 GLY A 302       5.588  10.191  -4.006  1.00 89.58           H  
ATOM   4926  C   GLY A 302       4.360   8.674  -3.130  1.00 89.58           C  
ATOM   4927  O   GLY A 302       3.232   9.116  -2.864  1.00 89.58           O  
ATOM   4928  N   PHE A 303       4.925   7.707  -2.404  1.00 87.55           N  
ATOM   4929  H   PHE A 303       5.850   7.395  -2.665  1.00 87.55           H  
ATOM   4930  CA  PHE A 303       4.356   7.156  -1.174  1.00 87.55           C  
ATOM   4931  HA  PHE A 303       3.270   7.242  -1.214  1.00 87.55           H  
ATOM   4932  C   PHE A 303       4.855   7.945   0.053  1.00 87.55           C  
ATOM   4933  CB  PHE A 303       4.690   5.659  -1.073  1.00 87.55           C  
ATOM   4934  HB2 PHE A 303       5.774   5.552  -1.105  1.00 87.55           H  
ATOM   4935  HB3 PHE A 303       4.352   5.278  -0.110  1.00 87.55           H  
ATOM   4936  O   PHE A 303       6.029   7.905   0.414  1.00 87.55           O  
ATOM   4937  CG  PHE A 303       4.129   4.782  -2.172  1.00 87.55           C  
ATOM   4938  CD1 PHE A 303       2.827   4.263  -2.078  1.00 87.55           C
[truncated: 139,815 more chars]
