# Supplementary material for: Widespread Horizontal Gene Transfer Among Animal Viruses
Source: bioRxiv. 2024 Mar 26:2024.03.25.586562. Preprint. [Version 2] doi: 10.1101/2024.03.25.586562 (PMC11071296; doi:10.1101/2024.03.25.586562)
Supplement: Supplement 7 [file media-7.zip › File7_PDB/Mega182742_P12mcp.pdb]

ATOM      1  N   MET A   1      35.652   6.664 -36.753  1.00 77.62           N  
ATOM      2  H   MET A   1      35.809   6.055 -37.543  1.00 77.62           H  
ATOM      3  H2  MET A   1      35.881   6.175 -35.899  1.00 77.62           H  
ATOM      4  H3  MET A   1      36.274   7.455 -36.838  1.00 77.62           H  
ATOM      5  CA  MET A   1      34.249   7.140 -36.718  1.00 77.62           C  
ATOM      6  HA  MET A   1      34.154   7.809 -35.863  1.00 77.62           H  
ATOM      7  C   MET A   1      33.249   6.011 -36.468  1.00 77.62           C  
ATOM      8  CB  MET A   1      33.904   7.970 -37.959  1.00 77.62           C  
ATOM      9  HB2 MET A   1      34.751   8.614 -38.194  1.00 77.62           H  
ATOM     10  HB3 MET A   1      33.712   7.320 -38.813  1.00 77.62           H  
ATOM     11  O   MET A   1      32.464   6.142 -35.541  1.00 77.62           O  
ATOM     12  CG  MET A   1      32.692   8.867 -37.695  1.00 77.62           C  
ATOM     13  HG2 MET A   1      32.837   9.377 -36.742  1.00 77.62           H  
ATOM     14  HG3 MET A   1      31.788   8.262 -37.624  1.00 77.62           H  
ATOM     15  SD  MET A   1      32.465  10.141 -38.958  1.00 77.62           S  
ATOM     16  CE  MET A   1      31.735   9.174 -40.307  1.00 77.62           C  
ATOM     17  HE1 MET A   1      31.512   9.839 -41.142  1.00 77.62           H  
ATOM     18  HE2 MET A   1      30.810   8.708 -39.969  1.00 77.62           H  
ATOM     19  HE3 MET A   1      32.434   8.407 -40.642  1.00 77.62           H  
ATOM     20  N   MET A   2      33.314   4.886 -37.199  1.00 90.21           N  
ATOM     21  H   MET A   2      33.888   4.850 -38.029  1.00 90.21           H  
ATOM     22  CA  MET A   2      32.387   3.747 -37.014  1.00 90.21           C  
ATOM     23  HA  MET A   2      31.382   4.066 -37.290  1.00 90.21           H  
ATOM     24  C   MET A   2      32.285   3.236 -35.566  1.00 90.21           C  
ATOM     25  CB  MET A   2      32.796   2.579 -37.931  1.00 90.21           C  
ATOM     26  HB2 MET A   2      33.838   2.316 -37.749  1.00 90.21           H  
ATOM     27  HB3 MET A   2      32.184   1.713 -37.681  1.00 90.21           H  
ATOM     28  O   MET A   2      31.186   2.998 -35.081  1.00 90.21           O  
ATOM     29  CG  MET A   2      32.603   2.861 -39.425  1.00 90.21           C  
ATOM     30  HG2 MET A   2      32.884   1.959 -39.970  1.00 90.21           H  
ATOM     31  HG3 MET A   2      33.267   3.665 -39.744  1.00 90.21           H  
ATOM     32  SD  MET A   2      30.902   3.289 -39.878  1.00 90.21           S  
ATOM     33  CE  MET A   2      30.896   2.793 -41.623  1.00 90.21           C  
ATOM     34  HE1 MET A   2      31.097   1.724 -41.704  1.00 90.21           H  
ATOM     35  HE2 MET A   2      29.918   3.002 -42.055  1.00 90.21           H  
ATOM     36  HE3 MET A   2      31.656   3.349 -42.171  1.00 90.21           H  
ATOM     37  N   MET A   3      33.406   3.147 -34.840  1.00 91.75           N  
ATOM     38  H   MET A   3      34.300   3.254 -35.298  1.00 91.75           H  
ATOM     39  CA  MET A   3      33.389   2.715 -33.433  1.00 91.75           C  
ATOM     40  HA  MET A   3      32.909   1.738 -33.370  1.00 91.75           H  
ATOM     41  C   MET A   3      32.591   3.658 -32.522  1.00 91.75           C  
ATOM     42  CB  MET A   3      34.820   2.585 -32.897  1.00 91.75           C  
ATOM     43  HB2 MET A   3      34.767   2.353 -31.833  1.00 91.75           H  
ATOM     44  HB3 MET A   3      35.347   3.532 -33.014  1.00 91.75           H  
ATOM     45  O   MET A   3      31.927   3.198 -31.602  1.00 91.75           O  
ATOM     46  CG  MET A   3      35.609   1.474 -33.597  1.00 91.75           C  
ATOM     47  HG2 MET A   3      35.706   1.718 -34.655  1.00 91.75           H  
ATOM     48  HG3 MET A   3      35.061   0.536 -33.514  1.00 91.75           H  
ATOM     49  SD  MET A   3      37.272   1.234 -32.925  1.00 91.75           S  
ATOM     50  CE  MET A   3      36.882   0.383 -31.369  1.00 91.75           C  
ATOM     51  HE1 MET A   3      36.318  -0.526 -31.576  1.00 91.75           H  
ATOM     52  HE2 MET A   3      37.809   0.116 -30.863  1.00 91.75           H  
ATOM     53  HE3 MET A   3      36.299   1.035 -30.717  1.00 91.75           H  
ATOM     54  N   ILE A   4      32.612   4.968 -32.791  1.00 95.25           N  
ATOM     55  H   ILE A   4      33.057   5.282 -33.641  1.00 95.25           H  
ATOM     56  CA  ILE A   4      31.879   5.957 -31.986  1.00 95.25           C  
ATOM     57  HA  ILE A   4      32.056   5.752 -30.931  1.00 95.25           H  
ATOM     58  C   ILE A   4      30.372   5.804 -32.219  1.00 95.25           C  
ATOM     59  CB  ILE A   4      32.379   7.391 -32.284  1.00 95.25           C  
ATOM     60  HB  ILE A   4      32.272   7.583 -33.351  1.00 95.25           H  
ATOM     61  O   ILE A   4      29.609   5.761 -31.259  1.00 95.25           O  
ATOM     62  CG1 ILE A   4      33.873   7.530 -31.903  1.00 95.25           C  
ATOM     63 HG12 ILE A   4      33.982   7.431 -30.823  1.00 95.25           H  
ATOM     64 HG13 ILE A   4      34.446   6.727 -32.368  1.00 95.25           H  
ATOM     65  CG2 ILE A   4      31.531   8.432 -31.532  1.00 95.25           C  
ATOM     66 HG21 ILE A   4      30.486   8.378 -31.838  1.00 95.25           H  
ATOM     67 HG22 ILE A   4      31.589   8.261 -30.457  1.00 95.25           H  
ATOM     68 HG23 ILE A   4      31.872   9.444 -31.749  1.00 95.25           H  
ATOM     69  CD1 ILE A   4      34.516   8.850 -32.348  1.00 95.25           C  
ATOM     70 HD11 ILE A   4      35.587   8.813 -32.151  1.00 95.25           H  
ATOM     71 HD12 ILE A   4      34.356   9.001 -33.416  1.00 95.25           H  
ATOM     72 HD13 ILE A   4      34.096   9.688 -31.793  1.00 95.25           H  
ATOM     73  N   LEU A   5      29.949   5.642 -33.478  1.00 95.36           N  
ATOM     74  H   LEU A   5      30.631   5.657 -34.223  1.00 95.36           H  
ATOM     75  CA  LEU A   5      28.544   5.383 -33.819  1.00 95.36           C  
ATOM     76  HA  LEU A   5      27.926   6.198 -33.442  1.00 95.36           H  
ATOM     77  C   LEU A   5      28.029   4.102 -33.149  1.00 95.36           C  
ATOM     78  CB  LEU A   5      28.403   5.292 -35.350  1.00 95.36           C  
ATOM     79  HB2 LEU A   5      29.212   4.675 -35.742  1.00 95.36           H  
ATOM     80  HB3 LEU A   5      27.467   4.791 -35.596  1.00 95.36           H  
ATOM     81  O   LEU A   5      26.933   4.092 -32.596  1.00 95.36           O  
ATOM     82  CG  LEU A   5      28.417   6.666 -36.042  1.00 95.36           C  
ATOM     83  HG  LEU A   5      29.188   7.294 -35.596  1.00 95.36           H  
ATOM     84  CD1 LEU A   5      28.743   6.506 -37.527  1.00 95.36           C  
ATOM     85 HD11 LEU A   5      29.721   6.040 -37.647  1.00 95.36           H  
ATOM     86 HD12 LEU A   5      28.753   7.484 -38.008  1.00 95.36           H  
ATOM     87 HD13 LEU A   5      27.988   5.883 -38.007  1.00 95.36           H  
ATOM     88  CD2 LEU A   5      27.062   7.364 -35.914  1.00 95.36           C  
ATOM     89 HD21 LEU A   5      26.816   7.527 -34.865  1.00 95.36           H  
ATOM     90 HD22 LEU A   5      26.279   6.759 -36.372  1.00 95.36           H  
ATOM     91 HD23 LEU A   5      27.097   8.333 -36.413  1.00 95.36           H  
ATOM     92  N   PHE A   6      28.846   3.049 -33.133  1.00 96.27           N  
ATOM     93  H   PHE A   6      29.721   3.106 -33.634  1.00 96.27           H  
ATOM     94  CA  PHE A   6      28.501   1.793 -32.473  1.00 96.27           C  
ATOM     95  HA  PHE A   6      27.560   1.429 -32.884  1.00 96.27           H  
ATOM     96  C   PHE A   6      28.296   1.954 -30.957  1.00 96.27           C  
ATOM     97  CB  PHE A   6      29.597   0.774 -32.794  1.00 96.27           C  
ATOM     98  HB2 PHE A   6      30.551   1.134 -32.411  1.00 96.27           H  
ATOM     99  HB3 PHE A   6      29.689   0.685 -33.876  1.00 96.27           H  
ATOM    100  O   PHE A   6      27.302   1.471 -30.414  1.00 96.27           O  
ATOM    101  CG  PHE A   6      29.321  -0.598 -32.228  1.00 96.27           C  
ATOM    102  CD1 PHE A   6      30.044  -1.065 -31.115  1.00 96.27           C  
ATOM    103  HD1 PHE A   6      30.789  -0.439 -30.646  1.00 96.27           H  
ATOM    104  CD2 PHE A   6      28.335  -1.409 -32.820  1.00 96.27           C  
ATOM    105  HD2 PHE A   6      27.769  -1.049 -33.665  1.00 96.27           H  
ATOM    106  CE1 PHE A   6      29.807  -2.359 -30.622  1.00 96.27           C  
ATOM    107  HE1 PHE A   6      30.369  -2.727 -29.776  1.00 96.27           H  
ATOM    108  CE2 PHE A   6      28.086  -2.695 -32.313  1.00 96.27           C  
ATOM    109  HE2 PHE A   6      27.330  -3.319 -32.765  1.00 96.27           H  
ATOM    110  CZ  PHE A   6      28.833  -3.175 -31.224  1.00 96.27           C  
ATOM    111  HZ  PHE A   6      28.649  -4.168 -30.842  1.00 96.27           H  
ATOM    112  N   LEU A   7      29.187   2.684 -30.275  1.00 95.99           N  
ATOM    113  H   LEU A   7      29.983   3.062 -30.769  1.00 95.99           H  
ATOM    114  CA  LEU A   7      29.063   2.945 -28.836  1.00 95.99           C  
ATOM    115  HA  LEU A   7      28.954   1.993 -28.316  1.00 95.99           H  
ATOM    116  C   LEU A   7      27.808   3.758 -28.492  1.00 95.99           C  
ATOM    117  CB  LEU A   7      30.324   3.663 -28.325  1.00 95.99           C  
ATOM    118  HB2 LEU A   7      30.506   4.535 -28.954  1.00 95.99           H  
ATOM    119  HB3 LEU A   7      30.131   4.022 -27.314  1.00 95.99           H  
ATOM    120  O   LEU A   7      27.157   3.465 -27.491  1.00 95.99           O  
ATOM    121  CG  LEU A   7      31.594   2.794 -28.290  1.00 95.99           C  
ATOM    122  HG  LEU A   7      31.784   2.367 -29.274  1.00 95.99           H  
ATOM    123  CD1 LEU A   7      32.788   3.665 -27.897  1.00 95.99           C  
ATOM    124 HD11 LEU A   7      33.696   3.063 -27.887  1.00 95.99           H  
ATOM    125 HD12 LEU A   7      32.630   4.091 -26.906  1.00 95.99           H  
ATOM    126 HD13 LEU A   7      32.907   4.471 -28.621  1.00 95.99           H  
ATOM    127  CD2 LEU A   7      31.488   1.638 -27.293  1.00 95.99           C  
ATOM    128 HD21 LEU A   7      30.717   0.935 -27.609  1.00 95.99           H  
ATOM    129 HD22 LEU A   7      32.436   1.103 -27.247  1.00 95.99           H  
ATOM    130 HD23 LEU A   7      31.245   2.020 -26.301  1.00 95.99           H  
ATOM    131  N   ILE A   8      27.435   4.732 -29.328  1.00 96.14           N  
ATOM    132  H   ILE A   8      28.027   4.935 -30.121  1.00 96.14           H  
ATOM    133  CA  ILE A   8      26.212   5.527 -29.139  1.00 96.14           C  
ATOM    134  HA  ILE A   8      26.222   5.950 -28.135  1.00 96.14           H  
ATOM    135  C   ILE A   8      24.966   4.639 -29.228  1.00 96.14           C  
ATOM    136  CB  ILE A   8      26.164   6.696 -30.151  1.00 96.14           C  
ATOM    137  HB  ILE A   8      26.345   6.298 -31.150  1.00 96.14           H  
ATOM    138  O   ILE A   8      24.077   4.757 -28.386  1.00 96.14           O  
ATOM    139  CG1 ILE A   8      27.268   7.726 -29.815  1.00 96.14           C  
ATOM    140 HG12 ILE A   8      27.008   8.247 -28.894  1.00 96.14           H  
ATOM    141 HG13 ILE A   8      28.213   7.211 -29.641  1.00 96.14           H  
ATOM    142  CG2 ILE A   8      24.786   7.387 -30.152  1.00 96.14           C  
ATOM    143 HG21 ILE A   8      24.007   6.698 -30.479  1.00 96.14           H  
ATOM    144 HG22 ILE A   8      24.774   8.229 -30.845  1.00 96.14           H  
ATOM    145 HG23 ILE A   8      24.545   7.747 -29.151  1.00 96.14           H  
ATOM    146  CD1 ILE A   8      27.508   8.760 -30.922  1.00 96.14           C  
ATOM    147 HD11 ILE A   8      26.643   9.413 -31.037  1.00 96.14           H  
ATOM    148 HD12 ILE A   8      28.368   9.375 -30.655  1.00 96.14           H  
ATOM    149 HD13 ILE A   8      27.715   8.254 -31.864  1.00 96.14           H  
ATOM    150  N   ILE A   9      24.913   3.717 -30.196  1.00 96.36           N  
ATOM    151  H   ILE A   9      25.673   3.672 -30.860  1.00 96.36           H  
ATOM    152  CA  ILE A   9      23.784   2.786 -30.349  1.00 96.36           C  
ATOM    153  HA  ILE A   9      22.863   3.366 -30.413  1.00 96.36           H  
ATOM    154  C   ILE A   9      23.651   1.889 -29.113  1.00 96.36           C  
ATOM    155  CB  ILE A   9      23.925   1.967 -31.653  1.00 96.36           C  
ATOM    156  HB  ILE A   9      24.922   1.525 -31.680  1.00 96.36           H  
ATOM    157  O   ILE A   9      22.559   1.774 -28.559  1.00 96.36           O  
ATOM    158  CG1 ILE A   9      23.755   2.896 -32.877  1.00 96.36           C  
ATOM    159 HG12 ILE A   9      22.715   3.213 -32.951  1.00 96.36           H  
ATOM    160 HG13 ILE A   9      24.360   3.794 -32.746  1.00 96.36           H  
ATOM    161  CG2 ILE A   9      22.890   0.825 -31.712  1.00 96.36           C  
ATOM    162 HG21 ILE A   9      21.880   1.227 -31.633  1.00 96.36           H  
ATOM    163 HG22 ILE A   9      23.051   0.111 -30.904  1.00 96.36           H  
ATOM    164 HG23 ILE A   9      22.981   0.270 -32.646  1.00 96.36           H  
ATOM    165  CD1 ILE A   9      24.177   2.255 -34.206  1.00 96.36           C  
ATOM    166 HD11 ILE A   9      23.506   1.438 -34.471  1.00 96.36           H  
ATOM    167 HD12 ILE A   9      25.198   1.883 -34.130  1.00 96.36           H  
ATOM    168 HD13 ILE A   9      24.133   3.006 -34.995  1.00 96.36           H  
ATOM    169  N   ILE A  10      24.755   1.304 -28.634  1.00 95.45           N  
ATOM    170  H   ILE A  10      25.623   1.431 -29.134  1.00 95.45           H  
ATOM    171  CA  ILE A  10      24.742   0.473 -27.419  1.00 95.45           C  
ATOM    172  HA  ILE A  10      24.008  -0.323 -27.549  1.00 95.45           H  
ATOM    173  C   ILE A  10      24.292   1.285 -26.204  1.00 95.45           C  
ATOM    174  CB  ILE A  10      26.127  -0.170 -27.179  1.00 95.45           C  
ATOM    175  HB  ILE A  10      26.896   0.595 -27.285  1.00 95.45           H  
ATOM    176  O   ILE A  10      23.469   0.818 -25.414  1.00 95.45           O  
ATOM    177  CG1 ILE A  10      26.352  -1.259 -28.248  1.00 95.45           C  
ATOM    178 HG12 ILE A  10      26.301  -0.810 -29.240  1.00 95.45           H  
ATOM    179 HG13 ILE A  10      25.557  -2.000 -28.176  1.00 95.45           H  
ATOM    180  CG2 ILE A  10      26.241  -0.769 -25.758  1.00 95.45           C  
ATOM    181 HG21 ILE A  10      27.235  -1.183 -25.591  1.00 95.45           H  
ATOM    182 HG22 ILE A  10      26.106  -0.002 -24.996  1.00 95.45           H  
ATOM    183 HG23 ILE A  10      25.493  -1.550 -25.620  1.00 95.45           H  
ATOM    184  CD1 ILE A  10      27.694  -1.985 -28.136  1.00 95.45           C  
ATOM    185 HD11 ILE A  10      27.740  -2.735 -28.925  1.00 95.45           H  
ATOM    186 HD12 ILE A  10      28.516  -1.276 -28.240  1.00 95.45           H  
ATOM    187 HD13 ILE A  10      27.779  -2.521 -27.191  1.00 95.45           H  
ATOM    188  N   HIS A  11      24.822   2.499 -26.047  1.00 91.83           N  
ATOM    189  H   HIS A  11      25.501   2.828 -26.719  1.00 91.83           H  
ATOM    190  CA  HIS A  11      24.469   3.369 -24.934  1.00 91.83           C  
ATOM    191  HA  HIS A  11      24.678   2.846 -24.001  1.00 91.83           H  
ATOM    192  C   HIS A  11      22.974   3.709 -24.942  1.00 91.83           C  
ATOM    193  CB  HIS A  11      25.340   4.627 -24.991  1.00 91.83           C  
ATOM    194  HB2 HIS A  11      26.390   4.337 -24.976  1.00 91.83           H  
ATOM    195  HB3 HIS A  11      25.150   5.165 -25.919  1.00 91.83           H  
ATOM    196  O   HIS A  11      22.306   3.575 -23.916  1.00 91.83           O  
ATOM    197  CG  HIS A  11      25.083   5.545 -23.830  1.00 91.83           C  
ATOM    198  CD2 HIS A  11      24.421   6.742 -23.867  1.00 91.83           C  
ATOM    199  HD2 HIS A  11      23.987   7.205 -24.741  1.00 91.83           H  
ATOM    200  ND1 HIS A  11      25.462   5.328 -22.524  1.00 91.83           N  
ATOM    201  HD1 HIS A  11      26.017   4.556 -22.182  1.00 91.83           H  
ATOM    202  CE1 HIS A  11      25.045   6.374 -21.792  1.00 91.83           C  
ATOM    203  HE1 HIS A  11      25.214   6.510 -20.734  1.00 91.83           H  
ATOM    204  NE2 HIS A  11      24.418   7.263 -22.573  1.00 91.83           N  
ATOM    205  N   TYR A  12      22.432   4.058 -26.110  1.00 95.87           N  
ATOM    206  H   TYR A  12      23.031   4.146 -26.919  1.00 95.87           H  
ATOM    207  CA  TYR A  12      21.011   4.340 -26.275  1.00 95.87           C  
ATOM    208  HA  TYR A  12      20.731   5.125 -25.572  1.00 95.87           H  
ATOM    209  C   TYR A  12      20.142   3.116 -25.956  1.00 95.87           C  
ATOM    210  CB  TYR A  12      20.766   4.859 -27.694  1.00 95.87           C  
ATOM    211  HB2 TYR A  12      21.391   5.735 -27.866  1.00 95.87           H  
ATOM    212  HB3 TYR A  12      21.059   4.097 -28.417  1.00 95.87           H  
ATOM    213  O   TYR A  12      19.217   3.220 -25.153  1.00 95.87           O  
ATOM    214  CG  TYR A  12      19.322   5.244 -27.928  1.00 95.87           C  
ATOM    215  CD1 TYR A  12      18.456   4.366 -28.607  1.00 95.87           C  
ATOM    216  HD1 TYR A  12      18.824   3.422 -28.982  1.00 95.87           H  
ATOM    217  CD2 TYR A  12      18.835   6.463 -27.417  1.00 95.87           C  
ATOM    218  HD2 TYR A  12      19.498   7.129 -26.885  1.00 95.87           H  
ATOM    219  CE1 TYR A  12      17.102   4.709 -28.780  1.00 95.87           C  
ATOM    220  HE1 TYR A  12      16.425   4.039 -29.288  1.00 95.87           H  
ATOM    221  CE2 TYR A  12      17.481   6.809 -27.588  1.00 95.87           C  
ATOM    222  HE2 TYR A  12      17.108   7.742 -27.193  1.00 95.87           H  
ATOM    223  OH  TYR A  12      15.305   6.252 -28.435  1.00 95.87           O  
ATOM    224  HH  TYR A  12      15.098   7.113 -28.062  1.00 95.87           H  
ATOM    225  CZ  TYR A  12      16.613   5.928 -28.270  1.00 95.87           C  
ATOM    226  N   MET A  13      20.483   1.934 -26.489  1.00 93.73           N  
ATOM    227  H   MET A  13      21.260   1.901 -27.133  1.00 93.73           H  
ATOM    228  CA  MET A  13      19.759   0.692 -26.187  1.00 93.73           C  
ATOM    229  HA  MET A  13      18.721   0.805 -26.498  1.00 93.73           H  
ATOM    230  C   MET A  13      19.746   0.378 -24.687  1.00 93.73           C  
ATOM    231  CB  MET A  13      20.379  -0.497 -26.932  1.00 93.73           C  
ATOM    232  HB2 MET A  13      21.461  -0.497 -26.802  1.00 93.73           H  
ATOM    233  HB3 MET A  13      19.985  -1.413 -26.493  1.00 93.73           H  
ATOM    234  O   MET A  13      18.704  -0.007 -24.154  1.00 93.73           O  
ATOM    235  CG  MET A  13      20.045  -0.502 -28.425  1.00 93.73           C  
ATOM    236  HG2 MET A  13      20.492   0.376 -28.892  1.00 93.73           H  
ATOM    237  HG3 MET A  13      18.964  -0.433 -28.549  1.00 93.73           H  
ATOM    238  SD  MET A  13      20.632  -1.979 -29.302  1.00 93.73           S  
ATOM    239  CE  MET A  13      19.518  -3.241 -28.619  1.00 93.73           C  
ATOM    240  HE1 MET A  13      18.483  -2.938 -28.773  1.00 93.73           H  
ATOM    241  HE2 MET A  13      19.694  -4.188 -29.130  1.00 93.73           H  
ATOM    242  HE3 MET A  13      19.707  -3.373 -27.554  1.00 93.73           H  
ATOM    243  N   LYS A  14      20.877   0.571 -23.992  1.00 92.63           N  
ATOM    244  H   LYS A  14      21.697   0.879 -24.494  1.00 92.63           H  
ATOM    245  CA  LYS A  14      20.962   0.373 -22.538  1.00 92.63           C  
ATOM    246  HA  LYS A  14      20.675  -0.655 -22.314  1.00 92.63           H  
ATOM    247  C   LYS A  14      19.961   1.269 -21.806  1.00 92.63           C  
ATOM    248  CB  LYS A  14      22.407   0.603 -22.058  1.00 92.63           C  
ATOM    249  HB2 LYS A  14      23.076  -0.049 -22.621  1.00 92.63           H  
ATOM    250  HB3 LYS A  14      22.692   1.637 -22.253  1.00 92.63           H  
ATOM    251  O   LYS A  14      19.237   0.774 -20.947  1.00 92.63           O  
ATOM    252  CG  LYS A  14      22.571   0.311 -20.556  1.00 92.63           C  
ATOM    253  HG2 LYS A  14      21.882   0.939 -19.991  1.00 92.63           H  
ATOM    254  HG3 LYS A  14      22.327  -0.733 -20.364  1.00 92.63           H  
ATOM    255  CD  LYS A  14      23.995   0.603 -20.060  1.00 92.63           C  
ATOM    256  HD2 LYS A  14      24.699  -0.058 -20.565  1.00 92.63           H  
ATOM    257  HD3 LYS A  14      24.242   1.639 -20.292  1.00 92.63           H  
ATOM    258  CE  LYS A  14      24.063   0.387 -18.539  1.00 92.63           C  
ATOM    259  HE2 LYS A  14      23.264   0.966 -18.077  1.00 92.63           H  
ATOM    260  HE3 LYS A  14      23.869  -0.665 -18.327  1.00 92.63           H  
ATOM    261  NZ  LYS A  14      25.370   0.798 -17.959  1.00 92.63           N  
ATOM    262  HZ1 LYS A  14      25.534   1.782 -18.117  1.00 92.63           H  
ATOM    263  HZ2 LYS A  14      26.133   0.268 -18.355  1.00 92.63           H  
ATOM    264  HZ3 LYS A  14      25.370   0.662 -16.958  1.00 92.63           H  
ATOM    265  N   ILE A  15      19.888   2.552 -22.161  1.00 92.34           N  
ATOM    266  H   ILE A  15      20.492   2.882 -22.901  1.00 92.34           H  
ATOM    267  CA  ILE A  15      18.942   3.498 -21.551  1.00 92.34           C  
ATOM    268  HA  ILE A  15      19.074   3.475 -20.470  1.00 92.34           H  
ATOM    269  C   ILE A  15      17.498   3.065 -21.822  1.00 92.34           C  
ATOM    270  CB  ILE A  15      19.218   4.941 -22.030  1.00 92.34           C  
ATOM    271  HB  ILE A  15      19.242   4.956 -23.120  1.00 92.34           H  
ATOM    272  O   ILE A  15      16.716   2.955 -20.881  1.00 92.34           O  
ATOM    273  CG1 ILE A  15      20.586   5.410 -21.489  1.00 92.34           C  
ATOM    274 HG12 ILE A  15      21.346   4.654 -21.686  1.00 92.34           H  
ATOM    275 HG13 ILE A  15      20.519   5.535 -20.408  1.00 92.34           H  
ATOM    276  CG2 ILE A  15      18.105   5.897 -21.552  1.00 92.34           C  
ATOM    277 HG21 ILE A  15      18.302   6.920 -21.874  1.00 92.34           H  
ATOM    278 HG22 ILE A  15      17.141   5.617 -21.977  1.00 92.34           H  
ATOM    279 HG23 ILE A  15      18.028   5.874 -20.465  1.00 92.34           H  
ATOM    280  CD1 ILE A  15      21.082   6.721 -22.107  1.00 92.34           C  
ATOM    281 HD11 ILE A  15      22.025   6.990 -21.631  1.00 92.34           H  
ATOM    282 HD12 ILE A  15      20.381   7.536 -21.928  1.00 92.34           H  
ATOM    283 HD13 ILE A  15      21.236   6.593 -23.178  1.00 92.34           H  
ATOM    284  N   THR A  16      17.152   2.747 -23.073  1.00 92.17           N  
ATOM    285  H   THR A  16      17.823   2.876 -23.816  1.00 92.17           H  
ATOM    286  CA  THR A  16      15.786   2.337 -23.437  1.00 92.17           C  
ATOM    287  HA  THR A  16      15.104   3.149 -23.184  1.00 92.17           H  
ATOM    288  C   THR A  16      15.329   1.102 -22.661  1.00 92.17           C  
ATOM    289  CB  THR A  16      15.686   2.061 -24.943  1.00 92.17           C  
ATOM    290  HB  THR A  16      16.321   1.211 -25.196  1.00 92.17           H  
ATOM    291  O   THR A  16      14.221   1.091 -22.127  1.00 92.17           O  
ATOM    292  CG2 THR A  16      14.259   1.769 -25.400  1.00 92.17           C  
ATOM    293 HG21 THR A  16      13.586   2.562 -25.072  1.00 92.17           H  
ATOM    294 HG22 THR A  16      13.924   0.818 -24.986  1.00 92.17           H  
ATOM    295 HG23 THR A  16      14.232   1.698 -26.487  1.00 92.17           H  
ATOM    296  OG1 THR A  16      16.124   3.174 -25.681  1.00 92.17           O  
ATOM    297  HG1 THR A  16      15.515   3.902 -25.541  1.00 92.17           H  
ATOM    298  N   ILE A  17      16.182   0.077 -22.547  1.00 94.44           N  
ATOM    299  H   ILE A  17      17.082   0.147 -22.998  1.00 94.44           H  
ATOM    300  CA  ILE A  17      15.862  -1.146 -21.794  1.00 94.44           C  
ATOM    301  HA  ILE A  17      14.935  -1.565 -22.184  1.00 94.44           H  
ATOM    302  C   ILE A  17      15.612  -0.822 -20.316  1.00 94.44           C  
ATOM    303  CB  ILE A  17      16.985  -2.195 -21.979  1.00 94.44           C  
ATOM    304  HB  ILE A  17      17.942  -1.715 -21.772  1.00 94.44           H  
ATOM    305  O   ILE A  17      14.631  -1.293 -19.738  1.00 94.44           O  
ATOM    306  CG1 ILE A  17      16.989  -2.717 -23.436  1.00 94.44           C  
ATOM    307 HG12 ILE A  17      16.917  -1.878 -24.128  1.00 94.44           H  
ATOM    308 HG13 ILE A  17      16.114  -3.346 -23.598  1.00 94.44           H  
ATOM    309  CG2 ILE A  17      16.817  -3.376 -21.002  1.00 94.44           C  
ATOM    310 HG21 ILE A  17      16.916  -3.040 -19.970  1.00 94.44           H  
ATOM    311 HG22 ILE A  17      15.838  -3.837 -21.135  1.00 94.44           H  
ATOM    312 HG23 ILE A  17      17.590  -4.127 -21.169  1.00 94.44           H  
ATOM    313  CD1 ILE A  17      18.250  -3.508 -23.809  1.00 94.44           C  
ATOM    314 HD11 ILE A  17      18.293  -4.450 -23.261  1.00 94.44           H  
ATOM    315 HD12 ILE A  17      19.139  -2.916 -23.591  1.00 94.44           H  
ATOM    316 HD13 ILE A  17      18.230  -3.731 -24.876  1.00 94.44           H  
ATOM    317  N   LEU A  18      16.460   0.013 -19.709  1.00 89.98           N  
ATOM    318  H   LEU A  18      17.221   0.405 -20.244  1.00 89.98           H  
ATOM    319  CA  LEU A  18      16.313   0.413 -18.309  1.00 89.98           C  
ATOM    320  HA  LEU A  18      16.244  -0.483 -17.692  1.00 89.98           H  
ATOM    321  C   LEU A  18      15.014   1.189 -18.067  1.00 89.98           C  
ATOM    322  CB  LEU A  18      17.544   1.230 -17.889  1.00 89.98           C  
ATOM    323  HB2 LEU A  18      17.343   1.704 -16.928  1.00 89.98           H  
ATOM    324  HB3 LEU A  18      17.709   2.024 -18.618  1.00 89.98           H  
ATOM    325  O   LEU A  18      14.294   0.888 -17.114  1.00 89.98           O  
ATOM    326  CG  LEU A  18      18.823   0.385 -17.761  1.00 89.98           C  
ATOM    327  HG  LEU A  18      19.001  -0.172 -18.681  1.00 89.98           H  
ATOM    328  CD1 LEU A  18      20.022   1.312 -17.543  1.00 89.98           C  
ATOM    329 HD11 LEU A  18      20.177   1.903 -18.445  1.00 89.98           H  
ATOM    330 HD12 LEU A  18      20.917   0.725 -17.337  1.00 89.98           H  
ATOM    331 HD13 LEU A  18      19.830   1.998 -16.718  1.00 89.98           H  
ATOM    332  CD2 LEU A  18      18.699  -0.651 -16.641  1.00 89.98           C  
ATOM    333 HD21 LEU A  18      18.217  -0.211 -15.768  1.00 89.98           H  
ATOM    334 HD22 LEU A  18      19.681  -1.040 -16.373  1.00 89.98           H  
ATOM    335 HD23 LEU A  18      18.088  -1.486 -16.985  1.00 89.98           H  
ATOM    336  N   THR A  19      14.668   2.127 -18.950  1.00 90.76           N  
ATOM    337  H   THR A  19      15.317   2.366 -19.686  1.00 90.76           H  
ATOM    338  CA  THR A  19      13.414   2.884 -18.859  1.00 90.76           C  
ATOM    339  HA  THR A  19      13.362   3.355 -17.877  1.00 90.76           H  
ATOM    340  C   THR A  19      12.187   1.979 -18.992  1.00 90.76           C  
ATOM    341  CB  THR A  19      13.378   3.989 -19.923  1.00 90.76           C  
ATOM    342  HB  THR A  19      13.408   3.540 -20.916  1.00 90.76           H  
ATOM    343  O   THR A  19      11.233   2.133 -18.230  1.00 90.76           O  
ATOM    344  CG2 THR A  19      12.139   4.875 -19.815  1.00 90.76           C  
ATOM    345 HG21 THR A  19      11.250   4.303 -20.080  1.00 90.76           H  
ATOM    346 HG22 THR A  19      12.035   5.256 -18.799  1.00 90.76           H  
ATOM    347 HG23 THR A  19      12.229   5.712 -20.508  1.00 90.76           H  
ATOM    348  OG1 THR A  19      14.490   4.839 -19.777  1.00 90.76           O  
ATOM    349  HG1 THR A  19      14.522   5.137 -18.865  1.00 90.76           H  
ATOM    350  N   ILE A  20      12.203   0.992 -19.896  1.00 94.69           N  
ATOM    351  H   ILE A  20      13.005   0.906 -20.504  1.00 94.69           H  
ATOM    352  CA  ILE A  20      11.095   0.031 -20.043  1.00 94.69           C  
ATOM    353  HA  ILE A  20      10.172   0.588 -20.202  1.00 94.69           H  
ATOM    354  C   ILE A  20      10.899  -0.778 -18.753  1.00 94.69           C  
ATOM    355  CB  ILE A  20      11.323  -0.880 -21.272  1.00 94.69           C  
ATOM    356  HB  ILE A  20      12.341  -1.269 -21.233  1.00 94.69           H  
ATOM    357  O   ILE A  20       9.771  -0.902 -18.272  1.00 94.69           O  
ATOM    358  CG1 ILE A  20      11.148  -0.060 -22.571  1.00 94.69           C  
ATOM    359 HG12 ILE A  20      11.694   0.880 -22.490  1.00 94.69           H  
ATOM    360 HG13 ILE A  20      10.095   0.189 -22.704  1.00 94.69           H  
ATOM    361  CG2 ILE A  20      10.350  -2.077 -21.276  1.00 94.69           C  
ATOM    362 HG21 ILE A  20      10.530  -2.725 -20.418  1.00 94.69           H  
ATOM    363 HG22 ILE A  20      10.494  -2.687 -22.168  1.00 94.69           H  
ATOM    364 HG23 ILE A  20       9.320  -1.723 -21.248  1.00 94.69           H  
ATOM    365  CD1 ILE A  20      11.654  -0.778 -23.829  1.00 94.69           C  
ATOM    366 HD11 ILE A  20      12.691  -1.084 -23.690  1.00 94.69           H  
ATOM    367 HD12 ILE A  20      11.040  -1.651 -24.050  1.00 94.69           H  
ATOM    368 HD13 ILE A  20      11.596  -0.096 -24.677  1.00 94.69           H  
ATOM    369  N   ILE A  21      11.983  -1.286 -18.157  1.00 90.71           N  
ATOM    370  H   ILE A  21      12.881  -1.149 -18.600  1.00 90.71           H  
ATOM    371  CA  ILE A  21      11.924  -2.030 -16.889  1.00 90.71           C  
ATOM    372  HA  ILE A  21      11.231  -2.863 -17.007  1.00 90.71           H  
ATOM    373  C   ILE A  21      11.362  -1.144 -15.769  1.00 90.71           C  
ATOM    374  CB  ILE A  21      13.317  -2.605 -16.535  1.00 90.71           C  
ATOM    375  HB  ILE A  21      14.049  -1.800 -16.597  1.00 90.71           H  
ATOM    376  O   ILE A  21      10.504  -1.591 -15.008  1.00 90.71           O  
ATOM    377  CG1 ILE A  21      13.704  -3.712 -17.544  1.00 90.71           C  
ATOM    378 HG12 ILE A  21      13.082  -4.591 -17.375  1.00 90.71           H  
ATOM    379 HG13 ILE A  21      13.513  -3.368 -18.560  1.00 90.71           H  
ATOM    380  CG2 ILE A  21      13.345  -3.171 -15.100  1.00 90.71           C  
ATOM    381 HG21 ILE A  21      13.158  -2.383 -14.370  1.00 90.71           H  
ATOM    382 HG22 ILE A  21      14.326  -3.588 -14.872  1.00 90.71           H  
ATOM    383 HG23 ILE A  21      12.590  -3.949 -14.988  1.00 90.71           H  
ATOM    384  CD1 ILE A  21      15.180  -4.126 -17.476  1.00 90.71           C  
ATOM    385 HD11 ILE A  21      15.403  -4.621 -16.531  1.00 90.71           H  
ATOM    386 HD12 ILE A  21      15.816  -3.247 -17.589  1.00 90.71           H  
ATOM    387 HD13 ILE A  21      15.394  -4.821 -18.287  1.00 90.71           H  
ATOM    388  N   GLN A  22      11.788   0.119 -15.683  1.00 82.91           N  
ATOM    389  H   GLN A  22      12.496   0.434 -16.331  1.00 82.91           H  
ATOM    390  CA  GLN A  22      11.279   1.064 -14.685  1.00 82.91           C  
ATOM    391  HA  GLN A  22      11.435   0.648 -13.690  1.00 82.91           H  
ATOM    392  C   GLN A  22       9.777   1.316 -14.837  1.00 82.91           C  
ATOM    393  CB  GLN A  22      12.035   2.392 -14.796  1.00 82.91           C  
ATOM    394  HB2 GLN A  22      11.489   3.158 -14.245  1.00 82.91           H  
ATOM    395  HB3 GLN A  22      12.074   2.692 -15.843  1.00 82.91           H  
ATOM    396  O   GLN A  22       9.046   1.245 -13.849  1.00 82.91           O  
ATOM    397  CG  GLN A  22      13.455   2.322 -14.222  1.00 82.91           C  
ATOM    398  HG2 GLN A  22      13.393   2.143 -13.149  1.00 82.91           H  
ATOM    399  HG3 GLN A  22      14.010   1.497 -14.669  1.00 82.91           H  
ATOM    400  CD  GLN A  22      14.234   3.612 -14.466  1.00 82.91           C  
ATOM    401  NE2 GLN A  22      15.238   3.899 -13.667  1.00 82.91           N  
ATOM    402 HE21 GLN A  22      15.511   3.283 -12.915  1.00 82.91           H  
ATOM    403 HE22 GLN A  22      15.747   4.742 -13.893  1.00 82.91           H  
ATOM    404  OE1 GLN A  22      13.964   4.387 -15.368  1.00 82.91           O  
ATOM    405  N   ILE A  23       9.301   1.564 -16.060  1.00 90.38           N  
ATOM    406  H   ILE A  23       9.955   1.622 -16.828  1.00 90.38           H  
ATOM    407  CA  ILE A  23       7.873   1.771 -16.335  1.00 90.38           C  
ATOM    408  HA  ILE A  23       7.512   2.591 -15.714  1.00 90.38           H  
ATOM    409  C   ILE A  23       7.068   0.527 -15.948  1.00 90.38           C  
ATOM    410  CB  ILE A  23       7.656   2.155 -17.817  1.00 90.38           C  
ATOM    411  HB  ILE A  23       8.183   1.436 -18.444  1.00 90.38           H  
ATOM    412  O   ILE A  23       6.025   0.646 -15.299  1.00 90.38           O  
ATOM    413  CG1 ILE A  23       8.225   3.568 -18.083  1.00 90.38           C  
ATOM    414 HG12 ILE A  23       7.597   4.310 -17.589  1.00 90.38           H  
ATOM    415 HG13 ILE A  23       9.224   3.651 -17.655  1.00 90.38           H  
ATOM    416  CG2 ILE A  23       6.158   2.116 -18.183  1.00 90.38           C  
ATOM    417 HG21 ILE A  23       5.762   1.104 -18.095  1.00 90.38           H  
ATOM    418 HG22 ILE A  23       6.007   2.422 -19.218  1.00 90.38           H  
ATOM    419 HG23 ILE A  23       5.593   2.779 -17.530  1.00 90.38           H  
ATOM    420  CD1 ILE A  23       8.335   3.925 -19.571  1.00 90.38           C  
ATOM    421 HD11 ILE A  23       7.348   4.013 -20.024  1.00 90.38           H  
ATOM    422 HD12 ILE A  23       8.913   3.163 -20.095  1.00 90.38           H  
ATOM    423 HD13 ILE A  23       8.843   4.884 -19.670  1.00 90.38           H  
ATOM    424  N   LEU A  24       7.561  -0.667 -16.294  1.00 90.09           N  
ATOM    425  H   LEU A  24       8.408  -0.696 -16.844  1.00 90.09           H  
ATOM    426  CA  LEU A  24       6.913  -1.930 -15.946  1.00 90.09           C  
ATOM    427  HA  LEU A  24       5.905  -1.920 -16.359  1.00 90.09           H  
ATOM    428  C   LEU A  24       6.794  -2.090 -14.425  1.00 90.09           C  
ATOM    429  CB  LEU A  24       7.711  -3.082 -16.585  1.00 90.09           C  
ATOM    430  HB2 LEU A  24       8.731  -3.058 -16.202  1.00 90.09           H  
ATOM    431  HB3 LEU A  24       7.757  -2.925 -17.662  1.00 90.09           H  
ATOM    432  O   LEU A  24       5.712  -2.358 -13.907  1.00 90.09           O  
ATOM    433  CG  LEU A  24       7.120  -4.475 -16.306  1.00 90.09           C  
ATOM    434  HG  LEU A  24       7.038  -4.624 -15.230  1.00 90.09           H  
ATOM    435  CD1 LEU A  24       5.739  -4.648 -16.941  1.00 90.09           C  
ATOM    436 HD11 LEU A  24       5.394  -5.672 -16.796  1.00 90.09           H  
ATOM    437 HD12 LEU A  24       5.786  -4.436 -18.009  1.00 90.09           H  
ATOM    438 HD13 LEU A  24       5.020  -3.979 -16.467  1.00 90.09           H  
ATOM    439  CD2 LEU A  24       8.050  -5.556 -16.851  1.00 90.09           C  
ATOM    440 HD21 LEU A  24       9.030  -5.470 -16.382  1.00 90.09           H  
ATOM    441 HD22 LEU A  24       7.640  -6.541 -16.629  1.00 90.09           H  
ATOM    442 HD23 LEU A  24       8.158  -5.448 -17.931  1.00 90.09           H  
ATOM    443  N   VAL A  25       7.891  -1.868 -13.704  1.00 88.05           N  
ATOM    444  H   VAL A  25       8.742  -1.645 -14.199  1.00 88.05           H  
ATOM    445  CA  VAL A  25       7.940  -1.948 -12.242  1.00 88.05           C  
ATOM    446  HA  VAL A  25       7.618  -2.942 -11.930  1.00 88.05           H  
ATOM    447  C   VAL A  25       6.985  -0.946 -11.583  1.00 88.05           C  
ATOM    448  CB  VAL A  25       9.394  -1.742 -11.787  1.00 88.05           C  
ATOM    449  HB  VAL A  25       9.839  -0.905 -12.327  1.00 88.05           H  
ATOM    450  O   VAL A  25       6.227  -1.316 -10.681  1.00 88.05           O  
ATOM    451  CG1 VAL A  25       9.466  -1.433 -10.301  1.00 88.05           C  
ATOM    452 HG11 VAL A  25       8.816  -2.134  -9.776  1.00 88.05           H  
ATOM    453 HG12 VAL A  25       9.131  -0.414 -10.107  1.00 88.05           H  
ATOM    454 HG13 VAL A  25      10.499  -1.521  -9.964  1.00 88.05           H  
ATOM    455  CG2 VAL A  25      10.227  -3.003 -12.053  1.00 88.05           C  
ATOM    456 HG21 VAL A  25       9.862  -3.833 -11.447  1.00 88.05           H  
ATOM    457 HG22 VAL A  25      11.273  -2.814 -11.811  1.00 88.05           H  
ATOM    458 HG23 VAL A  25      10.166  -3.283 -13.105  1.00 88.05           H  
ATOM    459  N   ILE A  26       6.977   0.308 -12.040  1.00 89.03           N  
ATOM    460  H   ILE A  26       7.628   0.554 -12.772  1.00 89.03           H  
ATOM    461  CA  ILE A  26       6.077   1.352 -11.532  1.00 89.03           C  
ATOM    462  HA  ILE A  26       6.217   1.448 -10.455  1.00 89.03           H  
ATOM    463  C   ILE A  26       4.619   0.950 -11.760  1.00 89.03           C  
ATOM    464  CB  ILE A  26       6.416   2.708 -12.192  1.00 89.03           C  
ATOM    465  HB  ILE A  26       6.514   2.554 -13.266  1.00 89.03           H  
ATOM    466  O   ILE A  26       3.823   0.983 -10.822  1.00 89.03           O  
ATOM    467  CG1 ILE A  26       7.757   3.240 -11.639  1.00 89.03           C  
ATOM    468 HG12 ILE A  26       7.613   3.607 -10.623  1.00 89.03           H  
ATOM    469 HG13 ILE A  26       8.487   2.432 -11.593  1.00 89.03           H  
ATOM    470  CG2 ILE A  26       5.302   3.746 -11.959  1.00 89.03           C  
ATOM    471 HG21 ILE A  26       4.394   3.453 -12.485  1.00 89.03           H  
ATOM    472 HG22 ILE A  26       5.594   4.719 -12.356  1.00 89.03           H  
ATOM    473 HG23 ILE A  26       5.091   3.845 -10.895  1.00 89.03           H  
ATOM    474  CD1 ILE A  26       8.366   4.360 -12.493  1.00 89.03           C  
ATOM    475 HD11 ILE A  26       8.448   4.035 -13.530  1.00 89.03           H  
ATOM    476 HD12 ILE A  26       9.363   4.594 -12.119  1.00 89.03           H  
ATOM    477 HD13 ILE A  26       7.757   5.263 -12.443  1.00 89.03           H  
ATOM    478  N   THR A  27       4.286   0.504 -12.972  1.00 90.10           N  
ATOM    479  H   THR A  27       4.999   0.492 -13.688  1.00 90.10           H  
ATOM    480  CA  THR A  27       2.927   0.075 -13.334  1.00 90.10           C  
ATOM    481  HA  THR A  27       2.240   0.910 -13.199  1.00 90.10           H  
ATOM    482  C   THR A  27       2.461  -1.063 -12.432  1.00 90.10           C  
ATOM    483  CB  THR A  27       2.863  -0.358 -14.806  1.00 90.10           C  
ATOM    484  HB  THR A  27       3.509  -1.221 -14.967  1.00 90.10           H  
ATOM    485  O   THR A  27       1.416  -0.962 -11.795  1.00 90.10           O  
ATOM    486  CG2 THR A  27       1.442  -0.712 -15.242  1.00 90.10           C  
ATOM    487 HG21 THR A  27       1.070  -1.573 -14.688  1.00 90.10           H  
ATOM    488 HG22 THR A  27       1.445  -0.957 -16.304  1.00 90.10           H  
ATOM    489 HG23 THR A  27       0.778   0.136 -15.075  1.00 90.10           H  
ATOM    490  OG1 THR A  27       3.296   0.701 -15.627  1.00 90.10           O  
ATOM    491  HG1 THR A  27       4.253   0.750 -15.571  1.00 90.10           H  
ATOM    492  N   ILE A  28       3.280  -2.106 -12.285  1.00 88.85           N  
ATOM    493  H   ILE A  28       4.140  -2.110 -12.814  1.00 88.85           H  
ATOM    494  CA  ILE A  28       2.998  -3.256 -11.422  1.00 88.85           C  
ATOM    495  HA  ILE A  28       2.083  -3.738 -11.766  1.00 88.85           H  
ATOM    496  C   ILE A  28       2.762  -2.824  -9.964  1.00 88.85           C  
ATOM    497  CB  ILE A  28       4.174  -4.248 -11.569  1.00 88.85           C  
ATOM    498  HB  ILE A  28       5.113  -3.698 -11.515  1.00 88.85           H  
ATOM    499  O   ILE A  28       1.863  -3.342  -9.291  1.00 88.85           O  
ATOM    500  CG1 ILE A  28       4.097  -4.988 -12.924  1.00 88.85           C  
ATOM    501 HG12 ILE A  28       4.019  -4.260 -13.731  1.00 88.85           H  
ATOM    502 HG13 ILE A  28       3.196  -5.601 -12.955  1.00 88.85           H  
ATOM    503  CG2 ILE A  28       4.169  -5.276 -10.446  1.00 88.85           C  
ATOM    504 HG21 ILE A  28       3.220  -5.810 -10.489  1.00 88.85           H  
ATOM    505 HG22 ILE A  28       5.003  -5.968 -10.565  1.00 88.85           H  
ATOM    506 HG23 ILE A  28       4.298  -4.781  -9.484  1.00 88.85           H  
ATOM    507  CD1 ILE A  28       5.311  -5.882 -13.215  1.00 88.85           C  
ATOM    508 HD11 ILE A  28       6.233  -5.324 -13.049  1.00 88.85           H  
ATOM    509 HD12 ILE A  28       5.274  -6.204 -14.256  1.00 88.85           H  
ATOM    510 HD13 ILE A  28       5.298  -6.773 -12.588  1.00 88.85           H  
ATOM    511  N   THR A  29       3.553  -1.873  -9.470  1.00 82.92           N  
ATOM    512  H   THR A  29       4.260  -1.485 -10.078  1.00 82.92           H  
ATOM    513  CA  THR A  29       3.440  -1.351  -8.100  1.00 82.92           C  
ATOM    514  HA  THR A  29       3.450  -2.186  -7.400  1.00 82.92           H  
ATOM    515  C   THR A  29       2.135  -0.593  -7.906  1.00 82.92           C  
ATOM    516  CB  THR A  29       4.617  -0.432  -7.764  1.00 82.92           C  
ATOM    517  HB  THR A  29       4.594   0.461  -8.389  1.00 82.92           H  
ATOM    518  O   THR A  29       1.409  -0.866  -6.952  1.00 82.92           O  
ATOM    519  CG2 THR A  29       4.646  -0.016  -6.293  1.00 82.92           C  
ATOM    520 HG21 THR A  29       3.789   0.618  -6.067  1.00 82.92           H  
ATOM    521 HG22 THR A  29       5.558   0.548  -6.098  1.00 82.92           H  
ATOM    522 HG23 THR A  29       4.626  -0.899  -5.654  1.00 82.92           H  
ATOM    523  OG1 THR A  29       5.801  -1.133  -8.012  1.00 82.92           O  
ATOM    524  HG1 THR A  29       5.946  -1.168  -8.960  1.00 82.92           H  
ATOM    525  N   ILE A  30       1.802   0.309  -8.833  1.00 87.97           N  
ATOM    526  H   ILE A  30       2.427   0.451  -9.613  1.00 87.97           H  
ATOM    527  CA  ILE A  30       0.559   1.086  -8.800  1.00 87.97           C  
ATOM    528  HA  ILE A  30       0.506   1.625  -7.854  1.00 87.97           H  
ATOM    529  C   ILE A  30      -0.650   0.151  -8.845  1.00 87.97           C  
ATOM    530  CB  ILE A  30       0.537   2.120  -9.950  1.00 87.97           C  
ATOM    531  HB  ILE A  30       0.791   1.613 -10.881  1.00 87.97           H  
ATOM    532  O   ILE A  30      -1.526   0.259  -7.988  1.00 87.97           O  
ATOM    533  CG1 ILE A  30       1.586   3.224  -9.681  1.00 87.97           C  
ATOM    534 HG12 ILE A  30       1.283   3.810  -8.814  1.00 87.97           H  
ATOM    535 HG13 ILE A  30       2.547   2.767  -9.448  1.00 87.97           H  
ATOM    536  CG2 ILE A  30      -0.863   2.745 -10.111  1.00 87.97           C  
ATOM    537 HG21 ILE A  30      -1.180   3.212  -9.178  1.00 87.97           H  
ATOM    538 HG22 ILE A  30      -1.588   1.987 -10.404  1.00 87.97           H  
ATOM    539 HG23 ILE A  30      -0.861   3.493 -10.904  1.00 87.97           H  
ATOM    540  CD1 ILE A  30       1.804   4.170 -10.868  1.00 87.97           C  
ATOM    541 HD11 ILE A  30       2.012   3.593 -11.769  1.00 87.97           H  
ATOM    542 HD12 ILE A  30       2.654   4.820 -10.659  1.00 87.97           H  
ATOM    543 HD13 ILE A  30       0.928   4.798 -11.029  1.00 87.97           H  
ATOM    544  N   THR A  31      -0.677  -0.802  -9.781  1.00 84.90           N  
ATOM    545  H   THR A  31       0.045  -0.822 -10.487  1.00 84.90           H  
ATOM    546  CA  THR A  31      -1.769  -1.778  -9.890  1.00 84.90           C  
ATOM    547  HA  THR A  31      -2.703  -1.243 -10.061  1.00 84.90           H  
ATOM    548  C   THR A  31      -1.928  -2.571  -8.597  1.00 84.90           C  
ATOM    549  CB  THR A  31      -1.536  -2.735 -11.067  1.00 84.90           C  
ATOM    550  HB  THR A  31      -0.609  -3.286 -10.908  1.00 84.90           H  
ATOM    551  O   THR A  31      -3.037  -2.679  -8.087  1.00 84.90           O  
ATOM    552  CG2 THR A  31      -2.684  -3.723 -11.265  1.00 84.90           C  
ATOM    553 HG21 THR A  31      -2.510  -4.310 -12.167  1.00 84.90           H  
ATOM    554 HG22 THR A  31      -3.631  -3.191 -11.356  1.00 84.90           H  
ATOM    555 HG23 THR A  31      -2.744  -4.406 -10.418  1.00 84.90           H  
ATOM    556  OG1 THR A  31      -1.428  -2.003 -12.263  1.00 84.90           O  
ATOM    557  HG1 THR A  31      -2.314  -1.804 -12.575  1.00 84.90           H  
ATOM    558  N   THR A  32      -0.829  -3.050  -8.007  1.00 83.95           N  
ATOM    559  H   THR A  32       0.064  -2.885  -8.449  1.00 83.95           H  
ATOM    560  CA  THR A  32      -0.884  -3.810  -6.748  1.00 83.95           C  
ATOM    561  HA  THR A  32      -1.555  -4.659  -6.882  1.00 83.95           H  
ATOM    562  C   THR A  32      -1.445  -2.966  -5.600  1.00 83.95           C  
ATOM    563  CB  THR A  32       0.501  -4.348  -6.367  1.00 83.95           C  
ATOM    564  HB  THR A  32       1.171  -3.513  -6.165  1.00 83.95           H  
ATOM    565  O   THR A  32      -2.285  -3.448  -4.845  1.00 83.95           O  
ATOM    566  CG2 THR A  32       0.449  -5.254  -5.136  1.00 83.95           C  
ATOM    567 HG21 THR A  32       1.462  -5.527  -4.838  1.00 83.95           H  
ATOM    568 HG22 THR A  32      -0.007  -4.730  -4.296  1.00 83.95           H  
ATOM    569 HG23 THR A  32      -0.138  -6.147  -5.349  1.00 83.95           H  
ATOM    570  OG1 THR A  32       1.033  -5.122  -7.426  1.00 83.95           O  
ATOM    571  HG1 THR A  32       1.246  -4.505  -8.129  1.00 83.95           H  
ATOM    572  N   ILE A  33      -1.026  -1.702  -5.474  1.00 80.19           N  
ATOM    573  H   ILE A  33      -0.340  -1.350  -6.126  1.00 80.19           H  
ATOM    574  CA  ILE A  33      -1.551  -0.789  -4.448  1.00 80.19           C  
ATOM    575  HA  ILE A  33      -1.440  -1.260  -3.471  1.00 80.19           H  
ATOM    576  C   ILE A  33      -3.054  -0.545  -4.651  1.00 80.19           C  
ATOM    577  CB  ILE A  33      -0.748   0.535  -4.444  1.00 80.19           C  
ATOM    578  HB  ILE A  33      -0.711   0.919  -5.463  1.00 80.19           H  
ATOM    579  O   ILE A  33      -3.804  -0.527  -3.677  1.00 80.19           O  
ATOM    580  CG1 ILE A  33       0.696   0.300  -3.943  1.00 80.19           C  
ATOM    581 HG12 ILE A  33       0.679   0.078  -2.876  1.00 80.19           H  
ATOM    582 HG13 ILE A  33       1.124  -0.568  -4.445  1.00 80.19           H  
ATOM    583  CG2 ILE A  33      -1.423   1.595  -3.553  1.00 80.19           C  
ATOM    584 HG21 ILE A  33      -1.493   1.231  -2.528  1.00 80.19           H  
ATOM    585 HG22 ILE A  33      -0.861   2.529  -3.569  1.00 80.19           H  
ATOM    586 HG23 ILE A  33      -2.426   1.807  -3.923  1.00 80.19           H  
ATOM    587  CD1 ILE A  33       1.634   1.490  -4.192  1.00 80.19           C  
ATOM    588 HD11 ILE A  33       1.344   2.348  -3.586  1.00 80.19           H  
ATOM    589 HD12 ILE A  33       2.649   1.206  -3.917  1.00 80.19           H  
ATOM    590 HD13 ILE A  33       1.615   1.762  -5.247  1.00 80.19           H  
ATOM    591  N   ILE A  34      -3.509  -0.356  -5.895  1.00 83.22           N  
ATOM    592  H   ILE A  34      -2.851  -0.393  -6.660  1.00 83.22           H  
ATOM    593  CA  ILE A  34      -4.934  -0.155  -6.202  1.00 83.22           C  
ATOM    594  HA  ILE A  34      -5.319   0.649  -5.575  1.00 83.22           H  
ATOM    595  C   ILE A  34      -5.742  -1.401  -5.839  1.00 83.22           C  
ATOM    596  CB  ILE A  34      -5.136   0.255  -7.679  1.00 83.22           C  
ATOM    597  HB  ILE A  34      -4.603  -0.452  -8.315  1.00 83.22           H  
ATOM    598  O   ILE A  34      -6.722  -1.283  -5.108  1.00 83.22           O  
ATOM    599  CG1 ILE A  34      -4.561   1.672  -7.909  1.00 83.22           C  
ATOM    600 HG12 ILE A  34      -3.559   1.736  -7.485  1.00 83.22           H  
ATOM    601 HG13 ILE A  34      -5.184   2.404  -7.395  1.00 83.22           H  
ATOM    602  CG2 ILE A  34      -6.629   0.226  -8.066  1.00 83.22           C  
ATOM    603 HG21 ILE A  34      -7.027  -0.787  -8.002  1.00 83.22           H  
ATOM    604 HG22 ILE A  34      -6.769   0.548  -9.098  1.00 83.22           H  
ATOM    605 HG23 ILE A  34      -7.208   0.873  -7.407  1.00 83.22           H  
ATOM    606  CD1 ILE A  34      -4.456   2.059  -9.389  1.00 83.22           C  
ATOM    607 HD11 ILE A  34      -3.923   3.006  -9.476  1.00 83.22           H  
ATOM    608 HD12 ILE A  34      -5.446   2.182  -9.828  1.00 83.22           H  
ATOM    609 HD13 ILE A  34      -3.907   1.291  -9.935  1.00 83.22           H  
ATOM    610  N   THR A  35      -5.318  -2.583  -6.289  1.00 80.72           N  
ATOM    611  H   THR A  35      -4.523  -2.620  -6.912  1.00 80.72           H  
ATOM    612  CA  THR A  35      -6.018  -3.841  -6.002  1.00 80.72           C  
ATOM    613  HA  THR A  35      -7.046  -3.764  -6.358  1.00 80.72           H  
ATOM    614  C   THR A  35      -6.082  -4.122  -4.503  1.00 80.72           C  
ATOM    615  CB  THR A  35      -5.336  -5.009  -6.726  1.00 80.72           C  
ATOM    616  HB  THR A  35      -4.307  -5.099  -6.378  1.00 80.72           H  
ATOM    617  O   THR A  35      -7.136  -4.505  -4.004  1.00 80.72           O  
ATOM    618  CG2 THR A  35      -6.050  -6.343  -6.522  1.00 80.72           C  
ATOM    619 HG21 THR A  35      -7.099  -6.257  -6.806  1.00 80.72           H  
ATOM    620 HG22 THR A  35      -5.988  -6.648  -5.477  1.00 80.72           H  
ATOM    621 HG23 THR A  35      -5.572  -7.110  -7.131  1.00 80.72           H  
ATOM    622  OG1 THR A  35      -5.325  -4.762  -8.113  1.00 80.72           O  
ATOM    623  HG1 THR A  35      -6.237  -4.652  -8.394  1.00 80.72           H  
ATOM    624  N   LEU A  36      -4.997  -3.874  -3.762  1.00 79.02           N  
ATOM    625  H   LEU A  36      -4.144  -3.579  -4.215  1.00 79.02           H  
ATOM    626  CA  LEU A  36      -5.012  -4.020  -2.307  1.00 79.02           C  
ATOM    627  HA  LEU A  36      -5.400  -5.008  -2.061  1.00 79.02           H  
ATOM    628  C   LEU A  36      -5.970  -3.027  -1.650  1.00 79.02           C  
ATOM    629  CB  LEU A  36      -3.591  -3.891  -1.747  1.00 79.02           C  
ATOM    630  HB2 LEU A  36      -3.110  -3.030  -2.211  1.00 79.02           H  
ATOM    631  HB3 LEU A  36      -3.640  -3.711  -0.673  1.00 79.02           H  
ATOM    632  O   LEU A  36      -6.753  -3.441  -0.807  1.00 79.02           O  
ATOM    633  CG  LEU A  36      -2.768  -5.166  -1.996  1.00 79.02           C  
ATOM    634  HG  LEU A  36      -2.876  -5.488  -3.031  1.00 79.02           H  
ATOM    635  CD1 LEU A  36      -1.308  -4.867  -1.736  1.00 79.02           C  
ATOM    636 HD11 LEU A  36      -0.703  -5.721  -2.040  1.00 79.02           H  
ATOM    637 HD12 LEU A  36      -1.177  -4.689  -0.669  1.00 79.02           H  
ATOM    638 HD13 LEU A  36      -1.031  -3.986  -2.315  1.00 79.02           H  
ATOM    639  CD2 LEU A  36      -3.153  -6.313  -1.059  1.00 79.02           C  
ATOM    640 HD21 LEU A  36      -3.071  -6.004  -0.017  1.00 79.02           H  
ATOM    641 HD22 LEU A  36      -4.179  -6.628  -1.247  1.00 79.02           H  
ATOM    642 HD23 LEU A  36      -2.503  -7.171  -1.231  1.00 79.02           H  
ATOM    643  N   ARG A  37      -5.990  -1.752  -2.060  1.00 71.78           N  
ATOM    644  H   ARG A  37      -5.349  -1.465  -2.786  1.00 71.78           H  
ATOM    645  CA  ARG A  37      -6.966  -0.783  -1.529  1.00 71.78           C  
ATOM    646  HA  ARG A  37      -6.894  -0.767  -0.442  1.00 71.78           H  
ATOM    647  C   ARG A  37      -8.409  -1.203  -1.788  1.00 71.78           C  
ATOM    648  CB  ARG A  37      -6.709   0.630  -2.066  1.00 71.78           C  
ATOM    649  HB2 ARG A  37      -7.606   1.228  -1.904  1.00 71.78           H  
ATOM    650  HB3 ARG A  37      -6.502   0.600  -3.136  1.00 71.78           H  
ATOM    651  O   ARG A  37      -9.196  -1.189  -0.853  1.00 71.78           O  
ATOM    652  CG  ARG A  37      -5.550   1.285  -1.307  1.00 71.78           C  
ATOM    653  HG2 ARG A  37      -4.609   0.787  -1.540  1.00 71.78           H  
ATOM    654  HG3 ARG A  37      -5.735   1.182  -0.238  1.00 71.78           H  
ATOM    655  CD  ARG A  37      -5.445   2.782  -1.611  1.00 71.78           C  
ATOM    656  HD2 ARG A  37      -4.816   3.220  -0.836  1.00 71.78           H  
ATOM    657  HD3 ARG A  37      -6.435   3.232  -1.531  1.00 71.78           H  
ATOM    658  NE  ARG A  37      -4.882   3.046  -2.951  1.00 71.78           N  
ATOM    659  HE  ARG A  37      -5.244   2.468  -3.696  1.00 71.78           H  
ATOM    660  NH1 ARG A  37      -3.463   4.755  -2.358  1.00 71.78           N  
ATOM    661 HH11 ARG A  37      -3.784   4.663  -1.405  1.00 71.78           H  
ATOM    662 HH12 ARG A  37      -2.814   5.485  -2.613  1.00 71.78           H  
ATOM    663  NH2 ARG A  37      -3.613   4.142  -4.496  1.00 71.78           N  
ATOM    664 HH21 ARG A  37      -4.033   3.581  -5.223  1.00 71.78           H  
ATOM    665 HH22 ARG A  37      -2.959   4.874  -4.732  1.00 71.78           H  
ATOM    666  CZ  ARG A  37      -3.994   3.974  -3.259  1.00 71.78           C  
ATOM    667  N   GLN A  38      -8.731  -1.645  -3.001  1.00 75.24           N  
ATOM    668  H   GLN A  38      -8.023  -1.637  -3.721  1.00 75.24           H  
ATOM    669  CA  GLN A  38     -10.075  -2.128  -3.332  1.00 75.24           C  
ATOM    670  HA  GLN A  38     -10.803  -1.341  -3.133  1.00 75.24           H  
ATOM    671  C   GLN A  38     -10.471  -3.340  -2.487  1.00 75.24           C  
ATOM    672  CB  GLN A  38     -10.132  -2.511  -4.813  1.00 75.24           C  
ATOM    673  HB2 GLN A  38     -11.051  -3.066  -5.002  1.00 75.24           H  
ATOM    674  HB3 GLN A  38      -9.286  -3.155  -5.054  1.00 75.24           H  
ATOM    675  O   GLN A  38     -11.586  -3.399  -1.975  1.00 75.24           O  
ATOM    676  CG  GLN A  38     -10.125  -1.276  -5.717  1.00 75.24           C  
ATOM    677  HG2 GLN A  38      -9.248  -0.662  -5.516  1.00 75.24           H  
ATOM    678  HG3 GLN A  38     -11.011  -0.680  -5.500  1.00 75.24           H  
ATOM    679  CD  GLN A  38     -10.121  -1.645  -7.195  1.00 75.24           C  
ATOM    680  NE2 GLN A  38     -10.590  -0.764  -8.050  1.00 75.24           N  
ATOM    681 HE21 GLN A  38     -10.618  -1.057  -9.017  1.00 75.24           H  
ATOM    682 HE22 GLN A  38     -11.006   0.092  -7.714  1.00 75.24           H  
ATOM    683  OE1 GLN A  38      -9.683  -2.702  -7.622  1.00 75.24           O  
ATOM    684  N   HIS A  39      -9.554  -4.292  -2.306  1.00 80.46           N  
ATOM    685  H   HIS A  39      -8.659  -4.215  -2.768  1.00 80.46           H  
ATOM    686  CA  HIS A  39      -9.799  -5.442  -1.445  1.00 80.46           C  
ATOM    687  HA  HIS A  39     -10.692  -5.957  -1.800  1.00 80.46           H  
ATOM    688  C   HIS A  39     -10.075  -5.007   0.002  1.00 80.46           C  
ATOM    689  CB  HIS A  39      -8.611  -6.401  -1.542  1.00 80.46           C  
ATOM    690  HB2 HIS A  39      -7.709  -5.904  -1.185  1.00 80.46           H  
ATOM    691  HB3 HIS A  39      -8.457  -6.675  -2.586  1.00 80.46           H  
ATOM    692  O   HIS A  39     -11.065  -5.442   0.588  1.00 80.46           O  
ATOM    693  CG  HIS A  39      -8.823  -7.660  -0.748  1.00 80.46           C  
ATOM    694  CD2 HIS A  39      -8.039  -8.123   0.273  1.00 80.46           C  
ATOM    695  HD2 HIS A  39      -7.150  -7.652   0.666  1.00 80.46           H  
ATOM    696  ND1 HIS A  39      -9.863  -8.550  -0.900  1.00 80.46           N  
ATOM    697  HD1 HIS A  39     -10.665  -8.439  -1.503  1.00 80.46           H  
ATOM    698  CE1 HIS A  39      -9.704  -9.528   0.007  1.00 80.46           C  
ATOM    699  HE1 HIS A  39     -10.380 -10.354   0.168  1.00 80.46           H  
ATOM    700  NE2 HIS A  39      -8.586  -9.328   0.713  1.00 80.46           N  
ATOM    701  N   MET A  40      -9.272  -4.076   0.533  1.00 77.16           N  
ATOM    702  H   MET A  40      -8.482  -3.752  -0.005  1.00 77.16           H  
ATOM    703  CA  MET A  40      -9.465  -3.551   1.884  1.00 77.16           C  
ATOM    704  HA  MET A  40      -9.532  -4.411   2.551  1.00 77.16           H  
ATOM    705  C   MET A  40     -10.781  -2.780   2.046  1.00 77.16           C  
ATOM    706  CB  MET A  40      -8.289  -2.656   2.307  1.00 77.16           C  
ATOM    707  HB2 MET A  40      -8.201  -1.831   1.600  1.00 77.16           H  
ATOM    708  HB3 MET A  40      -8.526  -2.234   3.284  1.00 77.16           H  
ATOM    709  O   MET A  40     -11.476  -2.961   3.041  1.00 77.16           O  
ATOM    710  CG  MET A  40      -6.930  -3.364   2.425  1.00 77.16           C  
ATOM    711  HG2 MET A  40      -7.034  -4.285   2.998  1.00 77.16           H  
ATOM    712  HG3 MET A  40      -6.575  -3.673   1.443  1.00 77.16           H  
ATOM    713  SD  MET A  40      -5.642  -2.352   3.206  1.00 77.16           S  
ATOM    714  CE  MET A  40      -5.422  -1.071   1.949  1.00 77.16           C  
ATOM    715  HE1 MET A  40      -5.184  -1.540   0.994  1.00 77.16           H  
ATOM    716  HE2 MET A  40      -4.604  -0.415   2.249  1.00 77.16           H  
ATOM    717  HE3 MET A  40      -6.337  -0.486   1.856  1.00 77.16           H  
ATOM    718  N   GLU A  41     -11.150  -1.939   1.078  1.00 72.17           N  
ATOM    719  H   GLU A  41     -10.527  -1.803   0.294  1.00 72.17           H  
ATOM    720  CA  GLU A  41     -12.420  -1.202   1.078  1.00 72.17           C  
ATOM    721  HA  GLU A  41     -12.482  -0.580   1.970  1.00 72.17           H  
ATOM    722  C   GLU A  41     -13.622  -2.157   1.109  1.00 72.17           C  
ATOM    723  CB  GLU A  41     -12.495  -0.299  -0.166  1.00 72.17           C  
ATOM    724  HB2 GLU A  41     -12.204  -0.883  -1.039  1.00 72.17           H  
ATOM    725  HB3 GLU A  41     -13.525   0.028  -0.303  1.00 72.17           H  
ATOM    726  O   GLU A  41     -14.532  -1.979   1.921  1.00 72.17           O  
ATOM    727  CG  GLU A  41     -11.606   0.952  -0.058  1.00 72.17           C  
ATOM    728  HG2 GLU A  41     -12.036   1.614   0.695  1.00 72.17           H  
ATOM    729  HG3 GLU A  41     -10.615   0.665   0.294  1.00 72.17           H  
ATOM    730  CD  GLU A  41     -11.460   1.720  -1.386  1.00 72.17           C  
ATOM    731  OE1 GLU A  41     -10.600   2.632  -1.428  1.00 72.17           O  
ATOM    732  OE2 GLU A  41     -12.176   1.395  -2.362  1.00 72.17           O  
ATOM    733  N   ILE A  42     -13.607  -3.206   0.277  1.00 78.09           N  
ATOM    734  H   ILE A  42     -12.823  -3.300  -0.353  1.00 78.09           H  
ATOM    735  CA  ILE A  42     -14.669  -4.222   0.237  1.00 78.09           C  
ATOM    736  HA  ILE A  42     -15.625  -3.722   0.087  1.00 78.09           H  
ATOM    737  C   ILE A  42     -14.757  -4.966   1.573  1.00 78.09           C  
ATOM    738  CB  ILE A  42     -14.433  -5.193  -0.945  1.00 78.09           C  
ATOM    739  HB  ILE A  42     -13.406  -5.556  -0.893  1.00 78.09           H  
ATOM    740  O   ILE A  42     -15.853  -5.164   2.103  1.00 78.09           O  
ATOM    741  CG1 ILE A  42     -14.637  -4.454  -2.289  1.00 78.09           C  
ATOM    742 HG12 ILE A  42     -15.699  -4.265  -2.442  1.00 78.09           H  
ATOM    743 HG13 ILE A  42     -14.139  -3.485  -2.259  1.00 78.09           H  
ATOM    744  CG2 ILE A  42     -15.380  -6.410  -0.874  1.00 78.09           C  
ATOM    745 HG21 ILE A  42     -15.232  -7.061  -1.735  1.00 78.09           H  
ATOM    746 HG22 ILE A  42     -16.417  -6.075  -0.847  1.00 78.09           H  
ATOM    747 HG23 ILE A  42     -15.170  -7.003   0.016  1.00 78.09           H  
ATOM    748  CD1 ILE A  42     -14.082  -5.215  -3.501  1.00 78.09           C  
ATOM    749 HD11 ILE A  42     -14.649  -6.129  -3.678  1.00 78.09           H  
ATOM    750 HD12 ILE A  42     -14.161  -4.583  -4.386  1.00 78.09           H  
ATOM    751 HD13 ILE A  42     -13.033  -5.461  -3.338  1.00 78.09           H  
ATOM    752  N   GLU A  43     -13.619  -5.353   2.142  1.00 68.64           N  
ATOM    753  H   GLU A  43     -12.747  -5.189   1.660  1.00 68.64           H  
ATOM    754  CA  GLU A  43     -13.574  -6.068   3.414  1.00 68.64           C  
ATOM    755  HA  GLU A  43     -14.232  -6.935   3.349  1.00 68.64           H  
ATOM    756  C   GLU A  43     -14.080  -5.207   4.585  1.00 68.64           C  
ATOM    757  CB  GLU A  43     -12.148  -6.582   3.615  1.00 68.64           C  
ATOM    758  HB2 GLU A  43     -11.907  -7.222   2.767  1.00 68.64           H  
ATOM    759  HB3 GLU A  43     -11.452  -5.743   3.634  1.00 68.64           H  
ATOM    760  O   GLU A  43     -14.867  -5.685   5.408  1.00 68.64           O  
ATOM    761  CG  GLU A  43     -12.015  -7.394   4.905  1.00 68.64           C  
ATOM    762  HG2 GLU A  43     -12.027  -6.714   5.757  1.00 68.64           H  
ATOM    763  HG3 GLU A  43     -12.877  -8.056   4.995  1.00 68.64           H  
ATOM    764  CD  GLU A  43     -10.737  -8.236   4.945  1.00 68.64           C  
ATOM    765  OE1 GLU A  43     -10.741  -9.169   5.777  1.00 68.64           O  
ATOM    766  OE2 GLU A  43      -9.813  -7.967   4.149  1.00 68.64           O  
ATOM    767  N   ILE A  44     -13.733  -3.914   4.614  1.00 70.65           N  
ATOM    768  H   ILE A  44     -13.080  -3.587   3.917  1.00 70.65           H  
ATOM    769  CA  ILE A  44     -14.272  -2.949   5.584  1.00 70.65           C  
ATOM    770  HA  ILE A  44     -14.066  -3.321   6.588  1.00 70.65           H  
ATOM    771  C   ILE A  44     -15.799  -2.845   5.457  1.00 70.65           C  
ATOM    772  CB  ILE A  44     -13.579  -1.573   5.425  1.00 70.65           C  
ATOM    773  HB  ILE A  44     -13.582  -1.305   4.369  1.00 70.65           H  
ATOM    774  O   ILE A  44     -16.497  -2.857   6.472  1.00 70.65           O  
ATOM    775  CG1 ILE A  44     -12.115  -1.646   5.917  1.00 70.65           C  
ATOM    776 HG12 ILE A  44     -11.642  -2.550   5.532  1.00 70.65           H  
ATOM    777 HG13 ILE A  44     -12.099  -1.716   7.005  1.00 70.65           H  
ATOM    778  CG2 ILE A  44     -14.325  -0.470   6.204  1.00 70.65           C  
ATOM    779 HG21 ILE A  44     -13.790   0.477   6.140  1.00 70.65           H  
ATOM    780 HG22 ILE A  44     -15.308  -0.307   5.761  1.00 70.65           H  
ATOM    781 HG23 ILE A  44     -14.438  -0.757   7.249  1.00 70.65           H  
ATOM    782  CD1 ILE A  44     -11.256  -0.450   5.479  1.00 70.65           C  
ATOM    783 HD11 ILE A  44     -11.314  -0.329   4.397  1.00 70.65           H  
ATOM    784 HD12 ILE A  44     -11.584   0.466   5.968  1.00 70.65           H  
ATOM    785 HD13 ILE A  44     -10.218  -0.637   5.754  1.00 70.65           H  
ATOM    786  N   ILE A  45     -16.345  -2.785   4.238  1.00 70.71           N  
ATOM    787  H   ILE A  45     -15.729  -2.771   3.437  1.00 70.71           H  
ATOM    788  CA  ILE A  45     -17.799  -2.715   4.020  1.00 70.71           C  
ATOM    789  HA  ILE A  45     -18.193  -1.879   4.598  1.00 70.71           H  
ATOM    790  C   ILE A  45     -18.499  -3.976   4.547  1.00 70.71           C  
ATOM    791  CB  ILE A  45     -18.113  -2.447   2.529  1.00 70.71           C  
ATOM    792  HB  ILE A  45     -17.554  -3.158   1.921  1.00 70.71           H  
ATOM    793  O   ILE A  45     -19.490  -3.864   5.271  1.00 70.71           O  
ATOM    794  CG1 ILE A  45     -17.682  -1.013   2.144  1.00 70.71           C  
ATOM    795 HG12 ILE A  45     -18.377  -0.294   2.577  1.00 70.71           H  
ATOM    796 HG13 ILE A  45     -16.697  -0.797   2.558  1.00 70.71           H  
ATOM    797  CG2 ILE A  45     -19.615  -2.632   2.231  1.00 70.71           C  
ATOM    798 HG21 ILE A  45     -19.909  -3.671   2.381  1.00 70.71           H  
ATOM    799 HG22 ILE A  45     -19.832  -2.387   1.191  1.00 70.71           H  
ATOM    800 HG23 ILE A  45     -20.210  -1.991   2.882  1.00 70.71           H  
ATOM    801  CD1 ILE A  45     -17.602  -0.782   0.629  1.00 70.71           C  
ATOM    802 HD11 ILE A  45     -16.942  -1.522   0.175  1.00 70.71           H  
ATOM    803 HD12 ILE A  45     -18.590  -0.844   0.173  1.00 70.71           H  
ATOM    804 HD13 ILE A  45     -17.196   0.211   0.439  1.00 70.71           H  
ATOM    805  N   GLN A  46     -17.975  -5.170   4.250  1.00 66.88           N  
ATOM    806  H   GLN A  46     -17.148  -5.195   3.670  1.00 66.88           H  
ATOM    807  CA  GLN A  46     -18.545  -6.442   4.724  1.00 66.88           C  
ATOM    808  HA  GLN A  46     -19.570  -6.538   4.365  1.00 66.88           H  
ATOM    809  C   GLN A  46     -18.586  -6.543   6.252  1.00 66.88           C  
ATOM    810  CB  GLN A  46     -17.706  -7.606   4.192  1.00 66.88           C  
ATOM    811  HB2 GLN A  46     -17.990  -8.516   4.722  1.00 66.88           H  
ATOM    812  HB3 GLN A  46     -16.652  -7.412   4.392  1.00 66.88           H  
ATOM    813  O   GLN A  46     -19.475  -7.174   6.821  1.00 66.88           O  
ATOM    814  CG  GLN A  46     -17.912  -7.852   2.694  1.00 66.88           C  
ATOM    815  HG2 GLN A  46     -17.653  -6.960   2.123  1.00 66.88           H  
ATOM    816  HG3 GLN A  46     -18.962  -8.080   2.512  1.00 66.88           H  
ATOM    817  CD  GLN A  46     -17.064  -9.014   2.192  1.00 66.88           C  
ATOM    818  NE2 GLN A  46     -17.319  -9.505   1.000  1.00 66.88           N  
ATOM    819 HE21 GLN A  46     -18.018  -9.085   0.405  1.00 66.88           H  
ATOM    820 HE22 GLN A  46     -16.709 -10.252   0.700  1.00 66.88           H  
ATOM    821  OE1 GLN A  46     -16.184  -9.529   2.861  1.00 66.88           O  
ATOM    822  N   ILE A  47     -17.616  -5.920   6.911  1.00 69.85           N  
ATOM    823  H   ILE A  47     -16.889  -5.481   6.364  1.00 69.85           H  
ATOM    824  CA  ILE A  47     -17.530  -5.820   8.362  1.00 69.85           C  
ATOM    825  HA  ILE A  47     -17.773  -6.782   8.812  1.00 69.85           H  
ATOM    826  C   ILE A  47     -18.532  -4.796   8.926  1.00 69.85           C  
ATOM    827  CB  ILE A  47     -16.065  -5.471   8.682  1.00 69.85           C  
ATOM    828  HB  ILE A  47     -15.695  -4.778   7.926  1.00 69.85           H  
ATOM    829  O   ILE A  47     -19.162  -5.046   9.955  1.00 69.85           O  
ATOM    830  CG1 ILE A  47     -15.175  -6.731   8.628  1.00 69.85           C  
ATOM    831 HG12 ILE A  47     -15.373  -7.366   9.491  1.00 69.85           H  
ATOM    832 HG13 ILE A  47     -15.417  -7.291   7.725  1.00 69.85           H  
ATOM    833  CG2 ILE A  47     -15.985  -4.739  10.009  1.00 69.85           C  
ATOM    834 HG21 ILE A  47     -16.323  -3.710   9.884  1.00 69.85           H  
ATOM    835 HG22 ILE A  47     -16.635  -5.236  10.729  1.00 69.85           H  
ATOM    836 HG23 ILE A  47     -14.950  -4.696  10.347  1.00 69.85           H  
ATOM    837  CD1 ILE A  47     -13.678  -6.397   8.566  1.00 69.85           C  
ATOM    838 HD11 ILE A  47     -13.102  -7.297   8.349  1.00 69.85           H  
ATOM    839 HD12 ILE A  47     -13.330  -5.982   9.513  1.00 69.85           H  
ATOM    840 HD13 ILE A  47     -13.488  -5.676   7.771  1.00 69.85           H  
ATOM    841  N   LEU A  48     -18.669  -3.633   8.283  1.00 66.95           N  
ATOM    842  H   LEU A  48     -18.108  -3.475   7.458  1.00 66.95           H  
ATOM    843  CA  LEU A  48     -19.506  -2.541   8.782  1.00 66.95           C  
ATOM    844  HA  LEU A  48     -19.285  -2.392   9.839  1.00 66.95           H  
ATOM    845  C   LEU A  48     -21.003  -2.864   8.712  1.00 66.95           C  
ATOM    846  CB  LEU A  48     -19.182  -1.248   8.011  1.00 66.95           C  
ATOM    847  HB2 LEU A  48     -19.152  -1.480   6.947  1.00 66.95           H  
ATOM    848  HB3 LEU A  48     -19.992  -0.536   8.167  1.00 66.95           H  
ATOM    849  O   LEU A  48     -21.740  -2.446   9.601  1.00 66.95           O  
ATOM    850  CG  LEU A  48     -17.863  -0.566   8.421  1.00 66.95           C  
ATOM    851  HG  LEU A  48     -17.040  -1.280   8.377  1.00 66.95           H  
ATOM    852  CD1 LEU A  48     -17.572   0.584   7.456  1.00 66.95           C  
ATOM    853 HD11 LEU A  48     -18.361   1.335   7.515  1.00 66.95           H  
ATOM    854 HD12 LEU A  48     -16.614   1.042   7.704  1.00 66.95           H  
ATOM    855 HD13 LEU A  48     -17.521   0.199   6.438  1.00 66.95           H  
ATOM    856  CD2 LEU A  48     -17.921   0.014   9.838  1.00 66.95           C  
ATOM    857 HD21 LEU A  48     -18.770   0.691   9.932  1.00 66.95           H  
ATOM    858 HD22 LEU A  48     -17.000   0.558  10.048  1.00 66.95           H  
ATOM    859 HD23 LEU A  48     -18.016  -0.790  10.568  1.00 66.95           H  
ATOM    860  N   ILE A  49     -21.463  -3.620   7.710  1.00 71.83           N  
ATOM    861  H   ILE A  49     -20.803  -3.917   7.005  1.00 71.83           H  
ATOM    862  CA  ILE A  49     -22.887  -3.970   7.535  1.00 71.83           C  
ATOM    863  HA  ILE A  49     -23.431  -3.038   7.375  1.00 71.83           H  
ATOM    864  C   ILE A  49     -23.517  -4.592   8.804  1.00 71.83           C  
ATOM    865  CB  ILE A  49     -23.085  -4.827   6.261  1.00 71.83           C  
ATOM    866  HB  ILE A  49     -22.361  -5.642   6.268  1.00 71.83           H  
ATOM    867  O   ILE A  49     -24.453  -3.987   9.336  1.00 71.83           O  
ATOM    868  CG1 ILE A  49     -22.837  -3.962   5.002  1.00 71.83           C  
ATOM    869 HG12 ILE A  49     -23.685  -3.295   4.849  1.00 71.83           H  
ATOM    870 HG13 ILE A  49     -21.957  -3.335   5.147  1.00 71.83           H  
ATOM    871  CG2 ILE A  49     -24.501  -5.431   6.197  1.00 71.83           C  
ATOM    872 HG21 ILE A  49     -25.259  -4.649   6.251  1.00 71.83           H  
ATOM    873 HG22 ILE A  49     -24.670  -6.129   7.018  1.00 71.83           H  
ATOM    874 HG23 ILE A  49     -24.644  -5.996   5.276  1.00 71.83           H  
ATOM    875  CD1 ILE A  49     -22.611  -4.784   3.727  1.00 71.83           C  
ATOM    876 HD11 ILE A  49     -21.773  -5.467   3.870  1.00 71.83           H  
ATOM    877 HD12 ILE A  49     -22.380  -4.110   2.902  1.00 71.83           H  
ATOM    878 HD13 ILE A  49     -23.505  -5.352   3.468  1.00 71.83           H  
ATOM    879  N   PRO A  50     -23.014  -5.716   9.360  1.00 63.49           N  
ATOM    880  CA  PRO A  50     -23.600  -6.324  10.561  1.00 63.49           C  
ATOM    881  HA  PRO A  50     -24.656  -6.530  10.389  1.00 63.49           H  
ATOM    882  C   PRO A  50     -23.479  -5.430  11.805  1.00 63.49           C  
ATOM    883  CB  PRO A  50     -22.856  -7.653  10.748  1.00 63.49           C  
ATOM    884  HB2 PRO A  50     -22.711  -7.902  11.799  1.00 63.49           H  
ATOM    885  HB3 PRO A  50     -23.413  -8.446  10.249  1.00 63.49           H  
ATOM    886  O   PRO A  50     -24.362  -5.432  12.668  1.00 63.49           O  
ATOM    887  CG  PRO A  50     -21.526  -7.441  10.028  1.00 63.49           C  
ATOM    888  HG2 PRO A  50     -21.093  -8.380   9.682  1.00 63.49           H  
ATOM    889  HG3 PRO A  50     -20.833  -6.916  10.686  1.00 63.49           H  
ATOM    890  CD  PRO A  50     -21.921  -6.539   8.864  1.00 63.49           C  
ATOM    891  HD2 PRO A  50     -22.279  -7.153   8.038  1.00 63.49           H  
ATOM    892  HD3 PRO A  50     -21.062  -5.949   8.544  1.00 63.49           H  
ATOM    893  N   LEU A  51     -22.413  -4.626  11.898  1.00 67.74           N  
ATOM    894  H   LEU A  51     -21.732  -4.639  11.153  1.00 67.74           H  
ATOM    895  CA  LEU A  51     -22.237  -3.673  12.994  1.00 67.74           C  
ATOM    896  HA  LEU A  51     -22.331  -4.218  13.933  1.00 67.74           H  
ATOM    897  C   LEU A  51     -23.338  -2.602  12.968  1.00 67.74           C  
ATOM    898  CB  LEU A  51     -20.829  -3.052  12.901  1.00 67.74           C  
ATOM    899  HB2 LEU A  51     -20.089  -3.848  12.813  1.00 67.74           H  
ATOM    900  HB3 LEU A  51     -20.774  -2.449  11.994  1.00 67.74           H  
ATOM    901  O   LEU A  51     -23.974  -2.341  13.989  1.00 67.74           O  
ATOM    902  CG  LEU A  51     -20.465  -2.162  14.103  1.00 67.74           C  
ATOM    903  HG  LEU A  51     -21.276  -1.462  14.304  1.00 67.74           H  
ATOM    904  CD1 LEU A  51     -20.197  -2.995  15.356  1.00 67.74           C  
ATOM    905 HD11 LEU A  51     -21.086  -3.573  15.609  1.00 67.74           H  
ATOM    906 HD12 LEU A  51     -19.962  -2.338  16.193  1.00 67.74           H  
ATOM    907 HD13 LEU A  51     -19.365  -3.678  15.186  1.00 67.74           H  
ATOM    908  CD2 LEU A  51     -19.208  -1.350  13.796  1.00 67.74           C  
ATOM    909 HD21 LEU A  51     -18.957  -0.723  14.651  1.00 67.74           H  
ATOM    910 HD22 LEU A  51     -18.375  -2.020  13.579  1.00 67.74           H  
ATOM    911 HD23 LEU A  51     -19.389  -0.709  12.933  1.00 67.74           H  
ATOM    912  N   ILE A  52     -23.604  -2.018  11.795  1.00 66.74           N  
ATOM    913  H   ILE A  52     -23.064  -2.299  10.989  1.00 66.74           H  
ATOM    914  CA  ILE A  52     -24.656  -1.013  11.619  1.00 66.74           C  
ATOM    915  HA  ILE A  52     -24.506  -0.225  12.357  1.00 66.74           H  
ATOM    916  C   ILE A  52     -26.030  -1.640  11.898  1.00 66.74           C  
ATOM    917  CB  ILE A  52     -24.581  -0.377  10.209  1.00 66.74           C  
ATOM    918  HB  ILE A  52     -24.682  -1.173   9.471  1.00 66.74           H  
ATOM    919  O   ILE A  52     -26.832  -1.037  12.608  1.00 66.74           O  
ATOM    920  CG1 ILE A  52     -23.251   0.376   9.974  1.00 66.74           C  
ATOM    921 HG12 ILE A  52     -22.409  -0.220  10.328  1.00 66.74           H  
ATOM    922 HG13 ILE A  52     -23.239   1.298  10.554  1.00 66.74           H  
ATOM    923  CG2 ILE A  52     -25.722   0.637  10.008  1.00 66.74           C  
ATOM    924 HG21 ILE A  52     -25.541   1.528  10.610  1.00 66.74           H  
ATOM    925 HG22 ILE A  52     -25.800   0.918   8.958  1.00 66.74           H  
ATOM    926 HG23 ILE A  52     -26.667   0.202  10.337  1.00 66.74           H  
ATOM    927  CD1 ILE A  52     -23.001   0.709   8.496  1.00 66.74           C  
ATOM    928 HD11 ILE A  52     -23.046  -0.201   7.899  1.00 66.74           H  
ATOM    929 HD12 ILE A  52     -22.010   1.150   8.391  1.00 66.74           H  
ATOM    930 HD13 ILE A  52     -23.738   1.424   8.131  1.00 66.74           H  
ATOM    931  N   GLU A  53     -26.312  -2.842  11.388  1.00 67.95           N  
ATOM    932  H   GLU A  53     -25.625  -3.300  10.807  1.00 67.95           H  
ATOM    933  CA  GLU A  53     -27.577  -3.548  11.650  1.00 67.95           C  
ATOM    934  HA  GLU A  53     -28.411  -2.954  11.276  1.00 67.95           H  
ATOM    935  C   GLU A  53     -27.835  -3.759  13.143  1.00 67.95           C  
ATOM    936  CB  GLU A  53     -27.584  -4.900  10.930  1.00 67.95           C  
ATOM    937  HB2 GLU A  53     -26.641  -5.413  11.116  1.00 67.95           H  
ATOM    938  HB3 GLU A  53     -28.399  -5.508  11.322  1.00 67.95           H  
ATOM    939  O   GLU A  53     -28.960  -3.571  13.608  1.00 67.95           O  
ATOM    940  CG  GLU A  53     -27.803  -4.711   9.424  1.00 67.95           C  
ATOM    941  HG2 GLU A  53     -27.062  -4.016   9.031  1.00 67.95           H  
ATOM    942  HG3 GLU A  53     -28.781  -4.253   9.275  1.00 67.95           H  
ATOM    943  CD  GLU A  53     -27.732  -6.022   8.629  1.00 67.95           C  
ATOM    944  OE1 GLU A  53     -27.997  -5.927   7.411  1.00 67.95           O  
ATOM    945  OE2 GLU A  53     -27.419  -7.076   9.225  1.00 67.95           O  
ATOM    946  N   THR A  54     -26.786  -4.054  13.911  1.00 64.95           N  
ATOM    947  H   THR A  54     -25.895  -4.216  13.463  1.00 64.95           H  
ATOM    948  CA  THR A  54     -26.915  -4.272  15.354  1.00 64.95           C  
ATOM    949  HA  THR A  54     -27.799  -4.890  15.512  1.00 64.95           H  
ATOM    950  C   THR A  54     -27.139  -2.967  16.132  1.00 64.95           C  
ATOM    951  CB  THR A  54     -25.708  -5.045  15.896  1.00 64.95           C  
ATOM    952  HB  THR A  54     -24.833  -4.397  15.918  1.00 64.95           H  
ATOM    953  O   THR A  54     -27.829  -2.974  17.152  1.00 64.95           O  
ATOM    954  CG2 THR A  54     -26.018  -5.588  17.292  1.00 64.95           C  
ATOM    955 HG21 THR A  54     -27.044  -5.954  17.334  1.00 64.95           H  
ATOM    956 HG22 THR A  54     -25.366  -6.434  17.509  1.00 64.95           H  
ATOM    957 HG23 THR A  54     -25.886  -4.804  18.038  1.00 64.95           H  
ATOM    958  OG1 THR A  54     -25.410  -6.176  15.108  1.00 64.95           O  
ATOM    959  HG1 THR A  54     -25.081  -5.894  14.251  1.00 64.95           H  
ATOM    960  N   ILE A  55     -26.614  -1.836  15.641  1.00 67.55           N  
ATOM    961  H   ILE A  55     -26.043  -1.909  14.811  1.00 67.55           H  
ATOM    962  CA  ILE A  55     -26.769  -0.508  16.266  1.00 67.55           C  
ATOM    963  HA  ILE A  55     -26.780  -0.635  17.349  1.00 67.55           H  
ATOM    964  C   ILE A  55     -28.106   0.158  15.896  1.00 67.55           C  
ATOM    965  CB  ILE A  55     -25.559   0.394  15.912  1.00 67.55           C  
ATOM    966  HB  ILE A  55     -25.469   0.430  14.826  1.00 67.55           H  
ATOM    967  O   ILE A  55     -28.662   0.891  16.714  1.00 67.55           O  
ATOM    968  CG1 ILE A  55     -24.251  -0.188  16.501  1.00 67.55           C  
ATOM    969 HG12 ILE A  55     -24.251  -0.062  17.583  1.00 67.55           H  
ATOM    970 HG13 ILE A  55     -24.195  -1.258  16.302  1.00 67.55           H  
ATOM    971  CG2 ILE A  55     -25.749   1.834  16.433  1.00 67.55           C  
ATOM    972 HG21 ILE A  55     -24.873   2.445  16.216  1.00 67.55           H  
ATOM    973 HG22 ILE A  55     -26.596   2.312  15.942  1.00 67.55           H  
ATOM    974 HG23 ILE A  55     -25.921   1.824  17.510  1.00 67.55           H  
ATOM    975  CD1 ILE A  55     -22.977   0.445  15.923  1.00 67.55           C  
ATOM    976 HD11 ILE A  55     -22.993   0.384  14.835  1.00 67.55           H  
ATOM    977 HD12 ILE A  55     -22.884   1.486  16.232  1.00 67.55           H  
ATOM    978 HD13 ILE A  55     -22.110  -0.101  16.294  1.00 67.55           H  
ATOM    979  N   LYS A  56     -28.652  -0.101  14.694  1.00 60.50           N  
ATOM    980  H   LYS A  56     -28.126  -0.700  14.074  1.00 60.50           H  
ATOM    981  CA  LYS A  56     -29.888   0.531  14.175  1.00 60.50           C  
ATOM    982  HA  LYS A  56     -29.718   1.601  14.054  1.00 60.50           H  
ATOM    983  C   LYS A  56     -31.095   0.414  15.110  1.00 60.50           C  
ATOM    984  CB  LYS A  56     -30.263  -0.087  12.814  1.00 60.50           C  
ATOM    985  HB2 LYS A  56     -30.046  -1.154  12.833  1.00 60.50           H  
ATOM    986  HB3 LYS A  56     -31.336   0.026  12.657  1.00 60.50           H  
ATOM    987  O   LYS A  56     -32.001   1.239  15.029  1.00 60.50           O  
ATOM    988  CG  LYS A  56     -29.559   0.570  11.617  1.00 60.50           C  
ATOM    989  HG2 LYS A  56     -28.478   0.548  11.757  1.00 60.50           H  
ATOM    990  HG3 LYS A  56     -29.872   1.611  11.542  1.00 60.50           H  
ATOM    991  CD  LYS A  56     -29.941  -0.169  10.324  1.00 60.50           C  
ATOM    992  HD2 LYS A  56     -29.707  -1.227  10.443  1.00 60.50           H  
ATOM    993  HD3 LYS A  56     -31.015  -0.068  10.170  1.00 60.50           H  
ATOM    994  CE  LYS A  56     -29.199   0.371   9.095  1.00 60.50           C  
ATOM    995  HE2 LYS A  56     -28.126   0.275   9.263  1.00 60.50           H  
ATOM    996  HE3 LYS A  56     -29.427   1.431   8.976  1.00 60.50           H  
ATOM    997  NZ  LYS A  56     -29.550  -0.386   7.868  1.00 60.50           N  
ATOM    998  HZ1 LYS A  56     -30.532  -0.293   7.654  1.00 60.50           H  
ATOM    999  HZ2 LYS A  56     -29.350  -1.368   7.991  1.00 60.50           H  
ATOM   1000  HZ3 LYS A  56     -29.011  -0.064   7.076  1.00 60.50           H  
ATOM   1001  N   ILE A  57     -31.134  -0.597  15.973  1.00 62.16           N  
ATOM   1002  H   ILE A  57     -30.324  -1.197  16.028  1.00 62.16           H  
ATOM   1003  CA  ILE A  57     -32.231  -0.802  16.916  1.00 62.16           C  
ATOM   1004  HA  ILE A  57     -33.069  -0.161  16.644  1.00 62.16           H  
ATOM   1005  C   ILE A  57     -31.724  -0.443  18.323  1.00 62.16           C  
ATOM   1006  CB  ILE A  57     -32.749  -2.241  16.816  1.00 62.16           C  
ATOM   1007  HB  ILE A  57     -31.894  -2.883  17.026  1.00 62.16           H  
ATOM   1008  O   ILE A  57     -30.874  -1.169  18.848  1.00 62.16           O  
ATOM   1009  CG1 ILE A  57     -33.224  -2.625  15.399  1.00 62.16           C  
ATOM   1010 HG12 ILE A  57     -34.151  -2.100  15.165  1.00 62.16           H  
ATOM   1011 HG13 ILE A  57     -32.476  -2.330  14.664  1.00 62.16           H  
ATOM   1012  CG2 ILE A  57     -33.888  -2.440  17.846  1.00 62.16           C  
ATOM   1013 HG21 ILE A  57     -34.701  -1.750  17.621  1.00 62.16           H  
ATOM   1014 HG22 ILE A  57     -34.294  -3.451  17.805  1.00 62.16           H  
ATOM   1015 HG23 ILE A  57     -33.551  -2.240  18.863  1.00 62.16           H  
ATOM   1016  CD1 ILE A  57     -33.434  -4.137  15.232  1.00 62.16           C  
ATOM   1017 HD11 ILE A  57     -32.529  -4.674  15.517  1.00 62.16           H  
ATOM   1018 HD12 ILE A  57     -34.275  -4.481  15.834  1.00 62.16           H  
ATOM   1019 HD13 ILE A  57     -33.652  -4.352  14.186  1.00 62.16           H  
ATOM   1020  N   PRO A  58     -32.248   0.623  18.961  1.00 57.67           N  
ATOM   1021  CA  PRO A  58     -31.779   1.069  20.265  1.00 57.67           C  
ATOM   1022  HA  PRO A  58     -30.749   1.410  20.160  1.00 57.67           H  
ATOM   1023  C   PRO A  58     -31.856  -0.063  21.288  1.00 57.67           C  
ATOM   1024  CB  PRO A  58     -32.664   2.257  20.667  1.00 57.67           C  
ATOM   1025  HB2 PRO A  58     -33.462   1.931  21.334  1.00 57.67           H  
ATOM   1026  HB3 PRO A  58     -32.080   3.043  21.146  1.00 57.67           H  
ATOM   1027  O   PRO A  58     -32.933  -0.595  21.564  1.00 57.67           O  
ATOM   1028  CG  PRO A  58     -33.271   2.737  19.352  1.00 57.67           C  
ATOM   1029  HG2 PRO A  58     -34.265   3.160  19.495  1.00 57.67           H  
ATOM   1030  HG3 PRO A  58     -32.608   3.473  18.897  1.00 57.67           H  
ATOM   1031  CD  PRO A  58     -33.309   1.490  18.476  1.00 57.67           C  
ATOM   1032  HD2 PRO A  58     -33.153   1.780  17.437  1.00 57.67           H  
ATOM   1033  HD3 PRO A  58     -34.270   0.987  18.591  1.00 57.67           H  
ATOM   1034  N   ILE A  59     -30.707  -0.405  21.879  1.00 57.50           N  
ATOM   1035  H   ILE A  59     -29.858   0.010  21.522  1.00 57.50           H  
ATOM   1036  CA  ILE A  59     -30.587  -1.468  22.889  1.00 57.50           C  
ATOM   1037  HA  ILE A  59     -30.891  -2.409  22.431  1.00 57.50           H  
ATOM   1038  C   ILE A  59     -31.546  -1.214  24.059  1.00 57.50           C  
ATOM   1039  CB  ILE A  59     -29.110  -1.606  23.341  1.00 57.50           C  
ATOM   1040  HB  ILE A  59     -28.779  -0.640  23.723  1.00 57.50           H  
ATOM   1041  O   ILE A  59     -32.046  -2.159  24.659  1.00 57.50           O  
ATOM   1042  CG1 ILE A  59     -28.217  -1.997  22.138  1.00 57.50           C  
ATOM   1043 HG12 ILE A  59     -28.544  -2.956  21.737  1.00 57.50           H  
ATOM   1044 HG13 ILE A  59     -28.327  -1.254  21.348  1.00 57.50           H  
ATOM   1045  CG2 ILE A  59     -28.923  -2.646  24.457  1.00 57.50           C  
ATOM   1046 HG21 ILE A  59     -27.900  -2.617  24.834  1.00 57.50           H  
ATOM   1047 HG22 ILE A  59     -29.117  -3.642  24.059  1.00 57.50           H  
ATOM   1048 HG23 ILE A  59     -29.573  -2.434  25.306  1.00 57.50           H  
ATOM   1049  CD1 ILE A  59     -26.719  -2.083  22.459  1.00 57.50           C  
ATOM   1050 HD11 ILE A  59     -26.160  -2.198  21.531  1.00 57.50           H  
ATOM   1051 HD12 ILE A  59     -26.508  -2.947  23.090  1.00 57.50           H  
ATOM   1052 HD13 ILE A  59     -26.390  -1.172  22.959  1.00 57.50           H  
ATOM   1053  N   LEU A  60     -31.862   0.053  24.351  1.00 59.60           N  
ATOM   1054  H   LEU A  60     -31.456   0.780  23.779  1.00 59.60           H  
ATOM   1055  CA  LEU A  60     -32.697   0.451  25.482  1.00 59.60           C  
ATOM   1056  HA  LEU A  60     -32.174   0.152  26.391  1.00 59.60           H  
ATOM   1057  C   LEU A  60     -34.070  -0.241  25.512  1.00 59.60           C  
ATOM   1058  CB  LEU A  60     -32.870   1.986  25.477  1.00 59.60           C  
ATOM   1059  HB2 LEU A  60     -32.246   2.451  24.713  1.00 59.60           H  
ATOM   1060  HB3 LEU A  60     -33.903   2.222  25.224  1.00 59.60           H  
ATOM   1061  O   LEU A  60     -34.520  -0.620  26.592  1.00 59.60           O  
ATOM   1062  CG  LEU A  60     -32.531   2.599  26.848  1.00 59.60           C  
ATOM   1063  HG  LEU A  60     -32.815   1.907  27.641  1.00 59.60           H  
ATOM   1064  CD1 LEU A  60     -31.032   2.891  26.945  1.00 59.60           C  
ATOM   1065 HD11 LEU A  60     -30.462   1.973  26.796  1.00 59.60           H  
ATOM   1066 HD12 LEU A  60     -30.801   3.289  27.933  1.00 59.60           H  
ATOM   1067 HD13 LEU A  60     -30.740   3.624  26.193  1.00 59.60           H  
ATOM   1068  CD2 LEU A  60     -33.300   3.898  27.068  1.00 59.60           C  
ATOM   1069 HD21 LEU A  60     -33.043   4.318  28.040  1.00 59.60           H  
ATOM   1070 HD22 LEU A  60     -34.372   3.701  27.047  1.00 59.60           H  
ATOM   1071 HD23 LEU A  60     -33.051   4.618  26.289  1.00 59.60           H  
ATOM   1072  N   HIS A  61     -34.692  -0.447  24.346  1.00 63.72           N  
ATOM   1073  H   HIS A  61     -34.214  -0.186  23.495  1.00 63.72           H  
ATOM   1074  CA  HIS A  61     -36.058  -0.976  24.218  1.00 63.72           C  
ATOM   1075  HA  HIS A  61     -36.625  -0.677  25.099  1.00 63.72           H  
ATOM   1076  C   HIS A  61     -36.142  -2.506  24.168  1.00 63.72           C  
ATOM   1077  CB  HIS A  61     -36.733  -0.347  22.992  1.00 63.72           C  
ATOM   1078  HB2 HIS A  61     -37.759  -0.709  22.919  1.00 63.72           H  
ATOM   1079  HB3 HIS A  61     -36.201  -0.656  22.092  1.00 63.72           H  
ATOM   1080  O   HIS A  61     -37.221  -3.054  23.964  1.00 63.72           O  
ATOM   1081  CG  HIS A  61     -36.772   1.154  23.058  1.00 63.72           C  
ATOM   1082  CD2 HIS A  61     -36.216   2.023  22.162  1.00 63.72           C  
ATOM   1083  HD2 HIS A  61     -35.697   1.751  21.255  1.00 63.72           H  
ATOM   1084  ND1 HIS A  61     -37.351   1.908  24.053  1.00 63.72           N  
ATOM   1085  HD1 HIS A  61     -37.884   1.556  24.835  1.00 63.72           H  
ATOM   1086  CE1 HIS A  61     -37.139   3.203  23.766  1.00 63.72           C  
ATOM   1087  HE1 HIS A  61     -37.488   4.037  24.358  1.00 63.72           H  
ATOM   1088  NE2 HIS A  61     -36.436   3.321  22.629  1.00 63.72           N  
ATOM   1089  N   LEU A  62     -35.017  -3.198  24.330  1.00 65.49           N  
ATOM   1090  H   LEU A  62     -34.162  -2.693  24.514  1.00 65.49           H  
ATOM   1091  CA  LEU A  62     -34.956  -4.654  24.277  1.00 65.49           C  
ATOM   1092  HA  LEU A  62     -35.793  -5.043  23.697  1.00 65.49           H  
ATOM   1093  C   LEU A  62     -35.040  -5.256  25.679  1.00 65.49           C  
ATOM   1094  CB  LEU A  62     -33.654  -5.065  23.599  1.00 65.49           C  
ATOM   1095  HB2 LEU A  62     -33.616  -6.151  23.515  1.00 65.49           H  
ATOM   1096  HB3 LEU A  62     -32.851  -4.745  24.264  1.00 65.49           H  
ATOM   1097  O   LEU A  62     -34.564  -4.663  26.656  1.00 65.49           O  
ATOM   1098  CG  LEU A  62     -33.416  -4.437  22.225  1.00 65.49           C  
ATOM   1099  HG  LEU A  62     -33.509  -3.353  22.287  1.00 65.49           H  
ATOM   1100  CD1 LEU A  62     -31.969  -4.742  21.866  1.00 65.49           C  
ATOM   1101 HD11 LEU A  62     -31.617  -3.986  21.165  1.00 65.49           H  
ATOM   1102 HD12 LEU A  62     -31.325  -4.666  22.743  1.00 65.49           H  
ATOM   1103 HD13 LEU A  62     -31.894  -5.758  21.479  1.00 65.49           H  
ATOM   1104  CD2 LEU A  62     -34.390  -4.954  21.163  1.00 65.49           C  
ATOM   1105 HD21 LEU A  62     -34.201  -4.445  20.218  1.00 65.49           H  
ATOM   1106 HD22 LEU A  62     -34.289  -6.033  21.048  1.00 65.49           H  
ATOM   1107 HD23 LEU A  62     -35.412  -4.729  21.468  1.00 65.49           H  
ATOM   1108  N   ASP A  63     -35.585  -6.463  25.772  1.00 79.93           N  
ATOM   1109  H   ASP A  63     -35.955  -6.914  24.948  1.00 79.93           H  
ATOM   1110  CA  ASP A  63     -35.439  -7.295  26.963  1.00 79.93           C  
ATOM   1111  HA  ASP A  63     -35.793  -6.728  27.823  1.00 79.93           H  
ATOM   1112  C   ASP A  63     -33.961  -7.656  27.218  1.00 79.93           C  
ATOM   1113  CB  ASP A  63     -36.328  -8.539  26.839  1.00 79.93           C  
ATOM   1114  HB2 ASP A  63     -36.211  -9.158  27.729  1.00 79.93           H  
ATOM   1115  HB3 ASP A  63     -37.371  -8.228  26.779  1.00 79.93           H  
ATOM   1116  O   ASP A  63     -33.098  -7.548  26.343  1.00 79.93           O  
ATOM   1117  CG  ASP A  63     -35.957  -9.347  25.602  1.00 79.93           C  
ATOM   1118  OD1 ASP A  63     -34.852  -9.921  25.603  1.00 79.93           O  
ATOM   1119  OD2 ASP A  63     -36.695  -9.263  24.605  1.00 79.93           O  
ATOM   1120  N   THR A  64     -33.647  -8.036  28.456  1.00 75.17           N  
ATOM   1121  H   THR A  64     -34.383  -8.104  29.145  1.00 75.17           H  
ATOM   1122  CA  THR A  64     -32.273  -8.326  28.895  1.00 75.17           C  
ATOM   1123  HA  THR A  64     -31.662  -7.433  28.763  1.00 75.17           H  
ATOM   1124  C   THR A  64     -31.616  -9.445  28.087  1.00 75.17           C  
ATOM   1125  CB  THR A  64     -32.268  -8.690  30.386  1.00 75.17           C  
ATOM   1126  HB  THR A  64     -32.847  -9.602  30.537  1.00 75.17           H  
ATOM   1127  O   THR A  64     -30.425  -9.355  27.797  1.00 75.17           O  
ATOM   1128  CG2 THR A  64     -30.868  -8.882  30.965  1.00 75.17           C  
ATOM   1129 HG21 THR A  64     -30.256  -8.003  30.766  1.00 75.17           H  
ATOM   1130 HG22 THR A  64     -30.931  -9.047  32.041  1.00 75.17           H  
ATOM   1131 HG23 THR A  64     -30.397  -9.756  30.515  1.00 75.17           H  
ATOM   1132  OG1 THR A  64     -32.866  -7.643  31.121  1.00 75.17           O  
ATOM   1133  HG1 THR A  64     -32.943  -7.949  32.028  1.00 75.17           H  
ATOM   1134  N   GLU A  65     -32.370 -10.469  27.689  1.00 81.30           N  
ATOM   1135  H   GLU A  65     -33.373 -10.427  27.808  1.00 81.30           H  
ATOM   1136  CA  GLU A  65     -31.849 -11.599  26.916  1.00 81.30           C  
ATOM   1137  HA  GLU A  65     -30.966 -11.999  27.415  1.00 81.30           H  
ATOM   1138  C   GLU A  65     -31.414 -11.145  25.516  1.00 81.30           C  
ATOM   1139  CB  GLU A  65     -32.921 -12.697  26.890  1.00 81.30           C  
ATOM   1140  HB2 GLU A  65     -33.783 -12.355  26.319  1.00 81.30           H  
ATOM   1141  HB3 GLU A  65     -33.234 -12.883  27.917  1.00 81.30           H  
ATOM   1142  O   GLU A  65     -30.263 -11.334  25.122  1.00 81.30           O  
ATOM   1143  CG  GLU A  65     -32.399 -14.011  26.293  1.00 81.30           C  
ATOM   1144  HG2 GLU A  65     -31.497 -14.300  26.833  1.00 81.30           H  
ATOM   1145  HG3 GLU A  65     -32.129 -13.841  25.251  1.00 81.30           H  
ATOM   1146  CD  GLU A  65     -33.421 -15.158  26.372  1.00 81.30           C  
ATOM   1147  OE1 GLU A  65     -33.069 -16.258  25.893  1.00 81.30           O  
ATOM   1148  OE2 GLU A  65     -34.523 -14.946  26.929  1.00 81.30           O  
ATOM   1149  N   THR A  66     -32.268 -10.391  24.825  1.00 78.77           N  
ATOM   1150  H   THR A  66     -33.201 -10.284  25.194  1.00 78.77           H  
ATOM   1151  CA  THR A  66     -31.978  -9.794  23.519  1.00 78.77           C  
ATOM   1152  HA  THR A  66     -31.674 -10.594  22.843  1.00 78.77           H  
ATOM   1153  C   THR A  66     -30.831  -8.781  23.603  1.00 78.77           C  
ATOM   1154  CB  THR A  66     -33.237  -9.127  22.943  1.00 78.77           C  
ATOM   1155  HB  THR A  66     -33.522  -8.278  23.564  1.00 78.77           H  
ATOM   1156  O   THR A  66     -30.017  -8.693  22.679  1.00 78.77           O  
ATOM   1157  CG2 THR A  66     -33.026  -8.677  21.495  1.00 78.77           C  
ATOM   1158 HG21 THR A  66     -32.735  -9.536  20.891  1.00 78.77           H  
ATOM   1159 HG22 THR A  66     -32.247  -7.916  21.444  1.00 78.77           H  
ATOM   1160 HG23 THR A  66     -33.963  -8.276  21.107  1.00 78.77           H  
ATOM   1161  OG1 THR A  66     -34.312 -10.022  22.875  1.00 78.77           O  
ATOM   1162  HG1 THR A  66     -34.725 -10.069  23.740  1.00 78.77           H  
ATOM   1163  N   LYS A  67     -30.709  -8.030  24.711  1.00 74.29           N  
ATOM   1164  H   LYS A  67     -31.422  -8.133  25.420  1.00 74.29           H  
ATOM   1165  CA  LYS A  67     -29.551  -7.150  24.967  1.00 74.29           C  
ATOM   1166  HA  LYS A  67     -29.445  -6.453  24.136  1.00 74.29           H  
ATOM   1167  C   LYS A  67     -28.249  -7.951  25.016  1.00 74.29           C  
ATOM   1168  CB  LYS A  67     -29.719  -6.353  26.275  1.00 74.29           C  
ATOM   1169  HB2 LYS A  67     -29.969  -7.032  27.091  1.00 74.29           H  
ATOM   1170  HB3 LYS A  67     -28.772  -5.873  26.519  1.00 74.29           H  
ATOM   1171  O   LYS A  67     -27.289  -7.568  24.350  1.00 74.29           O  
ATOM   1172  CG  LYS A  67     -30.791  -5.266  26.179  1.00 74.29           C  
ATOM   1173  HG2 LYS A  67     -31.721  -5.703  25.815  1.00 74.29           H  
ATOM   1174  HG3 LYS A  67     -30.481  -4.526  25.441  1.00 74.29           H  
ATOM   1175  CD  LYS A  67     -31.075  -4.574  27.519  1.00 74.29           C  
ATOM   1176  HD2 LYS A  67     -30.143  -4.280  28.002  1.00 74.29           H  
ATOM   1177  HD3 LYS A  67     -31.616  -5.272  28.157  1.00 74.29           H  
ATOM   1178  CE  LYS A  67     -31.930  -3.335  27.240  1.00 74.29           C  
ATOM   1179  HE2 LYS A  67     -32.472  -3.521  26.312  1.00 74.29           H  
ATOM   1180  HE3 LYS A  67     -31.279  -2.477  27.073  1.00 74.29           H  
ATOM   1181  NZ  LYS A  67     -32.939  -3.049  28.278  1.00 74.29           N  
ATOM   1182  HZ1 LYS A  67     -33.437  -2.200  28.053  1.00 74.29           H  
ATOM   1183  HZ2 LYS A  67     -32.548  -3.018  29.209  1.00 74.29           H  
ATOM   1184  HZ3 LYS A  67     -33.634  -3.779  28.212  1.00 74.29           H  
ATOM   1185  N   ILE A  68     -28.224  -9.058  25.760  1.00 79.71           N  
ATOM   1186  H   ILE A  68     -29.070  -9.325  26.244  1.00 79.71           H  
ATOM   1187  CA  ILE A  68     -27.048  -9.929  25.898  1.00 79.71           C  
ATOM   1188  HA  ILE A  68     -26.196  -9.324  26.207  1.00 79.71           H  
ATOM   1189  C   ILE A  68     -26.680 -10.546  24.546  1.00 79.71           C  
ATOM   1190  CB  ILE A  68     -27.295 -10.995  26.991  1.00 79.71           C  
ATOM   1191  HB  ILE A  68     -28.260 -11.467  26.810  1.00 79.71           H  
ATOM   1192  O   ILE A  68     -25.534 -10.418  24.118  1.00 79.71           O  
ATOM   1193  CG1 ILE A  68     -27.322 -10.326  28.384  1.00 79.71           C  
ATOM   1194 HG12 ILE A  68     -26.310 -10.036  28.667  1.00 79.71           H  
ATOM   1195 HG13 ILE A  68     -27.923  -9.417  28.348  1.00 79.71           H  
ATOM   1196  CG2 ILE A  68     -26.216 -12.092  26.965  1.00 79.71           C  
ATOM   1197 HG21 ILE A  68     -26.348 -12.788  27.793  1.00 79.71           H  
ATOM   1198 HG22 ILE A  68     -25.219 -11.655  27.028  1.00 79.71           H  
ATOM   1199 HG23 ILE A  68     -26.305 -12.683  26.053  1.00 79.71           H  
ATOM   1200  CD1 ILE A  68     -27.911 -11.222  29.483  1.00 79.71           C  
ATOM   1201 HD11 ILE A  68     -27.993 -10.649  30.406  1.00 79.71           H  
ATOM   1202 HD12 ILE A  68     -28.904 -11.564  29.190  1.00 79.71           H  
ATOM   1203 HD13 ILE A  68     -27.269 -12.083  29.670  1.00 79.71           H  
ATOM   1204  N   THR A  69     -27.641 -11.130  23.823  1.00 81.52           N  
ATOM   1205  H   THR A  69     -28.555 -11.261  24.234  1.00 81.52           H  
ATOM   1206  CA  THR A  69     -27.391 -11.720  22.499  1.00 81.52           C  
ATOM   1207  HA  THR A  69     -26.666 -12.527  22.605  1.00 81.52           H  
ATOM   1208  C   THR A  69     -26.805 -10.698  21.528  1.00 81.52           C  
ATOM   1209  CB  THR A  69     -28.682 -12.300  21.906  1.00 81.52           C  
ATOM   1210  HB  THR A  69     -29.392 -11.491  21.737  1.00 81.52           H  
ATOM   1211  O   THR A  69     -25.857 -11.004  20.811  1.00 81.52           O  
ATOM   1212  CG2 THR A  69     -28.457 -13.050  20.595  1.00 81.52           C  
ATOM   1213 HG21 THR A  69     -27.671 -13.796  20.715  1.00 81.52           H  
ATOM   1214 HG22 THR A  69     -29.382 -13.543  20.295  1.00 81.52           H  
ATOM   1215 HG23 THR A  69     -28.172 -12.347  19.813  1.00 81.52           H  
ATOM   1216  OG1 THR A  69     -29.256 -13.210  22.803  1.00 81.52           O  
ATOM   1217  HG1 THR A  69     -28.806 -14.056  22.745  1.00 81.52           H  
ATOM   1218  N   ARG A  70     -27.299  -9.454  21.529  1.00 74.94           N  
ATOM   1219  H   ARG A  70     -28.075  -9.244  22.140  1.00 74.94           H  
ATOM   1220  CA  ARG A  70     -26.736  -8.396  20.677  1.00 74.94           C  
ATOM   1221  HA  ARG A  70     -26.611  -8.788  19.667  1.00 74.94           H  
ATOM   1222  C   ARG A  70     -25.347  -7.959  21.106  1.00 74.94           C  
ATOM   1223  CB  ARG A  70     -27.666  -7.192  20.623  1.00 74.94           C  
ATOM   1224  HB2 ARG A  70     -27.967  -6.905  21.630  1.00 74.94           H  
ATOM   1225  HB3 ARG A  70     -27.138  -6.357  20.162  1.00 74.94           H  
ATOM   1226  O   ARG A  70     -24.525  -7.716  20.233  1.00 74.94           O  
ATOM   1227  CG  ARG A  70     -28.889  -7.528  19.774  1.00 74.94           C  
ATOM   1228  HG2 ARG A  70     -28.578  -7.859  18.783  1.00 74.94           H  
ATOM   1229  HG3 ARG A  70     -29.473  -8.318  20.246  1.00 74.94           H  
ATOM   1230  CD  ARG A  70     -29.725  -6.269  19.640  1.00 74.94           C  
ATOM   1231  HD2 ARG A  70     -29.181  -5.554  19.024  1.00 74.94           H  
ATOM   1232  HD3 ARG A  70     -29.869  -5.842  20.633  1.00 74.94           H  
ATOM   1233  NE  ARG A  70     -31.025  -6.578  19.031  1.00 74.94           N  
ATOM   1234  HE  ARG A  70     -31.260  -7.554  18.916  1.00 74.94           H  
ATOM   1235  NH1 ARG A  70     -31.682  -4.420  18.824  1.00 74.94           N  
ATOM   1236 HH11 ARG A  70     -32.377  -3.724  18.595  1.00 74.94           H  
ATOM   1237 HH12 ARG A  70     -30.753  -4.122  19.085  1.00 74.94           H  
ATOM   1238  NH2 ARG A  70     -33.090  -6.051  18.236  1.00 74.94           N  
ATOM   1239 HH21 ARG A  70     -33.312  -7.034  18.162  1.00 74.94           H  
ATOM   1240 HH22 ARG A  70     -33.788  -5.361  17.995  1.00 74.94           H  
ATOM   1241  CZ  ARG A  70     -31.929  -5.686  18.697  1.00 74.94           C  
ATOM   1242  N   ILE A  71     -25.064  -7.876  22.406  1.00 78.17           N  
ATOM   1243  H   ILE A  71     -25.790  -8.083  23.076  1.00 78.17           H  
ATOM   1244  CA  ILE A  71     -23.705  -7.598  22.893  1.00 78.17           C  
ATOM   1245  HA  ILE A  71     -23.359  -6.667  22.445  1.00 78.17           H  
ATOM   1246  C   ILE A  71     -22.743  -8.691  22.418  1.00 78.17           C  
ATOM   1247  CB  ILE A  71     -23.682  -7.423  24.428  1.00 78.17           C  
ATOM   1248  HB  ILE A  71     -24.225  -8.250  24.885  1.00 78.17           H  
ATOM   1249  O   ILE A  71     -21.676  -8.357  21.913  1.00 78.17           O  
ATOM   1250  CG1 ILE A  71     -24.373  -6.094  24.810  1.00 78.17           C  
ATOM   1251 HG12 ILE A  71     -25.298  -5.987  24.245  1.00 78.17           H  
ATOM   1252 HG13 ILE A  71     -23.730  -5.255  24.542  1.00 78.17           H  
ATOM   1253  CG2 ILE A  71     -22.239  -7.433  24.971  1.00 78.17           C  
ATOM   1254 HG21 ILE A  71     -21.645  -6.663  24.478  1.00 78.17           H  
ATOM   1255 HG22 ILE A  71     -22.231  -7.263  26.048  1.00 78.17           H  
ATOM   1256 HG23 ILE A  71     -21.773  -8.405  24.806  1.00 78.17           H  
ATOM   1257  CD1 ILE A  71     -24.727  -5.994  26.300  1.00 78.17           C  
ATOM   1258 HD11 ILE A  71     -23.827  -5.954  26.913  1.00 78.17           H  
ATOM   1259 HD12 ILE A  71     -25.332  -6.852  26.592  1.00 78.17           H  
ATOM   1260 HD13 ILE A  71     -25.302  -5.083  26.471  1.00 78.17           H  
ATOM   1261  N   HIS A  72     -23.133  -9.966  22.494  1.00 79.49           N  
ATOM   1262  H   HIS A  72     -24.003 -10.188  22.957  1.00 79.49           H  
ATOM   1263  CA  HIS A  72     -22.326 -11.064  21.960  1.00 79.49           C  
ATOM   1264  HA  HIS A  72     -21.330 -11.010  22.399  1.00 79.49           H  
ATOM   1265  C   HIS A  72     -22.137 -10.956  20.445  1.00 79.49           C  
ATOM   1266  CB  HIS A  72     -22.939 -12.412  22.351  1.00 79.49           C  
ATOM   1267  HB2 HIS A  72     -24.022 -12.388  22.227  1.00 79.49           H  
ATOM   1268  HB3 HIS A  72     -22.542 -13.184  21.692  1.00 79.49           H  
ATOM   1269  O   HIS A  72     -21.007 -10.998  19.978  1.00 79.49           O  
ATOM   1270  CG  HIS A  72     -22.588 -12.796  23.761  1.00 79.49           C  
ATOM   1271  CD2 HIS A  72     -23.415 -12.798  24.848  1.00 79.49           C  
ATOM   1272  HD2 HIS A  72     -24.463 -12.539  24.839  1.00 79.49           H  
ATOM   1273  ND1 HIS A  72     -21.348 -13.201  24.194  1.00 79.49           N  
ATOM   1274  HD1 HIS A  72     -20.517 -13.282  23.625  1.00 79.49           H  
ATOM   1275  CE1 HIS A  72     -21.428 -13.441  25.512  1.00 79.49           C  
ATOM   1276  HE1 HIS A  72     -20.606 -13.767  26.132  1.00 79.49           H  
ATOM   1277  NE2 HIS A  72     -22.671 -13.205  25.961  1.00 79.49           N  
ATOM   1278  N   ILE A  73     -23.200 -10.700  19.675  1.00 79.70           N  
ATOM   1279  H   ILE A  73     -24.114 -10.711  20.105  1.00 79.70           H  
ATOM   1280  CA  ILE A  73     -23.098 -10.497  18.219  1.00 79.70           C  
ATOM   1281  HA  ILE A  73     -22.636 -11.383  17.782  1.00 79.70           H  
ATOM   1282  C   ILE A  73     -22.186  -9.306  17.883  1.00 79.70           C  
ATOM   1283  CB  ILE A  73     -24.506 -10.324  17.601  1.00 79.70           C  
ATOM   1284  HB  ILE A  73     -25.038  -9.563  18.171  1.00 79.70           H  
ATOM   1285  O   ILE A  73     -21.401  -9.377  16.933  1.00 79.70           O  
ATOM   1286  CG1 ILE A  73     -25.297 -11.651  17.673  1.00 79.70           C  
ATOM   1287 HG12 ILE A  73     -25.171 -12.111  18.653  1.00 79.70           H  
ATOM   1288 HG13 ILE A  73     -24.897 -12.350  16.939  1.00 79.70           H  
ATOM   1289  CG2 ILE A  73     -24.428  -9.855  16.133  1.00 79.70           C  
ATOM   1290 HG21 ILE A  73     -23.990  -8.859  16.069  1.00 79.70           H  
ATOM   1291 HG22 ILE A  73     -25.424  -9.781  15.696  1.00 79.70           H  
ATOM   1292 HG23 ILE A  73     -23.830 -10.553  15.547  1.00 79.70           H  
ATOM   1293  CD1 ILE A  73     -26.803 -11.478  17.430  1.00 79.70           C  
ATOM   1294 HD11 ILE A  73     -27.299 -12.437  17.577  1.00 79.70           H  
ATOM   1295 HD12 ILE A  73     -26.998 -11.149  16.409  1.00 79.70           H  
ATOM   1296 HD13 ILE A  73     -27.213 -10.752  18.132  1.00 79.70           H  
ATOM   1297  N   LEU A  74     -22.255  -8.216  18.656  1.00 75.41           N  
ATOM   1298  H   LEU A  74     -22.939  -8.206  19.399  1.00 75.41           H  
ATOM   1299  CA  LEU A  74     -21.362  -7.065  18.517  1.00 75.41           C  
ATOM   1300  HA  LEU A  74     -21.384  -6.724  17.481  1.00 75.41           H  
ATOM   1301  C   LEU A  74     -19.916  -7.454  18.818  1.00 75.41           C  
ATOM   1302  CB  LEU A  74     -21.789  -5.912  19.447  1.00 75.41           C  
ATOM   1303  HB2 LEU A  74     -20.955  -5.217  19.547  1.00 75.41           H  
ATOM   1304  HB3 LEU A  74     -21.994  -6.316  20.438  1.00 75.41           H  
ATOM   1305  O   LEU A  74     -19.039  -7.131  18.023  1.00 75.41           O  
ATOM   1306  CG  LEU A  74     -23.011  -5.119  18.973  1.00 75.41           C  
ATOM   1307  HG  LEU A  74     -23.825  -5.819  18.782  1.00 75.41           H  
ATOM   1308  CD1 LEU A  74     -23.470  -4.142  20.056  1.00 75.41           C  
ATOM   1309 HD11 LEU A  74     -22.675  -3.430  20.278  1.00 75.41           H  
ATOM   1310 HD12 LEU A  74     -24.357  -3.606  19.720  1.00 75.41           H  
ATOM   1311 HD13 LEU A  74     -23.722  -4.698  20.959  1.00 75.41           H  
ATOM   1312  CD2 LEU A  74     -22.718  -4.321  17.703  1.00 75.41           C  
ATOM   1313 HD21 LEU A  74     -21.805  -3.742  17.838  1.00 75.41           H  
ATOM   1314 HD22 LEU A  74     -22.609  -4.999  16.857  1.00 75.41           H  
ATOM   1315 HD23 LEU A  74     -23.538  -3.632  17.497  1.00 75.41           H  
ATOM   1316  N   GLN A  75     -19.661  -8.153  19.925  1.00 76.42           N  
ATOM   1317  H   GLN A  75     -20.434  -8.408  20.522  1.00 76.42           H  
ATOM   1318  CA  GLN A  75     -18.325  -8.619  20.304  1.00 76.42           C  
ATOM   1319  HA  GLN A  75     -17.650  -7.765  20.350  1.00 76.42           H  
ATOM   1320  C   GLN A  75     -17.743  -9.588  19.273  1.00 76.42           C  
ATOM   1321  CB  GLN A  75     -18.370  -9.287  21.683  1.00 76.42           C  
ATOM   1322  HB2 GLN A  75     -19.224  -9.962  21.737  1.00 76.42           H  
ATOM   1323  HB3 GLN A  75     -17.464  -9.878  21.817  1.00 76.42           H  
ATOM   1324  O   GLN A  75     -16.596  -9.414  18.867  1.00 76.42           O  
ATOM   1325  CG  GLN A  75     -18.433  -8.262  22.822  1.00 76.42           C  
ATOM   1326  HG2 GLN A  75     -17.554  -7.620  22.763  1.00 76.42           H  
ATOM   1327  HG3 GLN A  75     -19.320  -7.636  22.719  1.00 76.42           H  
ATOM   1328  CD  GLN A  75     -18.466  -8.927  24.194  1.00 76.42           C  
ATOM   1329  NE2 GLN A  75     -18.019  -8.251  25.230  1.00 76.42           N  
ATOM   1330 HE21 GLN A  75     -17.640  -7.321  25.123  1.00 76.42           H  
ATOM   1331 HE22 GLN A  75     -18.056  -8.747  26.109  1.00 76.42           H  
ATOM   1332  OE1 GLN A  75     -18.889 -10.053  24.381  1.00 76.42           O  
ATOM   1333  N   ASP A  76     -18.528 -10.543  18.784  1.00 83.05           N  
ATOM   1334  H   ASP A  76     -19.414 -10.714  19.237  1.00 83.05           H  
ATOM   1335  CA  ASP A  76     -18.128 -11.475  17.728  1.00 83.05           C  
ATOM   1336  HA  ASP A  76     -17.218 -11.997  18.022  1.00 83.05           H  
ATOM   1337  C   ASP A  76     -17.858 -10.737  16.418  1.00 83.05           C  
ATOM   1338  CB  ASP A  76     -19.242 -12.505  17.491  1.00 83.05           C  
ATOM   1339  HB2 ASP A  76     -20.193 -11.988  17.367  1.00 83.05           H  
ATOM   1340  HB3 ASP A  76     -19.031 -13.032  16.560  1.00 83.05           H  
ATOM   1341  O   ASP A  76     -16.904 -11.035  15.697  1.00 83.05           O  
ATOM   1342  CG  ASP A  76     -19.371 -13.556  18.596  1.00 83.05           C  
ATOM   1343  OD1 ASP A  76     -18.471 -13.621  19.462  1.00 83.05           O  
ATOM   1344  OD2 ASP A  76     -20.359 -14.317  18.513  1.00 83.05           O  
ATOM   1345  N   THR A  77     -18.675  -9.731  16.097  1.00 80.72           N  
ATOM   1346  H   THR A  77     -19.453  -9.538  16.711  1.00 80.72           H  
ATOM   1347  CA  THR A  77     -18.448  -8.884  14.925  1.00 80.72           C  
ATOM   1348  HA  THR A  77     -18.311  -9.534  14.061  1.00 80.72           H  
ATOM   1349  C   THR A  77     -17.144  -8.119  15.081  1.00 80.72           C  
ATOM   1350  CB  THR A  77     -19.650  -7.988  14.613  1.00 80.72           C  
ATOM   1351  HB  THR A  77     -19.881  -7.345  15.462  1.00 80.72           H  
ATOM   1352  O   THR A  77     -16.291  -8.295  14.219  1.00 80.72           O  
ATOM   1353  CG2 THR A  77     -19.442  -7.132  13.363  1.00 80.72           C  
ATOM   1354 HG21 THR A  77     -20.360  -6.588  13.143  1.00 80.72           H  
ATOM   1355 HG22 THR A  77     -18.645  -6.408  13.531  1.00 80.72           H  
ATOM   1356 HG23 THR A  77     -19.183  -7.762  12.511  1.00 80.72           H  
ATOM   1357  OG1 THR A  77     -20.738  -8.846  14.348  1.00 80.72           O  
ATOM   1358  HG1 THR A  77     -21.107  -9.068  15.206  1.00 80.72           H  
ATOM   1359  N   ILE A  78     -16.935  -7.390  16.186  1.00 78.36           N  
ATOM   1360  H   ILE A  78     -17.676  -7.370  16.872  1.00 78.36           H  
ATOM   1361  CA  ILE A  78     -15.697  -6.655  16.514  1.00 78.36           C  
ATOM   1362  HA  ILE A  78     -15.541  -5.873  15.772  1.00 78.36           H  
ATOM   1363  C   ILE A  78     -14.473  -7.575  16.466  1.00 78.36           C  
ATOM   1364  CB  ILE A  78     -15.821  -5.956  17.891  1.00 78.36           C  
ATOM   1365  HB  ILE A  78     -16.186  -6.682  18.617  1.00 78.36           H  
ATOM   1366  O   ILE A  78     -13.473  -7.227  15.845  1.00 78.36           O  
ATOM   1367  CG1 ILE A  78     -16.825  -4.782  17.804  1.00 78.36           C  
ATOM   1368 HG12 ILE A  78     -17.716  -5.094  17.259  1.00 78.36           H  
ATOM   1369 HG13 ILE A  78     -16.377  -3.962  17.242  1.00 78.36           H  
ATOM   1370  CG2 ILE A  78     -14.457  -5.424  18.381  1.00 78.36           C  
ATOM   1371 HG21 ILE A  78     -13.770  -6.249  18.570  1.00 78.36           H  
ATOM   1372 HG22 ILE A  78     -14.568  -4.889  19.324  1.00 78.36           H  
ATOM   1373 HG23 ILE A  78     -14.021  -4.757  17.637  1.00 78.36           H  
ATOM   1374  CD1 ILE A  78     -17.280  -4.260  19.174  1.00 78.36           C  
ATOM   1375 HD11 ILE A  78     -18.066  -3.519  19.032  1.00 78.36           H  
ATOM   1376 HD12 ILE A  78     -17.677  -5.082  19.770  1.00 78.36           H  
ATOM   1377 HD13 ILE A  78     -16.453  -3.789  19.705  1.00 78.36           H  
ATOM   1378  N   THR A  79     -14.551  -8.762  17.062  1.00 79.94           N  
ATOM   1379  H   THR A  79     -15.389  -8.986  17.579  1.00 79.94           H  
ATOM   1380  CA  THR A  79     -13.445  -9.729  17.079  1.00 79.94           C  
ATOM   1381  HA  THR A  79     -12.565  -9.251  17.508  1.00 79.94           H  
ATOM   1382  C   THR A  79     -13.084 -10.172  15.663  1.00 79.94           C  
ATOM   1383  CB  THR A  79     -13.797 -10.937  17.959  1.00 79.94           C  
ATOM   1384  HB  THR A  79     -14.665 -11.455  17.552  1.00 79.94           H  
ATOM   1385  O   THR A  79     -11.907 -10.179  15.303  1.00 79.94           O  
ATOM   1386  CG2 THR A  79     -12.636 -11.920  18.088  1.00 79.94           C  
ATOM   1387 HG21 THR A  79     -11.750 -11.404  18.458  1.00 79.94           H  
ATOM   1388 HG22 THR A  79     -12.911 -12.707  18.790  1.00 79.94           H  
ATOM   1389 HG23 THR A  79     -12.417 -12.377  17.123  1.00 79.94           H  
ATOM   1390  OG1 THR A  79     -14.094 -10.485  19.259  1.00 79.94           O  
ATOM   1391  HG1 THR A  79     -15.013 -10.207  19.266  1.00 79.94           H  
ATOM   1392  N   ARG A  80     -14.082 -10.435  14.807  1.00 79.27           N  
ATOM   1393  H   ARG A  80     -15.030 -10.409  15.153  1.00 79.27           H  
ATOM   1394  CA  ARG A  80     -13.848 -10.715  13.381  1.00 79.27           C  
ATOM   1395  HA  ARG A  80     -13.112 -11.515  13.302  1.00 79.27           H  
ATOM   1396  C   ARG A  80     -13.224  -9.527  12.642  1.00 79.27           C  
ATOM   1397  CB  ARG A  80     -15.148 -11.168  12.697  1.00 79.27           C  
ATOM   1398  HB2 ARG A  80     -14.986 -11.184  11.619  1.00 79.27           H  
ATOM   1399  HB3 ARG A  80     -15.942 -10.453  12.910  1.00 79.27           H  
ATOM   1400  O   ARG A  80     -12.393  -9.761  11.771  1.00 79.27           O  
ATOM   1401  CG  ARG A  80     -15.574 -12.578  13.138  1.00 79.27           C  
ATOM   1402  HG2 ARG A  80     -14.773 -13.276  12.890  1.00 79.27           H  
ATOM   1403  HG3 ARG A  80     -15.718 -12.617  14.217  1.00 79.27           H  
ATOM   1404  CD  ARG A  80     -16.854 -13.049  12.434  1.00 79.27           C  
ATOM   1405  HD2 ARG A  80     -17.057 -14.069  12.758  1.00 79.27           H  
ATOM   1406  HD3 ARG A  80     -16.678 -13.053  11.358  1.00 79.27           H  
ATOM   1407  NE  ARG A  80     -18.023 -12.200  12.745  1.00 79.27           N  
ATOM   1408  HE  ARG A  80     -17.899 -11.531  13.490  1.00 79.27           H  
ATOM   1409  NH1 ARG A  80     -19.522 -13.281  11.386  1.00 79.27           N  
ATOM   1410 HH11 ARG A  80     -20.468 -13.390  11.047  1.00 79.27           H  
ATOM   1411 HH12 ARG A  80     -18.832 -14.002  11.234  1.00 79.27           H  
ATOM   1412  NH2 ARG A  80     -20.186 -11.473  12.512  1.00 79.27           N  
ATOM   1413 HH21 ARG A  80     -20.044 -10.732  13.184  1.00 79.27           H  
ATOM   1414 HH22 ARG A  80     -21.116 -11.592  12.136  1.00 79.27           H  
ATOM   1415  CZ  ARG A  80     -19.233 -12.315  12.218  1.00 79.27           C  
ATOM   1416  N   ILE A  81     -13.568  -8.279  12.987  1.00 76.69           N  
ATOM   1417  H   ILE A  81     -14.278  -8.167  13.697  1.00 76.69           H  
ATOM   1418  CA  ILE A  81     -12.902  -7.078  12.434  1.00 76.69           C  
ATOM   1419  HA  ILE A  81     -12.980  -7.114  11.347  1.00 76.69           H  
ATOM   1420  C   ILE A  81     -11.421  -7.079  12.790  1.00 76.69           C  
ATOM   1421  CB  ILE A  81     -13.498  -5.735  12.943  1.00 76.69           C  
ATOM   1422  HB  ILE A  81     -13.246  -5.621  13.997  1.00 76.69           H  
ATOM   1423  O   ILE A  81     -10.580  -6.835  11.930  1.00 76.69           O  
ATOM   1424  CG1 ILE A  81     -15.027  -5.749  12.880  1.00 76.69           C  
ATOM   1425 HG12 ILE A  81     -15.363  -6.280  11.989  1.00 76.69           H  
ATOM   1426 HG13 ILE A  81     -15.316  -6.358  13.737  1.00 76.69           H  
ATOM   1427  CG2 ILE A  81     -12.846  -4.522  12.251  1.00 76.69           C  
ATOM   1428 HG21 ILE A  81     -12.946  -4.589  11.167  1.00 76.69           H  
ATOM   1429 HG22 ILE A  81     -13.289  -3.594  12.611  1.00 76.69           H  
ATOM   1430 HG23 ILE A  81     -11.783  -4.488  12.492  1.00 76.69           H  
ATOM   1431  CD1 ILE A  81     -15.789  -4.437  13.125  1.00 76.69           C  
ATOM   1432 HD11 ILE A  81     -15.545  -3.681  12.379  1.00 76.69           H  
ATOM   1433 HD12 ILE A  81     -15.527  -4.047  14.109  1.00 76.69           H  
ATOM   1434 HD13 ILE A  81     -16.861  -4.631  13.102  1.00 76.69           H  
ATOM   1435  N   LEU A  82     -11.113  -7.309  14.068  1.00 75.84           N  
ATOM   1436  H   LEU A  82     -11.865  -7.503  14.714  1.00 75.84           H  
ATOM   1437  CA  LEU A  82      -9.754  -7.223  14.589  1.00 75.84           C  
ATOM   1438  HA  LEU A  82      -9.322  -6.265  14.300  1.00 75.84           H  
ATOM   1439  C   LEU A  82      -8.850  -8.292  13.971  1.00 75.84           C  
ATOM   1440  CB  LEU A  82      -9.783  -7.325  16.124  1.00 75.84           C  
ATOM   1441  HB2 LEU A  82     -10.341  -8.219  16.403  1.00 75.84           H  
ATOM   1442  HB3 LEU A  82      -8.761  -7.453  16.482  1.00 75.84           H  
ATOM   1443  O   LEU A  82      -7.766  -7.949  13.508  1.00 75.84           O  
ATOM   1444  CG  LEU A  82     -10.397  -6.104  16.834  1.00 75.84           C  
ATOM   1445  HG  LEU A  82     -11.387  -5.895  16.430  1.00 75.84           H  
ATOM   1446  CD1 LEU A  82     -10.538  -6.397  18.327  1.00 75.84           C  
ATOM   1447 HD11 LEU A  82     -10.995  -5.546  18.831  1.00 75.84           H  
ATOM   1448 HD12 LEU A  82      -9.560  -6.596  18.764  1.00 75.84           H  
ATOM   1449 HD13 LEU A  82     -11.176  -7.269  18.469  1.00 75.84           H  
ATOM   1450  CD2 LEU A  82      -9.541  -4.845  16.671  1.00 75.84           C  
ATOM   1451 HD21 LEU A  82      -8.526  -5.039  17.020  1.00 75.84           H  
ATOM   1452 HD22 LEU A  82      -9.510  -4.543  15.624  1.00 75.84           H  
ATOM   1453 HD23 LEU A  82      -9.971  -4.031  17.254  1.00 75.84           H  
ATOM   1454  N   ILE A  83      -9.317  -9.543  13.897  1.00 79.13           N  
ATOM   1455  H   ILE A  83     -10.211  -9.749  14.321  1.00 79.13           H  
ATOM   1456  CA  ILE A  83      -8.566 -10.645  13.274  1.00 79.13           C  
ATOM   1457  HA  ILE A  83      -7.592 -10.729  13.757  1.00 79.13           H  
ATOM   1458  C   ILE A  83      -8.297 -10.336  11.799  1.00 79.13           C  
ATOM   1459  CB  ILE A  83      -9.317 -11.984  13.458  1.00 79.13           C  
ATOM   1460  HB  ILE A  83     -10.344 -11.854  13.116  1.00 79.13           H  
ATOM   1461  O   ILE A  83      -7.156 -10.385  11.354  1.00 79.13           O  
ATOM   1462  CG1 ILE A  83      -9.333 -12.372  14.955  1.00 79.13           C  
ATOM   1463 HG12 ILE A  83      -9.654 -11.520  15.554  1.00 79.13           H  
ATOM   1464 HG13 ILE A  83      -8.322 -12.630  15.271  1.00 79.13           H  
ATOM   1465  CG2 ILE A  83      -8.669 -13.107  12.625  1.00 79.13           C  
ATOM   1466 HG21 ILE A  83      -7.622 -13.227  12.904  1.00 79.13           H  
ATOM   1467 HG22 ILE A  83      -9.187 -14.055  12.768  1.00 79.13           H  
ATOM   1468 HG23 ILE A  83      -8.705 -12.882  11.559  1.00 79.13           H  
ATOM   1469  CD1 ILE A  83     -10.271 -13.539  15.288  1.00 79.13           C  
ATOM   1470 HD11 ILE A  83      -9.910 -14.465  14.841  1.00 79.13           H  
ATOM   1471 HD12 ILE A  83     -10.307 -13.672  16.370  1.00 79.13           H  
ATOM   1472 HD13 ILE A  83     -11.276 -13.322  14.925  1.00 79.13           H  
ATOM   1473  N   ARG A  84      -9.323  -9.907  11.056  1.00 72.46           N  
ATOM   1474  H   ARG A  84     -10.241  -9.857  11.475  1.00 72.46           H  
ATOM   1475  CA  ARG A  84      -9.167  -9.565   9.638  1.00 72.46           C  
ATOM   1476  HA  ARG A  84      -8.750 -10.420   9.105  1.00 72.46           H  
ATOM   1477  C   ARG A  84      -8.177  -8.430   9.403  1.00 72.46           C  
ATOM   1478  CB  ARG A  84     -10.528  -9.221   9.046  1.00 72.46           C  
ATOM   1479  HB2 ARG A  84     -11.073  -8.575   9.734  1.00 72.46           H  
ATOM   1480  HB3 ARG A  84     -10.379  -8.667   8.119  1.00 72.46           H  
ATOM   1481  O   ARG A  84      -7.359  -8.528   8.501  1.00 72.46           O  
ATOM   1482  CG  ARG A  84     -11.329 -10.496   8.756  1.00 72.46           C  
ATOM   1483  HG2 ARG A  84     -10.820 -11.088   7.996  1.00 72.46           H  
ATOM   1484  HG3 ARG A  84     -11.434 -11.087   9.666  1.00 72.46           H  
ATOM   1485  CD  ARG A  84     -12.703 -10.076   8.249  1.00 72.46           C  
ATOM   1486  HD2 ARG A  84     -12.584  -9.582   7.285  1.00 72.46           H  
ATOM   1487  HD3 ARG A  84     -13.122  -9.369   8.965  1.00 72.46           H  
ATOM   1488  NE  ARG A  84     -13.632 -11.207   8.134  1.00 72.46           N  
ATOM   1489  HE  ARG A  84     -13.275 -12.107   8.424  1.00 72.46           H  
ATOM   1490  NH1 ARG A  84     -15.299 -10.002   7.132  1.00 72.46           N  
ATOM   1491 HH11 ARG A  84     -16.179  -9.959   6.639  1.00 72.46           H  
ATOM   1492 HH12 ARG A  84     -14.620  -9.268   6.985  1.00 72.46           H  
ATOM   1493  NH2 ARG A  84     -15.652 -12.143   7.670  1.00 72.46           N  
ATOM   1494 HH21 ARG A  84     -16.547 -12.075   7.207  1.00 72.46           H  
ATOM   1495 HH22 ARG A  84     -15.275 -13.038   7.949  1.00 72.46           H  
ATOM   1496  CZ  ARG A  84     -14.854 -11.113   7.651  1.00 72.46           C  
ATOM   1497  N   ARG A  85      -8.168  -7.385  10.241  1.00 65.60           N  
ATOM   1498  H   ARG A  85      -8.856  -7.363  10.980  1.00 65.60           H  
ATOM   1499  CA  ARG A  85      -7.143  -6.328  10.143  1.00 65.60           C  
ATOM   1500  HA  ARG A  85      -7.163  -5.911   9.137  1.00 65.60           H  
ATOM   1501  C   ARG A  85      -5.727  -6.871  10.321  1.00 65.60           C  
ATOM   1502  CB  ARG A  85      -7.374  -5.213  11.164  1.00 65.60           C  
ATOM   1503  HB2 ARG A  85      -6.465  -4.614  11.219  1.00 65.60           H  
ATOM   1504  HB3 ARG A  85      -7.557  -5.642  12.149  1.00 65.60           H  
ATOM   1505  O   ARG A  85      -4.842  -6.449   9.588  1.00 65.60           O  
ATOM   1506  CG  ARG A  85      -8.528  -4.291  10.771  1.00 65.60           C  
ATOM   1507  HG2 ARG A  85      -9.476  -4.821  10.867  1.00 65.60           H  
ATOM   1508  HG3 ARG A  85      -8.406  -3.956   9.741  1.00 65.60           H  
ATOM   1509  CD  ARG A  85      -8.494  -3.083  11.705  1.00 65.60           C  
ATOM   1510  HD2 ARG A  85      -8.406  -3.435  12.733  1.00 65.60           H  
ATOM   1511  HD3 ARG A  85      -7.609  -2.495  11.462  1.00 65.60           H  
ATOM   1512  NE  ARG A  85      -9.713  -2.268  11.584  1.00 65.60           N  
ATOM   1513  HE  ARG A  85     -10.521  -2.735  11.198  1.00 65.60           H  
ATOM   1514  NH1 ARG A  85      -8.829  -0.319  12.411  1.00 65.60           N  
ATOM   1515 HH11 ARG A  85      -8.924   0.648  12.685  1.00 65.60           H  
ATOM   1516 HH12 ARG A  85      -7.926  -0.770  12.441  1.00 65.60           H  
ATOM   1517  NH2 ARG A  85     -11.001  -0.420  11.888  1.00 65.60           N  
ATOM   1518 HH21 ARG A  85     -11.095   0.544  12.174  1.00 65.60           H  
ATOM   1519 HH22 ARG A  85     -11.791  -0.924  11.511  1.00 65.60           H  
ATOM   1520  CZ  ARG A  85      -9.841  -1.010  11.959  1.00 65.60           C  
ATOM   1521  N   GLN A  86      -5.519  -7.796  11.256  1.00 71.78           N  
ATOM   1522  H   GLN A  86      -6.302  -8.137  11.794  1.00 71.78           H  
ATOM   1523  CA  GLN A  86      -4.211  -8.429  11.449  1.00 71.78           C  
ATOM   1524  HA  GLN A  86      -3.453  -7.654  11.562  1.00 71.78           H  
ATOM   1525  C   GLN A  86      -3.811  -9.268  10.230  1.00 71.78           C  
ATOM   1526  CB  GLN A  86      -4.225  -9.288  12.721  1.00 71.78           C  
ATOM   1527  HB2 GLN A  86      -3.298  -9.859  12.770  1.00 71.78           H  
ATOM   1528  HB3 GLN A  86      -5.056  -9.993  12.686  1.00 71.78           H  
ATOM   1529  O   GLN A  86      -2.670  -9.177   9.777  1.00 71.78           O  
ATOM   1530  CG  GLN A  86      -4.328  -8.426  13.985  1.00 71.78           C  
ATOM   1531  HG2 GLN A  86      -5.219  -7.799  13.945  1.00 71.78           H  
ATOM   1532  HG3 GLN A  86      -3.458  -7.771  14.028  1.00 71.78           H  
ATOM   1533  CD  GLN A  86      -4.388  -9.252  15.265  1.00 71.78           C  
ATOM   1534  NE2 GLN A  86      -4.009  -8.680  16.387  1.00 71.78           N  
ATOM   1535 HE21 GLN A  86      -3.639  -7.740  16.373  1.00 71.78           H  
ATOM   1536 HE22 GLN A  86      -4.034  -9.274  17.203  1.00 71.78           H  
ATOM   1537  OE1 GLN A  86      -4.780 -10.405  15.315  1.00 71.78           O  
ATOM   1538  N   ASP A  87      -4.755 -10.010   9.647  1.00 73.28           N  
ATOM   1539  H   ASP A  87      -5.643 -10.122  10.114  1.00 73.28           H  
ATOM   1540  CA  ASP A  87      -4.523 -10.779   8.421  1.00 73.28           C  
ATOM   1541  HA  ASP A  87      -3.657 -11.424   8.570  1.00 73.28           H  
ATOM   1542  C   ASP A  87      -4.216  -9.861   7.225  1.00 73.28           C  
ATOM   1543  CB  ASP A  87      -5.737 -11.675   8.118  1.00 73.28           C  
ATOM   1544  HB2 ASP A  87      -5.582 -12.143   7.146  1.00 73.28           H  
ATOM   1545  HB3 ASP A  87      -6.632 -11.056   8.046  1.00 73.28           H  
ATOM   1546  O   ASP A  87      -3.331 -10.161   6.419  1.00 73.28           O  
ATOM   1547  CG  ASP A  87      -5.969 -12.791   9.145  1.00 73.28           C  
ATOM   1548  OD1 ASP A  87      -4.981 -13.232   9.775  1.00 73.28           O  
ATOM   1549  OD2 ASP A  87      -7.137 -13.233   9.253  1.00 73.28           O  
ATOM   1550  N   MET A  88      -4.883  -8.707   7.122  1.00 67.39           N  
ATOM   1551  H   MET A  88      -5.642  -8.552   7.770  1.00 67.39           H  
ATOM   1552  CA  MET A  88      -4.621  -7.688   6.099  1.00 67.39           C  
ATOM   1553  HA  MET A  88      -4.651  -8.161   5.118  1.00 67.39           H  
ATOM   1554  C   MET A  88      -3.235  -7.061   6.275  1.00 67.39           C  
ATOM   1555  CB  MET A  88      -5.693  -6.590   6.144  1.00 67.39           C  
ATOM   1556  HB2 MET A  88      -5.406  -5.776   5.478  1.00 67.39           H  
ATOM   1557  HB3 MET A  88      -5.746  -6.192   7.157  1.00 67.39           H  
ATOM   1558  O   MET A  88      -2.489  -6.966   5.302  1.00 67.39           O  
ATOM   1559  CG  MET A  88      -7.085  -7.077   5.733  1.00 67.39           C  
ATOM   1560  HG2 MET A  88      -7.130  -7.187   4.650  1.00 67.39           H  
ATOM   1561  HG3 MET A  88      -7.271  -8.066   6.152  1.00 67.39           H  
ATOM   1562  SD  MET A  88      -8.407  -5.971   6.307  1.00 67.39           S  
ATOM   1563  CE  MET A  88      -8.747  -5.103   4.777  1.00 67.39           C  
ATOM   1564  HE1 MET A  88      -8.645  -5.783   3.931  1.00 67.39           H  
ATOM   1565  HE2 MET A  88      -8.052  -4.266   4.709  1.00 67.39           H  
ATOM   1566  HE3 MET A  88      -9.765  -4.715   4.812  1.00 67.39           H  
ATOM   1567  N   GLU A  89      -2.852  -6.681   7.498  1.00 68.77           N  
ATOM   1568  H   GLU A  89      -3.510  -6.775   8.259  1.00 68.77           H  
ATOM   1569  CA  GLU A  89      -1.515  -6.158   7.810  1.00 68.77           C  
ATOM   1570  HA  GLU A  89      -1.320  -5.282   7.192  1.00 68.77           H  
ATOM   1571  C   GLU A  89      -0.427  -7.188   7.471  1.00 68.77           C  
ATOM   1572  CB  GLU A  89      -1.434  -5.733   9.289  1.00 68.77           C  
ATOM   1573  HB2 GLU A  89      -1.863  -6.516   9.914  1.00 68.77           H  
ATOM   1574  HB3 GLU A  89      -0.385  -5.612   9.560  1.00 68.77           H  
ATOM   1575  O   GLU A  89       0.537  -6.857   6.778  1.00 68.77           O  
ATOM   1576  CG  GLU A  89      -2.154  -4.397   9.550  1.00 68.77           C  
ATOM   1577  HG2 GLU A  89      -1.642  -3.618   8.985  1.00 68.77           H  
ATOM   1578  HG3 GLU A  89      -3.173  -4.457   9.166  1.00 68.77           H  
ATOM   1579  CD  GLU A  89      -2.203  -3.985  11.035  1.00 68.77           C  
ATOM   1580  OE1 GLU A  89      -2.922  -2.998  11.330  1.00 68.77           O  
ATOM   1581  OE2 GLU A  89      -1.523  -4.622  11.871  1.00 68.77           O  
ATOM   1582  N   ALA A  90      -0.622  -8.458   7.839  1.00 72.10           N  
ATOM   1583  H   ALA A  90      -1.422  -8.672   8.417  1.00 72.10           H  
ATOM   1584  CA  ALA A  90       0.293  -9.546   7.499  1.00 72.10           C  
ATOM   1585  HA  ALA A  90       1.293  -9.276   7.839  1.00 72.10           H  
ATOM   1586  C   ALA A  90       0.364  -9.802   5.981  1.00 72.10           C  
ATOM   1587  CB  ALA A  90      -0.156 -10.802   8.254  1.00 72.10           C  
ATOM   1588  HB1 ALA A  90      -1.162 -11.087   7.946  1.00 72.10           H  
ATOM   1589  HB2 ALA A  90       0.529 -11.624   8.047  1.00 72.10           H  
ATOM   1590  HB3 ALA A  90      -0.160 -10.605   9.326  1.00 72.10           H  
ATOM   1591  O   ALA A  90       1.442 -10.024   5.419  1.00 72.10           O  
ATOM   1592  N   THR A  91      -0.769  -9.727   5.282  1.00 69.11           N  
ATOM   1593  H   THR A  91      -1.629  -9.597   5.796  1.00 69.11           H  
ATOM   1594  CA  THR A  91      -0.835  -9.871   3.819  1.00 69.11           C  
ATOM   1595  HA  THR A  91      -0.321 -10.789   3.537  1.00 69.11           H  
ATOM   1596  C   THR A  91      -0.138  -8.700   3.120  1.00 69.11           C  
ATOM   1597  CB  THR A  91      -2.290 -10.011   3.347  1.00 69.11           C  
ATOM   1598  HB  THR A  91      -2.855  -9.113   3.600  1.00 69.11           H  
ATOM   1599  O   THR A  91       0.541  -8.897   2.109  1.00 69.11           O  
ATOM   1600  CG2 THR A  91      -2.411 -10.290   1.849  1.00 69.11           C  
ATOM   1601 HG21 THR A  91      -1.911 -11.228   1.611  1.00 69.11           H  
ATOM   1602 HG22 THR A  91      -1.994  -9.467   1.268  1.00 69.11           H  
ATOM   1603 HG23 THR A  91      -3.467 -10.386   1.597  1.00 69.11           H  
ATOM   1604  OG1 THR A  91      -2.874 -11.129   3.963  1.00 69.11           O  
ATOM   1605  HG1 THR A  91      -3.106 -10.884   4.861  1.00 69.11           H  
ATOM   1606  N   MET A  92      -0.235  -7.481   3.660  1.00 63.91           N  
ATOM   1607  H   MET A  92      -0.818  -7.364   4.476  1.00 63.91           H  
ATOM   1608  CA  MET A  92       0.519  -6.322   3.175  1.00 63.91           C  
ATOM   1609  HA  MET A  92       0.396  -6.255   2.094  1.00 63.91           H  
ATOM   1610  C   MET A  92       2.022  -6.479   3.443  1.00 63.91           C  
ATOM   1611  CB  MET A  92      -0.018  -5.024   3.799  1.00 63.91           C  
ATOM   1612  HB2 MET A  92       0.679  -4.216   3.576  1.00 63.91           H  
ATOM   1613  HB3 MET A  92      -0.080  -5.128   4.882  1.00 63.91           H  
ATOM   1614  O   MET A  92       2.822  -6.260   2.530  1.00 63.91           O  
ATOM   1615  CG  MET A  92      -1.396  -4.635   3.250  1.00 63.91           C  
ATOM   1616  HG2 MET A  92      -2.109  -5.425   3.489  1.00 63.91           H  
ATOM   1617  HG3 MET A  92      -1.346  -4.559   2.164  1.00 63.91           H  
ATOM   1618  SD  MET A  92      -2.047  -3.078   3.916  1.00 63.91           S  
ATOM   1619  CE  MET A  92      -1.219  -1.879   2.846  1.00 63.91           C  
ATOM   1620  HE1 MET A  92      -0.140  -1.968   2.966  1.00 63.91           H  
ATOM   1621  HE2 MET A  92      -1.495  -2.067   1.809  1.00 63.91           H  
ATOM   1622  HE3 MET A  92      -1.533  -0.874   3.130  1.00 63.91           H  
ATOM   1623  N   ASP A  93       2.426  -6.912   4.638  1.00 64.10           N  
ATOM   1624  H   ASP A  93       1.740  -7.032   5.370  1.00 64.10           H  
ATOM   1625  CA  ASP A  93       3.836  -7.130   4.983  1.00 64.10           C  
ATOM   1626  HA  ASP A  93       4.388  -6.217   4.762  1.00 64.10           H  
ATOM   1627  C   ASP A  93       4.484  -8.235   4.135  1.00 64.10           C  
ATOM   1628  CB  ASP A  93       3.979  -7.452   6.484  1.00 64.10           C  
ATOM   1629  HB2 ASP A  93       3.069  -7.928   6.850  1.00 64.10           H  
ATOM   1630  HB3 ASP A  93       4.787  -8.174   6.609  1.00 64.10           H  
ATOM   1631  O   ASP A  93       5.645  -8.113   3.747  1.00 64.10           O  
ATOM   1632  CG  ASP A  93       4.332  -6.241   7.361  1.00 64.10           C  
ATOM   1633  OD1 ASP A  93       4.987  -5.291   6.854  1.00 64.10           O  
ATOM   1634  OD2 ASP A  93       4.125  -6.328   8.585  1.00 64.10           O  
ATOM   1635  N   THR A  94       3.743  -9.284   3.779  1.00 68.05           N  
ATOM   1636  H   THR A  94       2.815  -9.359   4.171  1.00 68.05           H  
ATOM   1637  CA  THR A  94       4.253 -10.384   2.943  1.00 68.05           C  
ATOM   1638  HA  THR A  94       5.285 -10.587   3.228  1.00 68.05           H  
ATOM   1639  C   THR A  94       4.273 -10.046   1.454  1.00 68.05           C  
ATOM   1640  CB  THR A  94       3.458 -11.677   3.164  1.00 68.05           C  
ATOM   1641  HB  THR A  94       3.748 -12.406   2.408  1.00 68.05           H  
ATOM   1642  O   THR A  94       5.239 -10.378   0.770  1.00 68.05           O  
ATOM   1643  CG2 THR A  94       3.714 -12.283   4.543  1.00 68.05           C  
ATOM   1644 HG21 THR A  94       3.507 -11.560   5.332  1.00 68.05           H  
ATOM   1645 HG22 THR A  94       3.077 -13.156   4.682  1.00 68.05           H  
ATOM   1646 HG23 THR A  94       4.756 -12.594   4.616  1.00 68.05           H  
ATOM   1647  OG1 THR A  94       2.080 -11.434   3.058  1.00 68.05           O  
ATOM   1648  HG1 THR A  94       1.795 -11.107   3.915  1.00 68.05           H  
ATOM   1649  N   ASN A  95       3.255  -9.356   0.929  1.00 64.31           N  
ATOM   1650  H   ASN A  95       2.460  -9.166   1.522  1.00 64.31           H  
ATOM   1651  CA  ASN A  95       3.145  -9.116  -0.514  1.00 64.31           C  
ATOM   1652  HA  ASN A  95       3.699  -9.892  -1.042  1.00 64.31           H  
ATOM   1653  C   ASN A  95       3.742  -7.781  -0.967  1.00 64.31           C  
ATOM   1654  CB  ASN A  95       1.680  -9.240  -0.947  1.00 64.31           C  
ATOM   1655  HB2 ASN A  95       1.053  -8.560  -0.371  1.00 64.31           H  
ATOM   1656  HB3 ASN A  95       1.590  -8.977  -2.001  1.00 64.31           H  
ATOM   1657  O   ASN A  95       4.358  -7.716  -2.032  1.00 64.31           O  
ATOM   1658  CG  ASN A  95       1.186 -10.664  -0.803  1.00 64.31           C  
ATOM   1659  ND2 ASN A  95       0.228 -10.902   0.050  1.00 64.31           N  
ATOM   1660 HD21 ASN A  95       0.019 -10.203   0.748  1.00 64.31           H  
ATOM   1661 HD22 ASN A  95      -0.014 -11.872   0.198  1.00 64.31           H  
ATOM   1662  OD1 ASN A  95       1.669 -11.567  -1.460  1.00 64.31           O  
ATOM   1663  N   LEU A  96       3.567  -6.699  -0.204  1.00 61.92           N  
ATOM   1664  H   LEU A  96       3.106  -6.800   0.690  1.00 61.92           H  
ATOM   1665  CA  LEU A  96       4.028  -5.369  -0.615  1.00 61.92           C  
ATOM   1666  HA  LEU A  96       4.030  -5.308  -1.703  1.00 61.92           H  
ATOM   1667  C   LEU A  96       5.460  -5.092  -0.184  1.00 61.92           C  
ATOM   1668  CB  LEU A  96       3.108  -4.269  -0.066  1.00 61.92           C  
ATOM   1669  HB2 LEU A  96       2.951  -4.418   1.002  1.00 61.92           H  
ATOM   1670  HB3 LEU A  96       3.622  -3.313  -0.167  1.00 61.92           H  
ATOM   1671  O   LEU A  96       6.241  -4.568  -0.978  1.00 61.92           O  
ATOM   1672  CG  LEU A  96       1.751  -4.148  -0.766  1.00 61.92           C  
ATOM   1673  HG  LEU A  96       1.241  -5.111  -0.755  1.00 61.92           H  
ATOM   1674  CD1 LEU A  96       0.927  -3.118   0.012  1.00 61.92           C  
ATOM   1675 HD11 LEU A  96       0.023  -2.839  -0.529  1.00 61.92           H  
ATOM   1676 HD12 LEU A  96       0.649  -3.537   0.980  1.00 61.92           H  
ATOM   1677 HD13 LEU A  96       1.512  -2.213   0.174  1.00 61.92           H  
ATOM   1678  CD2 LEU A  96       1.944  -3.670  -2.211  1.00 61.92           C  
ATOM   1679 HD21 LEU A  96       0.995  -3.353  -2.643  1.00 61.92           H  
ATOM   1680 HD22 LEU A  96       2.624  -2.819  -2.236  1.00 61.92           H  
ATOM   1681 HD23 LEU A  96       2.351  -4.480  -2.817  1.00 61.92           H  
ATOM   1682  N   ARG A  97       5.828  -5.434   1.052  1.00 59.33           N  
ATOM   1683  H   ARG A  97       5.146  -5.880   1.649  1.00 59.33           H  
ATOM   1684  CA  ARG A  97       7.127  -5.045   1.616  1.00 59.33           C  
ATOM   1685  HA  ARG A  97       7.211  -3.963   1.518  1.00 59.33           H  
ATOM   1686  C   ARG A  97       8.322  -5.632   0.853  1.00 59.33           C  
ATOM   1687  CB  ARG A  97       7.142  -5.382   3.107  1.00 59.33           C  
ATOM   1688  HB2 ARG A  97       7.316  -6.449   3.248  1.00 59.33           H  
ATOM   1689  HB3 ARG A  97       6.168  -5.129   3.527  1.00 59.33           H  
ATOM   1690  O   ARG A  97       9.243  -4.864   0.559  1.00 59.33           O  
ATOM   1691  CG  ARG A  97       8.223  -4.641   3.891  1.00 59.33           C  
ATOM   1692  HG2 ARG A  97       9.209  -5.019   3.623  1.00 59.33           H  
ATOM   1693  HG3 ARG A  97       8.163  -3.571   3.692  1.00 59.33           H  
ATOM   1694  CD  ARG A  97       7.930  -4.905   5.366  1.00 59.33           C  
ATOM   1695  HD2 ARG A  97       6.935  -4.515   5.579  1.00 59.33           H  
ATOM   1696  HD3 ARG A  97       7.916  -5.979   5.550  1.00 59.33           H  
ATOM   1697  NE  ARG A  97       8.903  -4.267   6.263  1.00 59.33           N  
ATOM   1698  HE  ARG A  97       9.805  -4.010   5.888  1.00 59.33           H  
ATOM   1699  NH1 ARG A  97       7.538  -4.379   8.114  1.00 59.33           N  
ATOM   1700 HH11 ARG A  97       6.759  -4.732   7.577  1.00 59.33           H  
ATOM   1701 HH12 ARG A  97       7.354  -4.276   9.102  1.00 59.33           H  
ATOM   1702  NH2 ARG A  97       9.619  -3.560   8.297  1.00 59.33           N  
ATOM   1703 HH21 ARG A  97      10.530  -3.343   7.918  1.00 59.33           H  
ATOM   1704 HH22 ARG A  97       9.423  -3.432   9.280  1.00 59.33           H  
ATOM   1705  CZ  ARG A  97       8.679  -4.073   7.550  1.00 59.33           C  
ATOM   1706  N   PRO A  98       8.325  -6.916   0.433  1.00 60.63           N  
ATOM   1707  CA  PRO A  98       9.414  -7.455  -0.375  1.00 60.63           C  
ATOM   1708  HA  PRO A  98      10.360  -7.270   0.136  1.00 60.63           H  
ATOM   1709  C   PRO A  98       9.459  -6.820  -1.759  1.00 60.63           C  
ATOM   1710  CB  PRO A  98       9.186  -8.967  -0.467  1.00 60.63           C  
ATOM   1711  HB2 PRO A  98      10.124  -9.520  -0.409  1.00 60.63           H  
ATOM   1712  HB3 PRO A  98       8.653  -9.222  -1.383  1.00 60.63           H  
ATOM   1713  O   PRO A  98      10.544  -6.517  -2.238  1.00 60.63           O  
ATOM   1714  CG  PRO A  98       8.289  -9.257   0.729  1.00 60.63           C  
ATOM   1715  HG2 PRO A  98       8.889  -9.331   1.636  1.00 60.63           H  
ATOM   1716  HG3 PRO A  98       7.709 -10.167   0.580  1.00 60.63           H  
ATOM   1717  CD  PRO A  98       7.423  -8.003   0.787  1.00 60.63           C  
ATOM   1718  HD2 PRO A  98       6.621  -8.074   0.052  1.00 60.63           H  
ATOM   1719  HD3 PRO A  98       7.000  -7.898   1.786  1.00 60.63           H  
ATOM   1720  N   ARG A  99       8.304  -6.554  -2.382  1.00 64.10           N  
ATOM   1721  H   ARG A  99       7.441  -6.794  -1.913  1.00 64.10           H  
ATOM   1722  CA  ARG A  99       8.238  -5.925  -3.709  1.00 64.10           C  
ATOM   1723  HA  ARG A  99       8.899  -6.467  -4.386  1.00 64.10           H  
ATOM   1724  C   ARG A  99       8.774  -4.500  -3.658  1.00 64.10           C  
ATOM   1725  CB  ARG A  99       6.811  -5.993  -4.270  1.00 64.10           C  
ATOM   1726  HB2 ARG A  99       6.122  -5.515  -3.574  1.00 64.10           H  
ATOM   1727  HB3 ARG A  99       6.776  -5.458  -5.220  1.00 64.10           H  
ATOM   1728  O   ARG A  99       9.623  -4.159  -4.466  1.00 64.10           O  
ATOM   1729  CG  ARG A  99       6.389  -7.453  -4.497  1.00 64.10           C  
ATOM   1730  HG2 ARG A  99       6.465  -8.002  -3.558  1.00 64.10           H  
ATOM   1731  HG3 ARG A  99       7.056  -7.928  -5.217  1.00 64.10           H  
ATOM   1732  CD  ARG A  99       4.944  -7.555  -4.978  1.00 64.10           C  
ATOM   1733  HD2 ARG A  99       4.595  -8.568  -4.777  1.00 64.10           H  
ATOM   1734  HD3 ARG A  99       4.328  -6.863  -4.404  1.00 64.10           H  
ATOM   1735  NE  ARG A  99       4.812  -7.284  -6.417  1.00 64.10           N  
ATOM   1736  HE  ARG A  99       5.661  -7.232  -6.963  1.00 64.10           H  
ATOM   1737  NH1 ARG A  99       2.521  -7.310  -6.441  1.00 64.10           N  
ATOM   1738 HH11 ARG A  99       2.512  -7.509  -5.451  1.00 64.10           H  
ATOM   1739 HH12 ARG A  99       1.697  -6.929  -6.883  1.00 64.10           H  
ATOM   1740  NH2 ARG A  99       3.609  -7.085  -8.329  1.00 64.10           N  
ATOM   1741 HH21 ARG A  99       4.453  -7.031  -8.881  1.00 64.10           H  
ATOM   1742 HH22 ARG A  99       2.700  -7.065  -8.769  1.00 64.10           H  
ATOM   1743  CZ  ARG A  99       3.661  -7.220  -7.049  1.00 64.10           C  
ATOM   1744  N   VAL A 100       8.398  -3.701  -2.657  1.00 63.64           N  
ATOM   1745  H   VAL A 100       7.696  -4.042  -2.016  1.00 63.64           H  
ATOM   1746  CA  VAL A 100       8.971  -2.359  -2.442  1.00 63.64           C  
ATOM   1747  HA  VAL A 100       8.814  -1.764  -3.341  1.00 63.64           H  
ATOM   1748  C   VAL A 100      10.484  -2.429  -2.219  1.00 63.64           C  
ATOM   1749  CB  VAL A 100       8.271  -1.644  -1.269  1.00 63.64           C  
ATOM   1750  HB  VAL A 100       8.289  -2.288  -0.390  1.00 63.64           H  
ATOM   1751  O   VAL A 100      11.224  -1.635  -2.798  1.00 63.64           O  
ATOM   1752  CG1 VAL A 100       8.949  -0.312  -0.909  1.00 63.64           C  
ATOM   1753 HG11 VAL A 100       9.026   0.318  -1.796  1.00 63.64           H  
ATOM   1754 HG12 VAL A 100       9.944  -0.498  -0.504  1.00 63.64           H  
ATOM   1755 HG13 VAL A 100       8.362   0.204  -0.149  1.00 63.64           H  
ATOM   1756  CG2 VAL A 100       6.812  -1.326  -1.623  1.00 63.64           C  
ATOM   1757 HG21 VAL A 100       6.308  -0.891  -0.760  1.00 63.64           H  
ATOM   1758 HG22 VAL A 100       6.773  -0.624  -2.456  1.00 63.64           H  
ATOM   1759 HG23 VAL A 100       6.276  -2.231  -1.909  1.00 63.64           H  
ATOM   1760  N   ASN A 101      10.969  -3.391  -1.430  1.00 63.57           N  
ATOM   1761  H   ASN A 101      10.326  -3.997  -0.941  1.00 63.57           H  
ATOM   1762  CA  ASN A 101      12.406  -3.568  -1.216  1.00 63.57           C  
ATOM   1763  HA  ASN A 101      12.838  -2.606  -0.941  1.00 63.57           H  
ATOM   1764  C   ASN A 101      13.135  -4.008  -2.494  1.00 63.57           C  
ATOM   1765  CB  ASN A 101      12.635  -4.545  -0.053  1.00 63.57           C  
ATOM   1766  HB2 ASN A 101      13.684  -4.841  -0.042  1.00 63.57           H  
ATOM   1767  HB3 ASN A 101      12.031  -5.441  -0.197  1.00 63.57           H  
ATOM   1768  O   ASN A 101      14.191  -3.463  -2.796  1.00 63.57           O  
ATOM   1769  CG  ASN A 101      12.325  -3.944   1.308  1.00 63.57           C  
ATOM   1770  ND2 ASN A 101      12.350  -4.754   2.340  1.00 63.57           N  
ATOM   1771 HD21 ASN A 101      12.545  -5.737   2.213  1.00 63.57           H  
ATOM   1772 HD22 ASN A 101      12.185  -4.339   3.246  1.00 63.57           H  
ATOM   1773  OD1 ASN A 101      12.104  -2.752   1.480  1.00 63.57           O  
ATOM   1774  N   GLN A 102      12.567  -4.923  -3.283  1.00 64.77           N  
ATOM   1775  H   GLN A 102      11.704  -5.349  -2.979  1.00 64.77           H  
ATOM   1776  CA  GLN A 102      13.119  -5.342  -4.576  1.00 64.77           C  
ATOM   1777  HA  GLN A 102      14.134  -5.713  -4.434  1.00 64.77           H  
ATOM   1778  C   GLN A 102      13.198  -4.167  -5.554  1.00 64.77           C  
ATOM   1779  CB  GLN A 102      12.258  -6.464  -5.174  1.00 64.77           C  
ATOM   1780  HB2 GLN A 102      12.518  -6.586  -6.226  1.00 64.77           H  
ATOM   1781  HB3 GLN A 102      11.208  -6.179  -5.117  1.00 64.77           H  
ATOM   1782  O   GLN A 102      14.218  -3.988  -6.212  1.00 64.77           O  
ATOM   1783  CG  GLN A 102      12.463  -7.818  -4.475  1.00 64.77           C  
ATOM   1784  HG2 GLN A 102      12.392  -7.699  -3.394  1.00 64.77           H  
ATOM   1785  HG3 GLN A 102      13.463  -8.188  -4.701  1.00 64.77           H  
ATOM   1786  CD  GLN A 102      11.443  -8.865  -4.918  1.00 64.77           C  
ATOM   1787  NE2 GLN A 102      11.405 -10.012  -4.277  1.00 64.77           N  
ATOM   1788 HE21 GLN A 102      10.727 -10.682  -4.611  1.00 64.77           H  
ATOM   1789 HE22 GLN A 102      12.063 -10.220  -3.539  1.00 64.77           H  
ATOM   1790  OE1 GLN A 102      10.657  -8.682  -5.833  1.00 64.77           O  
ATOM   1791  N   ILE A 103      12.167  -3.318  -5.601  1.00 64.33           N  
ATOM   1792  H   ILE A 103      11.341  -3.543  -5.066  1.00 64.33           H  
ATOM   1793  CA  ILE A 103      12.150  -2.111  -6.438  1.00 64.33           C  
ATOM   1794  HA  ILE A 103      12.343  -2.397  -7.472  1.00 64.33           H  
ATOM   1795  C   ILE A 103      13.264  -1.152  -6.024  1.00 64.33           C  
ATOM   1796  CB  ILE A 103      10.771  -1.431  -6.366  1.00 64.33           C  
ATOM   1797  HB  ILE A 103      10.517  -1.250  -5.322  1.00 64.33           H  
ATOM   1798  O   ILE A 103      13.996  -0.668  -6.885  1.00 64.33           O  
ATOM   1799  CG1 ILE A 103       9.731  -2.389  -6.973  1.00 64.33           C  
ATOM   1800 HG12 ILE A 103       9.881  -3.419  -6.649  1.00 64.33           H  
ATOM   1801 HG13 ILE A 103       9.896  -2.442  -8.049  1.00 64.33           H  
ATOM   1802  CG2 ILE A 103      10.778  -0.078  -7.110  1.00 64.33           C  
ATOM   1803 HG21 ILE A 103       9.780   0.360  -7.136  1.00 64.33           H  
ATOM   1804 HG22 ILE A 103      11.428   0.634  -6.602  1.00 64.33           H  
ATOM   1805 HG23 ILE A 103      11.139  -0.208  -8.131  1.00 64.33           H  
ATOM   1806  CD1 ILE A 103       8.292  -1.998  -6.653  1.00 64.33           C  
ATOM   1807 HD11 ILE A 103       7.623  -2.733  -7.100  1.00 64.33           H  
ATOM   1808 HD12 ILE A 103       8.137  -1.993  -5.574  1.00 64.33           H  
ATOM   1809 HD13 ILE A 103       8.081  -1.006  -7.051  1.00 64.33           H  
ATOM   1810  N   LYS A 104      13.444  -0.928  -4.716  1.00 63.58           N  
ATOM   1811  H   LYS A 104      12.796  -1.351  -4.067  1.00 63.58           H  
ATOM   1812  CA  LYS A 104      14.549  -0.111  -4.197  1.00 63.58           C  
ATOM   1813  HA  LYS A 104      14.507   0.875  -4.658  1.00 63.58           H  
ATOM   1814  C   LYS A 104      15.906  -0.692  -4.586  1.00 63.58           C  
ATOM   1815  CB  LYS A 104      14.445   0.043  -2.675  1.00 63.58           C  
ATOM   1816  HB2 LYS A 104      15.387   0.445  -2.302  1.00 63.58           H  
ATOM   1817  HB3 LYS A 104      14.285  -0.933  -2.217  1.00 63.58           H  
ATOM   1818  O   LYS A 104      16.734   0.055  -5.082  1.00 63.58           O  
ATOM   1819  CG  LYS A 104      13.319   1.000  -2.267  1.00 63.58           C  
ATOM   1820  HG2 LYS A 104      12.367   0.658  -2.673  1.00 63.58           H  
ATOM   1821  HG3 LYS A 104      13.531   1.993  -2.665  1.00 63.58           H  
ATOM   1822  CD  LYS A 104      13.229   1.071  -0.740  1.00 63.58           C  
ATOM   1823  HD2 LYS A 104      13.022   0.074  -0.350  1.00 63.58           H  
ATOM   1824  HD3 LYS A 104      14.182   1.420  -0.343  1.00 63.58           H  
ATOM   1825  CE  LYS A 104      12.111   2.028  -0.322  1.00 63.58           C  
ATOM   1826  HE2 LYS A 104      11.171   1.662  -0.736  1.00 63.58           H  
ATOM   1827  HE3 LYS A 104      12.310   3.007  -0.759  1.00 63.58           H  
ATOM   1828  NZ  LYS A 104      12.022   2.130   1.155  1.00 63.58           N  
ATOM   1829  HZ1 LYS A 104      11.274   2.753   1.424  1.00 63.58           H  
ATOM   1830  HZ2 LYS A 104      11.847   1.219   1.556  1.00 63.58           H  
ATOM   1831  HZ3 LYS A 104      12.888   2.485   1.535  1.00 63.58           H  
ATOM   1832  N   VAL A 105      16.109  -2.005  -4.429  1.00 63.02           N  
ATOM   1833  H   VAL A 105      15.365  -2.551  -4.018  1.00 63.02           H  
ATOM   1834  CA  VAL A 105      17.370  -2.686  -4.781  1.00 63.02           C  
ATOM   1835  HA  VAL A 105      18.192  -2.184  -4.270  1.00 63.02           H  
ATOM   1836  C   VAL A 105      17.669  -2.595  -6.275  1.00 63.02           C  
ATOM   1837  CB  VAL A 105      17.359  -4.160  -4.330  1.00 63.02           C  
ATOM   1838  HB  VAL A 105      16.466  -4.646  -4.721  1.00 63.02           H  
ATOM   1839  O   VAL A 105      18.823  -2.414  -6.638  1.00 63.02           O  
ATOM   1840  CG1 VAL A 105      18.591  -4.946  -4.803  1.00 63.02           C  
ATOM   1841 HG11 VAL A 105      18.582  -5.947  -4.372  1.00 63.02           H  
ATOM   1842 HG12 VAL A 105      19.504  -4.434  -4.500  1.00 63.02           H  
ATOM   1843 HG13 VAL A 105      18.583  -5.051  -5.888  1.00 63.02           H  
ATOM   1844  CG2 VAL A 105      17.349  -4.270  -2.800  1.00 63.02           C  
ATOM   1845 HG21 VAL A 105      17.148  -5.301  -2.510  1.00 63.02           H  
ATOM   1846 HG22 VAL A 105      16.582  -3.630  -2.365  1.00 63.02           H  
ATOM   1847 HG23 VAL A 105      18.315  -3.964  -2.396  1.00 63.02           H  
ATOM   1848  N   ILE A 106      16.660  -2.690  -7.144  1.00 60.15           N  
ATOM   1849  H   ILE A 106      15.736  -2.899  -6.792  1.00 60.15           H  
ATOM   1850  CA  ILE A 106      16.841  -2.517  -8.593  1.00 60.15           C  
ATOM   1851  HA  ILE A 106      17.688  -3.123  -8.914  1.00 60.15           H  
ATOM   1852  C   ILE A 106      17.200  -1.059  -8.922  1.00 60.15           C  
ATOM   1853  CB  ILE A 106      15.583  -3.011  -9.348  1.00 60.15           C  
ATOM   1854  HB  ILE A 106      14.711  -2.521  -8.916  1.00 60.15           H  
ATOM   1855  O   ILE A 106      17.982  -0.814  -9.838  1.00 60.15           O  
ATOM   1856  CG1 ILE A 106      15.427  -4.544  -9.194  1.00 60.15           C  
ATOM   1857 HG12 ILE A 106      15.644  -4.844  -8.169  1.00 60.15           H  
ATOM   1858 HG13 ILE A 106      16.151  -5.048  -9.833  1.00 60.15           H  
ATOM   1859  CG2 ILE A 106      15.646  -2.659 -10.848  1.00 60.15           C  
ATOM   1860 HG21 ILE A 106      15.643  -1.578 -10.985  1.00 60.15           H  
ATOM   1861 HG22 ILE A 106      14.779  -3.055 -11.376  1.00 60.15           H  
ATOM   1862 HG23 ILE A 106      16.554  -3.068 -11.290  1.00 60.15           H  
ATOM   1863  CD1 ILE A 106      14.020  -5.057  -9.531  1.00 60.15           C  
ATOM   1864 HD11 ILE A 106      13.785  -4.887 -10.582  1.00 60.15           H  
ATOM   1865 HD12 ILE A 106      13.972  -6.128  -9.334  1.00 60.15           H  
ATOM   1866 HD13 ILE A 106      13.282  -4.552  -8.907  1.00 60.15           H  
ATOM   1867  N   GLN A 107      16.679  -0.088  -8.163  1.00 55.22           N  
ATOM   1868  H   GLN A 107      16.037  -0.344  -7.426  1.00 55.22           H  
ATOM   1869  CA  GLN A 107      16.996   1.330  -8.340  1.00 55.22           C  
ATOM   1870  HA  GLN A 107      17.031   1.542  -9.409  1.00 55.22           H  
ATOM   1871  C   GLN A 107      18.378   1.727  -7.794  1.00 55.22           C  
ATOM   1872  CB  GLN A 107      15.883   2.197  -7.731  1.00 55.22           C  
ATOM   1873  HB2 GLN A 107      16.228   3.230  -7.685  1.00 55.22           H  
ATOM   1874  HB3 GLN A 107      15.669   1.862  -6.716  1.00 55.22           H  
ATOM   1875  O   GLN A 107      19.018   2.575  -8.405  1.00 55.22           O  
ATOM   1876  CG  GLN A 107      14.600   2.159  -8.577  1.00 55.22           C  
ATOM   1877  HG2 GLN A 107      14.836   2.521  -9.577  1.00 55.22           H  
ATOM   1878  HG3 GLN A 107      14.237   1.135  -8.670  1.00 55.22           H  
ATOM   1879  CD  GLN A 107      13.477   3.020  -8.005  1.00 55.22           C  
ATOM   1880  NE2 GLN A 107      12.509   3.395  -8.813  1.00 55.22           N  
ATOM   1881 HE21 GLN A 107      12.523   3.144  -9.791  1.00 55.22           H  
ATOM   1882 HE22 GLN A 107      11.808   3.997  -8.404  1.00 55.22           H  
ATOM   1883  OE1 GLN A 107      13.427   3.375  -6.838  1.00 55.22           O  
ATOM   1884  N   THR A 108      18.890   1.121  -6.713  1.00 55.54           N  
ATOM   1885  H   THR A 108      18.315   0.474  -6.193  1.00 55.54           H  
ATOM   1886  CA  THR A 108      20.182   1.518  -6.113  1.00 55.54           C  
ATOM   1887  HA  THR A 108      20.074   2.563  -5.822  1.00 55.54           H  
ATOM   1888  C   THR A 108      21.387   1.470  -7.068  1.00 55.54           C  
ATOM   1889  CB  THR A 108      20.547   0.716  -4.848  1.00 55.54           C  
ATOM   1890  HB  THR A 108      21.247  -0.078  -5.108  1.00 55.54           H  
ATOM   1891  O   THR A 108      22.151   2.433  -7.076  1.00 55.54           O  
ATOM   1892  CG2 THR A 108      21.186   1.617  -3.794  1.00 55.54           C  
ATOM   1893 HG21 THR A 108      22.068   2.101  -4.213  1.00 55.54           H  
ATOM   1894 HG22 THR A 108      20.477   2.383  -3.479  1.00 55.54           H  
ATOM   1895 HG23 THR A 108      21.490   1.025  -2.931  1.00 55.54           H  
ATOM   1896  OG1 THR A 108      19.443   0.124  -4.214  1.00 55.54           O  
ATOM   1897  HG1 THR A 108      19.781  -0.370  -3.463  1.00 55.54           H  
ATOM   1898  N   PRO A 109      21.602   0.427  -7.898  1.00 50.73           N  
ATOM   1899  CA  PRO A 109      22.686   0.443  -8.877  1.00 50.73           C  
ATOM   1900  HA  PRO A 109      23.611   0.765  -8.399  1.00 50.73           H  
ATOM   1901  C   PRO A 109      22.414   1.404 -10.043  1.00 50.73           C  
ATOM   1902  CB  PRO A 109      22.849  -1.010  -9.335  1.00 50.73           C  
ATOM   1903  HB2 PRO A 109      23.561  -1.513  -8.680  1.00 50.73           H  
ATOM   1904  HB3 PRO A 109      23.176  -1.084 -10.372  1.00 50.73           H  
ATOM   1905  O   PRO A 109      23.359   1.798 -10.716  1.00 50.73           O  
ATOM   1906  CG  PRO A 109      21.465  -1.616  -9.128  1.00 50.73           C  
ATOM   1907  HG2 PRO A 109      21.510  -2.689  -8.943  1.00 50.73           H  
ATOM   1908  HG3 PRO A 109      20.844  -1.404  -9.999  1.00 50.73           H  
ATOM   1909  CD  PRO A 109      20.921  -0.854  -7.925  1.00 50.73           C  
ATOM   1910  HD2 PRO A 109      19.846  -0.728  -8.052  1.00 50.73           H  
ATOM   1911  HD3 PRO A 109      21.143  -1.405  -7.011  1.00 50.73           H  
ATOM   1912  N   LEU A 110      21.160   1.812 -10.280  1.00 50.09           N  
ATOM   1913  H   LEU A 110      20.430   1.535  -9.640  1.00 50.09           H  
ATOM   1914  CA  LEU A 110      20.814   2.768 -11.337  1.00 50.09           C  
ATOM   1915  HA  LEU A 110      21.472   2.586 -12.187  1.00 50.09           H  
ATOM   1916  C   LEU A 110      21.079   4.223 -10.947  1.00 50.09           C  
ATOM   1917  CB  LEU A 110      19.351   2.567 -11.779  1.00 50.09           C  
ATOM   1918  HB2 LEU A 110      18.719   2.470 -10.896  1.00 50.09           H  
ATOM   1919  HB3 LEU A 110      19.015   3.447 -12.328  1.00 50.09           H  
ATOM   1920  O   LEU A 110      21.330   5.020 -11.838  1.00 50.09           O  
ATOM   1921  CG  LEU A 110      19.177   1.335 -12.674  1.00 50.09           C  
ATOM   1922  HG  LEU A 110      19.749   0.502 -12.266  1.00 50.09           H  
ATOM   1923  CD1 LEU A 110      17.708   0.915 -12.765  1.00 50.09           C  
ATOM   1924 HD11 LEU A 110      17.628  -0.001 -13.351  1.00 50.09           H  
ATOM   1925 HD12 LEU A 110      17.121   1.704 -13.235  1.00 50.09           H  
ATOM   1926 HD13 LEU A 110      17.322   0.720 -11.765  1.00 50.09           H  
ATOM   1927  CD2 LEU A 110      19.666   1.640 -14.089  1.00 50.09           C  
ATOM   1928 HD21 LEU A 110      19.827   0.697 -14.611  1.00 50.09           H  
ATOM   1929 HD22 LEU A 110      18.941   2.262 -14.614  1.00 50.09           H  
ATOM   1930 HD23 LEU A 110      20.620   2.167 -14.067  1.00 50.09           H  
ATOM   1931  N   THR A 111      21.060   4.572  -9.657  1.00 50.20           N  
ATOM   1932  H   THR A 111      20.699   3.921  -8.974  1.00 50.20           H  
ATOM   1933  CA  THR A 111      21.448   5.917  -9.188  1.00 50.20           C  
ATOM   1934  HA  THR A 111      21.134   6.641  -9.939  1.00 50.20           H  
ATOM   1935  C   THR A 111      22.962   6.096  -9.039  1.00 50.20           C  
ATOM   1936  CB  THR A 111      20.786   6.286  -7.844  1.00 50.20           C  
ATOM   1937  HB  THR A 111      21.539   6.286  -7.056  1.00 50.20           H  
ATOM   1938  O   THR A 111      23.422   7.226  -8.912  1.00 50.20           O  
ATOM   1939  CG2 THR A 111      20.137   7.668  -7.902  1.00 50.20           C  
ATOM   1940 HG21 THR A 111      19.352   7.676  -8.658  1.00 50.20           H  
ATOM   1941 HG22 THR A 111      20.893   8.408  -8.166  1.00 50.20           H  
ATOM   1942 HG23 THR A 111      19.717   7.926  -6.930  1.00 50.20           H  
ATOM   1943  OG1 THR A 111      19.766   5.391  -7.455  1.00 50.20           O  
ATOM   1944  HG1 THR A 111      19.393   5.725  -6.636  1.00 50.20           H  
ATOM   1945  N   ILE A 112      23.731   5.000  -8.999  1.00 49.43           N  
ATOM   1946  H   ILE A 112      23.274   4.103  -9.088  1.00 49.43           H  
ATOM   1947  CA  ILE A 112      25.205   5.022  -8.915  1.00 49.43           C  
ATOM   1948  HA  ILE A 112      25.511   5.963  -8.459  1.00 49.43           H  
ATOM   1949  C   ILE A 112      25.851   5.022 -10.322  1.00 49.43           C  
ATOM   1950  CB  ILE A 112      25.697   3.877  -7.981  1.00 49.43           C  
ATOM   1951  HB  ILE A 112      25.314   2.935  -8.373  1.00 49.43           H  
ATOM   1952  O   ILE A 112      27.044   5.295 -10.444  1.00 49.43           O  
ATOM   1953  CG1 ILE A 112      25.144   4.073  -6.545  1.00 49.43           C  
ATOM   1954 HG12 ILE A 112      24.066   4.227  -6.588  1.00 49.43           H  
ATOM   1955 HG13 ILE A 112      25.584   4.969  -6.108  1.00 49.43           H  
ATOM   1956  CG2 ILE A 112      27.235   3.778  -7.914  1.00 49.43           C  
ATOM   1957 HG21 ILE A 112      27.554   3.009  -7.210  1.00 49.43           H  
ATOM   1958 HG22 ILE A 112      27.660   4.739  -7.625  1.00 49.43           H  
ATOM   1959 HG23 ILE A 112      27.634   3.491  -8.887  1.00 49.43           H  
ATOM   1960  CD1 ILE A 112      25.381   2.888  -5.596  1.00 49.43           C  
ATOM   1961 HD11 ILE A 112      24.806   3.043  -4.682  1.00 49.43           H  
ATOM   1962 HD12 ILE A 112      26.435   2.811  -5.327  1.00 49.43           H  
ATOM   1963 HD13 ILE A 112      25.050   1.963  -6.068  1.00 49.43           H  
ATOM   1964  N   LEU A 113      25.075   4.746 -11.379  1.00 41.45           N  
ATOM   1965  H   LEU A 113      24.079   4.696 -11.218  1.00 41.45           H  
ATOM   1966  CA  LEU A 113      25.489   4.844 -12.788  1.00 41.45           C  
ATOM   1967  HA  LEU A 113      26.563   4.680 -12.869  1.00 41.45           H  
ATOM   1968  C   LEU A 113      25.269   6.252 -13.349  1.00 41.45           C  
ATOM   1969  CB  LEU A 113      24.708   3.801 -13.614  1.00 41.45           C  
ATOM   1970  HB2 LEU A 113      23.670   3.825 -13.283  1.00 41.45           H  
ATOM   1971  HB3 LEU A 113      24.717   4.120 -14.657  1.00 41.45           H  
ATOM   1972  O   LEU A 113      26.124   6.661 -14.166  1.00 41.45           O  
ATOM   1973  CG  LEU A 113      25.250   2.371 -13.525  1.00 41.45           C  
ATOM   1974  HG  LEU A 113      25.412   2.086 -12.486  1.00 41.45           H  
ATOM   1975  CD1 LEU A 113      24.231   1.417 -14.152  1.00 41.45           C  
ATOM   1976 HD11 LEU A 113      24.002   1.727 -15.171  1.00 41.45           H  
ATOM   1977 HD12 LEU A 113      24.614   0.397 -14.119  1.00 41.45           H  
ATOM   1978 HD13 LEU A 113      23.319   1.458 -13.556  1.00 41.45           H  
ATOM   1979  CD2 LEU A 113      26.562   2.224 -14.302  1.00 41.45           C  
ATOM   1980 HD21 LEU A 113      26.437   2.572 -15.327  1.00 41.45           H  
ATOM   1981 HD22 LEU A 113      27.320   2.842 -13.820  1.00 41.45           H  
ATOM   1982 HD23 LEU A 113      26.900   1.188 -14.270  1.00 41.45           H  
ATOM   1983  OXT LEU A 113      24.200   6.816 -13.043  1.00 41.45           O  
TER    1984      LEU A 113                                                       
END   
