# Supplementary material for: Widespread Horizontal Gene Transfer Among Animal Viruses
Source: bioRxiv. 2024 Mar 26:2024.03.25.586562. Preprint. [Version 2] doi: 10.1101/2024.03.25.586562 (PMC11071296; doi:10.1101/2024.03.25.586562)
Supplement: Supplement 7 [file media-7.zip › File7_PDB/Parvo4028_VP.pdb]

ATOM      1  N   MET A   1      14.798  12.946 -27.750  1.00 62.61           N  
ATOM      2  H   MET A   1      14.297  12.213 -28.232  1.00 62.61           H  
ATOM      3  H2  MET A   1      15.347  13.486 -28.404  1.00 62.61           H  
ATOM      4  H3  MET A   1      15.404  12.519 -27.064  1.00 62.61           H  
ATOM      5  CA  MET A   1      13.813  13.809 -27.072  1.00 62.61           C  
ATOM      6  HA  MET A   1      14.317  14.552 -26.453  1.00 62.61           H  
ATOM      7  C   MET A   1      12.995  12.918 -26.169  1.00 62.61           C  
ATOM      8  CB  MET A   1      12.898  14.534 -28.068  1.00 62.61           C  
ATOM      9  HB2 MET A   1      12.068  14.984 -27.523  1.00 62.61           H  
ATOM     10  HB3 MET A   1      12.491  13.818 -28.782  1.00 62.61           H  
ATOM     11  O   MET A   1      12.569  11.865 -26.637  1.00 62.61           O  
ATOM     12  CG  MET A   1      13.635  15.646 -28.819  1.00 62.61           C  
ATOM     13  HG2 MET A   1      14.495  15.226 -29.340  1.00 62.61           H  
ATOM     14  HG3 MET A   1      13.986  16.391 -28.105  1.00 62.61           H  
ATOM     15  SD  MET A   1      12.577  16.461 -30.034  1.00 62.61           S  
ATOM     16  CE  MET A   1      13.761  17.571 -30.838  1.00 62.61           C  
ATOM     17  HE1 MET A   1      14.178  18.259 -30.102  1.00 62.61           H  
ATOM     18  HE2 MET A   1      14.565  16.996 -31.297  1.00 62.61           H  
ATOM     19  HE3 MET A   1      13.248  18.149 -31.606  1.00 62.61           H  
ATOM     20  N   SER A   2      12.867  13.279 -24.896  1.00 78.86           N  
ATOM     21  H   SER A   2      13.213  14.163 -24.550  1.00 78.86           H  
ATOM     22  CA  SER A   2      11.903  12.632 -24.018  1.00 78.86           C  
ATOM     23  HA  SER A   2      11.817  11.586 -24.312  1.00 78.86           H  
ATOM     24  C   SER A   2      10.528  13.280 -24.191  1.00 78.86           C  
ATOM     25  CB  SER A   2      12.364  12.643 -22.560  1.00 78.86           C  
ATOM     26  HB2 SER A   2      13.206  11.960 -22.443  1.00 78.86           H  
ATOM     27  HB3 SER A   2      11.536  12.285 -21.948  1.00 78.86           H  
ATOM     28  O   SER A   2      10.420  14.470 -24.479  1.00 78.86           O  
ATOM     29  OG  SER A   2      12.751  13.924 -22.117  1.00 78.86           O  
ATOM     30  HG  SER A   2      12.864  13.849 -21.167  1.00 78.86           H  
ATOM     31  N   THR A   3       9.481  12.476 -24.067  1.00 88.90           N  
ATOM     32  H   THR A   3       9.658  11.501 -23.870  1.00 88.90           H  
ATOM     33  CA  THR A   3       8.079  12.882 -24.156  1.00 88.90           C  
ATOM     34  HA  THR A   3       8.012  13.965 -24.260  1.00 88.90           H  
ATOM     35  C   THR A   3       7.392  12.471 -22.866  1.00 88.90           C  
ATOM     36  CB  THR A   3       7.391  12.228 -25.363  1.00 88.90           C  
ATOM     37  HB  THR A   3       7.426  11.145 -25.251  1.00 88.90           H  
ATOM     38  O   THR A   3       7.586  11.353 -22.389  1.00 88.90           O  
ATOM     39  CG2 THR A   3       5.937  12.667 -25.534  1.00 88.90           C  
ATOM     40 HG21 THR A   3       5.534  12.242 -26.453  1.00 88.90           H  
ATOM     41 HG22 THR A   3       5.868  13.754 -25.581  1.00 88.90           H  
ATOM     42 HG23 THR A   3       5.333  12.304 -24.703  1.00 88.90           H  
ATOM     43  OG1 THR A   3       8.069  12.578 -26.548  1.00 88.90           O  
ATOM     44  HG1 THR A   3       7.893  13.506 -26.719  1.00 88.90           H  
ATOM     45  N   THR A   4       6.593  13.366 -22.297  1.00 93.47           N  
ATOM     46  H   THR A   4       6.470  14.270 -22.730  1.00 93.47           H  
ATOM     47  CA  THR A   4       5.865  13.100 -21.055  1.00 93.47           C  
ATOM     48  HA  THR A   4       6.430  12.379 -20.465  1.00 93.47           H  
ATOM     49  C   THR A   4       4.494  12.514 -21.367  1.00 93.47           C  
ATOM     50  CB  THR A   4       5.738  14.370 -20.209  1.00 93.47           C  
ATOM     51  HB  THR A   4       5.152  15.111 -20.753  1.00 93.47           H  
ATOM     52  O   THR A   4       3.751  13.074 -22.169  1.00 93.47           O  
ATOM     53  CG2 THR A   4       5.096  14.112 -18.848  1.00 93.47           C  
ATOM     54 HG21 THR A   4       5.096  15.031 -18.262  1.00 93.47           H  
ATOM     55 HG22 THR A   4       5.658  13.344 -18.317  1.00 93.47           H  
ATOM     56 HG23 THR A   4       4.065  13.782 -18.974  1.00 93.47           H  
ATOM     57  OG1 THR A   4       7.023  14.894 -19.957  1.00 93.47           O  
ATOM     58  HG1 THR A   4       6.943  15.849 -19.907  1.00 93.47           H  
ATOM     59  N   PHE A   5       4.142  11.421 -20.698  1.00 93.28           N  
ATOM     60  H   PHE A   5       4.800  11.045 -20.031  1.00 93.28           H  
ATOM     61  CA  PHE A   5       2.808  10.827 -20.723  1.00 93.28           C  
ATOM     62  HA  PHE A   5       2.168  11.385 -21.406  1.00 93.28           H  
ATOM     63  C   PHE A   5       2.193  10.913 -19.325  1.00 93.28           C  
ATOM     64  CB  PHE A   5       2.882   9.379 -21.226  1.00 93.28           C  
ATOM     65  HB2 PHE A   5       1.916   8.905 -21.050  1.00 93.28           H  
ATOM     66  HB3 PHE A   5       3.621   8.830 -20.642  1.00 93.28           H  
ATOM     67  O   PHE A   5       2.877  10.679 -18.328  1.00 93.28           O  
ATOM     68  CG  PHE A   5       3.217   9.249 -22.700  1.00 93.28           C  
ATOM     69  CD1 PHE A   5       2.189   9.050 -23.642  1.00 93.28           C  
ATOM     70  HD1 PHE A   5       1.161   8.984 -23.317  1.00 93.28           H  
ATOM     71  CD2 PHE A   5       4.553   9.339 -23.137  1.00 93.28           C  
ATOM     72  HD2 PHE A   5       5.342   9.517 -22.421  1.00 93.28           H  
ATOM     73  CE1 PHE A   5       2.495   8.940 -25.010  1.00 93.28           C  
ATOM     74  HE1 PHE A   5       1.704   8.791 -25.730  1.00 93.28           H  
ATOM     75  CE2 PHE A   5       4.859   9.225 -24.505  1.00 93.28           C  
ATOM     76  HE2 PHE A   5       5.882   9.305 -24.842  1.00 93.28           H  
ATOM     77  CZ  PHE A   5       3.830   9.029 -25.441  1.00 93.28           C  
ATOM     78  HZ  PHE A   5       4.062   8.956 -26.494  1.00 93.28           H  
ATOM     79  N   ARG A   6       0.900  11.233 -19.240  1.00 95.73           N  
ATOM     80  H   ARG A   6       0.386  11.386 -20.096  1.00 95.73           H  
ATOM     81  CA  ARG A   6       0.128  11.225 -17.990  1.00 95.73           C  
ATOM     82  HA  ARG A   6       0.752  10.848 -17.180  1.00 95.73           H  
ATOM     83  C   ARG A   6      -1.041  10.264 -18.152  1.00 95.73           C  
ATOM     84  CB  ARG A   6      -0.313  12.657 -17.625  1.00 95.73           C  
ATOM     85  HB2 ARG A   6       0.576  13.285 -17.567  1.00 95.73           H  
ATOM     86  HB3 ARG A   6      -0.955  13.047 -18.416  1.00 95.73           H  
ATOM     87  O   ARG A   6      -1.820  10.410 -19.090  1.00 95.73           O  
ATOM     88  CG  ARG A   6      -1.064  12.746 -16.279  1.00 95.73           C  
ATOM     89  HG2 ARG A   6      -1.996  12.184 -16.345  1.00 95.73           H  
ATOM     90  HG3 ARG A   6      -0.448  12.306 -15.495  1.00 95.73           H  
ATOM     91  CD  ARG A   6      -1.387  14.208 -15.908  1.00 95.73           C  
ATOM     92  HD2 ARG A   6      -1.991  14.639 -16.707  1.00 95.73           H  
ATOM     93  HD3 ARG A   6      -0.459  14.777 -15.854  1.00 95.73           H  
ATOM     94  NE  ARG A   6      -2.140  14.328 -14.633  1.00 95.73           N  
ATOM     95  HE  ARG A   6      -3.131  14.140 -14.684  1.00 95.73           H  
ATOM     96  NH1 ARG A   6      -0.426  14.862 -13.181  1.00 95.73           N  
ATOM     97 HH11 ARG A   6       0.251  14.831 -13.930  1.00 95.73           H  
ATOM     98 HH12 ARG A   6      -0.166  15.057 -12.225  1.00 95.73           H  
ATOM     99  NH2 ARG A   6      -2.475  14.648 -12.376  1.00 95.73           N  
ATOM    100 HH21 ARG A   6      -3.463  14.452 -12.456  1.00 95.73           H  
ATOM    101 HH22 ARG A   6      -2.138  14.747 -11.429  1.00 95.73           H  
ATOM    102  CZ  ARG A   6      -1.682  14.621 -13.416  1.00 95.73           C  
ATOM    103  N   PHE A   7      -1.163   9.306 -17.240  1.00 93.97           N  
ATOM    104  H   PHE A   7      -0.494   9.268 -16.485  1.00 93.97           H  
ATOM    105  CA  PHE A   7      -2.285   8.370 -17.205  1.00 93.97           C  
ATOM    106  HA  PHE A   7      -3.014   8.640 -17.969  1.00 93.97           H  
ATOM    107  C   PHE A   7      -2.973   8.438 -15.857  1.00 93.97           C  
ATOM    108  CB  PHE A   7      -1.824   6.936 -17.476  1.00 93.97           C  
ATOM    109  HB2 PHE A   7      -2.691   6.277 -17.439  1.00 93.97           H  
ATOM    110  HB3 PHE A   7      -1.148   6.623 -16.680  1.00 93.97           H  
ATOM    111  O   PHE A   7      -2.297   8.437 -14.831  1.00 93.97           O  
ATOM    112  CG  PHE A   7      -1.143   6.755 -18.809  1.00 93.97           C  
ATOM    113  CD1 PHE A   7      -1.886   6.838 -20.001  1.00 93.97           C  
ATOM    114  HD1 PHE A   7      -2.946   7.045 -19.969  1.00 93.97           H  
ATOM    115  CD2 PHE A   7       0.239   6.511 -18.857  1.00 93.97           C  
ATOM    116  HD2 PHE A   7       0.816   6.457 -17.946  1.00 93.97           H  
ATOM    117  CE1 PHE A   7      -1.252   6.648 -21.241  1.00 93.97           C  
ATOM    118  HE1 PHE A   7      -1.824   6.699 -22.156  1.00 93.97           H  
ATOM    119  CE2 PHE A   7       0.870   6.330 -20.096  1.00 93.97           C  
ATOM    120  HE2 PHE A   7       1.931   6.129 -20.123  1.00 93.97           H  
ATOM    121  CZ  PHE A   7       0.128   6.391 -21.288  1.00 93.97           C  
ATOM    122  HZ  PHE A   7       0.614   6.238 -22.241  1.00 93.97           H  
ATOM    123  N   SER A   8      -4.300   8.451 -15.878  1.00 92.83           N  
ATOM    124  H   SER A   8      -4.782   8.433 -16.766  1.00 92.83           H  
ATOM    125  CA  SER A   8      -5.132   8.457 -14.682  1.00 92.83           C  
ATOM    126  HA  SER A   8      -4.505   8.295 -13.805  1.00 92.83           H  
ATOM    127  C   SER A   8      -6.147   7.323 -14.751  1.00 92.83           C  
ATOM    128  CB  SER A   8      -5.833   9.809 -14.513  1.00 92.83           C  
ATOM    129  HB2 SER A   8      -6.450   9.791 -13.615  1.00 92.83           H  
ATOM    130  HB3 SER A   8      -6.473   9.991 -15.376  1.00 92.83           H  
ATOM    131  O   SER A   8      -6.732   7.063 -15.807  1.00 92.83           O  
ATOM    132  OG  SER A   8      -4.883  10.855 -14.406  1.00 92.83           O  
ATOM    133  HG  SER A   8      -4.556  10.855 -13.504  1.00 92.83           H  
ATOM    134  N   LYS A   9      -6.370   6.665 -13.615  1.00 90.48           N  
ATOM    135  H   LYS A   9      -5.808   6.912 -12.812  1.00 90.48           H  
ATOM    136  CA  LYS A   9      -7.394   5.642 -13.419  1.00 90.48           C  
ATOM    137  HA  LYS A   9      -8.025   5.592 -14.307  1.00 90.48           H  
ATOM    138  C   LYS A   9      -8.261   6.047 -12.232  1.00 90.48           C  
ATOM    139  CB  LYS A   9      -6.712   4.276 -13.221  1.00 90.48           C  
ATOM    140  HB2 LYS A   9      -6.024   4.106 -14.049  1.00 90.48           H  
ATOM    141  HB3 LYS A   9      -6.136   4.290 -12.295  1.00 90.48           H  
ATOM    142  O   LYS A   9      -7.732   6.333 -11.164  1.00 90.48           O  
ATOM    143  CG  LYS A   9      -7.719   3.116 -13.182  1.00 90.48           C  
ATOM    144  HG2 LYS A   9      -8.292   3.114 -14.109  1.00 90.48           H  
ATOM    145  HG3 LYS A   9      -8.406   3.258 -12.347  1.00 90.48           H  
ATOM    146  CD  LYS A   9      -7.017   1.757 -13.023  1.00 90.48           C  
ATOM    147  HD2 LYS A   9      -6.298   1.623 -13.831  1.00 90.48           H  
ATOM    148  HD3 LYS A   9      -6.483   1.743 -12.073  1.00 90.48           H  
ATOM    149  CE  LYS A   9      -8.047   0.616 -13.053  1.00 90.48           C  
ATOM    150  HE2 LYS A   9      -8.773   0.778 -12.256  1.00 90.48           H  
ATOM    151  HE3 LYS A   9      -8.582   0.647 -14.003  1.00 90.48           H  
ATOM    152  NZ  LYS A   9      -7.416  -0.718 -12.887  1.00 90.48           N  
ATOM    153  HZ1 LYS A   9      -6.713  -0.875 -13.595  1.00 90.48           H  
ATOM    154  HZ2 LYS A   9      -8.111  -1.448 -12.954  1.00 90.48           H  
ATOM    155  HZ3 LYS A   9      -6.958  -0.787 -11.990  1.00 90.48           H  
ATOM    156  N   THR A  10      -9.576   6.048 -12.433  1.00 92.19           N  
ATOM    157  H   THR A  10      -9.930   5.806 -13.348  1.00 92.19           H  
ATOM    158  CA  THR A  10     -10.568   6.360 -11.396  1.00 92.19           C  
ATOM    159  HA  THR A  10     -10.049   6.514 -10.450  1.00 92.19           H  
ATOM    160  C   THR A  10     -11.530   5.194 -11.232  1.00 92.19           C  
ATOM    161  CB  THR A  10     -11.334   7.653 -11.706  1.00 92.19           C  
ATOM    162  HB  THR A  10     -11.883   7.528 -12.640  1.00 92.19           H  
ATOM    163  O   THR A  10     -12.000   4.640 -12.232  1.00 92.19           O  
ATOM    164  CG2 THR A  10     -12.314   8.044 -10.603  1.00 92.19           C  
ATOM    165 HG21 THR A  10     -11.815   8.023  -9.634  1.00 92.19           H  
ATOM    166 HG22 THR A  10     -12.701   9.046 -10.789  1.00 92.19           H  
ATOM    167 HG23 THR A  10     -13.153   7.349 -10.583  1.00 92.19           H  
ATOM    168  OG1 THR A  10     -10.431   8.721 -11.859  1.00 92.19           O  
ATOM    169  HG1 THR A  10     -10.271   9.085 -10.986  1.00 92.19           H  
ATOM    170  N   PHE A  11     -11.811   4.819  -9.987  1.00 92.16           N  
ATOM    171  H   PHE A  11     -11.356   5.291  -9.219  1.00 92.16           H  
ATOM    172  CA  PHE A  11     -12.750   3.756  -9.636  1.00 92.16           C  
ATOM    173  HA  PHE A  11     -13.576   3.754 -10.347  1.00 92.16           H  
ATOM    174  C   PHE A  11     -13.338   3.985  -8.240  1.00 92.16           C  
ATOM    175  CB  PHE A  11     -12.038   2.396  -9.707  1.00 92.16           C  
ATOM    176  HB2 PHE A  11     -11.689   2.229 -10.726  1.00 92.16           H  
ATOM    177  HB3 PHE A  11     -12.763   1.612  -9.487  1.00 92.16           H  
ATOM    178  O   PHE A  11     -12.711   4.605  -7.382  1.00 92.16           O  
ATOM    179  CG  PHE A  11     -10.861   2.254  -8.756  1.00 92.16           C  
ATOM    180  CD1 PHE A  11      -9.565   2.630  -9.159  1.00 92.16           C  
ATOM    181  HD1 PHE A  11      -9.405   3.047 -10.142  1.00 92.16           H  
ATOM    182  CD2 PHE A  11     -11.066   1.768  -7.452  1.00 92.16           C  
ATOM    183  HD2 PHE A  11     -12.057   1.484  -7.129  1.00 92.16           H  
ATOM    184  CE1 PHE A  11      -8.479   2.497  -8.274  1.00 92.16           C  
ATOM    185  HE1 PHE A  11      -7.490   2.810  -8.574  1.00 92.16           H  
ATOM    186  CE2 PHE A  11      -9.980   1.625  -6.571  1.00 92.16           C  
ATOM    187  HE2 PHE A  11     -10.140   1.233  -5.577  1.00 92.16           H  
ATOM    188  CZ  PHE A  11      -8.686   1.983  -6.982  1.00 92.16           C  
ATOM    189  HZ  PHE A  11      -7.854   1.890  -6.299  1.00 92.16           H  
ATOM    190  N   TYR A  12     -14.531   3.448  -8.008  1.00 92.85           N  
ATOM    191  H   TYR A  12     -15.016   2.986  -8.763  1.00 92.85           H  
ATOM    192  CA  TYR A  12     -15.111   3.321  -6.680  1.00 92.85           C  
ATOM    193  HA  TYR A  12     -14.744   4.146  -6.069  1.00 92.85           H  
ATOM    194  C   TYR A  12     -14.670   2.016  -6.015  1.00 92.85           C  
ATOM    195  CB  TYR A  12     -16.635   3.441  -6.746  1.00 92.85           C  
ATOM    196  HB2 TYR A  12     -17.052   3.110  -5.795  1.00 92.85           H  
ATOM    197  HB3 TYR A  12     -17.016   2.774  -7.519  1.00 92.85           H  
ATOM    198  O   TYR A  12     -14.495   0.991  -6.675  1.00 92.85           O  
ATOM    199  CG  TYR A  12     -17.122   4.852  -7.007  1.00 92.85           C  
ATOM    200  CD1 TYR A  12     -17.270   5.744  -5.929  1.00 92.85           C  
ATOM    201  HD1 TYR A  12     -17.022   5.427  -4.927  1.00 92.85           H  
ATOM    202  CD2 TYR A  12     -17.424   5.276  -8.315  1.00 92.85           C  
ATOM    203  HD2 TYR A  12     -17.311   4.591  -9.142  1.00 92.85           H  
ATOM    204  CE1 TYR A  12     -17.737   7.052  -6.148  1.00 92.85           C  
ATOM    205  HE1 TYR A  12     -17.869   7.730  -5.318  1.00 92.85           H  
ATOM    206  CE2 TYR A  12     -17.878   6.590  -8.544  1.00 92.85           C  
ATOM    207  HE2 TYR A  12     -18.111   6.910  -9.548  1.00 92.85           H  
ATOM    208  OH  TYR A  12     -18.457   8.754  -7.673  1.00 92.85           O  
ATOM    209  HH  TYR A  12     -18.729   8.872  -8.586  1.00 92.85           H  
ATOM    210  CZ  TYR A  12     -18.033   7.480  -7.457  1.00 92.85           C  
ATOM    211  N   ALA A  13     -14.503   2.054  -4.699  1.00 92.61           N  
ATOM    212  H   ALA A  13     -14.640   2.938  -4.230  1.00 92.61           H  
ATOM    213  CA  ALA A  13     -14.201   0.902  -3.859  1.00 92.61           C  
ATOM    214  HA  ALA A  13     -14.602  -0.002  -4.317  1.00 92.61           H  
ATOM    215  C   ALA A  13     -14.856   1.068  -2.486  1.00 92.61           C  
ATOM    216  CB  ALA A  13     -12.679   0.766  -3.736  1.00 92.61           C  
ATOM    217  HB1 ALA A  13     -12.268   1.634  -3.222  1.00 92.61           H  
ATOM    218  HB2 ALA A  13     -12.237   0.691  -4.730  1.00 92.61           H  
ATOM    219  HB3 ALA A  13     -12.437  -0.137  -3.176  1.00 92.61           H  
ATOM    220  O   ALA A  13     -15.333   2.151  -2.145  1.00 92.61           O  
ATOM    221  N   TYR A  14     -14.866   0.003  -1.694  1.00 93.37           N  
ATOM    222  H   TYR A  14     -14.495  -0.867  -2.049  1.00 93.37           H  
ATOM    223  CA  TYR A  14     -15.377   0.020  -0.330  1.00 93.37           C  
ATOM    224  HA  TYR A  14     -15.869   0.976  -0.153  1.00 93.37           H  
ATOM    225  C   TYR A  14     -14.248  -0.101   0.693  1.00 93.37           C  
ATOM    226  CB  TYR A  14     -16.446  -1.062  -0.155  1.00 93.37           C  
ATOM    227  HB2 TYR A  14     -16.041  -2.018  -0.485  1.00 93.37           H  
ATOM    228  HB3 TYR A  14     -16.686  -1.152   0.905  1.00 93.37           H  
ATOM    229  O   TYR A  14     -13.277  -0.828   0.486  1.00 93.37           O  
ATOM    230  CG  TYR A  14     -17.725  -0.776  -0.919  1.00 93.37           C  
ATOM    231  CD1 TYR A  14     -18.800  -0.127  -0.279  1.00 93.37           C  
ATOM    232  HD1 TYR A  14     -18.703   0.187   0.750  1.00 93.37           H  
ATOM    233  CD2 TYR A  14     -17.831  -1.134  -2.277  1.00 93.37           C  
ATOM    234  HD2 TYR A  14     -17.002  -1.610  -2.780  1.00 93.37           H  
ATOM    235  CE1 TYR A  14     -19.983   0.148  -0.992  1.00 93.37           C  
ATOM    236  HE1 TYR A  14     -20.798   0.668  -0.509  1.00 93.37           H  
ATOM    237  CE2 TYR A  14     -19.018  -0.875  -2.985  1.00 93.37           C  
ATOM    238  HE2 TYR A  14     -19.110  -1.143  -4.028  1.00 93.37           H  
ATOM    239  OH  TYR A  14     -21.234   0.012  -3.041  1.00 93.37           O  
ATOM    240  HH  TYR A  14     -21.814   0.636  -2.597  1.00 93.37           H  
ATOM    241  CZ  TYR A  14     -20.094  -0.233  -2.346  1.00 93.37           C  
ATOM    242  N   ILE A  15     -14.419   0.587   1.817  1.00 94.51           N  
ATOM    243  H   ILE A  15     -15.228   1.189   1.873  1.00 94.51           H  
ATOM    244  CA  ILE A  15     -13.606   0.461   3.032  1.00 94.51           C  
ATOM    245  HA  ILE A  15     -12.916  -0.375   2.917  1.00 94.51           H  
ATOM    246  C   ILE A  15     -14.519   0.124   4.212  1.00 94.51           C  
ATOM    247  CB  ILE A  15     -12.757   1.728   3.282  1.00 94.51           C  
ATOM    248  HB  ILE A  15     -12.216   1.590   4.218  1.00 94.51           H  
ATOM    249  O   ILE A  15     -15.733   0.339   4.150  1.00 94.51           O  
ATOM    250  CG1 ILE A  15     -13.628   2.997   3.414  1.00 94.51           C  
ATOM    251 HG12 ILE A  15     -14.413   2.809   4.146  1.00 94.51           H  
ATOM    252 HG13 ILE A  15     -14.105   3.220   2.460  1.00 94.51           H  
ATOM    253  CG2 ILE A  15     -11.717   1.863   2.159  1.00 94.51           C  
ATOM    254 HG21 ILE A  15     -12.207   1.994   1.194  1.00 94.51           H  
ATOM    255 HG22 ILE A  15     -11.096   0.967   2.126  1.00 94.51           H  
ATOM    256 HG23 ILE A  15     -11.070   2.719   2.349  1.00 94.51           H  
ATOM    257  CD1 ILE A  15     -12.856   4.240   3.874  1.00 94.51           C  
ATOM    258 HD11 ILE A  15     -12.284   4.017   4.774  1.00 94.51           H  
ATOM    259 HD12 ILE A  15     -13.561   5.043   4.089  1.00 94.51           H  
ATOM    260 HD13 ILE A  15     -12.178   4.576   3.090  1.00 94.51           H  
ATOM    261  N   ASN A  16     -13.949  -0.424   5.279  1.00 93.63           N  
ATOM    262  H   ASN A  16     -12.940  -0.466   5.301  1.00 93.63           H  
ATOM    263  CA  ASN A  16     -14.667  -0.813   6.494  1.00 93.63           C  
ATOM    264  HA  ASN A  16     -15.667  -0.380   6.465  1.00 93.63           H  
ATOM    265  C   ASN A  16     -14.009  -0.219   7.751  1.00 93.63           C  
ATOM    266  CB  ASN A  16     -14.840  -2.349   6.514  1.00 93.63           C  
ATOM    267  HB2 ASN A  16     -15.512  -2.620   7.329  1.00 93.63           H  
ATOM    268  HB3 ASN A  16     -15.320  -2.654   5.584  1.00 93.63           H  
ATOM    269  O   ASN A  16     -12.944   0.396   7.676  1.00 93.63           O  
ATOM    270  CG  ASN A  16     -13.558  -3.148   6.698  1.00 93.63           C  
ATOM    271  ND2 ASN A  16     -13.390  -4.245   5.996  1.00 93.63           N  
ATOM    272 HD21 ASN A  16     -12.608  -4.826   6.260  1.00 93.63           H  
ATOM    273 HD22 ASN A  16     -14.119  -4.576   5.379  1.00 93.63           H  
ATOM    274  OD1 ASN A  16     -12.692  -2.821   7.485  1.00 93.63           O  
ATOM    275  N   ASN A  17     -14.658  -0.385   8.903  1.00 93.21           N  
ATOM    276  H   ASN A  17     -15.555  -0.849   8.900  1.00 93.21           H  
ATOM    277  CA  ASN A  17     -14.165   0.075  10.203  1.00 93.21           C  
ATOM    278  HA  ASN A  17     -13.346   0.774  10.036  1.00 93.21           H  
ATOM    279  C   ASN A  17     -13.548  -1.047  11.055  1.00 93.21           C  
ATOM    280  CB  ASN A  17     -15.268   0.851  10.935  1.00 93.21           C  
ATOM    281  HB2 ASN A  17     -14.817   1.299  11.820  1.00 93.21           H  
ATOM    282  HB3 ASN A  17     -15.634   1.676  10.324  1.00 93.21           H  
ATOM    283  O   ASN A  17     -13.727  -1.069  12.274  1.00 93.21           O  
ATOM    284  CG  ASN A  17     -16.455   0.012  11.369  1.00 93.21           C  
ATOM    285  ND2 ASN A  17     -17.154   0.492  12.367  1.00 93.21           N  
ATOM    286 HD21 ASN A  17     -17.973  -0.016  12.667  1.00 93.21           H  
ATOM    287 HD22 ASN A  17     -16.908   1.389  12.761  1.00 93.21           H  
ATOM    288  OD1 ASN A  17     -16.809  -1.007  10.791  1.00 93.21           O  
ATOM    289  N   GLY A  18     -12.836  -1.987  10.424  1.00 91.03           N  
ATOM    290  H   GLY A  18     -12.706  -1.917   9.425  1.00 91.03           H  
ATOM    291  CA  GLY A  18     -12.182  -3.092  11.127  1.00 91.03           C  
ATOM    292  HA2 GLY A  18     -12.949  -3.751  11.533  1.00 91.03           H  
ATOM    293  HA3 GLY A  18     -11.573  -3.661  10.424  1.00 91.03           H  
ATOM    294  C   GLY A  18     -11.281  -2.608  12.268  1.00 91.03           C  
ATOM    295  O   GLY A  18     -10.578  -1.608  12.155  1.00 91.03           O  
ATOM    296  N   VAL A  19     -11.282  -3.304  13.400  1.00 89.70           N  
ATOM    297  H   VAL A  19     -11.856  -4.133  13.466  1.00 89.70           H  
ATOM    298  CA  VAL A  19     -10.478  -2.910  14.569  1.00 89.70           C  
ATOM    299  HA  VAL A  19     -10.517  -1.824  14.658  1.00 89.70           H  
ATOM    300  C   VAL A  19      -9.016  -3.303  14.357  1.00 89.70           C  
ATOM    301  CB  VAL A  19     -11.083  -3.483  15.862  1.00 89.70           C  
ATOM    302  HB  VAL A  19     -11.186  -4.564  15.764  1.00 89.70           H  
ATOM    303  O   VAL A  19      -8.727  -4.301  13.703  1.00 89.70           O  
ATOM    304  CG1 VAL A  19     -10.256  -3.169  17.113  1.00 89.70           C  
ATOM    305 HG11 VAL A  19      -9.317  -3.721  17.092  1.00 89.70           H  
ATOM    306 HG12 VAL A  19     -10.801  -3.490  18.001  1.00 89.70           H  
ATOM    307 HG13 VAL A  19     -10.061  -2.099  17.192  1.00 89.70           H  
ATOM    308  CG2 VAL A  19     -12.467  -2.863  16.078  1.00 89.70           C  
ATOM    309 HG21 VAL A  19     -12.370  -1.806  16.323  1.00 89.70           H  
ATOM    310 HG22 VAL A  19     -12.977  -3.372  16.896  1.00 89.70           H  
ATOM    311 HG23 VAL A  19     -13.076  -2.943  15.177  1.00 89.70           H  
ATOM    312  N   ASN A  20      -8.087  -2.503  14.893  1.00 87.30           N  
ATOM    313  H   ASN A  20      -8.388  -1.790  15.543  1.00 87.30           H  
ATOM    314  CA  ASN A  20      -6.688  -2.922  14.973  1.00 87.30           C  
ATOM    315  HA  ASN A  20      -6.386  -3.375  14.028  1.00 87.30           H  
ATOM    316  C   ASN A  20      -6.586  -4.001  16.058  1.00 87.30           C  
ATOM    317  CB  ASN A  20      -5.776  -1.702  15.244  1.00 87.30           C  
ATOM    318  HB2 ASN A  20      -5.968  -0.926  14.504  1.00 87.30           H  
ATOM    319  HB3 ASN A  20      -5.975  -1.298  16.237  1.00 87.30           H  
ATOM    320  O   ASN A  20      -6.690  -3.690  17.245  1.00 87.30           O  
ATOM    321  CG  ASN A  20      -4.294  -2.051  15.159  1.00 87.30           C  
ATOM    322  ND2 ASN A  20      -3.410  -1.079  15.210  1.00 87.30           N  
ATOM    323 HD21 ASN A  20      -2.443  -1.331  15.065  1.00 87.30           H  
ATOM    324 HD22 ASN A  20      -3.646  -0.115  15.397  1.00 87.30           H  
ATOM    325  OD1 ASN A  20      -3.915  -3.200  15.023  1.00 87.30           O  
ATOM    326  N   SER A  21      -6.449  -5.266  15.663  1.00 78.61           N  
ATOM    327  H   SER A  21      -6.307  -5.454  14.680  1.00 78.61           H  
ATOM    328  CA  SER A  21      -6.297  -6.370  16.603  1.00 78.61           C  
ATOM    329  HA  SER A  21      -6.924  -6.173  17.473  1.00 78.61           H  
ATOM    330  C   SER A  21      -4.847  -6.411  17.082  1.00 78.61           C  
ATOM    331  CB  SER A  21      -6.786  -7.701  16.005  1.00 78.61           C  
ATOM    332  HB2 SER A  21      -6.832  -8.442  16.803  1.00 78.61           H  
ATOM    333  HB3 SER A  21      -7.788  -7.572  15.595  1.00 78.61           H  
ATOM    334  O   SER A  21      -4.024  -7.172  16.559  1.00 78.61           O  
ATOM    335  OG  SER A  21      -5.918  -8.180  14.997  1.00 78.61           O  
ATOM    336  HG  SER A  21      -5.060  -7.807  15.213  1.00 78.61           H  
ATOM    337  N   LYS A  22      -4.524  -5.590  18.084  1.00 69.15           N  
ATOM    338  H   LYS A  22      -5.217  -4.927  18.400  1.00 69.15           H  
ATOM    339  CA  LYS A  22      -3.314  -5.787  18.886  1.00 69.15           C  
ATOM    340  HA  LYS A  22      -2.454  -5.929  18.232  1.00 69.15           H  
ATOM    341  C   LYS A  22      -3.534  -7.080  19.669  1.00 69.15           C  
ATOM    342  CB  LYS A  22      -3.030  -4.567  19.787  1.00 69.15           C  
ATOM    343  HB2 LYS A  22      -3.878  -4.383  20.446  1.00 69.15           H  
ATOM    344  HB3 LYS A  22      -2.156  -4.786  20.400  1.00 69.15           H  
ATOM    345  O   LYS A  22      -4.271  -7.101  20.647  1.00 69.15           O  
ATOM    346  CG  LYS A  22      -2.747  -3.306  18.948  1.00 69.15           C  
ATOM    347  HG2 LYS A  22      -3.658  -3.027  18.419  1.00 69.15           H  
ATOM    348  HG3 LYS A  22      -1.986  -3.548  18.206  1.00 69.15           H  
ATOM    349  CD  LYS A  22      -2.258  -2.090  19.759  1.00 69.15           C  
ATOM    350  HD2 LYS A  22      -1.294  -2.321  20.212  1.00 69.15           H  
ATOM    351  HD3 LYS A  22      -2.981  -1.844  20.536  1.00 69.15           H  
ATOM    352  CE  LYS A  22      -2.115  -0.917  18.770  1.00 69.15           C  
ATOM    353  HE2 LYS A  22      -1.504  -1.249  17.931  1.00 69.15           H  
ATOM    354  HE3 LYS A  22      -3.100  -0.683  18.366  1.00 69.15           H  
ATOM    355  NZ  LYS A  22      -1.515   0.326  19.320  1.00 69.15           N  
ATOM    356  HZ1 LYS A  22      -1.978   0.643  20.159  1.00 69.15           H  
ATOM    357  HZ2 LYS A  22      -0.523   0.227  19.482  1.00 69.15           H  
ATOM    358  HZ3 LYS A  22      -1.612   1.044  18.616  1.00 69.15           H  
ATOM    359  N   LYS A  23      -3.033  -8.198  19.142  1.00 60.18           N  
ATOM    360  H   LYS A  23      -2.480  -8.118  18.301  1.00 60.18           H  
ATOM    361  CA  LYS A  23      -3.091  -9.475  19.855  1.00 60.18           C  
ATOM    362  HA  LYS A  23      -4.074  -9.601  20.308  1.00 60.18           H  
ATOM    363  C   LYS A  23      -2.073  -9.426  20.983  1.00 60.18           C  
ATOM    364  CB  LYS A  23      -2.804 -10.657  18.923  1.00 60.18           C  
ATOM    365  HB2 LYS A  23      -1.877 -10.461  18.383  1.00 60.18           H  
ATOM    366  HB3 LYS A  23      -2.664 -11.550  19.532  1.00 60.18           H  
ATOM    367  O   LYS A  23      -0.923  -9.077  20.723  1.00 60.18           O  
ATOM    368  CG  LYS A  23      -3.940 -10.909  17.926  1.00 60.18           C  
ATOM    369  HG2 LYS A  23      -4.048 -10.049  17.265  1.00 60.18           H  
ATOM    370  HG3 LYS A  23      -4.871 -11.059  18.472  1.00 60.18           H  
ATOM    371  CD  LYS A  23      -3.632 -12.158  17.093  1.00 60.18           C  
ATOM    372  HD2 LYS A  23      -2.713 -11.989  16.532  1.00 60.18           H  
ATOM    373  HD3 LYS A  23      -3.489 -13.008  17.760  1.00 60.18           H  
ATOM    374  CE  LYS A  23      -4.786 -12.440  16.130  1.00 60.18           C  
ATOM    375  HE2 LYS A  23      -5.690 -12.624  16.712  1.00 60.18           H  
ATOM    376  HE3 LYS A  23      -4.953 -11.552  15.522  1.00 60.18           H  
ATOM    377  NZ  LYS A  23      -4.477 -13.602  15.264  1.00 60.18           N  
ATOM    378  HZ1 LYS A  23      -5.234 -13.775  14.620  1.00 60.18           H  
ATOM    379  HZ2 LYS A  23      -4.315 -14.425  15.826  1.00 60.18           H  
ATOM    380  HZ3 LYS A  23      -3.641 -13.407  14.731  1.00 60.18           H  
ATOM    381  N   ASP A  24      -2.493  -9.816  22.184  1.00 54.00           N  
ATOM    382  H   ASP A  24      -3.471 -10.004  22.347  1.00 54.00           H  
ATOM    383  CA  ASP A  24      -1.559 -10.057  23.278  1.00 54.00           C  
ATOM    384  HA  ASP A  24      -1.035  -9.128  23.500  1.00 54.00           H  
ATOM    385  C   ASP A  24      -0.527 -11.087  22.838  1.00 54.00           C  
ATOM    386  CB  ASP A  24      -2.268 -10.542  24.551  1.00 54.00           C  
ATOM    387  HB2 ASP A  24      -1.532 -11.033  25.188  1.00 54.00           H  
ATOM    388  HB3 ASP A  24      -3.028 -11.278  24.288  1.00 54.00           H  
ATOM    389  O   ASP A  24      -0.847 -12.151  22.296  1.00 54.00           O  
ATOM    390  CG  ASP A  24      -2.884  -9.410  25.372  1.00 54.00           C  
ATOM    391  OD1 ASP A  24      -2.323  -8.292  25.337  1.00 54.00           O  
ATOM    392  OD2 ASP A  24      -3.903  -9.690  26.038  1.00 54.00           O  
ATOM    393  N   ILE A  25       0.735 -10.749  23.062  1.00 52.20           N  
ATOM    394  H   ILE A  25       0.925  -9.846  23.474  1.00 52.20           H  
ATOM    395  CA  ILE A  25       1.861 -11.528  22.557  1.00 52.20           C  
ATOM    396  HA  ILE A  25       1.651 -11.726  21.506  1.00 52.20           H  
ATOM    397  C   ILE A  25       1.964 -12.899  23.229  1.00 52.20           C  
ATOM    398  CB  ILE A  25       3.117 -10.652  22.645  1.00 52.20           C  
ATOM    399  HB  ILE A  25       3.114 -10.150  23.612  1.00 52.20           H  
ATOM    400  O   ILE A  25       2.485 -13.843  22.637  1.00 52.20           O  
ATOM    401  CG1 ILE A  25       2.992  -9.605  21.509  1.00 52.20           C  
ATOM    402 HG12 ILE A  25       3.468  -9.988  20.607  1.00 52.20           H  
ATOM    403 HG13 ILE A  25       1.953  -9.383  21.265  1.00 52.20           H  
ATOM    404  CG2 ILE A  25       4.437 -11.436  22.537  1.00 52.20           C  
ATOM    405 HG21 ILE A  25       4.501 -11.972  21.590  1.00 52.20           H  
ATOM    406 HG22 ILE A  25       4.534 -12.142  23.361  1.00 52.20           H  
ATOM    407 HG23 ILE A  25       5.278 -10.745  22.604  1.00 52.20           H  
ATOM    408  CD1 ILE A  25       3.642  -8.298  21.897  1.00 52.20           C  
ATOM    409 HD11 ILE A  25       3.688  -7.623  21.043  1.00 52.20           H  
ATOM    410 HD12 ILE A  25       4.647  -8.591  22.202  1.00 52.20           H  
ATOM    411 HD13 ILE A  25       3.110  -7.830  22.725  1.00 52.20           H  
ATOM    412  N   SER A  26       1.334 -13.057  24.396  1.00 47.15           N  
ATOM    413  H   SER A  26       0.848 -12.258  24.778  1.00 47.15           H  
ATOM    414  CA  SER A  26       1.168 -14.335  25.092  1.00 47.15           C  
ATOM    415  HA  SER A  26       2.156 -14.732  25.326  1.00 47.15           H  
ATOM    416  C   SER A  26       0.434 -15.402  24.266  1.00 47.15           C  
ATOM    417  CB  SER A  26       0.424 -14.092  26.409  1.00 47.15           C  
ATOM    418  HB2 SER A  26       1.014 -13.419  27.032  1.00 47.15           H  
ATOM    419  HB3 SER A  26       0.296 -15.037  26.937  1.00 47.15           H  
ATOM    420  O   SER A  26       0.569 -16.591  24.550  1.00 47.15           O  
ATOM    421  OG  SER A  26      -0.842 -13.509  26.157  1.00 47.15           O  
ATOM    422  HG  SER A  26      -1.205 -13.163  26.975  1.00 47.15           H  
ATOM    423  N   ALA A  27      -0.301 -15.018  23.216  1.00 46.49           N  
ATOM    424  H   ALA A  27      -0.407 -14.028  23.041  1.00 46.49           H  
ATOM    425  CA  ALA A  27      -0.956 -15.958  22.310  1.00 46.49           C  
ATOM    426  HA  ALA A  27      -1.354 -16.781  22.904  1.00 46.49           H  
ATOM    427  C   ALA A  27      -0.007 -16.582  21.265  1.00 46.49           C  
ATOM    428  CB  ALA A  27      -2.140 -15.242  21.652  1.00 46.49           C  
ATOM    429  HB1 ALA A  27      -2.791 -14.825  22.421  1.00 46.49           H  
ATOM    430  HB2 ALA A  27      -2.707 -15.951  21.049  1.00 46.49           H  
ATOM    431  HB3 ALA A  27      -1.776 -14.434  21.018  1.00 46.49           H  
ATOM    432  O   ALA A  27      -0.383 -17.553  20.604  1.00 46.49           O  
ATOM    433  N   TYR A  28       1.215 -16.064  21.094  1.00 50.15           N  
ATOM    434  H   TYR A  28       1.509 -15.295  21.679  1.00 50.15           H  
ATOM    435  CA  TYR A  28       2.180 -16.585  20.121  1.00 50.15           C  
ATOM    436  HA  TYR A  28       1.627 -17.003  19.280  1.00 50.15           H  
ATOM    437  C   TYR A  28       2.997 -17.734  20.717  1.00 50.15           C  
ATOM    438  CB  TYR A  28       3.049 -15.458  19.551  1.00 50.15           C  
ATOM    439  HB2 TYR A  28       3.738 -15.887  18.823  1.00 50.15           H  
ATOM    440  HB3 TYR A  28       3.647 -15.031  20.355  1.00 50.15           H  
ATOM    441  O   TYR A  28       4.180 -17.616  21.006  1.00 50.15           O  
ATOM    442  CG  TYR A  28       2.260 -14.362  18.862  1.00 50.15           C  
ATOM    443  CD1 TYR A  28       1.537 -14.623  17.683  1.00 50.15           C  
ATOM    444  HD1 TYR A  28       1.556 -15.612  17.251  1.00 50.15           H  
ATOM    445  CD2 TYR A  28       2.253 -13.072  19.413  1.00 50.15           C  
ATOM    446  HD2 TYR A  28       2.856 -12.878  20.288  1.00 50.15           H  
ATOM    447  CE1 TYR A  28       0.794 -13.592  17.072  1.00 50.15           C  
ATOM    448  HE1 TYR A  28       0.244 -13.775  16.161  1.00 50.15           H  
ATOM    449  CE2 TYR A  28       1.505 -12.040  18.820  1.00 50.15           C  
ATOM    450  HE2 TYR A  28       1.509 -11.051  19.253  1.00 50.15           H  
ATOM    451  OH  TYR A  28       0.105 -11.297  17.030  1.00 50.15           O  
ATOM    452  HH  TYR A  28       0.254 -10.478  17.508  1.00 50.15           H  
ATOM    453  CZ  TYR A  28       0.781 -12.301  17.641  1.00 50.15           C  
ATOM    454  N   THR A  29       2.351 -18.882  20.897  1.00 44.21           N  
ATOM    455  H   THR A  29       1.354 -18.895  20.736  1.00 44.21           H  
ATOM    456  CA  THR A  29       2.975 -20.107  21.434  1.00 44.21           C  
ATOM    457  HA  THR A  29       3.825 -19.824  22.055  1.00 44.21           H  
ATOM    458  C   THR A  29       3.541 -21.034  20.357  1.00 44.21           C  
ATOM    459  CB  THR A  29       1.984 -20.859  22.330  1.00 44.21           C  
ATOM    460  HB  THR A  29       2.338 -21.872  22.521  1.00 44.21           H  
ATOM    461  O   THR A  29       4.024 -22.122  20.658  1.00 44.21           O  
ATOM    462  CG2 THR A  29       1.810 -20.152  23.671  1.00 44.21           C  
ATOM    463 HG21 THR A  29       1.431 -19.140  23.526  1.00 44.21           H  
ATOM    464 HG22 THR A  29       2.772 -20.094  24.182  1.00 44.21           H  
ATOM    465 HG23 THR A  29       1.118 -20.712  24.299  1.00 44.21           H  
ATOM    466  OG1 THR A  29       0.713 -20.908  21.716  1.00 44.21           O  
ATOM    467  HG1 THR A  29       0.097 -20.514  22.339  1.00 44.21           H  
ATOM    468  N   THR A  30       3.498 -20.638  19.085  1.00 44.35           N  
ATOM    469  H   THR A  30       3.167 -19.706  18.878  1.00 44.35           H  
ATOM    470  CA  THR A  30       3.935 -21.479  17.964  1.00 44.35           C  
ATOM    471  HA  THR A  30       4.443 -22.356  18.366  1.00 44.35           H  
ATOM    472  C   THR A  30       4.969 -20.765  17.104  1.00 44.35           C  
ATOM    473  CB  THR A  30       2.750 -21.997  17.124  1.00 44.35           C  
ATOM    474  HB  THR A  30       3.026 -22.010  16.070  1.00 44.35           H  
ATOM    475  O   THR A  30       4.759 -19.632  16.677  1.00 44.35           O  
ATOM    476  CG2 THR A  30       2.376 -23.419  17.542  1.00 44.35           C  
ATOM    477 HG21 THR A  30       3.210 -24.092  17.345  1.00 44.35           H  
ATOM    478 HG22 THR A  30       2.136 -23.446  18.604  1.00 44.35           H  
ATOM    479 HG23 THR A  30       1.512 -23.752  16.967  1.00 44.35           H  
ATOM    480  OG1 THR A  30       1.582 -21.222  17.287  1.00 44.35           O  
ATOM    481  HG1 THR A  30       1.357 -21.242  18.220  1.00 44.35           H  
ATOM    482  N   LYS A  31       6.084 -21.465  16.845  1.00 45.72           N  
ATOM    483  H   LYS A  31       6.182 -22.357  17.308  1.00 45.72           H  
ATOM    484  CA  LYS A  31       7.147 -21.075  15.909  1.00 45.72           C  
ATOM    485  HA  LYS A  31       7.697 -20.226  16.315  1.00 45.72           H  
ATOM    486  C   LYS A  31       6.520 -20.649  14.579  1.00 45.72           C  
ATOM    487  CB  LYS A  31       8.115 -22.260  15.683  1.00 45.72           C  
ATOM    488  HB2 LYS A  31       8.850 -21.956  14.938  1.00 45.72           H  
ATOM    489  HB3 LYS A  31       7.565 -23.114  15.287  1.00 45.72           H  
ATOM    490  O   LYS A  31       5.975 -21.492  13.865  1.00 45.72           O  
ATOM    491  CG  LYS A  31       8.865 -22.694  16.952  1.00 45.72           C  
ATOM    492  HG2 LYS A  31       8.154 -23.121  17.660  1.00 45.72           H  
ATOM    493  HG3 LYS A  31       9.316 -21.813  17.406  1.00 45.72           H  
ATOM    494  CD  LYS A  31       9.974 -23.726  16.671  1.00 45.72           C  
ATOM    495  HD2 LYS A  31      10.705 -23.278  15.998  1.00 45.72           H  
ATOM    496  HD3 LYS A  31       9.557 -24.626  16.220  1.00 45.72           H  
ATOM    497  CE  LYS A  31      10.650 -24.063  18.008  1.00 45.72           C  
ATOM    498  HE2 LYS A  31      10.758 -23.135  18.569  1.00 45.72           H  
ATOM    499  HE3 LYS A  31      10.008 -24.719  18.596  1.00 45.72           H  
ATOM    500  NZ  LYS A  31      12.008 -24.634  17.880  1.00 45.72           N  
ATOM    501  HZ1 LYS A  31      12.081 -25.568  17.504  1.00 45.72           H  
ATOM    502  HZ2 LYS A  31      12.629 -23.985  17.417  1.00 45.72           H  
ATOM    503  HZ3 LYS A  31      12.457 -24.557  18.782  1.00 45.72           H  
ATOM    504  N   GLY A  32       6.571 -19.362  14.253  1.00 46.67           N  
ATOM    505  H   GLY A  32       6.929 -18.695  14.922  1.00 46.67           H  
ATOM    506  CA  GLY A  32       5.966 -18.848  13.031  1.00 46.67           C  
ATOM    507  HA2 GLY A  32       4.960 -19.255  12.923  1.00 46.67           H  
ATOM    508  HA3 GLY A  32       6.564 -19.172  12.179  1.00 46.67           H  
ATOM    509  C   GLY A  32       5.862 -17.330  13.018  1.00 46.67           C  
ATOM    510  O   GLY A  32       5.782 -16.684  14.056  1.00 46.67           O  
ATOM    511  N   VAL A  33       5.848 -16.748  11.820  1.00 53.71           N  
ATOM    512  H   VAL A  33       5.919 -17.325  10.994  1.00 53.71           H  
ATOM    513  CA  VAL A  33       5.737 -15.297  11.667  1.00 53.71           C  
ATOM    514  HA  VAL A  33       6.497 -14.841  12.302  1.00 53.71           H  
ATOM    515  C   VAL A  33       4.364 -14.837  12.157  1.00 53.71           C  
ATOM    516  CB  VAL A  33       6.000 -14.844  10.222  1.00 53.71           C  
ATOM    517  HB  VAL A  33       5.154 -15.100   9.584  1.00 53.71           H  
ATOM    518  O   VAL A  33       3.338 -15.130  11.536  1.00 53.71           O  
ATOM    519  CG1 VAL A  33       6.206 -13.332  10.214  1.00 53.71           C  
ATOM    520 HG11 VAL A  33       5.337 -12.836  10.647  1.00 53.71           H  
ATOM    521 HG12 VAL A  33       7.068 -13.073  10.829  1.00 53.71           H  
ATOM    522 HG13 VAL A  33       6.392 -12.992   9.195  1.00 53.71           H  
ATOM    523  CG2 VAL A  33       7.269 -15.463   9.618  1.00 53.71           C  
ATOM    524 HG21 VAL A  33       7.154 -16.541   9.510  1.00 53.71           H  
ATOM    525 HG22 VAL A  33       7.459 -15.047   8.629  1.00 53.71           H  
ATOM    526 HG23 VAL A  33       8.126 -15.263  10.262  1.00 53.71           H  
ATOM    527  N   ALA A  34       4.356 -14.110  13.270  1.00 60.82           N  
ATOM    528  H   ALA A  34       5.228 -13.956  13.755  1.00 60.82           H  
ATOM    529  CA  ALA A  34       3.159 -13.513  13.828  1.00 60.82           C  
ATOM    530  HA  ALA A  34       2.400 -14.289  13.926  1.00 60.82           H  
ATOM    531  C   ALA A  34       2.617 -12.420  12.893  1.00 60.82           C  
ATOM    532  CB  ALA A  34       3.485 -12.996  15.230  1.00 60.82           C  
ATOM    533  HB1 ALA A  34       4.409 -12.419  15.207  1.00 60.82           H  
ATOM    534  HB2 ALA A  34       2.682 -12.354  15.592  1.00 60.82           H  
ATOM    535  HB3 ALA A  34       3.623 -13.835  15.911  1.00 60.82           H  
ATOM    536  O   ALA A  34       3.359 -11.609  12.332  1.00 60.82           O  
ATOM    537  N   LYS A  35       1.297 -12.421  12.715  1.00 71.35           N  
ATOM    538  H   LYS A  35       0.756 -13.084  13.252  1.00 71.35           H  
ATOM    539  CA  LYS A  35       0.559 -11.484  11.868  1.00 71.35           C  
ATOM    540  HA  LYS A  35       1.227 -10.704  11.503  1.00 71.35           H  
ATOM    541  C   LYS A  35      -0.540 -10.818  12.682  1.00 71.35           C  
ATOM    542  CB  LYS A  35      -0.046 -12.232  10.674  1.00 71.35           C  
ATOM    543  HB2 LYS A  35      -0.805 -11.596  10.218  1.00 71.35           H  
ATOM    544  HB3 LYS A  35      -0.554 -13.125  11.037  1.00 71.35           H  
ATOM    545  O   LYS A  35      -1.286 -11.510  13.382  1.00 71.35           O  
ATOM    546  CG  LYS A  35       0.979 -12.633   9.605  1.00 71.35           C  
ATOM    547  HG2 LYS A  35       1.698 -13.329  10.035  1.00 71.35           H  
ATOM    548  HG3 LYS A  35       1.505 -11.748   9.247  1.00 71.35           H  
ATOM    549  CD  LYS A  35       0.244 -13.304   8.437  1.00 71.35           C  
ATOM    550  HD2 LYS A  35      -0.386 -12.564   7.943  1.00 71.35           H  
ATOM    551  HD3 LYS A  35      -0.385 -14.106   8.824  1.00 71.35           H  
ATOM    552  CE  LYS A  35       1.243 -13.882   7.439  1.00 71.35           C  
ATOM    553  HE2 LYS A  35       1.852 -13.053   7.078  1.00 71.35           H  
ATOM    554  HE3 LYS A  35       1.888 -14.591   7.957  1.00 71.35           H  
ATOM    555  NZ  LYS A  35       0.559 -14.527   6.294  1.00 71.35           N  
ATOM    556  HZ1 LYS A  35       1.233 -14.849   5.614  1.00 71.35           H  
ATOM    557  HZ2 LYS A  35       0.016 -15.316   6.616  1.00 71.35           H  
ATOM    558  HZ3 LYS A  35      -0.064 -13.867   5.852  1.00 71.35           H  
ATOM    559  N   THR A  36      -0.680  -9.505  12.539  1.00 76.74           N  
ATOM    560  H   THR A  36       0.002  -9.004  11.990  1.00 76.74           H  
ATOM    561  CA  THR A  36      -1.764  -8.736  13.161  1.00 76.74           C  
ATOM    562  HA  THR A  36      -2.434  -9.418  13.684  1.00 76.74           H  
ATOM    563  C   THR A  36      -2.599  -8.008  12.132  1.00 76.74           C  
ATOM    564  CB  THR A  36      -1.260  -7.732  14.196  1.00 76.74           C  
ATOM    565  HB  THR A  36      -2.089  -7.100  14.513  1.00 76.74           H  
ATOM    566  O   THR A  36      -2.067  -7.300  11.275  1.00 76.74           O  
ATOM    567  CG2 THR A  36      -0.737  -8.487  15.405  1.00 76.74           C  
ATOM    568 HG21 THR A  36       0.145  -9.068  15.136  1.00 76.74           H  
ATOM    569 HG22 THR A  36      -1.508  -9.153  15.791  1.00 76.74           H  
ATOM    570 HG23 THR A  36      -0.502  -7.752  16.175  1.00 76.74           H  
ATOM    571  OG1 THR A  36      -0.227  -6.918  13.692  1.00 76.74           O  
ATOM    572  HG1 THR A  36      -0.544  -6.519  12.879  1.00 76.74           H  
ATOM    573  N   GLU A  37      -3.916  -8.145  12.257  1.00 84.68           N  
ATOM    574  H   GLU A  37      -4.303  -8.701  13.006  1.00 84.68           H  
ATOM    575  CA  GLU A  37      -4.859  -7.373  11.460  1.00 84.68           C  
ATOM    576  HA  GLU A  37      -4.520  -7.358  10.424  1.00 84.68           H  
ATOM    577  C   GLU A  37      -4.883  -5.938  11.968  1.00 84.68           C  
ATOM    578  CB  GLU A  37      -6.268  -7.984  11.501  1.00 84.68           C  
ATOM    579  HB2 GLU A  37      -6.650  -7.966  12.522  1.00 84.68           H  
ATOM    580  HB3 GLU A  37      -6.932  -7.365  10.898  1.00 84.68           H  
ATOM    581  O   GLU A  37      -5.238  -5.669  13.115  1.00 84.68           O  
ATOM    582  CG  GLU A  37      -6.332  -9.429  10.986  1.00 84.68           C  
ATOM    583  HG2 GLU A  37      -7.371  -9.757  11.011  1.00 84.68           H  
ATOM    584  HG3 GLU A  37      -5.772 -10.069  11.667  1.00 84.68           H  
ATOM    585  CD  GLU A  37      -5.790  -9.590   9.557  1.00 84.68           C  
ATOM    586  OE1 GLU A  37      -5.303 -10.700   9.254  1.00 84.68           O  
ATOM    587  OE2 GLU A  37      -5.794  -8.601   8.788  1.00 84.68           O  
ATOM    588  N   THR A  38      -4.502  -5.003  11.108  1.00 89.96           N  
ATOM    589  H   THR A  38      -4.183  -5.280  10.191  1.00 89.96           H  
ATOM    590  CA  THR A  38      -4.414  -3.588  11.490  1.00 89.96           C  
ATOM    591  HA  THR A  38      -4.096  -3.516  12.530  1.00 89.96           H  
ATOM    592  C   THR A  38      -5.771  -2.881  11.372  1.00 89.96           C  
ATOM    593  CB  THR A  38      -3.351  -2.888  10.640  1.00 89.96           C  
ATOM    594  HB  THR A  38      -3.201  -1.882  11.032  1.00 89.96           H  
ATOM    595  O   THR A  38      -6.000  -1.808  11.941  1.00 89.96           O  
ATOM    596  CG2 THR A  38      -2.002  -3.607  10.672  1.00 89.96           C  
ATOM    597 HG21 THR A  38      -1.253  -2.978  10.191  1.00 89.96           H  
ATOM    598 HG22 THR A  38      -2.051  -4.565  10.154  1.00 89.96           H  
ATOM    599 HG23 THR A  38      -1.699  -3.767  11.706  1.00 89.96           H  
ATOM    600  OG1 THR A  38      -3.806  -2.810   9.308  1.00 89.96           O  
ATOM    601  HG1 THR A  38      -3.592  -3.631   8.860  1.00 89.96           H  
ATOM    602  N   GLY A  39      -6.695  -3.471  10.609  1.00 91.77           N  
ATOM    603  H   GLY A  39      -6.455  -4.367  10.208  1.00 91.77           H  
ATOM    604  CA  GLY A  39      -7.958  -2.856  10.205  1.00 91.77           C  
ATOM    605  HA2 GLY A  39      -8.482  -2.502  11.093  1.00 91.77           H  
ATOM    606  HA3 GLY A  39      -8.579  -3.608   9.718  1.00 91.77           H  
ATOM    607  C   GLY A  39      -7.797  -1.680   9.233  1.00 91.77           C  
ATOM    608  O   GLY A  39      -8.796  -1.075   8.864  1.00 91.77           O  
ATOM    609  N   TRP A  40      -6.567  -1.342   8.833  1.00 94.97           N  
ATOM    610  H   TRP A  40      -5.783  -1.898   9.144  1.00 94.97           H  
ATOM    611  CA  TRP A  40      -6.281  -0.355   7.797  1.00 94.97           C  
ATOM    612  HA  TRP A  40      -7.046   0.421   7.806  1.00 94.97           H  
ATOM    613  C   TRP A  40      -6.322  -1.019   6.421  1.00 94.97           C  
ATOM    614  CB  TRP A  40      -4.917   0.295   8.062  1.00 94.97           C  
ATOM    615  HB2 TRP A  40      -4.658   0.893   7.189  1.00 94.97           H  
ATOM    616  HB3 TRP A  40      -4.152  -0.478   8.149  1.00 94.97           H  
ATOM    617  O   TRP A  40      -5.820  -2.126   6.251  1.00 94.97           O  
ATOM    618  CG  TRP A  40      -4.844   1.192   9.263  1.00 94.97           C  
ATOM    619  CD1 TRP A  40      -4.554   0.825  10.532  1.00 94.97           C  
ATOM    620  HD1 TRP A  40      -4.319  -0.183  10.840  1.00 94.97           H  
ATOM    621  CD2 TRP A  40      -5.012   2.639   9.306  1.00 94.97           C  
ATOM    622  CE2 TRP A  40      -4.846   3.077  10.654  1.00 94.97           C  
ATOM    623  CE3 TRP A  40      -5.272   3.626   8.332  1.00 94.97           C  
ATOM    624  HE3 TRP A  40      -5.387   3.332   7.299  1.00 94.97           H  
ATOM    625  NE1 TRP A  40      -4.546   1.933  11.358  1.00 94.97           N  
ATOM    626  HE1 TRP A  40      -4.183   1.930  12.301  1.00 94.97           H  
ATOM    627  CH2 TRP A  40      -5.209   5.381  10.028  1.00 94.97           C  
ATOM    628  HH2 TRP A  40      -5.255   6.428  10.288  1.00 94.97           H  
ATOM    629  CZ2 TRP A  40      -4.948   4.424  11.022  1.00 94.97           C  
ATOM    630  HZ2 TRP A  40      -4.778   4.729  12.044  1.00 94.97           H  
ATOM    631  CZ3 TRP A  40      -5.367   4.982   8.689  1.00 94.97           C  
ATOM    632  HZ3 TRP A  40      -5.540   5.728   7.928  1.00 94.97           H  
ATOM    633  N   HIS A  41      -6.900  -0.354   5.429  1.00 94.70           N  
ATOM    634  H   HIS A  41      -7.340   0.532   5.634  1.00 94.70           H  
ATOM    635  CA  HIS A  41      -6.897  -0.778   4.029  1.00 94.70           C  
ATOM    636  HA  HIS A  41      -6.813  -1.864   3.991  1.00 94.70           H  
ATOM    637  C   HIS A  41      -5.706  -0.184   3.283  1.00 94.70           C  
ATOM    638  CB  HIS A  41      -8.212  -0.382   3.349  1.00 94.70           C  
ATOM    639  HB2 HIS A  41      -8.293   0.705   3.326  1.00 94.70           H  
ATOM    640  HB3 HIS A  41      -8.194  -0.747   2.322  1.00 94.70           H  
ATOM    641  O   HIS A  41      -5.400   0.988   3.477  1.00 94.70           O  
ATOM    642  CG  HIS A  41      -9.429  -0.941   4.027  1.00 94.70           C  
ATOM    643  CD2 HIS A  41      -9.878  -2.221   3.921  1.00 94.70           C  
ATOM    644  HD2 HIS A  41      -9.405  -3.005   3.348  1.00 94.70           H  
ATOM    645  ND1 HIS A  41     -10.131  -0.307   5.045  1.00 94.70           N  
ATOM    646  CE1 HIS A  41     -10.943  -1.232   5.556  1.00 94.70           C  
ATOM    647  HE1 HIS A  41     -11.503  -1.086   6.468  1.00 94.70           H  
ATOM    648  NE2 HIS A  41     -10.875  -2.371   4.853  1.00 94.70           N  
ATOM    649  HE2 HIS A  41     -11.320  -3.238   5.121  1.00 94.70           H  
ATOM    650  N   VAL A  42      -5.067  -0.959   2.402  1.00 92.94           N  
ATOM    651  H   VAL A  42      -5.415  -1.895   2.256  1.00 92.94           H  
ATOM    652  CA  VAL A  42      -3.954  -0.495   1.555  1.00 92.94           C  
ATOM    653  HA  VAL A  42      -3.455   0.332   2.060  1.00 92.94           H  
ATOM    654  C   VAL A  42      -4.479  -0.004   0.218  1.00 92.94           C  
ATOM    655  CB  VAL A  42      -2.893  -1.578   1.284  1.00 92.94           C  
ATOM    656  HB  VAL A  42      -3.282  -2.333   0.601  1.00 92.94           H  
ATOM    657  O   VAL A  42      -5.031  -0.773  -0.568  1.00 92.94           O  
ATOM    658  CG1 VAL A  42      -1.635  -0.943   0.673  1.00 92.94           C  
ATOM    659 HG11 VAL A  42      -0.893  -1.713   0.463  1.00 92.94           H  
ATOM    660 HG12 VAL A  42      -1.878  -0.435  -0.260  1.00 92.94           H  
ATOM    661 HG13 VAL A  42      -1.206  -0.220   1.366  1.00 92.94           H  
ATOM    662  CG2 VAL A  42      -2.470  -2.271   2.565  1.00 92.94           C  
ATOM    663 HG21 VAL A  42      -2.213  -1.493   3.283  1.00 92.94           H  
ATOM    664 HG22 VAL A  42      -3.287  -2.889   2.937  1.00 92.94           H  
ATOM    665 HG23 VAL A  42      -1.600  -2.902   2.380  1.00 92.94           H  
ATOM    666  N   ILE A  43      -4.257   1.268  -0.088  1.00 94.11           N  
ATOM    667  H   ILE A  43      -3.726   1.831   0.562  1.00 94.11           H  
ATOM    668  CA  ILE A  43      -4.648   1.849  -1.369  1.00 94.11           C  
ATOM    669  HA  ILE A  43      -5.654   1.492  -1.587  1.00 94.11           H  
ATOM    670  C   ILE A  43      -3.680   1.396  -2.478  1.00 94.11           C  
ATOM    671  CB  ILE A  43      -4.734   3.378  -1.267  1.00 94.11           C  
ATOM    672  HB  ILE A  43      -3.758   3.753  -0.959  1.00 94.11           H  
ATOM    673  O   ILE A  43      -2.463   1.541  -2.333  1.00 94.11           O  
ATOM    674  CG1 ILE A  43      -5.759   3.840  -0.210  1.00 94.11           C  
ATOM    675 HG12 ILE A  43      -5.456   3.496   0.778  1.00 94.11           H  
ATOM    676 HG13 ILE A  43      -5.733   4.930  -0.178  1.00 94.11           H  
ATOM    677  CG2 ILE A  43      -5.061   4.007  -2.635  1.00 94.11           C  
ATOM    678 HG21 ILE A  43      -4.190   3.952  -3.288  1.00 94.11           H  
ATOM    679 HG22 ILE A  43      -5.325   5.055  -2.497  1.00 94.11           H  
ATOM    680 HG23 ILE A  43      -5.895   3.494  -3.115  1.00 94.11           H  
ATOM    681  CD1 ILE A  43      -7.206   3.400  -0.465  1.00 94.11           C  
ATOM    682 HD11 ILE A  43      -7.355   2.393  -0.076  1.00 94.11           H  
ATOM    683 HD12 ILE A  43      -7.448   3.422  -1.528  1.00 94.11           H  
ATOM    684 HD13 ILE A  43      -7.884   4.085   0.044  1.00 94.11           H  
ATOM    685  N   PRO A  44      -4.180   0.895  -3.625  1.00 89.71           N  
ATOM    686  CA  PRO A  44      -3.327   0.501  -4.742  1.00 89.71           C  
ATOM    687  HA  PRO A  44      -2.602  -0.231  -4.387  1.00 89.71           H  
ATOM    688  C   PRO A  44      -2.559   1.687  -5.344  1.00 89.71           C  
ATOM    689  CB  PRO A  44      -4.253  -0.191  -5.754  1.00 89.71           C  
ATOM    690  HB2 PRO A  44      -4.542   0.492  -6.553  1.00 89.71           H  
ATOM    691  HB3 PRO A  44      -3.786  -1.085  -6.169  1.00 89.71           H  
ATOM    692  O   PRO A  44      -3.130   2.537  -6.025  1.00 89.71           O  
ATOM    693  CG  PRO A  44      -5.493  -0.570  -4.952  1.00 89.71           C  
ATOM    694  HG2 PRO A  44      -6.389  -0.579  -5.572  1.00 89.71           H  
ATOM    695  HG3 PRO A  44      -5.345  -1.542  -4.482  1.00 89.71           H  
ATOM    696  CD  PRO A  44      -5.560   0.505  -3.877  1.00 89.71           C  
ATOM    697  HD2 PRO A  44      -6.036   0.082  -2.993  1.00 89.71           H  
ATOM    698  HD3 PRO A  44      -6.122   1.364  -4.243  1.00 89.71           H  
ATOM    699  N   ASN A  45      -1.238   1.724  -5.137  1.00 90.55           N  
ATOM    700  H   ASN A  45      -0.906   1.222  -4.326  1.00 90.55           H  
ATOM    701  CA  ASN A  45      -0.353   2.752  -5.708  1.00 90.55           C  
ATOM    702  HA  ASN A  45      -0.800   3.118  -6.633  1.00 90.55           H  
ATOM    703  C   ASN A  45       1.062   2.247  -6.086  1.00 90.55           C  
ATOM    704  CB  ASN A  45      -0.290   3.936  -4.727  1.00 90.55           C  
ATOM    705  HB2 ASN A  45      -1.294   4.230  -4.423  1.00 90.55           H  
ATOM    706  HB3 ASN A  45       0.167   4.785  -5.235  1.00 90.55           H  
ATOM    707  O   ASN A  45       1.906   3.028  -6.509  1.00 90.55           O  
ATOM    708  CG  ASN A  45       0.527   3.631  -3.483  1.00 90.55           C  
ATOM    709  ND2 ASN A  45       1.044   4.648  -2.845  1.00 90.55           N  
ATOM    710 HD21 ASN A  45       1.671   4.469  -2.074  1.00 90.55           H  
ATOM    711 HD22 ASN A  45       0.848   5.602  -3.111  1.00 90.55           H  
ATOM    712  OD1 ASN A  45       0.747   2.486  -3.111  1.00 90.55           O  
ATOM    713  N   GLN A  46       1.338   0.945  -5.955  1.00 84.38           N  
ATOM    714  H   GLN A  46       0.695   0.391  -5.407  1.00 84.38           H  
ATOM    715  CA  GLN A  46       2.688   0.399  -6.166  1.00 84.38           C  
ATOM    716  HA  GLN A  46       3.421   1.184  -5.982  1.00 84.38           H  
ATOM    717  C   GLN A  46       2.985  -0.115  -7.582  1.00 84.38           C  
ATOM    718  CB  GLN A  46       2.930  -0.716  -5.138  1.00 84.38           C  
ATOM    719  HB2 GLN A  46       3.903  -1.170  -5.325  1.00 84.38           H  
ATOM    720  HB3 GLN A  46       2.171  -1.489  -5.261  1.00 84.38           H  
ATOM    721  O   GLN A  46       4.128  -0.035  -8.028  1.00 84.38           O  
ATOM    722  CG  GLN A  46       2.901  -0.194  -3.694  1.00 84.38           C  
ATOM    723  HG2 GLN A  46       3.121  -1.015  -3.011  1.00 84.38           H  
ATOM    724  HG3 GLN A  46       1.905   0.177  -3.450  1.00 84.38           H  
ATOM    725  CD  GLN A  46       3.937   0.898  -3.470  1.00 84.38           C  
ATOM    726  NE2 GLN A  46       3.587   1.958  -2.794  1.00 84.38           N  
ATOM    727 HE21 GLN A  46       4.331   2.591  -2.538  1.00 84.38           H  
ATOM    728 HE22 GLN A  46       2.632   2.122  -2.509  1.00 84.38           H  
ATOM    729  OE1 GLN A  46       5.061   0.806  -3.934  1.00 84.38           O  
ATOM    730  N   ALA A  47       1.992  -0.643  -8.305  1.00 81.53           N  
ATOM    731  H   ALA A  47       1.061  -0.662  -7.913  1.00 81.53           H  
ATOM    732  CA  ALA A  47       2.162  -1.261  -9.622  1.00 81.53           C  
ATOM    733  HA  ALA A  47       3.226  -1.355  -9.839  1.00 81.53           H  
ATOM    734  C   ALA A  47       1.554  -0.414 -10.747  1.00 81.53           C  
ATOM    735  CB  ALA A  47       1.579  -2.677  -9.584  1.00 81.53           C  
ATOM    736  HB1 ALA A  47       0.516  -2.642  -9.347  1.00 81.53           H  
ATOM    737  HB2 ALA A  47       1.714  -3.161 -10.552  1.00 81.53           H  
ATOM    738  HB3 ALA A  47       2.093  -3.270  -8.828  1.00 81.53           H  
ATOM    739  O   ALA A  47       0.613   0.349 -10.529  1.00 81.53           O  
ATOM    740  N   TYR A  48       2.059  -0.562 -11.975  1.00 81.67           N  
ATOM    741  H   TYR A  48       2.804  -1.230 -12.109  1.00 81.67           H  
ATOM    742  CA  TYR A  48       1.575   0.209 -13.128  1.00 81.67           C  
ATOM    743  HA  TYR A  48       1.747   1.268 -12.932  1.00 81.67           H  
ATOM    744  C   TYR A  48       0.061   0.047 -13.368  1.00 81.67           C  
ATOM    745  CB  TYR A  48       2.374  -0.192 -14.373  1.00 81.67           C  
ATOM    746  HB2 TYR A  48       2.445  -1.279 -14.419  1.00 81.67           H  
ATOM    747  HB3 TYR A  48       1.829   0.122 -15.263  1.00 81.67           H  
ATOM    748  O   TYR A  48      -0.612   1.018 -13.707  1.00 81.67           O  
ATOM    749  CG  TYR A  48       3.785   0.353 -14.444  1.00 81.67           C  
ATOM    750  CD1 TYR A  48       4.004   1.740 -14.542  1.00 81.67           C  
ATOM    751  HD1 TYR A  48       3.170   2.424 -14.499  1.00 81.67           H  
ATOM    752  CD2 TYR A  48       4.880  -0.530 -14.413  1.00 81.67           C  
ATOM    753  HD2 TYR A  48       4.715  -1.593 -14.315  1.00 81.67           H  
ATOM    754  CE1 TYR A  48       5.311   2.245 -14.637  1.00 81.67           C  
ATOM    755  HE1 TYR A  48       5.481   3.310 -14.689  1.00 81.67           H  
ATOM    756  CE2 TYR A  48       6.191  -0.027 -14.499  1.00 81.67           C  
ATOM    757  HE2 TYR A  48       7.037  -0.697 -14.453  1.00 81.67           H  
ATOM    758  OH  TYR A  48       7.665   1.850 -14.688  1.00 81.67           O  
ATOM    759  HH  TYR A  48       7.678   2.805 -14.599  1.00 81.67           H  
ATOM    760  CZ  TYR A  48       6.404   1.359 -14.616  1.00 81.67           C  
ATOM    761  N   ILE A  49      -0.492  -1.141 -13.118  1.00 80.09           N  
ATOM    762  H   ILE A  49       0.143  -1.891 -12.890  1.00 80.09           H  
ATOM    763  CA  ILE A  49      -1.911  -1.498 -13.271  1.00 80.09           C  
ATOM    764  HA  ILE A  49      -2.203  -1.248 -14.291  1.00 80.09           H  
ATOM    765  C   ILE A  49      -2.845  -0.724 -12.331  1.00 80.09           C  
ATOM    766  CB  ILE A  49      -2.053  -3.024 -13.087  1.00 80.09           C  
ATOM    767  HB  ILE A  49      -1.254  -3.483 -13.670  1.00 80.09           H  
ATOM    768  O   ILE A  49      -4.051  -0.625 -12.582  1.00 80.09           O  
ATOM    769  CG1 ILE A  49      -3.370  -3.553 -13.683  1.00 80.09           C  
ATOM    770 HG12 ILE A  49      -3.535  -3.085 -14.653  1.00 80.09           H  
ATOM    771 HG13 ILE A  49      -4.211  -3.317 -13.032  1.00 80.09           H  
ATOM    772  CG2 ILE A  49      -1.867  -3.471 -11.625  1.00 80.09           C  
ATOM    773 HG21 ILE A  49      -1.737  -4.552 -11.578  1.00 80.09           H  
ATOM    774 HG22 ILE A  49      -2.736  -3.203 -11.026  1.00 80.09           H  
ATOM    775 HG23 ILE A  49      -0.976  -3.015 -11.195  1.00 80.09           H  
ATOM    776  CD1 ILE A  49      -3.291  -5.069 -13.900  1.00 80.09           C  
ATOM    777 HD11 ILE A  49      -3.321  -5.597 -12.947  1.00 80.09           H  
ATOM    778 HD12 ILE A  49      -2.370  -5.325 -14.422  1.00 80.09           H  
ATOM    779 HD13 ILE A  49      -4.117  -5.397 -14.530  1.00 80.09           H  
ATOM    780  N   HIS A  50      -2.292  -0.139 -11.265  1.00 86.40           N  
ATOM    781  H   HIS A  50      -1.304  -0.262 -11.094  1.00 86.40           H  
ATOM    782  CA  HIS A  50      -3.024   0.756 -10.373  1.00 86.40           C  
ATOM    783  HA  HIS A  50      -3.998   0.321 -10.147  1.00 86.40           H  
ATOM    784  C   HIS A  50      -3.274   2.123 -11.027  1.00 86.40           C  
ATOM    785  CB  HIS A  50      -2.256   0.910  -9.054  1.00 86.40           C  
ATOM    786  HB2 HIS A  50      -1.336   1.465  -9.236  1.00 86.40           H  
ATOM    787  HB3 HIS A  50      -2.868   1.510  -8.381  1.00 86.40           H  
ATOM    788  O   HIS A  50      -4.272   2.773 -10.738  1.00 86.40           O  
ATOM    789  CG  HIS A  50      -1.912  -0.384  -8.350  1.00 86.40           C  
ATOM    790  CD2 HIS A  50      -2.470  -1.621  -8.534  1.00 86.40           C  
ATOM    791  HD2 HIS A  50      -3.261  -1.871  -9.225  1.00 86.40           H  
ATOM    792  ND1 HIS A  50      -0.998  -0.511  -7.333  1.00 86.40           N  
ATOM    793  HD1 HIS A  50      -0.528   0.264  -6.887  1.00 86.40           H  
ATOM    794  CE1 HIS A  50      -0.992  -1.790  -6.921  1.00 86.40           C  
ATOM    795  HE1 HIS A  50      -0.397  -2.190  -6.113  1.00 86.40           H  
ATOM    796  NE2 HIS A  50      -1.861  -2.507  -7.644  1.00 86.40           N  
ATOM    797  N   PHE A  51      -2.410   2.537 -11.957  1.00 89.17           N  
ATOM    798  H   PHE A  51      -1.623   1.939 -12.165  1.00 89.17           H  
ATOM    799  CA  PHE A  51      -2.453   3.853 -12.599  1.00 89.17           C  
ATOM    800  HA  PHE A  51      -3.109   4.521 -12.039  1.00 89.17           H  
ATOM    801  C   PHE A  51      -2.952   3.823 -14.042  1.00 89.17           C  
ATOM    802  CB  PHE A  51      -1.043   4.437 -12.583  1.00 89.17           C  
ATOM    803  HB2 PHE A  51      -0.389   3.827 -13.206  1.00 89.17           H  
ATOM    804  HB3 PHE A  51      -1.096   5.435 -13.018  1.00 89.17           H  
ATOM    805  O   PHE A  51      -3.435   4.828 -14.563  1.00 89.17           O  
ATOM    806  CG  PHE A  51      -0.444   4.559 -11.203  1.00 89.17           C  
ATOM    807  CD1 PHE A  51      -0.832   5.631 -10.386  1.00 89.17           C  
ATOM    808  HD1 PHE A  51      -1.556   6.345 -10.750  1.00 89.17           H  
ATOM    809  CD2 PHE A  51       0.488   3.617 -10.734  1.00 89.17           C  
ATOM    810  HD2 PHE A  51       0.781   2.781 -11.353  1.00 89.17           H  
ATOM    811  CE1 PHE A  51      -0.284   5.780  -9.105  1.00 89.17           C  
ATOM    812  HE1 PHE A  51      -0.580   6.610  -8.481  1.00 89.17           H  
ATOM    813  CE2 PHE A  51       1.035   3.761  -9.449  1.00 89.17           C  
ATOM    814  HE2 PHE A  51       1.748   3.040  -9.077  1.00 89.17           H  
ATOM    815  CZ  PHE A  51       0.658   4.850  -8.643  1.00 89.17           C  
ATOM    816  HZ  PHE A  51       1.095   4.986  -7.665  1.00 89.17           H  
ATOM    817  N   MET A  52      -2.800   2.689 -14.724  1.00 84.11           N  
ATOM    818  H   MET A  52      -2.363   1.904 -14.263  1.00 84.11           H  
ATOM    819  CA  MET A  52      -3.107   2.568 -16.140  1.00 84.11           C  
ATOM    820  HA  MET A  52      -3.799   3.367 -16.408  1.00 84.11           H  
ATOM    821  C   MET A  52      -3.819   1.254 -16.442  1.00 84.11           C  
ATOM    822  CB  MET A  52      -1.823   2.776 -16.962  1.00 84.11           C  
ATOM    823  HB2 MET A  52      -1.263   3.610 -16.541  1.00 84.11           H  
ATOM    824  HB3 MET A  52      -2.101   3.061 -17.976  1.00 84.11           H  
ATOM    825  O   MET A  52      -3.561   0.228 -15.819  1.00 84.11           O  
ATOM    826  CG  MET A  52      -0.904   1.555 -17.056  1.00 84.11           C  
ATOM    827  HG2 MET A  52      -1.440   0.753 -17.562  1.00 84.11           H  
ATOM    828  HG3 MET A  52      -0.634   1.203 -16.060  1.00 84.11           H  
ATOM    829  SD  MET A  52       0.597   1.894 -18.003  1.00 84.11           S  
ATOM    830  CE  MET A  52       1.733   2.399 -16.700  1.00 84.11           C  
ATOM    831  HE1 MET A  52       2.161   3.369 -16.953  1.00 84.11           H  
ATOM    832  HE2 MET A  52       1.212   2.470 -15.745  1.00 84.11           H  
ATOM    833  HE3 MET A  52       2.535   1.663 -16.652  1.00 84.11           H  
ATOM    834  N   ASN A  53      -4.711   1.282 -17.427  1.00 79.42           N  
ATOM    835  H   ASN A  53      -4.871   2.141 -17.934  1.00 79.42           H  
ATOM    836  CA  ASN A  53      -5.294   0.065 -17.967  1.00 79.42           C  
ATOM    837  HA  ASN A  53      -5.300  -0.699 -17.189  1.00 79.42           H  
ATOM    838  C   ASN A  53      -4.452  -0.492 -19.121  1.00 79.42           C  
ATOM    839  CB  ASN A  53      -6.758   0.321 -18.336  1.00 79.42           C  
ATOM    840  HB2 ASN A  53      -7.215  -0.631 -18.603  1.00 79.42           H  
ATOM    841  HB3 ASN A  53      -7.288   0.696 -17.461  1.00 79.42           H  
ATOM    842  O   ASN A  53      -3.524   0.149 -19.623  1.00 79.42           O  
ATOM    843  CG  ASN A  53      -6.990   1.286 -19.479  1.00 79.42           C  
ATOM    844  ND2 ASN A  53      -8.233   1.532 -19.788  1.00 79.42           N  
ATOM    845 HD21 ASN A  53      -8.426   2.164 -20.553  1.00 79.42           H  
ATOM    846 HD22 ASN A  53      -8.922   0.913 -19.386  1.00 79.42           H  
ATOM    847  OD1 ASN A  53      -6.083   1.780 -20.127  1.00 79.42           O  
ATOM    848  N   TYR A  54      -4.814  -1.687 -19.584  1.00 74.28           N  
ATOM    849  H   TYR A  54      -5.547  -2.195 -19.110  1.00 74.28           H  
ATOM    850  CA  TYR A  54      -4.140  -2.321 -20.713  1.00 74.28           C  
ATOM    851  HA  TYR A  54      -3.093  -2.471 -20.452  1.00 74.28           H  
ATOM    852  C   TYR A  54      -4.159  -1.455 -21.976  1.00 74.28           C  
ATOM    853  CB  TYR A  54      -4.779  -3.686 -20.984  1.00 74.28           C  
ATOM    854  HB2 TYR A  54      -4.463  -4.032 -21.968  1.00 74.28           H  
ATOM    855  HB3 TYR A  54      -5.865  -3.590 -21.006  1.00 74.28           H  
ATOM    856  O   TYR A  54      -3.173  -1.439 -22.706  1.00 74.28           O  
ATOM    857  CG  TYR A  54      -4.366  -4.739 -19.980  1.00 74.28           C  
ATOM    858  CD1 TYR A  54      -3.035  -5.198 -19.994  1.00 74.28           C  
ATOM    859  HD1 TYR A  54      -2.324  -4.797 -20.701  1.00 74.28           H  
ATOM    860  CD2 TYR A  54      -5.288  -5.267 -19.051  1.00 74.28           C  
ATOM    861  HD2 TYR A  54      -6.315  -4.933 -19.055  1.00 74.28           H  
ATOM    862  CE1 TYR A  54      -2.627  -6.187 -19.085  1.00 74.28           C  
ATOM    863  HE1 TYR A  54      -1.609  -6.548 -19.071  1.00 74.28           H  
ATOM    864  CE2 TYR A  54      -4.876  -6.266 -18.142  1.00 74.28           C  
ATOM    865  HE2 TYR A  54      -5.571  -6.713 -17.447  1.00 74.28           H  
ATOM    866  OH  TYR A  54      -3.113  -7.706 -17.331  1.00 74.28           O  
ATOM    867  HH  TYR A  54      -3.722  -8.002 -16.651  1.00 74.28           H  
ATOM    868  CZ  TYR A  54      -3.543  -6.729 -18.164  1.00 74.28           C  
ATOM    869  N   LYS A  55      -5.231  -0.687 -22.221  1.00 79.87           N  
ATOM    870  H   LYS A  55      -5.989  -0.694 -21.554  1.00 79.87           H  
ATOM    871  CA  LYS A  55      -5.291   0.239 -23.361  1.00 79.87           C  
ATOM    872  HA  LYS A  55      -5.104  -0.327 -24.274  1.00 79.87           H  
ATOM    873  C   LYS A  55      -4.188   1.298 -23.276  1.00 79.87           C  
ATOM    874  CB  LYS A  55      -6.683   0.883 -23.454  1.00 79.87           C  
ATOM    875  HB2 LYS A  55      -6.862   1.482 -22.561  1.00 79.87           H  
ATOM    876  HB3 LYS A  55      -7.447   0.107 -23.512  1.00 79.87           H  
ATOM    877  O   LYS A  55      -3.445   1.453 -24.239  1.00 79.87           O  
ATOM    878  CG  LYS A  55      -6.778   1.783 -24.694  1.00 79.87           C  
ATOM    879  HG2 LYS A  55      -5.898   2.424 -24.744  1.00 79.87           H  
ATOM    880  HG3 LYS A  55      -6.798   1.164 -25.591  1.00 79.87           H  
ATOM    881  CD  LYS A  55      -8.016   2.685 -24.663  1.00 79.87           C  
ATOM    882  HD2 LYS A  55      -8.066   3.208 -23.708  1.00 79.87           H  
ATOM    883  HD3 LYS A  55      -8.911   2.072 -24.773  1.00 79.87           H  
ATOM    884  CE  LYS A  55      -7.958   3.718 -25.798  1.00 79.87           C  
ATOM    885  HE2 LYS A  55      -8.894   4.276 -25.803  1.00 79.87           H  
ATOM    886  HE3 LYS A  55      -7.876   3.193 -26.749  1.00 79.87           H  
ATOM    887  NZ  LYS A  55      -6.817   4.666 -25.648  1.00 79.87           N  
ATOM    888  HZ1 LYS A  55      -6.824   5.149 -24.761  1.00 79.87           H  
ATOM    889  HZ2 LYS A  55      -6.778   5.356 -26.385  1.00 79.87           H  
ATOM    890  HZ3 LYS A  55      -5.908   4.227 -25.666  1.00 79.87           H  
ATOM    891  N   ASN A  56      -4.060   1.976 -22.139  1.00 84.91           N  
ATOM    892  H   ASN A  56      -4.730   1.802 -21.403  1.00 84.91           H  
ATOM    893  CA  ASN A  56      -3.038   2.996 -21.899  1.00 84.91           C  
ATOM    894  HA  ASN A  56      -3.146   3.805 -22.622  1.00 84.91           H  
ATOM    895  C   ASN A  56      -1.626   2.415 -22.050  1.00 84.91           C  
ATOM    896  CB  ASN A  56      -3.233   3.545 -20.478  1.00 84.91           C  
ATOM    897  HB2 ASN A  56      -2.375   4.165 -20.217  1.00 84.91           H  
ATOM    898  HB3 ASN A  56      -3.272   2.706 -19.784  1.00 84.91           H  
ATOM    899  O   ASN A  56      -0.759   3.030 -22.667  1.00 84.91           O  
ATOM    900  CG  ASN A  56      -4.491   4.372 -20.283  1.00 84.91           C  
ATOM    901  ND2 ASN A  56      -4.788   4.734 -19.054  1.00 84.91           N  
ATOM    902 HD21 ASN A  56      -4.148   4.564 -18.292  1.00 84.91           H  
ATOM    903 HD22 ASN A  56      -5.624   5.290 -18.943  1.00 84.91           H  
ATOM    904  OD1 ASN A  56      -5.216   4.709 -21.206  1.00 84.91           O  
ATOM    905  N   TYR A  57      -1.411   1.196 -21.548  1.00 78.03           N  
ATOM    906  H   TYR A  57      -2.143   0.755 -21.008  1.00 78.03           H  
ATOM    907  CA  TYR A  57      -0.142   0.495 -21.726  1.00 78.03           C  
ATOM    908  HA  TYR A  57       0.653   1.149 -21.369  1.00 78.03           H  
ATOM    909  C   TYR A  57       0.141   0.201 -23.210  1.00 78.03           C  
ATOM    910  CB  TYR A  57      -0.143  -0.777 -20.866  1.00 78.03           C  
ATOM    911  HB2 TYR A  57      -0.499  -0.527 -19.867  1.00 78.03           H  
ATOM    912  HB3 TYR A  57      -0.840  -1.500 -21.291  1.00 78.03           H  
ATOM    913  O   TYR A  57       1.250   0.433 -23.683  1.00 78.03           O  
ATOM    914  CG  TYR A  57       1.226  -1.412 -20.718  1.00 78.03           C  
ATOM    915  CD1 TYR A  57       1.488  -2.692 -21.241  1.00 78.03           C  
ATOM    916  HD1 TYR A  57       0.706  -3.238 -21.748  1.00 78.03           H  
ATOM    917  CD2 TYR A  57       2.243  -0.716 -20.037  1.00 78.03           C  
ATOM    918  HD2 TYR A  57       2.044   0.261 -19.622  1.00 78.03           H  
ATOM    919  CE1 TYR A  57       2.771  -3.260 -21.100  1.00 78.03           C  
ATOM    920  HE1 TYR A  57       2.988  -4.235 -21.509  1.00 78.03           H  
ATOM    921  CE2 TYR A  57       3.533  -1.262 -19.926  1.00 78.03           C  
ATOM    922  HE2 TYR A  57       4.312  -0.702 -19.429  1.00 78.03           H  
ATOM    923  OH  TYR A  57       5.070  -3.018 -20.463  1.00 78.03           O  
ATOM    924  HH  TYR A  57       5.662  -2.419 -20.003  1.00 78.03           H  
ATOM    925  CZ  TYR A  57       3.807  -2.523 -20.490  1.00 78.03           C  
ATOM    926  N   MET A  58      -0.865  -0.230 -23.981  1.00 76.72           N  
ATOM    927  H   MET A  58      -1.759  -0.407 -23.545  1.00 76.72           H  
ATOM    928  CA  MET A  58      -0.741  -0.427 -25.433  1.00 76.72           C  
ATOM    929  HA  MET A  58       0.126  -1.058 -25.627  1.00 76.72           H  
ATOM    930  C   MET A  58      -0.497   0.880 -26.193  1.00 76.72           C  
ATOM    931  CB  MET A  58      -1.975  -1.145 -26.000  1.00 76.72           C  
ATOM    932  HB2 MET A  58      -1.914  -1.149 -27.088  1.00 76.72           H  
ATOM    933  HB3 MET A  58      -2.880  -0.610 -25.710  1.00 76.72           H  
ATOM    934  O   MET A  58       0.234   0.877 -27.182  1.00 76.72           O  
ATOM    935  CG  MET A  58      -2.072  -2.597 -25.522  1.00 76.72           C  
ATOM    936  HG2 MET A  58      -2.124  -2.613 -24.433  1.00 76.72           H  
ATOM    937  HG3 MET A  58      -2.995  -3.029 -25.908  1.00 76.72           H  
ATOM    938  SD  MET A  58      -0.693  -3.667 -26.003  1.00 76.72           S  
ATOM    939  CE  MET A  58      -1.144  -5.137 -25.046  1.00 76.72           C  
ATOM    940  HE1 MET A  58      -1.175  -4.889 -23.985  1.00 76.72           H  
ATOM    941  HE2 MET A  58      -2.123  -5.497 -25.362  1.00 76.72           H  
ATOM    942  HE3 MET A  58      -0.403  -5.919 -25.210  1.00 76.72           H  
ATOM    943  N   ASP A  59      -1.052   1.998 -25.729  1.00 82.72           N  
ATOM    944  H   ASP A  59      -1.686   1.937 -24.946  1.00 82.72           H  
ATOM    945  CA  ASP A  59      -0.825   3.310 -26.338  1.00 82.72           C  
ATOM    946  HA  ASP A  59      -1.038   3.233 -27.404  1.00 82.72           H  
ATOM    947  C   ASP A  59       0.646   3.747 -26.226  1.00 82.72           C  
ATOM    948  CB  ASP A  59      -1.799   4.348 -25.755  1.00 82.72           C  
ATOM    949  HB2 ASP A  59      -1.698   4.379 -24.670  1.00 82.72           H  
ATOM    950  HB3 ASP A  59      -1.527   5.330 -26.142  1.00 82.72           H  
ATOM    951  O   ASP A  59       1.165   4.350 -27.164  1.00 82.72           O  
ATOM    952  CG  ASP A  59      -3.267   4.083 -26.130  1.00 82.72           C  
ATOM    953  OD1 ASP A  59      -3.539   3.401 -27.151  1.00 82.72           O  
ATOM    954  OD2 ASP A  59      -4.172   4.568 -25.411  1.00 82.72           O  
ATOM    955  N   LEU A  60       1.368   3.352 -25.165  1.00 83.63           N  
ATOM    956  H   LEU A  60       0.893   2.865 -24.419  1.00 83.63           H  
ATOM    957  CA  LEU A  60       2.823   3.555 -25.078  1.00 83.63           C  
ATOM    958  HA  LEU A  60       3.036   4.613 -25.231  1.00 83.63           H  
ATOM    959  C   LEU A  60       3.581   2.798 -26.181  1.00 83.63           C  
ATOM    960  CB  LEU A  60       3.349   3.124 -23.695  1.00 83.63           C  
ATOM    961  HB2 LEU A  60       4.438   3.136 -23.722  1.00 83.63           H  
ATOM    962  HB3 LEU A  60       3.051   2.092 -23.510  1.00 83.63           H  
ATOM    963  O   LEU A  60       4.495   3.355 -26.794  1.00 83.63           O  
ATOM    964  CG  LEU A  60       2.889   3.999 -22.518  1.00 83.63           C  
ATOM    965  HG  LEU A  60       1.803   4.098 -22.525  1.00 83.63           H  
ATOM    966  CD1 LEU A  60       3.314   3.345 -21.202  1.00 83.63           C  
ATOM    967 HD11 LEU A  60       2.965   3.944 -20.361  1.00 83.63           H  
ATOM    968 HD12 LEU A  60       2.864   2.355 -21.127  1.00 83.63           H  
ATOM    969 HD13 LEU A  60       4.399   3.252 -21.156  1.00 83.63           H  
ATOM    970  CD2 LEU A  60       3.533   5.388 -22.605  1.00 83.63           C  
ATOM    971 HD21 LEU A  60       3.169   5.920 -23.484  1.00 83.63           H  
ATOM    972 HD22 LEU A  60       3.287   5.983 -21.726  1.00 83.63           H  
ATOM    973 HD23 LEU A  60       4.617   5.287 -22.655  1.00 83.63           H  
ATOM    974  N   PHE A  61       3.197   1.551 -26.474  1.00 77.27           N  
ATOM    975  H   PHE A  61       2.437   1.144 -25.948  1.00 77.27           H  
ATOM    976  CA  PHE A  61       3.806   0.793 -27.574  1.00 77.27           C  
ATOM    977  HA  PHE A  61       4.890   0.841 -27.471  1.00 77.27           H  
ATOM    978  C   PHE A  61       3.463   1.391 -28.935  1.00 77.27           C  
ATOM    979  CB  PHE A  61       3.389  -0.680 -27.555  1.00 77.27           C  
ATOM    980  HB2 PHE A  61       3.743  -1.153 -28.472  1.00 77.27           H  
ATOM    981  HB3 PHE A  61       2.302  -0.754 -27.554  1.00 77.27           H  
ATOM    982  O   PHE A  61       4.354   1.524 -29.773  1.00 77.27           O  
ATOM    983  CG  PHE A  61       3.955  -1.451 -26.392  1.00 77.27           C  
ATOM    984  CD1 PHE A  61       5.275  -1.938 -26.415  1.00 77.27           C  
ATOM    985  HD1 PHE A  61       5.896  -1.765 -27.281  1.00 77.27           H  
ATOM    986  CD2 PHE A  61       3.160  -1.654 -25.261  1.00 77.27           C  
ATOM    987  HD2 PHE A  61       2.153  -1.267 -25.226  1.00 77.27           H  
ATOM    988  CE1 PHE A  61       5.795  -2.627 -25.302  1.00 77.27           C  
ATOM    989  HE1 PHE A  61       6.816  -2.982 -25.305  1.00 77.27           H  
ATOM    990  CE2 PHE A  61       3.681  -2.325 -24.155  1.00 77.27           C  
ATOM    991  HE2 PHE A  61       3.048  -2.413 -23.285  1.00 77.27           H  
ATOM    992  CZ  PHE A  61       4.995  -2.819 -24.163  1.00 77.27           C  
ATOM    993  HZ  PHE A  61       5.395  -3.315 -23.290  1.00 77.27           H  
ATOM    994  N   ARG A  62       2.200   1.786 -29.148  1.00 75.27           N  
ATOM    995  H   ARG A  62       1.529   1.637 -28.408  1.00 75.27           H  
ATOM    996  CA  ARG A  62       1.758   2.446 -30.389  1.00 75.27           C  
ATOM    997  HA  ARG A  62       1.998   1.817 -31.247  1.00 75.27           H  
ATOM    998  C   ARG A  62       2.492   3.762 -30.624  1.00 75.27           C  
ATOM    999  CB  ARG A  62       0.250   2.708 -30.357  1.00 75.27           C  
ATOM   1000  HB2 ARG A  62      -0.005   3.235 -29.438  1.00 75.27           H  
ATOM   1001  HB3 ARG A  62      -0.009   3.353 -31.197  1.00 75.27           H  
ATOM   1002  O   ARG A  62       2.861   4.054 -31.753  1.00 75.27           O  
ATOM   1003  CG  ARG A  62      -0.577   1.425 -30.469  1.00 75.27           C  
ATOM   1004  HG2 ARG A  62      -0.342   0.754 -29.642  1.00 75.27           H  
ATOM   1005  HG3 ARG A  62      -0.349   0.922 -31.409  1.00 75.27           H  
ATOM   1006  CD  ARG A  62      -2.061   1.794 -30.430  1.00 75.27           C  
ATOM   1007  HD2 ARG A  62      -2.243   2.415 -29.554  1.00 75.27           H  
ATOM   1008  HD3 ARG A  62      -2.303   2.382 -31.316  1.00 75.27           H  
ATOM   1009  NE  ARG A  62      -2.905   0.590 -30.401  1.00 75.27           N  
ATOM   1010  HE  ARG A  62      -2.781  -0.055 -31.169  1.00 75.27           H  
ATOM   1011  NH1 ARG A  62      -4.068   1.025 -28.440  1.00 75.27           N  
ATOM   1012 HH11 ARG A  62      -3.625   1.918 -28.280  1.00 75.27           H  
ATOM   1013 HH12 ARG A  62      -4.717   0.736 -27.721  1.00 75.27           H  
ATOM   1014  NH2 ARG A  62      -4.432  -0.857 -29.567  1.00 75.27           N  
ATOM   1015 HH21 ARG A  62      -4.255  -1.467 -30.353  1.00 75.27           H  
ATOM   1016 HH22 ARG A  62      -5.107  -1.113 -28.860  1.00 75.27           H  
ATOM   1017  CZ  ARG A  62      -3.788   0.273 -29.471  1.00 75.27           C  
ATOM   1018  N   ALA A  63       2.772   4.514 -29.561  1.00 83.68           N  
ATOM   1019  H   ALA A  63       2.370   4.258 -28.670  1.00 83.68           H  
ATOM   1020  CA  ALA A  63       3.570   5.734 -29.626  1.00 83.68           C  
ATOM   1021  HA  ALA A  63       3.194   6.345 -30.446  1.00 83.68           H  
ATOM   1022  C   ALA A  63       5.065   5.479 -29.910  1.00 83.68           C  
ATOM   1023  CB  ALA A  63       3.360   6.510 -28.321  1.00 83.68           C  
ATOM   1024  HB1 ALA A  63       2.300   6.729 -28.187  1.00 83.68           H  
ATOM   1025  HB2 ALA A  63       3.910   7.450 -28.365  1.00 83.68           H  
ATOM   1026  HB3 ALA A  63       3.711   5.923 -27.473  1.00 83.68           H  
ATOM   1027  O   ALA A  63       5.831   6.429 -30.056  1.00 83.68           O  
ATOM   1028  N   GLY A  64       5.513   4.220 -29.978  1.00 80.43           N  
ATOM   1029  H   GLY A  64       4.849   3.465 -29.885  1.00 80.43           H  
ATOM   1030  CA  GLY A  64       6.903   3.871 -30.263  1.00 80.43           C  
ATOM   1031  HA2 GLY A  64       7.248   4.446 -31.122  1.00 80.43           H  
ATOM   1032  HA3 GLY A  64       6.941   2.810 -30.512  1.00 80.43           H  
ATOM   1033  C   GLY A  64       7.857   4.118 -29.092  1.00 80.43           C  
ATOM   1034  O   GLY A  64       9.059   4.306 -29.319  1.00 80.43           O  
ATOM   1035  N   VAL A  65       7.346   4.133 -27.855  1.00 84.06           N  
ATOM   1036  H   VAL A  65       6.357   3.961 -27.741  1.00 84.06           H  
ATOM   1037  CA  VAL A  65       8.170   4.237 -26.643  1.00 84.06           C  
ATOM   1038  HA  VAL A  65       8.773   5.142 -26.721  1.00 84.06           H  
ATOM   1039  C   VAL A  65       9.120   3.038 -26.571  1.00 84.06           C  
ATOM   1040  CB  VAL A  65       7.302   4.366 -25.373  1.00 84.06           C  
ATOM   1041  HB  VAL A  65       6.632   3.509 -25.300  1.00 84.06           H  
ATOM   1042  O   VAL A  65       8.739   1.900 -26.820  1.00 84.06           O  
ATOM   1043  CG1 VAL A  65       8.154   4.420 -24.096  1.00 84.06           C  
ATOM   1044 HG11 VAL A  65       7.512   4.593 -23.232  1.00 84.06           H  
ATOM   1045 HG12 VAL A  65       8.888   5.222 -24.169  1.00 84.06           H  
ATOM   1046 HG13 VAL A  65       8.675   3.476 -23.941  1.00 84.06           H  
ATOM   1047  CG2 VAL A  65       6.467   5.655 -25.427  1.00 84.06           C  
ATOM   1048 HG21 VAL A  65       7.116   6.526 -25.512  1.00 84.06           H  
ATOM   1049 HG22 VAL A  65       5.856   5.744 -24.529  1.00 84.06           H  
ATOM   1050 HG23 VAL A  65       5.796   5.633 -26.286  1.00 84.06           H  
ATOM   1051  N   ILE A  66      10.387   3.289 -26.248  1.00 81.47           N  
ATOM   1052  H   ILE A  66      10.651   4.259 -26.145  1.00 81.47           H  
ATOM   1053  CA  ILE A  66      11.405   2.244 -26.045  1.00 81.47           C  
ATOM   1054  HA  ILE A  66      10.971   1.268 -26.264  1.00 81.47           H  
ATOM   1055  C   ILE A  66      11.865   2.163 -24.599  1.00 81.47           C  
ATOM   1056  CB  ILE A  66      12.612   2.438 -26.983  1.00 81.47           C  
ATOM   1057  HB  ILE A  66      13.374   1.718 -26.684  1.00 81.47           H  
ATOM   1058  O   ILE A  66      12.185   1.082 -24.111  1.00 81.47           O  
ATOM   1059  CG1 ILE A  66      13.229   3.856 -26.925  1.00 81.47           C  
ATOM   1060 HG12 ILE A  66      12.603   4.548 -27.489  1.00 81.47           H  
ATOM   1061 HG13 ILE A  66      13.280   4.205 -25.894  1.00 81.47           H  
ATOM   1062  CG2 ILE A  66      12.169   2.087 -28.410  1.00 81.47           C  
ATOM   1063 HG21 ILE A  66      11.415   2.799 -28.743  1.00 81.47           H  
ATOM   1064 HG22 ILE A  66      11.715   1.096 -28.424  1.00 81.47           H  
ATOM   1065 HG23 ILE A  66      13.021   2.089 -29.089  1.00 81.47           H  
ATOM   1066  CD1 ILE A  66      14.653   3.921 -27.486  1.00 81.47           C  
ATOM   1067 HD11 ILE A  66      15.023   4.945 -27.422  1.00 81.47           H  
ATOM   1068 HD12 ILE A  66      15.307   3.273 -26.902  1.00 81.47           H  
ATOM   1069 HD13 ILE A  66      14.671   3.607 -28.529  1.00 81.47           H  
ATOM   1070  N   LYS A  67      11.893   3.301 -23.908  1.00 85.59           N  
ATOM   1071  H   LYS A  67      11.550   4.139 -24.357  1.00 85.59           H  
ATOM   1072  CA  LYS A  67      12.263   3.397 -22.503  1.00 85.59           C  
ATOM   1073  HA  LYS A  67      12.146   2.414 -22.047  1.00 85.59           H  
ATOM   1074  C   LYS A  67      11.311   4.344 -21.802  1.00 85.59           C  
ATOM   1075  CB  LYS A  67      13.717   3.858 -22.326  1.00 85.59           C  
ATOM   1076  HB2 LYS A  67      13.834   4.859 -22.742  1.00 85.59           H  
ATOM   1077  HB3 LYS A  67      13.915   3.911 -21.256  1.00 85.59           H  
ATOM   1078  O   LYS A  67      10.922   5.350 -22.388  1.00 85.59           O  
ATOM   1079  CG  LYS A  67      14.745   2.914 -22.967  1.00 85.59           C  
ATOM   1080  HG2 LYS A  67      14.579   1.900 -22.602  1.00 85.59           H  
ATOM   1081  HG3 LYS A  67      14.629   2.922 -24.051  1.00 85.59           H  
ATOM   1082  CD  LYS A  67      16.174   3.340 -22.614  1.00 85.59           C  
ATOM   1083  HD2 LYS A  67      16.279   3.356 -21.530  1.00 85.59           H  
ATOM   1084  HD3 LYS A  67      16.363   4.339 -23.007  1.00 85.59           H  
ATOM   1085  CE  LYS A  67      17.181   2.346 -23.204  1.00 85.59           C  
ATOM   1086  HE2 LYS A  67      17.099   2.365 -24.291  1.00 85.59           H  
ATOM   1087  HE3 LYS A  67      16.910   1.343 -22.873  1.00 85.59           H  
ATOM   1088  NZ  LYS A  67      18.568   2.666 -22.777  1.00 85.59           N  
ATOM   1089  HZ1 LYS A  67      18.644   2.604 -21.772  1.00 85.59           H  
ATOM   1090  HZ2 LYS A  67      18.830   3.601 -23.055  1.00 85.59           H  
ATOM   1091  HZ3 LYS A  67      19.224   2.009 -23.173  1.00 85.59           H  
ATOM   1092  N   MET A  68      10.981   4.046 -20.558  1.00 88.37           N  
ATOM   1093  H   MET A  68      11.343   3.194 -20.153  1.00 88.37           H  
ATOM   1094  CA  MET A  68      10.172   4.906 -19.704  1.00 88.37           C  
ATOM   1095  HA  MET A  68      10.149   5.910 -20.129  1.00 88.37           H  
ATOM   1096  C   MET A  68      10.802   5.018 -18.321  1.00 88.37           C  
ATOM   1097  CB  MET A  68       8.722   4.398 -19.653  1.00 88.37           C  
ATOM   1098  HB2 MET A  68       8.336   4.335 -20.671  1.00 88.37           H  
ATOM   1099  HB3 MET A  68       8.114   5.122 -19.111  1.00 88.37           H  
ATOM   1100  O   MET A  68      11.468   4.090 -17.866  1.00 88.37           O  
ATOM   1101  CG  MET A  68       8.566   3.028 -18.980  1.00 88.37           C  
ATOM   1102  HG2 MET A  68       8.873   3.109 -17.937  1.00 88.37           H  
ATOM   1103  HG3 MET A  68       9.219   2.306 -19.471  1.00 88.37           H  
ATOM   1104  SD  MET A  68       6.866   2.402 -19.024  1.00 88.37           S  
ATOM   1105  CE  MET A  68       7.064   0.864 -18.085  1.00 88.37           C  
ATOM   1106  HE1 MET A  68       7.653   0.147 -18.656  1.00 88.37           H  
ATOM   1107  HE2 MET A  68       6.083   0.440 -17.870  1.00 88.37           H  
ATOM   1108  HE3 MET A  68       7.575   1.073 -17.145  1.00 88.37           H  
ATOM   1109  N   ARG A  69      10.582   6.137 -17.642  1.00 89.00           N  
ATOM   1110  H   ARG A  69      10.114   6.899 -18.113  1.00 89.00           H  
ATOM   1111  CA  ARG A  69      10.847   6.293 -16.214  1.00 89.00           C  
ATOM   1112  HA  ARG A  69      10.946   5.300 -15.777  1.00 89.00           H  
ATOM   1113  C   ARG A  69       9.656   6.991 -15.560  1.00 89.00           C  
ATOM   1114  CB  ARG A  69      12.179   7.023 -15.960  1.00 89.00           C  
ATOM   1115  HB2 ARG A  69      12.973   6.486 -16.478  1.00 89.00           H  
ATOM   1116  HB3 ARG A  69      12.393   6.981 -14.892  1.00 89.00           H  
ATOM   1117  O   ARG A  69       9.083   7.898 -16.168  1.00 89.00           O  
ATOM   1118  CG  ARG A  69      12.215   8.496 -16.404  1.00 89.00           C  
ATOM   1119  HG2 ARG A  69      12.053   8.553 -17.480  1.00 89.00           H  
ATOM   1120  HG3 ARG A  69      11.435   9.057 -15.890  1.00 89.00           H  
ATOM   1121  CD  ARG A  69      13.568   9.134 -16.066  1.00 89.00           C  
ATOM   1122  HD2 ARG A  69      13.732   9.052 -14.991  1.00 89.00           H  
ATOM   1123  HD3 ARG A  69      14.356   8.577 -16.574  1.00 89.00           H  
ATOM   1124  NE  ARG A  69      13.636  10.561 -16.456  1.00 89.00           N  
ATOM   1125  HE  ARG A  69      12.785  11.041 -16.714  1.00 89.00           H  
ATOM   1126  NH1 ARG A  69      15.891  10.931 -16.151  1.00 89.00           N  
ATOM   1127 HH11 ARG A  69      16.620  11.607 -15.974  1.00 89.00           H  
ATOM   1128 HH12 ARG A  69      15.958  10.008 -15.747  1.00 89.00           H  
ATOM   1129  NH2 ARG A  69      14.632  12.594 -16.767  1.00 89.00           N  
ATOM   1130 HH21 ARG A  69      15.430  13.213 -16.754  1.00 89.00           H  
ATOM   1131 HH22 ARG A  69      13.733  12.924 -17.088  1.00 89.00           H  
ATOM   1132  CZ  ARG A  69      14.705  11.342 -16.454  1.00 89.00           C  
ATOM   1133  N   PRO A  70       9.243   6.579 -14.359  1.00 91.31           N  
ATOM   1134  CA  PRO A  70       8.221   7.301 -13.622  1.00 91.31           C  
ATOM   1135  HA  PRO A  70       7.398   7.579 -14.280  1.00 91.31           H  
ATOM   1136  C   PRO A  70       8.817   8.592 -13.039  1.00 91.31           C  
ATOM   1137  CB  PRO A  70       7.728   6.270 -12.610  1.00 91.31           C  
ATOM   1138  HB2 PRO A  70       7.041   5.592 -13.116  1.00 91.31           H  
ATOM   1139  HB3 PRO A  70       7.217   6.713 -11.756  1.00 91.31           H  
ATOM   1140  O   PRO A  70       9.915   8.582 -12.491  1.00 91.31           O  
ATOM   1141  CG  PRO A  70       9.008   5.500 -12.258  1.00 91.31           C  
ATOM   1142  HG2 PRO A  70       8.797   4.506 -11.865  1.00 91.31           H  
ATOM   1143  HG3 PRO A  70       9.629   6.066 -11.565  1.00 91.31           H  
ATOM   1144  CD  PRO A  70       9.728   5.433 -13.598  1.00 91.31           C  
ATOM   1145  HD2 PRO A  70       9.465   4.508 -14.112  1.00 91.31           H  
ATOM   1146  HD3 PRO A  70      10.806   5.489 -13.445  1.00 91.31           H  
ATOM   1147  N   LYS A  71       8.108   9.713 -13.201  1.00 93.50           N  
ATOM   1148  H   LYS A  71       7.227   9.637 -13.690  1.00 93.50           H  
ATOM   1149  CA  LYS A  71       8.491  11.038 -12.685  1.00 93.50           C  
ATOM   1150  HA  LYS A  71       9.556  11.044 -12.453  1.00 93.50           H  
ATOM   1151  C   LYS A  71       7.768  11.352 -11.379  1.00 93.50           C  
ATOM   1152  CB  LYS A  71       8.210  12.095 -13.768  1.00 93.50           C  
ATOM   1153  HB2 LYS A  71       8.758  11.827 -14.671  1.00 93.50           H  
ATOM   1154  HB3 LYS A  71       7.145  12.103 -13.998  1.00 93.50           H  
ATOM   1155  O   LYS A  71       8.370  11.841 -10.429  1.00 93.50           O  
ATOM   1156  CG  LYS A  71       8.640  13.502 -13.323  1.00 93.50           C  
ATOM   1157  HG2 LYS A  71       8.083  13.788 -12.431  1.00 93.50           H  
ATOM   1158  HG3 LYS A  71       9.703  13.488 -13.082  1.00 93.50           H  
ATOM   1159  CD  LYS A  71       8.382  14.550 -14.411  1.00 93.50           C  
ATOM   1160  HD2 LYS A  71       7.321  14.560 -14.660  1.00 93.50           H  
ATOM   1161  HD3 LYS A  71       8.962  14.295 -15.298  1.00 93.50           H  
ATOM   1162  CE  LYS A  71       8.810  15.923 -13.879  1.00 93.50           C  
ATOM   1163  HE2 LYS A  71       8.230  16.145 -12.983  1.00 93.50           H  
ATOM   1164  HE3 LYS A  71       9.856  15.864 -13.581  1.00 93.50           H  
ATOM   1165  NZ  LYS A  71       8.629  16.995 -14.888  1.00 93.50           N  
ATOM   1166  HZ1 LYS A  71       8.937  17.880 -14.509  1.00 93.50           H  
ATOM   1167  HZ2 LYS A  71       9.181  16.795 -15.710  1.00 93.50           H  
ATOM   1168  HZ3 LYS A  71       7.657  17.079 -15.149  1.00 93.50           H  
ATOM   1169  N   SER A  72       6.471  11.071 -11.335  1.00 94.86           N  
ATOM   1170  H   SER A  72       6.020  10.680 -12.149  1.00 94.86           H  
ATOM   1171  CA  SER A  72       5.658  11.241 -10.137  1.00 94.86           C  
ATOM   1172  HA  SER A  72       6.246  10.935  -9.272  1.00 94.86           H  
ATOM   1173  C   SER A  72       4.420  10.357 -10.182  1.00 94.86           C  
ATOM   1174  CB  SER A  72       5.257  12.710  -9.939  1.00 94.86           C  
ATOM   1175  HB2 SER A  72       6.158  13.315  -9.828  1.00 94.86           H  
ATOM   1176  HB3 SER A  72       4.678  12.798  -9.020  1.00 94.86           H  
ATOM   1177  O   SER A  72       3.973   9.934 -11.256  1.00 94.86           O  
ATOM   1178  OG  SER A  72       4.492  13.215 -11.022  1.00 94.86           O  
ATOM   1179  HG  SER A  72       4.028  13.985 -10.685  1.00 94.86           H  
ATOM   1180  N   VAL A  73       3.870  10.094  -9.002  1.00 95.73           N  
ATOM   1181  H   VAL A  73       4.311  10.469  -8.174  1.00 95.73           H  
ATOM   1182  CA  VAL A  73       2.562   9.471  -8.813  1.00 95.73           C  
ATOM   1183  HA  VAL A  73       2.051   9.446  -9.775  1.00 95.73           H  
ATOM   1184  C   VAL A  73       1.712  10.328  -7.883  1.00 95.73           C  
ATOM   1185  CB  VAL A  73       2.656   8.021  -8.307  1.00 95.73           C  
ATOM   1186  HB  VAL A  73       1.641   7.655  -8.150  1.00 95.73           H  
ATOM   1187  O   VAL A  73       2.224  11.012  -7.000  1.00 95.73           O  
ATOM   1188  CG1 VAL A  73       3.321   7.115  -9.349  1.00 95.73           C  
ATOM   1189 HG11 VAL A  73       4.348   7.430  -9.537  1.00 95.73           H  
ATOM   1190 HG12 VAL A  73       2.742   7.157 -10.272  1.00 95.73           H  
ATOM   1191 HG13 VAL A  73       3.319   6.084  -8.993  1.00 95.73           H  
ATOM   1192  CG2 VAL A  73       3.407   7.890  -6.983  1.00 95.73           C  
ATOM   1193 HG21 VAL A  73       4.447   8.191  -7.106  1.00 95.73           H  
ATOM   1194 HG22 VAL A  73       3.369   6.854  -6.646  1.00 95.73           H  
ATOM   1195 HG23 VAL A  73       2.933   8.508  -6.221  1.00 95.73           H  
ATOM   1196  N   GLU A  74       0.407  10.298  -8.097  1.00 97.26           N  
ATOM   1197  H   GLU A  74       0.061   9.726  -8.855  1.00 97.26           H  
ATOM   1198  CA  GLU A  74      -0.585  11.040  -7.326  1.00 97.26           C  
ATOM   1199  HA  GLU A  74      -0.156  11.355  -6.375  1.00 97.26           H  
ATOM   1200  C   GLU A  74      -1.772  10.116  -7.054  1.00 97.26           C  
ATOM   1201  CB  GLU A  74      -0.991  12.293  -8.120  1.00 97.26           C  
ATOM   1202  HB2 GLU A  74      -1.387  11.968  -9.082  1.00 97.26           H  
ATOM   1203  HB3 GLU A  74      -0.097  12.888  -8.308  1.00 97.26           H  
ATOM   1204  O   GLU A  74      -2.203   9.389  -7.947  1.00 97.26           O  
ATOM   1205  CG  GLU A  74      -2.037  13.189  -7.437  1.00 97.26           C  
ATOM   1206  HG2 GLU A  74      -1.604  13.598  -6.524  1.00 97.26           H  
ATOM   1207  HG3 GLU A  74      -2.899  12.581  -7.163  1.00 97.26           H  
ATOM   1208  CD  GLU A  74      -2.525  14.343  -8.340  1.00 97.26           C  
ATOM   1209  OE1 GLU A  74      -3.473  15.037  -7.908  1.00 97.26           O  
ATOM   1210  OE2 GLU A  74      -2.019  14.504  -9.490  1.00 97.26           O  
ATOM   1211  N   THR A  75      -2.304  10.125  -5.836  1.00 97.11           N  
ATOM   1212  H   THR A  75      -1.913  10.750  -5.146  1.00 97.11           H  
ATOM   1213  CA  THR A  75      -3.530   9.401  -5.481  1.00 97.11           C  
ATOM   1214  HA  THR A  75      -4.034   9.071  -6.390  1.00 97.11           H  
ATOM   1215  C   THR A  75      -4.466  10.337  -4.736  1.00 97.11           C  
ATOM   1216  CB  THR A  75      -3.230   8.143  -4.657  1.00 97.11           C  
ATOM   1217  HB  THR A  75      -2.712   8.417  -3.738  1.00 97.11           H  
ATOM   1218  O   THR A  75      -4.087  10.923  -3.729  1.00 97.11           O  
ATOM   1219  CG2 THR A  75      -4.492   7.358  -4.316  1.00 97.11           C  
ATOM   1220 HG21 THR A  75      -5.102   7.909  -3.600  1.00 97.11           H  
ATOM   1221 HG22 THR A  75      -4.194   6.410  -3.868  1.00 97.11           H  
ATOM   1222 HG23 THR A  75      -5.068   7.160  -5.220  1.00 97.11           H  
ATOM   1223  OG1 THR A  75      -2.409   7.284  -5.418  1.00 97.11           O  
ATOM   1224  HG1 THR A  75      -1.656   7.812  -5.693  1.00 97.11           H  
ATOM   1225  N   THR A  76      -5.691  10.488  -5.233  1.00 97.23           N  
ATOM   1226  H   THR A  76      -5.934   9.959  -6.059  1.00 97.23           H  
ATOM   1227  CA  THR A  76      -6.749  11.275  -4.591  1.00 97.23           C  
ATOM   1228  HA  THR A  76      -6.341  11.770  -3.710  1.00 97.23           H  
ATOM   1229  C   THR A  76      -7.882  10.357  -4.155  1.00 97.23           C  
ATOM   1230  CB  THR A  76      -7.285  12.369  -5.522  1.00 97.23           C  
ATOM   1231  HB  THR A  76      -7.725  11.909  -6.406  1.00 97.23           H  
ATOM   1232  O   THR A  76      -8.392   9.593  -4.974  1.00 97.23           O  
ATOM   1233  CG2 THR A  76      -8.330  13.257  -4.845  1.00 97.23           C  
ATOM   1234 HG21 THR A  76      -9.238  12.688  -4.647  1.00 97.23           H  
ATOM   1235 HG22 THR A  76      -7.945  13.635  -3.897  1.00 97.23           H  
ATOM   1236 HG23 THR A  76      -8.582  14.093  -5.498  1.00 97.23           H  
ATOM   1237  OG1 THR A  76      -6.250  13.233  -5.930  1.00 97.23           O  
ATOM   1238  HG1 THR A  76      -5.480  12.705  -6.154  1.00 97.23           H  
ATOM   1239  N   ILE A  77      -8.301  10.462  -2.896  1.00 96.96           N  
ATOM   1240  H   ILE A  77      -7.841  11.136  -2.301  1.00 96.96           H  
ATOM   1241  CA  ILE A  77      -9.429   9.727  -2.316  1.00 96.96           C  
ATOM   1242  HA  ILE A  77      -9.829   9.041  -3.063  1.00 96.96           H  
ATOM   1243  C   ILE A  77     -10.508  10.737  -1.937  1.00 96.96           C  
ATOM   1244  CB  ILE A  77      -9.009   8.897  -1.086  1.00 96.96           C  
ATOM   1245  HB  ILE A  77      -8.806   9.581  -0.262  1.00 96.96           H  
ATOM   1246  O   ILE A  77     -10.214  11.713  -1.253  1.00 96.96           O  
ATOM   1247  CG1 ILE A  77      -7.728   8.070  -1.344  1.00 96.96           C  
ATOM   1248 HG12 ILE A  77      -6.933   8.727  -1.696  1.00 96.96           H  
ATOM   1249 HG13 ILE A  77      -7.912   7.319  -2.111  1.00 96.96           H  
ATOM   1250  CG2 ILE A  77     -10.189   7.989  -0.691  1.00 96.96           C  
ATOM   1251 HG21 ILE A  77     -10.440   7.328  -1.520  1.00 96.96           H  
ATOM   1252 HG22 ILE A  77      -9.932   7.389   0.182  1.00 96.96           H  
ATOM   1253 HG23 ILE A  77     -11.064   8.586  -0.434  1.00 96.96           H  
ATOM   1254  CD1 ILE A  77      -7.187   7.395  -0.082  1.00 96.96           C  
ATOM   1255 HD11 ILE A  77      -6.162   7.073  -0.268  1.00 96.96           H  
ATOM   1256 HD12 ILE A  77      -7.178   8.101   0.749  1.00 96.96           H  
ATOM   1257 HD13 ILE A  77      -7.796   6.531   0.181  1.00 96.96           H  
ATOM   1258  N   PHE A  78     -11.739  10.543  -2.401  1.00 95.45           N  
ATOM   1259  H   PHE A  78     -11.928   9.718  -2.952  1.00 95.45           H  
ATOM   1260  CA  PHE A  78     -12.810  11.533  -2.257  1.00 95.45           C  
ATOM   1261  HA  PHE A  78     -12.733  12.006  -1.278  1.00 95.45           H  
ATOM   1262  C   PHE A  78     -14.198  10.892  -2.345  1.00 95.45           C  
ATOM   1263  CB  PHE A  78     -12.623  12.628  -3.323  1.00 95.45           C  
ATOM   1264  HB2 PHE A  78     -11.625  13.052  -3.208  1.00 95.45           H  
ATOM   1265  HB3 PHE A  78     -13.328  13.436  -3.126  1.00 95.45           H  
ATOM   1266  O   PHE A  78     -14.321   9.690  -2.593  1.00 95.45           O  
ATOM   1267  CG  PHE A  78     -12.764  12.179  -4.765  1.00 95.45           C  
ATOM   1268  CD1 PHE A  78     -11.740  11.437  -5.382  1.00 95.45           C  
ATOM   1269  HD1 PHE A  78     -10.866  11.139  -4.821  1.00 95.45           H  
ATOM   1270  CD2 PHE A  78     -13.911  12.518  -5.504  1.00 95.45           C  
ATOM   1271  HD2 PHE A  78     -14.685  13.114  -5.045  1.00 95.45           H  
ATOM   1272  CE1 PHE A  78     -11.864  11.029  -6.717  1.00 95.45           C  
ATOM   1273  HE1 PHE A  78     -11.097  10.403  -7.147  1.00 95.45           H  
ATOM   1274  CE2 PHE A  78     -14.037  12.112  -6.844  1.00 95.45           C  
ATOM   1275  HE2 PHE A  78     -14.921  12.378  -7.405  1.00 95.45           H  
ATOM   1276  CZ  PHE A  78     -13.007  11.377  -7.456  1.00 95.45           C  
ATOM   1277  HZ  PHE A  78     -13.106  11.055  -8.482  1.00 95.45           H  
ATOM   1278  N   ASN A  79     -15.246  11.703  -2.160  1.00 92.68           N  
ATOM   1279  H   ASN A  79     -15.064  12.675  -1.957  1.00 92.68           H  
ATOM   1280  CA  ASN A  79     -16.652  11.286  -2.231  1.00 92.68           C  
ATOM   1281  HA  ASN A  79     -17.256  12.105  -1.840  1.00 92.68           H  
ATOM   1282  C   ASN A  79     -16.957  10.083  -1.326  1.00 92.68           C  
ATOM   1283  CB  ASN A  79     -17.078  11.048  -3.694  1.00 92.68           C  
ATOM   1284  HB2 ASN A  79     -16.389  10.351  -4.170  1.00 92.68           H  
ATOM   1285  HB3 ASN A  79     -18.068  10.592  -3.704  1.00 92.68           H  
ATOM   1286  O   ASN A  79     -17.519   9.085  -1.776  1.00 92.68           O  
ATOM   1287  CG  ASN A  79     -17.182  12.300  -4.533  1.00 92.68           C  
ATOM   1288  ND2 ASN A  79     -17.440  12.139  -5.810  1.00 92.68           N  
ATOM   1289 HD21 ASN A  79     -17.566  12.983  -6.350  1.00 92.68           H  
ATOM   1290 HD22 ASN A  79     -17.606  11.211  -6.173  1.00 92.68           H  
ATOM   1291  OD1 ASN A  79     -17.053  13.426  -4.083  1.00 92.68           O  
ATOM   1292  N   MET A  80     -16.563  10.166  -0.053  1.00 93.26           N  
ATOM   1293  H   MET A  80     -16.114  11.009   0.276  1.00 93.26           H  
ATOM   1294  CA  MET A  80     -16.909   9.124   0.907  1.00 93.26           C  
ATOM   1295  HA  MET A  80     -16.635   8.167   0.464  1.00 93.26           H  
ATOM   1296  C   MET A  80     -18.415   9.123   1.181  1.00 93.26           C  
ATOM   1297  CB  MET A  80     -16.104   9.283   2.197  1.00 93.26           C  
ATOM   1298  HB2 MET A  80     -16.397  10.201   2.706  1.00 93.26           H  
ATOM   1299  HB3 MET A  80     -15.045   9.340   1.944  1.00 93.26           H  
ATOM   1300  O   MET A  80     -18.993  10.160   1.511  1.00 93.26           O  
ATOM   1301  CG  MET A  80     -16.324   8.074   3.112  1.00 93.26           C  
ATOM   1302  HG2 MET A  80     -17.365   8.041   3.433  1.00 93.26           H  
ATOM   1303  HG3 MET A  80     -16.113   7.171   2.541  1.00 93.26           H  
ATOM   1304  SD  MET A  80     -15.275   8.045   4.579  1.00 93.26           S  
ATOM   1305  CE  MET A  80     -15.990   9.436   5.475  1.00 93.26           C  
ATOM   1306  HE1 MET A  80     -15.857  10.357   4.907  1.00 93.26           H  
ATOM   1307  HE2 MET A  80     -17.047   9.246   5.659  1.00 93.26           H  
ATOM   1308  HE3 MET A  80     -15.473   9.530   6.430  1.00 93.26           H  
ATOM   1309  N   ILE A  81     -19.028   7.946   1.080  1.00 91.19           N  
ATOM   1310  H   ILE A  81     -18.488   7.177   0.707  1.00 91.19           H  
ATOM   1311  CA  ILE A  81     -20.444   7.705   1.357  1.00 91.19           C  
ATOM   1312  HA  ILE A  81     -20.901   8.606   1.767  1.00 91.19           H  
ATOM   1313  C   ILE A  81     -20.541   6.584   2.401  1.00 91.19           C  
ATOM   1314  CB  ILE A  81     -21.203   7.360   0.055  1.00 91.19           C  
ATOM   1315  HB  ILE A  81     -20.790   6.438  -0.355  1.00 91.19           H  
ATOM   1316  O   ILE A  81     -20.472   5.407   2.029  1.00 91.19           O  
ATOM   1317  CG1 ILE A  81     -21.064   8.468  -1.015  1.00 91.19           C  
ATOM   1318 HG12 ILE A  81     -21.593   9.363  -0.688  1.00 91.19           H  
ATOM   1319 HG13 ILE A  81     -20.013   8.731  -1.139  1.00 91.19           H  
ATOM   1320  CG2 ILE A  81     -22.690   7.133   0.379  1.00 91.19           C  
ATOM   1321 HG21 ILE A  81     -23.130   8.041   0.791  1.00 91.19           H  
ATOM   1322 HG22 ILE A  81     -22.801   6.321   1.098  1.00 91.19           H  
ATOM   1323 HG23 ILE A  81     -23.232   6.848  -0.522  1.00 91.19           H  
ATOM   1324  CD1 ILE A  81     -21.570   8.055  -2.402  1.00 91.19           C  
ATOM   1325 HD11 ILE A  81     -22.649   7.897  -2.393  1.00 91.19           H  
ATOM   1326 HD12 ILE A  81     -21.344   8.847  -3.115  1.00 91.19           H  
ATOM   1327 HD13 ILE A  81     -21.070   7.141  -2.723  1.00 91.19           H  
ATOM   1328  N   PRO A  82     -20.676   6.916   3.699  1.00 89.21           N  
ATOM   1329  CA  PRO A  82     -20.825   5.918   4.750  1.00 89.21           C  
ATOM   1330  HA  PRO A  82     -20.077   5.139   4.597  1.00 89.21           H  
ATOM   1331  C   PRO A  82     -22.198   5.262   4.740  1.00 89.21           C  
ATOM   1332  CB  PRO A  82     -20.538   6.620   6.079  1.00 89.21           C  
ATOM   1333  HB2 PRO A  82     -21.472   6.895   6.569  1.00 89.21           H  
ATOM   1334  HB3 PRO A  82     -19.933   5.997   6.738  1.00 89.21           H  
ATOM   1335  O   PRO A  82     -23.228   5.928   4.661  1.00 89.21           O  
ATOM   1336  CG  PRO A  82     -19.789   7.878   5.655  1.00 89.21           C  
ATOM   1337  HG2 PRO A  82     -18.734   7.644   5.518  1.00 89.21           H  
ATOM   1338  HG3 PRO A  82     -19.910   8.680   6.384  1.00 89.21           H  
ATOM   1339  CD  PRO A  82     -20.422   8.213   4.307  1.00 89.21           C  
ATOM   1340  HD2 PRO A  82     -21.365   8.739   4.457  1.00 89.21           H  
ATOM   1341  HD3 PRO A  82     -19.735   8.821   3.719  1.00 89.21           H  
ATOM   1342  N   ILE A  83     -22.191   3.941   4.864  1.00 85.23           N  
ATOM   1343  H   ILE A  83     -21.288   3.493   4.927  1.00 85.23           H  
ATOM   1344  CA  ILE A  83     -23.345   3.053   4.873  1.00 85.23           C  
ATOM   1345  HA  ILE A  83     -24.261   3.643   4.854  1.00 85.23           H  
ATOM   1346  C   ILE A  83     -23.293   2.254   6.176  1.00 85.23           C  
ATOM   1347  CB  ILE A  83     -23.332   2.118   3.638  1.00 85.23           C  
ATOM   1348  HB  ILE A  83     -22.471   1.454   3.718  1.00 85.23           H  
ATOM   1349  O   ILE A  83     -22.423   1.394   6.363  1.00 85.23           O  
ATOM   1350  CG1 ILE A  83     -23.207   2.897   2.306  1.00 85.23           C  
ATOM   1351 HG12 ILE A  83     -22.354   3.573   2.357  1.00 85.23           H  
ATOM   1352 HG13 ILE A  83     -24.101   3.498   2.145  1.00 85.23           H  
ATOM   1353  CG2 ILE A  83     -24.610   1.258   3.635  1.00 85.23           C  
ATOM   1354 HG21 ILE A  83     -24.701   0.698   4.566  1.00 85.23           H  
ATOM   1355 HG22 ILE A  83     -25.477   1.909   3.526  1.00 85.23           H  
ATOM   1356 HG23 ILE A  83     -24.590   0.540   2.815  1.00 85.23           H  
ATOM   1357  CD1 ILE A  83     -22.968   1.996   1.088  1.00 85.23           C  
ATOM   1358 HD11 ILE A  83     -22.134   1.324   1.289  1.00 85.23           H  
ATOM   1359 HD12 ILE A  83     -22.724   2.618   0.226  1.00 85.23           H  
ATOM   1360 HD13 ILE A  83     -23.862   1.417   0.858  1.00 85.23           H  
ATOM   1361  N   SER A  84     -24.246   2.521   7.063  1.00 76.28           N  
ATOM   1362  H   SER A  84     -24.899   3.266   6.866  1.00 76.28           H  
ATOM   1363  CA  SER A  84     -24.506   1.710   8.252  1.00 76.28           C  
ATOM   1364  HA  SER A  84     -23.687   1.007   8.406  1.00 76.28           H  
ATOM   1365  C   SER A  84     -25.782   0.908   8.059  1.00 76.28           C  
ATOM   1366  CB  SER A  84     -24.598   2.570   9.515  1.00 76.28           C  
ATOM   1367  HB2 SER A  84     -24.951   1.953  10.342  1.00 76.28           H  
ATOM   1368  HB3 SER A  84     -23.603   2.935   9.768  1.00 76.28           H  
ATOM   1369  O   SER A  84     -26.798   1.445   7.630  1.00 76.28           O  
ATOM   1370  OG  SER A  84     -25.457   3.686   9.360  1.00 76.28           O  
ATOM   1371  HG  SER A  84     -26.261   3.440   8.896  1.00 76.28           H  
ATOM   1372  N   THR A  85     -25.749  -0.375   8.392  1.00 67.89           N  
ATOM   1373  H   THR A  85     -24.887  -0.783   8.723  1.00 67.89           H  
ATOM   1374  CA  THR A  85     -26.937  -1.229   8.395  1.00 67.89           C  
ATOM   1375  HA  THR A  85     -27.706  -0.811   7.745  1.00 67.89           H  
ATOM   1376  C   THR A  85     -27.503  -1.316   9.804  1.00 67.89           C  
ATOM   1377  CB  THR A  85     -26.598  -2.624   7.875  1.00 67.89           C  
ATOM   1378  HB  THR A  85     -27.406  -3.297   8.162  1.00 67.89           H  
ATOM   1379  O   THR A  85     -26.814  -1.789  10.705  1.00 67.89           O  
ATOM   1380  CG2 THR A  85     -26.434  -2.638   6.356  1.00 67.89           C  
ATOM   1381 HG21 THR A  85     -27.360  -2.310   5.885  1.00 67.89           H  
ATOM   1382 HG22 THR A  85     -25.621  -1.973   6.063  1.00 67.89           H  
ATOM   1383 HG23 THR A  85     -26.207  -3.653   6.029  1.00 67.89           H  
ATOM   1384  OG1 THR A  85     -25.421  -3.126   8.457  1.00 67.89           O  
ATOM   1385  HG1 THR A  85     -25.519  -3.048   9.409  1.00 67.89           H  
ATOM   1386  N   GLN A  86     -28.749  -0.890   9.997  1.00 62.79           N  
ATOM   1387  H   GLN A  86     -29.267  -0.526   9.210  1.00 62.79           H  
ATOM   1388  CA  GLN A  86     -29.473  -1.052  11.254  1.00 62.79           C  
ATOM   1389  HA  GLN A  86     -28.780  -1.420  12.012  1.00 62.79           H  
ATOM   1390  C   GLN A  86     -30.597  -2.084  11.075  1.00 62.79           C  
ATOM   1391  CB  GLN A  86     -30.006   0.300  11.743  1.00 62.79           C  
ATOM   1392  HB2 GLN A  86     -30.507   0.795  10.911  1.00 62.79           H  
ATOM   1393  HB3 GLN A  86     -30.725   0.131  12.545  1.00 62.79           H  
ATOM   1394  O   GLN A  86     -31.278  -2.083  10.043  1.00 62.79           O  
ATOM   1395  CG  GLN A  86     -28.882   1.209  12.267  1.00 62.79           C  
ATOM   1396  HG2 GLN A  86     -28.328   0.675  13.038  1.00 62.79           H  
ATOM   1397  HG3 GLN A  86     -28.194   1.442  11.454  1.00 62.79           H  
ATOM   1398  CD  GLN A  86     -29.383   2.524  12.864  1.00 62.79           C  
ATOM   1399  NE2 GLN A  86     -28.533   3.265  13.538  1.00 62.79           N  
ATOM   1400 HE21 GLN A  86     -27.586   2.953  13.696  1.00 62.79           H  
ATOM   1401 HE22 GLN A  86     -28.913   4.105  13.951  1.00 62.79           H  
ATOM   1402  OE1 GLN A  86     -30.524   2.931  12.738  1.00 62.79           O  
ATOM   1403  N   PRO A  87     -30.807  -2.992  12.041  1.00 58.87           N  
ATOM   1404  CA  PRO A  87     -31.965  -3.874  12.017  1.00 58.87           C  
ATOM   1405  HA  PRO A  87     -31.979  -4.445  11.089  1.00 58.87           H  
ATOM   1406  C   PRO A  87     -33.250  -3.039  12.107  1.00 58.87           C  
ATOM   1407  CB  PRO A  87     -31.773  -4.836  13.193  1.00 58.87           C  
ATOM   1408  HB2 PRO A  87     -32.720  -5.115  13.656  1.00 58.87           H  
ATOM   1409  HB3 PRO A  87     -31.248  -5.725  12.846  1.00 58.87           H  
ATOM   1410  O   PRO A  87     -33.365  -2.136  12.935  1.00 58.87           O  
ATOM   1411  CG  PRO A  87     -30.873  -4.069  14.163  1.00 58.87           C  
ATOM   1412  HG2 PRO A  87     -30.255  -4.741  14.759  1.00 58.87           H  
ATOM   1413  HG3 PRO A  87     -31.488  -3.443  14.809  1.00 58.87           H  
ATOM   1414  CD  PRO A  87     -30.028  -3.180  13.256  1.00 58.87           C  
ATOM   1415  HD2 PRO A  87     -29.093  -3.685  13.011  1.00 58.87           H  
ATOM   1416  HD3 PRO A  87     -29.828  -2.233  13.757  1.00 58.87           H  
ATOM   1417  N   ALA A  88     -34.221  -3.320  11.238  1.00 57.86           N  
ATOM   1418  H   ALA A  88     -34.092  -4.067  10.571  1.00 57.86           H  
ATOM   1419  CA  ALA A  88     -35.527  -2.681  11.294  1.00 57.86           C  
ATOM   1420  HA  ALA A  88     -35.375  -1.601  11.311  1.00 57.86           H  
ATOM   1421  C   ALA A  88     -36.260  -3.079  12.580  1.00 57.86           C  
ATOM   1422  CB  ALA A  88     -36.345  -3.027  10.044  1.00 57.86           C  
ATOM   1423  HB1 ALA A  88     -36.575  -4.092  10.035  1.00 57.86           H  
ATOM   1424  HB2 ALA A  88     -35.779  -2.773   9.148  1.00 57.86           H  
ATOM   1425  HB3 ALA A  88     -37.278  -2.463  10.044  1.00 57.86           H  
ATOM   1426  O   ALA A  88     -36.197  -4.228  13.022  1.00 57.86           O  
ATOM   1427  N   ILE A  89     -37.029  -2.134  13.126  1.00 60.88           N  
ATOM   1428  H   ILE A  89     -36.996  -1.218  12.704  1.00 60.88           H  
ATOM   1429  CA  ILE A  89     -37.779  -2.256  14.391  1.00 60.88           C  
ATOM   1430  HA  ILE A  89     -37.065  -2.436  15.194  1.00 60.88           H  
ATOM   1431  C   ILE A  89     -38.745  -3.468  14.397  1.00 60.88           C  
ATOM   1432  CB  ILE A  89     -38.480  -0.894  14.667  1.00 60.88           C  
ATOM   1433  HB  ILE A  89     -39.082  -0.642  13.794  1.00 60.88           H  
ATOM   1434  O   ILE A  89     -39.123  -3.945  15.460  1.00 60.88           O  
ATOM   1435  CG1 ILE A  89     -37.426   0.229  14.875  1.00 60.88           C  
ATOM   1436 HG12 ILE A  89     -36.688   0.198  14.074  1.00 60.88           H  
ATOM   1437 HG13 ILE A  89     -36.897   0.056  15.812  1.00 60.88           H  
ATOM   1438  CG2 ILE A  89     -39.425  -0.945  15.882  1.00 60.88           C  
ATOM   1439 HG21 ILE A  89     -40.240  -1.646  15.703  1.00 60.88           H  
ATOM   1440 HG22 ILE A  89     -39.880   0.028  16.067  1.00 60.88           H  
ATOM   1441 HG23 ILE A  89     -38.877  -1.260  16.770  1.00 60.88           H  
ATOM   1442  CD1 ILE A  89     -37.996   1.655  14.883  1.00 60.88           C  
ATOM   1443 HD11 ILE A  89     -38.617   1.820  15.764  1.00 60.88           H  
ATOM   1444 HD12 ILE A  89     -37.172   2.369  14.908  1.00 60.88           H  
ATOM   1445 HD13 ILE A  89     -38.584   1.827  13.982  1.00 60.88           H  
ATOM   1446  N   ALA A  90     -39.097  -4.017  13.226  1.00 57.96           N  
ATOM   1447  H   ALA A  90     -38.698  -3.613  12.391  1.00 57.96           H  
ATOM   1448  CA  ALA A  90     -40.010  -5.154  13.057  1.00 57.96           C  
ATOM   1449  HA  ALA A  90     -40.540  -5.300  13.998  1.00 57.96           H  
ATOM   1450  C   ALA A  90     -39.330  -6.516  12.762  1.00 57.96           C  
ATOM   1451  CB  ALA A  90     -41.066  -4.763  12.015  1.00 57.96           C  
ATOM   1452  HB1 ALA A  90     -41.551  -3.832  12.307  1.00 57.96           H  
ATOM   1453  HB2 ALA A  90     -41.823  -5.545  11.950  1.00 57.96           H  
ATOM   1454  HB3 ALA A  90     -40.599  -4.641  11.037  1.00 57.96           H  
ATOM   1455  O   ALA A  90     -39.996  -7.446  12.315  1.00 57.96           O  
ATOM   1456  N   GLY A  91     -38.020  -6.662  13.004  1.00 51.02           N  
ATOM   1457  H   GLY A  91     -37.502  -5.851  13.312  1.00 51.02           H  
ATOM   1458  CA  GLY A  91     -37.395  -7.981  13.207  1.00 51.02           C  
ATOM   1459  HA2 GLY A  91     -36.412  -7.823  13.652  1.00 51.02           H  
ATOM   1460  HA3 GLY A  91     -37.994  -8.542  13.924  1.00 51.02           H  
ATOM   1461  C   GLY A  91     -37.195  -8.882  11.978  1.00 51.02           C  
ATOM   1462  O   GLY A  91     -37.007 -10.082  12.151  1.00 51.02           O  
ATOM   1463  N   GLY A  92     -37.203  -8.346  10.752  1.00 58.95           N  
ATOM   1464  H   GLY A  92     -37.446  -7.369  10.669  1.00 58.95           H  
ATOM   1465  CA  GLY A  92     -36.978  -9.162   9.543  1.00 58.95           C  
ATOM   1466  HA2 GLY A  92     -37.947  -9.501   9.178  1.00 58.95           H  
ATOM   1467  HA3 GLY A  92     -36.397 -10.048   9.801  1.00 58.95           H  
ATOM   1468  C   GLY A  92     -36.255  -8.487   8.375  1.00 58.95           C  
ATOM   1469  O   GLY A  92     -35.810  -9.176   7.461  1.00 58.95           O  
ATOM   1470  N   SER A  93     -36.099  -7.162   8.384  1.00 60.05           N  
ATOM   1471  H   SER A  93     -36.435  -6.627   9.172  1.00 60.05           H  
ATOM   1472  CA  SER A  93     -35.366  -6.421   7.354  1.00 60.05           C  
ATOM   1473  HA  SER A  93     -34.881  -7.129   6.681  1.00 60.05           H  
ATOM   1474  C   SER A  93     -34.259  -5.587   7.984  1.00 60.05           C  
ATOM   1475  CB  SER A  93     -36.316  -5.578   6.495  1.00 60.05           C  
ATOM   1476  HB2 SER A  93     -35.739  -5.045   5.739  1.00 60.05           H  
ATOM   1477  HB3 SER A  93     -37.019  -6.242   5.992  1.00 60.05           H  
ATOM   1478  O   SER A  93     -34.358  -5.145   9.125  1.00 60.05           O  
ATOM   1479  OG  SER A  93     -37.040  -4.645   7.275  1.00 60.05           O  
ATOM   1480  HG  SER A  93     -37.647  -4.171   6.703  1.00 60.05           H  
ATOM   1481  N   VAL A  94     -33.174  -5.387   7.249  1.00 62.50           N  
ATOM   1482  H   VAL A  94     -33.148  -5.767   6.313  1.00 62.50           H  
ATOM   1483  CA  VAL A  94     -32.083  -4.492   7.629  1.00 62.50           C  
ATOM   1484  HA  VAL A  94     -32.185  -4.174   8.666  1.00 62.50           H  
ATOM   1485  C   VAL A  94     -32.201  -3.267   6.732  1.00 62.50           C  
ATOM   1486  CB  VAL A  94     -30.738  -5.216   7.474  1.00 62.50           C  
ATOM   1487  HB  VAL A  94     -30.617  -5.536   6.439  1.00 62.50           H  
ATOM   1488  O   VAL A  94     -32.308  -3.420   5.515  1.00 62.50           O  
ATOM   1489  CG1 VAL A  94     -29.575  -4.309   7.839  1.00 62.50           C  
ATOM   1490 HG11 VAL A  94     -28.654  -4.879   7.715  1.00 62.50           H  
ATOM   1491 HG12 VAL A  94     -29.663  -3.976   8.873  1.00 62.50           H  
ATOM   1492 HG13 VAL A  94     -29.546  -3.444   7.177  1.00 62.50           H  
ATOM   1493  CG2 VAL A  94     -30.648  -6.453   8.380  1.00 62.50           C  
ATOM   1494 HG21 VAL A  94     -30.792  -6.166   9.421  1.00 62.50           H  
ATOM   1495 HG22 VAL A  94     -31.410  -7.183   8.104  1.00 62.50           H  
ATOM   1496 HG23 VAL A  94     -29.672  -6.927   8.271  1.00 62.50           H  
ATOM   1497  N   PHE A  95     -32.218  -2.064   7.305  1.00 59.55           N  
ATOM   1498  H   PHE A  95     -32.062  -1.991   8.300  1.00 59.55           H  
ATOM   1499  CA  PHE A  95     -32.186  -0.832   6.522  1.00 59.55           C  
ATOM   1500  HA  PHE A  95     -32.422  -1.071   5.485  1.00 59.55           H  
ATOM   1501  C   PHE A  95     -30.777  -0.249   6.531  1.00 59.55           C  
ATOM   1502  CB  PHE A  95     -33.267   0.161   6.968  1.00 59.55           C  
ATOM   1503  HB2 PHE A  95     -33.294   0.980   6.249  1.00 59.55           H  
ATOM   1504  HB3 PHE A  95     -34.236  -0.335   6.917  1.00 59.55           H  
ATOM   1505  O   PHE A  95     -30.108  -0.193   7.562  1.00 59.55           O  
ATOM   1506  CG  PHE A  95     -33.095   0.750   8.354  1.00 59.55           C  
ATOM   1507  CD1 PHE A  95     -33.616   0.074   9.472  1.00 59.55           C  
ATOM   1508  HD1 PHE A  95     -34.093  -0.887   9.348  1.00 59.55           H  
ATOM   1509  CD2 PHE A  95     -32.436   1.983   8.524  1.00 59.55           C  
ATOM   1510  HD2 PHE A  95     -32.016   2.498   7.673  1.00 59.55           H  
ATOM   1511  CE1 PHE A  95     -33.503   0.639  10.753  1.00 59.55           C  
ATOM   1512  HE1 PHE A  95     -33.879   0.116  11.620  1.00 59.55           H  
ATOM   1513  CE2 PHE A  95     -32.331   2.551   9.806  1.00 59.55           C  
ATOM   1514  HE2 PHE A  95     -31.828   3.496   9.948  1.00 59.55           H  
ATOM   1515  CZ  PHE A  95     -32.881   1.887  10.915  1.00 59.55           C  
ATOM   1516  HZ  PHE A  95     -32.798   2.321  11.901  1.00 59.55           H  
ATOM   1517  N   SER A  96     -30.320   0.179   5.360  1.00 64.38           N  
ATOM   1518  H   SER A  96     -30.911   0.093   4.546  1.00 64.38           H  
ATOM   1519  CA  SER A  96     -29.079   0.932   5.224  1.00 64.38           C  
ATOM   1520  HA  SER A  96     -28.363   0.610   5.980  1.00 64.38           H  
ATOM   1521  C   SER A  96     -29.387   2.412   5.419  1.00 64.38           C  
ATOM   1522  CB  SER A  96     -28.452   0.686   3.853  1.00 64.38           C  
ATOM   1523  HB2 SER A  96     -29.172   0.945   3.077  1.00 64.38           H  
ATOM   1524  HB3 SER A  96     -27.574   1.322   3.740  1.00 64.38           H  
ATOM   1525  O   SER A  96     -30.173   2.977   4.659  1.00 64.38           O  
ATOM   1526  OG  SER A  96     -28.074  -0.672   3.717  1.00 64.38           O  
ATOM   1527  HG  SER A  96     -28.180  -0.923   2.796  1.00 64.38           H  
ATOM   1528  N   SER A  97     -28.779   3.040   6.419  1.00 66.55           N  
ATOM   1529  H   SER A  97     -28.157   2.513   7.015  1.00 66.55           H  
ATOM   1530  CA  SER A  97     -28.803   4.487   6.615  1.00 66.55           C  
ATOM   1531  HA  SER A  97     -29.565   4.920   5.967  1.00 66.55           H  
ATOM   1532  C   SER A  97     -27.462   5.096   6.210  1.00 66.55           C  
ATOM   1533  CB  SER A  97     -29.201   4.847   8.052  1.00 66.55           C  
ATOM   1534  HB2 SER A  97     -29.168   5.929   8.176  1.00 66.55           H  
ATOM   1535  HB3 SER A  97     -30.221   4.506   8.231  1.00 66.55           H  
ATOM   1536  O   SER A  97     -26.395   4.527   6.457  1.00 66.55           O  
ATOM   1537  OG  SER A  97     -28.343   4.241   8.998  1.00 66.55           O  
ATOM   1538  HG  SER A  97     -28.629   4.487   9.881  1.00 66.55           H  
ATOM   1539  N   PHE A  98     -27.522   6.261   5.564  1.00 70.24           N  
ATOM   1540  H   PHE A  98     -28.423   6.679   5.383  1.00 70.24           H  
ATOM   1541  CA  PHE A  98     -26.339   7.083   5.341  1.00 70.24           C  
ATOM   1542  HA  PHE A  98     -25.500   6.432   5.097  1.00 70.24           H  
ATOM   1543  C   PHE A  98     -26.018   7.832   6.625  1.00 70.24           C  
ATOM   1544  CB  PHE A  98     -26.545   8.053   4.173  1.00 70.24           C  
ATOM   1545  HB2 PHE A  98     -27.403   8.692   4.380  1.00 70.24           H  
ATOM   1546  HB3 PHE A  98     -25.668   8.696   4.098  1.00 70.24           H  
ATOM   1547  O   PHE A  98     -26.896   8.484   7.194  1.00 70.24           O  
ATOM   1548  CG  PHE A  98     -26.734   7.358   2.843  1.00 70.24           C  
ATOM   1549  CD1 PHE A  98     -25.639   6.733   2.218  1.00 70.24           C  
ATOM   1550  HD1 PHE A  98     -24.665   6.758   2.685  1.00 70.24           H  
ATOM   1551  CD2 PHE A  98     -28.004   7.308   2.240  1.00 70.24           C  
ATOM   1552  HD2 PHE A  98     -28.850   7.783   2.716  1.00 70.24           H  
ATOM   1553  CE1 PHE A  98     -25.815   6.060   0.996  1.00 70.24           C  
ATOM   1554  HE1 PHE A  98     -24.981   5.563   0.525  1.00 70.24           H  
ATOM   1555  CE2 PHE A  98     -28.177   6.643   1.014  1.00 70.24           C  
ATOM   1556  HE2 PHE A  98     -29.151   6.610   0.550  1.00 70.24           H  
ATOM   1557  CZ  PHE A  98     -27.081   6.022   0.390  1.00 70.24           C  
ATOM   1558  HZ  PHE A  98     -27.214   5.510  -0.551  1.00 70.24           H  
ATOM   1559  N   ASN A  99     -24.766   7.754   7.069  1.00 70.30           N  
ATOM   1560  H   ASN A  99     -24.096   7.205   6.551  1.00 70.30           H  
ATOM   1561  CA  ASN A  99     -24.323   8.485   8.246  1.00 70.30           C  
ATOM   1562  HA  ASN A  99     -25.154   9.074   8.634  1.00 70.30           H  
ATOM   1563  C   ASN A  99     -23.220   9.482   7.882  1.00 70.30           C  
ATOM   1564  CB  ASN A  99     -23.943   7.508   9.366  1.00 70.30           C  
ATOM   1565  HB2 ASN A  99     -23.030   6.974   9.104  1.00 70.30           H  
ATOM   1566  HB3 ASN A  99     -24.746   6.785   9.509  1.00 70.30           H  
ATOM   1567  O   ASN A  99     -22.059   9.121   7.713  1.00 70.30           O  
ATOM   1568  CG  ASN A  99     -23.736   8.262  10.665  1.00 70.30           C  
ATOM   1569  ND2 ASN A  99     -23.671   7.583  11.783  1.00 70.30           N  
ATOM   1570 HD21 ASN A  99     -23.465   8.125  12.610  1.00 70.30           H  
ATOM   1571 HD22 ASN A  99     -23.714   6.574  11.776  1.00 70.30           H  
ATOM   1572  OD1 ASN A  99     -23.647   9.477  10.687  1.00 70.30           O  
ATOM   1573  N   ASN A 100     -23.592  10.759   7.799  1.00 73.11           N  
ATOM   1574  H   ASN A 100     -24.563  10.983   7.968  1.00 73.11           H  
ATOM   1575  CA  ASN A 100     -22.681  11.835   7.417  1.00 73.11           C  
ATOM   1576  HA  ASN A 100     -22.082  11.486   6.576  1.00 73.11           H  
ATOM   1577  C   ASN A 100     -21.674  12.222   8.517  1.00 73.11           C  
ATOM   1578  CB  ASN A 100     -23.507  13.041   6.938  1.00 73.11           C  
ATOM   1579  HB2 ASN A 100     -22.842  13.890   6.780  1.00 73.11           H  
ATOM   1580  HB3 ASN A 100     -24.230  13.316   7.706  1.00 73.11           H  
ATOM   1581  O   ASN A 100     -20.836  13.087   8.274  1.00 73.11           O  
ATOM   1582  CG  ASN A 100     -24.224  12.787   5.624  1.00 73.11           C  
ATOM   1583  ND2 ASN A 100     -25.197  13.602   5.293  1.00 73.11           N  
ATOM   1584 HD21 ASN A 100     -25.654  13.405   4.414  1.00 73.11           H  
ATOM   1585 HD22 ASN A 100     -25.460  14.367   5.898  1.00 73.11           H  
ATOM   1586  OD1 ASN A 100     -23.931  11.875   4.871  1.00 73.11           O  
ATOM   1587  N   THR A 101     -21.737  11.613   9.705  1.00 77.79           N  
ATOM   1588  H   THR A 101     -22.452  10.921   9.880  1.00 77.79           H  
ATOM   1589  CA  THR A 101     -20.819  11.913  10.818  1.00 77.79           C  
ATOM   1590  HA  THR A 101     -20.325  12.864  10.624  1.00 77.79           H  
ATOM   1591  C   THR A 101     -19.692  10.895  10.974  1.00 77.79           C  
ATOM   1592  CB  THR A 101     -21.565  12.077  12.150  1.00 77.79           C  
ATOM   1593  HB  THR A 101     -20.860  12.440  12.898  1.00 77.79           H  
ATOM   1594  O   THR A 101     -18.826  11.076  11.825  1.00 77.79           O  
ATOM   1595  CG2 THR A 101     -22.723  13.073  12.055  1.00 77.79           C  
ATOM   1596 HG21 THR A 101     -23.519  12.670  11.429  1.00 77.79           H  
ATOM   1597 HG22 THR A 101     -22.364  14.011  11.632  1.00 77.79           H  
ATOM   1598 HG23 THR A 101     -23.118  13.266  13.053  1.00 77.79           H  
ATOM   1599  OG1 THR A 101     -22.099  10.856  12.597  1.00 77.79           O  
ATOM   1600  HG1 THR A 101     -22.409  10.993  13.495  1.00 77.79           H  
ATOM   1601  N   ILE A 102     -19.674   9.831  10.163  1.00 85.03           N  
ATOM   1602  H   ILE A 102     -20.390   9.744   9.457  1.00 85.03           H  
ATOM   1603  CA  ILE A 102     -18.611   8.823  10.216  1.00 85.03           C  
ATOM   1604  HA  ILE A 102     -18.251   8.761  11.243  1.00 85.03           H  
ATOM   1605  C   ILE A 102     -17.449   9.279   9.343  1.00 85.03           C  
ATOM   1606  CB  ILE A 102     -19.116   7.418   9.834  1.00 85.03           C  
ATOM   1607  HB  ILE A 102     -19.471   7.436   8.803  1.00 85.03           H  
ATOM   1608  O   ILE A 102     -17.621   9.534   8.150  1.00 85.03           O  
ATOM   1609  CG1 ILE A 102     -20.296   7.042  10.757  1.00 85.03           C  
ATOM   1610 HG12 ILE A 102     -21.101   7.759  10.596  1.00 85.03           H  
ATOM   1611 HG13 ILE A 102     -19.984   7.127  11.798  1.00 85.03           H  
ATOM   1612  CG2 ILE A 102     -17.965   6.397   9.944  1.00 85.03           C  
ATOM   1613 HG21 ILE A 102     -17.149   6.661   9.271  1.00 85.03           H  
ATOM   1614 HG22 ILE A 102     -17.589   6.360  10.966  1.00 85.03           H  
ATOM   1615 HG23 ILE A 102     -18.313   5.404   9.658  1.00 85.03           H  
ATOM   1616  CD1 ILE A 102     -20.889   5.650  10.533  1.00 85.03           C  
ATOM   1617 HD11 ILE A 102     -21.801   5.544  11.120  1.00 85.03           H  
ATOM   1618 HD12 ILE A 102     -20.186   4.887  10.868  1.00 85.03           H  
ATOM   1619 HD13 ILE A 102     -21.128   5.517   9.478  1.00 85.03           H  
ATOM   1620  N   TYR A 103     -16.265   9.360   9.945  1.00 92.20           N  
ATOM   1621  H   TYR A 103     -16.214   9.166  10.935  1.00 92.20           H  
ATOM   1622  CA  TYR A 103     -15.038   9.778   9.277  1.00 92.20           C  
ATOM   1623  HA  TYR A 103     -15.287  10.221   8.313  1.00 92.20           H  
ATOM   1624  C   TYR A 103     -14.124   8.589   8.986  1.00 92.20           C  
ATOM   1625  CB  TYR A 103     -14.346  10.885  10.083  1.00 92.20           C  
ATOM   1626  HB2 TYR A 103     -13.979  10.455  11.014  1.00 92.20           H  
ATOM   1627  HB3 TYR A 103     -13.481  11.238   9.521  1.00 92.20           H  
ATOM   1628  O   TYR A 103     -14.216   7.524   9.609  1.00 92.20           O  
ATOM   1629  CG  TYR A 103     -15.209  12.094  10.414  1.00 92.20           C  
ATOM   1630  CD1 TYR A 103     -16.289  12.483   9.590  1.00 92.20           C  
ATOM   1631  HD1 TYR A 103     -16.544  11.911   8.710  1.00 92.20           H  
ATOM   1632  CD2 TYR A 103     -14.905  12.856  11.556  1.00 92.20           C  
ATOM   1633  HD2 TYR A 103     -14.051  12.595  12.164  1.00 92.20           H  
ATOM   1634  CE1 TYR A 103     -17.051  13.622   9.901  1.00 92.20           C  
ATOM   1635  HE1 TYR A 103     -17.886  13.915   9.281  1.00 92.20           H  
ATOM   1636  CE2 TYR A 103     -15.652  14.007  11.865  1.00 92.20           C  
ATOM   1637  HE2 TYR A 103     -15.375  14.604  12.721  1.00 92.20           H  
ATOM   1638  OH  TYR A 103     -17.433  15.515  11.317  1.00 92.20           O  
ATOM   1639  HH  TYR A 103     -17.121  15.902  12.138  1.00 92.20           H  
ATOM   1640  CZ  TYR A 103     -16.723  14.392  11.034  1.00 92.20           C  
ATOM   1641  N   ALA A 104     -13.224   8.790   8.031  1.00 94.61           N  
ATOM   1642  H   ALA A 104     -13.203   9.687   7.567  1.00 94.61           H  
ATOM   1643  CA  ALA A 104     -12.098   7.906   7.800  1.00 94.61           C  
ATOM   1644  HA  ALA A 104     -12.116   7.111   8.545  1.00 94.61           H  
ATOM   1645  C   ALA A 104     -10.786   8.658   8.020  1.00 94.61           C  
ATOM   1646  CB  ALA A 104     -12.219   7.251   6.419  1.00 94.61           C  
ATOM   1647  HB1 ALA A 104     -13.125   6.647   6.379  1.00 94.61           H  
ATOM   1648  HB2 ALA A 104     -11.356   6.611   6.235  1.00 94.61           H  
ATOM   1649  HB3 ALA A 104     -12.272   8.013   5.640  1.00 94.61           H  
ATOM   1650  O   ALA A 104     -10.696   9.862   7.789  1.00 94.61           O  
ATOM   1651  N   LEU A 105      -9.776   7.928   8.468  1.00 95.51           N  
ATOM   1652  H   LEU A 105      -9.929   6.938   8.589  1.00 95.51           H  
ATOM   1653  CA  LEU A 105      -8.407   8.393   8.603  1.00 95.51           C  
ATOM   1654  HA  LEU A 105      -8.377   9.479   8.515  1.00 95.51           H  
ATOM   1655  C   LEU A 105      -7.577   7.800   7.473  1.00 95.51           C  
ATOM   1656  CB  LEU A 105      -7.858   7.993   9.979  1.00 95.51           C  
ATOM   1657  HB2 LEU A 105      -6.816   8.306  10.043  1.00 95.51           H  
ATOM   1658  HB3 LEU A 105      -7.891   6.906  10.060  1.00 95.51           H  
ATOM   1659  O   LEU A 105      -7.815   6.662   7.067  1.00 95.51           O  
ATOM   1660  CG  LEU A 105      -8.632   8.609  11.156  1.00 95.51           C  
ATOM   1661  HG  LEU A 105      -9.688   8.348  11.086  1.00 95.51           H  
ATOM   1662  CD1 LEU A 105      -8.097   8.028  12.459  1.00 95.51           C  
ATOM   1663 HD11 LEU A 105      -7.042   8.279  12.569  1.00 95.51           H  
ATOM   1664 HD12 LEU A 105      -8.652   8.446  13.299  1.00 95.51           H  
ATOM   1665 HD13 LEU A 105      -8.217   6.945  12.453  1.00 95.51           H  
ATOM   1666  CD2 LEU A 105      -8.500  10.131  11.207  1.00 95.51           C  
ATOM   1667 HD21 LEU A 105      -8.974  10.582  10.335  1.00 95.51           H  
ATOM   1668 HD22 LEU A 105      -8.993  10.518  12.099  1.00 95.51           H  
ATOM   1669 HD23 LEU A 105      -7.449  10.418  11.229  1.00 95.51           H  
ATOM   1670  N   ALA A 106      -6.604   8.547   6.974  1.00 97.03           N  
ATOM   1671  H   ALA A 106      -6.470   9.474   7.351  1.00 97.03           H  
ATOM   1672  CA  ALA A 106      -5.635   8.068   6.004  1.00 97.03           C  
ATOM   1673  HA  ALA A 106      -5.693   6.979   5.976  1.00 97.03           H  
ATOM   1674  C   ALA A 106      -4.211   8.421   6.435  1.00 97.03           C  
ATOM   1675  CB  ALA A 106      -5.986   8.595   4.611  1.00 97.03           C  
ATOM   1676  HB1 ALA A 106      -5.424   8.040   3.860  1.00 97.03           H  
ATOM   1677  HB2 ALA A 106      -7.051   8.462   4.418  1.00 97.03           H  
ATOM   1678  HB3 ALA A 106      -5.718   9.650   4.550  1.00 97.03           H  
ATOM   1679  O   ALA A 106      -3.999   9.386   7.164  1.00 97.03           O  
ATOM   1680  N   TYR A 107      -3.249   7.629   5.980  1.00 96.32           N  
ATOM   1681  H   TYR A 107      -3.501   6.869   5.365  1.00 96.32           H  
ATOM   1682  CA  TYR A 107      -1.842   7.749   6.350  1.00 96.32           C  
ATOM   1683  HA  TYR A 107      -1.614   8.782   6.613  1.00 96.32           H  
ATOM   1684  C   TYR A 107      -0.953   7.343   5.173  1.00 96.32           C  
ATOM   1685  CB  TYR A 107      -1.583   6.867   7.575  1.00 96.32           C  
ATOM   1686  HB2 TYR A 107      -1.874   5.842   7.345  1.00 96.32           H  
ATOM   1687  HB3 TYR A 107      -2.217   7.205   8.395  1.00 96.32           H  
ATOM   1688  O   TYR A 107      -1.294   6.431   4.420  1.00 96.32           O  
ATOM   1689  CG  TYR A 107      -0.143   6.874   8.043  1.00 96.32           C  
ATOM   1690  CD1 TYR A 107       0.705   5.807   7.692  1.00 96.32           C  
ATOM   1691  HD1 TYR A 107       0.335   4.992   7.087  1.00 96.32           H  
ATOM   1692  CD2 TYR A 107       0.344   7.931   8.837  1.00 96.32           C  
ATOM   1693  HD2 TYR A 107      -0.300   8.746   9.132  1.00 96.32           H  
ATOM   1694  CE1 TYR A 107       2.043   5.798   8.128  1.00 96.32           C  
ATOM   1695  HE1 TYR A 107       2.710   4.986   7.879  1.00 96.32           H  
ATOM   1696  CE2 TYR A 107       1.683   7.918   9.275  1.00 96.32           C  
ATOM   1697  HE2 TYR A 107       2.066   8.710   9.901  1.00 96.32           H  
ATOM   1698  OH  TYR A 107       3.840   6.865   9.287  1.00 96.32           O  
ATOM   1699  HH  TYR A 107       4.050   7.577   9.895  1.00 96.32           H  
ATOM   1700  CZ  TYR A 107       2.539   6.863   8.906  1.00 96.32           C  
ATOM   1701  N   GLU A 108       0.186   8.007   5.013  1.00 95.43           N  
ATOM   1702  H   GLU A 108       0.459   8.658   5.735  1.00 95.43           H  
ATOM   1703  CA  GLU A 108       1.229   7.637   4.054  1.00 95.43           C  
ATOM   1704  HA  GLU A 108       0.903   6.801   3.436  1.00 95.43           H  
ATOM   1705  C   GLU A 108       2.467   7.202   4.832  1.00 95.43           C  
ATOM   1706  CB  GLU A 108       1.525   8.827   3.128  1.00 95.43           C  
ATOM   1707  HB2 GLU A 108       0.605   9.068   2.594  1.00 95.43           H  
ATOM   1708  HB3 GLU A 108       1.808   9.687   3.735  1.00 95.43           H  
ATOM   1709  O   GLU A 108       3.005   7.986   5.612  1.00 95.43           O  
ATOM   1710  CG  GLU A 108       2.617   8.558   2.082  1.00 95.43           C  
ATOM   1711  HG2 GLU A 108       3.558   8.327   2.582  1.00 95.43           H  
ATOM   1712  HG3 GLU A 108       2.324   7.689   1.492  1.00 95.43           H  
ATOM   1713  CD  GLU A 108       2.823   9.772   1.159  1.00 95.43           C  
ATOM   1714  OE1 GLU A 108       2.836   9.579  -0.079  1.00 95.43           O  
ATOM   1715  OE2 GLU A 108       2.942  10.907   1.682  1.00 95.43           O  
ATOM   1716  N   ASP A 109       2.931   5.974   4.601  1.00 91.35           N  
ATOM   1717  H   ASP A 109       2.462   5.389   3.925  1.00 91.35           H  
ATOM   1718  CA  ASP A 109       4.130   5.445   5.250  1.00 91.35           C  
ATOM   1719  HA  ASP A 109       4.130   5.750   6.297  1.00 91.35           H  
ATOM   1720  C   ASP A 109       5.396   6.040   4.627  1.00 91.35           C  
ATOM   1721  CB  ASP A 109       4.106   3.915   5.236  1.00 91.35           C  
ATOM   1722  HB2 ASP A 109       3.251   3.588   5.827  1.00 91.35           H  
ATOM   1723  HB3 ASP A 109       3.991   3.559   4.212  1.00 91.35           H  
ATOM   1724  O   ASP A 109       6.045   5.452   3.759  1.00 91.35           O  
ATOM   1725  CG  ASP A 109       5.364   3.304   5.853  1.00 91.35           C  
ATOM   1726  OD1 ASP A 109       6.082   3.998   6.600  1.00 91.35           O  
ATOM   1727  OD2 ASP A 109       5.616   2.114   5.567  1.00 91.35           O  
ATOM   1728  N   LYS A 110       5.717   7.260   5.059  1.00 88.47           N  
ATOM   1729  H   LYS A 110       5.064   7.689   5.699  1.00 88.47           H  
ATOM   1730  CA  LYS A 110       6.917   8.002   4.651  1.00 88.47           C  
ATOM   1731  HA  LYS A 110       7.053   7.901   3.575  1.00 88.47           H  
ATOM   1732  C   LYS A 110       8.192   7.465   5.300  1.00 88.47           C  
ATOM   1733  CB  LYS A 110       6.740   9.481   5.015  1.00 88.47           C  
ATOM   1734  HB2 LYS A 110       6.519   9.559   6.080  1.00 88.47           H  
ATOM   1735  HB3 LYS A 110       7.673  10.010   4.820  1.00 88.47           H  
ATOM   1736  O   LYS A 110       9.282   7.763   4.812  1.00 88.47           O  
ATOM   1737  CG  LYS A 110       5.624  10.146   4.204  1.00 88.47           C  
ATOM   1738  HG2 LYS A 110       5.887  10.142   3.146  1.00 88.47           H  
ATOM   1739  HG3 LYS A 110       4.691   9.599   4.339  1.00 88.47           H  
ATOM   1740  CD  LYS A 110       5.418  11.583   4.683  1.00 88.47           C  
ATOM   1741  HD2 LYS A 110       5.186  11.566   5.748  1.00 88.47           H  
ATOM   1742  HD3 LYS A 110       6.324  12.166   4.514  1.00 88.47           H  
ATOM   1743  CE  LYS A 110       4.246  12.183   3.912  1.00 88.47           C  
ATOM   1744  HE2 LYS A 110       3.421  11.471   3.939  1.00 88.47           H  
ATOM   1745  HE3 LYS A 110       4.516  12.292   2.862  1.00 88.47           H  
ATOM   1746  NZ  LYS A 110       3.812  13.469   4.497  1.00 88.47           N  
ATOM   1747  HZ1 LYS A 110       3.013  13.811   3.983  1.00 88.47           H  
ATOM   1748  HZ2 LYS A 110       3.527  13.315   5.454  1.00 88.47           H  
ATOM   1749  HZ3 LYS A 110       4.563  14.145   4.481  1.00 88.47           H  
ATOM   1750  N   LEU A 111       8.055   6.723   6.398  1.00 85.38           N  
ATOM   1751  H   LEU A 111       7.122   6.469   6.689  1.00 85.38           H  
ATOM   1752  CA  LEU A 111       9.160   6.190   7.191  1.00 85.38           C  
ATOM   1753  HA  LEU A 111      10.044   6.807   7.031  1.00 85.38           H  
ATOM   1754  C   LEU A 111       9.575   4.775   6.746  1.00 85.38           C  
ATOM   1755  CB  LEU A 111       8.777   6.279   8.679  1.00 85.38           C  
ATOM   1756  HB2 LEU A 111       7.855   5.716   8.825  1.00 85.38           H  
ATOM   1757  HB3 LEU A 111       9.560   5.810   9.274  1.00 85.38           H  
ATOM   1758  O   LEU A 111      10.630   4.299   7.164  1.00 85.38           O  
ATOM   1759  CG  LEU A 111       8.531   7.703   9.216  1.00 85.38           C  
ATOM   1760  HG  LEU A 111       7.690   8.148   8.684  1.00 85.38           H  
ATOM   1761  CD1 LEU A 111       8.176   7.641  10.699  1.00 85.38           C  
ATOM   1762 HD11 LEU A 111       7.312   6.991  10.842  1.00 85.38           H  
ATOM   1763 HD12 LEU A 111       7.917   8.633  11.070  1.00 85.38           H  
ATOM   1764 HD13 LEU A 111       9.003   7.230  11.278  1.00 85.38           H  
ATOM   1765  CD2 LEU A 111       9.747   8.621   9.051  1.00 85.38           C  
ATOM   1766 HD21 LEU A 111       9.543   9.576   9.536  1.00 85.38           H  
ATOM   1767 HD22 LEU A 111       9.939   8.800   7.993  1.00 85.38           H  
ATOM   1768 HD23 LEU A 111      10.617   8.159   9.517  1.00 85.38           H  
ATOM   1769  N   ASP A 112       8.814   4.153   5.836  1.00 80.03           N  
ATOM   1770  H   ASP A 112       7.881   4.517   5.706  1.00 80.03           H  
ATOM   1771  CA  ASP A 112       9.067   2.813   5.284  1.00 80.03           C  
ATOM   1772  HA  ASP A 112       8.198   2.553   4.679  1.00 80.03           H  
ATOM   1773  C   ASP A 112       9.120   1.751   6.403  1.00 80.03           C  
ATOM   1774  CB  ASP A 112      10.275   2.891   4.332  1.00 80.03           C  
ATOM   1775  HB2 ASP A 112      11.180   3.041   4.921  1.00 80.03           H  
ATOM   1776  HB3 ASP A 112      10.152   3.770   3.699  1.00 80.03           H  
ATOM   1777  O   ASP A 112       9.992   0.870   6.436  1.00 80.03           O  
ATOM   1778  CG  ASP A 112      10.508   1.702   3.398  1.00 80.03           C  
ATOM   1779  OD1 ASP A 112       9.683   0.779   3.260  1.00 80.03           O  
ATOM   1780  OD2 ASP A 112      11.628   1.654   2.827  1.00 80.03           O  
ATOM   1781  N   GLU A 113       8.182   1.898   7.347  1.00 78.28           N  
ATOM   1782  H   GLU A 113       7.529   2.656   7.211  1.00 78.28           H  
ATOM   1783  CA  GLU A 113       7.964   1.045   8.522  1.00 78.28           C  
ATOM   1784  HA  GLU A 113       8.919   0.748   8.955  1.00 78.28           H  
ATOM   1785  C   GLU A 113       7.173  -0.216   8.168  1.00 78.28           C  
ATOM   1786  CB  GLU A 113       7.148   1.822   9.566  1.00 78.28           C  
ATOM   1787  HB2 GLU A 113       6.892   1.151  10.386  1.00 78.28           H  
ATOM   1788  HB3 GLU A 113       6.224   2.155   9.093  1.00 78.28           H  
ATOM   1789  O   GLU A 113       7.297  -1.263   8.813  1.00 78.28           O  
ATOM   1790  CG  GLU A 113       7.901   3.024  10.144  1.00 78.28           C  
ATOM   1791  HG2 GLU A 113       8.779   2.653  10.674  1.00 78.28           H  
ATOM   1792  HG3 GLU A 113       8.253   3.650   9.324  1.00 78.28           H  
ATOM   1793  CD  GLU A 113       7.028   3.857  11.095  1.00 78.28           C  
ATOM   1794  OE1 GLU A 113       7.613   4.411  12.051  1.00 78.28           O  
ATOM   1795  OE2 GLU A 113       5.794   3.911  10.876  1.00 78.28           O  
ATOM   1796  N   THR A 114       6.340  -0.127   7.132  1.00 80.66           N  
ATOM   1797  H   THR A 114       6.303   0.749   6.632  1.00 80.66           H  
ATOM   1798  CA  THR A 114       5.478  -1.218   6.698  1.00 80.66           C  
ATOM   1799  HA  THR A 114       5.252  -1.824   7.575  1.00 80.66           H  
ATOM   1800  C   THR A 114       6.183  -2.115   5.695  1.00 80.66           C  
ATOM   1801  CB  THR A 114       4.131  -0.731   6.154  1.00 80.66           C  
ATOM   1802  HB  THR A 114       3.529  -1.602   5.894  1.00 80.66           H  
ATOM   1803  O   THR A 114       6.893  -1.681   4.789  1.00 80.66           O  
ATOM   1804  CG2 THR A 114       3.376   0.059   7.209  1.00 80.66           C  
ATOM   1805 HG21 THR A 114       3.885   1.002   7.409  1.00 80.66           H  
ATOM   1806 HG22 THR A 114       2.362   0.265   6.867  1.00 80.66           H  
ATOM   1807 HG23 THR A 114       3.324  -0.524   8.129  1.00 80.66           H  
ATOM   1808  OG1 THR A 114       4.256   0.058   4.998  1.00 80.66           O  
ATOM   1809  HG1 THR A 114       4.803   0.811   5.233  1.00 80.66           H  
ATOM   1810  N   ARG A 115       5.941  -3.424   5.804  1.00 75.35           N  
ATOM   1811  H   ARG A 115       5.251  -3.720   6.478  1.00 75.35           H  
ATOM   1812  CA  ARG A 115       6.335  -4.342   4.738  1.00 75.35           C  
ATOM   1813  HA  ARG A 115       7.370  -4.115   4.480  1.00 75.35           H  
ATOM   1814  C   ARG A 115       5.449  -4.090   3.523  1.00 75.35           C  
ATOM   1815  CB  ARG A 115       6.241  -5.802   5.174  1.00 75.35           C  
ATOM   1816  HB2 ARG A 115       6.414  -6.431   4.301  1.00 75.35           H  
ATOM   1817  HB3 ARG A 115       5.244  -6.010   5.561  1.00 75.35           H  
ATOM   1818  O   ARG A 115       4.236  -3.950   3.683  1.00 75.35           O  
ATOM   1819  CG  ARG A 115       7.294  -6.124   6.236  1.00 75.35           C  
ATOM   1820  HG2 ARG A 115       7.031  -5.631   7.172  1.00 75.35           H  
ATOM   1821  HG3 ARG A 115       8.272  -5.772   5.908  1.00 75.35           H  
ATOM   1822  CD  ARG A 115       7.351  -7.636   6.445  1.00 75.35           C  
ATOM   1823  HD2 ARG A 115       6.353  -7.988   6.706  1.00 75.35           H  
ATOM   1824  HD3 ARG A 115       7.660  -8.110   5.513  1.00 75.35           H  
ATOM   1825  NE  ARG A 115       8.298  -7.989   7.513  1.00 75.35           N  
ATOM   1826  HE  ARG A 115       8.769  -7.224   7.974  1.00 75.35           H  
ATOM   1827  NH1 ARG A 115       7.923 -10.254   7.504  1.00 75.35           N  
ATOM   1828 HH11 ARG A 115       7.199 -10.122   6.814  1.00 75.35           H  
ATOM   1829 HH12 ARG A 115       8.122 -11.168   7.886  1.00 75.35           H  
ATOM   1830  NH2 ARG A 115       9.411  -9.381   8.925  1.00 75.35           N  
ATOM   1831 HH21 ARG A 115       9.569 -10.296   9.322  1.00 75.35           H  
ATOM   1832 HH22 ARG A 115       9.847  -8.584   9.365  1.00 75.35           H  
ATOM   1833  CZ  ARG A 115       8.540  -9.203   7.972  1.00 75.35           C  
ATOM   1834  N   PRO A 116       6.001  -4.113   2.304  1.00 73.59           N  
ATOM   1835  CA  PRO A 116       5.202  -3.963   1.104  1.00 73.59           C  
ATOM   1836  HA  PRO A 116       4.813  -2.946   1.072  1.00 73.59           H  
ATOM   1837  C   PRO A 116       4.049  -4.956   1.020  1.00 73.59           C  
ATOM   1838  CB  PRO A 116       6.183  -4.139  -0.038  1.00 73.59           C  
ATOM   1839  HB2 PRO A 116       5.808  -3.651  -0.938  1.00 73.59           H  
ATOM   1840  HB3 PRO A 116       6.373  -5.198  -0.213  1.00 73.59           H  
ATOM   1841  O   PRO A 116       4.229  -6.164   1.192  1.00 73.59           O  
ATOM   1842  CG  PRO A 116       7.419  -3.464   0.560  1.00 73.59           C  
ATOM   1843  HG2 PRO A 116       8.347  -3.681   0.032  1.00 73.59           H  
ATOM   1844  HG3 PRO A 116       7.269  -2.385   0.599  1.00 73.59           H  
ATOM   1845  CD  PRO A 116       7.414  -4.032   1.972  1.00 73.59           C  
ATOM   1846  HD2 PRO A 116       7.951  -3.351   2.632  1.00 73.59           H  
ATOM   1847  HD3 PRO A 116       7.860  -5.026   1.985  1.00 73.59           H  
ATOM   1848  N   PHE A 117       2.863  -4.437   0.719  1.00 77.11           N  
ATOM   1849  H   PHE A 117       2.748  -3.434   0.718  1.00 77.11           H  
ATOM   1850  CA  PHE A 117       1.683  -5.248   0.507  1.00 77.11           C  
ATOM   1851  HA  PHE A 117       1.529  -5.855   1.399  1.00 77.11           H  
ATOM   1852  C   PHE A 117       1.898  -6.174  -0.686  1.00 77.11           C  
ATOM   1853  CB  PHE A 117       0.451  -4.361   0.320  1.00 77.11           C  
ATOM   1854  HB2 PHE A 117       0.572  -3.746  -0.572  1.00 77.11           H  
ATOM   1855  HB3 PHE A 117       0.367  -3.697   1.181  1.00 77.11           H  
ATOM   1856  O   PHE A 117       2.337  -5.758  -1.765  1.00 77.11           O  
ATOM   1857  CG  PHE A 117      -0.830  -5.156   0.221  1.00 77.11           C  
ATOM   1858  CD1 PHE A 117      -1.350  -5.516  -1.033  1.00 77.11           C  
ATOM   1859  HD1 PHE A 117      -0.841  -5.208  -1.934  1.00 77.11           H  
ATOM   1860  CD2 PHE A 117      -1.471  -5.594   1.393  1.00 77.11           C  
ATOM   1861  HD2 PHE A 117      -1.068  -5.336   2.362  1.00 77.11           H  
ATOM   1862  CE1 PHE A 117      -2.507  -6.308  -1.117  1.00 77.11           C  
ATOM   1863  HE1 PHE A 117      -2.893  -6.600  -2.082  1.00 77.11           H  
ATOM   1864  CE2 PHE A 117      -2.627  -6.385   1.314  1.00 77.11           C  
ATOM   1865  HE2 PHE A 117      -3.115  -6.725   2.215  1.00 77.11           H  
ATOM   1866  CZ  PHE A 117      -3.133  -6.755   0.058  1.00 77.11           C  
ATOM   1867  HZ  PHE A 117      -3.998  -7.399  -0.001  1.00 77.11           H  
ATOM   1868  N   ASN A 118       1.569  -7.448  -0.492  1.00 71.97           N  
ATOM   1869  H   ASN A 118       1.166  -7.726   0.392  1.00 71.97           H  
ATOM   1870  CA  ASN A 118       1.633  -8.405  -1.573  1.00 71.97           C  
ATOM   1871  HA  ASN A 118       2.532  -8.205  -2.155  1.00 71.97           H  
ATOM   1872  C   ASN A 118       0.423  -8.232  -2.490  1.00 71.97           C  
ATOM   1873  CB  ASN A 118       1.750  -9.825  -1.026  1.00 71.97           C  
ATOM   1874  HB2 ASN A 118       0.821 -10.115  -0.535  1.00 71.97           H  
ATOM   1875  HB3 ASN A 118       2.564  -9.883  -0.304  1.00 71.97           H  
ATOM   1876  O   ASN A 118      -0.671  -8.717  -2.209  1.00 71.97           O  
ATOM   1877  CG  ASN A 118       2.026 -10.790  -2.158  1.00 71.97           C  
ATOM   1878  ND2 ASN A 118       2.201 -12.036  -1.843  1.00 71.97           N  
ATOM   1879 HD21 ASN A 118       2.286 -12.675  -2.621  1.00 71.97           H  
ATOM   1880 HD22 ASN A 118       2.189 -12.348  -0.883  1.00 71.97           H  
ATOM   1881  OD1 ASN A 118       2.144 -10.447  -3.325  1.00 71.97           O  
ATOM   1882  N   TRP A 119       0.642  -7.566  -3.618  1.00 73.27           N  
ATOM   1883  H   TRP A 119       1.536  -7.109  -3.731  1.00 73.27           H  
ATOM   1884  CA  TRP A 119      -0.384  -7.367  -4.634  1.00 73.27           C  
ATOM   1885  HA  TRP A 119      -1.309  -7.099  -4.122  1.00 73.27           H  
ATOM   1886  C   TRP A 119      -0.709  -8.630  -5.430  1.00 73.27           C  
ATOM   1887  CB  TRP A 119      -0.000  -6.187  -5.533  1.00 73.27           C  
ATOM   1888  HB2 TRP A 119       0.967  -6.381  -5.996  1.00 73.27           H  
ATOM   1889  HB3 TRP A 119      -0.737  -6.085  -6.330  1.00 73.27           H  
ATOM   1890  O   TRP A 119      -1.510  -8.531  -6.349  1.00 73.27           O  
ATOM   1891  CG  TRP A 119       0.044  -4.889  -4.797  1.00 73.27           C  
ATOM   1892  CD1 TRP A 119       1.155  -4.281  -4.327  1.00 73.27           C  
ATOM   1893  HD1 TRP A 119       2.160  -4.663  -4.432  1.00 73.27           H  
ATOM   1894  CD2 TRP A 119      -1.082  -4.107  -4.299  1.00 73.27           C  
ATOM   1895  CE2 TRP A 119      -0.566  -3.014  -3.540  1.00 73.27           C  
ATOM   1896  CE3 TRP A 119      -2.484  -4.257  -4.342  1.00 73.27           C  
ATOM   1897  HE3 TRP A 119      -2.906  -5.098  -4.872  1.00 73.27           H  
ATOM   1898  NE1 TRP A 119       0.799  -3.171  -3.588  1.00 73.27           N  
ATOM   1899  HE1 TRP A 119       1.449  -2.680  -2.991  1.00 73.27           H  
ATOM   1900  CH2 TRP A 119      -2.782  -2.292  -2.920  1.00 73.27           C  
ATOM   1901  HH2 TRP A 119      -3.435  -1.639  -2.360  1.00 73.27           H  
ATOM   1902  CZ2 TRP A 119      -1.393  -2.101  -2.877  1.00 73.27           C  
ATOM   1903  HZ2 TRP A 119      -0.971  -1.304  -2.283  1.00 73.27           H  
ATOM   1904  CZ3 TRP A 119      -3.322  -3.362  -3.650  1.00 73.27           C  
ATOM   1905  HZ3 TRP A 119      -4.391  -3.516  -3.629  1.00 73.27           H  
ATOM   1906  N   LEU A 120      -0.146  -9.794  -5.090  1.00 66.20           N  
ATOM   1907  H   LEU A 120       0.494  -9.808  -4.308  1.00 66.20           H  
ATOM   1908  CA  LEU A 120      -0.490 -11.094  -5.659  1.00 66.20           C  
ATOM   1909  HA  LEU A 120      -1.217 -10.952  -6.459  1.00 66.20           H  
ATOM   1910  C   LEU A 120      -1.125 -12.015  -4.611  1.00 66.20           C  
ATOM   1911  CB  LEU A 120       0.749 -11.762  -6.262  1.00 66.20           C  
ATOM   1912  HB2 LEU A 120       0.440 -12.722  -6.675  1.00 66.20           H  
ATOM   1913  HB3 LEU A 120       1.458 -11.961  -5.459  1.00 66.20           H  
ATOM   1914  O   LEU A 120      -0.662 -12.122  -3.475  1.00 66.20           O  
ATOM   1915  CG  LEU A 120       1.463 -10.960  -7.359  1.00 66.20           C  
ATOM   1916  HG  LEU A 120       1.840 -10.021  -6.953  1.00 66.20           H  
ATOM   1917  CD1 LEU A 120       2.652 -11.789  -7.831  1.00 66.20           C  
ATOM   1918 HD11 LEU A 120       3.101 -11.313  -8.703  1.00 66.20           H  
ATOM   1919 HD12 LEU A 120       2.318 -12.781  -8.135  1.00 66.20           H  
ATOM   1920 HD13 LEU A 120       3.384 -11.882  -7.028  1.00 66.20           H  
ATOM   1921  CD2 LEU A 120       0.572 -10.652  -8.563  1.00 66.20           C  
ATOM   1922 HD21 LEU A 120       0.126 -11.569  -8.948  1.00 66.20           H  
ATOM   1923 HD22 LEU A 120      -0.217  -9.959  -8.271  1.00 66.20           H  
ATOM   1924 HD23 LEU A 120       1.156 -10.185  -9.355  1.00 66.20           H  
ATOM   1925  N   ASN A 121      -2.193 -12.700  -5.007  1.00 63.93           N  
ATOM   1926  H   ASN A 121      -2.510 -12.571  -5.958  1.00 63.93           H  
ATOM   1927  CA  ASN A 121      -2.830 -13.733  -4.214  1.00 63.93           C  
ATOM   1928  HA  ASN A 121      -2.865 -13.381  -3.183  1.00 63.93           H  
ATOM   1929  C   ASN A 121      -1.957 -15.003  -4.219  1.00 63.93           C  
ATOM   1930  CB  ASN A 121      -4.294 -13.922  -4.690  1.00 63.93           C  
ATOM   1931  HB2 ASN A 121      -4.767 -12.943  -4.780  1.00 63.93           H  
ATOM   1932  HB3 ASN A 121      -4.844 -14.478  -3.931  1.00 63.93           H  
ATOM   1933  O   ASN A 121      -0.915 -15.078  -4.875  1.00 63.93           O  
ATOM   1934  CG  ASN A 121      -4.484 -14.652  -6.013  1.00 63.93           C  
ATOM   1935  ND2 ASN A 121      -5.701 -14.731  -6.502  1.00 63.93           N  
ATOM   1936 HD21 ASN A 121      -6.470 -14.241  -6.069  1.00 63.93           H  
ATOM   1937 HD22 ASN A 121      -5.839 -15.163  -7.405  1.00 63.93           H  
ATOM   1938  OD1 ASN A 121      -3.561 -15.212  -6.577  1.00 63.93           O  
ATOM   1939  N   GLN A 122      -2.390 -16.032  -3.492  1.00 59.47           N  
ATOM   1940  H   GLN A 122      -3.261 -15.942  -2.989  1.00 59.47           H  
ATOM   1941  CA  GLN A 122      -1.663 -17.305  -3.404  1.00 59.47           C  
ATOM   1942  HA  GLN A 122      -0.656 -17.113  -3.034  1.00 59.47           H  
ATOM   1943  C   GLN A 122      -1.506 -18.014  -4.764  1.00 59.47           C  
ATOM   1944  CB  GLN A 122      -2.383 -18.222  -2.407  1.00 59.47           C  
ATOM   1945  HB2 GLN A 122      -3.404 -18.389  -2.748  1.00 59.47           H  
ATOM   1946  HB3 GLN A 122      -1.869 -19.183  -2.384  1.00 59.47           H  
ATOM   1947  O   GLN A 122      -0.570 -18.786  -4.941  1.00 59.47           O  
ATOM   1948  CG  GLN A 122      -2.405 -17.645  -0.980  1.00 59.47           C  
ATOM   1949  HG2 GLN A 122      -2.905 -16.676  -0.977  1.00 59.47           H  
ATOM   1950  HG3 GLN A 122      -1.380 -17.503  -0.636  1.00 59.47           H  
ATOM   1951  CD  GLN A 122      -3.130 -18.548   0.011  1.00 59.47           C  
ATOM   1952  NE2 GLN A 122      -3.249 -18.144   1.256  1.00 59.47           N  
ATOM   1953 HE21 GLN A 122      -2.894 -17.247   1.554  1.00 59.47           H  
ATOM   1954 HE22 GLN A 122      -3.760 -18.773   1.859  1.00 59.47           H  
ATOM   1955  OE1 GLN A 122      -3.615 -19.619  -0.298  1.00 59.47           O  
ATOM   1956  N   ASN A 123      -2.367 -17.703  -5.738  1.00 58.25           N  
ATOM   1957  H   ASN A 123      -3.057 -16.988  -5.556  1.00 58.25           H  
ATOM   1958  CA  ASN A 123      -2.325 -18.235  -7.103  1.00 58.25           C  
ATOM   1959  HA  ASN A 123      -1.874 -19.227  -7.073  1.00 58.25           H  
ATOM   1960  C   ASN A 123      -1.465 -17.376  -8.056  1.00 58.25           C  
ATOM   1961  CB  ASN A 123      -3.769 -18.377  -7.621  1.00 58.25           C  
ATOM   1962  HB2 ASN A 123      -4.227 -17.391  -7.700  1.00 58.25           H  
ATOM   1963  HB3 ASN A 123      -3.756 -18.815  -8.619  1.00 58.25           H  
ATOM   1964  O   ASN A 123      -1.468 -17.609  -9.273  1.00 58.25           O  
ATOM   1965  CG  ASN A 123      -4.652 -19.257  -6.758  1.00 58.25           C  
ATOM   1966  ND2 ASN A 123      -5.944 -19.036  -6.801  1.00 58.25           N  
ATOM   1967 HD21 ASN A 123      -6.319 -18.318  -7.405  1.00 58.25           H  
ATOM   1968 HD22 ASN A 123      -6.525 -19.638  -6.235  1.00 58.25           H  
ATOM   1969  OD1 ASN A 123      -4.208 -20.146  -6.055  1.00 58.25           O  
ATOM   1970  N   GLY A 124      -0.775 -16.356  -7.528  1.00 56.45           N  
ATOM   1971  H   GLY A 124      -0.850 -16.196  -6.533  1.00 56.45           H  
ATOM   1972  CA  GLY A 124       0.017 -15.399  -8.299  1.00 56.45           C  
ATOM   1973  HA2 GLY A 124       0.630 -14.821  -7.607  1.00 56.45           H  
ATOM   1974  HA3 GLY A 124       0.679 -15.937  -8.977  1.00 56.45           H  
ATOM   1975  C   GLY A 124      -0.822 -14.419  -9.122  1.00 56.45           C  
ATOM   1976  O   GLY A 124      -0.321 -13.853 -10.086  1.00 56.45           O  
ATOM   1977  N   GLU A 125      -2.103 -14.246  -8.802  1.00 61.45           N  
ATOM   1978  H   GLU A 125      -2.464 -14.714  -7.983  1.00 61.45           H  
ATOM   1979  CA  GLU A 125      -3.008 -13.329  -9.503  1.00 61.45           C  
ATOM   1980  HA  GLU A 125      -2.595 -13.131 -10.492  1.00 61.45           H  
ATOM   1981  C   GLU A 125      -3.142 -12.019  -8.725  1.00 61.45           C  
ATOM   1982  CB  GLU A 125      -4.401 -13.933  -9.692  1.00 61.45           C  
ATOM   1983  HB2 GLU A 125      -4.981 -13.285 -10.349  1.00 61.45           H  
ATOM   1984  HB3 GLU A 125      -4.899 -13.949  -8.722  1.00 61.45           H  
ATOM   1985  O   GLU A 125      -3.095 -12.046  -7.496  1.00 61.45           O  
ATOM   1986  CG  GLU A 125      -4.369 -15.341 -10.292  1.00 61.45           C  
ATOM   1987  HG2 GLU A 125      -4.010 -15.272 -11.319  1.00 61.45           H  
ATOM   1988  HG3 GLU A 125      -3.671 -15.974  -9.744  1.00 61.45           H  
ATOM   1989  CD  GLU A 125      -5.725 -16.037 -10.249  1.00 61.45           C  
ATOM   1990  OE1 GLU A 125      -5.934 -16.837 -11.189  1.00 61.45           O  
ATOM   1991  OE2 GLU A 125      -6.449 -15.865  -9.239  1.00 61.45           O  
ATOM   1992  N   PRO A 126      -3.344 -10.865  -9.375  1.00 63.98           N  
ATOM   1993  CA  PRO A 126      -3.337  -9.607  -8.644  1.00 63.98           C  
ATOM   1994  HA  PRO A 126      -2.391  -9.596  -8.102  1.00 63.98           H  
ATOM   1995  C   PRO A 126      -4.508  -9.468  -7.646  1.00 63.98           C  
ATOM   1996  CB  PRO A 126      -3.284  -8.500  -9.698  1.00 63.98           C  
ATOM   1997  HB2 PRO A 126      -2.592  -7.710  -9.406  1.00 63.98           H  
ATOM   1998  HB3 PRO A 126      -4.280  -8.082  -9.847  1.00 63.98           H  
ATOM   1999  O   PRO A 126      -5.668  -9.541  -8.042  1.00 63.98           O  
ATOM   2000  CG  PRO A 126      -2.811  -9.210 -10.970  1.00 63.98           C  
ATOM   2001  HG2 PRO A 126      -3.201  -8.736 -11.870  1.00 63.98           H  
ATOM   2002  HG3 PRO A 126      -1.721  -9.229 -10.990  1.00 63.98           H  
ATOM   2003  CD  PRO A 126      -3.332 -10.633 -10.809  1.00 63.98           C  
ATOM   2004  HD2 PRO A 126      -4.349 -10.704 -11.195  1.00 63.98           H  
ATOM   2005  HD3 PRO A 126      -2.670 -11.312 -11.347  1.00 63.98           H  
ATOM   2006  N   VAL A 127      -4.219  -9.193  -6.364  1.00 63.75           N  
ATOM   2007  H   VAL A 127      -3.236  -9.132  -6.138  1.00 63.75           H  
ATOM   2008  CA  VAL A 127      -5.196  -9.035  -5.250  1.00 63.75           C  
ATOM   2009  HA  VAL A 127      -5.835  -9.917  -5.222  1.00 63.75           H  
ATOM   2010  C   VAL A 127      -6.117  -7.825  -5.445  1.00 63.75           C  
ATOM   2011  CB  VAL A 127      -4.469  -8.913  -3.885  1.00 63.75           C  
ATOM   2012  HB  VAL A 127      -3.819  -8.038  -3.911  1.00 63.75           H  
ATOM   2013  O   VAL A 127      -7.201  -7.758  -4.877  1.00 63.75           O  
ATOM   2014  CG1 VAL A 127      -5.398  -8.791  -2.670  1.00 63.75           C  
ATOM   2015 HG11 VAL A 127      -4.820  -8.829  -1.747  1.00 63.75           H  
ATOM   2016 HG12 VAL A 127      -6.128  -9.600  -2.673  1.00 63.75           H  
ATOM   2017 HG13 VAL A 127      -5.924  -7.837  -2.695  1.00 63.75           H  
ATOM   2018  CG2 VAL A 127      -3.608 -10.140  -3.615  1.00 63.75           C  
ATOM   2019 HG21 VAL A 127      -2.870 -10.211  -4.414  1.00 63.75           H  
ATOM   2020 HG22 VAL A 127      -3.072 -10.030  -2.673  1.00 63.75           H  
ATOM   2021 HG23 VAL A 127      -4.226 -11.037  -3.584  1.00 63.75           H  
ATOM   2022  N   ALA A 128      -5.701  -6.874  -6.277  1.00 59.42           N  
ATOM   2023  H   ALA A 128      -4.801  -7.012  -6.714  1.00 59.42           H  
ATOM   2024  CA  ALA A 128      -6.429  -5.645  -6.574  1.00 59.42           C  
ATOM   2025  HA  ALA A 128      -7.461  -5.746  -6.240  1.00 59.42           H  
ATOM   2026  C   ALA A 128      -6.488  -5.374  -8.081  1.00 59.42           C  
ATOM   2027  CB  ALA A 128      -5.788  -4.508  -5.780  1.00 59.42           C  
ATOM   2028  HB1 ALA A 128      -5.878  -4.727  -4.716  1.00 59.42           H  
ATOM   2029  HB2 ALA A 128      -4.741  -4.404  -6.064  1.00 59.42           H  
ATOM   2030  HB3 ALA A 128      -6.292  -3.566  -5.995  1.00 59.42           H  
ATOM   2031  O   ALA A 128      -6.415  -4.223  -8.529  1.00 59.42           O  
ATOM   2032  N   TYR A 129      -6.604  -6.430  -8.896  1.00 64.07           N  
ATOM   2033  H   TYR A 129      -6.672  -7.358  -8.502  1.00 64.07           H  
ATOM   2034  CA  TYR A 129      -7.051  -6.210 -10.262  1.00 64.07           C  
ATOM   2035  HA  TYR A 129      -6.410  -5.450 -10.710  1.00 64.07           H  
ATOM   2036  C   TYR A 129      -8.476  -5.666 -10.182  1.00 64.07           C  
ATOM   2037  CB  TYR A 129      -6.964  -7.471 -11.135  1.00 64.07           C  
ATOM   2038  HB2 TYR A 129      -5.955  -7.880 -11.088  1.00 64.07           H  
ATOM   2039  HB3 TYR A 129      -7.641  -8.228 -10.742  1.00 64.07           H  
ATOM   2040  O   TYR A 129      -9.406  -6.383  -9.830  1.00 64.07           O  
ATOM   2041  CG  TYR A 129      -7.269  -7.209 -12.601  1.00 64.07           C  
ATOM   2042  CD1 TYR A 129      -8.331  -7.873 -13.240  1.00 64.07           C  
ATOM   2043  HD1 TYR A 129      -8.926  -8.584 -12.686  1.00 64.07           H  
ATOM   2044  CD2 TYR A 129      -6.480  -6.300 -13.332  1.00 64.07           C  
ATOM   2045  HD2 TYR A 129      -5.662  -5.800 -12.835  1.00 64.07           H  
ATOM   2046  CE1 TYR A 129      -8.612  -7.620 -14.597  1.00 64.07           C  
ATOM   2047  HE1 TYR A 129      -9.418  -8.139 -15.094  1.00 64.07           H  
ATOM   2048  CE2 TYR A 129      -6.764  -6.034 -14.686  1.00 64.07           C  
ATOM   2049  HE2 TYR A 129      -6.175  -5.315 -15.236  1.00 64.07           H  
ATOM   2050  OH  TYR A 129      -8.129  -6.424 -16.618  1.00 64.07           O  
ATOM   2051  HH  TYR A 129      -7.530  -5.765 -16.976  1.00 64.07           H  
ATOM   2052  CZ  TYR A 129      -7.836  -6.695 -15.319  1.00 64.07           C  
ATOM   2053  N   ILE A 130      -8.631  -4.380 -10.484  1.00 66.33           N  
ATOM   2054  H   ILE A 130      -7.799  -3.812 -10.540  1.00 66.33           H  
ATOM   2055  CA  ILE A 130      -9.929  -3.784 -10.781  1.00 66.33           C  
ATOM   2056  HA  ILE A 130     -10.725  -4.386 -10.343  1.00 66.33           H  
ATOM   2057  C   ILE A 130     -10.028  -3.813 -12.295  1.00 66.33           C  
ATOM   2058  CB  ILE A 130     -10.076  -2.363 -10.211  1.00 66.33           C  
ATOM   2059  HB  ILE A 130      -9.361  -1.703 -10.701  1.00 66.33           H  
ATOM   2060  O   ILE A 130      -9.446  -2.924 -12.947  1.00 66.33           O  
ATOM   2061  CG1 ILE A 130      -9.747  -2.391  -8.711  1.00 66.33           C  
ATOM   2062 HG12 ILE A 130      -8.737  -2.767  -8.552  1.00 66.33           H  
ATOM   2063 HG13 ILE A 130     -10.448  -3.046  -8.193  1.00 66.33           H  
ATOM   2064  CG2 ILE A 130     -11.500  -1.826 -10.467  1.00 66.33           C  
ATOM   2065 HG21 ILE A 130     -11.580  -0.787 -10.146  1.00 66.33           H  
ATOM   2066 HG22 ILE A 130     -11.748  -1.868 -11.527  1.00 66.33           H  
ATOM   2067 HG23 ILE A 130     -12.225  -2.415  -9.905  1.00 66.33           H  
ATOM   2068  CD1 ILE A 130      -9.798  -1.007  -8.099  1.00 66.33           C  
ATOM   2069 HD11 ILE A 130      -9.268  -1.015  -7.147  1.00 66.33           H  
ATOM   2070 HD12 ILE A 130     -10.842  -0.743  -7.931  1.00 66.33           H  
ATOM   2071 HD13 ILE A 130      -9.316  -0.288  -8.762  1.00 66.33           H  
ATOM   2072  N   PRO A 131     -10.678  -4.839 -12.871  1.00 63.38           N  
ATOM   2073  CA  PRO A 131     -11.040  -4.792 -14.261  1.00 63.38           C  
ATOM   2074  HA  PRO A 131     -10.138  -4.889 -14.866  1.00 63.38           H  
ATOM   2075  C   PRO A 131     -11.746  -3.479 -14.567  1.00 63.38           C  
ATOM   2076  CB  PRO A 131     -11.959  -5.976 -14.508  1.00 63.38           C  
ATOM   2077  HB2 PRO A 131     -11.665  -6.467 -15.435  1.00 63.38           H  
ATOM   2078  HB3 PRO A 131     -12.996  -5.642 -14.531  1.00 63.38           H  
ATOM   2079  O   PRO A 131     -12.514  -2.961 -13.757  1.00 63.38           O  
ATOM   2080  CG  PRO A 131     -11.786  -6.926 -13.338  1.00 63.38           C  
ATOM   2081  HG2 PRO A 131     -12.752  -7.325 -13.029  1.00 63.38           H  
ATOM   2082  HG3 PRO A 131     -11.137  -7.756 -13.616  1.00 63.38           H  
ATOM   2083  CD  PRO A 131     -11.123  -6.083 -12.258  1.00 63.38           C  
ATOM   2084  HD2 PRO A 131     -10.264  -6.655 -11.909  1.00 63.38           H  
ATOM   2085  HD3 PRO A 131     -11.807  -5.882 -11.434  1.00 63.38           H  
ATOM   2086  N   ASP A 132     -11.513  -2.948 -15.762  1.00 66.86           N  
ATOM   2087  H   ASP A 132     -10.830  -3.393 -16.358  1.00 66.86           H  
ATOM   2088  CA  ASP A 132     -12.070  -1.660 -16.187  1.00 66.86           C  
ATOM   2089  HA  ASP A 132     -11.700  -0.884 -15.517  1.00 66.86           H  
ATOM   2090  C   ASP A 132     -13.611  -1.598 -16.128  1.00 66.86           C  
ATOM   2091  CB  ASP A 132     -11.589  -1.360 -17.617  1.00 66.86           C  
ATOM   2092  HB2 ASP A 132     -11.749  -2.239 -18.242  1.00 66.86           H  
ATOM   2093  HB3 ASP A 132     -12.197  -0.553 -18.026  1.00 66.86           H  
ATOM   2094  O   ASP A 132     -14.175  -0.510 -16.240  1.00 66.86           O  
ATOM   2095  CG  ASP A 132     -10.127  -0.912 -17.728  1.00 66.86           C  
ATOM   2096  OD1 ASP A 132      -9.501  -0.566 -16.702  1.00 66.86           O  
ATOM   2097  OD2 ASP A 132      -9.646  -0.817 -18.880  1.00 66.86           O  
ATOM   2098  N   TYR A 133     -14.285  -2.739 -15.954  1.00 68.19           N  
ATOM   2099  H   TYR A 133     -13.743  -3.582 -15.827  1.00 68.19           H  
ATOM   2100  CA  TYR A 133     -15.732  -2.865 -15.800  1.00 68.19           C  
ATOM   2101  HA  TYR A 133     -16.200  -2.000 -16.268  1.00 68.19           H  
ATOM   2102  C   TYR A 133     -16.232  -2.846 -14.339  1.00 68.19           C  
ATOM   2103  CB  TYR A 133     -16.209  -4.094 -16.589  1.00 68.19           C  
ATOM   2104  HB2 TYR A 133     -16.090  -3.876 -17.651  1.00 68.19           H  
ATOM   2105  HB3 TYR A 133     -17.277  -4.228 -16.419  1.00 68.19           H  
ATOM   2106  O   TYR A 133     -17.427  -2.674 -14.136  1.00 68.19           O  
ATOM   2107  CG  TYR A 133     -15.494  -5.404 -16.297  1.00 68.19           C  
ATOM   2108  CD1 TYR A 133     -14.354  -5.779 -17.038  1.00 68.19           C  
ATOM   2109  HD1 TYR A 133     -13.975  -5.120 -17.805  1.00 68.19           H  
ATOM   2110  CD2 TYR A 133     -16.023  -6.291 -15.346  1.00 68.19           C  
ATOM   2111  HD2 TYR A 133     -16.928  -6.038 -14.814  1.00 68.19           H  
ATOM   2112  CE1 TYR A 133     -13.722  -7.017 -16.798  1.00 68.19           C  
ATOM   2113  HE1 TYR A 133     -12.845  -7.299 -17.361  1.00 68.19           H  
ATOM   2114  CE2 TYR A 133     -15.398  -7.531 -15.121  1.00 68.19           C  
ATOM   2115  HE2 TYR A 133     -15.829  -8.261 -14.453  1.00 68.19           H  
ATOM   2116  OH  TYR A 133     -13.576  -9.033 -15.484  1.00 68.19           O  
ATOM   2117  HH  TYR A 133     -12.782  -9.182 -16.002  1.00 68.19           H  
ATOM   2118  CZ  TYR A 133     -14.218  -7.877 -15.795  1.00 68.19           C  
ATOM   2119  N   TYR A 134     -15.363  -2.916 -13.321  1.00 73.81           N  
ATOM   2120  H   TYR A 134     -14.384  -3.055 -13.527  1.00 73.81           H  
ATOM   2121  CA  TYR A 134     -15.740  -2.775 -11.897  1.00 73.81           C  
ATOM   2122  HA  TYR A 134     -16.805  -2.982 -11.790  1.00 73.81           H  
ATOM   2123  C   TYR A 134     -15.559  -1.348 -11.363  1.00 73.81           C  
ATOM   2124  CB  TYR A 134     -14.997  -3.791 -11.020  1.00 73.81           C  
ATOM   2125  HB2 TYR A 134     -15.305  -3.654  -9.983  1.00 73.81           H  
ATOM   2126  HB3 TYR A 134     -13.930  -3.577 -11.083  1.00 73.81           H  
ATOM   2127  O   TYR A 134     -15.355  -1.136 -10.169  1.00 73.81           O  
ATOM   2128  CG  TYR A 134     -15.206  -5.253 -11.340  1.00 73.81           C  
ATOM   2129  CD1 TYR A 134     -16.361  -5.717 -12.000  1.00 73.81           C  
ATOM   2130  HD1 TYR A 134     -17.157  -5.040 -12.273  1.00 73.81           H  
ATOM   2131  CD2 TYR A 134     -14.251  -6.173 -10.883  1.00 73.81           C  
ATOM   2132  HD2 TYR A 134     -13.446  -5.836 -10.247  1.00 73.81           H  
ATOM   2133  CE1 TYR A 134     -16.495  -7.085 -12.292  1.00 73.81           C  
ATOM   2134  HE1 TYR A 134     -17.375  -7.463 -12.792  1.00 73.81           H  
ATOM   2135  CE2 TYR A 134     -14.380  -7.539 -11.177  1.00 73.81           C  
ATOM   2136  HE2 TYR A 134     -13.662  -8.255 -10.807  1.00 73.81           H  
ATOM   2137  OH  TYR A 134     -15.595  -9.303 -12.234  1.00 73.81           O  
ATOM   2138  HH  TYR A 134     -15.400  -9.809 -11.442  1.00 73.81           H  
ATOM   2139  CZ  TYR A 134     -15.478  -7.988 -11.929  1.00 73.81           C  
ATOM   2140  N   LYS A 135     -15.630  -0.336 -12.235  1.00 81.89           N  
ATOM   2141  H   LYS A 135     -15.837  -0.566 -13.197  1.00 81.89           H  
ATOM   2142  CA  LYS A 135     -15.422   1.073 -11.855  1.00 81.89           C  
ATOM   2143  HA  LYS A 135     -14.445   1.167 -11.381  1.00 81.89           H  
ATOM   2144  C   LYS A 135     -16.418   1.591 -10.821  1.00 81.89           C  
ATOM   2145  CB  LYS A 135     -15.474   1.966 -13.095  1.00 81.89           C  
ATOM   2146  HB2 LYS A 135     -16.344   1.703 -13.698  1.00 81.89           H  
ATOM   2147  HB3 LYS A 135     -15.571   3.007 -12.787  1.00 81.89           H  
ATOM   2148  O   LYS A 135     -16.110   2.568 -10.152  1.00 81.89           O  
ATOM   2149  CG  LYS A 135     -14.192   1.828 -13.914  1.00 81.89           C  
ATOM   2150  HG2 LYS A 135     -14.023   0.780 -14.160  1.00 81.89           H  
ATOM   2151  HG3 LYS A 135     -13.348   2.187 -13.325  1.00 81.89           H  
ATOM   2152  CD  LYS A 135     -14.318   2.664 -15.187  1.00 81.89           C  
ATOM   2153  HD2 LYS A 135     -14.447   3.711 -14.912  1.00 81.89           H  
ATOM   2154  HD3 LYS A 135     -15.188   2.327 -15.751  1.00 81.89           H  
ATOM   2155  CE  LYS A 135     -13.063   2.498 -16.038  1.00 81.89           C  
ATOM   2156  HE2 LYS A 135     -12.195   2.769 -15.436  1.00 81.89           H  
ATOM   2157  HE3 LYS A 135     -12.970   1.446 -16.311  1.00 81.89           H  
ATOM   2158  NZ  LYS A 135     -13.147   3.342 -17.248  1.00 81.89           N  
ATOM   2159  HZ1 LYS A 135     -13.966   3.078 -17.777  1.00 81.89           H  
ATOM   2160  HZ2 LYS A 135     -12.327   3.211 -17.823  1.00 81.89           H  
ATOM   2161  HZ3 LYS A 135     -13.231   4.314 -16.984  1.00 81.89           H  
ATOM   2162  N   GLU A 136     -17.570   0.947 -10.680  1.00 86.35           N  
ATOM   2163  H   GLU A 136     -17.767   0.179 -11.306  1.00 86.35           H  
ATOM   2164  CA  GLU A 136     -18.597   1.283  -9.686  1.00 86.35           C  
ATOM   2165  HA  GLU A 136     -18.556   2.352  -9.477  1.00 86.35           H  
ATOM   2166  C   GLU A 136     -18.369   0.586  -8.329  1.00 86.35           C  
ATOM   2167  CB  GLU A 136     -19.986   0.995 -10.276  1.00 86.35           C  
ATOM   2168  HB2 GLU A 136     -20.048  -0.058 -10.554  1.00 86.35           H  
ATOM   2169  HB3 GLU A 136     -20.740   1.207  -9.518  1.00 86.35           H  
ATOM   2170  O   GLU A 136     -19.159   0.743  -7.402  1.00 86.35           O  
ATOM   2171  CG  GLU A 136     -20.256   1.877 -11.510  1.00 86.35           C  
ATOM   2172  HG2 GLU A 136     -19.498   1.676 -12.267  1.00 86.35           H  
ATOM   2173  HG3 GLU A 136     -20.161   2.922 -11.216  1.00 86.35           H  
ATOM   2174  CD  GLU A 136     -21.639   1.659 -12.140  1.00 86.35           C  
ATOM   2175  OE1 GLU A 136     -21.816   2.159 -13.274  1.00 86.35           O  
ATOM   2176  OE2 GLU A 136     -22.491   1.002 -11.504  1.00 86.35           O  
ATOM   2177  N   GLY A 137     -17.265  -0.157  -8.178  1.00 86.03           N  
ATOM   2178  H   GLY A 137     -16.615  -0.236  -8.947  1.00 86.03           H  
ATOM   2179  CA  GLY A 137     -16.923  -0.861  -6.943  1.00 86.03           C  
ATOM   2180  HA2 GLY A 137     -15.869  -1.137  -6.988  1.00 86.03           H  
ATOM   2181  HA3 GLY A 137     -17.071  -0.200  -6.089  1.00 86.03           H  
ATOM   2182  C   GLY A 137     -17.731  -2.137  -6.721  1.00 86.03           C  
ATOM   2183  O   GLY A 137     -17.828  -2.606  -5.588  1.00 86.03           O  
ATOM   2184  N   TYR A 138     -18.314  -2.704  -7.780  1.00 87.15           N  
ATOM   2185  H   TYR A 138     -18.197  -2.271  -8.685  1.00 87.15           H  
ATOM   2186  CA  TYR A 138     -19.105  -3.929  -7.720  1.00 87.15           C  
ATOM   2187  HA  TYR A 138     -18.947  -4.406  -6.753  1.00 87.15           H  
ATOM   2188  C   TYR A 138     -18.676  -4.926  -8.794  1.00 87.15           C  
ATOM   2189  CB  TYR A 138     -20.597  -3.599  -7.838  1.00 87.15           C  
ATOM   2190  HB2 TYR A 138     -20.842  -3.356  -8.872  1.00 87.15           H  
ATOM   2191  HB3 TYR A 138     -20.814  -2.717  -7.235  1.00 87.15           H  
ATOM   2192  O   TYR A 138     -18.587  -4.587  -9.975  1.00 87.15           O  
ATOM   2193  CG  TYR A 138     -21.480  -4.726  -7.348  1.00 87.15           C  
ATOM   2194  CD1 TYR A 138     -22.108  -5.612  -8.248  1.00 87.15           C  
ATOM   2195  HD1 TYR A 138     -21.956  -5.494  -9.310  1.00 87.15           H  
ATOM   2196  CD2 TYR A 138     -21.640  -4.893  -5.962  1.00 87.15           C  
ATOM   2197  HD2 TYR A 138     -21.140  -4.218  -5.283  1.00 87.15           H  
ATOM   2198  CE1 TYR A 138     -22.927  -6.652  -7.756  1.00 87.15           C  
ATOM   2199  HE1 TYR A 138     -23.418  -7.338  -8.429  1.00 87.15           H  
ATOM   2200  CE2 TYR A 138     -22.448  -5.929  -5.470  1.00 87.15           C  
ATOM   2201  HE2 TYR A 138     -22.584  -6.071  -4.408  1.00 87.15           H  
ATOM   2202  OH  TYR A 138     -23.913  -7.731  -5.820  1.00 87.15           O  
ATOM   2203  HH  TYR A 138     -24.326  -8.334  -6.443  1.00 87.15           H  
ATOM   2204  CZ  TYR A 138     -23.103  -6.793  -6.362  1.00 87.15           C  
ATOM   2205  N   ASP A 139     -18.443  -6.162  -8.368  1.00 83.02           N  
ATOM   2206  H   ASP A 139     -18.567  -6.365  -7.386  1.00 83.02           H  
ATOM   2207  CA  ASP A 139     -18.215  -7.310  -9.225  1.00 83.02           C  
ATOM   2208  HA  ASP A 139     -17.802  -6.964 -10.173  1.00 83.02           H  
ATOM   2209  C   ASP A 139     -19.552  -8.006  -9.508  1.00 83.02           C  
ATOM   2210  CB  ASP A 139     -17.172  -8.238  -8.582  1.00 83.02           C  
ATOM   2211  HB2 ASP A 139     -17.563  -8.642  -7.648  1.00 83.02           H  
ATOM   2212  HB3 ASP A 139     -16.277  -7.658  -8.356  1.00 83.02           H  
ATOM   2213  O   ASP A 139     -20.102  -8.710  -8.657  1.00 83.02           O  
ATOM   2214  CG  ASP A 139     -16.792  -9.395  -9.505  1.00 83.02           C  
ATOM   2215  OD1 ASP A 139     -17.632  -9.825 -10.321  1.00 83.02           O  
ATOM   2216  OD2 ASP A 139     -15.635  -9.864  -9.458  1.00 83.02           O  
ATOM   2217  N   LEU A 140     -20.079  -7.809 -10.720  1.00 81.25           N  
ATOM   2218  H   LEU A 140     -19.583  -7.195 -11.350  1.00 81.25           H  
ATOM   2219  CA  LEU A 140     -21.319  -8.447 -11.175  1.00 81.25           C  
ATOM   2220  HA  LEU A 140     -22.089  -8.309 -10.417  1.00 81.25           H  
ATOM   2221  C   LEU A 140     -21.179  -9.962 -11.377  1.00 81.25           C  
ATOM   2222  CB  LEU A 140     -21.769  -7.805 -12.501  1.00 81.25           C  
ATOM   2223  HB2 LEU A 140     -22.544  -8.429 -12.946  1.00 81.25           H  
ATOM   2224  HB3 LEU A 140     -20.920  -7.803 -13.185  1.00 81.25           H  
ATOM   2225  O   LEU A 140     -22.174 -10.671 -11.263  1.00 81.25           O  
ATOM   2226  CG  LEU A 140     -22.323  -6.376 -12.379  1.00 81.25           C  
ATOM   2227  HG  LEU A 140     -21.617  -5.752 -11.832  1.00 81.25           H  
ATOM   2228  CD1 LEU A 140     -22.514  -5.787 -13.778  1.00 81.25           C  
ATOM   2229 HD11 LEU A 140     -21.554  -5.749 -14.293  1.00 81.25           H  
ATOM   2230 HD12 LEU A 140     -23.214  -6.394 -14.351  1.00 81.25           H  
ATOM   2231 HD13 LEU A 140     -22.899  -4.770 -13.695  1.00 81.25           H  
ATOM   2232  CD2 LEU A 140     -23.682  -6.344 -11.674  1.00 81.25           C  
ATOM   2233 HD21 LEU A 140     -24.038  -5.316 -11.613  1.00 81.25           H  
ATOM   2234 HD22 LEU A 140     -23.593  -6.735 -10.661  1.00 81.25           H  
ATOM   2235 HD23 LEU A 140     -24.406  -6.946 -12.223  1.00 81.25           H  
ATOM   2236  N   ALA A 141     -19.981 -10.458 -11.693  1.00 79.58           N  
ATOM   2237  H   ALA A 141     -19.164  -9.882 -11.555  1.00 79.58           H  
ATOM   2238  CA  ALA A 141     -19.753 -11.877 -11.946  1.00 79.58           C  
ATOM   2239  HA  ALA A 141     -20.559 -12.260 -12.572  1.00 79.58           H  
ATOM   2240  C   ALA A 141     -19.769 -12.686 -10.642  1.00 79.58           C  
ATOM   2241  CB  ALA A 141     -18.430 -12.040 -12.706  1.00 79.58           C  
ATOM   2242  HB1 ALA A 141     -18.456 -11.461 -13.629  1.00 79.58           H  
ATOM   2243  HB2 ALA A 141     -17.596 -11.700 -12.092  1.00 79.58           H  
ATOM   2244  HB3 ALA A 141     -18.279 -13.092 -12.946  1.00 79.58           H  
ATOM   2245  O   ALA A 141     -20.310 -13.790 -10.611  1.00 79.58           O  
ATOM   2246  N   HIS A 142     -19.226 -12.118  -9.563  1.00 82.56           N  
ATOM   2247  H   HIS A 142     -18.724 -11.253  -9.700  1.00 82.56           H  
ATOM   2248  CA  HIS A 142     -19.175 -12.757  -8.245  1.00 82.56           C  
ATOM   2249  HA  HIS A 142     -19.396 -13.817  -8.364  1.00 82.56           H  
ATOM   2250  C   HIS A 142     -20.226 -12.225  -7.263  1.00 82.56           C  
ATOM   2251  CB  HIS A 142     -17.747 -12.664  -7.694  1.00 82.56           C  
ATOM   2252  HB2 HIS A 142     -17.695 -13.183  -6.737  1.00 82.56           H  
ATOM   2253  HB3 HIS A 142     -17.494 -11.618  -7.524  1.00 82.56           H  
ATOM   2254  O   HIS A 142     -20.334 -12.741  -6.153  1.00 82.56           O  
ATOM   2255  CG  HIS A 142     -16.734 -13.274  -8.630  1.00 82.56           C  
ATOM   2256  CD2 HIS A 142     -16.530 -14.604  -8.881  1.00 82.56           C  
ATOM   2257  HD2 HIS A 142     -17.060 -15.423  -8.418  1.00 82.56           H  
ATOM   2258  ND1 HIS A 142     -15.882 -12.581  -9.451  1.00 82.56           N  
ATOM   2259  HD1 HIS A 142     -15.783 -11.576  -9.482  1.00 82.56           H  
ATOM   2260  CE1 HIS A 142     -15.177 -13.460 -10.172  1.00 82.56           C  
ATOM   2261  HE1 HIS A 142     -14.417 -13.197 -10.893  1.00 82.56           H  
ATOM   2262  NE2 HIS A 142     -15.537 -14.715  -9.863  1.00 82.56           N  
ATOM   2263  N   ASN A 143     -21.023 -11.229  -7.666  1.00 85.56           N  
ATOM   2264  H   ASN A 143     -20.830 -10.820  -8.569  1.00 85.56           H  
ATOM   2265  CA  ASN A 143     -22.049 -10.580  -6.848  1.00 85.56           C  
ATOM   2266  HA  ASN A 143     -22.388  -9.709  -7.409  1.00 85.56           H  
ATOM   2267  C   ASN A 143     -21.484 -10.033  -5.521  1.00 85.56           C  
ATOM   2268  CB  ASN A 143     -23.244 -11.537  -6.704  1.00 85.56           C  
ATOM   2269  HB2 ASN A 143     -22.978 -12.352  -6.030  1.00 85.56           H  
ATOM   2270  HB3 ASN A 143     -23.487 -11.967  -7.676  1.00 85.56           H  
ATOM   2271  O   ASN A 143     -22.031 -10.268  -4.441  1.00 85.56           O  
ATOM   2272  CG  ASN A 143     -24.487 -10.836  -6.201  1.00 85.56           C  
ATOM   2273  ND2 ASN A 143     -25.061 -11.279  -5.111  1.00 85.56           N  
ATOM   2274 HD21 ASN A 143     -25.854 -10.753  -4.773  1.00 85.56           H  
ATOM   2275 HD22 ASN A 143     -24.585 -11.982  -4.563  1.00 85.56           H  
ATOM   2276  OD1 ASN A 143     -24.968  -9.885  -6.798  1.00 85.56           O  
ATOM   2277  N   GLN A 144     -20.345  -9.344  -5.602  1.00 87.03           N  
ATOM   2278  H   GLN A 144     -19.979  -9.145  -6.523  1.00 87.03           H  
ATOM   2279  CA  GLN A 144     -19.589  -8.870  -4.443  1.00 87.03           C  
ATOM   2280  HA  GLN A 144     -20.235  -8.888  -3.565  1.00 87.03           H  
ATOM   2281  C   GLN A 144     -19.130  -7.424  -4.623  1.00 87.03           C  
ATOM   2282  CB  GLN A 144     -18.393  -9.798  -4.171  1.00 87.03           C  
ATOM   2283  HB2 GLN A 144     -17.871 -10.003  -5.106  1.00 87.03           H  
ATOM   2284  HB3 GLN A 144     -17.700  -9.300  -3.493  1.00 87.03           H  
ATOM   2285  O   GLN A 144     -18.823  -6.970  -5.721  1.00 87.03           O  
ATOM   2286  CG  GLN A 144     -18.837 -11.116  -3.519  1.00 87.03           C  
ATOM   2287  HG2 GLN A 144     -19.581 -11.611  -4.143  1.00 87.03           H  
ATOM   2288  HG3 GLN A 144     -19.309 -10.895  -2.561  1.00 87.03           H  
ATOM   2289  CD  GLN A 144     -17.696 -12.095  -3.272  1.00 87.03           C  
ATOM   2290  NE2 GLN A 144     -17.984 -13.254  -2.725  1.00 87.03           N  
ATOM   2291 HE21 GLN A 144     -17.202 -13.883  -2.611  1.00 87.03           H  
ATOM   2292 HE22 GLN A 144     -18.946 -13.525  -2.585  1.00 87.03           H  
ATOM   2293  OE1 GLN A 144     -16.532 -11.845  -3.531  1.00 87.03           O  
ATOM   2294  N   ARG A 145     -19.054  -6.687  -3.514  1.00 88.17           N  
ATOM   2295  H   ARG A 145     -19.233  -7.151  -2.635  1.00 88.17           H  
ATOM   2296  CA  ARG A 145     -18.451  -5.351  -3.484  1.00 88.17           C  
ATOM   2297  HA  ARG A 145     -18.779  -4.779  -4.353  1.00 88.17           H  
ATOM   2298  C   ARG A 145     -16.934  -5.475  -3.568  1.00 88.17           C  
ATOM   2299  CB  ARG A 145     -18.863  -4.614  -2.206  1.00 88.17           C  
ATOM   2300  HB2 ARG A 145     -18.638  -5.241  -1.343  1.00 88.17           H  
ATOM   2301  HB3 ARG A 145     -18.273  -3.702  -2.118  1.00 88.17           H  
ATOM   2302  O   ARG A 145     -16.348  -6.305  -2.879  1.00 88.17           O  
ATOM   2303  CG  ARG A 145     -20.352  -4.248  -2.204  1.00 88.17           C  
ATOM   2304  HG2 ARG A 145     -20.953  -5.149  -2.324  1.00 88.17           H  
ATOM   2305  HG3 ARG A 145     -20.561  -3.564  -3.027  1.00 88.17           H  
ATOM   2306  CD  ARG A 145     -20.718  -3.575  -0.880  1.00 88.17           C  
ATOM   2307  HD2 ARG A 145     -20.407  -4.225  -0.062  1.00 88.17           H  
ATOM   2308  HD3 ARG A 145     -20.175  -2.634  -0.801  1.00 88.17           H  
ATOM   2309  NE  ARG A 145     -22.168  -3.333  -0.780  1.00 88.17           N  
ATOM   2310  HE  ARG A 145     -22.723  -3.548  -1.596  1.00 88.17           H  
ATOM   2311  NH1 ARG A 145     -22.166  -2.504   1.364  1.00 88.17           N  
ATOM   2312 HH11 ARG A 145     -21.156  -2.535   1.374  1.00 88.17           H  
ATOM   2313 HH12 ARG A 145     -22.644  -2.132   2.172  1.00 88.17           H  
ATOM   2314  NH2 ARG A 145     -24.103  -2.778   0.283  1.00 88.17           N  
ATOM   2315 HH21 ARG A 145     -24.579  -2.455   1.114  1.00 88.17           H  
ATOM   2316 HH22 ARG A 145     -24.630  -3.064  -0.529  1.00 88.17           H  
ATOM   2317  CZ  ARG A 145     -22.803  -2.874   0.285  1.00 88.17           C  
ATOM   2318  N   TYR A 146     -16.300  -4.608  -4.347  1.00 88.21           N  
ATOM   2319  H   TYR A 146     -16.844  -3.930  -4.861  1.00 88.21           H  
ATOM   2320  CA  TYR A 146     -14.851  -4.477  -4.344  1.00 88.21           C  
ATOM   2321  HA  TYR A 146     -14.407  -5.472  -4.310  1.00 88.21           H  
ATOM   2322  C   TYR A 146     -14.416  -3.716  -3.088  1.00 88.21           C  
ATOM   2323  CB  TYR A 146     -14.371  -3.807  -5.634  1.00 88.21           C  
ATOM   2324  HB2 TYR A 146     -14.666  -4.417  -6.488  1.00 88.21           H  
ATOM   2325  HB3 TYR A 146     -14.847  -2.831  -5.734  1.00 88.21           H  
ATOM   2326  O   TYR A 146     -14.555  -2.494  -3.001  1.00 88.21           O  
ATOM   2327  CG  TYR A 146     -12.867  -3.641  -5.645  1.00 88.21           C  
ATOM   2328  CD1 TYR A 146     -12.304  -2.379  -5.386  1.00 88.21           C  
ATOM   2329  HD1 TYR A 146     -12.952  -1.526  -5.250  1.00 88.21           H  
ATOM   2330  CD2 TYR A 146     -12.036  -4.764  -5.822  1.00 88.21           C  
ATOM   2331  HD2 TYR A 146     -12.467  -5.737  -6.006  1.00 88.21           H  
ATOM   2332  CE1 TYR A 146     -10.910  -2.239  -5.274  1.00 88.21           C  
ATOM   2333  HE1 TYR A 146     -10.482  -1.272  -5.052  1.00 88.21           H  
ATOM   2334  CE2 TYR A 146     -10.639  -4.624  -5.737  1.00 88.21           C  
ATOM   2335  HE2 TYR A 146      -9.992  -5.481  -5.861  1.00 88.21           H  
ATOM   2336  OH  TYR A 146      -8.731  -3.220  -5.387  1.00 88.21           O  
ATOM   2337  HH  TYR A 146      -8.485  -2.321  -5.156  1.00 88.21           H  
ATOM   2338  CZ  TYR A 146     -10.076  -3.363  -5.457  1.00 88.21           C  
ATOM   2339  N   ILE A 147     -13.924  -4.455  -2.097  1.00 89.59           N  
ATOM   2340  H   ILE A 147     -13.846  -5.452  -2.240  1.00 89.59           H  
ATOM   2341  CA  ILE A 147     -13.358  -3.905  -0.865  1.00 89.59           C  
ATOM   2342  HA  ILE A 147     -13.772  -2.911  -0.700  1.00 89.59           H  
ATOM   2343  C   ILE A 147     -11.852  -3.768  -1.074  1.00 89.59           C  
ATOM   2344  CB  ILE A 147     -13.724  -4.775   0.362  1.00 89.59           C  
ATOM   2345  HB  ILE A 147     -13.264  -5.755   0.238  1.00 89.59           H  
ATOM   2346  O   ILE A 147     -11.199  -4.709  -1.524  1.00 89.59           O  
ATOM   2347  CG1 ILE A 147     -15.258  -4.959   0.471  1.00 89.59           C  
ATOM   2348 HG12 ILE A 147     -15.733  -3.988   0.609  1.00 89.59           H  
ATOM   2349 HG13 ILE A 147     -15.638  -5.392  -0.454  1.00 89.59           H  
ATOM   2350  CG2 ILE A 147     -13.191  -4.142   1.661  1.00 89.59           C  
ATOM   2351 HG21 ILE A 147     -13.665  -3.177   1.838  1.00 89.59           H  
ATOM   2352 HG22 ILE A 147     -12.112  -3.995   1.596  1.00 89.59           H  
ATOM   2353 HG23 ILE A 147     -13.366  -4.802   2.510  1.00 89.59           H  
ATOM   2354  CD1 ILE A 147     -15.707  -5.885   1.606  1.00 89.59           C  
ATOM   2355 HD11 ILE A 147     -15.159  -6.826   1.557  1.00 89.59           H  
ATOM   2356 HD12 ILE A 147     -16.772  -6.092   1.498  1.00 89.59           H  
ATOM   2357 HD13 ILE A 147     -15.545  -5.413   2.575  1.00 89.59           H  
ATOM   2358  N   VAL A 148     -11.298  -2.598  -0.756  1.00 91.05           N  
ATOM   2359  H   VAL A 148     -11.879  -1.890  -0.330  1.00 91.05           H  
ATOM   2360  CA  VAL A 148      -9.843  -2.402  -0.775  1.00 91.05           C  
ATOM   2361  HA  VAL A 148      -9.497  -2.579  -1.793  1.00 91.05           H  
ATOM   2362  C   VAL A 148      -9.194  -3.421   0.179  1.00 91.05           C  
ATOM   2363  CB  VAL A 148      -9.481  -0.961  -0.380  1.00 91.05           C  
ATOM   2364  HB  VAL A 148      -9.824  -0.767   0.636  1.00 91.05           H  
ATOM   2365  O   VAL A 148      -9.752  -3.663   1.245  1.00 91.05           O  
ATOM   2366  CG1 VAL A 148      -7.974  -0.733  -0.446  1.00 91.05           C  
ATOM   2367 HG11 VAL A 148      -7.609  -0.873  -1.464  1.00 91.05           H  
ATOM   2368 HG12 VAL A 148      -7.450  -1.418   0.221  1.00 91.05           H  
ATOM   2369 HG13 VAL A 148      -7.738   0.276  -0.110  1.00 91.05           H  
ATOM   2370  CG2 VAL A 148     -10.135   0.061  -1.320  1.00 91.05           C  
ATOM   2371 HG21 VAL A 148      -9.941  -0.204  -2.360  1.00 91.05           H  
ATOM   2372 HG22 VAL A 148      -9.742   1.057  -1.118  1.00 91.05           H  
ATOM   2373 HG23 VAL A 148     -11.209   0.082  -1.139  1.00 91.05           H  
ATOM   2374  N   PRO A 149      -8.050  -4.046  -0.144  1.00 89.43           N  
ATOM   2375  CA  PRO A 149      -7.452  -5.049   0.736  1.00 89.43           C  
ATOM   2376  HA  PRO A 149      -8.172  -5.855   0.878  1.00 89.43           H  
ATOM   2377  C   PRO A 149      -7.048  -4.479   2.101  1.00 89.43           C  
ATOM   2378  CB  PRO A 149      -6.240  -5.588  -0.020  1.00 89.43           C  
ATOM   2379  HB2 PRO A 149      -6.113  -6.656   0.158  1.00 89.43           H  
ATOM   2380  HB3 PRO A 149      -5.346  -5.034   0.263  1.00 89.43           H  
ATOM   2381  O   PRO A 149      -6.544  -3.361   2.180  1.00 89.43           O  
ATOM   2382  CG  PRO A 149      -6.565  -5.297  -1.483  1.00 89.43           C  
ATOM   2383  HG2 PRO A 149      -7.223  -6.073  -1.875  1.00 89.43           H  
ATOM   2384  HG3 PRO A 149      -5.664  -5.208  -2.090  1.00 89.43           H  
ATOM   2385  CD  PRO A 149      -7.333  -3.984  -1.408  1.00 89.43           C  
ATOM   2386  HD2 PRO A 149      -6.633  -3.149  -1.392  1.00 89.43           H  
ATOM   2387  HD3 PRO A 149      -8.004  -3.912  -2.264  1.00 89.43           H  
ATOM   2388  N   THR A 150      -7.227  -5.248   3.175  1.00 91.40           N  
ATOM   2389  H   THR A 150      -7.628  -6.170   3.073  1.00 91.40           H  
ATOM   2390  CA  THR A 150      -6.720  -4.899   4.511  1.00 91.40           C  
ATOM   2391  HA  THR A 150      -6.840  -3.827   4.665  1.00 91.40           H  
ATOM   2392  C   THR A 150      -5.232  -5.216   4.633  1.00 91.40           C  
ATOM   2393  CB  THR A 150      -7.505  -5.600   5.629  1.00 91.40           C  
ATOM   2394  HB  THR A 150      -6.977  -5.484   6.576  1.00 91.40           H  
ATOM   2395  O   THR A 150      -4.761  -6.247   4.156  1.00 91.40           O  
ATOM   2396  CG2 THR A 150      -8.903  -5.003   5.775  1.00 91.40           C  
ATOM   2397 HG21 THR A 150      -9.434  -5.526   6.571  1.00 91.40           H  
ATOM   2398 HG22 THR A 150      -9.456  -5.109   4.842  1.00 91.40           H  
ATOM   2399 HG23 THR A 150      -8.819  -3.949   6.042  1.00 91.40           H  
ATOM   2400  OG1 THR A 150      -7.673  -6.971   5.349  1.00 91.40           O  
ATOM   2401  HG1 THR A 150      -6.934  -7.444   5.738  1.00 91.40           H  
ATOM   2402  N   TYR A 151      -4.484  -4.333   5.290  1.00 89.31           N  
ATOM   2403  H   TYR A 151      -4.928  -3.510   5.671  1.00 89.31           H  
ATOM   2404  CA  TYR A 151      -3.086  -4.547   5.625  1.00 89.31           C  
ATOM   2405  HA  TYR A 151      -2.599  -5.037   4.782  1.00 89.31           H  
ATOM   2406  C   TYR A 151      -2.958  -5.428   6.863  1.00 89.31           C  
ATOM   2407  CB  TYR A 151      -2.379  -3.216   5.886  1.00 89.31           C  
ATOM   2408  HB2 TYR A 151      -2.799  -2.768   6.787  1.00 89.31           H  
ATOM   2409  HB3 TYR A 151      -2.597  -2.505   5.089  1.00 89.31           H  
ATOM   2410  O   TYR A 151      -3.485  -5.110   7.936  1.00 89.31           O  
ATOM   2411  CG  TYR A 151      -0.875  -3.362   6.053  1.00 89.31           C  
ATOM   2412  CD1 TYR A 151      -0.292  -3.002   7.278  1.00 89.31           C  
ATOM   2413  HD1 TYR A 151      -0.899  -2.555   8.051  1.00 89.31           H  
ATOM   2414  CD2 TYR A 151      -0.060  -3.866   5.017  1.00 89.31           C  
ATOM   2415  HD2 TYR A 151      -0.492  -4.103   4.056  1.00 89.31           H  
ATOM   2416  CE1 TYR A 151       1.080  -3.193   7.500  1.00 89.31           C  
ATOM   2417  HE1 TYR A 151       1.517  -2.901   8.444  1.00 89.31           H  
ATOM   2418  CE2 TYR A 151       1.319  -4.067   5.236  1.00 89.31           C  
ATOM   2419  HE2 TYR A 151       1.948  -4.479   4.460  1.00 89.31           H  
ATOM   2420  OH  TYR A 151       3.194  -3.995   6.778  1.00 89.31           O  
ATOM   2421  HH  TYR A 151       3.363  -3.762   7.694  1.00 89.31           H  
ATOM   2422  CZ  TYR A 151       1.887  -3.751   6.492  1.00 89.31           C  
ATOM   2423  N   THR A 152      -2.181  -6.493   6.727  1.00 84.17           N  
ATOM   2424  H   THR A 152      -1.798  -6.702   5.816  1.00 84.17           H  
ATOM   2425  CA  THR A 152      -1.757  -7.326   7.846  1.00 84.17           C  
ATOM   2426  HA  THR A 152      -2.352  -7.095   8.729  1.00 84.17           H  
ATOM   2427  C   THR A 152      -0.293  -7.019   8.138  1.00 84.17           C  
ATOM   2428  CB  THR A 152      -1.961  -8.808   7.529  1.00 84.17           C  
ATOM   2429  HB  THR A 152      -1.234  -9.108   6.774  1.00 84.17           H  
ATOM   2430  O   THR A 152       0.568  -7.209   7.277  1.00 84.17           O  
ATOM   2431  CG2 THR A 152      -1.771  -9.675   8.761  1.00 84.17           C  
ATOM   2432 HG21 THR A 152      -1.945 -10.715   8.483  1.00 84.17           H  
ATOM   2433 HG22 THR A 152      -2.495  -9.395   9.526  1.00 84.17           H  
ATOM   2434 HG23 THR A 152      -0.759  -9.555   9.149  1.00 84.17           H  
ATOM   2435  OG1 THR A 152      -3.249  -9.077   7.017  1.00 84.17           O  
ATOM   2436  HG1 THR A 152      -3.914  -9.018   7.706  1.00 84.17           H  
ATOM   2437  N   HIS A 153      -0.007  -6.550   9.352  1.00 80.26           N  
ATOM   2438  H   HIS A 153      -0.747  -6.500  10.038  1.00 80.26           H  
ATOM   2439  CA  HIS A 153       1.359  -6.252   9.771  1.00 80.26           C  
ATOM   2440  HA  HIS A 153       1.911  -5.892   8.902  1.00 80.26           H  
ATOM   2441  C   HIS A 153       2.055  -7.513  10.271  1.00 80.26           C  
ATOM   2442  CB  HIS A 153       1.391  -5.130  10.810  1.00 80.26           C  
ATOM   2443  HB2 HIS A 153       0.902  -5.461  11.726  1.00 80.26           H  
ATOM   2444  HB3 HIS A 153       0.848  -4.268  10.423  1.00 80.26           H  
ATOM   2445  O   HIS A 153       1.440  -8.362  10.920  1.00 80.26           O  
ATOM   2446  CG  HIS A 153       2.796  -4.686  11.123  1.00 80.26           C  
ATOM   2447  CD2 HIS A 153       3.392  -4.727  12.349  1.00 80.26           C  
ATOM   2448  HD2 HIS A 153       2.960  -5.094  13.268  1.00 80.26           H  
ATOM   2449  ND1 HIS A 153       3.700  -4.178  10.185  1.00 80.26           N  
ATOM   2450  CE1 HIS A 153       4.809  -3.875  10.889  1.00 80.26           C  
ATOM   2451  HE1 HIS A 153       5.695  -3.414  10.478  1.00 80.26           H  
ATOM   2452  NE2 HIS A 153       4.652  -4.201  12.187  1.00 80.26           N  
ATOM   2453  HE2 HIS A 153       5.333  -4.062  12.920  1.00 80.26           H  
ATOM   2454  N   PHE A 154       3.339  -7.630   9.956  1.00 71.29           N  
ATOM   2455  H   PHE A 154       3.802  -6.818   9.575  1.00 71.29           H  
ATOM   2456  CA  PHE A 154       4.173  -8.744  10.382  1.00 71.29           C  
ATOM   2457  HA  PHE A 154       3.555  -9.597  10.662  1.00 71.29           H  
ATOM   2458  C   PHE A 154       4.998  -8.326  11.586  1.00 71.29           C  
ATOM   2459  CB  PHE A 154       5.095  -9.162   9.241  1.00 71.29           C  
ATOM   2460  HB2 PHE A 154       5.854  -9.832   9.645  1.00 71.29           H  
ATOM   2461  HB3 PHE A 154       5.612  -8.279   8.866  1.00 71.29           H  
ATOM   2462  O   PHE A 154       5.745  -7.354  11.507  1.00 71.29           O  
ATOM   2463  CG  PHE A 154       4.407  -9.863   8.092  1.00 71.29           C  
ATOM   2464  CD1 PHE A 154       4.329 -11.260   8.096  1.00 71.29           C  
ATOM   2465  HD1 PHE A 154       4.643 -11.796   8.980  1.00 71.29           H  
ATOM   2466  CD2 PHE A 154       3.882  -9.147   7.004  1.00 71.29           C  
ATOM   2467  HD2 PHE A 154       3.885  -8.067   7.009  1.00 71.29           H  
ATOM   2468  CE1 PHE A 154       3.850 -11.959   6.983  1.00 71.29           C  
ATOM   2469  HE1 PHE A 154       3.877 -13.038   6.987  1.00 71.29           H  
ATOM   2470  CE2 PHE A 154       3.333  -9.839   5.910  1.00 71.29           C  
ATOM   2471  HE2 PHE A 154       2.920  -9.282   5.082  1.00 71.29           H  
ATOM   2472  CZ  PHE A 154       3.340 -11.246   5.884  1.00 71.29           C  
ATOM   2473  HZ  PHE A 154       2.958 -11.767   5.019  1.00 71.29           H  
ATOM   2474  N   ILE A 155       4.920  -9.111  12.652  1.00 65.33           N  
ATOM   2475  H   ILE A 155       4.331  -9.931  12.620  1.00 65.33           H  
ATOM   2476  CA  ILE A 155       5.771  -8.936  13.826  1.00 65.33           C  
ATOM   2477  HA  ILE A 155       6.124  -7.907  13.877  1.00 65.33           H  
ATOM   2478  C   ILE A 155       6.975  -9.852  13.634  1.00 65.33           C  
ATOM   2479  CB  ILE A 155       4.978  -9.209  15.113  1.00 65.33           C  
ATOM   2480  HB  ILE A 155       4.623 -10.239  15.080  1.00 65.33           H  
ATOM   2481  O   ILE A 155       6.824 -11.047  13.348  1.00 65.33           O  
ATOM   2482  CG1 ILE A 155       3.758  -8.267  15.199  1.00 65.33           C  
ATOM   2483 HG12 ILE A 155       3.215  -8.243  14.254  1.00 65.33           H  
ATOM   2484 HG13 ILE A 155       4.089  -7.252  15.420  1.00 65.33           H  
ATOM   2485  CG2 ILE A 155       5.867  -9.033  16.354  1.00 65.33           C  
ATOM   2486 HG21 ILE A 155       6.192  -7.998  16.452  1.00 65.33           H  
ATOM   2487 HG22 ILE A 155       6.759  -9.658  16.299  1.00 65.33           H  
ATOM   2488 HG23 ILE A 155       5.333  -9.313  17.262  1.00 65.33           H  
ATOM   2489  CD1 ILE A 155       2.760  -8.715  16.260  1.00 65.33           C  
ATOM   2490 HD11 ILE A 155       3.173  -8.589  17.261  1.00 65.33           H  
ATOM   2491 HD12 ILE A 155       2.479  -9.756  16.100  1.00 65.33           H  
ATOM   2492 HD13 ILE A 155       1.876  -8.086  16.155  1.00 65.33           H  
ATOM   2493  N   ALA A 156       8.174  -9.278  13.704  1.00 54.07           N  
ATOM   2494  H   ALA A 156       8.236  -8.341  14.077  1.00 54.07           H  
ATOM   2495  CA  ALA A 156       9.396 -10.059  13.660  1.00 54.07           C  
ATOM   2496  HA  ALA A 156       9.334 -10.789  12.853  1.00 54.07           H  
ATOM   2497  C   ALA A 156       9.523 -10.810  14.989  1.00 54.07           C  
ATOM   2498  CB  ALA A 156      10.584  -9.128  13.385  1.00 54.07           C  
ATOM   2499  HB1 ALA A 156      11.505  -9.710  13.354  1.00 54.07           H  
ATOM   2500  HB2 ALA A 156      10.445  -8.608  12.437  1.00 54.07           H  
ATOM   2501  HB3 ALA A 156      10.668  -8.395  14.187  1.00 54.07           H  
ATOM   2502  O   ALA A 156       9.587 -10.197  16.042  1.00 54.07           O  
ATOM   2503  N   GLN A 157       9.544 -12.140  14.947  1.00 51.54           N  
ATOM   2504  H   GLN A 157       9.502 -12.611  14.055  1.00 51.54           H  
ATOM   2505  CA  GLN A 157      10.027 -12.899  16.094  1.00 51.54           C  
ATOM   2506  HA  GLN A 157       9.751 -12.400  17.023  1.00 51.54           H  
ATOM   2507  C   GLN A 157      11.548 -12.918  16.004  1.00 51.54           C  
ATOM   2508  CB  GLN A 157       9.432 -14.313  16.116  1.00 51.54           C  
ATOM   2509  HB2 GLN A 157       9.537 -14.776  15.135  1.00 51.54           H  
ATOM   2510  HB3 GLN A 157       9.985 -14.910  16.841  1.00 51.54           H  
ATOM   2511  O   GLN A 157      12.091 -13.386  14.999  1.00 51.54           O  
ATOM   2512  CG  GLN A 157       7.954 -14.290  16.533  1.00 51.54           C  
ATOM   2513  HG2 GLN A 157       7.378 -13.719  15.805  1.00 51.54           H  
ATOM   2514  HG3 GLN A 157       7.868 -13.792  17.499  1.00 51.54           H  
ATOM   2515  CD  GLN A 157       7.336 -15.682  16.653  1.00 51.54           C  
ATOM   2516  NE2 GLN A 157       6.137 -15.774  17.186  1.00 51.54           N  
ATOM   2517 HE21 GLN A 157       5.692 -14.963  17.591  1.00 51.54           H  
ATOM   2518 HE22 GLN A 157       5.756 -16.708  17.243  1.00 51.54           H  
ATOM   2519  OE1 GLN A 157       7.888 -16.705  16.270  1.00 51.54           O  
ATOM   2520  N   ASP A 158      12.222 -12.402  17.028  1.00 46.14           N  
ATOM   2521  H   ASP A 158      11.737 -11.933  17.780  1.00 46.14           H  
ATOM   2522  CA  ASP A 158      13.662 -12.580  17.137  1.00 46.14           C  
ATOM   2523  HA  ASP A 158      14.088 -12.276  16.181  1.00 46.14           H  
ATOM   2524  C   ASP A 158      13.956 -14.074  17.314  1.00 46.14           C  
ATOM   2525  CB  ASP A 158      14.261 -11.707  18.264  1.00 46.14           C  
ATOM   2526  HB2 ASP A 158      14.770 -12.351  18.982  1.00 46.14           H  
ATOM   2527  HB3 ASP A 158      13.459 -11.200  18.800  1.00 46.14           H  
ATOM   2528  O   ASP A 158      13.437 -14.739  18.217  1.00 46.14           O  
ATOM   2529  CG  ASP A 158      15.269 -10.654  17.771  1.00 46.14           C  
ATOM   2530  OD1 ASP A 158      15.725 -10.759  16.606  1.00 46.14           O  
ATOM   2531  OD2 ASP A 158      15.609  -9.768  18.582  1.00 46.14           O  
ATOM   2532  N   TYR A 159      14.769 -14.615  16.405  1.00 40.83           N  
ATOM   2533  H   TYR A 159      15.151 -13.990  15.710  1.00 40.83           H  
ATOM   2534  CA  TYR A 159      15.289 -15.978  16.460  1.00 40.83           C  
ATOM   2535  HA  TYR A 159      14.467 -16.673  16.631  1.00 40.83           H  
ATOM   2536  C   TYR A 159      16.260 -16.091  17.648  1.00 40.83           C  
ATOM   2537  CB  TYR A 159      15.969 -16.337  15.120  1.00 40.83           C  
ATOM   2538  HB2 TYR A 159      16.797 -17.017  15.317  1.00 40.83           H  
ATOM   2539  HB3 TYR A 159      16.411 -15.442  14.682  1.00 40.83           H  
ATOM   2540  O   TYR A 159      17.474 -16.053  17.484  1.00 40.83           O  
ATOM   2541  CG  TYR A 159      15.096 -17.024  14.084  1.00 40.83           C  
ATOM   2542  CD1 TYR A 159      15.177 -18.423  13.934  1.00 40.83           C  
ATOM   2543  HD1 TYR A 159      15.823 -18.997  14.583  1.00 40.83           H  
ATOM   2544  CD2 TYR A 159      14.264 -16.275  13.229  1.00 40.83           C  
ATOM   2545  HD2 TYR A 159      14.189 -15.205  13.357  1.00 40.83           H  
ATOM   2546  CE1 TYR A 159      14.449 -19.074  12.922  1.00 40.83           C  
ATOM   2547  HE1 TYR A 159      14.536 -20.144  12.807  1.00 40.83           H  
ATOM   2548  CE2 TYR A 159      13.531 -16.923  12.214  1.00 40.83           C  
ATOM   2549  HE2 TYR A 159      12.894 -16.355  11.552  1.00 40.83           H  
ATOM   2550  OH  TYR A 159      12.939 -18.948  11.064  1.00 40.83           O  
ATOM   2551  HH  TYR A 159      13.177 -19.877  11.027  1.00 40.83           H  
ATOM   2552  CZ  TYR A 159      13.629 -18.321  12.054  1.00 40.83           C  
ATOM   2553  N   ALA A 160      15.732 -16.239  18.862  1.00 37.92           N  
ATOM   2554  H   ALA A 160      14.739 -16.079  18.960  1.00 37.92           H  
ATOM   2555  CA  ALA A 160      16.529 -16.507  20.061  1.00 37.92           C  
ATOM   2556  HA  ALA A 160      17.467 -15.959  19.973  1.00 37.92           H  
ATOM   2557  C   ALA A 160      16.921 -17.995  20.216  1.00 37.92           C  
ATOM   2558  CB  ALA A 160      15.796 -15.941  21.280  1.00 37.92           C  
ATOM   2559  HB1 ALA A 160      14.836 -16.443  21.393  1.00 37.92           H  
ATOM   2560  HB2 ALA A 160      15.640 -14.870  21.148  1.00 37.92           H  
ATOM   2561  HB3 ALA A 160      16.396 -16.104  22.175  1.00 37.92           H  
ATOM   2562  O   ALA A 160      17.455 -18.391  21.247  1.00 37.92           O  
ATOM   2563  N   GLU A 161      16.702 -18.835  19.200  1.00 38.35           N  
ATOM   2564  H   GLU A 161      16.294 -18.458  18.355  1.00 38.35           H  
ATOM   2565  CA  GLU A 161      17.183 -20.222  19.169  1.00 38.35           C  
ATOM   2566  HA  GLU A 161      17.407 -20.548  20.185  1.00 38.35           H  
ATOM   2567  C   GLU A 161      18.510 -20.325  18.393  1.00 38.35           C  
ATOM   2568  CB  GLU A 161      16.102 -21.183  18.634  1.00 38.35           C  
ATOM   2569  HB2 GLU A 161      16.567 -22.153  18.459  1.00 38.35           H  
ATOM   2570  HB3 GLU A 161      15.729 -20.804  17.682  1.00 38.35           H  
ATOM   2571  O   GLU A 161      18.580 -20.942  17.336  1.00 38.35           O  
ATOM   2572  CG  GLU A 161      14.920 -21.417  19.594  1.00 38.35           C  
ATOM   2573  HG2 GLU A 161      15.311 -21.741  20.558  1.00 38.35           H  
ATOM   2574  HG3 GLU A 161      14.387 -20.477  19.739  1.00 38.35           H  
ATOM   2575  CD  GLU A 161      13.935 -22.484  19.064  1.00 38.35           C  
ATOM   2576  OE1 GLU A 161      13.098 -23.023  19.828  1.00 38.35           O  
ATOM   2577  OE2 GLU A 161      13.945 -22.831  17.858  1.00 38.35           O  
ATOM   2578  N   PHE A 162      19.578 -19.729  18.927  1.00 42.91           N  
ATOM   2579  H   PHE A 162      19.437 -19.166  19.754  1.00 42.91           H  
ATOM   2580  CA  PHE A 162      20.950 -20.152  18.628  1.00 42.91           C  
ATOM   2581  HA  PHE A 162      20.932 -20.990  17.931  1.00 42.91           H  
ATOM   2582  C   PHE A 162      21.583 -20.673  19.923  1.00 42.91           C  
ATOM   2583  CB  PHE A 162      21.770 -19.041  17.948  1.00 42.91           C  
ATOM   2584  HB2 PHE A 162      21.548 -18.084  18.419  1.00 42.91           H  
ATOM   2585  HB3 PHE A 162      22.828 -19.244  18.117  1.00 42.91           H  
ATOM   2586  O   PHE A 162      22.100 -19.912  20.734  1.00 42.91           O  
ATOM   2587  CG  PHE A 162      21.566 -18.942  16.444  1.00 42.91           C  
ATOM   2588  CD1 PHE A 162      22.260 -19.809  15.576  1.00 42.91           C  
ATOM   2589  HD1 PHE A 162      22.928 -20.557  15.979  1.00 42.91           H  
ATOM   2590  CD2 PHE A 162      20.683 -17.985  15.907  1.00 42.91           C  
ATOM   2591  HD2 PHE A 162      20.132 -17.330  16.565  1.00 42.91           H  
ATOM   2592  CE1 PHE A 162      22.075 -19.719  14.184  1.00 42.91           C  
ATOM   2593  HE1 PHE A 162      22.598 -20.400  13.528  1.00 42.91           H  
ATOM   2594  CE2 PHE A 162      20.501 -17.892  14.515  1.00 42.91           C  
ATOM   2595  HE2 PHE A 162      19.813 -17.162  14.114  1.00 42.91           H  
ATOM   2596  CZ  PHE A 162      21.197 -18.759  13.652  1.00 42.91           C  
ATOM   2597  HZ  PHE A 162      21.047 -18.699  12.584  1.00 42.91           H  
ATOM   2598  N   GLU A 163      21.459 -21.987  20.124  1.00 44.50           N  
ATOM   2599  H   GLU A 163      20.869 -22.448  19.446  1.00 44.50           H  
ATOM   2600  CA  GLU A 163      22.437 -22.895  20.754  1.00 44.50           C  
ATOM   2601  HA  GLU A 163      21.886 -23.809  20.975  1.00 44.50           H  
ATOM   2602  C   GLU A 163      23.087 -22.552  22.111  1.00 44.50           C  
ATOM   2603  CB  GLU A 163      23.492 -23.297  19.710  1.00 44.50           C  
ATOM   2604  HB2 GLU A 163      24.037 -22.410  19.388  1.00 44.50           H  
ATOM   2605  HB3 GLU A 163      24.197 -23.994  20.163  1.00 44.50           H  
ATOM   2606  O   GLU A 163      24.015 -23.248  22.516  1.00 44.50           O  
ATOM   2607  CG  GLU A 163      22.872 -24.001  18.495  1.00 44.50           C  
ATOM   2608  HG2 GLU A 163      22.186 -24.770  18.850  1.00 44.50           H  
ATOM   2609  HG3 GLU A 163      22.299 -23.280  17.911  1.00 44.50           H  
ATOM   2610  CD  GLU A 163      23.939 -24.645  17.600  1.00 44.50           C  
ATOM   2611  OE1 GLU A 163      23.598 -25.662  16.957  1.00 44.50           O  
ATOM   2612  OE2 GLU A 163      25.080 -24.131  17.572  1.00 44.50           O  
ATOM   2613  N   ASN A 164      22.601 -21.574  22.878  1.00 41.57           N  
ATOM   2614  H   ASN A 164      21.922 -20.947  22.472  1.00 41.57           H  
ATOM   2615  CA  ASN A 164      23.098 -21.323  24.234  1.00 41.57           C  
ATOM   2616  HA  ASN A 164      24.006 -21.906  24.388  1.00 41.57           H  
ATOM   2617  C   ASN A 164      22.098 -21.799  25.302  1.00 41.57           C  
ATOM   2618  CB  ASN A 164      23.525 -19.851  24.381  1.00 41.57           C  
ATOM   2619  HB2 ASN A 164      23.331 -19.510  25.398  1.00 41.57           H  
ATOM   2620  HB3 ASN A 164      22.945 -19.226  23.703  1.00 41.57           H  
ATOM   2621  O   ASN A 164      21.191 -21.047  25.659  1.00 41.57           O  
ATOM   2622  CG  ASN A 164      25.014 -19.654  24.133  1.00 41.57           C  
ATOM   2623  ND2 ASN A 164      25.405 -18.507  23.637  1.00 41.57           N  
ATOM   2624 HD21 ASN A 164      26.391 -18.434  23.432  1.00 41.57           H  
ATOM   2625 HD22 ASN A 164      24.717 -17.838  23.321  1.00 41.57           H  
ATOM   2626  OD1 ASN A 164      25.856 -20.484  24.433  1.00 41.57           O  
ATOM   2627  N   PRO A 165      22.279 -23.003  25.889  1.00 38.23           N  
ATOM   2628  CA  PRO A 165      21.466 -23.515  26.998  1.00 38.23           C  
ATOM   2629  HA  PRO A 165      20.412 -23.344  26.779  1.00 38.23           H  
ATOM   2630  C   PRO A 165      21.774 -22.816  28.341  1.00 38.23           C  
ATOM   2631  CB  PRO A 165      21.728 -25.029  27.005  1.00 38.23           C  
ATOM   2632  HB2 PRO A 165      21.586 -25.492  27.981  1.00 38.23           H  
ATOM   2633  HB3 PRO A 165      21.075 -25.507  26.274  1.00 38.23           H  
ATOM   2634  O   PRO A 165      21.808 -23.449  29.391  1.00 38.23           O  
ATOM   2635  CG  PRO A 165      23.173 -25.132  26.527  1.00 38.23           C  
ATOM   2636  HG2 PRO A 165      23.382 -26.099  26.070  1.00 38.23           H  
ATOM   2637  HG3 PRO A 165      23.848 -24.946  27.362  1.00 38.23           H  
ATOM   2638  CD  PRO A 165      23.282 -23.996  25.516  1.00 38.23           C  
ATOM   2639  HD2 PRO A 165      24.293 -23.588  25.541  1.00 38.23           H  
ATOM   2640  HD3 PRO A 165      23.053 -24.382  24.523  1.00 38.23           H  
ATOM   2641  N   GLY A 166      22.033 -21.508  28.316  1.00 44.85           N  
ATOM   2642  H   GLY A 166      21.921 -21.035  27.431  1.00 44.85           H  
ATOM   2643  CA  GLY A 166      22.434 -20.725  29.487  1.00 44.85           C  
ATOM   2644  HA2 GLY A 166      23.515 -20.795  29.608  1.00 44.85           H  
ATOM   2645  HA3 GLY A 166      21.964 -21.143  30.378  1.00 44.85           H  
ATOM   2646  C   GLY A 166      22.054 -19.247  29.436  1.00 44.85           C  
ATOM   2647  O   GLY A 166      22.469 -18.500  30.317  1.00 44.85           O  
ATOM   2648  N   PHE A 167      21.288 -18.810  28.431  1.00 40.20           N  
ATOM   2649  H   PHE A 167      20.916 -19.472  27.765  1.00 40.20           H  
ATOM   2650  CA  PHE A 167      20.680 -17.484  28.448  1.00 40.20           C  
ATOM   2651  HA  PHE A 167      21.204 -16.855  29.167  1.00 40.20           H  
ATOM   2652  C   PHE A 167      19.241 -17.638  28.933  1.00 40.20           C  
ATOM   2653  CB  PHE A 167      20.813 -16.801  27.076  1.00 40.20           C  
ATOM   2654  HB2 PHE A 167      21.623 -17.269  26.517  1.00 40.20           H  
ATOM   2655  HB3 PHE A 167      19.902 -16.943  26.495  1.00 40.20           H  
ATOM   2656  O   PHE A 167      18.418 -18.238  28.242  1.00 40.20           O  
ATOM   2657  CG  PHE A 167      21.130 -15.322  27.186  1.00 40.20           C  
ATOM   2658  CD1 PHE A 167      20.111 -14.357  27.087  1.00 40.20           C  
ATOM   2659  HD1 PHE A 167      19.087 -14.663  26.933  1.00 40.20           H  
ATOM   2660  CD2 PHE A 167      22.458 -14.913  27.418  1.00 40.20           C  
ATOM   2661  HD2 PHE A 167      23.239 -15.653  27.512  1.00 40.20           H  
ATOM   2662  CE1 PHE A 167      20.424 -12.989  27.201  1.00 40.20           C  
ATOM   2663  HE1 PHE A 167      19.637 -12.253  27.128  1.00 40.20           H  
ATOM   2664  CE2 PHE A 167      22.770 -13.547  27.536  1.00 40.20           C  
ATOM   2665  HE2 PHE A 167      23.789 -13.239  27.717  1.00 40.20           H  
ATOM   2666  CZ  PHE A 167      21.752 -12.584  27.423  1.00 40.20           C  
ATOM   2667  HZ  PHE A 167      21.986 -11.533  27.514  1.00 40.20           H  
ATOM   2668  N   ASP A 168      18.963 -17.143  30.139  1.00 41.58           N  
ATOM   2669  H   ASP A 168      19.705 -16.720  30.678  1.00 41.58           H  
ATOM   2670  CA  ASP A 168      17.606 -17.003  30.663  1.00 41.58           C  
ATOM   2671  HA  ASP A 168      17.112 -17.973  30.617  1.00 41.58           H  
ATOM   2672  C   ASP A 168      16.869 -16.040  29.729  1.00 41.58           C  
ATOM   2673  CB  ASP A 168      17.638 -16.502  32.129  1.00 41.58           C  
ATOM   2674  HB2 ASP A 168      18.674 -16.356  32.436  1.00 41.58           H  
ATOM   2675  HB3 ASP A 168      17.151 -15.529  32.204  1.00 41.58           H  
ATOM   2676  O   ASP A 168      16.982 -14.814  29.815  1.00 41.58           O  
ATOM   2677  CG  ASP A 168      16.961 -17.431  33.146  1.00 41.58           C  
ATOM   2678  OD1 ASP A 168      16.157 -18.298  32.733  1.00 41.58           O  
ATOM   2679  OD2 ASP A 168      17.284 -17.275  34.345  1.00 41.58           O  
ATOM   2680  N   VAL A 169      16.176 -16.603  28.745  1.00 43.71           N  
ATOM   2681  H   VAL A 169      16.240 -17.605  28.637  1.00 43.71           H  
ATOM   2682  CA  VAL A 169      15.247 -15.865  27.906  1.00 43.71           C  
ATOM   2683  HA  VAL A 169      15.688 -14.900  27.656  1.00 43.71           H  
ATOM   2684  C   VAL A 169      14.044 -15.564  28.772  1.00 43.71           C  
ATOM   2685  CB  VAL A 169      14.935 -16.587  26.582  1.00 43.71           C  
ATOM   2686  HB  VAL A 169      13.962 -16.265  26.209  1.00 43.71           H  
ATOM   2687  O   VAL A 169      13.041 -16.270  28.751  1.00 43.71           O  
ATOM   2688  CG1 VAL A 169      16.014 -16.172  25.583  1.00 43.71           C  
ATOM   2689 HG11 VAL A 169      16.002 -15.093  25.435  1.00 43.71           H  
ATOM   2690 HG12 VAL A 169      16.995 -16.454  25.966  1.00 43.71           H  
ATOM   2691 HG13 VAL A 169      15.864 -16.683  24.632  1.00 43.71           H  
ATOM   2692  CG2 VAL A 169      14.954 -18.118  26.637  1.00 43.71           C  
ATOM   2693 HG21 VAL A 169      14.261 -18.459  27.406  1.00 43.71           H  
ATOM   2694 HG22 VAL A 169      14.633 -18.519  25.676  1.00 43.71           H  
ATOM   2695 HG23 VAL A 169      15.955 -18.489  26.857  1.00 43.71           H  
ATOM   2696  N   ASN A 170      14.184 -14.511  29.580  1.00 37.47           N  
ATOM   2697  H   ASN A 170      15.110 -14.122  29.681  1.00 37.47           H  
ATOM   2698  CA  ASN A 170      13.068 -13.882  30.251  1.00 37.47           C  
ATOM   2699  HA  ASN A 170      12.664 -14.570  30.994  1.00 37.47           H  
ATOM   2700  C   ASN A 170      12.008 -13.633  29.181  1.00 37.47           C  
ATOM   2701  CB  ASN A 170      13.509 -12.578  30.945  1.00 37.47           C  
ATOM   2702  HB2 ASN A 170      14.178 -12.020  30.290  1.00 37.47           H  
ATOM   2703  HB3 ASN A 170      12.632 -11.960  31.140  1.00 37.47           H  
ATOM   2704  O   ASN A 170      12.148 -12.766  28.316  1.00 37.47           O  
ATOM   2705  CG  ASN A 170      14.183 -12.806  32.287  1.00 37.47           C  
ATOM   2706  ND2 ASN A 170      14.921 -11.840  32.779  1.00 37.47           N  
ATOM   2707 HD21 ASN A 170      15.330 -12.039  33.681  1.00 37.47           H  
ATOM   2708 HD22 ASN A 170      15.021 -10.964  32.288  1.00 37.47           H  
ATOM   2709  OD1 ASN A 170      14.032 -13.824  32.933  1.00 37.47           O  
ATOM   2710  N   THR A 171      10.928 -14.401  29.273  1.00 44.15           N  
ATOM   2711  H   THR A 171      10.957 -15.154  29.947  1.00 44.15           H  
ATOM   2712  CA  THR A 171       9.691 -14.307  28.492  1.00 44.15           C  
ATOM   2713  HA  THR A 171       9.922 -14.523  27.449  1.00 44.15           H  
ATOM   2714  C   THR A 171       9.048 -12.911  28.531  1.00 44.15           C  
ATOM   2715  CB  THR A 171       8.706 -15.382  28.990  1.00 44.15           C  
ATOM   2716  HB  THR A 171       7.681 -15.088  28.764  1.00 44.15           H  
ATOM   2717  O   THR A 171       8.045 -12.680  27.871  1.00 44.15           O  
ATOM   2718  CG2 THR A 171       8.979 -16.727  28.318  1.00 44.15           C  
ATOM   2719 HG21 THR A 171      10.000 -17.048  28.526  1.00 44.15           H  
ATOM   2720 HG22 THR A 171       8.845 -16.636  27.240  1.00 44.15           H  
ATOM   2721 HG23 THR A 171       8.283 -17.473  28.701  1.00 44.15           H  
ATOM   2722  OG1 THR A 171       8.841 -15.601  30.382  1.00 44.15           O  
ATOM   2723  HG1 THR A 171       8.503 -14.831  30.846  1.00 44.15           H  
ATOM   2724  N   GLU A 172       9.633 -11.968  29.272  1.00 43.10           N  
ATOM   2725  H   GLU A 172      10.463 -12.239  29.779  1.00 43.10           H  
ATOM   2726  CA  GLU A 172       9.219 -10.572  29.420  1.00 43.10           C  
ATOM   2727  HA  GLU A 172       8.138 -10.502  29.294  1.00 43.10           H  
ATOM   2728  C   GLU A 172       9.850  -9.614  28.391  1.00 43.10           C  
ATOM   2729  CB  GLU A 172       9.568 -10.119  30.845  1.00 43.10           C  
ATOM   2730  HB2 GLU A 172      10.645 -10.199  30.989  1.00 43.10           H  
ATOM   2731  HB3 GLU A 172       9.278  -9.074  30.956  1.00 43.10           H  
ATOM   2732  O   GLU A 172       9.373  -8.493  28.237  1.00 43.10           O  
ATOM   2733  CG  GLU A 172       8.842 -10.947  31.920  1.00 43.10           C  
ATOM   2734  HG2 GLU A 172       9.169 -11.985  31.858  1.00 43.10           H  
ATOM   2735  HG3 GLU A 172       7.772 -10.918  31.714  1.00 43.10           H  
ATOM   2736  CD  GLU A 172       9.096 -10.442  33.349  1.00 43.10           C  
ATOM   2737  OE1 GLU A 172       8.359 -10.903  34.249  1.00 43.10           O  
ATOM   2738  OE2 GLU A 172      10.020  -9.616  33.538  1.00 43.10           O  
ATOM   2739  N   ALA A 173      10.899 -10.023  27.665  1.00 38.37           N  
ATOM   2740  H   ALA A 173      11.278 -10.944  27.835  1.00 38.37           H  
ATOM   2741  CA  ALA A 173      11.530  -9.188  26.631  1.00 38.37           C  
ATOM   2742  HA  ALA A 173      11.371  -8.139  26.881  1.00 38.37           H  
ATOM   2743  C   ALA A 173      10.936  -9.390  25.223  1.00 38.37           C  
ATOM   2744  CB  ALA A 173      13.041  -9.440  26.659  1.00 38.37           C  
ATOM   2745  HB1 ALA A 173      13.247 -10.478  26.397  1.00 38.37           H  
ATOM   2746  HB2 ALA A 173      13.434  -9.235  27.655  1.00 38.37           H  
ATOM   2747  HB3 ALA A 173      13.535  -8.789  25.937  1.00 38.37           H  
ATOM   2748  O   ALA A 173      11.309  -8.687  24.284  1.00 38.37           O  
ATOM   2749  N   TYR A 174      10.019 -10.346  25.072  1.00 38.34           N  
ATOM   2750  H   TYR A 174       9.684 -10.817  25.900  1.00 38.34           H  
ATOM   2751  CA  TYR A 174       9.477 -10.770  23.788  1.00 38.34           C  
ATOM   2752  HA  TYR A 174      10.230 -10.611  23.016  1.00 38.34           H  
ATOM   2753  C   TYR A 174       8.247  -9.949  23.420  1.00 38.34           C  
ATOM   2754  CB  TYR A 174       9.182 -12.271  23.840  1.00 38.34           C  
ATOM   2755  HB2 TYR A 174       8.603 -12.548  22.959  1.00 38.34           H  
ATOM   2756  HB3 TYR A 174       8.580 -12.502  24.719  1.00 38.34           H  
ATOM   2757  O   TYR A 174       7.206 -10.065  24.059  1.00 38.34           O  
ATOM   2758  CG  TYR A 174      10.458 -13.079  23.856  1.00 38.34           C  
ATOM   2759  CD1 TYR A 174      11.087 -13.381  22.636  1.00 38.34           C  
ATOM   2760  HD1 TYR A 174      10.641 -13.072  21.702  1.00 38.34           H  
ATOM   2761  CD2 TYR A 174      11.059 -13.437  25.077  1.00 38.34           C  
ATOM   2762  HD2 TYR A 174      10.605 -13.137  26.009  1.00 38.34           H  
ATOM   2763  CE1 TYR A 174      12.313 -14.060  22.629  1.00 38.34           C  
ATOM   2764  HE1 TYR A 174      12.803 -14.276  21.691  1.00 38.34           H  
ATOM   2765  CE2 TYR A 174      12.278 -14.134  25.078  1.00 38.34           C  
ATOM   2766  HE2 TYR A 174      12.755 -14.400  26.010  1.00 38.34           H  
ATOM   2767  OH  TYR A 174      14.074 -15.090  23.807  1.00 38.34           O  
ATOM   2768  HH  TYR A 174      14.394 -15.186  22.907  1.00 38.34           H  
ATOM   2769  CZ  TYR A 174      12.897 -14.441  23.849  1.00 38.34           C  
ATOM   2770  N   GLY A 175       8.385  -9.130  22.375  1.00 42.78           N  
ATOM   2771  H   GLY A 175       9.293  -9.060  21.938  1.00 42.78           H  
ATOM   2772  CA  GLY A 175       7.316  -8.316  21.819  1.00 42.78           C  
ATOM   2773  HA2 GLY A 175       7.668  -7.856  20.896  1.00 42.78           H  
ATOM   2774  HA3 GLY A 175       6.480  -8.967  21.561  1.00 42.78           H  
ATOM   2775  C   GLY A 175       6.880  -7.206  22.779  1.00 42.78           C  
ATOM   2776  O   GLY A 175       5.895  -7.279  23.515  1.00 42.78           O  
ATOM   2777  N   LYS A 176       7.609  -6.098  22.763  1.00 43.47           N  
ATOM   2778  H   LYS A 176       8.388  -6.041  22.123  1.00 43.47           H  
ATOM   2779  CA  LYS A 176       7.027  -4.877  23.312  1.00 43.47           C  
ATOM   2780  HA  LYS A 176       6.607  -5.097  24.294  1.00 43.47           H  
ATOM   2781  C   LYS A 176       5.872  -4.466  22.401  1.00 43.47           C  
ATOM   2782  CB  LYS A 176       8.105  -3.809  23.481  1.00 43.47           C  
ATOM   2783  HB2 LYS A 176       7.633  -2.869  23.766  1.00 43.47           H  
ATOM   2784  HB3 LYS A 176       8.635  -3.667  22.539  1.00 43.47           H  
ATOM   2785  O   LYS A 176       5.936  -4.653  21.186  1.00 43.47           O  
ATOM   2786  CG  LYS A 176       9.090  -4.233  24.580  1.00 43.47           C  
ATOM   2787  HG2 LYS A 176       9.608  -5.148  24.291  1.00 43.47           H  
ATOM   2788  HG3 LYS A 176       8.551  -4.402  25.512  1.00 43.47           H  
ATOM   2789  CD  LYS A 176      10.109  -3.119  24.779  1.00 43.47           C  
ATOM   2790  HD2 LYS A 176      10.637  -2.949  23.841  1.00 43.47           H  
ATOM   2791  HD3 LYS A 176       9.585  -2.203  25.050  1.00 43.47           H  
ATOM   2792  CE  LYS A 176      11.105  -3.482  25.874  1.00 43.47           C  
ATOM   2793  HE2 LYS A 176      11.635  -4.390  25.585  1.00 43.47           H  
ATOM   2794  HE3 LYS A 176      10.559  -3.676  26.797  1.00 43.47           H  
ATOM   2795  NZ  LYS A 176      12.038  -2.349  26.039  1.00 43.47           N  
ATOM   2796  HZ1 LYS A 176      11.509  -1.508  26.217  1.00 43.47           H  
ATOM   2797  HZ2 LYS A 176      12.522  -2.192  25.166  1.00 43.47           H  
ATOM   2798  HZ3 LYS A 176      12.701  -2.518  26.782  1.00 43.47           H  
ATOM   2799  N   GLN A 177       4.834  -3.850  22.970  1.00 45.11           N  
ATOM   2800  H   GLN A 177       4.829  -3.760  23.976  1.00 45.11           H  
ATOM   2801  CA  GLN A 177       3.751  -3.221  22.194  1.00 45.11           C  
ATOM   2802  HA  GLN A 177       3.182  -4.007  21.697  1.00 45.11           H  
ATOM   2803  C   GLN A 177       4.280  -2.265  21.097  1.00 45.11           C  
ATOM   2804  CB  GLN A 177       2.818  -2.450  23.143  1.00 45.11           C  
ATOM   2805  HB2 GLN A 177       2.124  -1.864  22.540  1.00 45.11           H  
ATOM   2806  HB3 GLN A 177       3.405  -1.760  23.748  1.00 45.11           H  
ATOM   2807  O   GLN A 177       3.565  -1.966  20.146  1.00 45.11           O  
ATOM   2808  CG  GLN A 177       1.989  -3.367  24.057  1.00 45.11           C  
ATOM   2809  HG2 GLN A 177       2.649  -3.922  24.724  1.00 45.11           H  
ATOM   2810  HG3 GLN A 177       1.445  -4.082  23.440  1.00 45.11           H  
ATOM   2811  CD  GLN A 177       0.983  -2.591  24.905  1.00 45.11           C  
ATOM   2812  NE2 GLN A 177      -0.019  -3.248  25.446  1.00 45.11           N  
ATOM   2813 HE21 GLN A 177      -0.106  -4.248  25.338  1.00 45.11           H  
ATOM   2814 HE22 GLN A 177      -0.645  -2.708  26.026  1.00 45.11           H  
ATOM   2815  OE1 GLN A 177       1.059  -1.388  25.092  1.00 45.11           O  
ATOM   2816  N   GLU A 178       5.537  -1.834  21.234  1.00 49.42           N  
ATOM   2817  H   GLU A 178       6.026  -2.135  22.065  1.00 49.42           H  
ATOM   2818  CA  GLU A 178       6.341  -1.021  20.321  1.00 49.42           C  
ATOM   2819  HA  GLU A 178       5.856  -0.057  20.171  1.00 49.42           H  
ATOM   2820  C   GLU A 178       6.549  -1.634  18.919  1.00 49.42           C  
ATOM   2821  CB  GLU A 178       7.710  -0.786  21.002  1.00 49.42           C  
ATOM   2822  HB2 GLU A 178       8.345  -0.206  20.332  1.00 49.42           H  
ATOM   2823  HB3 GLU A 178       8.181  -1.755  21.165  1.00 49.42           H  
ATOM   2824  O   GLU A 178       6.796  -0.887  17.980  1.00 49.42           O  
ATOM   2825  CG  GLU A 178       7.608  -0.038  22.351  1.00 49.42           C  
ATOM   2826  HG2 GLU A 178       7.259   0.976  22.158  1.00 49.42           H  
ATOM   2827  HG3 GLU A 178       6.862  -0.526  22.978  1.00 49.42           H  
ATOM   2828  CD  GLU A 178       8.921   0.019  23.161  1.00 49.42           C  
ATOM   2829  OE1 GLU A 178       8.855   0.441  24.338  1.00 49.42           O  
ATOM   2830  OE2 GLU A 178       9.978  -0.447  22.680  1.00 49.42           O  
ATOM   2831  N   GLU A 179       6.424  -2.954  18.726  1.00 62.53           N  
ATOM   2832  H   GLU A 179       6.269  -3.553  19.524  1.00 62.53           H  
ATOM   2833  CA  GLU A 179       6.643  -3.580  17.403  1.00 62.53           C  
ATOM   2834  HA  GLU A 179       7.403  -3.014  16.865  1.00 62.53           H  
ATOM   2835  C   GLU A 179       5.400  -3.593  16.497  1.00 62.53           C  
ATOM   2836  CB  GLU A 179       7.166  -5.007  17.578  1.00 62.53           C  
ATOM   2837  HB2 GLU A 179       7.172  -5.494  16.603  1.00 62.53           H  
ATOM   2838  HB3 GLU A 179       6.493  -5.556  18.236  1.00 62.53           H  
ATOM   2839  O   GLU A 179       5.470  -3.934  15.307  1.00 62.53           O  
ATOM   2840  CG  GLU A 179       8.592  -5.042  18.142  1.00 62.53           C  
ATOM   2841  HG2 GLU A 179       9.255  -4.510  17.459  1.00 62.53           H  
ATOM   2842  HG3 GLU A 179       8.608  -4.531  19.105  1.00 62.53           H  
ATOM   2843  CD  GLU A 179       9.096  -6.478  18.325  1.00 62.53           C  
ATOM   2844  OE1 GLU A 179      10.066  -6.644  19.096  1.00 62.53           O  
ATOM   2845  OE2 GLU A 179       8.489  -7.401  17.732  1.00 62.53           O  
ATOM   2846  N   HIS A 180       4.237  -3.229  17.039  1.00 73.00           N  
ATOM   2847  H   HIS A 180       4.245  -2.861  17.979  1.00 73.00           H  
ATOM   2848  CA  HIS A 180       3.026  -3.114  16.240  1.00 73.00           C  
ATOM   2849  HA  HIS A 180       2.991  -3.942  15.532  1.00 73.00           H  
ATOM   2850  C   HIS A 180       3.049  -1.810  15.453  1.00 73.00           C  
ATOM   2851  CB  HIS A 180       1.777  -3.196  17.116  1.00 73.00           C  
ATOM   2852  HB2 HIS A 180       1.841  -2.448  17.907  1.00 73.00           H  
ATOM   2853  HB3 HIS A 180       0.904  -2.964  16.507  1.00 73.00           H  
ATOM   2854  O   HIS A 180       3.058  -0.731  16.033  1.00 73.00           O  
ATOM   2855  CG  HIS A 180       1.578  -4.553  17.728  1.00 73.00           C  
ATOM   2856  CD2 HIS A 180       1.969  -4.931  18.981  1.00 73.00           C  
ATOM   2857  HD2 HIS A 180       2.499  -4.310  19.688  1.00 73.00           H  
ATOM   2858  ND1 HIS A 180       0.962  -5.637  17.145  1.00 73.00           N  
ATOM   2859  HD1 HIS A 180       0.632  -5.696  16.192  1.00 73.00           H  
ATOM   2860  CE1 HIS A 180       0.963  -6.631  18.053  1.00 73.00           C  
ATOM   2861  HE1 HIS A 180       0.565  -7.626  17.920  1.00 73.00           H  
ATOM   2862  NE2 HIS A 180       1.556  -6.247  19.183  1.00 73.00           N  
ATOM   2863  N   TRP A 181       2.963  -1.903  14.128  1.00 83.24           N  
ATOM   2864  H   TRP A 181       3.041  -2.804  13.678  1.00 83.24           H  
ATOM   2865  CA  TRP A 181       2.743  -0.721  13.310  1.00 83.24           C  
ATOM   2866  HA  TRP A 181       3.462   0.043  13.606  1.00 83.24           H  
ATOM   2867  C   TRP A 181       1.334  -0.160  13.543  1.00 83.24           C  
ATOM   2868  CB  TRP A 181       3.004  -1.049  11.845  1.00 83.24           C  
ATOM   2869  HB2 TRP A 181       4.048  -1.338  11.732  1.00 83.24           H  
ATOM   2870  HB3 TRP A 181       2.376  -1.889  11.549  1.00 83.24           H  
ATOM   2871  O   TRP A 181       0.329  -0.871  13.414  1.00 83.24           O  
ATOM   2872  CG  TRP A 181       2.731   0.089  10.925  1.00 83.24           C  
ATOM   2873  CD1 TRP A 181       3.547   1.144  10.705  1.00 83.24           C  
ATOM   2874  HD1 TRP A 181       4.510   1.313  11.162  1.00 83.24           H  
ATOM   2875  CD2 TRP A 181       1.528   0.339  10.144  1.00 83.24           C  
ATOM   2876  CE2 TRP A 181       1.712   1.551   9.416  1.00 83.24           C  
ATOM   2877  CE3 TRP A 181       0.298  -0.340   9.992  1.00 83.24           C  
ATOM   2878  HE3 TRP A 181       0.128  -1.227  10.584  1.00 83.24           H  
ATOM   2879  NE1 TRP A 181       2.947   2.016   9.824  1.00 83.24           N  
ATOM   2880  HE1 TRP A 181       3.384   2.893   9.578  1.00 83.24           H  
ATOM   2881  CH2 TRP A 181      -0.469   1.323   8.388  1.00 83.24           C  
ATOM   2882  HH2 TRP A 181      -1.241   1.705   7.736  1.00 83.24           H  
ATOM   2883  CZ2 TRP A 181       0.745   2.022   8.521  1.00 83.24           C  
ATOM   2884  HZ2 TRP A 181       0.930   2.929   7.966  1.00 83.24           H  
ATOM   2885  CZ3 TRP A 181      -0.698   0.150   9.127  1.00 83.24           C  
ATOM   2886  HZ3 TRP A 181      -1.643  -0.364   9.036  1.00 83.24           H  
ATOM   2887  N   ASP A 182       1.271   1.122  13.891  1.00 86.84           N  
ATOM   2888  H   ASP A 182       2.135   1.633  14.006  1.00 86.84           H  
ATOM   2889  CA  ASP A 182       0.036   1.876  14.066  1.00 86.84           C  
ATOM   2890  HA  ASP A 182      -0.736   1.430  13.439  1.00 86.84           H  
ATOM   2891  C   ASP A 182       0.278   3.339  13.654  1.00 86.84           C  
ATOM   2892  CB  ASP A 182      -0.438   1.771  15.528  1.00 86.84           C  
ATOM   2893  HB2 ASP A 182       0.166   2.416  16.166  1.00 86.84           H  
ATOM   2894  HB3 ASP A 182      -0.300   0.744  15.866  1.00 86.84           H  
ATOM   2895  O   ASP A 182       1.025   4.040  14.337  1.00 86.84           O  
ATOM   2896  CG  ASP A 182      -1.910   2.134  15.733  1.00 86.84           C  
ATOM   2897  OD1 ASP A 182      -2.522   2.769  14.840  1.00 86.84           O  
ATOM   2898  OD2 ASP A 182      -2.456   1.679  16.775  1.00 86.84           O  
ATOM   2899  N   PRO A 183      -0.364   3.834  12.581  1.00 90.27           N  
ATOM   2900  CA  PRO A 183      -0.290   5.240  12.172  1.00 90.27           C  
ATOM   2901  HA  PRO A 183       0.702   5.448  11.771  1.00 90.27           H  
ATOM   2902  C   PRO A 183      -0.607   6.249  13.278  1.00 90.27           C  
ATOM   2903  CB  PRO A 183      -1.337   5.365  11.069  1.00 90.27           C  
ATOM   2904  HB2 PRO A 183      -1.099   6.178  10.384  1.00 90.27           H  
ATOM   2905  HB3 PRO A 183      -2.326   5.512  11.504  1.00 90.27           H  
ATOM   2906  O   PRO A 183      -0.200   7.401  13.202  1.00 90.27           O  
ATOM   2907  CG  PRO A 183      -1.285   4.000  10.404  1.00 90.27           C  
ATOM   2908  HG2 PRO A 183      -0.398   3.963   9.772  1.00 90.27           H  
ATOM   2909  HG3 PRO A 183      -2.185   3.783   9.829  1.00 90.27           H  
ATOM   2910  CD  PRO A 183      -1.119   3.069  11.602  1.00 90.27           C  
ATOM   2911  HD2 PRO A 183      -0.585   2.167  11.303  1.00 90.27           H  
ATOM   2912  HD3 PRO A 183      -2.094   2.818  12.020  1.00 90.27           H  
ATOM   2913  N   MET A 184      -1.332   5.827  14.318  1.00 88.89           N  
ATOM   2914  H   MET A 184      -1.613   4.857  14.341  1.00 88.89           H  
ATOM   2915  CA  MET A 184      -1.649   6.664  15.477  1.00 88.89           C  
ATOM   2916  HA  MET A 184      -2.112   7.587  15.128  1.00 88.89           H  
ATOM   2917  C   MET A 184      -0.416   7.088  16.293  1.00 88.89           C  
ATOM   2918  CB  MET A 184      -2.643   5.916  16.374  1.00 88.89           C  
ATOM   2919  HB2 MET A 184      -2.807   6.487  17.287  1.00 88.89           H  
ATOM   2920  HB3 MET A 184      -2.216   4.952  16.651  1.00 88.89           H  
ATOM   2921  O   MET A 184      -0.541   7.975  17.134  1.00 88.89           O  
ATOM   2922  CG  MET A 184      -4.000   5.689  15.701  1.00 88.89           C  
ATOM   2923  HG2 MET A 184      -4.567   5.003  16.329  1.00 88.89           H  
ATOM   2924  HG3 MET A 184      -3.855   5.209  14.733  1.00 88.89           H  
ATOM   2925  SD  MET A 184      -4.985   7.196  15.483  1.00 88.89           S  
ATOM   2926  CE  MET A 184      -6.526   6.461  14.903  1.00 88.89           C  
ATOM   2927  HE1 MET A 184      -6.376   6.043  13.908  1.00 88.89           H  
ATOM   2928  HE2 MET A 184      -6.835   5.675  15.591  1.00 88.89           H  
ATOM   2929  HE3 MET A 184      -7.295   7.233  14.876  1.00 88.89           H  
ATOM   2930  N   TYR A 185       0.756   6.481  16.066  1.00 87.34           N  
ATOM   2931  H   TYR A 185       0.803   5.732  15.390  1.00 87.34           H  
ATOM   2932  CA  TYR A 185       2.018   6.931  16.662  1.00 87.34           C  
ATOM   2933  HA  TYR A 185       1.829   7.204  17.700  1.00 87.34           H  
ATOM   2934  C   TYR A 185       2.584   8.203  16.008  1.00 87.34           C  
ATOM   2935  CB  TYR A 185       3.040   5.783  16.646  1.00 87.34           C  
ATOM   2936  HB2 TYR A 185       3.990   6.159  17.028  1.00 87.34           H  
ATOM   2937  HB3 TYR A 185       3.205   5.476  15.614  1.00 87.34           H  
ATOM   2938  O   TYR A 185       3.401   8.875  16.633  1.00 87.34           O  
ATOM   2939  CG  TYR A 185       2.655   4.574  17.486  1.00 87.34           C  
ATOM   2940  CD1 TYR A 185       2.259   4.739  18.828  1.00 87.34           C  
ATOM   2941  HD1 TYR A 185       2.247   5.727  19.265  1.00 87.34           H  
ATOM   2942  CD2 TYR A 185       2.719   3.278  16.939  1.00 87.34           C  
ATOM   2943  HD2 TYR A 185       3.047   3.144  15.919  1.00 87.34           H  
ATOM   2944  CE1 TYR A 185       1.896   3.625  19.609  1.00 87.34           C  
ATOM   2945  HE1 TYR A 185       1.595   3.768  20.637  1.00 87.34           H  
ATOM   2946  CE2 TYR A 185       2.344   2.163  17.713  1.00 87.34           C  
ATOM   2947  HE2 TYR A 185       2.392   1.169  17.292  1.00 87.34           H  
ATOM   2948  OH  TYR A 185       1.529   1.264  19.794  1.00 87.34           O  
ATOM   2949  HH  TYR A 185       1.675   1.460  20.722  1.00 87.34           H  
ATOM   2950  CZ  TYR A 185       1.922   2.333  19.045  1.00 87.34           C  
ATOM   2951  N   ASP A 186       2.112   8.570  14.813  1.00 88.97           N  
ATOM   2952  H   ASP A 186       1.431   7.979  14.357  1.00 88.97           H  
ATOM   2953  CA  ASP A 186       2.442   9.823  14.124  1.00 88.97           C  
ATOM   2954  HA  ASP A 186       3.053  10.449  14.774  1.00 88.97           H  
ATOM   2955  C   ASP A 186       1.150  10.604  13.800  1.00 88.97           C  
ATOM   2956  CB  ASP A 186       3.304   9.524  12.889  1.00 88.97           C  
ATOM   2957  HB2 ASP A 186       2.731   8.920  12.185  1.00 88.97           H  
ATOM   2958  HB3 ASP A 186       4.172   8.944  13.201  1.00 88.97           H  
ATOM   2959  O   ASP A 186       0.683  10.629  12.654  1.00 88.97           O  
ATOM   2960  CG  ASP A 186       3.803  10.794  12.186  1.00 88.97           C  
ATOM   2961  OD1 ASP A 186       3.589  11.907  12.724  1.00 88.97           O  
ATOM   2962  OD2 ASP A 186       4.396  10.640  11.093  1.00 88.97           O  
ATOM   2963  N   PRO A 187       0.505  11.208  14.820  1.00 90.29           N  
ATOM   2964  CA  PRO A 187      -0.790  11.862  14.651  1.00 90.29           C  
ATOM   2965  HA  PRO A 187      -1.504  11.143  14.250  1.00 90.29           H  
ATOM   2966  C   PRO A 187      -0.738  13.061  13.697  1.00 90.29           C  
ATOM   2967  CB  PRO A 187      -1.219  12.276  16.062  1.00 90.29           C  
ATOM   2968  HB2 PRO A 187      -1.795  13.201  16.064  1.00 90.29           H  
ATOM   2969  HB3 PRO A 187      -1.796  11.469  16.514  1.00 90.29           H  
ATOM   2970  O   PRO A 187      -1.750  13.370  13.069  1.00 90.29           O  
ATOM   2971  CG  PRO A 187       0.105  12.432  16.810  1.00 90.29           C  
ATOM   2972  HG2 PRO A 187       0.541  13.406  16.588  1.00 90.29           H  
ATOM   2973  HG3 PRO A 187      -0.016  12.299  17.885  1.00 90.29           H  
ATOM   2974  CD  PRO A 187       0.965  11.332  16.197  1.00 90.29           C  
ATOM   2975  HD2 PRO A 187       2.017  11.612  16.250  1.00 90.29           H  
ATOM   2976  HD3 PRO A 187       0.796  10.392  16.723  1.00 90.29           H  
ATOM   2977  N   ASP A 188       0.422  13.705  13.547  1.00 93.00           N  
ATOM   2978  H   ASP A 188       1.236  13.362  14.037  1.00 93.00           H  
ATOM   2979  CA  ASP A 188       0.605  14.861  12.663  1.00 93.00           C  
ATOM   2980  HA  ASP A 188      -0.215  15.561  12.821  1.00 93.00           H  
ATOM   2981  C   ASP A 188       0.583  14.467  11.174  1.00 93.00           C  
ATOM   2982  CB  ASP A 188       1.925  15.570  13.015  1.00 93.00           C  
ATOM   2983  HB2 ASP A 188       2.127  16.322  12.252  1.00 93.00           H  
ATOM   2984  HB3 ASP A 188       2.737  14.844  12.987  1.00 93.00           H  
ATOM   2985  O   ASP A 188       0.282  15.295  10.309  1.00 93.00           O  
ATOM   2986  CG  ASP A 188       1.917  16.280  14.377  1.00 93.00           C  
ATOM   2987  OD1 ASP A 188       0.820  16.649  14.858  1.00 93.00           O  
ATOM   2988  OD2 ASP A 188       3.025  16.511  14.911  1.00 93.00           O  
ATOM   2989  N   ALA A 189       0.867  13.200  10.857  1.00 93.60           N  
ATOM   2990  H   ALA A 189       1.167  12.580  11.595  1.00 93.60           H  
ATOM   2991  CA  ALA A 189       0.788  12.661   9.502  1.00 93.60           C  
ATOM   2992  HA  ALA A 189       1.003  13.462   8.795  1.00 93.60           H  
ATOM   2993  C   ALA A 189      -0.601  12.107   9.133  1.00 93.60           C  
ATOM   2994  CB  ALA A 189       1.879  11.602   9.356  1.00 93.60           C  
ATOM   2995  HB1 ALA A 189       1.839  11.141   8.370  1.00 93.60           H  
ATOM   2996  HB2 ALA A 189       1.736  10.840  10.122  1.00 93.60           H  
ATOM   2997  HB3 ALA A 189       2.857  12.061   9.504  1.00 93.60           H  
ATOM   2998  O   ALA A 189      -0.830  11.770   7.964  1.00 93.60           O  
ATOM   2999  N   LEU A 190      -1.531  12.009  10.090  1.00 94.93           N  
ATOM   3000  H   LEU A 190      -1.303  12.347  11.014  1.00 94.93           H  
ATOM   3001  CA  LEU A 190      -2.887  11.532   9.832  1.00 94.93           C  
ATOM   3002  HA  LEU A 190      -2.812  10.646   9.201  1.00 94.93           H  
ATOM   3003  C   LEU A 190      -3.705  12.565   9.055  1.00 94.93           C  
ATOM   3004  CB  LEU A 190      -3.601  11.144  11.137  1.00 94.93           C  
ATOM   3005  HB2 LEU A 190      -4.657  10.983  10.921  1.00 94.93           H  
ATOM   3006  HB3 LEU A 190      -3.536  11.984  11.829  1.00 94.93           H  
ATOM   3007  O   LEU A 190      -3.772  13.746   9.386  1.00 94.93           O  
ATOM   3008  CG  LEU A 190      -3.049   9.881  11.818  1.00 94.93           C  
ATOM   3009  HG  LEU A 190      -1.982   9.992  12.008  1.00 94.93           H  
ATOM   3010  CD1 LEU A 190      -3.771   9.674  13.150  1.00 94.93           C  
ATOM   3011 HD11 LEU A 190      -4.832   9.485  12.987  1.00 94.93           H  
ATOM   3012 HD12 LEU A 190      -3.654  10.563  13.769  1.00 94.93           H  
ATOM   3013 HD13 LEU A 190      -3.317   8.831  13.671  1.00 94.93           H  
ATOM   3014  CD2 LEU A 190      -3.294   8.629  10.970  1.00 94.93           C  
ATOM   3015 HD21 LEU A 190      -4.343   8.569  10.682  1.00 94.93           H  
ATOM   3016 HD22 LEU A 190      -2.664   8.671  10.081  1.00 94.93           H  
ATOM   3017 HD23 LEU A 190      -3.008   7.749  11.546  1.00 94.93           H  
ATOM   3018  N   LEU A 191      -4.397  12.081   8.030  1.00 95.54           N  
ATOM   3019  H   LEU A 191      -4.279  11.102   7.815  1.00 95.54           H  
ATOM   3020  CA  LEU A 191      -5.322  12.858   7.215  1.00 95.54           C  
ATOM   3021  HA  LEU A 191      -5.273  13.906   7.512  1.00 95.54           H  
ATOM   3022  C   LEU A 191      -6.751  12.387   7.468  1.00 95.54           C  
ATOM   3023  CB  LEU A 191      -4.913  12.749   5.737  1.00 95.54           C  
ATOM   3024  HB2 LEU A 191      -5.615  13.321   5.130  1.00 95.54           H  
ATOM   3025  HB3 LEU A 191      -4.978  11.700   5.448  1.00 95.54           H  
ATOM   3026  O   LEU A 191      -6.993  11.210   7.721  1.00 95.54           O  
ATOM   3027  CG  LEU A 191      -3.480  13.238   5.447  1.00 95.54           C  
ATOM   3028  HG  LEU A 191      -2.768  12.673   6.048  1.00 95.54           H  
ATOM   3029  CD1 LEU A 191      -3.124  13.010   3.979  1.00 95.54           C  
ATOM   3030 HD11 LEU A 191      -3.636  13.736   3.348  1.00 95.54           H  
ATOM   3031 HD12 LEU A 191      -2.048  13.139   3.854  1.00 95.54           H  
ATOM   3032 HD13 LEU A 191      -3.385  11.992   3.690  1.00 95.54           H  
ATOM   3033  CD2 LEU A 191      -3.309  14.732   5.730  1.00 95.54           C  
ATOM   3034 HD21 LEU A 191      -4.059  15.315   5.197  1.00 95.54           H  
ATOM   3035 HD22 LEU A 191      -2.310  15.048   5.431  1.00 95.54           H  
ATOM   3036 HD23 LEU A 191      -3.397  14.911   6.802  1.00 95.54           H  
ATOM   3037  N   GLU A 192      -7.713  13.298   7.363  1.00 94.47           N  
ATOM   3038  H   GLU A 192      -7.456  14.253   7.160  1.00 94.47           H  
ATOM   3039  CA  GLU A 192      -9.120  13.015   7.642  1.00 94.47           C  
ATOM   3040  HA  GLU A 192      -9.220  12.001   8.030  1.00 94.47           H  
ATOM   3041  C   GLU A 192      -9.972  13.128   6.372  1.00 94.47           C  
ATOM   3042  CB  GLU A 192      -9.609  13.966   8.737  1.00 94.47           C  
ATOM   3043  HB2 GLU A 192      -8.900  13.964   9.564  1.00 94.47           H  
ATOM   3044  HB3 GLU A 192      -9.662  14.974   8.325  1.00 94.47           H  
ATOM   3045  O   GLU A 192      -9.973  14.156   5.691  1.00 94.47           O  
ATOM   3046  CG  GLU A 192     -10.982  13.548   9.271  1.00 94.47           C  
ATOM   3047  HG2 GLU A 192     -10.877  12.625   9.842  1.00 94.47           H  
ATOM   3048  HG3 GLU A 192     -11.652  13.350   8.434  1.00 94.47           H  
ATOM   3049  CD  GLU A 192     -11.623  14.627  10.144  1.00 94.47           C  
ATOM   3050  OE1 GLU A 192     -12.843  14.533  10.367  1.00 94.47           O  
ATOM   3051  OE2 GLU A 192     -11.008  15.664  10.471  1.00 94.47           O  
ATOM   3052  N   LEU A 193     -10.734  12.074   6.075  1.00 95.09           N  
ATOM   3053  H   LEU A 193     -10.691  11.279   6.697  1.00 95.09           H  
ATOM   3054  CA  LEU A 193     -11.717  12.029   4.999  1.00 95.09           C  
ATOM   3055  HA  LEU A 193     -11.562  12.891   4.350  1.00 95.09           H  
ATOM   3056  C   LEU A 193     -13.112  12.111   5.612  1.00 95.09           C  
ATOM   3057  CB  LEU A 193     -11.526  10.754   4.160  1.00 95.09           C  
ATOM   3058  HB2 LEU A 193     -11.693   9.896   4.811  1.00 95.09           H  
ATOM   3059  HB3 LEU A 193     -10.496  10.702   3.809  1.00 95.09           H  
ATOM   3060  O   LEU A 193     -13.531  11.237   6.377  1.00 95.09           O  
ATOM   3061  CG  LEU A 193     -12.447  10.640   2.933  1.00 95.09           C  
ATOM   3062  HG  LEU A 193     -13.489  10.718   3.246  1.00 95.09           H  
ATOM   3063  CD1 LEU A 193     -12.165  11.711   1.878  1.00 95.09           C  
ATOM   3064 HD11 LEU A 193     -11.122  11.668   1.563  1.00 95.09           H  
ATOM   3065 HD12 LEU A 193     -12.810  11.556   1.013  1.00 95.09           H  
ATOM   3066 HD13 LEU A 193     -12.380  12.700   2.281  1.00 95.09           H  
ATOM   3067  CD2 LEU A 193     -12.233   9.280   2.268  1.00 95.09           C  
ATOM   3068 HD21 LEU A 193     -11.180   9.155   2.016  1.00 95.09           H  
ATOM   3069 HD22 LEU A 193     -12.830   9.204   1.359  1.00 95.09           H  
ATOM   3070 HD23 LEU A 193     -12.536   8.491   2.957  1.00 95.09           H  
ATOM   3071  N   ARG A 194     -13.848  13.156   5.235  1.00 91.63           N  
ATOM   3072  H   ARG A 194     -13.426  13.799   4.581  1.00 91.63           H  
ATOM   3073  CA  ARG A 194     -15.227  13.396   5.677  1.00 91.63           C  
ATOM   3074  HA  ARG A 194     -15.446  12.704   6.490  1.00 91.63           H  
ATOM   3075  C   ARG A 194     -16.219  13.143   4.542  1.00 91.63           C  
ATOM   3076  CB  ARG A 194     -15.385  14.818   6.234  1.00 91.63           C  
ATOM   3077  HB2 ARG A 194     -15.165  15.541   5.449  1.00 91.63           H  
ATOM   3078  HB3 ARG A 194     -16.420  14.954   6.548  1.00 91.63           H  
ATOM   3079  O   ARG A 194     -15.870  13.366   3.380  1.00 91.63           O  
ATOM   3080  CG  ARG A 194     -14.470  15.078   7.437  1.00 91.63           C  
ATOM   3081  HG2 ARG A 194     -14.627  14.310   8.194  1.00 91.63           H  
ATOM   3082  HG3 ARG A 194     -13.428  15.046   7.119  1.00 91.63           H  
ATOM   3083  CD  ARG A 194     -14.766  16.451   8.045  1.00 91.63           C  
ATOM   3084  HD2 ARG A 194     -15.785  16.456   8.432  1.00 91.63           H  
ATOM   3085  HD3 ARG A 194     -14.662  17.215   7.274  1.00 91.63           H  
ATOM   3086  NE  ARG A 194     -13.830  16.720   9.137  1.00 91.63           N  
ATOM   3087  HE  ARG A 194     -13.356  15.914   9.519  1.00 91.63           H  
ATOM   3088  NH1 ARG A 194     -14.291  18.906   9.604  1.00 91.63           N  
ATOM   3089 HH11 ARG A 194     -14.080  19.736  10.140  1.00 91.63           H  
ATOM   3090 HH12 ARG A 194     -15.086  18.846   8.984  1.00 91.63           H  
ATOM   3091  NH2 ARG A 194     -12.618  17.855  10.660  1.00 91.63           N  
ATOM   3092 HH21 ARG A 194     -12.352  18.675  11.186  1.00 91.63           H  
ATOM   3093 HH22 ARG A 194     -12.048  17.025  10.734  1.00 91.63           H  
ATOM   3094  CZ  ARG A 194     -13.585  17.827   9.795  1.00 91.63           C  
ATOM   3095  N   PRO A 195     -17.462  12.736   4.847  1.00 88.97           N  
ATOM   3096  CA  PRO A 195     -18.523  12.674   3.850  1.00 88.97           C  
ATOM   3097  HA  PRO A 195     -18.244  11.931   3.103  1.00 88.97           H  
ATOM   3098  C   PRO A 195     -18.737  14.030   3.167  1.00 88.97           C  
ATOM   3099  CB  PRO A 195     -19.771  12.190   4.599  1.00 88.97           C  
ATOM   3100  HB2 PRO A 195     -20.404  11.564   3.970  1.00 88.97           H  
ATOM   3101  HB3 PRO A 195     -20.333  13.037   4.993  1.00 88.97           H  
ATOM   3102  O   PRO A 195     -18.651  15.084   3.799  1.00 88.97           O  
ATOM   3103  CG  PRO A 195     -19.165  11.403   5.756  1.00 88.97           C  
ATOM   3104  HG2 PRO A 195     -19.847  11.279   6.597  1.00 88.97           H  
ATOM   3105  HG3 PRO A 195     -18.832  10.434   5.383  1.00 88.97           H  
ATOM   3106  CD  PRO A 195     -17.948  12.239   6.124  1.00 88.97           C  
ATOM   3107  HD2 PRO A 195     -17.214  11.609   6.627  1.00 88.97           H  
ATOM   3108  HD3 PRO A 195     -18.244  13.072   6.762  1.00 88.97           H  
ATOM   3109  N   GLY A 196     -19.023  14.011   1.865  1.00 79.30           N  
ATOM   3110  H   GLY A 196     -19.037  13.114   1.400  1.00 79.30           H  
ATOM   3111  CA  GLY A 196     -19.217  15.219   1.057  1.00 79.30           C  
ATOM   3112  HA2 GLY A 196     -19.461  16.061   1.705  1.00 79.30           H  
ATOM   3113  HA3 GLY A 196     -20.064  15.062   0.389  1.00 79.30           H  
ATOM   3114  C   GLY A 196     -18.002  15.585   0.197  1.00 79.30           C  
ATOM   3115  O   GLY A 196     -17.347  14.713  -0.364  1.00 79.30           O  
ATOM   3116  N   LYS A 197     -17.729  16.889   0.038  1.00 79.70           N  
ATOM   3117  H   LYS A 197     -18.272  17.545   0.581  1.00 79.70           H  
ATOM   3118  CA  LYS A 197     -16.749  17.428  -0.934  1.00 79.70           C  
ATOM   3119  HA  LYS A 197     -16.770  16.790  -1.817  1.00 79.70           H  
ATOM   3120  C   LYS A 197     -15.279  17.377  -0.475  1.00 79.70           C  
ATOM   3121  CB  LYS A 197     -17.145  18.856  -1.366  1.00 79.70           C  
ATOM   3122  HB2 LYS A 197     -16.360  19.258  -2.008  1.00 79.70           H  
ATOM   3123  HB3 LYS A 197     -17.214  19.493  -0.485  1.00 79.70           H  
ATOM   3124  O   LYS A 197     -14.426  17.980  -1.122  1.00 79.70           O  
ATOM   3125  CG  LYS A 197     -18.460  18.924  -2.158  1.00 79.70           C  
ATOM   3126  HG2 LYS A 197     -18.409  18.231  -2.998  1.00 79.70           H  
ATOM   3127  HG3 LYS A 197     -19.293  18.640  -1.514  1.00 79.70           H  
ATOM   3128  CD  LYS A 197     -18.685  20.348  -2.691  1.00 79.70           C  
ATOM   3129  HD2 LYS A 197     -18.752  21.036  -1.849  1.00 79.70           H  
ATOM   3130  HD3 LYS A 197     -17.834  20.633  -3.310  1.00 79.70           H  
ATOM   3131  CE  LYS A 197     -19.969  20.428  -3.527  1.00 79.70           C  
ATOM   3132  HE2 LYS A 197     -19.896  19.710  -4.344  1.00 79.70           H  
ATOM   3133  HE3 LYS A 197     -20.810  20.133  -2.900  1.00 79.70           H  
ATOM   3134  NZ  LYS A 197     -20.187  21.796  -4.066  1.00 79.70           N  
ATOM   3135  HZ1 LYS A 197     -21.037  21.836  -4.611  1.00 79.70           H  
ATOM   3136  HZ2 LYS A 197     -19.418  22.076  -4.658  1.00 79.70           H  
ATOM   3137  HZ3 LYS A 197     -20.266  22.467  -3.316  1.00 79.70           H  
ATOM   3138  N   ASN A 198     -14.974  16.711   0.637  1.00 90.55           N  
ATOM   3139  H   ASN A 198     -15.683  16.122   1.051  1.00 90.55           H  
ATOM   3140  CA  ASN A 198     -13.597  16.558   1.103  1.00 90.55           C  
ATOM   3141  HA  ASN A 198     -13.090  17.518   1.005  1.00 90.55           H  
ATOM   3142  C   ASN A 198     -12.836  15.553   0.211  1.00 90.55           C  
ATOM   3143  CB  ASN A 198     -13.611  16.192   2.599  1.00 90.55           C  
ATOM   3144  HB2 ASN A 198     -14.167  15.264   2.732  1.00 90.55           H  
ATOM   3145  HB3 ASN A 198     -14.115  16.977   3.164  1.00 90.55           H  
ATOM   3146  O   ASN A 198     -13.414  14.590  -0.300  1.00 90.55           O  
ATOM   3147  CG  ASN A 198     -12.220  15.972   3.170  1.00 90.55           C  
ATOM   3148  ND2 ASN A 198     -11.726  16.819   4.039  1.00 90.55           N  
ATOM   3149 HD21 ASN A 198     -12.243  17.617   4.379  1.00 90.55           H  
ATOM   3150 HD22 ASN A 198     -10.850  16.528   4.447  1.00 90.55           H  
ATOM   3151  OD1 ASN A 198     -11.556  15.015   2.834  1.00 90.55           O  
ATOM   3152  N   ALA A 199     -11.541  15.804   0.017  1.00 94.46           N  
ATOM   3153  H   ALA A 199     -11.106  16.560   0.527  1.00 94.46           H  
ATOM   3154  CA  ALA A 199     -10.637  14.899  -0.669  1.00 94.46           C  
ATOM   3155  HA  ALA A 199     -11.061  13.895  -0.646  1.00 94.46           H  
ATOM   3156  C   ALA A 199      -9.278  14.864   0.037  1.00 94.46           C  
ATOM   3157  CB  ALA A 199     -10.488  15.347  -2.129  1.00 94.46           C  
ATOM   3158  HB1 ALA A 199     -10.038  16.339  -2.166  1.00 94.46           H  
ATOM   3159  HB2 ALA A 199     -11.468  15.379  -2.605  1.00 94.46           H  
ATOM   3160  HB3 ALA A 199      -9.850  14.641  -2.660  1.00 94.46           H  
ATOM   3161  O   ALA A 199      -8.733  15.908   0.396  1.00 94.46           O  
ATOM   3162  N   ILE A 200      -8.704  13.671   0.142  1.00 96.90           N  
ATOM   3163  H   ILE A 200      -9.215  12.873  -0.207  1.00 96.90           H  
ATOM   3164  CA  ILE A 200      -7.324  13.455   0.569  1.00 96.90           C  
ATOM   3165  HA  ILE A 200      -6.968  14.332   1.109  1.00 96.90           H  
ATOM   3166  C   ILE A 200      -6.462  13.272  -0.676  1.00 96.90           C  
ATOM   3167  CB  ILE A 200      -7.236  12.249   1.522  1.00 96.90           C  
ATOM   3168  HB  ILE A 200      -7.648  11.370   1.026  1.00 96.90           H  
ATOM   3169  O   ILE A 200      -6.827  12.504  -1.567  1.00 96.90           O  
ATOM   3170  CG1 ILE A 200      -8.058  12.535   2.799  1.00 96.90           C  
ATOM   3171 HG12 ILE A 200      -7.713  13.460   3.260  1.00 96.90           H  
ATOM   3172 HG13 ILE A 200      -9.110  12.659   2.540  1.00 96.90           H  
ATOM   3173  CG2 ILE A 200      -5.765  11.970   1.864  1.00 96.90           C  
ATOM   3174 HG21 ILE A 200      -5.674  11.091   2.502  1.00 96.90           H  
ATOM   3175 HG22 ILE A 200      -5.352  12.835   2.381  1.00 96.90           H  
ATOM   3176 HG23 ILE A 200      -5.176  11.765   0.970  1.00 96.90           H  
ATOM   3177  CD1 ILE A 200      -7.959  11.412   3.831  1.00 96.90           C  
ATOM   3178 HD11 ILE A 200      -6.960  11.399   4.266  1.00 96.90           H  
ATOM   3179 HD12 ILE A 200      -8.188  10.451   3.372  1.00 96.90           H  
ATOM   3180 HD13 ILE A 200      -8.647  11.604   4.655  1.00 96.90           H  
ATOM   3181  N   LYS A 201      -5.319  13.960  -0.740  1.00 96.76           N  
ATOM   3182  H   LYS A 201      -5.051  14.518   0.058  1.00 96.76           H  
ATOM   3183  CA  LYS A 201      -4.365  13.859  -1.849  1.00 96.76           C  
ATOM   3184  HA  LYS A 201      -4.698  13.092  -2.550  1.00 96.76           H  
ATOM   3185  C   LYS A 201      -2.992  13.443  -1.345  1.00 96.76           C  
ATOM   3186  CB  LYS A 201      -4.263  15.184  -2.612  1.00 96.76           C  
ATOM   3187  HB2 LYS A 201      -3.944  15.975  -1.933  1.00 96.76           H  
ATOM   3188  HB3 LYS A 201      -3.503  15.071  -3.386  1.00 96.76           H  
ATOM   3189  O   LYS A 201      -2.421  14.111  -0.493  1.00 96.76           O  
ATOM   3190  CG  LYS A 201      -5.587  15.580  -3.270  1.00 96.76           C  
ATOM   3191  HG2 LYS A 201      -5.959  14.734  -3.848  1.00 96.76           H  
ATOM   3192  HG3 LYS A 201      -6.318  15.844  -2.507  1.00 96.76           H  
ATOM   3193  CD  LYS A 201      -5.364  16.766  -4.207  1.00 96.76           C  
ATOM   3194  HD2 LYS A 201      -4.970  17.607  -3.636  1.00 96.76           H  
ATOM   3195  HD3 LYS A 201      -4.639  16.478  -4.969  1.00 96.76           H  
ATOM   3196  CE  LYS A 201      -6.679  17.155  -4.877  1.00 96.76           C  
ATOM   3197  HE2 LYS A 201      -7.384  17.476  -4.109  1.00 96.76           H  
ATOM   3198  HE3 LYS A 201      -7.085  16.271  -5.368  1.00 96.76           H  
ATOM   3199  NZ  LYS A 201      -6.445  18.231  -5.866  1.00 96.76           N  
ATOM   3200  HZ1 LYS A 201      -6.040  19.038  -5.414  1.00 96.76           H  
ATOM   3201  HZ2 LYS A 201      -5.794  17.898  -6.563  1.00 96.76           H  
ATOM   3202  HZ3 LYS A 201      -7.308  18.496  -6.320  1.00 96.76           H  
ATOM   3203  N   PHE A 202      -2.458  12.392  -1.948  1.00 96.92           N  
ATOM   3204  H   PHE A 202      -3.024  11.902  -2.626  1.00 96.92           H  
ATOM   3205  CA  PHE A 202      -1.084  11.937  -1.787  1.00 96.92           C  
ATOM   3206  HA  PHE A 202      -0.599  12.486  -0.979  1.00 96.92           H  
ATOM   3207  C   PHE A 202      -0.325  12.186  -3.082  1.00 96.92           C  
ATOM   3208  CB  PHE A 202      -1.076  10.453  -1.430  1.00 96.92           C  
ATOM   3209  HB2 PHE A 202      -1.517   9.888  -2.251  1.00 96.92           H  
ATOM   3210  HB3 PHE A 202      -0.043  10.123  -1.315  1.00 96.92           H  
ATOM   3211  O   PHE A 202      -0.851  11.936  -4.171  1.00 96.92           O  
ATOM   3212  CG  PHE A 202      -1.822  10.148  -0.151  1.00 96.92           C  
ATOM   3213  CD1 PHE A 202      -1.195  10.379   1.084  1.00 96.92           C  
ATOM   3214  HD1 PHE A 202      -0.185  10.760   1.119  1.00 96.92           H  
ATOM   3215  CD2 PHE A 202      -3.143   9.660  -0.192  1.00 96.92           C  
ATOM   3216  HD2 PHE A 202      -3.634   9.499  -1.140  1.00 96.92           H  
ATOM   3217  CE1 PHE A 202      -1.874  10.094   2.279  1.00 96.92           C  
ATOM   3218  HE1 PHE A 202      -1.387  10.257   3.229  1.00 96.92           H  
ATOM   3219  CE2 PHE A 202      -3.819   9.369   1.007  1.00 96.92           C  
ATOM   3220  HE2 PHE A 202      -4.825   8.977   0.986  1.00 96.92           H  
ATOM   3221  CZ  PHE A 202      -3.178   9.580   2.240  1.00 96.92           C  
ATOM   3222  HZ  PHE A 202      -3.680   9.349   3.168  1.00 96.92           H  
ATOM   3223  N   GLN A 203       0.912  12.659  -2.977  1.00 95.64           N  
ATOM   3224  H   GLN A 203       1.317  12.779  -2.060  1.00 95.64           H  
ATOM   3225  CA  GLN A 203       1.768  12.907  -4.128  1.00 95.64           C  
ATOM   3226  HA  GLN A 203       1.433  12.288  -4.961  1.00 95.64           H  
ATOM   3227  C   GLN A 203       3.203  12.514  -3.797  1.00 95.64           C  
ATOM   3228  CB  GLN A 203       1.663  14.380  -4.555  1.00 95.64           C  
ATOM   3229  HB2 GLN A 203       0.619  14.614  -4.765  1.00 95.64           H  
ATOM   3230  HB3 GLN A 203       2.008  15.021  -3.744  1.00 95.64           H  
ATOM   3231  O   GLN A 203       3.804  13.062  -2.879  1.00 95.64           O  
ATOM   3232  CG  GLN A 203       2.499  14.652  -5.815  1.00 95.64           C  
ATOM   3233  HG2 GLN A 203       2.155  14.001  -6.619  1.00 95.64           H  
ATOM   3234  HG3 GLN A 203       3.546  14.422  -5.616  1.00 95.64           H  
ATOM   3235  CD  GLN A 203       2.430  16.094  -6.301  1.00 95.64           C  
ATOM   3236  NE2 GLN A 203       3.210  16.442  -7.302  1.00 95.64           N  
ATOM   3237 HE21 GLN A 203       3.924  15.806  -7.628  1.00 95.64           H  
ATOM   3238 HE22 GLN A 203       3.156  17.418  -7.557  1.00 95.64           H  
ATOM   3239  OE1 GLN A 203       1.706  16.943  -5.815  1.00 95.64           O  
ATOM   3240  N   HIS A 204       3.772  11.634  -4.618  1.00 93.99           N  
ATOM   3241  H   HIS A 204       3.222  11.263  -5.380  1.00 93.99           H  
ATOM   3242  CA  HIS A 204       5.166  11.220  -4.513  1.00 93.99           C  
ATOM   3243  HA  HIS A 204       5.637  11.730  -3.672  1.00 93.99           H  
ATOM   3244  C   HIS A 204       5.919  11.590  -5.787  1.00 93.99           C  
ATOM   3245  CB  HIS A 204       5.250   9.725  -4.207  1.00 93.99           C  
ATOM   3246  HB2 HIS A 204       4.830   9.152  -5.034  1.00 93.99           H  
ATOM   3247  HB3 HIS A 204       4.666   9.512  -3.312  1.00 93.99           H  
ATOM   3248  O   HIS A 204       5.560  11.161  -6.889  1.00 93.99           O  
ATOM   3249  CG  HIS A 204       6.662   9.271  -3.959  1.00 93.99           C  
ATOM   3250  CD2 HIS A 204       7.402   8.420  -4.730  1.00 93.99           C  
ATOM   3251  HD2 HIS A 204       7.083   7.949  -5.649  1.00 93.99           H  
ATOM   3252  ND1 HIS A 204       7.410   9.634  -2.848  1.00 93.99           N  
ATOM   3253  CE1 HIS A 204       8.561   8.956  -2.933  1.00 93.99           C  
ATOM   3254  HE1 HIS A 204       9.333   8.968  -2.179  1.00 93.99           H  
ATOM   3255  NE2 HIS A 204       8.592   8.222  -4.058  1.00 93.99           N  
ATOM   3256  HE2 HIS A 204       9.317   7.551  -4.269  1.00 93.99           H  
ATOM   3257  N   ASN A 205       6.974  12.389  -5.640  1.00 93.69           N  
ATOM   3258  H   ASN A 205       7.260  12.612  -4.697  1.00 93.69           H  
ATOM   3259  CA  ASN A 205       7.895  12.713  -6.724  1.00 93.69           C  
ATOM   3260  HA  ASN A 205       7.407  12.549  -7.685  1.00 93.69           H  
ATOM   3261  C   ASN A 205       9.098  11.775  -6.642  1.00 93.69           C  
ATOM   3262  CB  ASN A 205       8.307  14.189  -6.651  1.00 93.69           C  
ATOM   3263  HB2 ASN A 205       8.759  14.379  -5.677  1.00 93.69           H  
ATOM   3264  HB3 ASN A 205       9.057  14.393  -7.414  1.00 93.69           H  
ATOM   3265  O   ASN A 205       9.715  11.630  -5.590  1.00 93.69           O  
ATOM   3266  CG  ASN A 205       7.146  15.143  -6.873  1.00 93.69           C  
ATOM   3267  ND2 ASN A 205       7.073  16.197  -6.096  1.00 93.69           N  
ATOM   3268 HD21 ASN A 205       6.263  16.793  -6.188  1.00 93.69           H  
ATOM   3269 HD22 ASN A 205       7.728  16.312  -5.336  1.00 93.69           H  
ATOM   3270  OD1 ASN A 205       6.306  14.975  -7.750  1.00 93.69           O  
ATOM   3271  N   ILE A 206       9.446  11.147  -7.759  1.00 89.37           N  
ATOM   3272  H   ILE A 206       8.980  11.378  -8.625  1.00 89.37           H  
ATOM   3273  CA  ILE A 206      10.510  10.147  -7.793  1.00 89.37           C  
ATOM   3274  HA  ILE A 206      10.559   9.642  -6.828  1.00 89.37           H  
ATOM   3275  C   ILE A 206      11.831  10.886  -7.997  1.00 89.37           C  
ATOM   3276  CB  ILE A 206      10.187   9.077  -8.850  1.00 89.37           C  
ATOM   3277  HB  ILE A 206      10.044   9.568  -9.813  1.00 89.37           H  
ATOM   3278  O   ILE A 206      12.173  11.265  -9.116  1.00 89.37           O  
ATOM   3279  CG1 ILE A 206       8.871   8.375  -8.431  1.00 89.37           C  
ATOM   3280 HG12 ILE A 206       8.095   9.110  -8.220  1.00 89.37           H  
ATOM   3281 HG13 ILE A 206       9.036   7.796  -7.522  1.00 89.37           H  
ATOM   3282  CG2 ILE A 206      11.331   8.056  -8.982  1.00 89.37           C  
ATOM   3283 HG21 ILE A 206      11.486   7.539  -8.035  1.00 89.37           H  
ATOM   3284 HG22 ILE A 206      12.255   8.557  -9.271  1.00 89.37           H  
ATOM   3285 HG23 ILE A 206      11.090   7.330  -9.759  1.00 89.37           H  
ATOM   3286  CD1 ILE A 206       8.304   7.466  -9.505  1.00 89.37           C  
ATOM   3287 HD11 ILE A 206       8.261   8.033 -10.435  1.00 89.37           H  
ATOM   3288 HD12 ILE A 206       7.299   7.153  -9.223  1.00 89.37           H  
ATOM   3289 HD13 ILE A 206       8.931   6.579  -9.601  1.00 89.37           H  
ATOM   3290  N   ALA A 207      12.534  11.128  -6.892  1.00 79.30           N  
ATOM   3291  H   ALA A 207      12.144  10.825  -6.010  1.00 79.30           H  
ATOM   3292  CA  ALA A 207      13.799  11.856  -6.844  1.00 79.30           C  
ATOM   3293  HA  ALA A 207      13.985  12.325  -7.810  1.00 79.30           H  
ATOM   3294  C   ALA A 207      14.981  10.920  -6.546  1.00 79.30           C  
ATOM   3295  CB  ALA A 207      13.678  12.972  -5.800  1.00 79.30           C  
ATOM   3296  HB1 ALA A 207      12.841  13.624  -6.053  1.00 79.30           H  
ATOM   3297  HB2 ALA A 207      13.512  12.543  -4.812  1.00 79.30           H  
ATOM   3298  HB3 ALA A 207      14.593  13.564  -5.786  1.00 79.30           H  
ATOM   3299  O   ALA A 207      14.827   9.886  -5.896  1.00 79.30           O  
ATOM   3300  N   GLY A 208      16.179  11.282  -7.013  1.00 77.50           N  
ATOM   3301  H   GLY A 208      16.232  12.111  -7.587  1.00 77.50           H  
ATOM   3302  CA  GLY A 208      17.429  10.578  -6.676  1.00 77.50           C  
ATOM   3303  HA2 GLY A 208      17.406  10.305  -5.621  1.00 77.50           H  
ATOM   3304  HA3 GLY A 208      18.265  11.260  -6.833  1.00 77.50           H  
ATOM   3305  C   GLY A 208      17.711   9.300  -7.479  1.00 77.50           C  
ATOM   3306  O   GLY A 208      18.818   8.769  -7.419  1.00 77.50           O  
ATOM   3307  N   ASP A 209      16.751   8.848  -8.284  1.00 79.71           N  
ATOM   3308  H   ASP A 209      15.845   9.285  -8.187  1.00 79.71           H  
ATOM   3309  CA  ASP A 209      16.862   7.699  -9.191  1.00 79.71           C  
ATOM   3310  HA  ASP A 209      17.892   7.344  -9.206  1.00 79.71           H  
ATOM   3311  C   ASP A 209      16.510   8.065 -10.638  1.00 79.71           C  
ATOM   3312  CB  ASP A 209      15.978   6.566  -8.676  1.00 79.71           C  
ATOM   3313  HB2 ASP A 209      15.866   5.802  -9.445  1.00 79.71           H  
ATOM   3314  HB3 ASP A 209      14.985   6.960  -8.458  1.00 79.71           H  
ATOM   3315  O   ASP A 209      16.167   7.211 -11.456  1.00 79.71           O  
ATOM   3316  CG  ASP A 209      16.560   5.893  -7.445  1.00 79.71           C  
ATOM   3317  OD1 ASP A 209      17.720   5.422  -7.497  1.00 79.71           O  
ATOM   3318  OD2 ASP A 209      15.794   5.700  -6.485  1.00 79.71           O  
ATOM   3319  N   GLU A 210      16.591   9.351 -10.982  1.00 76.81           N  
ATOM   3320  H   GLU A 210      16.843  10.015 -10.265  1.00 76.81           H  
ATOM   3321  CA  GLU A 210      16.164   9.864 -12.287  1.00 76.81           C  
ATOM   3322  HA  GLU A 210      15.094   9.693 -12.407  1.00 76.81           H  
ATOM   3323  C   GLU A 210      16.889   9.162 -13.445  1.00 76.81           C  
ATOM   3324  CB  GLU A 210      16.440  11.371 -12.341  1.00 76.81           C  
ATOM   3325  HB2 GLU A 210      16.220  11.735 -13.345  1.00 76.81           H  
ATOM   3326  HB3 GLU A 210      17.507  11.507 -12.168  1.00 76.81           H  
ATOM   3327  O   GLU A 210      16.311   8.927 -14.501  1.00 76.81           O  
ATOM   3328  CG  GLU A 210      15.596  12.182 -11.334  1.00 76.81           C  
ATOM   3329  HG2 GLU A 210      15.069  11.502 -10.664  1.00 76.81           H  
ATOM   3330  HG3 GLU A 210      14.836  12.732 -11.889  1.00 76.81           H  
ATOM   3331  CD  GLU A 210      16.425  13.166 -10.494  1.00 76.81           C  
ATOM   3332  OE1 GLU A 210      16.025  13.396  -9.332  1.00 76.81           O  
ATOM   3333  OE2 GLU A 210      17.470  13.631 -11.000  1.00 76.81           O  
ATOM   3334  N   TYR A 211      18.144   8.758 -13.263  1.00 78.54           N  
ATOM   3335  H   TYR A 211      18.552   8.899 -12.350  1.00 78.54           H  
ATOM   3336  CA  TYR A 211      18.930   8.060 -14.283  1.00 78.54           C  
ATOM   3337  HA  TYR A 211      18.873   8.634 -15.208  1.00 78.54           H  
ATOM   3338  C   TYR A 211      18.416   6.643 -14.615  1.00 78.54           C  
ATOM   3339  CB  TYR A 211      20.399   8.043 -13.841  1.00 78.54           C  
ATOM   3340  HB2 TYR A 211      20.749   9.071 -13.747  1.00 78.54           H  
ATOM   3341  HB3 TYR A 211      20.998   7.570 -14.619  1.00 78.54           H  
ATOM   3342  O   TYR A 211      18.852   6.061 -15.613  1.00 78.54           O  
ATOM   3343  CG  TYR A 211      20.634   7.324 -12.527  1.00 78.54           C  
ATOM   3344  CD1 TYR A 211      20.537   8.028 -11.310  1.00 78.54           C  
ATOM   3345  HD1 TYR A 211      20.344   9.091 -11.302  1.00 78.54           H  
ATOM   3346  CD2 TYR A 211      20.915   5.943 -12.522  1.00 78.54           C  
ATOM   3347  HD2 TYR A 211      20.997   5.402 -13.454  1.00 78.54           H  
ATOM   3348  CE1 TYR A 211      20.687   7.348 -10.088  1.00 78.54           C  
ATOM   3349  HE1 TYR A 211      20.586   7.882  -9.155  1.00 78.54           H  
ATOM   3350  CE2 TYR A 211      21.091   5.266 -11.301  1.00 78.54           C  
ATOM   3351  HE2 TYR A 211      21.313   4.209 -11.281  1.00 78.54           H  
ATOM   3352  OH  TYR A 211      21.067   5.297  -8.906  1.00 78.54           O  
ATOM   3353  HH  TYR A 211      20.848   5.872  -8.168  1.00 78.54           H  
ATOM   3354  CZ  TYR A 211      20.963   5.965 -10.082  1.00 78.54           C  
ATOM   3355  N   LYS A 212      17.487   6.079 -13.830  1.00 82.37           N  
ATOM   3356  H   LYS A 212      17.125   6.612 -13.052  1.00 82.37           H  
ATOM   3357  CA  LYS A 212      16.943   4.732 -14.043  1.00 82.37           C  
ATOM   3358  HA  LYS A 212      17.748   4.093 -14.408  1.00 82.37           H  
ATOM   3359  C   LYS A 212      15.854   4.746 -15.109  1.00 82.37           C  
ATOM   3360  CB  LYS A 212      16.452   4.120 -12.720  1.00 82.37           C  
ATOM   3361  HB2 LYS A 212      16.003   3.147 -12.921  1.00 82.37           H  
ATOM   3362  HB3 LYS A 212      15.698   4.760 -12.263  1.00 82.37           H  
ATOM   3363  O   LYS A 212      14.725   5.174 -14.885  1.00 82.37           O  
ATOM   3364  CG  LYS A 212      17.633   3.935 -11.763  1.00 82.37           C  
ATOM   3365  HG2 LYS A 212      18.041   4.915 -11.514  1.00 82.37           H  
ATOM   3366  HG3 LYS A 212      18.408   3.356 -12.265  1.00 82.37           H  
ATOM   3367  CD  LYS A 212      17.257   3.224 -10.461  1.00 82.37           C  
ATOM   3368  HD2 LYS A 212      16.484   3.783  -9.935  1.00 82.37           H  
ATOM   3369  HD3 LYS A 212      16.907   2.211 -10.658  1.00 82.37           H  
ATOM   3370  CE  LYS A 212      18.549   3.192  -9.647  1.00 82.37           C  
ATOM   3371  HE2 LYS A 212      19.228   2.464 -10.092  1.00 82.37           H  
ATOM   3372  HE3 LYS A 212      19.026   4.170  -9.719  1.00 82.37           H  
ATOM   3373  NZ  LYS A 212      18.337   2.907  -8.222  1.00 82.37           N  
ATOM   3374  HZ1 LYS A 212      17.952   3.728  -7.777  1.00 82.37           H  
ATOM   3375  HZ2 LYS A 212      17.737   2.116  -8.034  1.00 82.37           H  
ATOM   3376  HZ3 LYS A 212      19.217   2.734  -7.756  1.00 82.37           H  
ATOM   3377  N   TRP A 213      16.206   4.229 -16.282  1.00 82.32           N  
ATOM   3378  H   TRP A 213      17.164   3.926 -16.383  1.00 82.32           H  
ATOM   3379  CA  TRP A 213      15.289   4.027 -17.400  1.00 82.32           C  
ATOM   3380  HA  TRP A 213      14.379   4.603 -17.232  1.00 82.32           H  
ATOM   3381  C   TRP A 213      14.902   2.558 -17.529  1.00 82.32           C  
ATOM   3382  CB  TRP A 213      15.929   4.528 -18.693  1.00 82.32           C  
ATOM   3383  HB2 TRP A 213      16.911   4.069 -18.812  1.00 82.32           H  
ATOM   3384  HB3 TRP A 213      15.306   4.200 -19.525  1.00 82.32           H  
ATOM   3385  O   TRP A 213      15.759   1.680 -17.612  1.00 82.32           O  
ATOM   3386  CG  TRP A 213      16.065   6.010 -18.787  1.00 82.32           C  
ATOM   3387  CD1 TRP A 213      17.129   6.736 -18.379  1.00 82.32           C  
ATOM   3388  HD1 TRP A 213      18.017   6.329 -17.917  1.00 82.32           H  
ATOM   3389  CD2 TRP A 213      15.085   6.973 -19.274  1.00 82.32           C  
ATOM   3390  CE2 TRP A 213      15.647   8.280 -19.160  1.00 82.32           C  
ATOM   3391  CE3 TRP A 213      13.773   6.872 -19.784  1.00 82.32           C  
ATOM   3392  HE3 TRP A 213      13.300   5.903 -19.843  1.00 82.32           H  
ATOM   3393  NE1 TRP A 213      16.887   8.076 -18.599  1.00 82.32           N  
ATOM   3394  HE1 TRP A 213      17.523   8.808 -18.315  1.00 82.32           H  
ATOM   3395  CH2 TRP A 213      13.660   9.295 -20.080  1.00 82.32           C  
ATOM   3396  HH2 TRP A 213      13.118  10.176 -20.389  1.00 82.32           H  
ATOM   3397  CZ2 TRP A 213      14.956   9.430 -19.560  1.00 82.32           C  
ATOM   3398  HZ2 TRP A 213      15.402  10.407 -19.453  1.00 82.32           H  
ATOM   3399  CZ3 TRP A 213      13.068   8.022 -20.181  1.00 82.32           C  
ATOM   3400  HZ3 TRP A 213      12.063   7.931 -20.565  1.00 82.32           H  
ATOM   3401  N   ILE A 214      13.605   2.298 -17.637  1.00 77.11           N  
ATOM   3402  H   ILE A 214      12.951   3.064 -17.559  1.00 77.11           H  
ATOM   3403  CA  ILE A 214      13.041   0.968 -17.844  1.00 77.11           C  
ATOM   3404  HA  ILE A 214      13.737   0.216 -17.472  1.00 77.11           H  
ATOM   3405  C   ILE A 214      12.847   0.753 -19.344  1.00 77.11           C  
ATOM   3406  CB  ILE A 214      11.726   0.840 -17.044  1.00 77.11           C  
ATOM   3407  HB  ILE A 214      11.047   1.639 -17.342  1.00 77.11           H  
ATOM   3408  O   ILE A 214      12.046   1.448 -19.965  1.00 77.11           O  
ATOM   3409  CG1 ILE A 214      12.014   0.978 -15.528  1.00 77.11           C  
ATOM   3410 HG12 ILE A 214      12.654   1.841 -15.343  1.00 77.11           H  
ATOM   3411 HG13 ILE A 214      12.551   0.096 -15.177  1.00 77.11           H  
ATOM   3412  CG2 ILE A 214      11.049  -0.499 -17.381  1.00 77.11           C  
ATOM   3413 HG21 ILE A 214      10.717  -0.502 -18.419  1.00 77.11           H  
ATOM   3414 HG22 ILE A 214      10.163  -0.643 -16.763  1.00 77.11           H  
ATOM   3415 HG23 ILE A 214      11.757  -1.314 -17.234  1.00 77.11           H  
ATOM   3416  CD1 ILE A 214      10.763   1.192 -14.672  1.00 77.11           C  
ATOM   3417 HD11 ILE A 214      10.073   0.353 -14.765  1.00 77.11           H  
ATOM   3418 HD12 ILE A 214      11.052   1.294 -13.626  1.00 77.11           H  
ATOM   3419 HD13 ILE A 214      10.270   2.112 -14.988  1.00 77.11           H  
ATOM   3420  N   ASP A 215      13.564  -0.204 -19.941  1.00 73.48           N  
ATOM   3421  H   ASP A 215      14.216  -0.744 -19.390  1.00 73.48           H  
ATOM   3422  CA  ASP A 215      13.332  -0.591 -21.339  1.00 73.48           C  
ATOM   3423  HA  ASP A 215      13.155   0.318 -21.913  1.00 73.48           H  
ATOM   3424  C   ASP A 215      12.065  -1.451 -21.441  1.00 73.48           C  
ATOM   3425  CB  ASP A 215      14.571  -1.264 -21.960  1.00 73.48           C  
ATOM   3426  HB2 ASP A 215      15.446  -0.654 -21.735  1.00 73.48           H  
ATOM   3427  HB3 ASP A 215      14.718  -2.243 -21.505  1.00 73.48           H  
ATOM   3428  O   ASP A 215      11.988  -2.554 -20.890  1.00 73.48           O  
ATOM   3429  CG  ASP A 215      14.459  -1.414 -23.491  1.00 73.48           C  
ATOM   3430  OD1 ASP A 215      13.444  -1.966 -23.968  1.00 73.48           O  
ATOM   3431  OD2 ASP A 215      15.374  -0.974 -24.232  1.00 73.48           O  
ATOM   3432  N   ILE A 216      11.063  -0.939 -22.158  1.00 68.62           N  
ATOM   3433  H   ILE A 216      11.212  -0.064 -22.640  1.00 68.62           H  
ATOM   3434  CA  ILE A 216       9.757  -1.596 -22.263  1.00 68.62           C  
ATOM   3435  HA  ILE A 216       9.518  -2.003 -21.280  1.00 68.62           H  
ATOM   3436  C   ILE A 216       9.776  -2.799 -23.215  1.00 68.62           C  
ATOM   3437  CB  ILE A 216       8.634  -0.595 -22.605  1.00 68.62           C  
ATOM   3438  HB  ILE A 216       7.699  -1.137 -22.460  1.00 68.62           H  
ATOM   3439  O   ILE A 216       8.864  -3.622 -23.187  1.00 68.62           O  
ATOM   3440  CG1 ILE A 216       8.662  -0.089 -24.063  1.00 68.62           C  
ATOM   3441 HG12 ILE A 216       8.764  -0.934 -24.744  1.00 68.62           H  
ATOM   3442 HG13 ILE A 216       9.500   0.589 -24.222  1.00 68.62           H  
ATOM   3443  CG2 ILE A 216       8.634   0.583 -21.616  1.00 68.62           C  
ATOM   3444 HG21 ILE A 216       8.733   0.206 -20.598  1.00 68.62           H  
ATOM   3445 HG22 ILE A 216       9.463   1.260 -21.822  1.00 68.62           H  
ATOM   3446 HG23 ILE A 216       7.697   1.136 -21.689  1.00 68.62           H  
ATOM   3447  CD1 ILE A 216       7.346   0.617 -24.410  1.00 68.62           C  
ATOM   3448 HD11 ILE A 216       7.333   1.627 -24.000  1.00 68.62           H  
ATOM   3449 HD12 ILE A 216       7.199   0.647 -25.490  1.00 68.62           H  
ATOM   3450 HD13 ILE A 216       6.502   0.064 -23.997  1.00 68.62           H  
ATOM   3451  N   ARG A 217      10.821  -2.936 -24.045  1.00 56.32           N  
ATOM   3452  H   ARG A 217      11.576  -2.270 -23.962  1.00 56.32           H  
ATOM   3453  CA  ARG A 217      11.008  -4.069 -24.966  1.00 56.32           C  
ATOM   3454  HA  ARG A 217      10.035  -4.420 -25.309  1.00 56.32           H  
ATOM   3455  C   ARG A 217      11.677  -5.244 -24.261  1.00 56.32           C  
ATOM   3456  CB  ARG A 217      11.852  -3.651 -26.182  1.00 56.32           C  
ATOM   3457  HB2 ARG A 217      11.906  -4.493 -26.871  1.00 56.32           H  
ATOM   3458  HB3 ARG A 217      12.870  -3.447 -25.850  1.00 56.32           H  
ATOM   3459  O   ARG A 217      11.312  -6.393 -24.501  1.00 56.32           O  
ATOM   3460  CG  ARG A 217      11.294  -2.437 -26.946  1.00 56.32           C  
ATOM   3461  HG2 ARG A 217      11.063  -1.620 -26.262  1.00 56.32           H  
ATOM   3462  HG3 ARG A 217      10.377  -2.728 -27.457  1.00 56.32           H  
ATOM   3463  CD  ARG A 217      12.310  -1.927 -27.971  1.00 56.32           C  
ATOM   3464  HD2 ARG A 217      11.823  -1.173 -28.590  1.00 56.32           H  
ATOM   3465  HD3 ARG A 217      12.622  -2.755 -28.608  1.00 56.32           H  
ATOM   3466  NE  ARG A 217      13.478  -1.337 -27.293  1.00 56.32           N  
ATOM   3467  HE  ARG A 217      13.493  -1.388 -26.285  1.00 56.32           H  
ATOM   3468  NH1 ARG A 217      14.662  -0.709 -29.159  1.00 56.32           N  
ATOM   3469 HH11 ARG A 217      15.499  -0.326 -29.574  1.00 56.32           H  
ATOM   3470 HH12 ARG A 217      13.904  -1.042 -29.738  1.00 56.32           H  
ATOM   3471  NH2 ARG A 217      15.515  -0.401 -27.097  1.00 56.32           N  
ATOM   3472 HH21 ARG A 217      15.448  -0.580 -26.105  1.00 56.32           H  
ATOM   3473 HH22 ARG A 217      16.392  -0.090 -27.489  1.00 56.32           H  
ATOM   3474  CZ  ARG A 217      14.544  -0.814 -27.860  1.00 56.32           C  
ATOM   3475  N   ILE A 218      12.646  -4.963 -23.385  1.00 45.27           N  
ATOM   3476  H   ILE A 218      12.897  -3.991 -23.273  1.00 45.27           H  
ATOM   3477  CA  ILE A 218      13.437  -5.995 -22.691  1.00 45.27           C  
ATOM   3478  HA  ILE A 218      13.698  -6.765 -23.416  1.00 45.27           H  
ATOM   3479  C   ILE A 218      12.622  -6.702 -21.606  1.00 45.27           C  
ATOM   3480  CB  ILE A 218      14.762  -5.410 -22.147  1.00 45.27           C  
ATOM   3481  HB  ILE A 218      14.527  -4.554 -21.514  1.00 45.27           H  
ATOM   3482  O   ILE A 218      12.878  -7.869 -21.325  1.00 45.27           O  
ATOM   3483  CG1 ILE A 218      15.633  -4.937 -23.336  1.00 45.27           C  
ATOM   3484 HG12 ILE A 218      15.065  -4.234 -23.945  1.00 45.27           H  
ATOM   3485 HG13 ILE A 218      15.882  -5.793 -23.965  1.00 45.27           H  
ATOM   3486  CG2 ILE A 218      15.540  -6.434 -21.295  1.00 45.27           C  
ATOM   3487 HG21 ILE A 218      14.974  -6.710 -20.405  1.00 45.27           H  
ATOM   3488 HG22 ILE A 218      16.478  -6.008 -20.939  1.00 45.27           H  
ATOM   3489 HG23 ILE A 218      15.753  -7.331 -21.877  1.00 45.27           H  
ATOM   3490  CD1 ILE A 218      16.933  -4.230 -22.936  1.00 45.27           C  
ATOM   3491 HD11 ILE A 218      16.727  -3.449 -22.204  1.00 45.27           H  
ATOM   3492 HD12 ILE A 218      17.380  -3.775 -23.820  1.00 45.27           H  
ATOM   3493 HD13 ILE A 218      17.647  -4.942 -22.521  1.00 45.27           H  
ATOM   3494  N   ARG A 219      11.582  -6.083 -21.039  1.00 44.75           N  
ATOM   3495  H   ARG A 219      11.408  -5.113 -21.262  1.00 44.75           H  
ATOM   3496  CA  ARG A 219      10.799  -6.741 -19.979  1.00 44.75           C  
ATOM   3497  HA  ARG A 219      11.508  -7.217 -19.302  1.00 44.75           H  
ATOM   3498  C   ARG A 219       9.945  -7.933 -20.438  1.00 44.75           C  
ATOM   3499  CB  ARG A 219      10.029  -5.716 -19.138  1.00 44.75           C  
ATOM   3500  HB2 ARG A 219       9.453  -5.048 -19.780  1.00 44.75           H  
ATOM   3501  HB3 ARG A 219       9.329  -6.259 -18.503  1.00 44.75           H  
ATOM   3502  O   ARG A 219       9.491  -8.680 -19.583  1.00 44.75           O  
ATOM   3503  CG  ARG A 219      10.982  -4.902 -18.239  1.00 44.75           C  
ATOM   3504  HG2 ARG A 219      11.417  -4.079 -18.807  1.00 44.75           H  
ATOM   3505  HG3 ARG A 219      11.783  -5.540 -17.864  1.00 44.75           H  
ATOM   3506  CD  ARG A 219      10.203  -4.359 -17.041  1.00 44.75           C  
ATOM   3507  HD2 ARG A 219       9.835  -5.227 -16.494  1.00 44.75           H  
ATOM   3508  HD3 ARG A 219       9.361  -3.768 -17.400  1.00 44.75           H  
ATOM   3509  NE  ARG A 219      11.014  -3.562 -16.104  1.00 44.75           N  
ATOM   3510  HE  ARG A 219      12.014  -3.560 -16.241  1.00 44.75           H  
ATOM   3511  NH1 ARG A 219       9.284  -2.838 -14.746  1.00 44.75           N  
ATOM   3512 HH11 ARG A 219       8.637  -3.432 -15.246  1.00 44.75           H  
ATOM   3513 HH12 ARG A 219       8.958  -2.343 -13.928  1.00 44.75           H  
ATOM   3514  NH2 ARG A 219      11.352  -2.201 -14.303  1.00 44.75           N  
ATOM   3515 HH21 ARG A 219      12.351  -2.223 -14.447  1.00 44.75           H  
ATOM   3516 HH22 ARG A 219      10.967  -1.667 -13.537  1.00 44.75           H  
ATOM   3517  CZ  ARG A 219      10.545  -2.881 -15.065  1.00 44.75           C  
ATOM   3518  N   LYS A 220       9.844  -8.208 -21.748  1.00 33.06           N  
ATOM   3519  H   LYS A 220      10.232  -7.538 -22.396  1.00 33.06           H  
ATOM   3520  CA  LYS A 220       9.387  -9.517 -22.266  1.00 33.06           C  
ATOM   3521  HA  LYS A 220       8.605  -9.898 -21.609  1.00 33.06           H  
ATOM   3522  C   LYS A 220      10.462 -10.624 -22.239  1.00 33.06           C  
ATOM   3523  CB  LYS A 220       8.793  -9.366 -23.681  1.00 33.06           C  
ATOM   3524  HB2 LYS A 220       9.423  -8.716 -24.287  1.00 33.06           H  
ATOM   3525  HB3 LYS A 220       8.779 -10.350 -24.151  1.00 33.06           H  
ATOM   3526  O   LYS A 220      10.134 -11.777 -22.477  1.00 33.06           O  
ATOM   3527  CG  LYS A 220       7.348  -8.839 -23.667  1.00 33.06           C  
ATOM   3528  HG2 LYS A 220       7.346  -7.782 -23.402  1.00 33.06           H  
ATOM   3529  HG3 LYS A 220       6.777  -9.390 -22.920  1.00 33.06           H  
ATOM   3530  CD  LYS A 220       6.680  -9.039 -25.037  1.00 33.06           C  
ATOM   3531  HD2 LYS A 220       6.758 -10.091 -25.313  1.00 33.06           H  
ATOM   3532  HD3 LYS A 220       7.193  -8.433 -25.783  1.00 33.06           H  
ATOM   3533  CE  LYS A 220       5.198  -8.649 -24.966  1.00 33.06           C  
ATOM   3534  HE2 LYS A 220       5.126  -7.578 -24.775  1.00 33.06           H  
ATOM   3535  HE3 LYS A 220       4.752  -9.165 -24.116  1.00 33.06           H  
ATOM   3536  NZ  LYS A 220       4.469  -9.009 -26.209  1.00 33.06           N  
ATOM   3537  HZ1 LYS A 220       4.512 -10.007 -26.360  1.00 33.06           H  
ATOM   3538  HZ2 LYS A 220       3.495  -8.752 -26.126  1.00 33.06           H  
ATOM   3539  HZ3 LYS A 220       4.862  -8.533 -27.008  1.00 33.06           H  
ATOM   3540  N   ARG A 221      11.743 -10.311 -21.989  1.00 27.51           N  
ATOM   3541  H   ARG A 221      11.959  -9.342 -21.800  1.00 27.51           H  
ATOM   3542  CA  ARG A 221      12.864 -11.281 -21.972  1.00 27.51           C  
ATOM   3543  HA  ARG A 221      12.549 -12.196 -22.474  1.00 27.51           H  
ATOM   3544  C   ARG A 221      13.283 -11.755 -20.581  1.00 27.51           C  
ATOM   3545  CB  ARG A 221      14.095 -10.726 -22.713  1.00 27.51           C  
ATOM   3546  HB2 ARG A 221      14.987 -11.227 -22.336  1.00 27.51           H  
ATOM   3547  HB3 ARG A 221      14.215  -9.661 -22.516  1.00 27.51           H  
ATOM   3548  O   ARG A 221      13.949 -12.784 -20.481  1.00 27.51           O  
ATOM   3549  CG  ARG A 221      14.041 -10.978 -24.221  1.00 27.51           C  
ATOM   3550  HG2 ARG A 221      13.868 -12.038 -24.411  1.00 27.51           H  
ATOM   3551  HG3 ARG A 221      13.233 -10.393 -24.658  1.00 27.51           H  
ATOM   3552  CD  ARG A 221      15.381 -10.574 -24.840  1.00 27.51           C  
ATOM   3553  HD2 ARG A 221      16.158 -11.218 -24.427  1.00 27.51           H  
ATOM   3554  HD3 ARG A 221      15.613  -9.548 -24.554  1.00 27.51           H  
ATOM   3555  NE  ARG A 221      15.350 -10.663 -26.312  1.00 27.51           N  
ATOM   3556  HE  ARG A 221      14.493 -10.388 -26.770  1.00 27.51           H  
ATOM   3557  NH1 ARG A 221      17.508 -11.419 -26.605  1.00 27.51           N  
ATOM   3558 HH11 ARG A 221      17.525 -11.825 -25.680  1.00 27.51           H  
ATOM   3559 HH12 ARG A 221      18.278 -11.698 -27.196  1.00 27.51           H  
ATOM   3560  NH2 ARG A 221      16.275 -10.866 -28.378  1.00 27.51           N  
ATOM   3561 HH21 ARG A 221      15.416 -10.547 -28.803  1.00 27.51           H  
ATOM   3562 HH22 ARG A 221      17.066 -11.126 -28.948  1.00 27.51           H  
ATOM   3563  CZ  ARG A 221      16.377 -10.982 -27.081  1.00 27.51           C  
ATOM   3564  N   CYS A 222      12.900 -11.056 -19.513  1.00 31.20           N  
ATOM   3565  H   CYS A 222      12.360 -10.214 -19.649  1.00 31.20           H  
ATOM   3566  CA  CYS A 222      13.382 -11.374 -18.164  1.00 31.20           C  
ATOM   3567  HA  CYS A 222      14.462 -11.506 -18.226  1.00 31.20           H  
ATOM   3568  C   CYS A 222      12.872 -12.708 -17.585  1.00 31.20           C  
ATOM   3569  CB  CYS A 222      13.130 -10.188 -17.226  1.00 31.20           C  
ATOM   3570  HB2 CYS A 222      13.336 -10.489 -16.199  1.00 31.20           H  
ATOM   3571  HB3 CYS A 222      12.087  -9.877 -17.287  1.00 31.20           H  
ATOM   3572  O   CYS A 222      13.457 -13.166 -16.610  1.00 31.20           O  
ATOM   3573  SG  CYS A 222      14.235  -8.815 -17.678  1.00 31.20           S  
ATOM   3574  HG  CYS A 222      15.382  -9.420 -17.357  1.00 31.20           H  
ATOM   3575  N   SER A 223      11.894 -13.380 -18.200  1.00 31.09           N  
ATOM   3576  H   SER A 223      11.364 -12.948 -18.944  1.00 31.09           H  
ATOM   3577  CA  SER A 223      11.490 -14.746 -17.826  1.00 31.09           C  
ATOM   3578  HA  SER A 223      11.739 -14.923 -16.780  1.00 31.09           H  
ATOM   3579  C   SER A 223      12.180 -15.856 -18.630  1.00 31.09           C  
ATOM   3580  CB  SER A 223       9.974 -14.879 -17.942  1.00 31.09           C  
ATOM   3581  HB2 SER A 223       9.671 -15.897 -17.696  1.00 31.09           H  
ATOM   3582  HB3 SER A 223       9.502 -14.200 -17.232  1.00 31.09           H  
ATOM   3583  O   SER A 223      12.113 -17.021 -18.247  1.00 31.09           O  
ATOM   3584  OG  SER A 223       9.536 -14.562 -19.246  1.00 31.09           O  
ATOM   3585  HG  SER A 223       8.580 -14.553 -19.158  1.00 31.09           H  
ATOM   3586  N   ARG A 224      12.882 -15.533 -19.728  1.00 28.50           N  
ATOM   3587  H   ARG A 224      12.929 -14.557 -19.982  1.00 28.50           H  
ATOM   3588  CA  ARG A 224      13.415 -16.545 -20.661  1.00 28.50           C  
ATOM   3589  HA  ARG A 224      12.998 -17.513 -20.382  1.00 28.50           H  
ATOM   3590  C   ARG A 224      14.931 -16.751 -20.590  1.00 28.50           C  
ATOM   3591  CB  ARG A 224      12.901 -16.223 -22.073  1.00 28.50           C  
ATOM   3592  HB2 ARG A 224      11.857 -15.917 -22.001  1.00 28.50           H  
ATOM   3593  HB3 ARG A 224      13.474 -15.395 -22.492  1.00 28.50           H  
ATOM   3594  O   ARG A 224      15.397 -17.845 -20.889  1.00 28.50           O  
ATOM   3595  CG  ARG A 224      12.976 -17.440 -23.006  1.00 28.50           C  
ATOM   3596  HG2 ARG A 224      12.472 -18.287 -22.542  1.00 28.50           H  
ATOM   3597  HG3 ARG A 224      14.020 -17.698 -23.181  1.00 28.50           H  
ATOM   3598  CD  ARG A 224      12.303 -17.132 -24.346  1.00 28.50           C  
ATOM   3599  HD2 ARG A 224      12.755 -16.231 -24.762  1.00 28.50           H  
ATOM   3600  HD3 ARG A 224      11.242 -16.949 -24.172  1.00 28.50           H  
ATOM   3601  NE  ARG A 224      12.467 -18.249 -25.294  1.00 28.50           N  
ATOM   3602  HE  ARG A 224      12.896 -19.087 -24.928  1.00 28.50           H  
ATOM   3603  NH1 ARG A 224      11.505 -17.245 -27.117  1.00 28.50           N  
ATOM   3604 HH11 ARG A 224      11.197 -17.291 -28.078  1.00 28.50           H  
ATOM   3605 HH12 ARG A 224      11.253 -16.468 -26.524  1.00 28.50           H  
ATOM   3606  NH2 ARG A 224      12.351 -19.303 -27.311  1.00 28.50           N  
ATOM   3607 HH21 ARG A 224      12.075 -19.317 -28.282  1.00 28.50           H  
ATOM   3608 HH22 ARG A 224      12.795 -20.117 -26.910  1.00 28.50           H  
ATOM   3609  CZ  ARG A 224      12.110 -18.261 -26.566  1.00 28.50           C  
ATOM   3610  N   GLU A 225      15.706 -15.739 -20.196  1.00 34.28           N  
ATOM   3611  H   GLU A 225      15.263 -14.845 -20.034  1.00 34.28           H  
ATOM   3612  CA  GLU A 225      17.181 -15.805 -20.268  1.00 34.28           C  
ATOM   3613  HA  GLU A 225      17.475 -16.661 -20.876  1.00 34.28           H  
ATOM   3614  C   GLU A 225      17.882 -16.041 -18.915  1.00 34.28           C  
ATOM   3615  CB  GLU A 225      17.722 -14.562 -21.005  1.00 34.28           C  
ATOM   3616  HB2 GLU A 225      17.262 -13.671 -20.578  1.00 34.28           H  
ATOM   3617  HB3 GLU A 225      18.800 -14.500 -20.853  1.00 34.28           H  
ATOM   3618  O   GLU A 225      19.012 -16.518 -18.906  1.00 34.28           O  
ATOM   3619  CG  GLU A 225      17.454 -14.621 -22.527  1.00 34.28           C  
ATOM   3620  HG2 GLU A 225      17.980 -15.482 -22.940  1.00 34.28           H  
ATOM   3621  HG3 GLU A 225      16.387 -14.778 -22.687  1.00 34.28           H  
ATOM   3622  CD  GLU A 225      17.874 -13.352 -23.301  1.00 34.28           C  
ATOM   3623  OE1 GLU A 225      17.655 -13.296 -24.539  1.00 34.28           O  
ATOM   3624  OE2 GLU A 225      18.314 -12.368 -22.670  1.00 34.28           O  
ATOM   3625  N   ARG A 226      17.243 -15.780 -17.762  1.00 36.10           N  
ATOM   3626  H   ARG A 226      16.290 -15.449 -17.807  1.00 36.10           H  
ATOM   3627  CA  ARG A 226      17.917 -15.864 -16.443  1.00 36.10           C  
ATOM   3628  HA  ARG A 226      18.989 -15.755 -16.607  1.00 36.10           H  
ATOM   3629  C   ARG A 226      17.842 -17.221 -15.726  1.00 36.10           C  
ATOM   3630  CB  ARG A 226      17.487 -14.705 -15.525  1.00 36.10           C  
ATOM   3631  HB2 ARG A 226      16.402 -14.603 -15.542  1.00 36.10           H  
ATOM   3632  HB3 ARG A 226      17.784 -14.937 -14.503  1.00 36.10           H  
ATOM   3633  O   ARG A 226      18.496 -17.373 -14.701  1.00 36.10           O  
ATOM   3634  CG  ARG A 226      18.153 -13.373 -15.913  1.00 36.10           C  
ATOM   3635  HG2 ARG A 226      17.747 -13.031 -16.865  1.00 36.10           H  
ATOM   3636  HG3 ARG A 226      19.229 -13.514 -16.011  1.00 36.10           H  
ATOM   3637  CD  ARG A 226      17.883 -12.325 -14.825  1.00 36.10           C  
ATOM   3638  HD2 ARG A 226      16.807 -12.279 -14.654  1.00 36.10           H  
ATOM   3639  HD3 ARG A 226      18.361 -12.657 -13.903  1.00 36.10           H  
ATOM   3640  NE  ARG A 226      18.372 -10.969 -15.180  1.00 36.10           N  
ATOM   3641  HE  ARG A 226      18.733 -10.836 -16.114  1.00 36.10           H  
ATOM   3642  NH1 ARG A 226      17.861 -10.023 -13.174  1.00 36.10           N  
ATOM   3643 HH11 ARG A 226      17.501 -10.912 -12.858  1.00 36.10           H  
ATOM   3644 HH12 ARG A 226      17.790  -9.229 -12.553  1.00 36.10           H  
ATOM   3645  NH2 ARG A 226      18.680  -8.718 -14.772  1.00 36.10           N  
ATOM   3646 HH21 ARG A 226      18.971  -8.535 -15.722  1.00 36.10           H  
ATOM   3647 HH22 ARG A 226      18.530  -7.927 -14.161  1.00 36.10           H  
ATOM   3648  CZ  ARG A 226      18.308  -9.908 -14.386  1.00 36.10           C  
ATOM   3649  N   PHE A 227      17.110 -18.200 -16.261  1.00 33.93           N  
ATOM   3650  H   PHE A 227      16.590 -18.000 -17.104  1.00 33.93           H  
ATOM   3651  CA  PHE A 227      16.992 -19.547 -15.671  1.00 33.93           C  
ATOM   3652  HA  PHE A 227      17.476 -19.541 -14.694  1.00 33.93           H  
ATOM   3653  C   PHE A 227      17.742 -20.639 -16.439  1.00 33.93           C  
ATOM   3654  CB  PHE A 227      15.522 -19.884 -15.409  1.00 33.93           C  
ATOM   3655  HB2 PHE A 227      15.416 -20.953 -15.224  1.00 33.93           H  
ATOM   3656  HB3 PHE A 227      14.923 -19.644 -16.288  1.00 33.93           H  
ATOM   3657  O   PHE A 227      17.636 -21.819 -16.110  1.00 33.93           O  
ATOM   3658  CG  PHE A 227      14.987 -19.157 -14.195  1.00 33.93           C  
ATOM   3659  CD1 PHE A 227      15.227 -19.678 -12.909  1.00 33.93           C  
ATOM   3660  HD1 PHE A 227      15.772 -20.603 -12.790  1.00 33.93           H  
ATOM   3661  CD2 PHE A 227      14.272 -17.955 -14.343  1.00 33.93           C  
ATOM   3662  HD2 PHE A 227      14.068 -17.559 -15.327  1.00 33.93           H  
ATOM   3663  CE1 PHE A 227      14.744 -19.004 -11.774  1.00 33.93           C  
ATOM   3664  HE1 PHE A 227      14.911 -19.412 -10.788  1.00 33.93           H  
ATOM   3665  CE2 PHE A 227      13.792 -17.280 -13.206  1.00 33.93           C  
ATOM   3666  HE2 PHE A 227      13.220 -16.370 -13.316  1.00 33.93           H  
ATOM   3667  CZ  PHE A 227      14.026 -17.805 -11.923  1.00 33.93           C  
ATOM   3668  HZ  PHE A 227      13.638 -17.296 -11.053  1.00 33.93           H  
ATOM   3669  N   TRP A 228      18.575 -20.253 -17.407  1.00 30.64           N  
ATOM   3670  H   TRP A 228      18.660 -19.268 -17.617  1.00 30.64           H  
ATOM   3671  CA  TRP A 228      19.664 -21.120 -17.828  1.00 30.64           C  
ATOM   3672  HA  TRP A 228      19.306 -22.146 -17.916  1.00 30.64           H  
ATOM   3673  C   TRP A 228      20.716 -21.083 -16.727  1.00 30.64           C  
ATOM   3674  CB  TRP A 228      20.183 -20.710 -19.206  1.00 30.64           C  
ATOM   3675  HB2 TRP A 228      21.107 -21.251 -19.408  1.00 30.64           H  
ATOM   3676  HB3 TRP A 228      20.410 -19.644 -19.214  1.00 30.64           H  
ATOM   3677  O   TRP A 228      21.513 -20.151 -16.629  1.00 30.64           O  
ATOM   3678  CG  TRP A 228      19.206 -21.026 -20.293  1.00 30.64           C  
ATOM   3679  CD1 TRP A 228      18.199 -20.222 -20.701  1.00 30.64           C  
ATOM   3680  HD1 TRP A 228      17.998 -19.237 -20.306  1.00 30.64           H  
ATOM   3681  CD2 TRP A 228      19.071 -22.261 -21.062  1.00 30.64           C  
ATOM   3682  CE2 TRP A 228      17.946 -22.127 -21.931  1.00 30.64           C  
ATOM   3683  CE3 TRP A 228      19.776 -23.485 -21.103  1.00 30.64           C  
ATOM   3684  HE3 TRP A 228      20.628 -23.624 -20.454  1.00 30.64           H  
ATOM   3685  NE1 TRP A 228      17.451 -20.867 -21.663  1.00 30.64           N  
ATOM   3686  HE1 TRP A 228      16.619 -20.463 -22.069  1.00 30.64           H  
ATOM   3687  CH2 TRP A 228      18.276 -24.352 -22.827  1.00 30.64           C  
ATOM   3688  HH2 TRP A 228      17.985 -25.153 -23.490  1.00 30.64           H  
ATOM   3689  CZ2 TRP A 228      17.547 -23.150 -22.805  1.00 30.64           C  
ATOM   3690  HZ2 TRP A 228      16.687 -23.019 -23.446  1.00 30.64           H  
ATOM   3691  CZ3 TRP A 228      19.384 -24.518 -21.977  1.00 30.64           C  
ATOM   3692  HZ3 TRP A 228      19.937 -25.445 -21.992  1.00 30.64           H  
ATOM   3693  N   ASN A 229      20.660 -22.087 -15.852  1.00 36.59           N  
ATOM   3694  H   ASN A 229      19.898 -22.744 -15.934  1.00 36.59           H  
ATOM   3695  CA  ASN A 229      21.771 -22.425 -14.980  1.00 36.59           C  
ATOM   3696  HA  ASN A 229      21.858 -21.668 -14.200  1.00 36.59           H  
ATOM   3697  C   ASN A 229      23.051 -22.417 -15.833  1.00 36.59           C  
ATOM   3698  CB  ASN A 229      21.469 -23.796 -14.341  1.00 36.59           C  
ATOM   3699  HB2 ASN A 229      21.408 -24.557 -15.119  1.00 36.59           H  
ATOM   3700  HB3 ASN A 229      20.502 -23.749 -13.839  1.00 36.59           H  
ATOM   3701  O   ASN A 229      23.060 -22.970 -16.937  1.00 36.59           O  
ATOM   3702  CG  ASN A 229      22.496 -24.246 -13.318  1.00 36.59           C  
ATOM   3703  ND2 ASN A 229      22.248 -25.340 -12.642  1.00 36.59           N  
ATOM   3704 HD21 ASN A 229      21.420 -25.885 -12.836  1.00 36.59           H  
ATOM   3705 HD22 ASN A 229      22.907 -25.588 -11.917  1.00 36.59           H  
ATOM   3706  OD1 ASN A 229      23.529 -23.631 -13.121  1.00 36.59           O  
ATOM   3707  N   GLN A 230      24.122 -21.810 -15.315  1.00 40.79           N  
ATOM   3708  H   GLN A 230      24.049 -21.470 -14.367  1.00 40.79           H  
ATOM   3709  CA  GLN A 230      25.456 -21.778 -15.932  1.00 40.79           C  
ATOM   3710  HA  GLN A 230      25.386 -21.249 -16.883  1.00 40.79           H  
ATOM   3711  C   GLN A 230      25.999 -23.187 -16.262  1.00 40.79           C  
ATOM   3712  CB  GLN A 230      26.414 -21.001 -15.006  1.00 40.79           C  
ATOM   3713  HB2 GLN A 230      26.378 -21.432 -14.006  1.00 40.79           H  
ATOM   3714  HB3 GLN A 230      27.431 -21.106 -15.384  1.00 40.79           H  
ATOM   3715  O   GLN A 230      27.008 -23.308 -16.945  1.00 40.79           O  
ATOM   3716  CG  GLN A 230      26.079 -19.499 -14.943  1.00 40.79           C  
ATOM   3717  HG2 GLN A 230      25.058 -19.367 -14.583  1.00 40.79           H  
ATOM   3718  HG3 GLN A 230      26.140 -19.083 -15.948  1.00 40.79           H  
ATOM   3719  CD  GLN A 230      27.006 -18.695 -14.030  1.00 40.79           C  
ATOM   3720  NE2 GLN A 230      26.891 -17.385 -14.019  1.00 40.79           N  
ATOM   3721 HE21 GLN A 230      27.569 -16.912 -13.439  1.00 40.79           H  
ATOM   3722 HE22 GLN A 230      26.251 -16.922 -14.648  1.00 40.79           H  
ATOM   3723  OE1 GLN A 230      27.837 -19.197 -13.299  1.00 40.79           O  
ATOM   3724  N   ASN A 231      25.284 -24.240 -15.853  1.00 37.85           N  
ATOM   3725  H   ASN A 231      24.506 -24.039 -15.241  1.00 37.85           H  
ATOM   3726  CA  ASN A 231      25.604 -25.643 -16.073  1.00 37.85           C  
ATOM   3727  HA  ASN A 231      26.639 -25.709 -16.407  1.00 37.85           H  
ATOM   3728  C   ASN A 231      24.771 -26.346 -17.168  1.00 37.85           C  
ATOM   3729  CB  ASN A 231      25.513 -26.345 -14.709  1.00 37.85           C  
ATOM   3730  HB2 ASN A 231      24.494 -26.276 -14.329  1.00 37.85           H  
ATOM   3731  HB3 ASN A 231      25.764 -27.399 -14.828  1.00 37.85           H  
ATOM   3732  O   ASN A 231      24.837 -27.567 -17.272  1.00 37.85           O  
ATOM   3733  CG  ASN A 231      26.473 -25.758 -13.685  1.00 37.85           C  
ATOM   3734  ND2 ASN A 231      26.278 -26.050 -12.423  1.00 37.85           N  
ATOM   3735 HD21 ASN A 231      25.548 -26.688 -12.142  1.00 37.85           H  
ATOM   3736 HD22 ASN A 231      26.946 -25.648 -11.780  1.00 37.85           H  
ATOM   3737  OD1 ASN A 231      27.413 -25.045 -13.985  1.00 37.85           O  
ATOM   3738  N   GLY A 232      23.975 -25.638 -17.982  1.00 43.93           N  
ATOM   3739  H   GLY A 232      23.900 -24.642 -17.831  1.00 43.93           H  
ATOM   3740  CA  GLY A 232      23.329 -26.231 -19.170  1.00 43.93           C  
ATOM   3741  HA2 GLY A 232      24.099 -26.686 -19.794  1.00 43.93           H  
ATOM   3742  HA3 GLY A 232      22.856 -25.434 -19.743  1.00 43.93           H  
ATOM   3743  C   GLY A 232      22.262 -27.306 -18.895  1.00 43.93           C  
ATOM   3744  O   GLY A 232      21.744 -27.914 -19.830  1.00 43.93           O  
ATOM   3745  N   THR A 233      21.891 -27.532 -17.636  1.00 45.73           N  
ATOM   3746  H   THR A 233      22.409 -27.086 -16.893  1.00 45.73           H  
ATOM   3747  CA  THR A 233      20.828 -28.455 -17.234  1.00 45.73           C  
ATOM   3748  HA  THR A 233      20.726 -29.232 -17.991  1.00 45.73           H  
ATOM   3749  C   THR A 233      19.496 -27.712 -17.167  1.00 45.73           C  
ATOM   3750  CB  THR A 233      21.189 -29.160 -15.915  1.00 45.73           C  
ATOM   3751  HB  THR A 233      20.285 -29.547 -15.447  1.00 45.73           H  
ATOM   3752  O   THR A 233      19.219 -26.963 -16.232  1.00 45.73           O  
ATOM   3753  CG2 THR A 233      22.139 -30.329 -16.182  1.00 45.73           C  
ATOM   3754 HG21 THR A 233      21.663 -31.047 -16.849  1.00 45.73           H  
ATOM   3755 HG22 THR A 233      23.057 -29.967 -16.645  1.00 45.73           H  
ATOM   3756 HG23 THR A 233      22.381 -30.834 -15.246  1.00 45.73           H  
ATOM   3757  OG1 THR A 233      21.863 -28.301 -15.015  1.00 45.73           O  
ATOM   3758  HG1 THR A 233      22.203 -28.860 -14.312  1.00 45.73           H  
ATOM   3759  N   GLY A 234      18.679 -27.875 -18.210  1.00 42.22           N  
ATOM   3760  H   GLY A 234      18.991 -28.458 -18.974  1.00 42.22           H  
ATOM   3761  CA  GLY A 234      17.334 -27.308 -18.276  1.00 42.22           C  
ATOM   3762  HA2 GLY A 234      16.881 -27.539 -19.240  1.00 42.22           H  
ATOM   3763  HA3 GLY A 234      17.396 -26.225 -18.173  1.00 42.22           H  
ATOM   3764  C   GLY A 234      16.438 -27.875 -17.174  1.00 42.22           C  
ATOM   3765  O   GLY A 234      16.291 -29.090 -17.050  1.00 42.22           O  
ATOM   3766  N   ILE A 235      15.829 -26.993 -16.382  1.00 39.85           N  
ATOM   3767  H   ILE A 235      16.022 -26.011 -16.517  1.00 39.85           H  
ATOM   3768  CA  ILE A 235      14.764 -27.366 -15.446  1.00 39.85           C  
ATOM   3769  HA  ILE A 235      15.124 -28.215 -14.865  1.00 39.85           H  
ATOM   3770  C   ILE A 235      13.535 -27.779 -16.281  1.00 39.85           C  
ATOM   3771  CB  ILE A 235      14.449 -26.208 -14.467  1.00 39.85           C  
ATOM   3772  HB  ILE A 235      14.082 -25.362 -15.048  1.00 39.85           H  
ATOM   3773  O   ILE A 235      13.210 -27.084 -17.250  1.00 39.85           O  
ATOM   3774  CG1 ILE A 235      15.726 -25.765 -13.709  1.00 39.85           C  
ATOM   3775 HG12 ILE A 235      16.103 -26.598 -13.116  1.00 39.85           H  
ATOM   3776 HG13 ILE A 235      16.499 -25.489 -14.427  1.00 39.85           H  
ATOM   3777  CG2 ILE A 235      13.353 -26.613 -13.463  1.00 39.85           C  
ATOM   3778 HG21 ILE A 235      13.721 -27.385 -12.788  1.00 39.85           H  
ATOM   3779 HG22 ILE A 235      13.045 -25.749 -12.873  1.00 39.85           H  
ATOM   3780 HG23 ILE A 235      12.468 -26.977 -13.984  1.00 39.85           H  
ATOM   3781  CD1 ILE A 235      15.528 -24.552 -12.791  1.00 39.85           C  
ATOM   3782 HD11 ILE A 235      15.075 -23.732 -13.348  1.00 39.85           H  
ATOM   3783 HD12 ILE A 235      16.497 -24.229 -12.411  1.00 39.85           H  
ATOM   3784 HD13 ILE A 235      14.896 -24.812 -11.941  1.00 39.85           H  
ATOM   3785  N   PRO A 236      12.851 -28.892 -15.952  1.00 37.58           N  
ATOM   3786  CA  PRO A 236      11.672 -29.348 -16.681  1.00 37.58           C  
ATOM   3787  HA  PRO A 236      11.986 -29.629 -17.686  1.00 37.58           H  
ATOM   3788  C   PRO A 236      10.600 -28.252 -16.795  1.00 37.58           C  
ATOM   3789  CB  PRO A 236      11.177 -30.610 -15.958  1.00 37.58           C  
ATOM   3790  HB2 PRO A 236      11.496 -31.491 -16.516  1.00 37.58           H  
ATOM   3791  HB3 PRO A 236      10.094 -30.617 -15.835  1.00 37.58           H  
ATOM   3792  O   PRO A 236      10.277 -27.555 -15.834  1.00 37.58           O  
ATOM   3793  CG  PRO A 236      11.887 -30.587 -14.604  1.00 37.58           C  
ATOM   3794  HG2 PRO A 236      12.089 -31.592 -14.235  1.00 37.58           H  
ATOM   3795  HG3 PRO A 236      11.283 -30.030 -13.888  1.00 37.58           H  
ATOM   3796  CD  PRO A 236      13.173 -29.822 -14.883  1.00 37.58           C  
ATOM   3797  HD2 PRO A 236      13.945 -30.509 -15.228  1.00 37.58           H  
ATOM   3798  HD3 PRO A 236      13.500 -29.319 -13.973  1.00 37.58           H  
ATOM   3799  N   TYR A 237      10.032 -28.139 -17.998  1.00 33.26           N  
ATOM   3800  H   TYR A 237      10.390 -28.761 -18.709  1.00 33.26           H  
ATOM   3801  CA  TYR A 237       9.042 -27.150 -18.457  1.00 33.26           C  
ATOM   3802  HA  TYR A 237       9.525 -26.175 -18.522  1.00 33.26           H  
ATOM   3803  C   TYR A 237       7.797 -26.993 -17.555  1.00 33.26           C  
ATOM   3804  CB  TYR A 237       8.645 -27.607 -19.872  1.00 33.26           C  
ATOM   3805  HB2 TYR A 237       9.552 -27.740 -20.460  1.00 33.26           H  
ATOM   3806  HB3 TYR A 237       8.168 -28.585 -19.799  1.00 33.26           H  
ATOM   3807  O   TYR A 237       7.060 -26.018 -17.659  1.00 33.26           O  
ATOM   3808  CG  TYR A 237       7.732 -26.684 -20.652  1.00 33.26           C  
ATOM   3809  CD1 TYR A 237       6.354 -26.960 -20.734  1.00 33.26           C  
ATOM   3810  HD1 TYR A 237       5.937 -27.808 -20.211  1.00 33.26           H  
ATOM   3811  CD2 TYR A 237       8.269 -25.572 -21.329  1.00 33.26           C  
ATOM   3812  HD2 TYR A 237       9.326 -25.358 -21.258  1.00 33.26           H  
ATOM   3813  CE1 TYR A 237       5.512 -26.128 -21.494  1.00 33.26           C  
ATOM   3814  HE1 TYR A 237       4.456 -26.340 -21.567  1.00 33.26           H  
ATOM   3815  CE2 TYR A 237       7.429 -24.731 -22.084  1.00 33.26           C  
ATOM   3816  HE2 TYR A 237       7.841 -23.867 -22.584  1.00 33.26           H  
ATOM   3817  OH  TYR A 237       5.224 -24.197 -22.877  1.00 33.26           O  
ATOM   3818  HH  TYR A 237       5.702 -23.463 -23.270  1.00 33.26           H  
ATOM   3819  CZ  TYR A 237       6.047 -25.011 -22.166  1.00 33.26           C  
ATOM   3820  N   THR A 238       7.558 -27.920 -16.634  1.00 35.55           N  
ATOM   3821  H   THR A 238       8.211 -28.682 -16.521  1.00 35.55           H  
ATOM   3822  CA  THR A 238       6.457 -27.858 -15.666  1.00 35.55           C  
ATOM   3823  HA  THR A 238       5.561 -27.491 -16.166  1.00 35.55           H  
ATOM   3824  C   THR A 238       6.728 -26.891 -14.508  1.00 35.55           C  
ATOM   3825  CB  THR A 238       6.159 -29.266 -15.142  1.00 35.55           C  
ATOM   3826  HB  THR A 238       5.482 -29.205 -14.290  1.00 35.55           H  
ATOM   3827  O   THR A 238       5.799 -26.225 -14.061  1.00 35.55           O  
ATOM   3828  CG2 THR A 238       5.524 -30.131 -16.233  1.00 35.55           C  
ATOM   3829 HG21 THR A 238       4.603 -29.663 -16.580  1.00 35.55           H  
ATOM   3830 HG22 THR A 238       6.207 -30.251 -17.074  1.00 35.55           H  
ATOM   3831 HG23 THR A 238       5.283 -31.112 -15.825  1.00 35.55           H  
ATOM   3832  OG1 THR A 238       7.360 -29.906 -14.761  1.00 35.55           O  
ATOM   3833  HG1 THR A 238       7.126 -30.618 -14.162  1.00 35.55           H  
ATOM   3834  N   ALA A 239       7.985 -26.714 -14.083  1.00 34.06           N  
ATOM   3835  H   ALA A 239       8.721 -27.271 -14.495  1.00 34.06           H  
ATOM   3836  CA  ALA A 239       8.359 -25.690 -13.096  1.00 34.06           C  
ATOM   3837  HA  ALA A 239       7.622 -25.683 -12.293  1.00 34.06           H  
ATOM   3838  C   ALA A 239       8.388 -24.274 -13.707  1.00 34.06           C  
ATOM   3839  CB  ALA A 239       9.716 -26.071 -12.497  1.00 34.06           C  
ATOM   3840  HB1 ALA A 239      10.477 -26.058 -13.278  1.00 34.06           H  
ATOM   3841  HB2 ALA A 239       9.986 -25.354 -11.722  1.00 34.06           H  
ATOM   3842  HB3 ALA A 239       9.663 -27.065 -12.054  1.00 34.06           H  
ATOM   3843  O   ALA A 239       8.186 -23.281 -13.013  1.00 34.06           O  
ATOM   3844  N   TYR A 240       8.585 -24.187 -15.029  1.00 29.87           N  
ATOM   3845  H   TYR A 240       8.746 -25.050 -15.528  1.00 29.87           H  
ATOM   3846  CA  TYR A 240       8.536 -22.943 -15.799  1.00 29.87           C  
ATOM   3847  HA  TYR A 240       9.256 -22.240 -15.380  1.00 29.87           H  
ATOM   3848  C   TYR A 240       7.151 -22.286 -15.697  1.00 29.87           C  
ATOM   3849  CB  TYR A 240       8.954 -23.266 -17.245  1.00 29.87           C  
ATOM   3850  HB2 TYR A 240       9.951 -23.705 -17.225  1.00 29.87           H  
ATOM   3851  HB3 TYR A 240       8.279 -24.023 -17.644  1.00 29.87           H  
ATOM   3852  O   TYR A 240       7.059 -21.125 -15.322  1.00 29.87           O  
ATOM   3853  CG  TYR A 240       8.962 -22.121 -18.235  1.00 29.87           C  
ATOM   3854  CD1 TYR A 240       7.922 -21.993 -19.178  1.00 29.87           C  
ATOM   3855  HD1 TYR A 240       7.095 -22.687 -19.167  1.00 29.87           H  
ATOM   3856  CD2 TYR A 240      10.037 -21.214 -18.242  1.00 29.87           C  
ATOM   3857  HD2 TYR A 240      10.826 -21.310 -17.511  1.00 29.87           H  
ATOM   3858  CE1 TYR A 240       7.950 -20.945 -20.118  1.00 29.87           C  
ATOM   3859  HE1 TYR A 240       7.138 -20.811 -20.818  1.00 29.87           H  
ATOM   3860  CE2 TYR A 240      10.063 -20.159 -19.172  1.00 29.87           C  
ATOM   3861  HE2 TYR A 240      10.868 -19.439 -19.143  1.00 29.87           H  
ATOM   3862  OH  TYR A 240       9.027 -18.981 -20.982  1.00 29.87           O  
ATOM   3863  HH  TYR A 240       9.578 -18.273 -20.641  1.00 29.87           H  
ATOM   3864  CZ  TYR A 240       9.013 -20.019 -20.106  1.00 29.87           C  
ATOM   3865  N   GLN A 241       6.062 -23.037 -15.892  1.00 31.16           N  
ATOM   3866  H   GLN A 241       6.184 -24.013 -16.121  1.00 31.16           H  
ATOM   3867  CA  GLN A 241       4.706 -22.470 -15.934  1.00 31.16           C  
ATOM   3868  HA  GLN A 241       4.705 -21.647 -16.649  1.00 31.16           H  
ATOM   3869  C   GLN A 241       4.207 -21.870 -14.607  1.00 31.16           C  
ATOM   3870  CB  GLN A 241       3.722 -23.540 -16.425  1.00 31.16           C  
ATOM   3871  HB2 GLN A 241       3.823 -24.439 -15.816  1.00 31.16           H  
ATOM   3872  HB3 GLN A 241       2.708 -23.158 -16.309  1.00 31.16           H  
ATOM   3873  O   GLN A 241       3.376 -20.964 -14.637  1.00 31.16           O  
ATOM   3874  CG  GLN A 241       3.939 -23.882 -17.906  1.00 31.16           C  
ATOM   3875  HG2 GLN A 241       4.913 -24.353 -18.041  1.00 31.16           H  
ATOM   3876  HG3 GLN A 241       3.920 -22.961 -18.489  1.00 31.16           H  
ATOM   3877  CD  GLN A 241       2.871 -24.821 -18.458  1.00 31.16           C  
ATOM   3878  NE2 GLN A 241       2.768 -24.954 -19.762  1.00 31.16           N  
ATOM   3879 HE21 GLN A 241       3.397 -24.465 -20.383  1.00 31.16           H  
ATOM   3880 HE22 GLN A 241       2.037 -25.577 -20.074  1.00 31.16           H  
ATOM   3881  OE1 GLN A 241       2.106 -25.454 -17.751  1.00 31.16           O  
ATOM   3882  N   GLN A 242       4.704 -22.333 -13.456  1.00 34.61           N  
ATOM   3883  H   GLN A 242       5.387 -23.076 -13.482  1.00 34.61           H  
ATOM   3884  CA  GLN A 242       4.305 -21.786 -12.151  1.00 34.61           C  
ATOM   3885  HA  GLN A 242       3.258 -21.488 -12.197  1.00 34.61           H  
ATOM   3886  C   GLN A 242       5.072 -20.514 -11.770  1.00 34.61           C  
ATOM   3887  CB  GLN A 242       4.436 -22.869 -11.071  1.00 34.61           C  
ATOM   3888  HB2 GLN A 242       4.494 -22.394 -10.091  1.00 34.61           H  
ATOM   3889  HB3 GLN A 242       5.350 -23.442 -11.230  1.00 34.61           H  
ATOM   3890  O   GLN A 242       4.529 -19.670 -11.064  1.00 34.61           O  
ATOM   3891  CG  GLN A 242       3.210 -23.795 -11.078  1.00 34.61           C  
ATOM   3892  HG2 GLN A 242       3.098 -24.245 -12.064  1.00 34.61           H  
ATOM   3893  HG3 GLN A 242       2.318 -23.205 -10.866  1.00 34.61           H  
ATOM   3894  CD  GLN A 242       3.303 -24.921 -10.052  1.00 34.61           C  
ATOM   3895  NE2 GLN A 242       2.215 -25.600  -9.764  1.00 34.61           N  
ATOM   3896 HE21 GLN A 242       2.330 -26.309  -9.054  1.00 34.61           H  
ATOM   3897 HE22 GLN A 242       1.323 -25.363 -10.175  1.00 34.61           H  
ATOM   3898  OE1 GLN A 242       4.345 -25.231  -9.505  1.00 34.61           O  
ATOM   3899  N   VAL A 243       6.298 -20.340 -12.273  1.00 37.39           N  
ATOM   3900  H   VAL A 243       6.690 -21.079 -12.839  1.00 37.39           H  
ATOM   3901  CA  VAL A 243       7.137 -19.160 -11.993  1.00 37.39           C  
ATOM   3902  HA  VAL A 243       6.784 -18.690 -11.075  1.00 37.39           H  
ATOM   3903  C   VAL A 243       7.005 -18.097 -13.097  1.00 37.39           C  
ATOM   3904  CB  VAL A 243       8.596 -19.598 -11.741  1.00 37.39           C  
ATOM   3905  HB  VAL A 243       9.010 -20.005 -12.663  1.00 37.39           H  
ATOM   3906  O   VAL A 243       7.250 -16.917 -12.859  1.00 37.39           O  
ATOM   3907  CG1 VAL A 243       9.484 -18.436 -11.275  1.00 37.39           C  
ATOM   3908 HG11 VAL A 243       9.057 -17.974 -10.385  1.00 37.39           H  
ATOM   3909 HG12 VAL A 243       9.569 -17.687 -12.062  1.00 37.39           H  
ATOM   3910 HG13 VAL A 243      10.486 -18.799 -11.046  1.00 37.39           H  
ATOM   3911  CG2 VAL A 243       8.678 -20.678 -10.649  1.00 37.39           C  
ATOM   3912 HG21 VAL A 243       8.239 -20.308  -9.722  1.00 37.39           H  
ATOM   3913 HG22 VAL A 243       9.718 -20.949 -10.470  1.00 37.39           H  
ATOM   3914 HG23 VAL A 243       8.150 -21.581 -10.955  1.00 37.39           H  
ATOM   3915  N   THR A 244       6.550 -18.483 -14.295  1.00 32.36           N  
ATOM   3916  H   THR A 244       6.449 -19.474 -14.465  1.00 32.36           H  
ATOM   3917  CA  THR A 244       6.312 -17.593 -15.442  1.00 32.36           C  
ATOM   3918  HA  THR A 244       6.704 -16.607 -15.194  1.00 32.36           H  
ATOM   3919  C   THR A 244       4.829 -17.376 -15.740  1.00 32.36           C  
ATOM   3920  CB  THR A 244       7.054 -18.033 -16.716  1.00 32.36           C  
ATOM   3921  HB  THR A 244       6.963 -17.233 -17.450  1.00 32.36           H  
ATOM   3922  O   THR A 244       4.438 -17.324 -16.912  1.00 32.36           O  
ATOM   3923  CG2 THR A 244       8.543 -18.274 -16.492  1.00 32.36           C  
ATOM   3924 HG21 THR A 244       8.971 -17.437 -15.940  1.00 32.36           H  
ATOM   3925 HG22 THR A 244       8.698 -19.194 -15.929  1.00 32.36           H  
ATOM   3926 HG23 THR A 244       9.039 -18.353 -17.459  1.00 32.36           H  
ATOM   3927  OG1 THR A 244       6.467 -19.192 -17.261  1.00 32.36           O  
ATOM   3928  HG1 THR A 244       5.577 -18.927 -17.503  1.00 32.36           H  
ATOM   3929  N   LYS A 245       3.982 -17.153 -14.724  1.00 35.92           N  
ATOM   3930  H   LYS A 245       4.333 -17.259 -13.783  1.00 35.92           H  
ATOM   3931  CA  LYS A 245       2.889 -16.190 -14.948  1.00 35.92           C  
ATOM   3932  HA  LYS A 245       2.359 -16.439 -15.868  1.00 35.92           H  
ATOM   3933  C   LYS A 245       3.579 -14.848 -15.185  1.00 35.92           C  
ATOM   3934  CB  LYS A 245       1.862 -16.155 -13.801  1.00 35.92           C  
ATOM   3935  HB2 LYS A 245       1.427 -15.156 -13.765  1.00 35.92           H  
ATOM   3936  HB3 LYS A 245       2.361 -16.336 -12.849  1.00 35.92           H  
ATOM   3937  O   LYS A 245       3.842 -14.092 -14.258  1.00 35.92           O  
ATOM   3938  CG  LYS A 245       0.710 -17.159 -14.001  1.00 35.92           C  
ATOM   3939  HG2 LYS A 245       0.254 -16.998 -14.978  1.00 35.92           H  
ATOM   3940  HG3 LYS A 245       1.102 -18.175 -13.954  1.00 35.92           H  
ATOM   3941  CD  LYS A 245      -0.362 -16.966 -12.912  1.00 35.92           C  
ATOM   3942  HD2 LYS A 245      -0.720 -15.937 -12.948  1.00 35.92           H  
ATOM   3943  HD3 LYS A 245       0.101 -17.126 -11.938  1.00 35.92           H  
ATOM   3944  CE  LYS A 245      -1.559 -17.918 -13.059  1.00 35.92           C  
ATOM   3945  HE2 LYS A 245      -2.031 -17.749 -14.027  1.00 35.92           H  
ATOM   3946  HE3 LYS A 245      -1.188 -18.943 -13.032  1.00 35.92           H  
ATOM   3947  NZ  LYS A 245      -2.546 -17.709 -11.961  1.00 35.92           N  
ATOM   3948  HZ1 LYS A 245      -2.937 -16.778 -11.980  1.00 35.92           H  
ATOM   3949  HZ2 LYS A 245      -3.327 -18.347 -12.001  1.00 35.92           H  
ATOM   3950  HZ3 LYS A 245      -2.109 -17.803 -11.055  1.00 35.92           H  
ATOM   3951  N   ASP A 246       4.020 -14.667 -16.430  1.00 38.14           N  
ATOM   3952  H   ASP A 246       3.875 -15.431 -17.075  1.00 38.14           H  
ATOM   3953  CA  ASP A 246       4.731 -13.506 -16.922  1.00 38.14           C  
ATOM   3954  HA  ASP A 246       5.720 -13.443 -16.469  1.00 38.14           H  
ATOM   3955  C   ASP A 246       3.907 -12.302 -16.511  1.00 38.14           C  
ATOM   3956  CB  ASP A 246       4.853 -13.559 -18.461  1.00 38.14           C  
ATOM   3957  HB2 ASP A 246       4.986 -12.541 -18.828  1.00 38.14           H  
ATOM   3958  HB3 ASP A 246       3.926 -13.941 -18.888  1.00 38.14           H  
ATOM   3959  O   ASP A 246       2.822 -12.095 -17.057  1.00 38.14           O  
ATOM   3960  CG  ASP A 246       6.035 -14.373 -18.992  1.00 38.14           C  
ATOM   3961  OD1 ASP A 246       7.078 -14.431 -18.304  1.00 38.14           O  
ATOM   3962  OD2 ASP A 246       5.957 -14.837 -20.150  1.00 38.14           O  
ATOM   3963  N   TYR A 247       4.422 -11.542 -15.540  1.00 40.66           N  
ATOM   3964  H   TYR A 247       5.169 -11.926 -14.978  1.00 40.66           H  
ATOM   3965  CA  TYR A 247       3.889 -10.238 -15.195  1.00 40.66           C  
ATOM   3966  HA  TYR A 247       2.949 -10.350 -14.654  1.00 40.66           H  
ATOM   3967  C   TYR A 247       3.653  -9.512 -16.510  1.00 40.66           C  
ATOM   3968  CB  TYR A 247       4.889  -9.447 -14.342  1.00 40.66           C  
ATOM   3969  HB2 TYR A 247       5.851  -9.410 -14.852  1.00 40.66           H  
ATOM   3970  HB3 TYR A 247       4.520  -8.424 -14.267  1.00 40.66           H  
ATOM   3971  O   TYR A 247       4.605  -9.135 -17.210  1.00 40.66           O  
ATOM   3972  CG  TYR A 247       5.096  -9.974 -12.939  1.00 40.66           C  
ATOM   3973  CD1 TYR A 247       4.298  -9.482 -11.889  1.00 40.66           C  
ATOM   3974  HD1 TYR A 247       3.521  -8.759 -12.087  1.00 40.66           H  
ATOM   3975  CD2 TYR A 247       6.087 -10.940 -12.677  1.00 40.66           C  
ATOM   3976  HD2 TYR A 247       6.688 -11.342 -13.479  1.00 40.66           H  
ATOM   3977  CE1 TYR A 247       4.494  -9.943 -10.576  1.00 40.66           C  
ATOM   3978  HE1 TYR A 247       3.887  -9.545  -9.776  1.00 40.66           H  
ATOM   3979  CE2 TYR A 247       6.272 -11.418 -11.366  1.00 40.66           C  
ATOM   3980  HE2 TYR A 247       7.005 -12.183 -11.153  1.00 40.66           H  
ATOM   3981  OH  TYR A 247       5.681 -11.383  -9.053  1.00 40.66           O  
ATOM   3982  HH  TYR A 247       5.022 -11.054  -8.438  1.00 40.66           H  
ATOM   3983  CZ  TYR A 247       5.477 -10.923 -10.314  1.00 40.66           C  
ATOM   3984  N   SER A 248       2.383  -9.325 -16.868  1.00 46.43           N  
ATOM   3985  H   SER A 248       1.656  -9.690 -16.270  1.00 46.43           H  
ATOM   3986  CA  SER A 248       2.064  -8.363 -17.904  1.00 46.43           C  
ATOM   3987  HA  SER A 248       2.517  -8.697 -18.838  1.00 46.43           H  
ATOM   3988  C   SER A 248       2.731  -7.063 -17.444  1.00 46.43           C  
ATOM   3989  CB  SER A 248       0.546  -8.274 -18.092  1.00 46.43           C  
ATOM   3990  HB2 SER A 248       0.122  -9.275 -18.161  1.00 46.43           H  
ATOM   3991  HB3 SER A 248       0.346  -7.748 -19.025  1.00 46.43           H  
ATOM   3992  O   SER A 248       2.751  -6.773 -16.250  1.00 46.43           O  
ATOM   3993  OG  SER A 248      -0.072  -7.568 -17.038  1.00 46.43           O  
ATOM   3994  HG  SER A 248      -0.529  -8.177 -16.454  1.00 46.43           H  
ATOM   3995  N   GLY A 249       3.395  -6.301 -18.319  1.00 48.74           N  
ATOM   3996  H   GLY A 249       3.469  -6.615 -19.276  1.00 48.74           H  
ATOM   3997  CA  GLY A 249       4.238  -5.182 -17.857  1.00 48.74           C  
ATOM   3998  HA2 GLY A 249       5.064  -5.588 -17.272  1.00 48.74           H  
ATOM   3999  HA3 GLY A 249       4.652  -4.668 -18.724  1.00 48.74           H  
ATOM   4000  C   GLY A 249       3.507  -4.148 -16.975  1.00 48.74           C  
ATOM   4001  O   GLY A 249       4.158  -3.361 -16.293  1.00 48.74           O  
ATOM   4002  N   ALA A 250       2.170  -4.191 -16.948  1.00 53.36           N  
ATOM   4003  H   ALA A 250       1.729  -4.941 -17.462  1.00 53.36           H  
ATOM   4004  CA  ALA A 250       1.309  -3.458 -16.033  1.00 53.36           C  
ATOM   4005  HA  ALA A 250       1.621  -2.413 -16.038  1.00 53.36           H  
ATOM   4006  C   ALA A 250       1.352  -3.963 -14.567  1.00 53.36           C  
ATOM   4007  CB  ALA A 250      -0.113  -3.526 -16.604  1.00 53.36           C  
ATOM   4008  HB1 ALA A 250      -0.472  -4.555 -16.593  1.00 53.36           H  
ATOM   4009  HB2 ALA A 250      -0.124  -3.148 -17.627  1.00 53.36           H  
ATOM   4010  HB3 ALA A 250      -0.779  -2.913 -15.998  1.00 53.36           H  
ATOM   4011  O   ALA A 250       1.225  -3.169 -13.646  1.00 53.36           O  
ATOM   4012  N   GLU A 251       1.549  -5.247 -14.296  1.00 60.87           N  
ATOM   4013  H   GLU A 251       1.681  -5.897 -15.058  1.00 60.87           H  
ATOM   4014  CA  GLU A 251       1.535  -5.812 -12.930  1.00 60.87           C  
ATOM   4015  HA  GLU A 251       0.741  -5.346 -12.346  1.00 60.87           H  
ATOM   4016  C   GLU A 251       2.842  -5.573 -12.160  1.00 60.87           C  
ATOM   4017  CB  GLU A 251       1.236  -7.309 -13.026  1.00 60.87           C  
ATOM   4018  HB2 GLU A 251       1.938  -7.747 -13.736  1.00 60.87           H  
ATOM   4019  HB3 GLU A 251       1.380  -7.780 -12.054  1.00 60.87           H  
ATOM   4020  O   GLU A 251       2.945  -5.863 -10.971  1.00 60.87           O  
ATOM   4021  CG  GLU A 251      -0.209  -7.567 -13.475  1.00 60.87           C  
ATOM   4022  HG2 GLU A 251      -0.505  -6.815 -14.208  1.00 60.87           H  
ATOM   4023  HG3 GLU A 251      -0.873  -7.463 -12.617  1.00 60.87           H  
ATOM   4024  CD  GLU A 251      -0.378  -8.946 -14.113  1.00 60.87           C  
ATOM   4025  OE1 GLU A 251      -1.283  -9.050 -14.973  1.00 60.87           O  
ATOM   4026  OE2 GLU A 251       0.453  -9.840 -13.852  1.00 60.87           O  
ATOM   4027  N   GLN A 252       3.856  -5.026 -12.828  1.00 66.92           N  
ATOM   4028  H   GLN A 252       3.694  -4.762 -13.790  1.00 66.92           H  
ATOM   4029  CA  GLN A 252       5.155  -4.765 -12.227  1.00 66.92           C  
ATOM   4030  HA  GLN A 252       5.409  -5.631 -11.616  1.00 66.92           H  
ATOM   4031  C   GLN A 252       5.123  -3.526 -11.324  1.00 66.92           C  
ATOM   4032  CB  GLN A 252       6.209  -4.618 -13.327  1.00 66.92           C  
ATOM   4033  HB2 GLN A 252       5.899  -3.837 -14.021  1.00 66.92           H  
ATOM   4034  HB3 GLN A 252       7.163  -4.334 -12.883  1.00 66.92           H  
ATOM   4035  O   GLN A 252       4.426  -2.552 -11.644  1.00 66.92           O  
ATOM   4036  CG  GLN A 252       6.380  -5.950 -14.070  1.00 66.92           C  
ATOM   4037  HG2 GLN A 252       6.710  -6.713 -13.365  1.00 66.92           H  
ATOM   4038  HG3 GLN A 252       5.428  -6.265 -14.495  1.00 66.92           H  
ATOM   4039  CD  GLN A 252       7.371  -5.866 -15.213  1.00 66.92           C  
ATOM   4040  NE2 GLN A 252       7.907  -6.984 -15.648  1.00 66.92           N  
ATOM   4041 HE21 GLN A 252       7.580  -7.859 -15.263  1.00 66.92           H  
ATOM   4042 HE22 GLN A 252       8.437  -6.969 -16.508  1.00 66.92           H  
ATOM   4043  OE1 GLN A 252       7.672  -4.805 -15.742  1.00 66.92           O  
ATOM   4044  N   PRO A 253       5.927  -3.512 -10.242  1.00 75.55           N  
ATOM   4045  CA  PRO A 253       6.085  -2.322  -9.425  1.00 75.55           C  
ATOM   4046  HA  PRO A 253       5.115  -2.041  -9.015  1.00 75.55           H  
ATOM   4047  C   PRO A 253       6.635  -1.168 -10.272  1.00 75.55           C  
ATOM   4048  CB  PRO A 253       7.007  -2.712  -8.266  1.00 75.55           C  
ATOM   4049  HB2 PRO A 253       6.403  -3.040  -7.421  1.00 75.55           H  
ATOM   4050  HB3 PRO A 253       7.661  -1.893  -7.964  1.00 75.55           H  
ATOM   4051  O   PRO A 253       7.545  -1.349 -11.090  1.00 75.55           O  
ATOM   4052  CG  PRO A 253       7.796  -3.899  -8.816  1.00 75.55           C  
ATOM   4053  HG2 PRO A 253       8.656  -3.537  -9.379  1.00 75.55           H  
ATOM   4054  HG3 PRO A 253       8.115  -4.575  -8.022  1.00 75.55           H  
ATOM   4055  CD  PRO A 253       6.812  -4.571  -9.772  1.00 75.55           C  
ATOM   4056  HD2 PRO A 253       7.357  -5.043 -10.589  1.00 75.55           H  
ATOM   4057  HD3 PRO A 253       6.225  -5.315  -9.233  1.00 75.55           H  
ATOM   4058  N   VAL A 254       6.080   0.025 -10.062  1.00 81.57           N  
ATOM   4059  H   VAL A 254       5.340   0.077  -9.377  1.00 81.57           H  
ATOM   4060  CA  VAL A 254       6.498   1.266 -10.728  1.00 81.57           C  
ATOM   4061  HA  VAL A 254       6.492   1.115 -11.808  1.00 81.57           H  
ATOM   4062  C   VAL A 254       7.918   1.640 -10.314  1.00 81.57           C  
ATOM   4063  CB  VAL A 254       5.530   2.410 -10.374  1.00 81.57           C  
ATOM   4064  HB  VAL A 254       5.493   2.507  -9.289  1.00 81.57           H  
ATOM   4065  O   VAL A 254       8.727   2.028 -11.153  1.00 81.57           O  
ATOM   4066  CG1 VAL A 254       5.973   3.752 -10.965  1.00 81.57           C  
ATOM   4067 HG11 VAL A 254       5.223   4.514 -10.754  1.00 81.57           H  
ATOM   4068 HG12 VAL A 254       6.107   3.651 -12.042  1.00 81.57           H  
ATOM   4069 HG13 VAL A 254       6.907   4.077 -10.505  1.00 81.57           H  
ATOM   4070  CG2 VAL A 254       4.113   2.122 -10.869  1.00 81.57           C  
ATOM   4071 HG21 VAL A 254       4.127   1.898 -11.936  1.00 81.57           H  
ATOM   4072 HG22 VAL A 254       3.472   2.985 -10.684  1.00 81.57           H  
ATOM   4073 HG23 VAL A 254       3.702   1.271 -10.327  1.00 81.57           H  
ATOM   4074  N   THR A 255       8.226   1.476  -9.026  1.00 81.25           N  
ATOM   4075  H   THR A 255       7.507   1.129  -8.408  1.00 81.25           H  
ATOM   4076  CA  THR A 255       9.554   1.683  -8.438  1.00 81.25           C  
ATOM   4077  HA  THR A 255      10.270   1.945  -9.217  1.00 81.25           H  
ATOM   4078  C   THR A 255      10.028   0.376  -7.800  1.00 81.25           C  
ATOM   4079  CB  THR A 255       9.552   2.849  -7.434  1.00 81.25           C  
ATOM   4080  HB  THR A 255      10.497   2.853  -6.891  1.00 81.25           H  
ATOM   4081  O   THR A 255       9.894   0.181  -6.595  1.00 81.25           O  
ATOM   4082  CG2 THR A 255       9.390   4.191  -8.142  1.00 81.25           C  
ATOM   4083 HG21 THR A 255      10.179   4.311  -8.885  1.00 81.25           H  
ATOM   4084 HG22 THR A 255       8.419   4.253  -8.633  1.00 81.25           H  
ATOM   4085 HG23 THR A 255       9.478   4.995  -7.411  1.00 81.25           H  
ATOM   4086  OG1 THR A 255       8.489   2.754  -6.516  1.00 81.25           O  
ATOM   4087  HG1 THR A 255       7.669   2.963  -6.970  1.00 81.25           H  
ATOM   4088  N   PRO A 256      10.541  -0.583  -8.597  1.00 71.25           N  
ATOM   4089  CA  PRO A 256      11.013  -1.843  -8.051  1.00 71.25           C  
ATOM   4090  HA  PRO A 256      10.170  -2.371  -7.607  1.00 71.25           H  
ATOM   4091  C   PRO A 256      12.088  -1.595  -6.992  1.00 71.25           C  
ATOM   4092  CB  PRO A 256      11.556  -2.646  -9.232  1.00 71.25           C  
ATOM   4093  HB2 PRO A 256      11.218  -3.680  -9.176  1.00 71.25           H  
ATOM   4094  HB3 PRO A 256      12.644  -2.584  -9.262  1.00 71.25           H  
ATOM   4095  O   PRO A 256      13.073  -0.901  -7.239  1.00 71.25           O  
ATOM   4096  CG  PRO A 256      10.991  -1.970 -10.477  1.00 71.25           C  
ATOM   4097  HG2 PRO A 256      10.046  -2.434 -10.758  1.00 71.25           H  
ATOM   4098  HG3 PRO A 256      11.695  -2.015 -11.309  1.00 71.25           H  
ATOM   4099  CD  PRO A 256      10.742  -0.534 -10.036  1.00 71.25           C  
ATOM   4100  HD2 PRO A 256      11.622   0.071 -10.257  1.00 71.25           H  
ATOM   4101  HD3 PRO A 256       9.871  -0.141 -10.559  1.00 71.25           H  
ATOM   4102  N   ASN A 257      11.905  -2.172  -5.813  1.00 67.38           N  
ATOM   4103  H   ASN A 257      11.046  -2.675  -5.642  1.00 67.38           H  
ATOM   4104  CA  ASN A 257      12.865  -2.113  -4.722  1.00 67.38           C  
ATOM   4105  HA  ASN A 257      13.860  -1.937  -5.130  1.00 67.38           H  
ATOM   4106  C   ASN A 257      12.905  -3.495  -4.058  1.00 67.38           C  
ATOM   4107  CB  ASN A 257      12.514  -0.895  -3.835  1.00 67.38           C  
ATOM   4108  HB2 ASN A 257      12.758   0.001  -4.405  1.00 67.38           H  
ATOM   4109  HB3 ASN A 257      11.441  -0.840  -3.655  1.00 67.38           H  
ATOM   4110  O   ASN A 257      11.894  -4.196  -3.996  1.00 67.38           O  
ATOM   4111  CG  ASN A 257      13.233  -0.797  -2.497  1.00 67.38           C  
ATOM   4112  ND2 ASN A 257      13.486   0.389  -2.020  1.00 67.38           N  
ATOM   4113 HD21 ASN A 257      13.873   0.463  -1.090  1.00 67.38           H  
ATOM   4114 HD22 ASN A 257      13.400   1.207  -2.606  1.00 67.38           H  
ATOM   4115  OD1 ASN A 257      13.597  -1.777  -1.871  1.00 67.38           O  
ATOM   4116  N   ARG A 258      14.091  -3.908  -3.600  1.00 57.94           N  
ATOM   4117  H   ARG A 258      14.858  -3.252  -3.646  1.00 57.94           H  
ATOM   4118  CA  ARG A 258      14.318  -5.189  -2.917  1.00 57.94           C  
ATOM   4119  HA  ARG A 258      14.140  -6.008  -3.614  1.00 57.94           H  
ATOM   4120  C   ARG A 258      13.351  -5.445  -1.757  1.00 57.94           C  
ATOM   4121  CB  ARG A 258      15.770  -5.240  -2.428  1.00 57.94           C  
ATOM   4122  HB2 ARG A 258      16.053  -4.273  -2.013  1.00 57.94           H  
ATOM   4123  HB3 ARG A 258      15.865  -5.990  -1.643  1.00 57.94           H  
ATOM   4124  O   ARG A 258      12.991  -6.599  -1.552  1.00 57.94           O  
ATOM   4125  CG  ARG A 258      16.708  -5.628  -3.576  1.00 57.94           C  
ATOM   4126  HG2 ARG A 258      16.539  -6.675  -3.827  1.00 57.94           H  
ATOM   4127  HG3 ARG A 258      16.494  -5.026  -4.458  1.00 57.94           H  
ATOM   4128  CD  ARG A 258      18.164  -5.435  -3.160  1.00 57.94           C  
ATOM   4129  HD2 ARG A 258      18.347  -4.373  -2.995  1.00 57.94           H  
ATOM   4130  HD3 ARG A 258      18.328  -5.974  -2.226  1.00 57.94           H  
ATOM   4131  NE  ARG A 258      19.074  -5.941  -4.198  1.00 57.94           N  
ATOM   4132  HE  ARG A 258      18.662  -6.135  -5.100  1.00 57.94           H  
ATOM   4133  NH1 ARG A 258      20.960  -6.099  -2.889  1.00 57.94           N  
ATOM   4134 HH11 ARG A 258      20.456  -5.675  -2.123  1.00 57.94           H  
ATOM   4135 HH12 ARG A 258      21.919  -6.386  -2.755  1.00 57.94           H  
ATOM   4136  NH2 ARG A 258      20.975  -6.850  -4.998  1.00 57.94           N  
ATOM   4137 HH21 ARG A 258      20.407  -7.161  -5.773  1.00 57.94           H  
ATOM   4138 HH22 ARG A 258      21.890  -7.242  -4.825  1.00 57.94           H  
ATOM   4139  CZ  ARG A 258      20.333  -6.283  -4.019  1.00 57.94           C  
ATOM   4140  N   LYS A 259      12.873  -4.402  -1.066  1.00 56.11           N  
ATOM   4141  H   LYS A 259      13.218  -3.481  -1.294  1.00 56.11           H  
ATOM   4142  CA  LYS A 259      11.835  -4.513  -0.028  1.00 56.11           C  
ATOM   4143  HA  LYS A 259      12.164  -5.222   0.732  1.00 56.11           H  
ATOM   4144  C   LYS A 259      10.504  -5.080  -0.559  1.00 56.11           C  
ATOM   4145  CB  LYS A 259      11.612  -3.145   0.654  1.00 56.11           C  
ATOM   4146  HB2 LYS A 259      11.444  -2.375  -0.099  1.00 56.11           H  
ATOM   4147  HB3 LYS A 259      10.705  -3.218   1.254  1.00 56.11           H  
ATOM   4148  O   LYS A 259       9.840  -5.818   0.157  1.00 56.11           O  
ATOM   4149  CG  LYS A 259      12.759  -2.710   1.591  1.00 56.11           C  
ATOM   4150  HG2 LYS A 259      13.655  -2.493   1.009  1.00 56.11           H  
ATOM   4151  HG3 LYS A 259      12.975  -3.524   2.284  1.00 56.11           H  
ATOM   4152  CD  LYS A 259      12.353  -1.465   2.403  1.00 56.11           C  
ATOM   4153  HD2 LYS A 259      12.254  -0.614   1.730  1.00 56.11           H  
ATOM   4154  HD3 LYS A 259      11.374  -1.641   2.848  1.00 56.11           H  
ATOM   4155  CE  LYS A 259      13.336  -1.116   3.535  1.00 56.11           C  
ATOM   4156  HE2 LYS A 259      13.540  -2.018   4.112  1.00 56.11           H  
ATOM   4157  HE3 LYS A 259      14.267  -0.751   3.101  1.00 56.11           H  
ATOM   4158  NZ  LYS A 259      12.754  -0.084   4.433  1.00 56.11           N  
ATOM   4159  HZ1 LYS A 259      11.831  -0.329   4.762  1.00 56.11           H  
ATOM   4160  HZ2 LYS A 259      13.319   0.175   5.229  1.00 56.11           H  
ATOM   4161  HZ3 LYS A 259      12.548   0.748   3.898  1.00 56.11           H  
ATOM   4162  N   TYR A 260      10.126  -4.802  -1.813  1.00 50.23           N  
ATOM   4163  H   TYR A 260      10.767  -4.278  -2.391  1.00 50.23           H  
ATOM   4164  CA  TYR A 260       8.787  -5.089  -2.377  1.00 50.23           C  
ATOM   4165  HA  TYR A 260       8.045  -4.998  -1.584  1.00 50.23           H  
ATOM   4166  C   TYR A 260       8.603  -6.506  -2.904  1.00 50.23           C  
ATOM   4167  CB  TYR A 260       8.428  -4.063  -3.465  1.00 50.23           C  
ATOM   4168  HB2 TYR A 260       9.216  -4.029  -4.217  1.00 50.23           H  
ATOM   4169  HB3 TYR A 260       7.513  -4.377  -3.969  1.00 50.23           H  
ATOM   4170  O   TYR A 260       7.523  -6.876  -3.353  1.00 50.23           O  
ATOM   4171  CG  TYR A 260       8.197  -2.678  -2.911  1.00 50.23           C  
ATOM   4172  CD1 TYR A 260       6.894  -2.196  -2.692  1.00 50.23           C  
ATOM   4173  HD1 TYR A 260       6.039  -2.784  -2.990  1.00 50.23           H  
ATOM   4174  CD2 TYR A 260       9.298  -1.908  -2.522  1.00 50.23           C  
ATOM   4175  HD2 TYR A 260      10.299  -2.302  -2.625  1.00 50.23           H  
ATOM   4176  CE1 TYR A 260       6.695  -0.949  -2.069  1.00 50.23           C  
ATOM   4177  HE1 TYR A 260       5.699  -0.574  -1.881  1.00 50.23           H  
ATOM   4178  CE2 TYR A 260       9.099  -0.666  -1.908  1.00 50.23           C  
ATOM   4179  HE2 TYR A 260       9.941  -0.106  -1.528  1.00 50.23           H  
ATOM   4180  OH  TYR A 260       7.660   1.074  -1.168  1.00 50.23           O  
ATOM   4181  HH  TYR A 260       6.785   1.457  -1.267  1.00 50.23           H  
ATOM   4182  CZ  TYR A 260       7.803  -0.162  -1.703  1.00 50.23           C  
ATOM   4183  N   ILE A 261       9.669  -7.294  -2.901  1.00 43.48           N  
ATOM   4184  H   ILE A 261      10.510  -6.944  -2.465  1.00 43.48           H  
ATOM   4185  CA  ILE A 261       9.783  -8.428  -3.807  1.00 43.48           C  
ATOM   4186  HA  ILE A 261       8.900  -8.472  -4.444  1.00 43.48           H  
ATOM   4187  C   ILE A 261       9.742  -9.781  -3.089  1.00 43.48           C  
ATOM   4188  CB  ILE A 261      10.983  -8.109  -4.722  1.00 43.48           C  
ATOM   4189  HB  ILE A 261      11.760  -7.612  -4.142  1.00 43.48           H  
ATOM   4190  O   ILE A 261       9.652 -10.812  -3.745  1.00 43.48           O  
ATOM   4191  CG1 ILE A 261      10.460  -7.140  -5.808  1.00 43.48           C  
ATOM   4192 HG12 ILE A 261      10.127  -6.219  -5.328  1.00 43.48           H  
ATOM   4193 HG13 ILE A 261       9.603  -7.581  -6.316  1.00 43.48           H  
ATOM   4194  CG2 ILE A 261      11.618  -9.322  -5.358  1.00 43.48           C  
ATOM   4195 HG21 ILE A 261      11.931 -10.041  -4.601  1.00 43.48           H  
ATOM   4196 HG22 ILE A 261      12.502  -9.035  -5.927  1.00 43.48           H  
ATOM   4197 HG23 ILE A 261      10.859  -9.752  -6.012  1.00 43.48           H  
ATOM   4198  CD1 ILE A 261      11.477  -6.756  -6.868  1.00 43.48           C  
ATOM   4199 HD11 ILE A 261      12.396  -6.417  -6.390  1.00 43.48           H  
ATOM   4200 HD12 ILE A 261      11.679  -7.602  -7.526  1.00 43.48           H  
ATOM   4201 HD13 ILE A 261      11.046  -5.946  -7.457  1.00 43.48           H  
ATOM   4202  N   CYS A 262       9.706  -9.815  -1.755  1.00 32.92           N  
ATOM   4203  H   CYS A 262       9.735  -8.944  -1.245  1.00 32.92           H  
ATOM   4204  CA  CYS A 262       9.685 -11.078  -1.009  1.00 32.92           C  
ATOM   4205  HA  CYS A 262       9.276 -11.861  -1.647  1.00 32.92           H  
ATOM   4206  C   CYS A 262       8.784 -11.119   0.240  1.00 32.92           C  
ATOM   4207  CB  CYS A 262      11.142 -11.461  -0.698  1.00 32.92           C  
ATOM   4208  HB2 CYS A 262      11.727 -10.575  -0.449  1.00 32.92           H  
ATOM   4209  HB3 CYS A 262      11.197 -12.158   0.138  1.00 32.92           H  
ATOM   4210  O   CYS A 262       9.287 -11.417   1.321  1.00 32.92           O  
ATOM   4211  SG  CYS A 262      11.834 -12.298  -2.139  1.00 32.92           S  
ATOM   4212  HG  CYS A 262      11.140 -11.648  -3.078  1.00 32.92           H  
ATOM   4213  N   PRO A 263       7.450 -10.942   0.143  1.00 35.38           N  
ATOM   4214  CA  PRO A 263       6.588 -11.322   1.264  1.00 35.38           C  
ATOM   4215  HA  PRO A 263       7.043 -10.992   2.198  1.00 35.38           H  
ATOM   4216  C   PRO A 263       6.353 -12.843   1.353  1.00 35.38           C  
ATOM   4217  CB  PRO A 263       5.282 -10.544   1.078  1.00 35.38           C  
ATOM   4218  HB2 PRO A 263       4.508 -11.202   0.682  1.00 35.38           H  
ATOM   4219  HB3 PRO A 263       4.947 -10.093   2.012  1.00 35.38           H  
ATOM   4220  O   PRO A 263       6.199 -13.369   2.451  1.00 35.38           O  
ATOM   4221  CG  PRO A 263       5.616  -9.478   0.033  1.00 35.38           C  
ATOM   4222  HG2 PRO A 263       4.750  -9.195  -0.565  1.00 35.38           H  
ATOM   4223  HG3 PRO A 263       6.036  -8.602   0.526  1.00 35.38           H  
ATOM   4224  CD  PRO A 263       6.692 -10.152  -0.815  1.00 35.38           C  
ATOM   4225  HD2 PRO A 263       7.292  -9.384  -1.303  1.00 35.38           H  
ATOM   4226  HD3 PRO A 263       6.232 -10.805  -1.557  1.00 35.38           H  
ATOM   4227  N   ASN A 264       6.334 -13.568   0.223  1.00 29.80           N  
ATOM   4228  H   ASN A 264       6.457 -13.078  -0.652  1.00 29.80           H  
ATOM   4229  CA  ASN A 264       5.807 -14.945   0.185  1.00 29.80           C  
ATOM   4230  HA  ASN A 264       5.219 -15.115   1.086  1.00 29.80           H  
ATOM   4231  C   ASN A 264       6.843 -16.080   0.201  1.00 29.80           C  
ATOM   4232  CB  ASN A 264       4.848 -15.097  -1.006  1.00 29.80           C  
ATOM   4233  HB2 ASN A 264       4.737 -16.159  -1.228  1.00 29.80           H  
ATOM   4234  HB3 ASN A 264       5.258 -14.616  -1.894  1.00 29.80           H  
ATOM   4235  O   ASN A 264       6.469 -17.203   0.519  1.00 29.80           O  
ATOM   4236  CG  ASN A 264       3.454 -14.564  -0.739  1.00 29.80           C  
ATOM   4237  ND2 ASN A 264       2.539 -14.842  -1.638  1.00 29.80           N  
ATOM   4238 HD21 ASN A 264       2.760 -15.438  -2.423  1.00 29.80           H  
ATOM   4239 HD22 ASN A 264       1.597 -14.521  -1.465  1.00 29.80           H  
ATOM   4240  OD1 ASN A 264       3.159 -13.891   0.238  1.00 29.80           O  
ATOM   4241  N   ILE A 265       8.124 -15.828  -0.082  1.00 30.98           N  
ATOM   4242  H   ILE A 265       8.399 -14.889  -0.332  1.00 30.98           H  
ATOM   4243  CA  ILE A 265       9.149 -16.896  -0.094  1.00 30.98           C  
ATOM   4244  HA  ILE A 265       8.711 -17.791  -0.538  1.00 30.98           H  
ATOM   4245  C   ILE A 265       9.556 -17.330   1.330  1.00 30.98           C  
ATOM   4246  CB  ILE A 265      10.322 -16.474  -1.012  1.00 30.98           C  
ATOM   4247  HB  ILE A 265      10.592 -15.448  -0.765  1.00 30.98           H  
ATOM   4248  O   ILE A 265      10.128 -18.394   1.515  1.00 30.98           O  
ATOM   4249  CG1 ILE A 265       9.859 -16.539  -2.489  1.00 30.98           C  
ATOM   4250 HG12 ILE A 265       8.798 -16.300  -2.572  1.00 30.98           H  
ATOM   4251 HG13 ILE A 265       9.989 -17.554  -2.864  1.00 30.98           H  
ATOM   4252  CG2 ILE A 265      11.580 -17.346  -0.849  1.00 30.98           C  
ATOM   4253 HG21 ILE A 265      11.981 -17.258   0.161  1.00 30.98           H  
ATOM   4254 HG22 ILE A 265      11.342 -18.392  -1.042  1.00 30.98           H  
ATOM   4255 HG23 ILE A 265      12.359 -17.030  -1.543  1.00 30.98           H  
ATOM   4256  CD1 ILE A 265      10.612 -15.566  -3.403  1.00 30.98           C  
ATOM   4257 HD11 ILE A 265      10.448 -15.842  -4.445  1.00 30.98           H  
ATOM   4258 HD12 ILE A 265      10.229 -14.557  -3.244  1.00 30.98           H  
ATOM   4259 HD13 ILE A 265      11.680 -15.566  -3.187  1.00 30.98           H  
ATOM   4260  N   ILE A 266       9.193 -16.562   2.362  1.00 32.12           N  
ATOM   4261  H   ILE A 266       8.701 -15.701   2.170  1.00 32.12           H  
ATOM   4262  CA  ILE A 266       9.468 -16.912   3.768  1.00 32.12           C  
ATOM   4263  HA  ILE A 266      10.321 -17.591   3.795  1.00 32.12           H  
ATOM   4264  C   ILE A 266       8.300 -17.715   4.397  1.00 32.12           C  
ATOM   4265  CB  ILE A 266       9.904 -15.631   4.540  1.00 32.12           C  
ATOM   4266  HB  ILE A 266       9.088 -14.910   4.494  1.00 32.12           H  
ATOM   4267  O   ILE A 266       8.405 -18.181   5.526  1.00 32.12           O  
ATOM   4268  CG1 ILE A 266      11.154 -15.004   3.858  1.00 32.12           C  
ATOM   4269 HG12 ILE A 266      11.975 -15.721   3.890  1.00 32.12           H  
ATOM   4270 HG13 ILE A 266      10.934 -14.801   2.810  1.00 32.12           H  
ATOM   4271  CG2 ILE A 266      10.217 -15.901   6.026  1.00 32.12           C  
ATOM   4272 HG21 ILE A 266      10.969 -16.685   6.115  1.00 32.12           H  
ATOM   4273 HG22 ILE A 266      10.575 -15.002   6.527  1.00 32.12           H  
ATOM   4274 HG23 ILE A 266       9.318 -16.207   6.561  1.00 32.12           H  
ATOM   4275  CD1 ILE A 266      11.641 -13.676   4.455  1.00 32.12           C  
ATOM   4276 HD11 ILE A 266      12.410 -13.257   3.806  1.00 32.12           H  
ATOM   4277 HD12 ILE A 266      10.812 -12.971   4.520  1.00 32.12           H  
ATOM   4278 HD13 ILE A 266      12.077 -13.829   5.442  1.00 32.12           H  
ATOM   4279  N   LEU A 267       7.170 -17.906   3.696  1.00 32.17           N  
ATOM   4280  H   LEU A 267       7.156 -17.631   2.724  1.00 32.17           H  
ATOM   4281  CA  LEU A 267       5.904 -18.340   4.320  1.00 32.17           C  
ATOM   4282  HA  LEU A 267       6.066 -18.448   5.392  1.00 32.17           H  
ATOM   4283  C   LEU A 267       5.373 -19.727   3.918  1.00 32.17           C  
ATOM   4284  CB  LEU A 267       4.844 -17.241   4.129  1.00 32.17           C  
ATOM   4285  HB2 LEU A 267       3.876 -17.617   4.461  1.00 32.17           H  
ATOM   4286  HB3 LEU A 267       4.766 -17.024   3.063  1.00 32.17           H  
ATOM   4287  O   LEU A 267       4.324 -20.123   4.424  1.00 32.17           O  
ATOM   4288  CG  LEU A 267       5.134 -15.939   4.895  1.00 32.17           C  
ATOM   4289  HG  LEU A 267       6.099 -15.535   4.590  1.00 32.17           H  
ATOM   4290  CD1 LEU A 267       4.051 -14.919   4.540  1.00 32.17           C  
ATOM   4291 HD11 LEU A 267       3.081 -15.262   4.900  1.00 32.17           H  
ATOM   4292 HD12 LEU A 267       4.018 -14.793   3.458  1.00 32.17           H  
ATOM   4293 HD13 LEU A 267       4.316 -13.954   4.971  1.00 32.17           H  
ATOM   4294  CD2 LEU A 267       5.123 -16.122   6.418  1.00 32.17           C  
ATOM   4295 HD21 LEU A 267       4.205 -16.614   6.740  1.00 32.17           H  
ATOM   4296 HD22 LEU A 267       5.221 -15.154   6.910  1.00 32.17           H  
ATOM   4297 HD23 LEU A 267       5.976 -16.730   6.719  1.00 32.17           H  
ATOM   4298  N   GLN A 268       6.065 -20.490   3.075  1.00 28.30           N  
ATOM   4299  H   GLN A 268       6.951 -20.156   2.722  1.00 28.30           H  
ATOM   4300  CA  GLN A 268       5.758 -21.909   2.863  1.00 28.30           C  
ATOM   4301  HA  GLN A 268       4.954 -22.219   3.531  1.00 28.30           H  
ATOM   4302  C   GLN A 268       6.985 -22.713   3.269  1.00 28.30           C  
ATOM   4303  CB  GLN A 268       5.277 -22.171   1.432  1.00 28.30           C  
ATOM   4304  HB2 GLN A 268       5.904 -21.636   0.719  1.00 28.30           H  
ATOM   4305  HB3 GLN A 268       5.344 -23.239   1.225  1.00 28.30           H  
ATOM   4306  O   GLN A 268       8.082 -22.463   2.789  1.00 28.30           O  
ATOM   4307  CG  GLN A 268       3.808 -21.739   1.291  1.00 28.30           C  
ATOM   4308  HG2 GLN A 268       3.720 -20.673   1.500  1.00 28.30           H  
ATOM   4309  HG3 GLN A 268       3.206 -22.281   2.020  1.00 28.30           H  
ATOM   4310  CD  GLN A 268       3.227 -22.001  -0.094  1.00 28.30           C  
ATOM   4311  NE2 GLN A 268       1.930 -21.867  -0.262  1.00 28.30           N  
ATOM   4312 HE21 GLN A 268       1.323 -21.651   0.516  1.00 28.30           H  
ATOM   4313 HE22 GLN A 268       1.598 -22.078  -1.192  1.00 28.30           H  
ATOM   4314  OE1 GLN A 268       3.901 -22.315  -1.055  1.00 28.30           O  
ATOM   4315  N   GLY A 269       6.806 -23.550   4.287  1.00 26.13           N  
ATOM   4316  H   GLY A 269       5.863 -23.764   4.578  1.00 26.13           H  
ATOM   4317  CA  GLY A 269       7.897 -24.040   5.107  1.00 26.13           C  
ATOM   4318  HA2 GLY A 269       7.497 -24.657   5.912  1.00 26.13           H  
ATOM   4319  HA3 GLY A 269       8.411 -23.188   5.552  1.00 26.13           H  
ATOM   4320  C   GLY A 269       8.903 -24.875   4.343  1.00 26.13           C  
ATOM   4321  O   GLY A 269       8.568 -25.967   3.921  1.00 26.13           O  
ATOM   4322  N   ASP A 270      10.146 -24.415   4.323  1.00 30.19           N  
ATOM   4323  H   ASP A 270      10.317 -23.441   4.527  1.00 30.19           H  
ATOM   4324  CA  ASP A 270      11.292 -25.268   4.059  1.00 30.19           C  
ATOM   4325  HA  ASP A 270      10.998 -26.314   4.142  1.00 30.19           H  
ATOM   4326  C   ASP A 270      12.336 -25.004   5.141  1.00 30.19           C  
ATOM   4327  CB  ASP A 270      11.821 -25.069   2.636  1.00 30.19           C  
ATOM   4328  HB2 ASP A 270      11.870 -24.002   2.418  1.00 30.19           H  
ATOM   4329  HB3 ASP A 270      12.827 -25.484   2.592  1.00 30.19           H  
ATOM   4330  O   ASP A 270      13.105 -24.041   5.106  1.00 30.19           O  
ATOM   4331  CG  ASP A 270      10.988 -25.785   1.564  1.00 30.19           C  
ATOM   4332  OD1 ASP A 270      10.457 -26.876   1.864  1.00 30.19           O  
ATOM   4333  OD2 ASP A 270      10.958 -25.261   0.428  1.00 30.19           O  
ATOM   4334  N   ARG A 271      12.365 -25.916   6.117  1.00 33.87           N  
ATOM   4335  H   ARG A 271      11.716 -26.681   6.005  1.00 33.87           H  
ATOM   4336  CA  ARG A 271      13.390 -26.057   7.165  1.00 33.87           C  
ATOM   4337  HA  ARG A 271      13.505 -25.102   7.678  1.00 33.87           H  
ATOM   4338  C   ARG A 271      14.788 -26.383   6.598  1.00 33.87           C  
ATOM   4339  CB  ARG A 271      12.934 -27.134   8.173  1.00 33.87           C  
ATOM   4340  HB2 ARG A 271      13.749 -27.335   8.868  1.00 33.87           H  
ATOM   4341  HB3 ARG A 271      12.724 -28.057   7.634  1.00 33.87           H  
ATOM   4342  O   ARG A 271      15.651 -26.827   7.340  1.00 33.87           O  
ATOM   4343  CG  ARG A 271      11.711 -26.736   9.013  1.00 33.87           C  
ATOM   4344  HG2 ARG A 271      11.935 -25.826   9.569  1.00 33.87           H  
ATOM   4345  HG3 ARG A 271      10.860 -26.556   8.356  1.00 33.87           H  
ATOM   4346  CD  ARG A 271      11.366 -27.867   9.992  1.00 33.87           C  
ATOM   4347  HD2 ARG A 271      12.223 -28.032  10.645  1.00 33.87           H  
ATOM   4348  HD3 ARG A 271      11.182 -28.776   9.420  1.00 33.87           H  
ATOM   4349  NE  ARG A 271      10.176 -27.547  10.807  1.00 33.87           N  
ATOM   4350  HE  ARG A 271       9.724 -26.665  10.612  1.00 33.87           H  
ATOM   4351  NH1 ARG A 271      10.178 -29.455  12.085  1.00 33.87           N  
ATOM   4352 HH11 ARG A 271       9.779 -30.028  12.814  1.00 33.87           H  
ATOM   4353 HH12 ARG A 271      11.003 -29.763  11.590  1.00 33.87           H  
ATOM   4354  NH2 ARG A 271       8.594 -27.913  12.404  1.00 33.87           N  
ATOM   4355 HH21 ARG A 271       8.163 -27.029  12.174  1.00 33.87           H  
ATOM   4356 HH22 ARG A 271       8.193 -28.501  13.121  1.00 33.87           H  
ATOM   4357  CZ  ARG A 271       9.657 -28.304  11.758  1.00 33.87           C  
ATOM   4358  N   GLU A 272      15.027 -26.161   5.307  1.00 35.00           N  
ATOM   4359  H   GLU A 272      14.281 -25.751   4.763  1.00 35.00           H  
ATOM   4360  CA  GLU A 272      16.230 -26.590   4.584  1.00 35.00           C  
ATOM   4361  HA  GLU A 272      16.908 -27.091   5.275  1.00 35.00           H  
ATOM   4362  C   GLU A 272      17.048 -25.427   3.984  1.00 35.00           C  
ATOM   4363  CB  GLU A 272      15.842 -27.626   3.514  1.00 35.00           C  
ATOM   4364  HB2 GLU A 272      15.131 -27.182   2.817  1.00 35.00           H  
ATOM   4365  HB3 GLU A 272      16.745 -27.898   2.966  1.00 35.00           H  
ATOM   4366  O   GLU A 272      18.152 -25.646   3.492  1.00 35.00           O  
ATOM   4367  CG  GLU A 272      15.242 -28.904   4.132  1.00 35.00           C  
ATOM   4368  HG2 GLU A 272      15.878 -29.216   4.959  1.00 35.00           H  
ATOM   4369  HG3 GLU A 272      14.257 -28.673   4.538  1.00 35.00           H  
ATOM   4370  CD  GLU A 272      15.117 -30.074   3.140  1.00 35.00           C  
ATOM   4371  OE1 GLU A 272      14.878 -31.203   3.627  1.00 35.00           O  
ATOM   4372  OE2 GLU A 272      15.272 -29.849   1.918  1.00 35.00           O  
ATOM   4373  N   PHE A 273      16.578 -24.172   4.053  1.00 32.99           N  
ATOM   4374  H   PHE A 273      15.658 -24.025   4.441  1.00 32.99           H  
ATOM   4375  CA  PHE A 273      17.268 -23.043   3.398  1.00 32.99           C  
ATOM   4376  HA  PHE A 273      17.922 -23.450   2.628  1.00 32.99           H  
ATOM   4377  C   PHE A 273      18.217 -22.229   4.286  1.00 32.99           C  
ATOM   4378  CB  PHE A 273      16.255 -22.162   2.659  1.00 32.99           C  
ATOM   4379  HB2 PHE A 273      16.687 -21.180   2.467  1.00 32.99           H  
ATOM   4380  HB3 PHE A 273      15.370 -22.013   3.278  1.00 32.99           H  
ATOM   4381  O   PHE A 273      18.882 -21.325   3.777  1.00 32.99           O  
ATOM   4382  CG  PHE A 273      15.869 -22.761   1.325  1.00 32.99           C  
ATOM   4383  CD1 PHE A 273      16.700 -22.585   0.202  1.00 32.99           C  
ATOM   4384  HD1 PHE A 273      17.600 -21.995   0.287  1.00 32.99           H  
ATOM   4385  CD2 PHE A 273      14.712 -23.546   1.220  1.00 32.99           C  
ATOM   4386  HD2 PHE A 273      14.082 -23.683   2.086  1.00 32.99           H  
ATOM   4387  CE1 PHE A 273      16.365 -23.196  -1.020  1.00 32.99           C  
ATOM   4388  HE1 PHE A 273      17.005 -23.074  -1.882  1.00 32.99           H  
ATOM   4389  CE2 PHE A 273      14.376 -24.155   0.000  1.00 32.99           C  
ATOM   4390  HE2 PHE A 273      13.482 -24.757  -0.070  1.00 32.99           H  
ATOM   4391  CZ  PHE A 273      15.204 -23.982  -1.120  1.00 32.99           C  
ATOM   4392  HZ  PHE A 273      14.943 -24.467  -2.050  1.00 32.99           H  
ATOM   4393  N   HIS A 274      18.319 -22.543   5.580  1.00 33.05           N  
ATOM   4394  H   HIS A 274      17.779 -23.319   5.936  1.00 33.05           H  
ATOM   4395  CA  HIS A 274      19.131 -21.759   6.517  1.00 33.05           C  
ATOM   4396  HA  HIS A 274      19.215 -20.754   6.104  1.00 33.05           H  
ATOM   4397  C   HIS A 274      20.600 -22.209   6.650  1.00 33.05           C  
ATOM   4398  CB  HIS A 274      18.394 -21.596   7.859  1.00 33.05           C  
ATOM   4399  HB2 HIS A 274      17.509 -22.233   7.893  1.00 33.05           H  
ATOM   4400  HB3 HIS A 274      19.050 -21.905   8.673  1.00 33.05           H  
ATOM   4401  O   HIS A 274      21.397 -21.416   7.137  1.00 33.05           O  
ATOM   4402  CG  HIS A 274      17.980 -20.162   8.092  1.00 33.05           C  
ATOM   4403  CD2 HIS A 274      16.824 -19.552   7.683  1.00 33.05           C  
ATOM   4404  HD2 HIS A 274      16.012 -20.026   7.152  1.00 33.05           H  
ATOM   4405  ND1 HIS A 274      18.755 -19.198   8.691  1.00 33.05           N  
ATOM   4406  HD1 HIS A 274      19.665 -19.352   9.099  1.00 33.05           H  
ATOM   4407  CE1 HIS A 274      18.076 -18.039   8.663  1.00 33.05           C  
ATOM   4408  HE1 HIS A 274      18.424 -17.108   9.084  1.00 33.05           H  
ATOM   4409  NE2 HIS A 274      16.896 -18.201   8.042  1.00 33.05           N  
ATOM   4410  N   ASP A 275      20.988 -23.385   6.132  1.00 37.01           N  
ATOM   4411  H   ASP A 275      20.273 -24.018   5.804  1.00 37.01           H  
ATOM   4412  CA  ASP A 275      22.362 -23.917   6.290  1.00 37.01           C  
ATOM   4413  HA  ASP A 275      22.993 -23.127   6.698  1.00 37.01           H  
ATOM   4414  C   ASP A 275      23.093 -24.307   4.988  1.00 37.01           C  
ATOM   4415  CB  ASP A 275      22.348 -25.085   7.295  1.00 37.01           C  
ATOM   4416  HB2 ASP A 275      23.070 -25.841   6.985  1.00 37.01           H  
ATOM   4417  HB3 ASP A 275      21.368 -25.562   7.293  1.00 37.01           H  
ATOM   4418  O   ASP A 275      24.289 -24.602   4.992  1.00 37.01           O  
ATOM   4419  CG  ASP A 275      22.725 -24.659   8.719  1.00 37.01           C  
ATOM   4420  OD1 ASP A 275      23.540 -23.719   8.858  1.00 37.01           O  
ATOM   4421  OD2 ASP A 275      22.210 -25.315   9.647  1.00 37.01           O  
ATOM   4422  N   ALA A 276      22.439 -24.247   3.826  1.00 29.09           N  
ATOM   4423  H   ALA A 276      21.462 -23.988   3.841  1.00 29.09           H  
ATOM   4424  CA  ALA A 276      23.068 -24.594   2.550  1.00 29.09           C  
ATOM   4425  HA  ALA A 276      23.940 -25.217   2.746  1.00 29.09           H  
ATOM   4426  C   ALA A 276      23.584 -23.352   1.796  1.00 29.09           C  
ATOM   4427  CB  ALA A 276      22.111 -25.477   1.742  1.00 29.09           C  
ATOM   4428  HB1 ALA A 276      21.199 -24.926   1.513  1.00 29.09           H  
ATOM   4429  HB2 ALA A 276      22.588 -25.786   0.812  1.00 29.09           H  
ATOM   4430  HB3 ALA A 276      21.851 -26.364   2.320  1.00 29.09           H  
ATOM   4431  O   ALA A 276      22.994 -22.902   0.814  1.00 29.09           O  
ATOM   4432  N   GLY A 277      24.721 -22.807   2.239  1.00 29.60           N  
ATOM   4433  H   GLY A 277      25.071 -23.174   3.113  1.00 29.60           H  
ATOM   4434  CA  GLY A 277      25.621 -22.005   1.401  1.00 29.60           C  
ATOM   4435  HA2 GLY A 277      25.956 -22.625   0.570  1.00 29.60           H  
ATOM   4436  HA3 GLY A 277      26.498 -21.743   1.994  1.00 29.60           H  
ATOM   4437  C   GLY A 277      25.032 -20.715   0.812  1.00 29.60           C  
ATOM   4438  O   GLY A 277      24.737 -20.643  -0.385  1.00 29.60           O  
ATOM   4439  N   LEU A 278      25.022 -19.649   1.620  1.00 33.93           N  
ATOM   4440  H   LEU A 278      25.231 -19.826   2.592  1.00 33.93           H  
ATOM   4441  CA  LEU A 278      24.680 -18.254   1.270  1.00 33.93           C  
ATOM   4442  HA  LEU A 278      23.622 -18.225   1.012  1.00 33.93           H  
ATOM   4443  C   LEU A 278      25.422 -17.656   0.048  1.00 33.93           C  
ATOM   4444  CB  LEU A 278      24.911 -17.386   2.530  1.00 33.93           C  
ATOM   4445  HB2 LEU A 278      25.845 -17.695   3.001  1.00 33.93           H  
ATOM   4446  HB3 LEU A 278      25.033 -16.342   2.242  1.00 33.93           H  
ATOM   4447  O   LEU A 278      25.122 -16.536  -0.359  1.00 33.93           O  
ATOM   4448  CG  LEU A 278      23.763 -17.466   3.555  1.00 33.93           C  
ATOM   4449  HG  LEU A 278      23.432 -18.500   3.655  1.00 33.93           H  
ATOM   4450  CD1 LEU A 278      24.235 -16.976   4.923  1.00 33.93           C  
ATOM   4451 HD11 LEU A 278      25.033 -17.620   5.291  1.00 33.93           H  
ATOM   4452 HD12 LEU A 278      24.597 -15.950   4.858  1.00 33.93           H  
ATOM   4453 HD13 LEU A 278      23.411 -17.024   5.634  1.00 33.93           H  
ATOM   4454  CD2 LEU A 278      22.580 -16.594   3.119  1.00 33.93           C  
ATOM   4455 HD21 LEU A 278      22.889 -15.552   3.045  1.00 33.93           H  
ATOM   4456 HD22 LEU A 278      21.783 -16.679   3.858  1.00 33.93           H  
ATOM   4457 HD23 LEU A 278      22.195 -16.934   2.158  1.00 33.93           H  
ATOM   4458  N   ASN A 279      26.329 -18.399  -0.594  1.00 34.16           N  
ATOM   4459  H   ASN A 279      26.473 -19.339  -0.252  1.00 34.16           H  
ATOM   4460  CA  ASN A 279      27.075 -17.953  -1.770  1.00 34.16           C  
ATOM   4461  HA  ASN A 279      26.861 -16.898  -1.944  1.00 34.16           H  
ATOM   4462  C   ASN A 279      26.682 -18.643  -3.090  1.00 34.16           C  
ATOM   4463  CB  ASN A 279      28.574 -18.052  -1.441  1.00 34.16           C  
ATOM   4464  HB2 ASN A 279      28.816 -19.063  -1.112  1.00 34.16           H  
ATOM   4465  HB3 ASN A 279      29.156 -17.833  -2.336  1.00 34.16           H  
ATOM   4466  O   ASN A 279      26.982 -18.088  -4.144  1.00 34.16           O  
ATOM   4467  CG  ASN A 279      28.982 -17.049  -0.369  1.00 34.16           C  
ATOM   4468  ND2 ASN A 279      30.056 -17.297   0.341  1.00 34.16           N  
ATOM   4469 HD21 ASN A 279      30.274 -16.618   1.056  1.00 34.16           H  
ATOM   4470 HD22 ASN A 279      30.597 -18.139   0.203  1.00 34.16           H  
ATOM   4471  OD1 ASN A 279      28.360 -16.024  -0.159  1.00 34.16           O  
ATOM   4472  N   ASN A 280      25.972 -19.783  -3.074  1.00 32.90           N  
ATOM   4473  H   ASN A 280      25.669 -20.153  -2.185  1.00 32.90           H  
ATOM   4474  CA  ASN A 280      25.779 -20.601  -4.287  1.00 32.90           C  
ATOM   4475  HA  ASN A 280      26.074 -20.019  -5.160  1.00 32.90           H  
ATOM   4476  C   ASN A 280      24.331 -21.006  -4.603  1.00 32.90           C  
ATOM   4477  CB  ASN A 280      26.724 -21.816  -4.222  1.00 32.90           C  
ATOM   4478  HB2 ASN A 280      26.439 -22.543  -4.983  1.00 32.90           H  
ATOM   4479  HB3 ASN A 280      26.636 -22.298  -3.249  1.00 32.90           H  
ATOM   4480  O   ASN A 280      24.107 -21.638  -5.634  1.00 32.90           O  
ATOM   4481  CG  ASN A 280      28.177 -21.457  -4.491  1.00 32.90           C  
ATOM   4482  ND2 ASN A 280      29.100 -22.285  -4.067  1.00 32.90           N  
ATOM   4483 HD21 ASN A 280      28.851 -23.140  -3.592  1.00 32.90           H  
ATOM   4484 HD22 ASN A 280      30.054 -22.036  -4.289  1.00 32.90           H  
ATOM   4485  OD1 ASN A 280      28.515 -20.457  -5.097  1.00 32.90           O  
ATOM   4486  N   ASN A 281      23.339 -20.627  -3.790  1.00 31.32           N  
ATOM   4487  H   ASN A 281      23.557 -20.143  -2.931  1.00 31.32           H  
ATOM   4488  CA  ASN A 281      21.953 -21.012  -4.053  1.00 31.32           C  
ATOM   4489  HA  ASN A 281      21.989 -21.900  -4.683  1.00 31.32           H  
ATOM   4490  C   ASN A 281      21.174 -19.897  -4.797  1.00 31.32           C  
ATOM   4491  CB  ASN A 281      21.293 -21.503  -2.752  1.00 31.32           C  
ATOM   4492  HB2 ASN A 281      22.031 -22.034  -2.150  1.00 31.32           H  
ATOM   4493  HB3 ASN A 281      20.917 -20.665  -2.165  1.00 31.32           H  
ATOM   4494  O   ASN A 281      20.909 -18.838  -4.210  1.00 31.32           O  
ATOM   4495  CG  ASN A 281      20.157 -22.472  -3.034  1.00 31.32           C  
ATOM   4496  ND2 ASN A 281      19.761 -23.248  -2.054  1.00 31.32           N  
ATOM   4497 HD21 ASN A 281      19.033 -23.923  -2.239  1.00 31.32           H  
ATOM   4498 HD22 ASN A 281      20.212 -23.214  -1.151  1.00 31.32           H  
ATOM   4499  OD1 ASN A 281      19.627 -22.530  -4.134  1.00 31.32           O  
ATOM   4500  N   PRO A 282      20.777 -20.092  -6.075  1.00 34.84           N  
ATOM   4501  CA  PRO A 282      19.950 -19.140  -6.831  1.00 34.84           C  
ATOM   4502  HA  PRO A 282      20.442 -18.168  -6.850  1.00 34.84           H  
ATOM   4503  C   PRO A 282      18.549 -18.935  -6.229  1.00 34.84           C  
ATOM   4504  CB  PRO A 282      19.885 -19.699  -8.259  1.00 34.84           C  
ATOM   4505  HB2 PRO A 282      20.709 -19.290  -8.844  1.00 34.84           H  
ATOM   4506  HB3 PRO A 282      18.935 -19.485  -8.749  1.00 34.84           H  
ATOM   4507  O   PRO A 282      17.819 -18.051  -6.670  1.00 34.84           O  
ATOM   4508  CG  PRO A 282      20.097 -21.199  -8.075  1.00 34.84           C  
ATOM   4509  HG2 PRO A 282      20.524 -21.662  -8.965  1.00 34.84           H  
ATOM   4510  HG3 PRO A 282      19.150 -21.672  -7.813  1.00 34.84           H  
ATOM   4511  CD  PRO A 282      21.048 -21.272  -6.888  1.00 34.84           C  
ATOM   4512  HD2 PRO A 282      22.079 -21.241  -7.242  1.00 34.84           H  
ATOM   4513  HD3 PRO A 282      20.863 -22.202  -6.351  1.00 34.84           H  
ATOM   4514  N   LEU A 283      18.198 -19.719  -5.206  1.00 32.28           N  
ATOM   4515  H   LEU A 283      18.832 -20.460  -4.940  1.00 32.28           H  
ATOM   4516  CA  LEU A 283      16.926 -19.684  -4.494  1.00 32.28           C  
ATOM   4517  HA  LEU A 283      16.183 -19.274  -5.178  1.00 32.28           H  
ATOM   4518  C   LEU A 283      16.920 -18.765  -3.259  1.00 32.28           C  
ATOM   4519  CB  LEU A 283      16.528 -21.127  -4.145  1.00 32.28           C  
ATOM   4520  HB2 LEU A 283      15.586 -21.127  -3.598  1.00 32.28           H  
ATOM   4521  HB3 LEU A 283      17.287 -21.525  -3.472  1.00 32.28           H  
ATOM   4522  O   LEU A 283      15.949 -18.731  -2.515  1.00 32.28           O  
ATOM   4523  CG  LEU A 283      16.398 -22.068  -5.360  1.00 32.28           C  
ATOM   4524  HG  LEU A 283      17.324 -22.057  -5.935  1.00 32.28           H  
ATOM   4525  CD1 LEU A 283      16.167 -23.496  -4.884  1.00 32.28           C  
ATOM   4526 HD11 LEU A 283      16.091 -24.170  -5.738  1.00 32.28           H  
ATOM   4527 HD12 LEU A 283      15.249 -23.556  -4.301  1.00 32.28           H  
ATOM   4528 HD13 LEU A 283      17.005 -23.819  -4.265  1.00 32.28           H  
ATOM   4529  CD2 LEU A 283      15.246 -21.691  -6.296  1.00 32.28           C  
ATOM   4530 HD21 LEU A 283      14.292 -21.793  -5.778  1.00 32.28           H  
ATOM   4531 HD22 LEU A 283      15.239 -22.381  -7.140  1.00 32.28           H  
ATOM   4532 HD23 LEU A 283      15.378 -20.683  -6.691  1.00 32.28           H  
ATOM   4533  N   SER A 284      17.981 -17.987  -3.040  1.00 27.16           N  
ATOM   4534  H   SER A 284      18.749 -18.020  -3.694  1.00 27.16           H  
ATOM   4535  CA  SER A 284      18.005 -16.996  -1.961  1.00 27.16           C  
ATOM   4536  HA  SER A 284      17.764 -17.541  -1.048  1.00 27.16           H  
ATOM   4537  C   SER A 284      16.931 -15.906  -2.196  1.00 27.16           C  
ATOM   4538  CB  SER A 284      19.418 -16.425  -1.756  1.00 27.16           C  
ATOM   4539  HB2 SER A 284      19.941 -17.054  -1.036  1.00 27.16           H  
ATOM   4540  HB3 SER A 284      19.345 -15.422  -1.334  1.00 27.16           H  
ATOM   4541  O   SER A 284      16.825 -15.403  -3.321  1.00 27.16           O  
ATOM   4542  OG  SER A 284      20.189 -16.389  -2.950  1.00 27.16           O  
ATOM   4543  HG  SER A 284      20.501 -17.277  -3.140  1.00 27.16           H  
ATOM   4544  N   PRO A 285      16.162 -15.480  -1.169  1.00 33.35           N  
ATOM   4545  CA  PRO A 285      15.060 -14.512  -1.314  1.00 33.35           C  
ATOM   4546  HA  PRO A 285      14.291 -14.959  -1.944  1.00 33.35           H  
ATOM   4547  C   PRO A 285      15.494 -13.173  -1.944  1.00 33.35           C  
ATOM   4548  CB  PRO A 285      14.492 -14.323   0.100  1.00 33.35           C  
ATOM   4549  HB2 PRO A 285      13.412 -14.175   0.082  1.00 33.35           H  
ATOM   4550  HB3 PRO A 285      14.980 -13.480   0.589  1.00 33.35           H  
ATOM   4551  O   PRO A 285      14.734 -12.514  -2.639  1.00 33.35           O  
ATOM   4552  CG  PRO A 285      14.868 -15.609   0.832  1.00 33.35           C  
ATOM   4553  HG2 PRO A 285      14.113 -16.371   0.640  1.00 33.35           H  
ATOM   4554  HG3 PRO A 285      14.981 -15.448   1.904  1.00 33.35           H  
ATOM   4555  CD  PRO A 285      16.179 -16.028   0.181  1.00 33.35           C  
ATOM   4556  HD2 PRO A 285      17.019 -15.613   0.738  1.00 33.35           H  
ATOM   4557  HD3 PRO A 285      16.223 -17.117   0.181  1.00 33.35           H  
ATOM   4558  N   GLY A 286      16.768 -12.788  -1.822  1.00 28.49           N  
ATOM   4559  H   GLY A 286      17.369 -13.340  -1.227  1.00 28.49           H  
ATOM   4560  CA  GLY A 286      17.321 -11.610  -2.508  1.00 28.49           C  
ATOM   4561  HA2 GLY A 286      18.242 -11.318  -2.003  1.00 28.49           H  
ATOM   4562  HA3 GLY A 286      16.614 -10.785  -2.418  1.00 28.49           H  
ATOM   4563  C   GLY A 286      17.641 -11.793  -4.004  1.00 28.49           C  
ATOM   4564  O   GLY A 286      17.905 -10.805  -4.691  1.00 28.49           O  
ATOM   4565  N   ARG A 287      17.647 -13.029  -4.525  1.00 28.35           N  
ATOM   4566  H   ARG A 287      17.402 -13.789  -3.906  1.00 28.35           H  
ATOM   4567  CA  ARG A 287      17.947 -13.368  -5.931  1.00 28.35           C  
ATOM   4568  HA  ARG A 287      18.260 -12.466  -6.457  1.00 28.35           H  
ATOM   4569  C   ARG A 287      16.747 -13.881  -6.723  1.00 28.35           C  
ATOM   4570  CB  ARG A 287      19.082 -14.404  -6.019  1.00 28.35           C  
ATOM   4571  HB2 ARG A 287      19.024 -14.892  -6.992  1.00 28.35           H  
ATOM   4572  HB3 ARG A 287      18.945 -15.174  -5.261  1.00 28.35           H  
ATOM   4573  O   ARG A 287      16.758 -13.701  -7.940  1.00 28.35           O  
ATOM   4574  CG  ARG A 287      20.481 -13.785  -5.893  1.00 28.35           C  
ATOM   4575  HG2 ARG A 287      20.552 -12.897  -6.520  1.00 28.35           H  
ATOM   4576  HG3 ARG A 287      20.656 -13.509  -4.853  1.00 28.35           H  
ATOM   4577  CD  ARG A 287      21.534 -14.804  -6.351  1.00 28.35           C  
ATOM   4578  HD2 ARG A 287      21.377 -15.010  -7.410  1.00 28.35           H  
ATOM   4579  HD3 ARG A 287      21.385 -15.729  -5.794  1.00 28.35           H  
ATOM   4580  NE  ARG A 287      22.911 -14.324  -6.113  1.00 28.35           N  
ATOM   4581  HE  ARG A 287      23.049 -13.786  -5.269  1.00 28.35           H  
ATOM   4582  NH1 ARG A 287      23.972 -15.465  -7.809  1.00 28.35           N  
ATOM   4583 HH11 ARG A 287      23.085 -15.863  -8.082  1.00 28.35           H  
ATOM   4584 HH12 ARG A 287      24.830 -15.825  -8.201  1.00 28.35           H  
ATOM   4585  NH2 ARG A 287      25.178 -14.306  -6.338  1.00 28.35           N  
ATOM   4586 HH21 ARG A 287      25.263 -13.825  -5.453  1.00 28.35           H  
ATOM   4587 HH22 ARG A 287      26.015 -14.698  -6.746  1.00 28.35           H  
ATOM   4588  CZ  ARG A 287      24.006 -14.694  -6.757  1.00 28.35           C  
ATOM   4589  N   GLN A 288      15.720 -14.443  -6.085  1.00 34.36           N  
ATOM   4590  H   GLN A 288      15.799 -14.595  -5.090  1.00 34.36           H  
ATOM   4591  CA  GLN A 288      14.607 -15.104  -6.790  1.00 34.36           C  
ATOM   4592  HA  GLN A 288      15.043 -15.803  -7.504  1.00 34.36           H  
ATOM   4593  C   GLN A 288      13.724 -14.181  -7.649  1.00 34.36           C  
ATOM   4594  CB  GLN A 288      13.771 -15.928  -5.802  1.00 34.36           C  
ATOM   4595  HB2 GLN A 288      13.654 -15.383  -4.865  1.00 34.36           H  
ATOM   4596  HB3 GLN A 288      12.780 -16.093  -6.226  1.00 34.36           H  
ATOM   4597  O   GLN A 288      12.990 -14.669  -8.500  1.00 34.36           O  
ATOM   4598  CG  GLN A 288      14.406 -17.305  -5.547  1.00 34.36           C  
ATOM   4599  HG2 GLN A 288      15.364 -17.168  -5.046  1.00 34.36           H  
ATOM   4600  HG3 GLN A 288      14.575 -17.810  -6.498  1.00 34.36           H  
ATOM   4601  CD  GLN A 288      13.516 -18.192  -4.680  1.00 34.36           C  
ATOM   4602  NE2 GLN A 288      13.685 -19.490  -4.659  1.00 34.36           N  
ATOM   4603 HE21 GLN A 288      14.410 -19.959  -5.182  1.00 34.36           H  
ATOM   4604 HE22 GLN A 288      13.095 -19.976  -3.998  1.00 34.36           H  
ATOM   4605  OE1 GLN A 288      12.617 -17.739  -4.009  1.00 34.36           O  
ATOM   4606  N   LEU A 289      13.868 -12.858  -7.535  1.00 37.20           N  
ATOM   4607  H   LEU A 289      14.400 -12.516  -6.748  1.00 37.20           H  
ATOM   4608  CA  LEU A 289      13.263 -11.886  -8.464  1.00 37.20           C  
ATOM   4609  HA  LEU A 289      12.888 -12.425  -9.334  1.00 37.20           H  
ATOM   4610  C   LEU A 289      14.284 -10.894  -9.059  1.00 37.20           C  
ATOM   4611  CB  LEU A 289      12.053 -11.262  -7.760  1.00 37.20           C  
ATOM   4612  HB2 LEU A 289      12.286 -11.287  -6.696  1.00 37.20           H  
ATOM   4613  HB3 LEU A 289      11.909 -10.230  -8.082  1.00 37.20           H  
ATOM   4614  O   LEU A 289      13.925  -9.920  -9.715  1.00 37.20           O  
ATOM   4615  CG  LEU A 289      10.742 -12.051  -7.969  1.00 37.20           C  
ATOM   4616  HG  LEU A 289      10.966 -13.118  -7.985  1.00 37.20           H  
ATOM   4617  CD1 LEU A 289       9.704 -11.834  -6.869  1.00 37.20           C  
ATOM   4618 HD11 LEU A 289       9.275 -10.833  -6.914  1.00 37.20           H  
ATOM   4619 HD12 LEU A 289       8.892 -12.549  -7.004  1.00 37.20           H  
ATOM   4620 HD13 LEU A 289      10.153 -12.027  -5.895  1.00 37.20           H  
ATOM   4621  CD2 LEU A 289      10.083 -11.667  -9.292  1.00 37.20           C  
ATOM   4622 HD21 LEU A 289       9.818 -10.609  -9.291  1.00 37.20           H  
ATOM   4623 HD22 LEU A 289       9.177 -12.258  -9.429  1.00 37.20           H  
ATOM   4624 HD23 LEU A 289      10.761 -11.875 -10.120  1.00 37.20           H  
ATOM   4625  N   GLY A 290      15.581 -11.186  -8.906  1.00 34.59           N  
ATOM   4626  H   GLY A 290      15.785 -12.037  -8.400  1.00 34.59           H  
ATOM   4627  CA  GLY A 290      16.638 -10.702  -9.794  1.00 34.59           C  
ATOM   4628  HA2 GLY A 290      17.569 -11.181  -9.493  1.00 34.59           H  
ATOM   4629  HA3 GLY A 290      16.398 -11.033 -10.805  1.00 34.59           H  
ATOM   4630  C   GLY A 290      16.895  -9.194  -9.849  1.00 34.59           C  
ATOM   4631  O   GLY A 290      17.541  -8.764 -10.804  1.00 34.59           O  
ATOM   4632  N   ILE A 291      16.444  -8.389  -8.883  1.00 45.03           N  
ATOM   4633  H   ILE A 291      15.860  -8.774  -8.154  1.00 45.03           H  
ATOM   4634  CA  ILE A 291      16.728  -6.947  -8.902  1.00 45.03           C  
ATOM   4635  HA  ILE A 291      16.801  -6.640  -9.946  1.00 45.03           H  
ATOM   4636  C   ILE A 291      18.095  -6.681  -8.273  1.00 45.03           C  
ATOM   4637  CB  ILE A 291      15.577  -6.100  -8.326  1.00 45.03           C  
ATOM   4638  HB  ILE A 291      15.474  -6.299  -7.260  1.00 45.03           H  
ATOM   4639  O   ILE A 291      18.326  -6.865  -7.067  1.00 45.03           O  
ATOM   4640  CG1 ILE A 291      14.274  -6.518  -9.046  1.00 45.03           C  
ATOM   4641 HG12 ILE A 291      13.871  -7.397  -8.544  1.00 45.03           H  
ATOM   4642 HG13 ILE A 291      14.493  -6.797 -10.077  1.00 45.03           H  
ATOM   4643  CG2 ILE A 291      15.871  -4.602  -8.518  1.00 45.03           C  
ATOM   4644 HG21 ILE A 291      15.134  -3.993  -7.994  1.00 45.03           H  
ATOM   4645 HG22 ILE A 291      15.850  -4.356  -9.579  1.00 45.03           H  
ATOM   4646 HG23 ILE A 291      16.845  -4.348  -8.099  1.00 45.03           H  
ATOM   4647  CD1 ILE A 291      13.189  -5.450  -9.105  1.00 45.03           C  
ATOM   4648 HD11 ILE A 291      13.052  -4.985  -8.129  1.00 45.03           H  
ATOM   4649 HD12 ILE A 291      13.478  -4.689  -9.831  1.00 45.03           H  
ATOM   4650 HD13 ILE A 291      12.260  -5.902  -9.451  1.00 45.03           H  
ATOM   4651  N   ARG A 292      19.040  -6.241  -9.107  1.00 44.29           N  
ATOM   4652  H   ARG A 292      18.767  -6.061 -10.063  1.00 44.29           H  
ATOM   4653  CA  ARG A 292      20.348  -5.785  -8.616  1.00 44.29           C  
ATOM   4654  HA  ARG A 292      20.783  -6.575  -8.005  1.00 44.29           H  
ATOM   4655  C   ARG A 292      20.140  -4.567  -7.715  1.00 44.29           C  
ATOM   4656  CB  ARG A 292      21.300  -5.495  -9.785  1.00 44.29           C  
ATOM   4657  HB2 ARG A 292      22.238  -5.106  -9.391  1.00 44.29           H  
ATOM   4658  HB3 ARG A 292      20.861  -4.738 -10.436  1.00 44.29           H  
ATOM   4659  O   ARG A 292      19.187  -3.815  -7.894  1.00 44.29           O  
ATOM   4660  CG  ARG A 292      21.590  -6.765 -10.598  1.00 44.29           C  
ATOM   4661  HG2 ARG A 292      21.949  -7.552  -9.934  1.00 44.29           H  
ATOM   4662  HG3 ARG A 292      20.674  -7.099 -11.086  1.00 44.29           H  
ATOM   4663  CD  ARG A 292      22.650  -6.487 -11.665  1.00 44.29           C  
ATOM   4664  HD2 ARG A 292      22.328  -5.639 -12.269  1.00 44.29           H  
ATOM   4665  HD3 ARG A 292      23.582  -6.219 -11.169  1.00 44.29           H  
ATOM   4666  NE  ARG A 292      22.842  -7.661 -12.539  1.00 44.29           N  
ATOM   4667  HE  ARG A 292      22.068  -8.308 -12.598  1.00 44.29           H  
ATOM   4668  NH1 ARG A 292      24.919  -7.082 -13.325  1.00 44.29           N  
ATOM   4669 HH11 ARG A 292      24.884  -6.232 -12.781  1.00 44.29           H  
ATOM   4670 HH12 ARG A 292      25.731  -7.254 -13.900  1.00 44.29           H  
ATOM   4671  NH2 ARG A 292      23.940  -8.953 -14.060  1.00 44.29           N  
ATOM   4672 HH21 ARG A 292      23.182  -9.620 -14.050  1.00 44.29           H  
ATOM   4673 HH22 ARG A 292      24.761  -9.116 -14.626  1.00 44.29           H  
ATOM   4674  CZ  ARG A 292      23.896  -7.891 -13.301  1.00 44.29           C  
ATOM   4675  N   ALA A 293      21.021  -4.349  -6.741  1.00 55.46           N  
ATOM   4676  H   ALA A 293      21.811  -4.970  -6.632  1.00 55.46           H  
ATOM   4677  CA  ALA A 293      20.948  -3.152  -5.893  1.00 55.46           C  
ATOM   4678  HA  ALA A 293      20.031  -3.176  -5.305  1.00 55.46           H  
ATOM   4679  C   ALA A 293      20.916  -1.876  -6.759  1.00 55.46           C  
ATOM   4680  CB  ALA A 293      22.151  -3.154  -4.944  1.00 55.46           C  
ATOM   4681  HB1 ALA A 293      22.099  -2.277  -4.298  1.00 55.46           H  
ATOM   4682  HB2 ALA A 293      23.082  -3.111  -5.510  1.00 55.46           H  
ATOM   4683  HB3 ALA A 293      22.148  -4.047  -4.320  1.00 55.46           H  
ATOM   4684  O   ALA A 293      20.163  -0.951  -6.487  1.00 55.46           O  
ATOM   4685  N   GLU A 294      21.643  -1.913  -7.876  1.00 61.34           N  
ATOM   4686  H   GLU A 294      22.287  -2.683  -7.990  1.00 61.34           H  
ATOM   4687  CA  GLU A 294      21.684  -0.891  -8.925  1.00 61.34           C  
ATOM   4688  HA  GLU A 294      22.054   0.049  -8.518  1.00 61.34           H  
ATOM   4689  C   GLU A 294      20.322  -0.618  -9.588  1.00 61.34           C  
ATOM   4690  CB  GLU A 294      22.653  -1.392 -10.005  1.00 61.34           C  
ATOM   4691  HB2 GLU A 294      22.653  -0.691 -10.840  1.00 61.34           H  
ATOM   4692  HB3 GLU A 294      22.278  -2.350 -10.366  1.00 61.34           H  
ATOM   4693  O   GLU A 294      20.050   0.505  -9.997  1.00 61.34           O  
ATOM   4694  CG  GLU A 294      24.100  -1.574  -9.512  1.00 61.34           C  
ATOM   4695  HG2 GLU A 294      24.566  -0.593  -9.416  1.00 61.34           H  
ATOM   4696  HG3 GLU A 294      24.098  -2.039  -8.527  1.00 61.34           H  
ATOM   4697  CD  GLU A 294      24.929  -2.460 -10.455  1.00 61.34           C  
ATOM   4698  OE1 GLU A 294      25.889  -3.081  -9.952  1.00 61.34           O  
ATOM   4699  OE2 GLU A 294      24.542  -2.622 -11.635  1.00 61.34           O  
ATOM   4700  N   GLU A 295      19.447  -1.620  -9.688  1.00 63.43           N  
ATOM   4701  H   GLU A 295      19.687  -2.506  -9.267  1.00 63.43           H  
ATOM   4702  CA  GLU A 295      18.113  -1.509 -10.292  1.00 63.43           C  
ATOM   4703  HA  GLU A 295      18.116  -0.730 -11.055  1.00 63.43           H  
ATOM   4704  C   GLU A 295      17.038  -1.122  -9.255  1.00 63.43           C  
ATOM   4705  CB  GLU A 295      17.758  -2.848 -10.965  1.00 63.43           C  
ATOM   4706  HB2 GLU A 295      17.877  -3.625 -10.210  1.00 63.43           H  
ATOM   4707  HB3 GLU A 295      16.716  -2.826 -11.282  1.00 63.43           H  
ATOM   4708  O   GLU A 295      15.929  -0.750  -9.633  1.00 63.43           O  
ATOM   4709  CG  GLU A 295      18.621  -3.224 -12.186  1.00 63.43           C  
ATOM   4710  HG2 GLU A 295      18.401  -2.527 -12.995  1.00 63.43           H  
ATOM   4711  HG3 GLU A 295      19.675  -3.118 -11.927  1.00 63.43           H  
ATOM   4712  CD  GLU A 295      18.388  -4.674 -12.667  1.00 63.43           C  
ATOM   4713  OE1 GLU A 295      18.725  -4.997 -13.831  1.00 63.43           O  
ATOM   4714  OE2 GLU A 295      17.943  -5.517 -11.854  1.00 63.43           O  
ATOM   4715  N   SER A 296      17.356  -1.195  -7.955  1.00 69.65           N  
ATOM   4716  H   SER A 296      18.319  -1.380  -7.716  1.00 69.65           H  
ATOM   4717  CA  SER A 296      16.415  -0.909  -6.864  1.00 69.65           C  
ATOM   4718  HA  SER A 296      15.441  -1.325  -7.120  1.00 69.65           H  
ATOM   4719  C   SER A 296      16.275   0.590  -6.648  1.00 69.65           C  
ATOM   4720  CB  SER A 296      16.884  -1.551  -5.557  1.00 69.65           C  
ATOM   4721  HB2 SER A 296      16.168  -1.335  -4.764  1.00 69.65           H  
ATOM   4722  HB3 SER A 296      17.854  -1.143  -5.272  1.00 69.65           H  
ATOM   4723  O   SER A 296      17.280   1.262  -6.439  1.00 69.65           O  
ATOM   4724  OG  SER A 296      16.991  -2.949  -5.732  1.00 69.65           O  
ATOM   4725  HG  SER A 296      17.472  -3.091  -6.550  1.00 69.65           H  
ATOM   4726  N   TYR A 297      15.060   1.130  -6.680  1.00 78.41           N  
ATOM   4727  H   TYR A 297      14.265   0.534  -6.862  1.00 78.41           H  
ATOM   4728  CA  TYR A 297      14.820   2.534  -6.337  1.00 78.41           C  
ATOM   4729  HA  TYR A 297      15.478   3.164  -6.935  1.00 78.41           H  
ATOM   4730  C   TYR A 297      15.156   2.782  -4.862  1.00 78.41           C  
ATOM   4731  CB  TYR A 297      13.377   2.929  -6.667  1.00 78.41           C  
ATOM   4732  HB2 TYR A 297      13.118   3.815  -6.089  1.00 78.41           H  
ATOM   4733  HB3 TYR A 297      12.699   2.133  -6.357  1.00 78.41           H  
ATOM   4734  O   TYR A 297      14.705   2.041  -3.990  1.00 78.41           O  
ATOM   4735  CG  TYR A 297      13.165   3.240  -8.137  1.00 78.41           C  
ATOM   4736  CD1 TYR A 297      13.093   4.580  -8.563  1.00 78.41           C  
ATOM   4737  HD1 TYR A 297      13.182   5.377  -7.839  1.00 78.41           H  
ATOM   4738  CD2 TYR A 297      13.086   2.201  -9.085  1.00 78.41           C  
ATOM   4739  HD2 TYR A 297      13.172   1.173  -8.766  1.00 78.41           H  
ATOM   4740  CE1 TYR A 297      12.943   4.886  -9.930  1.00 78.41           C  
ATOM   4741  HE1 TYR A 297      12.924   5.917 -10.251  1.00 78.41           H  
ATOM   4742  CE2 TYR A 297      12.920   2.502 -10.451  1.00 78.41           C  
ATOM   4743  HE2 TYR A 297      12.877   1.715 -11.190  1.00 78.41           H  
ATOM   4744  OH  TYR A 297      12.729   4.125 -12.200  1.00 78.41           O  
ATOM   4745  HH  TYR A 297      12.856   5.063 -12.363  1.00 78.41           H  
ATOM   4746  CZ  TYR A 297      12.848   3.844 -10.876  1.00 78.41           C  
ATOM   4747  N   LYS A 298      15.949   3.821  -4.594  1.00 80.96           N  
ATOM   4748  H   LYS A 298      16.175   4.431  -5.366  1.00 80.96           H  
ATOM   4749  CA  LYS A 298      16.352   4.273  -3.261  1.00 80.96           C  
ATOM   4750  HA  LYS A 298      16.768   3.433  -2.705  1.00 80.96           H  
ATOM   4751  C   LYS A 298      15.151   4.782  -2.466  1.00 80.96           C  
ATOM   4752  CB  LYS A 298      17.416   5.371  -3.428  1.00 80.96           C  
ATOM   4753  HB2 LYS A 298      18.212   4.997  -4.073  1.00 80.96           H  
ATOM   4754  HB3 LYS A 298      16.968   6.241  -3.908  1.00 80.96           H  
ATOM   4755  O   LYS A 298      15.043   4.466  -1.289  1.00 80.96           O  
ATOM   4756  CG  LYS A 298      18.022   5.783  -2.081  1.00 80.96           C  
ATOM   4757  HG2 LYS A 298      18.484   4.912  -1.617  1.00 80.96           H  
ATOM   4758  HG3 LYS A 298      17.234   6.154  -1.425  1.00 80.96           H  
ATOM   4759  CD  LYS A 298      19.072   6.884  -2.252  1.00 80.96           C  
ATOM   4760  HD2 LYS A 298      18.595   7.757  -2.698  1.00 80.96           H  
ATOM   4761  HD3 LYS A 298      19.867   6.538  -2.912  1.00 80.96           H  
ATOM   4762  CE  LYS A 298      19.647   7.231  -0.876  1.00 80.96           C  
ATOM   4763  HE2 LYS A 298      18.826   7.259  -0.160  1.00 80.96           H  
ATOM   4764  HE3 LYS A 298      20.328   6.436  -0.571  1.00 80.96           H  
ATOM   4765  NZ  LYS A 298      20.334   8.545  -0.874  1.00 80.96           N  
ATOM   4766  HZ1 LYS A 298      20.994   8.619  -1.635  1.00 80.96           H  
ATOM   4767  HZ2 LYS A 298      20.807   8.696   0.005  1.00 80.96           H  
ATOM   4768  HZ3 LYS A 298      19.634   9.269  -0.956  1.00 80.96           H  
ATOM   4769  N   TYR A 299      14.259   5.521  -3.127  1.00 84.10           N  
ATOM   4770  H   TYR A 299      14.460   5.740  -4.092  1.00 84.10           H  
ATOM   4771  CA  TYR A 299      13.032   6.068  -2.542  1.00 84.10           C  
ATOM   4772  HA  TYR A 299      12.949   5.756  -1.501  1.00 84.10           H  
ATOM   4773  C   TYR A 299      11.816   5.535  -3.310  1.00 84.10           C  
ATOM   4774  CB  TYR A 299      13.104   7.596  -2.515  1.00 84.10           C  
ATOM   4775  HB2 TYR A 299      13.103   7.976  -3.537  1.00 84.10           H  
ATOM   4776  HB3 TYR A 299      12.213   7.981  -2.020  1.00 84.10           H  
ATOM   4777  O   TYR A 299      11.325   6.188  -4.240  1.00 84.10           O  
ATOM   4778  CG  TYR A 299      14.327   8.122  -1.790  1.00 84.10           C  
ATOM   4779  CD1 TYR A 299      14.449   7.961  -0.396  1.00 84.10           C  
ATOM   4780  HD1 TYR A 299      13.664   7.471   0.162  1.00 84.10           H  
ATOM   4781  CD2 TYR A 299      15.350   8.756  -2.518  1.00 84.10           C  
ATOM   4782  HD2 TYR A 299      15.247   8.885  -3.585  1.00 84.10           H  
ATOM   4783  CE1 TYR A 299      15.587   8.448   0.275  1.00 84.10           C  
ATOM   4784  HE1 TYR A 299      15.661   8.328   1.346  1.00 84.10           H  
ATOM   4785  CE2 TYR A 299      16.487   9.250  -1.852  1.00 84.10           C  
ATOM   4786  HE2 TYR A 299      17.246   9.782  -2.406  1.00 84.10           H  
ATOM   4787  OH  TYR A 299      17.711   9.568   0.185  1.00 84.10           O  
ATOM   4788  HH  TYR A 299      17.533   9.598   1.127  1.00 84.10           H  
ATOM   4789  CZ  TYR A 299      16.606   9.096  -0.456  1.00 84.10           C  
ATOM   4790  N   PRO A 300      11.379   4.303  -3.000  1.00 84.52           N  
ATOM   4791  CA  PRO A 300      10.215   3.707  -3.639  1.00 84.52           C  
ATOM   4792  HA  PRO A 300      10.336   3.706  -4.722  1.00 84.52           H  
ATOM   4793  C   PRO A 300       8.944   4.491  -3.283  1.00 84.52           C  
ATOM   4794  CB  PRO A 300      10.186   2.269  -3.126  1.00 84.52           C  
ATOM   4795  HB2 PRO A 300      10.869   1.657  -3.714  1.00 84.52           H  
ATOM   4796  HB3 PRO A 300       9.180   1.851  -3.154  1.00 84.52           H  
ATOM   4797  O   PRO A 300       8.951   5.360  -2.413  1.00 84.52           O  
ATOM   4798  CG  PRO A 300      10.726   2.432  -1.701  1.00 84.52           C  
ATOM   4799  HG2 PRO A 300       9.941   2.811  -1.047  1.00 84.52           H  
ATOM   4800  HG3 PRO A 300      11.161   1.522  -1.288  1.00 84.52           H  
ATOM   4801  CD  PRO A 300      11.805   3.489  -1.869  1.00 84.52           C  
ATOM   4802  HD2 PRO A 300      12.763   3.021  -2.095  1.00 84.52           H  
ATOM   4803  HD3 PRO A 300      11.875   4.069  -0.949  1.00 84.52           H  
ATOM   4804  N   ILE A 301       7.848   4.216  -3.986  1.00 89.17           N  
ATOM   4805  H   ILE A 301       7.881   3.449  -4.642  1.00 89.17           H  
ATOM   4806  CA  ILE A 301       6.559   4.847  -3.683  1.00 89.17           C  
ATOM   4807  HA  ILE A 301       6.712   5.925  -3.649  1.00 89.17           H  
ATOM   4808  C   ILE A 301       6.095   4.356  -2.298  1.00 89.17           C  
ATOM   4809  CB  ILE A 301       5.531   4.539  -4.793  1.00 89.17           C  
ATOM   4810  HB  ILE A 301       5.455   3.456  -4.893  1.00 89.17           H  
ATOM   4811  O   ILE A 301       6.006   3.141  -2.102  1.00 89.17           O  
ATOM   4812  CG1 ILE A 301       5.983   5.143  -6.143  1.00 89.17           C  
ATOM   4813 HG12 ILE A 301       5.785   6.215  -6.149  1.00 89.17           H  
ATOM   4814 HG13 ILE A 301       7.056   5.009  -6.283  1.00 89.17           H  
ATOM   4815  CG2 ILE A 301       4.142   5.097  -4.440  1.00 89.17           C  
ATOM   4816 HG21 ILE A 301       3.781   4.652  -3.512  1.00 89.17           H  
ATOM   4817 HG22 ILE A 301       3.416   4.846  -5.213  1.00 89.17           H  
ATOM   4818 HG23 ILE A 301       4.184   6.179  -4.311  1.00 89.17           H  
ATOM   4819  CD1 ILE A 301       5.280   4.498  -7.337  1.00 89.17           C  
ATOM   4820 HD11 ILE A 301       5.449   3.421  -7.305  1.00 89.17           H  
ATOM   4821 HD12 ILE A 301       4.207   4.688  -7.306  1.00 89.17           H  
ATOM   4822 HD13 ILE A 301       5.688   4.910  -8.260  1.00 89.17           H  
ATOM   4823  N   PRO A 302       5.760   5.243  -1.347  1.00 91.49           N  
ATOM   4824  CA  PRO A 302       5.288   4.835  -0.024  1.00 91.49           C  
ATOM   4825  HA  PRO A 302       6.003   4.152   0.434  1.00 91.49           H  
ATOM   4826  C   PRO A 302       3.922   4.144  -0.105  1.00 91.49           C  
ATOM   4827  CB  PRO A 302       5.235   6.120   0.803  1.00 91.49           C  
ATOM   4828  HB2 PRO A 302       6.206   6.292   1.268  1.00 91.49           H  
ATOM   4829  HB3 PRO A 302       4.449   6.099   1.558  1.00 91.49           H  
ATOM   4830  O   PRO A 302       3.138   4.380  -1.030  1.00 91.49           O  
ATOM   4831  CG  PRO A 302       4.989   7.199  -0.247  1.00 91.49           C  
ATOM   4832  HG2 PRO A 302       5.331   8.179   0.087  1.00 91.49           H  
ATOM   4833  HG3 PRO A 302       3.930   7.223  -0.503  1.00 91.49           H  
ATOM   4834  CD  PRO A 302       5.787   6.696  -1.445  1.00 91.49           C  
ATOM   4835  HD2 PRO A 302       6.817   7.046  -1.374  1.00 91.49           H  
ATOM   4836  HD3 PRO A 302       5.326   7.053  -2.366  1.00 91.49           H  
ATOM   4837  N   GLN A 303       3.617   3.271   0.853  1.00 91.54           N  
ATOM   4838  H   GLN A 303       4.245   3.172   1.638  1.00 91.54           H  
ATOM   4839  CA  GLN A 303       2.276   2.695   0.959  1.00 91.54           C  
ATOM   4840  HA  GLN A 303       1.927   2.437  -0.041  1.00 91.54           H  
ATOM   4841  C   GLN A 303       1.303   3.725   1.529  1.00 91.54           C  
ATOM   4842  CB  GLN A 303       2.281   1.410   1.789  1.00 91.54           C  
ATOM   4843  HB2 GLN A 303       1.254   1.061   1.899  1.00 91.54           H  
ATOM   4844  HB3 GLN A 303       2.698   1.605   2.777  1.00 91.54           H  
ATOM   4845  O   GLN A 303       1.651   4.503   2.415  1.00 91.54           O  
ATOM   4846  CG  GLN A 303       3.102   0.324   1.093  1.00 91.54           C  
ATOM   4847  HG2 GLN A 303       2.830   0.278   0.039  1.00 91.54           H  
ATOM   4848  HG3 GLN A 303       4.163   0.562   1.168  1.00 91.54           H  
ATOM   4849  CD  GLN A 303       2.850  -1.037   1.708  1.00 91.54           C  
ATOM   4850  NE2 GLN A 303       3.534  -1.402   2.759  1.00 91.54           N  
ATOM   4851 HE21 GLN A 303       4.053  -0.726   3.301  1.00 91.54           H  
ATOM   4852 HE22 GLN A 303       3.373  -2.312   3.168  1.00 91.54           H  
ATOM   4853  OE1 GLN A 303       2.061  -1.813   1.200  1.00 91.54           O  
ATOM   4854  N   ILE A 304       0.080   3.725   1.006  1.00 95.26           N  
ATOM   4855  H   ILE A 304      -0.159   3.020   0.323  1.00 95.26           H  
ATOM   4856  CA  ILE A 304      -0.992   4.604   1.469  1.00 95.26           C  
ATOM   4857  HA  ILE A 304      -0.608   5.296   2.218  1.00 95.26           H  
ATOM   4858  C   ILE A 304      -2.054   3.739   2.129  1.00 95.26           C  
ATOM   4859  CB  ILE A 304      -1.564   5.440   0.310  1.00 95.26           C  
ATOM   4860  HB  ILE A 304      -1.870   4.752  -0.478  1.00 95.26           H  
ATOM   4861  O   ILE A 304      -2.487   2.734   1.561  1.00 95.26           O  
ATOM   4862  CG1 ILE A 304      -0.502   6.396  -0.276  1.00 95.26           C  
ATOM   4863 HG12 ILE A 304       0.443   5.869  -0.407  1.00 95.26           H  
ATOM   4864 HG13 ILE A 304      -0.325   7.219   0.415  1.00 95.26           H  
ATOM   4865  CG2 ILE A 304      -2.794   6.239   0.781  1.00 95.26           C  
ATOM   4866 HG21 ILE A 304      -2.507   6.906   1.593  1.00 95.26           H  
ATOM   4867 HG22 ILE A 304      -3.207   6.823  -0.042  1.00 95.26           H  
ATOM   4868 HG23 ILE A 304      -3.585   5.576   1.132  1.00 95.26           H  
ATOM   4869  CD1 ILE A 304      -0.910   6.956  -1.646  1.00 95.26           C  
ATOM   4870 HD11 ILE A 304      -1.155   6.143  -2.329  1.00 95.26           H  
ATOM   4871 HD12 ILE A 304      -1.783   7.602  -1.551  1.00 95.26           H  
ATOM   4872 HD13 ILE A 304      -0.085   7.537  -2.057  1.00 95.26           H  
ATOM   4873  N   PHE A 305      -2.504   4.170   3.297  1.00 96.17           N  
ATOM   4874  H   PHE A 305      -2.103   5.013   3.682  1.00 96.17           H  
ATOM   4875  CA  PHE A 305      -3.481   3.471   4.108  1.00 96.17           C  
ATOM   4876  HA  PHE A 305      -3.786   2.573   3.571  1.00 96.17           H  
ATOM   4877  C   PHE A 305      -4.713   4.335   4.340  1.00 96.17           C  
ATOM   4878  CB  PHE A 305      -2.836   3.024   5.418  1.00 96.17           C  
ATOM   4879  HB2 PHE A 305      -2.550   3.903   5.997  1.00 96.17           H  
ATOM   4880  HB3 PHE A 305      -3.569   2.467   6.001  1.00 96.17           H  
ATOM   4881  O   PHE A 305      -4.617   5.557   4.427  1.00 96.17           O  
ATOM   4882  CG  PHE A 305      -1.619   2.152   5.202  1.00 96.17           C  
ATOM   4883  CD1 PHE A 305      -1.759   0.759   5.050  1.00 96.17           C  
ATOM   4884  HD1 PHE A 305      -2.736   0.303   5.099  1.00 96.17           H  
ATOM   4885  CD2 PHE A 305      -0.343   2.739   5.137  1.00 96.17           C  
ATOM   4886  HD2 PHE A 305      -0.228   3.808   5.229  1.00 96.17           H  
ATOM   4887  CE1 PHE A 305      -0.616  -0.037   4.853  1.00 96.17           C  
ATOM   4888  HE1 PHE A 305      -0.693  -1.110   4.763  1.00 96.17           H  
ATOM   4889  CE2 PHE A 305       0.789   1.936   4.931  1.00 96.17           C  
ATOM   4890  HE2 PHE A 305       1.771   2.383   4.879  1.00 96.17           H  
ATOM   4891  CZ  PHE A 305       0.654   0.549   4.788  1.00 96.17           C  
ATOM   4892  HZ  PHE A 305       1.529  -0.067   4.642  1.00 96.17           H  
ATOM   4893  N   ILE A 306      -5.875   3.698   4.457  1.00 96.41           N  
ATOM   4894  H   ILE A 306      -5.883   2.696   4.333  1.00 96.41           H  
ATOM   4895  CA  ILE A 306      -7.127   4.348   4.847  1.00 96.41           C  
ATOM   4896  HA  ILE A 306      -6.870   5.245   5.411  1.00 96.41           H  
ATOM   4897  C   ILE A 306      -7.924   3.439   5.778  1.00 96.41           C  
ATOM   4898  CB  ILE A 306      -7.939   4.787   3.611  1.00 96.41           C  
ATOM   4899  HB  ILE A 306      -7.283   5.383   2.977  1.00 96.41           H  
ATOM   4900  O   ILE A 306      -7.863   2.221   5.656  1.00 96.41           O  
ATOM   4901  CG1 ILE A 306      -9.127   5.679   4.032  1.00 96.41           C  
ATOM   4902 HG12 ILE A 306      -9.892   5.073   4.517  1.00 96.41           H  
ATOM   4903 HG13 ILE A 306      -8.774   6.424   4.746  1.00 96.41           H  
ATOM   4904  CG2 ILE A 306      -8.418   3.569   2.802  1.00 96.41           C  
ATOM   4905 HG21 ILE A 306      -7.562   2.980   2.475  1.00 96.41           H  
ATOM   4906 HG22 ILE A 306      -8.981   3.891   1.926  1.00 96.41           H  
ATOM   4907 HG23 ILE A 306      -9.064   2.939   3.414  1.00 96.41           H  
ATOM   4908  CD1 ILE A 306      -9.775   6.447   2.880  1.00 96.41           C  
ATOM   4909 HD11 ILE A 306     -10.185   5.762   2.138  1.00 96.41           H  
ATOM   4910 HD12 ILE A 306     -10.586   7.058   3.278  1.00 96.41           H  
ATOM   4911 HD13 ILE A 306      -9.036   7.099   2.414  1.00 96.41           H  
ATOM   4912  N   LYS A 307      -8.676   4.013   6.710  1.00 94.59           N  
ATOM   4913  H   LYS A 307      -8.599   5.013   6.831  1.00 94.59           H  
ATOM   4914  CA  LYS A 307      -9.472   3.262   7.677  1.00 94.59           C  
ATOM   4915  HA  LYS A 307      -9.830   2.337   7.224  1.00 94.59           H  
ATOM   4916  C   LYS A 307     -10.662   4.074   8.152  1.00 94.59           C  
ATOM   4917  CB  LYS A 307      -8.545   2.924   8.844  1.00 94.59           C  
ATOM   4918  HB2 LYS A 307      -8.146   3.840   9.279  1.00 94.59           H  
ATOM   4919  HB3 LYS A 307      -7.712   2.334   8.460  1.00 94.59           H  
ATOM   4920  O   LYS A 307     -10.508   5.243   8.483  1.00 94.59           O  
ATOM   4921  CG  LYS A 307      -9.259   2.125   9.923  1.00 94.59           C  
ATOM   4922  HG2 LYS A 307      -9.962   2.775  10.444  1.00 94.59           H  
ATOM   4923  HG3 LYS A 307      -9.794   1.292   9.466  1.00 94.59           H  
ATOM   4924  CD  LYS A 307      -8.242   1.610  10.934  1.00 94.59           C  
ATOM   4925  HD2 LYS A 307      -7.470   1.041  10.416  1.00 94.59           H  
ATOM   4926  HD3 LYS A 307      -7.791   2.439  11.478  1.00 94.59           H  
ATOM   4927  CE  LYS A 307      -9.008   0.697  11.866  1.00 94.59           C  
ATOM   4928  HE2 LYS A 307      -9.737   1.274  12.436  1.00 94.59           H  
ATOM   4929  HE3 LYS A 307      -9.558   0.006  11.227  1.00 94.59           H  
ATOM   4930  NZ  LYS A 307      -8.105  -0.063  12.753  1.00 94.59           N  
ATOM   4931  HZ1 LYS A 307      -7.660   0.541  13.429  1.00 94.59           H  
ATOM   4932  HZ2 LYS A 307      -7.378  -0.518  12.220  1.00 94.59           H  
ATOM   4933  HZ3 LYS A 307      -8.634  -0.798  13.199  1.00 94.59           H  
ATOM   4934  N   MET A 308     -11.839   3.464   8.252  1.00 94.18           N  
ATOM   4935  H   MET A 308     -11.907   2.481   8.029  1.00 94.18           H  
ATOM   4936  CA  MET A 308     -12.953   4.113   8.947  1.00 94.18           C  
ATOM   4937  HA  MET A 308     -12.974   5.173   8.696  1.00 94.18           H  
ATOM   4938  C   MET A 308     -12.803   3.995  10.459  1.00 94.18           C
[truncated: 127,584 more chars]
