# Supplementary material for: Widespread Horizontal Gene Transfer Among Animal Viruses
Source: bioRxiv. 2024 Mar 26:2024.03.25.586562. Preprint. [Version 2] doi: 10.1101/2024.03.25.586562 (PMC11071296; doi:10.1101/2024.03.25.586562)
Supplement: Supplement 7 [file media-7.zip › File7_PDB/Adoma16400_Prim.pdb]

ATOM      1  N   MET A   1       7.969 -28.526 -45.226  1.00 48.95           N  
ATOM      2  H   MET A   1       7.941 -29.403 -44.725  1.00 48.95           H  
ATOM      3  H2  MET A   1       8.468 -28.657 -46.094  1.00 48.95           H  
ATOM      4  H3  MET A   1       8.475 -27.863 -44.656  1.00 48.95           H  
ATOM      5  CA  MET A   1       6.592 -28.032 -45.468  1.00 48.95           C  
ATOM      6  HA  MET A   1       6.115 -27.929 -44.493  1.00 48.95           H  
ATOM      7  C   MET A   1       5.706 -29.035 -46.198  1.00 48.95           C  
ATOM      8  CB  MET A   1       6.549 -26.648 -46.128  1.00 48.95           C  
ATOM      9  HB2 MET A   1       5.583 -26.513 -46.616  1.00 48.95           H  
ATOM     10  HB3 MET A   1       7.331 -26.565 -46.883  1.00 48.95           H  
ATOM     11  O   MET A   1       4.778 -29.512 -45.565  1.00 48.95           O  
ATOM     12  CG  MET A   1       6.691 -25.535 -45.084  1.00 48.95           C  
ATOM     13  HG2 MET A   1       7.690 -25.560 -44.647  1.00 48.95           H  
ATOM     14  HG3 MET A   1       6.568 -24.578 -45.590  1.00 48.95           H  
ATOM     15  SD  MET A   1       5.461 -25.646 -43.755  1.00 48.95           S  
ATOM     16  CE  MET A   1       5.510 -23.949 -43.120  1.00 48.95           C  
ATOM     17  HE1 MET A   1       6.530 -23.681 -42.846  1.00 48.95           H  
ATOM     18  HE2 MET A   1       5.142 -23.264 -43.884  1.00 48.95           H  
ATOM     19  HE3 MET A   1       4.876 -23.877 -42.236  1.00 48.95           H  
ATOM     20  N   ASP A   2       5.950 -29.397 -47.466  1.00 58.97           N  
ATOM     21  H   ASP A   2       6.673 -28.952 -48.013  1.00 58.97           H  
ATOM     22  CA  ASP A   2       5.034 -30.298 -48.200  1.00 58.97           C  
ATOM     23  HA  ASP A   2       4.067 -29.799 -48.275  1.00 58.97           H  
ATOM     24  C   ASP A   2       4.745 -31.620 -47.477  1.00 58.97           C  
ATOM     25  CB  ASP A   2       5.538 -30.549 -49.628  1.00 58.97           C  
ATOM     26  HB2 ASP A   2       5.221 -31.538 -49.960  1.00 58.97           H  
ATOM     27  HB3 ASP A   2       6.627 -30.507 -49.661  1.00 58.97           H  
ATOM     28  O   ASP A   2       3.580 -31.908 -47.227  1.00 58.97           O  
ATOM     29  CG  ASP A   2       4.930 -29.520 -50.570  1.00 58.97           C  
ATOM     30  OD1 ASP A   2       3.735 -29.651 -50.922  1.00 58.97           O  
ATOM     31  OD2 ASP A   2       5.571 -28.491 -50.858  1.00 58.97           O  
ATOM     32  N   ALA A   3       5.781 -32.330 -47.016  1.00 67.49           N  
ATOM     33  H   ALA A   3       6.710 -32.090 -47.333  1.00 67.49           H  
ATOM     34  CA  ALA A   3       5.630 -33.555 -46.226  1.00 67.49           C  
ATOM     35  HA  ALA A   3       5.130 -34.305 -46.839  1.00 67.49           H  
ATOM     36  C   ALA A   3       4.783 -33.373 -44.945  1.00 67.49           C  
ATOM     37  CB  ALA A   3       7.037 -34.064 -45.883  1.00 67.49           C  
ATOM     38  HB1 ALA A   3       7.569 -33.340 -45.266  1.00 67.49           H  
ATOM     39  HB2 ALA A   3       7.600 -34.251 -46.798  1.00 67.49           H  
ATOM     40  HB3 ALA A   3       6.956 -35.002 -45.333  1.00 67.49           H  
ATOM     41  O   ALA A   3       4.028 -34.266 -44.574  1.00 67.49           O  
ATOM     42  N   PHE A   4       4.852 -32.204 -44.295  1.00 59.93           N  
ATOM     43  H   PHE A   4       5.385 -31.458 -44.718  1.00 59.93           H  
ATOM     44  CA  PHE A   4       4.020 -31.884 -43.127  1.00 59.93           C  
ATOM     45  HA  PHE A   4       4.051 -32.719 -42.428  1.00 59.93           H  
ATOM     46  C   PHE A   4       2.551 -31.695 -43.523  1.00 59.93           C  
ATOM     47  CB  PHE A   4       4.577 -30.642 -42.409  1.00 59.93           C  
ATOM     48  HB2 PHE A   4       4.723 -29.833 -43.125  1.00 59.93           H  
ATOM     49  HB3 PHE A   4       5.554 -30.888 -41.993  1.00 59.93           H  
ATOM     50  O   PHE A   4       1.666 -32.245 -42.876  1.00 59.93           O  
ATOM     51  CG  PHE A   4       3.689 -30.115 -41.297  1.00 59.93           C  
ATOM     52  CD1 PHE A   4       2.725 -29.122 -41.567  1.00 59.93           C  
ATOM     53  HD1 PHE A   4       2.622 -28.719 -42.564  1.00 59.93           H  
ATOM     54  CD2 PHE A   4       3.814 -30.629 -39.992  1.00 59.93           C  
ATOM     55  HD2 PHE A   4       4.548 -31.390 -39.772  1.00 59.93           H  
ATOM     56  CE1 PHE A   4       1.885 -28.655 -40.540  1.00 59.93           C  
ATOM     57  HE1 PHE A   4       1.142 -27.899 -40.746  1.00 59.93           H  
ATOM     58  CE2 PHE A   4       2.980 -30.154 -38.965  1.00 59.93           C  
ATOM     59  HE2 PHE A   4       3.080 -30.545 -37.963  1.00 59.93           H  
ATOM     60  CZ  PHE A   4       2.014 -29.170 -39.239  1.00 59.93           C  
ATOM     61  HZ  PHE A   4       1.376 -28.809 -38.446  1.00 59.93           H  
ATOM     62  N   VAL A   5       2.278 -30.967 -44.613  1.00 60.14           N  
ATOM     63  H   VAL A   5       3.051 -30.590 -45.143  1.00 60.14           H  
ATOM     64  CA  VAL A   5       0.904 -30.758 -45.099  1.00 60.14           C  
ATOM     65  HA  VAL A   5       0.291 -30.459 -44.249  1.00 60.14           H  
ATOM     66  C   VAL A   5       0.301 -32.059 -45.636  1.00 60.14           C  
ATOM     67  CB  VAL A   5       0.833 -29.630 -46.148  1.00 60.14           C  
ATOM     68  HB  VAL A   5       1.432 -29.899 -47.018  1.00 60.14           H  
ATOM     69  O   VAL A   5      -0.881 -32.303 -45.420  1.00 60.14           O  
ATOM     70  CG1 VAL A   5      -0.610 -29.372 -46.603  1.00 60.14           C  
ATOM     71 HG11 VAL A   5      -0.981 -30.234 -47.158  1.00 60.14           H  
ATOM     72 HG12 VAL A   5      -1.250 -29.217 -45.734  1.00 60.14           H  
ATOM     73 HG13 VAL A   5      -0.654 -28.491 -47.243  1.00 60.14           H  
ATOM     74  CG2 VAL A   5       1.362 -28.303 -45.583  1.00 60.14           C  
ATOM     75 HG21 VAL A   5       1.267 -27.511 -46.325  1.00 60.14           H  
ATOM     76 HG22 VAL A   5       2.414 -28.397 -45.316  1.00 60.14           H  
ATOM     77 HG23 VAL A   5       0.800 -28.029 -44.690  1.00 60.14           H  
ATOM     78  N   ASP A   6       1.089 -32.918 -46.283  1.00 68.53           N  
ATOM     79  H   ASP A   6       2.048 -32.659 -46.467  1.00 68.53           H  
ATOM     80  CA  ASP A   6       0.628 -34.233 -46.742  1.00 68.53           C  
ATOM     81  HA  ASP A   6      -0.321 -34.105 -47.263  1.00 68.53           H  
ATOM     82  C   ASP A   6       0.347 -35.187 -45.571  1.00 68.53           C  
ATOM     83  CB  ASP A   6       1.631 -34.825 -47.743  1.00 68.53           C  
ATOM     84  HB2 ASP A   6       1.353 -35.858 -47.953  1.00 68.53           H  
ATOM     85  HB3 ASP A   6       2.629 -34.821 -47.304  1.00 68.53           H  
ATOM     86  O   ASP A   6      -0.680 -35.864 -45.580  1.00 68.53           O  
ATOM     87  CG  ASP A   6       1.634 -34.055 -49.066  1.00 68.53           C  
ATOM     88  OD1 ASP A   6       0.557 -33.620 -49.543  1.00 68.53           O  
ATOM     89  OD2 ASP A   6       2.712 -33.809 -49.648  1.00 68.53           O  
ATOM     90  N   CYS A   7       1.180 -35.171 -44.524  1.00 65.83           N  
ATOM     91  H   CYS A   7       2.030 -34.630 -44.592  1.00 65.83           H  
ATOM     92  CA  CYS A   7       0.928 -35.896 -43.275  1.00 65.83           C  
ATOM     93  HA  CYS A   7       0.763 -36.949 -43.504  1.00 65.83           H  
ATOM     94  C   CYS A   7      -0.340 -35.380 -42.563  1.00 65.83           C  
ATOM     95  CB  CYS A   7       2.187 -35.770 -42.405  1.00 65.83           C  
ATOM     96  HB2 CYS A   7       2.285 -34.746 -42.043  1.00 65.83           H  
ATOM     97  HB3 CYS A   7       3.064 -36.022 -43.001  1.00 65.83           H  
ATOM     98  O   CYS A   7      -1.218 -36.152 -42.185  1.00 65.83           O  
ATOM     99  SG  CYS A   7       2.099 -36.916 -41.004  1.00 65.83           S  
ATOM    100  HG  CYS A   7       3.212 -36.509 -40.387  1.00 65.83           H  
ATOM    101  N   ALA A   8      -0.511 -34.059 -42.462  1.00 61.94           N  
ATOM    102  H   ALA A   8       0.239 -33.447 -42.749  1.00 61.94           H  
ATOM    103  CA  ALA A   8      -1.722 -33.464 -41.900  1.00 61.94           C  
ATOM    104  HA  ALA A   8      -1.868 -33.864 -40.897  1.00 61.94           H  
ATOM    105  C   ALA A   8      -2.977 -33.814 -42.723  1.00 61.94           C  
ATOM    106  CB  ALA A   8      -1.516 -31.949 -41.789  1.00 61.94           C  
ATOM    107  HB1 ALA A   8      -2.390 -31.496 -41.321  1.00 61.94           H  
ATOM    108  HB2 ALA A   8      -0.639 -31.741 -41.176  1.00 61.94           H  
ATOM    109  HB3 ALA A   8      -1.372 -31.517 -42.780  1.00 61.94           H  
ATOM    110  O   ALA A   8      -4.026 -34.093 -42.150  1.00 61.94           O  
ATOM    111  N   LEU A   9      -2.889 -33.846 -44.058  1.00 62.45           N  
ATOM    112  H   LEU A   9      -2.006 -33.591 -44.478  1.00 62.45           H  
ATOM    113  CA  LEU A   9      -4.000 -34.223 -44.939  1.00 62.45           C  
ATOM    114  HA  LEU A   9      -4.902 -33.718 -44.591  1.00 62.45           H  
ATOM    115  C   LEU A   9      -4.322 -35.721 -44.910  1.00 62.45           C  
ATOM    116  CB  LEU A   9      -3.692 -33.783 -46.379  1.00 62.45           C  
ATOM    117  HB2 LEU A   9      -2.669 -34.074 -46.618  1.00 62.45           H  
ATOM    118  HB3 LEU A   9      -4.350 -34.317 -47.064  1.00 62.45           H  
ATOM    119  O   LEU A   9      -5.491 -36.072 -45.096  1.00 62.45           O  
ATOM    120  CG  LEU A   9      -3.869 -32.276 -46.620  1.00 62.45           C  
ATOM    121  HG  LEU A   9      -3.338 -31.702 -45.860  1.00 62.45           H  
ATOM    122  CD1 LEU A   9      -3.313 -31.908 -47.994  1.00 62.45           C  
ATOM    123 HD11 LEU A   9      -3.876 -32.410 -48.781  1.00 62.45           H  
ATOM    124 HD12 LEU A   9      -3.371 -30.827 -48.114  1.00 62.45           H  
ATOM    125 HD13 LEU A   9      -2.267 -32.211 -48.049  1.00 62.45           H  
ATOM    126  CD2 LEU A   9      -5.341 -31.859 -46.606  1.00 62.45           C  
ATOM    127 HD21 LEU A   9      -5.409 -30.807 -46.884  1.00 62.45           H  
ATOM    128 HD22 LEU A   9      -5.752 -31.977 -45.603  1.00 62.45           H  
ATOM    129 HD23 LEU A   9      -5.914 -32.464 -47.309  1.00 62.45           H  
ATOM    130  N   SER A  10      -3.340 -36.599 -44.682  1.00 65.50           N  
ATOM    131  H   SER A  10      -2.391 -36.271 -44.568  1.00 65.50           H  
ATOM    132  CA  SER A  10      -3.601 -38.031 -44.497  1.00 65.50           C  
ATOM    133  HA  SER A  10      -4.245 -38.360 -45.313  1.00 65.50           H  
ATOM    134  C   SER A  10      -4.382 -38.262 -43.200  1.00 65.50           C  
ATOM    135  CB  SER A  10      -2.317 -38.870 -44.585  1.00 65.50           C  
ATOM    136  HB2 SER A  10      -1.763 -38.591 -45.481  1.00 65.50           H  
ATOM    137  HB3 SER A  10      -2.593 -39.921 -44.660  1.00 65.50           H  
ATOM    138  O   SER A  10      -5.457 -38.862 -43.250  1.00 65.50           O  
ATOM    139  OG  SER A  10      -1.495 -38.704 -43.455  1.00 65.50           O  
ATOM    140  HG  SER A  10      -0.737 -39.291 -43.509  1.00 65.50           H  
ATOM    141  N   LEU A  11      -3.943 -37.657 -42.089  1.00 57.08           N  
ATOM    142  H   LEU A  11      -3.027 -37.235 -42.131  1.00 57.08           H  
ATOM    143  CA  LEU A  11      -4.660 -37.635 -40.805  1.00 57.08           C  
ATOM    144  HA  LEU A  11      -4.802 -38.657 -40.455  1.00 57.08           H  
ATOM    145  C   LEU A  11      -6.057 -37.006 -40.929  1.00 57.08           C  
ATOM    146  CB  LEU A  11      -3.816 -36.849 -39.781  1.00 57.08           C  
ATOM    147  HB2 LEU A  11      -3.561 -35.882 -40.214  1.00 57.08           H  
ATOM    148  HB3 LEU A  11      -4.422 -36.661 -38.894  1.00 57.08           H  
ATOM    149  O   LEU A  11      -7.039 -37.527 -40.405  1.00 57.08           O  
ATOM    150  CG  LEU A  11      -2.517 -37.549 -39.337  1.00 57.08           C  
ATOM    151  HG  LEU A  11      -1.966 -37.899 -40.210  1.00 57.08           H  
ATOM    152  CD1 LEU A  11      -1.636 -36.559 -38.574  1.00 57.08           C  
ATOM    153 HD11 LEU A  11      -2.156 -36.188 -37.690  1.00 57.08           H  
ATOM    154 HD12 LEU A  11      -1.371 -35.725 -39.224  1.00 57.08           H  
ATOM    155 HD13 LEU A  11      -0.717 -37.054 -38.261  1.00 57.08           H  
ATOM    156  CD2 LEU A  11      -2.806 -38.740 -38.422  1.00 57.08           C  
ATOM    157 HD21 LEU A  11      -1.866 -39.187 -38.098  1.00 57.08           H  
ATOM    158 HD22 LEU A  11      -3.361 -38.417 -37.541  1.00 57.08           H  
ATOM    159 HD23 LEU A  11      -3.376 -39.499 -38.956  1.00 57.08           H  
ATOM    160  N   HIS A  12      -6.199 -35.907 -41.672  1.00 55.40           N  
ATOM    161  H   HIS A  12      -5.370 -35.445 -42.017  1.00 55.40           H  
ATOM    162  CA  HIS A  12      -7.510 -35.277 -41.848  1.00 55.40           C  
ATOM    163  HA  HIS A  12      -7.940 -35.174 -40.852  1.00 55.40           H  
ATOM    164  C   HIS A  12      -8.479 -36.140 -42.676  1.00 55.40           C  
ATOM    165  CB  HIS A  12      -7.352 -33.873 -42.449  1.00 55.40           C  
ATOM    166  HB2 HIS A  12      -7.486 -33.907 -43.531  1.00 55.40           H  
ATOM    167  HB3 HIS A  12      -6.351 -33.495 -42.247  1.00 55.40           H  
ATOM    168  O   HIS A  12      -9.698 -36.003 -42.534  1.00 55.40           O  
ATOM    169  CG  HIS A  12      -8.308 -32.884 -41.845  1.00 55.40           C  
ATOM    170  CD2 HIS A  12      -8.009 -31.601 -41.475  1.00 55.40           C  
ATOM    171  HD2 HIS A  12      -7.058 -31.106 -41.606  1.00 55.40           H  
ATOM    172  ND1 HIS A  12      -9.593 -33.143 -41.427  1.00 55.40           N  
ATOM    173  HD1 HIS A  12     -10.063 -34.033 -41.516  1.00 55.40           H  
ATOM    174  CE1 HIS A  12     -10.054 -32.042 -40.809  1.00 55.40           C  
ATOM    175  HE1 HIS A  12     -11.024 -31.948 -40.344  1.00 55.40           H  
ATOM    176  NE2 HIS A  12      -9.133 -31.067 -40.837  1.00 55.40           N  
ATOM    177  N   GLY A  13      -7.941 -37.022 -43.526  1.00 58.06           N  
ATOM    178  H   GLY A  13      -6.933 -37.063 -43.577  1.00 58.06           H  
ATOM    179  CA  GLY A  13      -8.691 -38.002 -44.304  1.00 58.06           C  
ATOM    180  HA2 GLY A  13      -9.544 -37.514 -44.777  1.00 58.06           H  
ATOM    181  HA3 GLY A  13      -8.033 -38.397 -45.077  1.00 58.06           H  
ATOM    182  C   GLY A  13      -9.207 -39.187 -43.484  1.00 58.06           C  
ATOM    183  O   GLY A  13     -10.271 -39.701 -43.819  1.00 58.06           O  
ATOM    184  N   THR A  14      -8.520 -39.596 -42.410  1.00 54.35           N  
ATOM    185  H   THR A  14      -7.652 -39.143 -42.164  1.00 54.35           H  
ATOM    186  CA  THR A  14      -8.984 -40.702 -41.546  1.00 54.35           C  
ATOM    187  HA  THR A  14      -9.331 -41.517 -42.181  1.00 54.35           H  
ATOM    188  C   THR A  14     -10.176 -40.289 -40.680  1.00 54.35           C  
ATOM    189  CB  THR A  14      -7.868 -41.273 -40.654  1.00 54.35           C  
ATOM    190  HB  THR A  14      -8.281 -42.082 -40.051  1.00 54.35           H  
ATOM    191  O   THR A  14     -11.103 -41.073 -40.509  1.00 54.35           O  
ATOM    192  CG2 THR A  14      -6.686 -41.825 -41.450  1.00 54.35           C  
ATOM    193 HG21 THR A  14      -7.014 -42.682 -42.040  1.00 54.35           H  
ATOM    194 HG22 THR A  14      -6.276 -41.066 -42.116  1.00 54.35           H  
ATOM    195 HG23 THR A  14      -5.903 -42.157 -40.769  1.00 54.35           H  
ATOM    196  OG1 THR A  14      -7.365 -40.289 -39.791  1.00 54.35           O  
ATOM    197  HG1 THR A  14      -6.727 -40.709 -39.210  1.00 54.35           H  
ATOM    198  N   ARG A  15     -10.230 -39.030 -40.216  1.00 51.97           N  
ATOM    199  H   ARG A  15      -9.395 -38.476 -40.344  1.00 51.97           H  
ATOM    200  CA  ARG A  15     -11.321 -38.499 -39.366  1.00 51.97           C  
ATOM    201  HA  ARG A  15     -11.545 -39.260 -38.618  1.00 51.97           H  
ATOM    202  C   ARG A  15     -12.679 -38.283 -40.069  1.00 51.97           C  
ATOM    203  CB  ARG A  15     -10.841 -37.234 -38.613  1.00 51.97           C  
ATOM    204  HB2 ARG A  15     -10.347 -36.557 -39.310  1.00 51.97           H  
ATOM    205  HB3 ARG A  15     -11.707 -36.717 -38.199  1.00 51.97           H  
ATOM    206  O   ARG A  15     -13.601 -37.772 -39.439  1.00 51.97           O  
ATOM    207  CG  ARG A  15      -9.898 -37.552 -37.436  1.00 51.97           C  
ATOM    208  HG2 ARG A  15      -8.964 -37.966 -37.816  1.00 51.97           H  
ATOM    209  HG3 ARG A  15     -10.375 -38.299 -36.801  1.00 51.97           H  
ATOM    210  CD  ARG A  15      -9.599 -36.303 -36.581  1.00 51.97           C  
ATOM    211  HD2 ARG A  15      -8.999 -35.609 -37.170  1.00 51.97           H  
ATOM    212  HD3 ARG A  15     -10.545 -35.826 -36.326  1.00 51.97           H  
ATOM    213  NE  ARG A  15      -8.883 -36.640 -35.327  1.00 51.97           N  
ATOM    214  HE  ARG A  15      -8.585 -37.599 -35.218  1.00 51.97           H  
ATOM    215  NH1 ARG A  15      -8.983 -34.594 -34.268  1.00 51.97           N  
ATOM    216 HH11 ARG A  15      -8.832 -34.071 -33.417  1.00 51.97           H  
ATOM    217 HH12 ARG A  15      -9.436 -34.185 -35.072  1.00 51.97           H  
ATOM    218  NH2 ARG A  15      -8.116 -36.338 -33.190  1.00 51.97           N  
ATOM    219 HH21 ARG A  15      -7.888 -37.318 -33.094  1.00 51.97           H  
ATOM    220 HH22 ARG A  15      -8.041 -35.810 -32.332  1.00 51.97           H  
ATOM    221  CZ  ARG A  15      -8.662 -35.858 -34.275  1.00 51.97           C  
ATOM    222  N   ARG A  16     -12.840 -38.628 -41.356  1.00 48.79           N  
ATOM    223  H   ARG A  16     -12.059 -39.085 -41.803  1.00 48.79           H  
ATOM    224  CA  ARG A  16     -14.140 -38.573 -42.070  1.00 48.79           C  
ATOM    225  HA  ARG A  16     -14.942 -38.598 -41.333  1.00 48.79           H  
ATOM    226  C   ARG A  16     -14.381 -39.814 -42.947  1.00 48.79           C  
ATOM    227  CB  ARG A  16     -14.303 -37.255 -42.854  1.00 48.79           C  
ATOM    228  HB2 ARG A  16     -13.421 -37.076 -43.469  1.00 48.79           H  
ATOM    229  HB3 ARG A  16     -15.169 -37.353 -43.510  1.00 48.79           H  
ATOM    230  O   ARG A  16     -14.355 -39.698 -44.178  1.00 48.79           O  
ATOM    231  CG  ARG A  16     -14.556 -36.056 -41.928  1.00 48.79           C  
ATOM    232  HG2 ARG A  16     -13.640 -35.817 -41.387  1.00 48.79           H  
ATOM    233  HG3 ARG A  16     -15.333 -36.318 -41.210  1.00 48.79           H  
ATOM    234  CD  ARG A  16     -15.015 -34.828 -42.721  1.00 48.79           C  
ATOM    235  HD2 ARG A  16     -14.220 -34.537 -43.408  1.00 48.79           H  
ATOM    236  HD3 ARG A  16     -15.903 -35.099 -43.293  1.00 48.79           H  
ATOM    237  NE  ARG A  16     -15.336 -33.705 -41.819  1.00 48.79           N  
ATOM    238  HE  ARG A  16     -15.165 -33.867 -40.836  1.00 48.79           H  
ATOM    239  NH1 ARG A  16     -16.192 -32.252 -43.375  1.00 48.79           N  
ATOM    240 HH11 ARG A  16     -16.643 -31.373 -43.583  1.00 48.79           H  
ATOM    241 HH12 ARG A  16     -16.018 -32.948 -44.086  1.00 48.79           H  
ATOM    242  NH2 ARG A  16     -16.135 -31.657 -41.227  1.00 48.79           N  
ATOM    243 HH21 ARG A  16     -16.591 -30.785 -41.454  1.00 48.79           H  
ATOM    244 HH22 ARG A  16     -15.957 -31.867 -40.256  1.00 48.79           H  
ATOM    245  CZ  ARG A  16     -15.882 -32.547 -42.143  1.00 48.79           C  
ATOM    246  N   PRO A  17     -14.655 -40.989 -42.348  1.00 46.95           N  
ATOM    247  CA  PRO A  17     -15.167 -42.128 -43.104  1.00 46.95           C  
ATOM    248  HA  PRO A  17     -14.438 -42.432 -43.856  1.00 46.95           H  
ATOM    249  C   PRO A  17     -16.486 -41.739 -43.798  1.00 46.95           C  
ATOM    250  CB  PRO A  17     -15.336 -43.258 -42.081  1.00 46.95           C  
ATOM    251  HB2 PRO A  17     -14.407 -43.822 -42.005  1.00 46.95           H  
ATOM    252  HB3 PRO A  17     -16.162 -43.923 -42.331  1.00 46.95           H  
ATOM    253  O   PRO A  17     -17.327 -41.060 -43.215  1.00 46.95           O  
ATOM    254  CG  PRO A  17     -15.585 -42.518 -40.766  1.00 46.95           C  
ATOM    255  HG2 PRO A  17     -16.636 -42.239 -40.694  1.00 46.95           H  
ATOM    256  HG3 PRO A  17     -15.286 -43.112 -39.903  1.00 46.95           H  
ATOM    257  CD  PRO A  17     -14.728 -41.261 -40.914  1.00 46.95           C  
ATOM    258  HD2 PRO A  17     -13.726 -41.458 -40.532  1.00 46.95           H  
ATOM    259  HD3 PRO A  17     -15.186 -40.445 -40.356  1.00 46.95           H  
ATOM    260  N   GLY A  18     -16.652 -42.121 -45.069  1.00 56.39           N  
ATOM    261  H   GLY A  18     -15.939 -42.710 -45.474  1.00 56.39           H  
ATOM    262  CA  GLY A  18     -17.907 -41.935 -45.820  1.00 56.39           C  
ATOM    263  HA2 GLY A  18     -18.195 -42.896 -46.247  1.00 56.39           H  
ATOM    264  HA3 GLY A  18     -18.704 -41.648 -45.135  1.00 56.39           H  
ATOM    265  C   GLY A  18     -17.897 -40.906 -46.962  1.00 56.39           C  
ATOM    266  O   GLY A  18     -18.760 -40.973 -47.832  1.00 56.39           O  
ATOM    267  N   ARG A  19     -16.911 -40.000 -47.065  1.00 50.43           N  
ATOM    268  H   ARG A  19     -16.231 -39.955 -46.320  1.00 50.43           H  
ATOM    269  CA  ARG A  19     -16.727 -39.172 -48.282  1.00 50.43           C  
ATOM    270  HA  ARG A  19     -17.395 -39.538 -49.062  1.00 50.43           H  
ATOM    271  C   ARG A  19     -15.322 -39.339 -48.850  1.00 50.43           C  
ATOM    272  CB  ARG A  19     -17.115 -37.696 -48.041  1.00 50.43           C  
ATOM    273  HB2 ARG A  19     -16.729 -37.099 -48.868  1.00 50.43           H  
ATOM    274  HB3 ARG A  19     -16.661 -37.340 -47.117  1.00 50.43           H  
ATOM    275  O   ARG A  19     -14.381 -38.708 -48.373  1.00 50.43           O  
ATOM    276  CG  ARG A  19     -18.645 -37.506 -47.987  1.00 50.43           C  
ATOM    277  HG2 ARG A  19     -19.037 -38.011 -47.104  1.00 50.43           H  
ATOM    278  HG3 ARG A  19     -19.090 -37.964 -48.870  1.00 50.43           H  
ATOM    279  CD  ARG A  19     -19.059 -36.024 -47.947  1.00 50.43           C  
ATOM    280  HD2 ARG A  19     -18.649 -35.522 -48.823  1.00 50.43           H  
ATOM    281  HD3 ARG A  19     -18.642 -35.570 -47.047  1.00 50.43           H  
ATOM    282  NE  ARG A  19     -20.530 -35.874 -47.938  1.00 50.43           N  
ATOM    283  HE  ARG A  19     -21.065 -36.731 -47.914  1.00 50.43           H  
ATOM    284  NH1 ARG A  19     -20.677 -33.575 -47.954  1.00 50.43           N  
ATOM    285 HH11 ARG A  19     -21.261 -32.751 -47.959  1.00 50.43           H  
ATOM    286 HH12 ARG A  19     -19.670 -33.512 -47.991  1.00 50.43           H  
ATOM    287  NH2 ARG A  19     -22.539 -34.795 -47.913  1.00 50.43           N  
ATOM    288 HH21 ARG A  19     -23.026 -35.679 -47.888  1.00 50.43           H  
ATOM    289 HH22 ARG A  19     -23.093 -33.951 -47.910  1.00 50.43           H  
ATOM    290  CZ  ARG A  19     -21.237 -34.754 -47.935  1.00 50.43           C  
ATOM    291  N   LYS A  20     -15.195 -40.142 -49.919  1.00 55.31           N  
ATOM    292  H   LYS A  20     -16.022 -40.637 -50.222  1.00 55.31           H  
ATOM    293  CA  LYS A  20     -13.975 -40.248 -50.743  1.00 55.31           C  
ATOM    294  HA  LYS A  20     -13.149 -40.583 -50.115  1.00 55.31           H  
ATOM    295  C   LYS A  20     -13.613 -38.860 -51.285  1.00 55.31           C  
ATOM    296  CB  LYS A  20     -14.159 -41.267 -51.895  1.00 55.31           C  
ATOM    297  HB2 LYS A  20     -13.368 -41.105 -52.626  1.00 55.31           H  
ATOM    298  HB3 LYS A  20     -15.112 -41.085 -52.391  1.00 55.31           H  
ATOM    299  O   LYS A  20     -14.136 -38.418 -52.305  1.00 55.31           O  
ATOM    300  CG  LYS A  20     -14.083 -42.741 -51.448  1.00 55.31           C  
ATOM    301  HG2 LYS A  20     -14.872 -42.937 -50.721  1.00 55.31           H  
ATOM    302  HG3 LYS A  20     -13.120 -42.915 -50.969  1.00 55.31           H  
ATOM    303  CD  LYS A  20     -14.238 -43.719 -52.633  1.00 55.31           C  
ATOM    304  HD2 LYS A  20     -13.472 -43.506 -53.380  1.00 55.31           H  
ATOM    305  HD3 LYS A  20     -15.219 -43.572 -53.084  1.00 55.31           H  
ATOM    306  CE  LYS A  20     -14.104 -45.183 -52.170  1.00 55.31           C  
ATOM    307  HE2 LYS A  20     -13.105 -45.332 -51.761  1.00 55.31           H  
ATOM    308  HE3 LYS A  20     -14.816 -45.357 -51.362  1.00 55.31           H  
ATOM    309  NZ  LYS A  20     -14.353 -46.169 -53.262  1.00 55.31           N  
ATOM    310  HZ1 LYS A  20     -15.292 -46.087 -53.625  1.00 55.31           H  
ATOM    311  HZ2 LYS A  20     -14.259 -47.113 -52.915  1.00 55.31           H  
ATOM    312  HZ3 LYS A  20     -13.700 -46.061 -54.025  1.00 55.31           H  
ATOM    313  N   ALA A  21     -12.733 -38.156 -50.574  1.00 55.93           N  
ATOM    314  H   ALA A  21     -12.481 -38.517 -49.665  1.00 55.93           H  
ATOM    315  CA  ALA A  21     -12.265 -36.829 -50.945  1.00 55.93           C  
ATOM    316  HA  ALA A  21     -13.128 -36.174 -51.060  1.00 55.93           H  
ATOM    317  C   ALA A  21     -11.524 -36.908 -52.288  1.00 55.93           C  
ATOM    318  CB  ALA A  21     -11.392 -36.285 -49.805  1.00 55.93           C  
ATOM    319  HB1 ALA A  21     -10.547 -36.952 -49.633  1.00 55.93           H  
ATOM    320  HB2 ALA A  21     -11.013 -35.296 -50.063  1.00 55.93           H  
ATOM    321  HB3 ALA A  21     -11.981 -36.214 -48.890  1.00 55.93           H  
ATOM    322  O   ALA A  21     -10.383 -37.370 -52.352  1.00 55.93           O  
ATOM    323  N   THR A  22     -12.195 -36.487 -53.363  1.00 64.76           N  
ATOM    324  H   THR A  22     -13.156 -36.199 -53.249  1.00 64.76           H  
ATOM    325  CA  THR A  22     -11.650 -36.489 -54.725  1.00 64.76           C  
ATOM    326  HA  THR A  22     -11.502 -37.526 -55.027  1.00 64.76           H  
ATOM    327  C   THR A  22     -10.290 -35.792 -54.769  1.00 64.76           C  
ATOM    328  CB  THR A  22     -12.621 -35.827 -55.724  1.00 64.76           C  
ATOM    329  HB  THR A  22     -12.086 -35.604 -56.647  1.00 64.76           H  
ATOM    330  O   THR A  22     -10.049 -34.814 -54.061  1.00 64.76           O  
ATOM    331  CG2 THR A  22     -13.798 -36.731 -56.072  1.00 64.76           C  
ATOM    332 HG21 THR A  22     -13.434 -37.661 -56.509  1.00 64.76           H  
ATOM    333 HG22 THR A  22     -14.373 -36.969 -55.176  1.00 64.76           H  
ATOM    334 HG23 THR A  22     -14.448 -36.242 -56.797  1.00 64.76           H  
ATOM    335  OG1 THR A  22     -13.163 -34.630 -55.211  1.00 64.76           O  
ATOM    336  HG1 THR A  22     -14.051 -34.551 -55.565  1.00 64.76           H  
ATOM    337  N   ARG A  23      -9.378 -36.252 -55.638  1.00 64.34           N  
ATOM    338  H   ARG A  23      -9.602 -37.093 -56.150  1.00 64.34           H  
ATOM    339  CA  ARG A  23      -8.011 -35.698 -55.765  1.00 64.34           C  
ATOM    340  HA  ARG A  23      -7.464 -35.925 -54.850  1.00 64.34           H  
ATOM    341  C   ARG A  23      -7.995 -34.163 -55.901  1.00 64.34           C  
ATOM    342  CB  ARG A  23      -7.317 -36.416 -56.940  1.00 64.34           C  
ATOM    343  HB2 ARG A  23      -7.867 -36.207 -57.858  1.00 64.34           H  
ATOM    344  HB3 ARG A  23      -7.361 -37.490 -56.759  1.00 64.34           H  
ATOM    345  O   ARG A  23      -7.108 -33.509 -55.354  1.00 64.34           O  
ATOM    346  CG  ARG A  23      -5.843 -36.028 -57.151  1.00 64.34           C  
ATOM    347  HG2 ARG A  23      -5.785 -34.975 -57.426  1.00 64.34           H  
ATOM    348  HG3 ARG A  23      -5.283 -36.190 -56.231  1.00 64.34           H  
ATOM    349  CD  ARG A  23      -5.226 -36.869 -58.281  1.00 64.34           C  
ATOM    350  HD2 ARG A  23      -5.193 -37.913 -57.967  1.00 64.34           H  
ATOM    351  HD3 ARG A  23      -5.862 -36.794 -59.162  1.00 64.34           H  
ATOM    352  NE  ARG A  23      -3.864 -36.419 -58.634  1.00 64.34           N  
ATOM    353  HE  ARG A  23      -3.446 -35.696 -58.066  1.00 64.34           H  
ATOM    354  NH1 ARG A  23      -3.522 -37.833 -60.427  1.00 64.34           N  
ATOM    355 HH11 ARG A  23      -2.918 -38.176 -61.160  1.00 64.34           H  
ATOM    356 HH12 ARG A  23      -4.410 -38.289 -60.271  1.00 64.34           H  
ATOM    357  NH2 ARG A  23      -1.937 -36.383 -59.850  1.00 64.34           N  
ATOM    358 HH21 ARG A  23      -1.363 -36.756 -60.593  1.00 64.34           H  
ATOM    359 HH22 ARG A  23      -1.556 -35.661 -59.256  1.00 64.34           H  
ATOM    360  CZ  ARG A  23      -3.120 -36.881 -59.631  1.00 64.34           C  
ATOM    361  N   LYS A  24      -9.019 -33.585 -56.549  1.00 67.33           N  
ATOM    362  H   LYS A  24      -9.715 -34.207 -56.936  1.00 67.33           H  
ATOM    363  CA  LYS A  24      -9.257 -32.132 -56.630  1.00 67.33           C  
ATOM    364  HA  LYS A  24      -8.366 -31.655 -57.039  1.00 67.33           H  
ATOM    365  C   LYS A  24      -9.475 -31.472 -55.257  1.00 67.33           C  
ATOM    366  CB  LYS A  24     -10.446 -31.823 -57.568  1.00 67.33           C  
ATOM    367  HB2 LYS A  24     -11.301 -32.441 -57.292  1.00 67.33           H  
ATOM    368  HB3 LYS A  24     -10.727 -30.780 -57.426  1.00 67.33           H  
ATOM    369  O   LYS A  24      -8.878 -30.426 -55.013  1.00 67.33           O  
ATOM    370  CG  LYS A  24     -10.122 -32.021 -59.064  1.00 67.33           C  
ATOM    371  HG2 LYS A  24      -9.240 -31.432 -59.313  1.00 67.33           H  
ATOM    372  HG3 LYS A  24      -9.904 -33.072 -59.250  1.00 67.33           H  
ATOM    373  CD  LYS A  24     -11.289 -31.576 -59.971  1.00 67.33           C  
ATOM    374  HD2 LYS A  24     -12.160 -32.195 -59.757  1.00 67.33           H  
ATOM    375  HD3 LYS A  24     -11.535 -30.537 -59.751  1.00 67.33           H  
ATOM    376  CE  LYS A  24     -10.927 -31.700 -61.464  1.00 67.33           C  
ATOM    377  HE2 LYS A  24     -10.056 -31.077 -61.666  1.00 67.33           H  
ATOM    378  HE3 LYS A  24     -10.646 -32.733 -61.670  1.00 67.33           H  
ATOM    379  NZ  LYS A  24     -12.046 -31.304 -62.367  1.00 67.33           N  
ATOM    380  HZ1 LYS A  24     -11.779 -31.404 -63.336  1.00 67.33           H  
ATOM    381  HZ2 LYS A  24     -12.316 -30.340 -62.228  1.00 67.33           H  
ATOM    382  HZ3 LYS A  24     -12.861 -31.884 -62.227  1.00 67.33           H  
ATOM    383  N   SER A  25     -10.267 -32.053 -54.350  1.00 68.86           N  
ATOM    384  H   SER A  25     -10.635 -32.977 -54.526  1.00 68.86           H  
ATOM    385  CA  SER A  25     -10.513 -31.460 -53.026  1.00 68.86           C  
ATOM    386  HA  SER A  25     -10.727 -30.402 -53.175  1.00 68.86           H  
ATOM    387  C   SER A  25      -9.282 -31.537 -52.122  1.00 68.86           C  
ATOM    388  CB  SER A  25     -11.750 -32.057 -52.346  1.00 68.86           C  
ATOM    389  HB2 SER A  25     -12.574 -32.088 -53.060  1.00 68.86           H  
ATOM    390  HB3 SER A  25     -12.038 -31.415 -51.514  1.00 68.86           H  
ATOM    391  O   SER A  25      -8.943 -30.533 -51.499  1.00 68.86           O  
ATOM    392  OG  SER A  25     -11.504 -33.355 -51.852  1.00 68.86           O  
ATOM    393  HG  SER A  25     -12.339 -33.722 -51.552  1.00 68.86           H  
ATOM    394  N   ARG A  26      -8.528 -32.649 -52.133  1.00 62.84           N  
ATOM    395  H   ARG A  26      -8.896 -33.452 -52.623  1.00 62.84           H  
ATOM    396  CA  ARG A  26      -7.225 -32.734 -51.440  1.00 62.84           C  
ATOM    397  HA  ARG A  26      -7.377 -32.519 -50.382  1.00 62.84           H  
ATOM    398  C   ARG A  26      -6.251 -31.658 -51.932  1.00 62.84           C  
ATOM    399  CB  ARG A  26      -6.603 -34.136 -51.566  1.00 62.84           C  
ATOM    400  HB2 ARG A  26      -6.628 -34.456 -52.607  1.00 62.84           H  
ATOM    401  HB3 ARG A  26      -5.560 -34.073 -51.255  1.00 62.84           H  
ATOM    402  O   ARG A  26      -5.673 -30.956 -51.109  1.00 62.84           O  
ATOM    403  CG  ARG A  26      -7.296 -35.186 -50.681  1.00 62.84           C  
ATOM    404  HG2 ARG A  26      -8.321 -35.335 -51.022  1.00 62.84           H  
ATOM    405  HG3 ARG A  26      -7.310 -34.835 -49.649  1.00 62.84           H  
ATOM    406  CD  ARG A  26      -6.533 -36.519 -50.747  1.00 62.84           C  
ATOM    407  HD2 ARG A  26      -5.496 -36.343 -50.463  1.00 62.84           H  
ATOM    408  HD3 ARG A  26      -6.559 -36.881 -51.775  1.00 62.84           H  
ATOM    409  NE  ARG A  26      -7.108 -37.541 -49.850  1.00 62.84           N  
ATOM    410  HE  ARG A  26      -7.804 -37.231 -49.187  1.00 62.84           H  
ATOM    411  NH1 ARG A  26      -5.856 -39.336 -50.572  1.00 62.84           N  
ATOM    412 HH11 ARG A  26      -5.590 -40.305 -50.473  1.00 62.84           H  
ATOM    413 HH12 ARG A  26      -5.335 -38.733 -51.192  1.00 62.84           H  
ATOM    414  NH2 ARG A  26      -7.340 -39.622 -48.941  1.00 62.84           N  
ATOM    415 HH21 ARG A  26      -8.002 -39.270 -48.264  1.00 62.84           H  
ATOM    416 HH22 ARG A  26      -7.044 -40.585 -48.872  1.00 62.84           H  
ATOM    417  CZ  ARG A  26      -6.769 -38.821 -49.795  1.00 62.84           C  
ATOM    418  N   HIS A  27      -6.129 -31.447 -53.247  1.00 71.92           N  
ATOM    419  H   HIS A  27      -6.600 -32.072 -53.886  1.00 71.92           H  
ATOM    420  CA  HIS A  27      -5.319 -30.346 -53.788  1.00 71.92           C  
ATOM    421  HA  HIS A  27      -4.321 -30.417 -53.357  1.00 71.92           H  
ATOM    422  C   HIS A  27      -5.850 -28.954 -53.410  1.00 71.92           C  
ATOM    423  CB  HIS A  27      -5.191 -30.459 -55.314  1.00 71.92           C  
ATOM    424  HB2 HIS A  27      -5.066 -29.462 -55.737  1.00 71.92           H  
ATOM    425  HB3 HIS A  27      -6.104 -30.877 -55.737  1.00 71.92           H  
ATOM    426  O   HIS A  27      -5.045 -28.062 -53.148  1.00 71.92           O  
ATOM    427  CG  HIS A  27      -4.000 -31.268 -55.753  1.00 71.92           C  
ATOM    428  CD2 HIS A  27      -4.030 -32.426 -56.478  1.00 71.92           C  
ATOM    429  HD2 HIS A  27      -4.922 -32.933 -56.814  1.00 71.92           H  
ATOM    430  ND1 HIS A  27      -2.673 -30.946 -55.560  1.00 71.92           N  
ATOM    431  HD1 HIS A  27      -2.313 -30.129 -55.088  1.00 71.92           H  
ATOM    432  CE1 HIS A  27      -1.925 -31.895 -56.152  1.00 71.92           C  
ATOM    433  HE1 HIS A  27      -0.846 -31.913 -56.178  1.00 71.92           H  
ATOM    434  NE2 HIS A  27      -2.712 -32.821 -56.725  1.00 71.92           N  
ATOM    435  N   ALA A  28      -7.169 -28.753 -53.351  1.00 74.42           N  
ATOM    436  H   ALA A  28      -7.791 -29.496 -53.637  1.00 74.42           H  
ATOM    437  CA  ALA A  28      -7.763 -27.485 -52.930  1.00 74.42           C  
ATOM    438  HA  ALA A  28      -7.310 -26.682 -53.512  1.00 74.42           H  
ATOM    439  C   ALA A  28      -7.489 -27.181 -51.446  1.00 74.42           C  
ATOM    440  CB  ALA A  28      -9.263 -27.505 -53.246  1.00 74.42           C  
ATOM    441  HB1 ALA A  28      -9.697 -26.534 -53.007  1.00 74.42           H  
ATOM    442  HB2 ALA A  28      -9.417 -27.708 -54.306  1.00 74.42           H  
ATOM    443  HB3 ALA A  28      -9.764 -28.271 -52.655  1.00 74.42           H  
ATOM    444  O   ALA A  28      -7.118 -26.055 -51.118  1.00 74.42           O  
ATOM    445  N   VAL A  29      -7.589 -28.177 -50.557  1.00 68.64           N  
ATOM    446  H   VAL A  29      -7.926 -29.075 -50.873  1.00 68.64           H  
ATOM    447  CA  VAL A  29      -7.225 -28.019 -49.138  1.00 68.64           C  
ATOM    448  HA  VAL A  29      -7.679 -27.097 -48.775  1.00 68.64           H  
ATOM    449  C   VAL A  29      -5.711 -27.852 -48.984  1.00 68.64           C  
ATOM    450  CB  VAL A  29      -7.772 -29.161 -48.258  1.00 68.64           C  
ATOM    451  HB  VAL A  29      -7.327 -30.105 -48.571  1.00 68.64           H  
ATOM    452  O   VAL A  29      -5.290 -26.950 -48.268  1.00 68.64           O  
ATOM    453  CG1 VAL A  29      -7.462 -28.913 -46.776  1.00 68.64           C  
ATOM    454 HG11 VAL A  29      -6.388 -28.822 -46.615  1.00 68.64           H  
ATOM    455 HG12 VAL A  29      -7.824 -29.747 -46.175  1.00 68.64           H  
ATOM    456 HG13 VAL A  29      -7.940 -27.996 -46.433  1.00 68.64           H  
ATOM    457  CG2 VAL A  29      -9.302 -29.267 -48.349  1.00 68.64           C  
ATOM    458 HG21 VAL A  29      -9.763 -28.341 -48.007  1.00 68.64           H  
ATOM    459 HG22 VAL A  29      -9.649 -30.089 -47.723  1.00 68.64           H  
ATOM    460 HG23 VAL A  29      -9.620 -29.461 -49.374  1.00 68.64           H  
ATOM    461  N   LYS A  30      -4.880 -28.600 -49.728  1.00 69.87           N  
ATOM    462  H   LYS A  30      -5.271 -29.364 -50.261  1.00 69.87           H  
ATOM    463  CA  LYS A  30      -3.419 -28.394 -49.761  1.00 69.87           C  
ATOM    464  HA  LYS A  30      -3.050 -28.500 -48.740  1.00 69.87           H  
ATOM    465  C   LYS A  30      -3.054 -26.973 -50.201  1.00 69.87           C  
ATOM    466  CB  LYS A  30      -2.736 -29.467 -50.638  1.00 69.87           C  
ATOM    467  HB2 LYS A  30      -2.960 -29.288 -51.690  1.00 69.87           H  
ATOM    468  HB3 LYS A  30      -3.126 -30.449 -50.372  1.00 69.87           H  
ATOM    469  O   LYS A  30      -2.199 -26.352 -49.578  1.00 69.87           O  
ATOM    470  CG  LYS A  30      -1.212 -29.469 -50.429  1.00 69.87           C  
ATOM    471  HG2 LYS A  30      -0.786 -28.577 -50.889  1.00 69.87           H  
ATOM    472  HG3 LYS A  30      -1.011 -29.428 -49.359  1.00 69.87           H  
ATOM    473  CD  LYS A  30      -0.502 -30.713 -50.990  1.00 69.87           C  
ATOM    474  HD2 LYS A  30      -0.923 -31.612 -50.539  1.00 69.87           H  
ATOM    475  HD3 LYS A  30      -0.619 -30.756 -52.072  1.00 69.87           H  
ATOM    476  CE  LYS A  30       0.984 -30.612 -50.620  1.00 69.87           C  
ATOM    477  HE2 LYS A  30       1.070 -30.577 -49.534  1.00 69.87           H  
ATOM    478  HE3 LYS A  30       1.394 -29.684 -51.019  1.00 69.87           H  
ATOM    479  NZ  LYS A  30       1.808 -31.741 -51.103  1.00 69.87           N  
ATOM    480  HZ1 LYS A  30       1.700 -31.960 -52.083  1.00 69.87           H  
ATOM    481  HZ2 LYS A  30       2.782 -31.557 -50.908  1.00 69.87           H  
ATOM    482  HZ3 LYS A  30       1.616 -32.576 -50.568  1.00 69.87           H  
ATOM    483  N   ARG A  31      -3.736 -26.423 -51.218  1.00 72.86           N  
ATOM    484  H   ARG A  31      -4.399 -27.009 -51.704  1.00 72.86           H  
ATOM    485  CA  ARG A  31      -3.609 -25.009 -51.618  1.00 72.86           C  
ATOM    486  HA  ARG A  31      -2.554 -24.778 -51.761  1.00 72.86           H  
ATOM    487  C   ARG A  31      -4.065 -24.053 -50.517  1.00 72.86           C  
ATOM    488  CB  ARG A  31      -4.362 -24.707 -52.927  1.00 72.86           C  
ATOM    489  HB2 ARG A  31      -4.619 -23.648 -52.937  1.00 72.86           H  
ATOM    490  HB3 ARG A  31      -5.292 -25.275 -52.966  1.00 72.86           H  
ATOM    491  O   ARG A  31      -3.335 -23.109 -50.258  1.00 72.86           O  
ATOM    492  CG  ARG A  31      -3.520 -24.988 -54.181  1.00 72.86           C  
ATOM    493  HG2 ARG A  31      -3.320 -26.057 -54.256  1.00 72.86           H  
ATOM    494  HG3 ARG A  31      -2.574 -24.451 -54.104  1.00 72.86           H  
ATOM    495  CD  ARG A  31      -4.267 -24.508 -55.435  1.00 72.86           C  
ATOM    496  HD2 ARG A  31      -4.521 -23.456 -55.308  1.00 72.86           H  
ATOM    497  HD3 ARG A  31      -5.190 -25.081 -55.528  1.00 72.86           H  
ATOM    498  NE  ARG A  31      -3.458 -24.660 -56.663  1.00 72.86           N  
ATOM    499  HE  ARG A  31      -2.479 -24.875 -56.542  1.00 72.86           H  
ATOM    500  NH1 ARG A  31      -5.098 -24.127 -58.186  1.00 72.86           N  
ATOM    501 HH11 ARG A  31      -5.368 -23.932 -59.140  1.00 72.86           H  
ATOM    502 HH12 ARG A  31      -5.736 -23.924 -57.431  1.00 72.86           H  
ATOM    503  NH2 ARG A  31      -3.052 -24.623 -58.908  1.00 72.86           N  
ATOM    504 HH21 ARG A  31      -3.358 -24.436 -59.852  1.00 72.86           H  
ATOM    505 HH22 ARG A  31      -2.076 -24.834 -58.753  1.00 72.86           H  
ATOM    506  CZ  ARG A  31      -3.872 -24.472 -57.906  1.00 72.86           C  
ATOM    507  N   LYS A  32      -5.201 -24.292 -49.849  1.00 69.78           N  
ATOM    508  H   LYS A  32      -5.770 -25.075 -50.137  1.00 69.78           H  
ATOM    509  CA  LYS A  32      -5.659 -23.446 -48.729  1.00 69.78           C  
ATOM    510  HA  LYS A  32      -5.680 -22.408 -49.059  1.00 69.78           H  
ATOM    511  C   LYS A  32      -4.688 -23.458 -47.547  1.00 69.78           C  
ATOM    512  CB  LYS A  32      -7.071 -23.835 -48.258  1.00 69.78           C  
ATOM    513  HB2 LYS A  32      -7.218 -23.415 -47.263  1.00 69.78           H  
ATOM    514  HB3 LYS A  32      -7.158 -24.919 -48.181  1.00 69.78           H  
ATOM    515  O   LYS A  32      -4.389 -22.394 -47.033  1.00 69.78           O  
ATOM    516  CG  LYS A  32      -8.174 -23.277 -49.171  1.00 69.78           C  
ATOM    517  HG2 LYS A  32      -7.998 -22.212 -49.327  1.00 69.78           H  
ATOM    518  HG3 LYS A  32      -8.147 -23.781 -50.137  1.00 69.78           H  
ATOM    519  CD  LYS A  32      -9.557 -23.458 -48.526  1.00 69.78           C  
ATOM    520  HD2 LYS A  32      -9.775 -24.521 -48.424  1.00 69.78           H  
ATOM    521  HD3 LYS A  32      -9.541 -23.002 -47.536  1.00 69.78           H  
ATOM    522  CE  LYS A  32     -10.639 -22.778 -49.375  1.00 69.78           C  
ATOM    523  HE2 LYS A  32     -10.310 -21.762 -49.596  1.00 69.78           H  
ATOM    524  HE3 LYS A  32     -10.730 -23.308 -50.323  1.00 69.78           H  
ATOM    525  NZ  LYS A  32     -11.950 -22.731 -48.675  1.00 69.78           N  
ATOM    526  HZ1 LYS A  32     -11.869 -22.204 -47.817  1.00 69.78           H  
ATOM    527  HZ2 LYS A  32     -12.642 -22.265 -49.245  1.00 69.78           H  
ATOM    528  HZ3 LYS A  32     -12.284 -23.657 -48.452  1.00 69.78           H  
ATOM    529  N   ILE A  33      -4.158 -24.617 -47.154  1.00 62.40           N  
ATOM    530  H   ILE A  33      -4.485 -25.465 -47.594  1.00 62.40           H  
ATOM    531  CA  ILE A  33      -3.168 -24.724 -46.069  1.00 62.40           C  
ATOM    532  HA  ILE A  33      -3.535 -24.166 -45.207  1.00 62.40           H  
ATOM    533  C   ILE A  33      -1.846 -24.064 -46.481  1.00 62.40           C  
ATOM    534  CB  ILE A  33      -2.986 -26.198 -45.630  1.00 62.40           C  
ATOM    535  HB  ILE A  33      -2.757 -26.797 -46.511  1.00 62.40           H  
ATOM    536  O   ILE A  33      -1.273 -23.321 -45.693  1.00 62.40           O  
ATOM    537  CG1 ILE A  33      -4.288 -26.732 -44.987  1.00 62.40           C  
ATOM    538 HG12 ILE A  33      -4.463 -26.219 -44.041  1.00 62.40           H  
ATOM    539 HG13 ILE A  33      -5.134 -26.517 -45.640  1.00 62.40           H  
ATOM    540  CG2 ILE A  33      -1.815 -26.332 -44.637  1.00 62.40           C  
ATOM    541 HG21 ILE A  33      -1.729 -27.352 -44.262  1.00 62.40           H  
ATOM    542 HG22 ILE A  33      -1.961 -25.660 -43.791  1.00 62.40           H  
ATOM    543 HG23 ILE A  33      -0.872 -26.090 -45.127  1.00 62.40           H  
ATOM    544  CD1 ILE A  33      -4.284 -28.247 -44.736  1.00 62.40           C  
ATOM    545 HD11 ILE A  33      -3.577 -28.509 -43.949  1.00 62.40           H  
ATOM    546 HD12 ILE A  33      -5.277 -28.561 -44.415  1.00 62.40           H  
ATOM    547 HD13 ILE A  33      -4.022 -28.777 -45.652  1.00 62.40           H  
ATOM    548  N   LYS A  34      -1.378 -24.259 -47.724  1.00 64.33           N  
ATOM    549  H   LYS A  34      -1.861 -24.907 -48.329  1.00 64.33           H  
ATOM    550  CA  LYS A  34      -0.198 -23.545 -48.241  1.00 64.33           C  
ATOM    551  HA  LYS A  34       0.628 -23.685 -47.544  1.00 64.33           H  
ATOM    552  C   LYS A  34      -0.402 -22.032 -48.304  1.00 64.33           C  
ATOM    553  CB  LYS A  34       0.221 -24.072 -49.621  1.00 64.33           C  
ATOM    554  HB2 LYS A  34      -0.655 -24.224 -50.251  1.00 64.33           H  
ATOM    555  HB3 LYS A  34       0.844 -23.312 -50.093  1.00 64.33           H  
ATOM    556  O   LYS A  34       0.514 -21.314 -47.937  1.00 64.33           O  
ATOM    557  CG  LYS A  34       1.047 -25.362 -49.525  1.00 64.33           C  
ATOM    558  HG2 LYS A  34       1.848 -25.209 -48.801  1.00 64.33           H  
ATOM    559  HG3 LYS A  34       0.421 -26.187 -49.184  1.00 64.33           H  
ATOM    560  CD  LYS A  34       1.671 -25.700 -50.887  1.00 64.33           C  
ATOM    561  HD2 LYS A  34       0.894 -25.999 -51.589  1.00 64.33           H  
ATOM    562  HD3 LYS A  34       2.184 -24.817 -51.269  1.00 64.33           H  
ATOM    563  CE  LYS A  34       2.691 -26.826 -50.711  1.00 64.33           C  
ATOM    564  HE2 LYS A  34       3.317 -26.596 -49.850  1.00 64.33           H  
ATOM    565  HE3 LYS A  34       2.179 -27.763 -50.490  1.00 64.33           H  
ATOM    566  NZ  LYS A  34       3.575 -26.998 -51.890  1.00 64.33           N  
ATOM    567  HZ1 LYS A  34       3.086 -27.305 -52.719  1.00 64.33           H  
ATOM    568  HZ2 LYS A  34       4.148 -26.185 -52.067  1.00 64.33           H  
ATOM    569  HZ3 LYS A  34       4.232 -27.731 -51.666  1.00 64.33           H  
ATOM    570  N   ALA A  35      -1.571 -21.558 -48.735  1.00 64.59           N  
ATOM    571  H   ALA A  35      -2.268 -22.209 -49.066  1.00 64.59           H  
ATOM    572  CA  ALA A  35      -1.911 -20.137 -48.739  1.00 64.59           C  
ATOM    573  HA  ALA A  35      -1.134 -19.585 -49.268  1.00 64.59           H  
ATOM    574  C   ALA A  35      -1.968 -19.583 -47.310  1.00 64.59           C  
ATOM    575  CB  ALA A  35      -3.235 -19.935 -49.485  1.00 64.59           C  
ATOM    576  HB1 ALA A  35      -3.478 -18.872 -49.500  1.00 64.59           H  
ATOM    577  HB2 ALA A  35      -3.142 -20.290 -50.512  1.00 64.59           H  
ATOM    578  HB3 ALA A  35      -4.040 -20.471 -48.981  1.00 64.59           H  
ATOM    579  O   ALA A  35      -1.350 -18.567 -47.036  1.00 64.59           O  
ATOM    580  N   TRP A  36      -2.596 -20.308 -46.380  1.00 61.94           N  
ATOM    581  H   TRP A  36      -3.120 -21.123 -46.668  1.00 61.94           H  
ATOM    582  CA  TRP A  36      -2.622 -19.947 -44.965  1.00 61.94           C  
ATOM    583  HA  TRP A  36      -3.054 -18.951 -44.870  1.00 61.94           H  
ATOM    584  C   TRP A  36      -1.213 -19.877 -44.369  1.00 61.94           C  
ATOM    585  CB  TRP A  36      -3.509 -20.933 -44.199  1.00 61.94           C  
ATOM    586  HB2 TRP A  36      -3.069 -21.929 -44.249  1.00 61.94           H  
ATOM    587  HB3 TRP A  36      -4.484 -20.974 -44.685  1.00 61.94           H  
ATOM    588  O   TRP A  36      -0.900 -18.903 -43.706  1.00 61.94           O  
ATOM    589  CG  TRP A  36      -3.723 -20.583 -42.761  1.00 61.94           C  
ATOM    590  CD1 TRP A  36      -4.714 -19.792 -42.293  1.00 61.94           C  
ATOM    591  HD1 TRP A  36      -5.464 -19.316 -42.907  1.00 61.94           H  
ATOM    592  CD2 TRP A  36      -2.908 -20.937 -41.599  1.00 61.94           C  
ATOM    593  CE2 TRP A  36      -3.491 -20.334 -40.444  1.00 61.94           C  
ATOM    594  CE3 TRP A  36      -1.724 -21.683 -41.403  1.00 61.94           C  
ATOM    595  HE3 TRP A  36      -1.242 -22.148 -42.251  1.00 61.94           H  
ATOM    596  NE1 TRP A  36      -4.596 -19.663 -40.923  1.00 61.94           N  
ATOM    597  HE1 TRP A  36      -5.204 -19.083 -40.362  1.00 61.94           H  
ATOM    598  CH2 TRP A  36      -1.750 -21.200 -39.006  1.00 61.94           C  
ATOM    599  HH2 TRP A  36      -1.298 -21.298 -38.030  1.00 61.94           H  
ATOM    600  CZ2 TRP A  36      -2.932 -20.458 -39.164  1.00 61.94           C  
ATOM    601  HZ2 TRP A  36      -3.395 -19.978 -38.314  1.00 61.94           H  
ATOM    602  CZ3 TRP A  36      -1.150 -21.810 -40.123  1.00 61.94           C  
ATOM    603  HZ3 TRP A  36      -0.238 -22.374 -39.998  1.00 61.94           H  
ATOM    604  N   PHE A  37      -0.318 -20.829 -44.654  1.00 53.75           N  
ATOM    605  H   PHE A  37      -0.616 -21.644 -45.170  1.00 53.75           H  
ATOM    606  CA  PHE A  37       1.087 -20.710 -44.243  1.00 53.75           C  
ATOM    607  HA  PHE A  37       1.111 -20.460 -43.183  1.00 53.75           H  
ATOM    608  C   PHE A  37       1.817 -19.564 -44.960  1.00 53.75           C  
ATOM    609  CB  PHE A  37       1.831 -22.040 -44.437  1.00 53.75           C  
ATOM    610  HB2 PHE A  37       1.479 -22.530 -45.345  1.00 53.75           H  
ATOM    611  HB3 PHE A  37       2.890 -21.825 -44.583  1.00 53.75           H  
ATOM    612  O   PHE A  37       2.604 -18.876 -44.326  1.00 53.75           O  
ATOM    613  CG  PHE A  37       1.736 -22.986 -43.254  1.00 53.75           C  
ATOM    614  CD1 PHE A  37       2.398 -22.668 -42.053  1.00 53.75           C  
ATOM    615  HD1 PHE A  37       2.945 -21.741 -41.967  1.00 53.75           H  
ATOM    616  CD2 PHE A  37       1.013 -24.189 -43.350  1.00 53.75           C  
ATOM    617  HD2 PHE A  37       0.502 -24.435 -44.269  1.00 53.75           H  
ATOM    618  CE1 PHE A  37       2.349 -23.552 -40.961  1.00 53.75           C  
ATOM    619  HE1 PHE A  37       2.856 -23.303 -40.041  1.00 53.75           H  
ATOM    620  CE2 PHE A  37       0.954 -25.070 -42.255  1.00 53.75           C  
ATOM    621  HE2 PHE A  37       0.390 -25.988 -42.328  1.00 53.75           H  
ATOM    622  CZ  PHE A  37       1.627 -24.754 -41.062  1.00 53.75           C  
ATOM    623  HZ  PHE A  37       1.583 -25.426 -40.217  1.00 53.75           H  
ATOM    624  N   ALA A  38       1.566 -19.318 -46.246  1.00 50.63           N  
ATOM    625  H   ALA A  38       0.916 -19.908 -46.745  1.00 50.63           H  
ATOM    626  CA  ALA A  38       2.184 -18.208 -46.975  1.00 50.63           C  
ATOM    627  HA  ALA A  38       3.261 -18.244 -46.815  1.00 50.63           H  
ATOM    628  C   ALA A  38       1.709 -16.827 -46.481  1.00 50.63           C  
ATOM    629  CB  ALA A  38       1.918 -18.395 -48.472  1.00 50.63           C  
ATOM    630  HB1 ALA A  38       2.303 -19.360 -48.801  1.00 50.63           H  
ATOM    631  HB2 ALA A  38       0.847 -18.338 -48.670  1.00 50.63           H  
ATOM    632  HB3 ALA A  38       2.421 -17.603 -49.028  1.00 50.63           H  
ATOM    633  O   ALA A  38       2.472 -15.872 -46.545  1.00 50.63           O  
ATOM    634  N   GLU A  39       0.485 -16.721 -45.961  1.00 50.29           N  
ATOM    635  H   GLU A  39      -0.141 -17.507 -46.055  1.00 50.29           H  
ATOM    636  CA  GLU A  39      -0.041 -15.511 -45.321  1.00 50.29           C  
ATOM    637  HA  GLU A  39       0.343 -14.628 -45.832  1.00 50.29           H  
ATOM    638  C   GLU A  39       0.407 -15.406 -43.855  1.00 50.29           C  
ATOM    639  CB  GLU A  39      -1.580 -15.499 -45.423  1.00 50.29           C  
ATOM    640  HB2 GLU A  39      -1.966 -14.713 -44.774  1.00 50.29           H  
ATOM    641  HB3 GLU A  39      -1.966 -16.456 -45.072  1.00 50.29           H  
ATOM    642  O   GLU A  39       0.882 -14.360 -43.422  1.00 50.29           O  
ATOM    643  CG  GLU A  39      -2.079 -15.229 -46.856  1.00 50.29           C  
ATOM    644  HG2 GLU A  39      -1.732 -14.240 -47.155  1.00 50.29           H  
ATOM    645  HG3 GLU A  39      -1.626 -15.951 -47.535  1.00 50.29           H  
ATOM    646  CD  GLU A  39      -3.612 -15.294 -47.015  1.00 50.29           C  
ATOM    647  OE1 GLU A  39      -4.079 -15.037 -48.151  1.00 50.29           O  
ATOM    648  OE2 GLU A  39      -4.321 -15.618 -46.033  1.00 50.29           O  
ATOM    649  N   VAL A  40       0.292 -16.487 -43.078  1.00 48.77           N  
ATOM    650  H   VAL A  40      -0.103 -17.319 -43.494  1.00 48.77           H  
ATOM    651  CA  VAL A  40       0.462 -16.471 -41.617  1.00 48.77           C  
ATOM    652  HA  VAL A  40       0.159 -15.483 -41.270  1.00 48.77           H  
ATOM    653  C   VAL A  40       1.914 -16.652 -41.176  1.00 48.77           C  
ATOM    654  CB  VAL A  40      -0.490 -17.471 -40.924  1.00 48.77           C  
ATOM    655  HB  VAL A  40      -0.306 -18.478 -41.299  1.00 48.77           H  
ATOM    656  O   VAL A  40       2.298 -16.068 -40.167  1.00 48.77           O  
ATOM    657  CG1 VAL A  40      -0.320 -17.507 -39.401  1.00 48.77           C  
ATOM    658 HG11 VAL A  40       0.657 -17.919 -39.149  1.00 48.77           H  
ATOM    659 HG12 VAL A  40      -0.408 -16.502 -38.987  1.00 48.77           H  
ATOM    660 HG13 VAL A  40      -1.077 -18.152 -38.955  1.00 48.77           H  
ATOM    661  CG2 VAL A  40      -1.948 -17.072 -41.196  1.00 48.77           C  
ATOM    662 HG21 VAL A  40      -2.622 -17.743 -40.663  1.00 48.77           H  
ATOM    663 HG22 VAL A  40      -2.125 -16.050 -40.861  1.00 48.77           H  
ATOM    664 HG23 VAL A  40      -2.171 -17.139 -42.261  1.00 48.77           H  
ATOM    665  N   LEU A  41       2.761 -17.383 -41.908  1.00 44.43           N  
ATOM    666  H   LEU A  41       2.441 -17.790 -42.774  1.00 44.43           H  
ATOM    667  CA  LEU A  41       4.175 -17.537 -41.535  1.00 44.43           C  
ATOM    668  HA  LEU A  41       4.190 -17.834 -40.487  1.00 44.43           H  
ATOM    669  C   LEU A  41       4.922 -16.184 -41.603  1.00 44.43           C  
ATOM    670  CB  LEU A  41       4.832 -18.676 -42.348  1.00 44.43           C  
ATOM    671  HB2 LEU A  41       4.109 -19.482 -42.477  1.00 44.43           H  
ATOM    672  HB3 LEU A  41       5.099 -18.306 -43.338  1.00 44.43           H  
ATOM    673  O   LEU A  41       5.589 -15.849 -40.626  1.00 44.43           O  
ATOM    674  CG  LEU A  41       6.081 -19.293 -41.701  1.00 44.43           C  
ATOM    675  HG  LEU A  41       6.690 -18.511 -41.250  1.00 44.43           H  
ATOM    676  CD1 LEU A  41       5.682 -20.328 -40.644  1.00 44.43           C  
ATOM    677 HD11 LEU A  41       5.014 -19.873 -39.913  1.00 44.43           H  
ATOM    678 HD12 LEU A  41       5.180 -21.177 -41.108  1.00 44.43           H  
ATOM    679 HD13 LEU A  41       6.576 -20.677 -40.127  1.00 44.43           H  
ATOM    680  CD2 LEU A  41       6.922 -20.015 -42.754  1.00 44.43           C  
ATOM    681 HD21 LEU A  41       6.329 -20.783 -43.252  1.00 44.43           H  
ATOM    682 HD22 LEU A  41       7.273 -19.294 -43.493  1.00 44.43           H  
ATOM    683 HD23 LEU A  41       7.791 -20.469 -42.278  1.00 44.43           H  
ATOM    684  N   PRO A  42       4.744 -15.326 -42.633  1.00 41.07           N  
ATOM    685  CA  PRO A  42       5.255 -13.952 -42.598  1.00 41.07           C  
ATOM    686  HA  PRO A  42       6.317 -13.983 -42.351  1.00 41.07           H  
ATOM    687  C   PRO A  42       4.547 -13.047 -41.578  1.00 41.07           C  
ATOM    688  CB  PRO A  42       5.098 -13.402 -44.020  1.00 41.07           C  
ATOM    689  HB2 PRO A  42       5.949 -12.786 -44.310  1.00 41.07           H  
ATOM    690  HB3 PRO A  42       4.172 -12.833 -44.104  1.00 41.07           H  
ATOM    691  O   PRO A  42       5.108 -12.040 -41.174  1.00 41.07           O  
ATOM    692  CG  PRO A  42       4.992 -14.657 -44.880  1.00 41.07           C  
ATOM    693  HG2 PRO A  42       4.467 -14.457 -45.815  1.00 41.07           H  
ATOM    694  HG3 PRO A  42       5.985 -15.062 -45.073  1.00 41.07           H  
ATOM    695  CD  PRO A  42       4.216 -15.597 -43.962  1.00 41.07           C  
ATOM    696  HD2 PRO A  42       3.156 -15.345 -43.991  1.00 41.07           H  
ATOM    697  HD3 PRO A  42       4.360 -16.628 -44.284  1.00 41.07           H  
ATOM    698  N   ILE A  43       3.341 -13.372 -41.109  1.00 41.17           N  
ATOM    699  H   ILE A  43       2.871 -14.184 -41.483  1.00 41.17           H  
ATOM    700  CA  ILE A  43       2.685 -12.602 -40.034  1.00 41.17           C  
ATOM    701  HA  ILE A  43       2.912 -11.545 -40.169  1.00 41.17           H  
ATOM    702  C   ILE A  43       3.250 -12.971 -38.651  1.00 41.17           C  
ATOM    703  CB  ILE A  43       1.153 -12.757 -40.153  1.00 41.17           C  
ATOM    704  HB  ILE A  43       0.928 -13.808 -40.334  1.00 41.17           H  
ATOM    705  O   ILE A  43       3.418 -12.094 -37.806  1.00 41.17           O  
ATOM    706  CG1 ILE A  43       0.656 -11.922 -41.357  1.00 41.17           C  
ATOM    707 HG12 ILE A  43       1.276 -12.136 -42.227  1.00 41.17           H  
ATOM    708 HG13 ILE A  43       0.772 -10.861 -41.134  1.00 41.17           H  
ATOM    709  CG2 ILE A  43       0.412 -12.352 -38.869  1.00 41.17           C  
ATOM    710 HG21 ILE A  43       0.673 -11.326 -38.611  1.00 41.17           H  
ATOM    711 HG22 ILE A  43      -0.667 -12.438 -39.001  1.00 41.17           H  
ATOM    712 HG23 ILE A  43       0.695 -13.009 -38.046  1.00 41.17           H  
ATOM    713  CD1 ILE A  43      -0.804 -12.186 -41.748  1.00 41.17           C  
ATOM    714 HD11 ILE A  43      -1.012 -11.702 -42.703  1.00 41.17           H  
ATOM    715 HD12 ILE A  43      -1.481 -11.776 -40.999  1.00 41.17           H  
ATOM    716 HD13 ILE A  43      -0.981 -13.257 -41.850  1.00 41.17           H  
ATOM    717  N   LEU A  44       3.575 -14.247 -38.424  1.00 43.31           N  
ATOM    718  H   LEU A  44       3.364 -14.920 -39.147  1.00 43.31           H  
ATOM    719  CA  LEU A  44       4.178 -14.740 -37.181  1.00 43.31           C  
ATOM    720  HA  LEU A  44       3.719 -14.232 -36.333  1.00 43.31           H  
ATOM    721  C   LEU A  44       5.681 -14.438 -37.090  1.00 43.31           C  
ATOM    722  CB  LEU A  44       3.926 -16.256 -37.063  1.00 43.31           C  
ATOM    723  HB2 LEU A  44       4.258 -16.731 -37.986  1.00 43.31           H  
ATOM    724  HB3 LEU A  44       4.543 -16.646 -36.253  1.00 43.31           H  
ATOM    725  O   LEU A  44       6.172 -14.161 -36.002  1.00 43.31           O  
ATOM    726  CG  LEU A  44       2.464 -16.656 -36.791  1.00 43.31           C  
ATOM    727  HG  LEU A  44       1.816 -16.230 -37.556  1.00 43.31           H  
ATOM    728  CD1 LEU A  44       2.341 -18.181 -36.843  1.00 43.31           C  
ATOM    729 HD11 LEU A  44       2.965 -18.630 -36.070  1.00 43.31           H  
ATOM    730 HD12 LEU A  44       1.303 -18.472 -36.684  1.00 43.31           H  
ATOM    731 HD13 LEU A  44       2.664 -18.540 -37.820  1.00 43.31           H  
ATOM    732  CD2 LEU A  44       1.970 -16.189 -35.420  1.00 43.31           C  
ATOM    733 HD21 LEU A  44       0.962 -16.563 -35.242  1.00 43.31           H  
ATOM    734 HD22 LEU A  44       1.946 -15.100 -35.382  1.00 43.31           H  
ATOM    735 HD23 LEU A  44       2.635 -16.558 -34.639  1.00 43.31           H  
ATOM    736  N   PHE A  45       6.402 -14.471 -38.215  1.00 43.40           N  
ATOM    737  H   PHE A  45       5.934 -14.780 -39.055  1.00 43.40           H  
ATOM    738  CA  PHE A  45       7.870 -14.395 -38.255  1.00 43.40           C  
ATOM    739  HA  PHE A  45       8.251 -14.231 -37.247  1.00 43.40           H  
ATOM    740  C   PHE A  45       8.421 -13.233 -39.110  1.00 43.40           C  
ATOM    741  CB  PHE A  45       8.409 -15.758 -38.730  1.00 43.40           C  
ATOM    742  HB2 PHE A  45       8.078 -15.935 -39.753  1.00 43.40           H  
ATOM    743  HB3 PHE A  45       9.497 -15.714 -38.755  1.00 43.40           H  
ATOM    744  O   PHE A  45       9.629 -13.023 -39.168  1.00 43.40           O  
ATOM    745  CG  PHE A  45       8.016 -16.947 -37.863  1.00 43.40           C  
ATOM    746  CD1 PHE A  45       8.699 -17.192 -36.657  1.00 43.40           C  
ATOM    747  HD1 PHE A  45       9.494 -16.532 -36.344  1.00 43.40           H  
ATOM    748  CD2 PHE A  45       6.976 -17.813 -38.254  1.00 43.40           C  
ATOM    749  HD2 PHE A  45       6.438 -17.626 -39.172  1.00 43.40           H  
ATOM    750  CE1 PHE A  45       8.346 -18.293 -35.855  1.00 43.40           C  
ATOM    751  HE1 PHE A  45       8.872 -18.471 -34.928  1.00 43.40           H  
ATOM    752  CE2 PHE A  45       6.620 -18.911 -37.451  1.00 43.40           C  
ATOM    753  HE2 PHE A  45       5.810 -19.563 -37.744  1.00 43.40           H  
ATOM    754  CZ  PHE A  45       7.308 -19.154 -36.251  1.00 43.40           C  
ATOM    755  HZ  PHE A  45       7.037 -19.992 -35.627  1.00 43.40           H  
ATOM    756  N   GLY A  46       7.581 -12.444 -39.788  1.00 37.78           N  
ATOM    757  H   GLY A  46       6.587 -12.603 -39.709  1.00 37.78           H  
ATOM    758  CA  GLY A  46       8.023 -11.464 -40.798  1.00 37.78           C  
ATOM    759  HA2 GLY A  46       8.728 -11.959 -41.466  1.00 37.78           H  
ATOM    760  HA3 GLY A  46       7.185 -11.129 -41.410  1.00 37.78           H  
ATOM    761  C   GLY A  46       8.707 -10.199 -40.286  1.00 37.78           C  
ATOM    762  O   GLY A  46       9.117  -9.385 -41.109  1.00 37.78           O  
ATOM    763  N   TYR A  47       8.926 -10.049 -38.976  1.00 39.18           N  
ATOM    764  H   TYR A  47       8.591 -10.762 -38.344  1.00 39.18           H  
ATOM    765  CA  TYR A  47       9.933  -9.097 -38.489  1.00 39.18           C  
ATOM    766  HA  TYR A  47       9.734  -8.129 -38.950  1.00 39.18           H  
ATOM    767  C   TYR A  47      11.361  -9.473 -38.939  1.00 39.18           C  
ATOM    768  CB  TYR A  47       9.820  -8.912 -36.965  1.00 39.18           C  
ATOM    769  HB2 TYR A  47       9.323  -9.770 -36.514  1.00 39.18           H  
ATOM    770  HB3 TYR A  47      10.822  -8.870 -36.537  1.00 39.18           H  
ATOM    771  O   TYR A  47      12.252  -8.633 -38.892  1.00 39.18           O  
ATOM    772  CG  TYR A  47       9.101  -7.630 -36.579  1.00 39.18           C  
ATOM    773  CD1 TYR A  47       9.788  -6.402 -36.658  1.00 39.18           C  
ATOM    774  HD1 TYR A  47      10.815  -6.382 -36.991  1.00 39.18           H  
ATOM    775  CD2 TYR A  47       7.752  -7.654 -36.172  1.00 39.18           C  
ATOM    776  HD2 TYR A  47       7.228  -8.596 -36.104  1.00 39.18           H  
ATOM    777  CE1 TYR A  47       9.138  -5.200 -36.315  1.00 39.18           C  
ATOM    778  HE1 TYR A  47       9.676  -4.265 -36.374  1.00 39.18           H  
ATOM    779  CE2 TYR A  47       7.093  -6.452 -35.842  1.00 39.18           C  
ATOM    780  HE2 TYR A  47       6.063  -6.461 -35.518  1.00 39.18           H  
ATOM    781  OH  TYR A  47       7.147  -4.069 -35.587  1.00 39.18           O  
ATOM    782  HH  TYR A  47       7.752  -3.324 -35.590  1.00 39.18           H  
ATOM    783  CZ  TYR A  47       7.787  -5.225 -35.908  1.00 39.18           C  
ATOM    784  N   HIS A  48      11.585 -10.694 -39.444  1.00 36.06           N  
ATOM    785  H   HIS A  48      10.850 -11.383 -39.380  1.00 36.06           H  
ATOM    786  CA  HIS A  48      12.868 -11.133 -40.005  1.00 36.06           C  
ATOM    787  HA  HIS A  48      13.668 -10.683 -39.417  1.00 36.06           H  
ATOM    788  C   HIS A  48      13.134 -10.702 -41.467  1.00 36.06           C  
ATOM    789  CB  HIS A  48      12.979 -12.660 -39.845  1.00 36.06           C  
ATOM    790  HB2 HIS A  48      13.936 -12.990 -40.248  1.00 36.06           H  
ATOM    791  HB3 HIS A  48      12.190 -13.138 -40.427  1.00 36.06           H  
ATOM    792  O   HIS A  48      14.211 -10.984 -41.981  1.00 36.06           O  
ATOM    793  CG  HIS A  48      12.895 -13.136 -38.412  1.00 36.06           C  
ATOM    794  CD2 HIS A  48      12.132 -14.168 -37.937  1.00 36.06           C  
ATOM    795  HD2 HIS A  48      11.485 -14.796 -38.532  1.00 36.06           H  
ATOM    796  ND1 HIS A  48      13.583 -12.622 -37.336  1.00 36.06           N  
ATOM    797  HD1 HIS A  48      14.240 -11.856 -37.361  1.00 36.06           H  
ATOM    798  CE1 HIS A  48      13.229 -13.318 -36.242  1.00 36.06           C  
ATOM    799  HE1 HIS A  48      13.604 -13.138 -35.245  1.00 36.06           H  
ATOM    800  NE2 HIS A  48      12.338 -14.270 -36.557  1.00 36.06           N  
ATOM    801  N   MET A  49      12.199 -10.035 -42.160  1.00 29.64           N  
ATOM    802  H   MET A  49      11.345  -9.779 -41.685  1.00 29.64           H  
ATOM    803  CA  MET A  49      12.306  -9.718 -43.604  1.00 29.64           C  
ATOM    804  HA  MET A  49      13.173 -10.236 -44.014  1.00 29.64           H  
ATOM    805  C   MET A  49      12.575  -8.227 -43.892  1.00 29.64           C  
ATOM    806  CB  MET A  49      11.080 -10.273 -44.353  1.00 29.64           C  
ATOM    807  HB2 MET A  49      10.178  -9.950 -43.834  1.00 29.64           H  
ATOM    808  HB3 MET A  49      11.043  -9.878 -45.369  1.00 29.64           H  
ATOM    809  O   MET A  49      12.141  -7.691 -44.909  1.00 29.64           O  
ATOM    810  CG  MET A  49      11.093 -11.807 -44.438  1.00 29.64           C  
ATOM    811  HG2 MET A  49      10.061 -12.153 -44.493  1.00 29.64           H  
ATOM    812  HG3 MET A  49      11.521 -12.214 -43.522  1.00 29.64           H  
ATOM    813  SD  MET A  49      11.985 -12.511 -45.857  1.00 29.64           S  
ATOM    814  CE  MET A  49      10.762 -12.234 -47.169  1.00 29.64           C  
ATOM    815  HE1 MET A  49      10.596 -11.164 -47.296  1.00 29.64           H  
ATOM    816  HE2 MET A  49       9.823 -12.723 -46.910  1.00 29.64           H  
ATOM    817  HE3 MET A  49      11.138 -12.645 -48.106  1.00 29.64           H  
ATOM    818  N   GLN A  50      13.295  -7.536 -43.002  1.00 35.42           N  
ATOM    819  H   GLN A  50      13.642  -8.017 -42.185  1.00 35.42           H  
ATOM    820  CA  GLN A  50      13.500  -6.082 -43.089  1.00 35.42           C  
ATOM    821  HA  GLN A  50      12.556  -5.659 -43.434  1.00 35.42           H  
ATOM    822  C   GLN A  50      14.548  -5.631 -44.137  1.00 35.42           C  
ATOM    823  CB  GLN A  50      13.753  -5.528 -41.670  1.00 35.42           C  
ATOM    824  HB2 GLN A  50      14.819  -5.551 -41.446  1.00 35.42           H  
ATOM    825  HB3 GLN A  50      13.239  -6.165 -40.949  1.00 35.42           H  
ATOM    826  O   GLN A  50      14.765  -4.436 -44.281  1.00 35.42           O  
ATOM    827  CG  GLN A  50      13.207  -4.099 -41.494  1.00 35.42           C  
ATOM    828  HG2 GLN A  50      13.795  -3.415 -42.105  1.00 35.42           H  
ATOM    829  HG3 GLN A  50      12.176  -4.062 -41.845  1.00 35.42           H  
ATOM    830  CD  GLN A  50      13.226  -3.593 -40.052  1.00 35.42           C  
ATOM    831  NE2 GLN A  50      12.886  -2.343 -39.832  1.00 35.42           N  
ATOM    832 HE21 GLN A  50      13.024  -2.023 -38.884  1.00 35.42           H  
ATOM    833 HE22 GLN A  50      12.776  -1.711 -40.612  1.00 35.42           H  
ATOM    834  OE1 GLN A  50      13.504  -4.291 -39.093  1.00 35.42           O  
ATOM    835  N   HIS A  51      15.169  -6.558 -44.883  1.00 33.77           N  
ATOM    836  H   HIS A  51      14.950  -7.528 -44.707  1.00 33.77           H  
ATOM    837  CA  HIS A  51      16.217  -6.253 -45.879  1.00 33.77           C  
ATOM    838  HA  HIS A  51      16.235  -5.175 -46.044  1.00 33.77           H  
ATOM    839  C   HIS A  51      15.997  -6.835 -47.291  1.00 33.77           C  
ATOM    840  CB  HIS A  51      17.593  -6.649 -45.308  1.00 33.77           C  
ATOM    841  HB2 HIS A  51      17.537  -7.642 -44.862  1.00 33.77           H  
ATOM    842  HB3 HIS A  51      18.329  -6.689 -46.110  1.00 33.77           H  
ATOM    843  O   HIS A  51      16.877  -6.705 -48.134  1.00 33.77           O  
ATOM    844  CG  HIS A  51      18.113  -5.660 -44.299  1.00 33.77           C  
ATOM    845  CD2 HIS A  51      18.496  -5.918 -43.011  1.00 33.77           C  
ATOM    846  HD2 HIS A  51      18.479  -6.881 -42.523  1.00 33.77           H  
ATOM    847  ND1 HIS A  51      18.310  -4.315 -44.519  1.00 33.77           N  
ATOM    848  HD1 HIS A  51      18.091  -3.806 -45.363  1.00 33.77           H  
ATOM    849  CE1 HIS A  51      18.790  -3.775 -43.388  1.00 33.77           C  
ATOM    850  HE1 HIS A  51      19.028  -2.730 -43.253  1.00 33.77           H  
ATOM    851  NE2 HIS A  51      18.918  -4.715 -42.437  1.00 33.77           N  
ATOM    852  N   SER A  52      14.857  -7.474 -47.585  1.00 33.67           N  
ATOM    853  H   SER A  52      14.152  -7.583 -46.869  1.00 33.67           H  
ATOM    854  CA  SER A  52      14.622  -8.130 -48.891  1.00 33.67           C  
ATOM    855  HA  SER A  52      15.468  -7.930 -49.549  1.00 33.67           H  
ATOM    856  C   SER A  52      13.405  -7.626 -49.676  1.00 33.67           C  
ATOM    857  CB  SER A  52      14.578  -9.651 -48.713  1.00 33.67           C  
ATOM    858  HB2 SER A  52      15.546  -9.988 -48.342  1.00 33.67           H  
ATOM    859  HB3 SER A  52      14.390 -10.131 -49.674  1.00 33.67           H  
ATOM    860  O   SER A  52      13.124  -8.151 -50.753  1.00 33.67           O  
ATOM    861  OG  SER A  52      13.572 -10.022 -47.785  1.00 33.67           O  
ATOM    862  HG  SER A  52      13.621 -10.970 -47.643  1.00 33.67           H  
ATOM    863  N   LEU A  53      12.676  -6.621 -49.173  1.00 30.02           N  
ATOM    864  H   LEU A  53      12.972  -6.198 -48.305  1.00 30.02           H  
ATOM    865  CA  LEU A  53      11.434  -6.141 -49.801  1.00 30.02           C  
ATOM    866  HA  LEU A  53      11.151  -6.848 -50.581  1.00 30.02           H  
ATOM    867  C   LEU A  53      11.555  -4.825 -50.584  1.00 30.02           C  
ATOM    868  CB  LEU A  53      10.294  -6.134 -48.766  1.00 30.02           C  
ATOM    869  HB2 LEU A  53      10.651  -5.655 -47.854  1.00 30.02           H  
ATOM    870  HB3 LEU A  53       9.468  -5.537 -49.152  1.00 30.02           H  
ATOM    871  O   LEU A  53      10.684  -4.569 -51.413  1.00 30.02           O  
ATOM    872  CG  LEU A  53       9.766  -7.547 -48.444  1.00 30.02           C  
ATOM    873  HG  LEU A  53      10.593  -8.193 -48.149  1.00 30.02           H  
ATOM    874  CD1 LEU A  53       8.779  -7.478 -47.278  1.00 30.02           C  
ATOM    875 HD11 LEU A  53       7.938  -6.837 -47.541  1.00 30.02           H  
ATOM    876 HD12 LEU A  53       8.423  -8.479 -47.034  1.00 30.02           H  
ATOM    877 HD13 LEU A  53       9.289  -7.068 -46.406  1.00 30.02           H  
ATOM    878  CD2 LEU A  53       9.029  -8.190 -49.627  1.00 30.02           C  
ATOM    879 HD21 LEU A  53       8.254  -7.517 -49.994  1.00 30.02           H  
ATOM    880 HD22 LEU A  53       9.728  -8.402 -50.436  1.00 30.02           H  
ATOM    881 HD23 LEU A  53       8.580  -9.134 -49.318  1.00 30.02           H  
ATOM    882  N   ASP A  54      12.642  -4.064 -50.434  1.00 37.92           N  
ATOM    883  H   ASP A  54      13.295  -4.256 -49.688  1.00 37.92           H  
ATOM    884  CA  ASP A  54      12.879  -2.857 -51.250  1.00 37.92           C  
ATOM    885  HA  ASP A  54      11.981  -2.239 -51.230  1.00 37.92           H  
ATOM    886  C   ASP A  54      13.145  -3.185 -52.734  1.00 37.92           C  
ATOM    887  CB  ASP A  54      14.027  -2.023 -50.651  1.00 37.92           C  
ATOM    888  HB2 ASP A  54      14.258  -1.205 -51.333  1.00 37.92           H  
ATOM    889  HB3 ASP A  54      14.914  -2.651 -50.568  1.00 37.92           H  
ATOM    890  O   ASP A  54      12.966  -2.339 -53.602  1.00 37.92           O  
ATOM    891  CG  ASP A  54      13.691  -1.416 -49.281  1.00 37.92           C  
ATOM    892  OD1 ASP A  54      12.486  -1.272 -48.971  1.00 37.92           O  
ATOM    893  OD2 ASP A  54      14.651  -1.177 -48.517  1.00 37.92           O  
ATOM    894  N   GLN A  55      13.499  -4.436 -53.059  1.00 38.99           N  
ATOM    895  H   GLN A  55      13.627  -5.097 -52.306  1.00 38.99           H  
ATOM    896  CA  GLN A  55      13.707  -4.892 -54.443  1.00 38.99           C  
ATOM    897  HA  GLN A  55      13.984  -4.025 -55.042  1.00 38.99           H  
ATOM    898  C   GLN A  55      12.447  -5.447 -55.136  1.00 38.99           C  
ATOM    899  CB  GLN A  55      14.892  -5.871 -54.507  1.00 38.99           C  
ATOM    900  HB2 GLN A  55      14.930  -6.321 -55.499  1.00 38.99           H  
ATOM    901  HB3 GLN A  55      14.761  -6.666 -53.772  1.00 38.99           H  
ATOM    902  O   GLN A  55      12.537  -5.910 -56.272  1.00 38.99           O  
ATOM    903  CG  GLN A  55      16.225  -5.142 -54.272  1.00 38.99           C  
ATOM    904  HG2 GLN A  55      16.280  -4.797 -53.240  1.00 38.99           H  
ATOM    905  HG3 GLN A  55      16.270  -4.270 -54.924  1.00 38.99           H  
ATOM    906  CD  GLN A  55      17.445  -6.010 -54.563  1.00 38.99           C  
ATOM    907  NE2 GLN A  55      18.612  -5.417 -54.681  1.00 38.99           N  
ATOM    908 HE21 GLN A  55      19.398  -6.016 -54.889  1.00 38.99           H  
ATOM    909 HE22 GLN A  55      18.690  -4.413 -54.597  1.00 38.99           H  
ATOM    910  OE1 GLN A  55      17.390  -7.223 -54.685  1.00 38.99           O  
ATOM    911  N   PHE A  56      11.265  -5.400 -54.507  1.00 34.52           N  
ATOM    912  H   PHE A  56      11.219  -4.969 -53.595  1.00 34.52           H  
ATOM    913  CA  PHE A  56      10.019  -5.868 -55.132  1.00 34.52           C  
ATOM    914  HA  PHE A  56      10.216  -6.089 -56.181  1.00 34.52           H  
ATOM    915  C   PHE A  56       8.930  -4.787 -55.152  1.00 34.52           C  
ATOM    916  CB  PHE A  56       9.576  -7.203 -54.511  1.00 34.52           C  
ATOM    917  HB2 PHE A  56       8.537  -7.388 -54.784  1.00 34.52           H  
ATOM    918  HB3 PHE A  56       9.624  -7.135 -53.424  1.00 34.52           H  
ATOM    919  O   PHE A  56       8.112  -4.661 -54.239  1.00 34.52           O  
ATOM    920  CG  PHE A  56      10.404  -8.381 -55.001  1.00 34.52           C  
ATOM    921  CD1 PHE A  56      10.146  -8.944 -56.268  1.00 34.52           C  
ATOM    922  HD1 PHE A  56       9.351  -8.547 -56.881  1.00 34.52           H  
ATOM    923  CD2 PHE A  56      11.471  -8.878 -54.227  1.00 34.52           C  
ATOM    924  HD2 PHE A  56      11.701  -8.432 -53.270  1.00 34.52           H  
ATOM    925  CE1 PHE A  56      10.947  -9.992 -56.758  1.00 34.52           C  
ATOM    926  HE1 PHE A  56      10.765 -10.397 -57.742  1.00 34.52           H  
ATOM    927  CE2 PHE A  56      12.272  -9.926 -54.717  1.00 34.52           C  
ATOM    928  HE2 PHE A  56      13.109 -10.276 -54.133  1.00 34.52           H  
ATOM    929  CZ  PHE A  56      12.012 -10.482 -55.982  1.00 34.52           C  
ATOM    930  HZ  PHE A  56      12.649 -11.264 -56.368  1.00 34.52           H  
ATOM    931  N   SER A  57       8.847  -4.083 -56.287  1.00 40.47           N  
ATOM    932  H   SER A  57       9.547  -4.260 -56.993  1.00 40.47           H  
ATOM    933  CA  SER A  57       7.887  -3.006 -56.603  1.00 40.47           C  
ATOM    934  HA  SER A  57       8.020  -2.212 -55.868  1.00 40.47           H  
ATOM    935  C   SER A  57       6.396  -3.396 -56.565  1.00 40.47           C  
ATOM    936  CB  SER A  57       8.236  -2.422 -57.978  1.00 40.47           C  
ATOM    937  HB2 SER A  57       7.522  -1.642 -58.241  1.00 40.47           H  
ATOM    938  HB3 SER A  57       9.231  -1.978 -57.936  1.00 40.47           H  
ATOM    939  O   SER A  57       5.521  -2.559 -56.767  1.00 40.47           O  
ATOM    940  OG  SER A  57       8.223  -3.441 -58.966  1.00 40.47           O  
ATOM    941  HG  SER A  57       8.480  -3.036 -59.798  1.00 40.47           H  
ATOM    942  N   TRP A  58       6.062  -4.648 -56.240  1.00 39.30           N  
ATOM    943  H   TRP A  58       6.821  -5.275 -56.014  1.00 39.30           H  
ATOM    944  CA  TRP A  58       4.682  -5.122 -56.070  1.00 39.30           C  
ATOM    945  HA  TRP A  58       4.072  -4.612 -56.816  1.00 39.30           H  
ATOM    946  C   TRP A  58       4.041  -4.756 -54.713  1.00 39.30           C  
ATOM    947  CB  TRP A  58       4.621  -6.627 -56.380  1.00 39.30           C  
ATOM    948  HB2 TRP A  58       4.152  -7.153 -55.549  1.00 39.30           H  
ATOM    949  HB3 TRP A  58       5.627  -7.034 -56.482  1.00 39.30           H  
ATOM    950  O   TRP A  58       2.873  -5.072 -54.465  1.00 39.30           O  
ATOM    951  CG  TRP A  58       3.857  -6.939 -57.628  1.00 39.30           C  
ATOM    952  CD1 TRP A  58       4.273  -6.678 -58.888  1.00 39.30           C  
ATOM    953  HD1 TRP A  58       5.219  -6.222 -59.142  1.00 39.30           H  
ATOM    954  CD2 TRP A  58       2.509  -7.485 -57.756  1.00 39.30           C  
ATOM    955  CE2 TRP A  58       2.173  -7.536 -59.142  1.00 39.30           C  
ATOM    956  CE3 TRP A  58       1.526  -7.913 -56.837  1.00 39.30           C  
ATOM    957  HE3 TRP A  58       1.747  -7.854 -55.781  1.00 39.30           H  
ATOM    958  NE1 TRP A  58       3.286  -7.036 -59.786  1.00 39.30           N  
ATOM    959  HE1 TRP A  58       3.367  -6.877 -60.780  1.00 39.30           H  
ATOM    960  CH2 TRP A  58      -0.027  -8.424 -58.653  1.00 39.30           C  
ATOM    961  HH2 TRP A  58      -0.996  -8.763 -58.989  1.00 39.30           H  
ATOM    962  CZ2 TRP A  58       0.928  -7.999 -59.594  1.00 39.30           C  
ATOM    963  HZ2 TRP A  58       0.707  -8.006 -60.651  1.00 39.30           H  
ATOM    964  CZ3 TRP A  58       0.272  -8.380 -57.278  1.00 39.30           C  
ATOM    965  HZ3 TRP A  58      -0.471  -8.684 -56.556  1.00 39.30           H  
ATOM    966  N   CYS A  59       4.771  -4.077 -53.820  1.00 37.71           N  
ATOM    967  H   CYS A  59       5.736  -3.885 -54.050  1.00 37.71           H  
ATOM    968  CA  CYS A  59       4.311  -3.761 -52.464  1.00 37.71           C  
ATOM    969  HA  CYS A  59       3.960  -4.688 -52.011  1.00 37.71           H  
ATOM    970  C   CYS A  59       3.114  -2.791 -52.379  1.00 37.71           C  
ATOM    971  CB  CYS A  59       5.510  -3.272 -51.638  1.00 37.71           C  
ATOM    972  HB2 CYS A  59       6.149  -2.620 -52.234  1.00 37.71           H  
ATOM    973  HB3 CYS A  59       5.161  -2.717 -50.767  1.00 37.71           H  
ATOM    974  O   CYS A  59       2.367  -2.857 -51.398  1.00 37.71           O  
ATOM    975  SG  CYS A  59       6.446  -4.719 -51.064  1.00 37.71           S  
ATOM    976  HG  CYS A  59       7.641  -4.351 -51.535  1.00 37.71           H  
ATOM    977  N   CYS A  60       2.849  -1.950 -53.387  1.00 39.87           N  
ATOM    978  H   CYS A  60       3.507  -1.871 -54.150  1.00 39.87           H  
ATOM    979  CA  CYS A  60       1.696  -1.035 -53.361  1.00 39.87           C  
ATOM    980  HA  CYS A  60       1.744  -0.452 -52.442  1.00 39.87           H  
ATOM    981  C   CYS A  60       0.351  -1.785 -53.318  1.00 39.87           C  
ATOM    982  CB  CYS A  60       1.800  -0.041 -54.527  1.00 39.87           C  
ATOM    983  HB2 CYS A  60       0.905   0.579 -54.571  1.00 39.87           H  
ATOM    984  HB3 CYS A  60       1.927  -0.559 -55.478  1.00 39.87           H  
ATOM    985  O   CYS A  60      -0.516  -1.451 -52.510  1.00 39.87           O  
ATOM    986  SG  CYS A  60       3.233   1.024 -54.201  1.00 39.87           S  
ATOM    987  HG  CYS A  60       3.116   1.854 -55.242  1.00 39.87           H  
ATOM    988  N   ALA A  61       0.212  -2.888 -54.063  1.00 44.95           N  
ATOM    989  H   ALA A  61       0.968  -3.151 -54.678  1.00 44.95           H  
ATOM    990  CA  ALA A  61      -0.979  -3.743 -54.011  1.00 44.95           C  
ATOM    991  HA  ALA A  61      -1.862  -3.108 -54.086  1.00 44.95           H  
ATOM    992  C   ALA A  61      -1.101  -4.546 -52.694  1.00 44.95           C  
ATOM    993  CB  ALA A  61      -0.947  -4.669 -55.234  1.00 44.95           C  
ATOM    994  HB1 ALA A  61      -1.843  -5.288 -55.250  1.00 44.95           H  
ATOM    995  HB2 ALA A  61      -0.916  -4.073 -56.146  1.00 44.95           H  
ATOM    996  HB3 ALA A  61      -0.066  -5.310 -55.198  1.00 44.95           H  
ATOM    997  O   ALA A  61      -2.192  -4.989 -52.323  1.00 44.95           O  
ATOM    998  N   ALA A  62       0.003  -4.745 -51.964  1.00 40.65           N  
ATOM    999  H   ALA A  62       0.869  -4.338 -52.289  1.00 40.65           H  
ATOM   1000  CA  ALA A  62       0.029  -5.546 -50.740  1.00 40.65           C  
ATOM   1001  HA  ALA A  62      -0.625  -6.406 -50.885  1.00 40.65           H  
ATOM   1002  C   ALA A  62      -0.492  -4.794 -49.501  1.00 40.65           C  
ATOM   1003  CB  ALA A  62       1.448  -6.086 -50.533  1.00 40.65           C  
ATOM   1004  HB1 ALA A  62       1.781  -6.616 -51.426  1.00 40.65           H  
ATOM   1005  HB2 ALA A  62       1.460  -6.772 -49.687  1.00 40.65           H  
ATOM   1006  HB3 ALA A  62       2.138  -5.267 -50.329  1.00 40.65           H  
ATOM   1007  O   ALA A  62      -1.028  -5.443 -48.596  1.00 40.65           O  
ATOM   1008  N   LYS A  63      -0.419  -3.450 -49.470  1.00 38.86           N  
ATOM   1009  H   LYS A  63       0.033  -2.990 -50.247  1.00 38.86           H  
ATOM   1010  CA  LYS A  63      -0.942  -2.618 -48.360  1.00 38.86           C  
ATOM   1011  HA  LYS A  63      -0.413  -2.882 -47.444  1.00 38.86           H  
ATOM   1012  C   LYS A  63      -2.428  -2.884 -48.058  1.00 38.86           C  
ATOM   1013  CB  LYS A  63      -0.709  -1.114 -48.644  1.00 38.86           C  
ATOM   1014  HB2 LYS A  63      -1.383  -0.538 -48.010  1.00 38.86           H  
ATOM   1015  HB3 LYS A  63      -0.971  -0.900 -49.680  1.00 38.86           H  
ATOM   1016  O   LYS A  63      -2.820  -2.805 -46.900  1.00 38.86           O  
ATOM   1017  CG  LYS A  63       0.727  -0.618 -48.361  1.00 38.86           C  
ATOM   1018  HG2 LYS A  63       1.428  -1.173 -48.984  1.00 38.86           H  
ATOM   1019  HG3 LYS A  63       0.967  -0.799 -47.313  1.00 38.86           H  
ATOM   1020  CD  LYS A  63       0.870   0.892 -48.660  1.00 38.86           C  
ATOM   1021  HD2 LYS A  63       0.647   1.050 -49.715  1.00 38.86           H  
ATOM   1022  HD3 LYS A  63       0.138   1.447 -48.072  1.00 38.86           H  
ATOM   1023  CE  LYS A  63       2.279   1.446 -48.360  1.00 38.86           C  
ATOM   1024  HE2 LYS A  63       2.458   1.399 -47.286  1.00 38.86           H  
ATOM   1025  HE3 LYS A  63       3.010   0.802 -48.851  1.00 38.86           H  
ATOM   1026  NZ  LYS A  63       2.463   2.848 -48.849  1.00 38.86           N  
ATOM   1027  HZ1 LYS A  63       3.396   3.191 -48.670  1.00 38.86           H  
ATOM   1028  HZ2 LYS A  63       2.340   2.908 -49.850  1.00 38.86           H  
ATOM   1029  HZ3 LYS A  63       1.811   3.496 -48.432  1.00 38.86           H  
ATOM   1030  N   ALA A  64      -3.229  -3.258 -49.061  1.00 43.08           N  
ATOM   1031  H   ALA A  64      -2.847  -3.255 -49.996  1.00 43.08           H  
ATOM   1032  CA  ALA A  64      -4.647  -3.596 -48.889  1.00 43.08           C  
ATOM   1033  HA  ALA A  64      -5.073  -2.941 -48.129  1.00 43.08           H  
ATOM   1034  C   ALA A  64      -4.908  -5.048 -48.427  1.00 43.08           C  
ATOM   1035  CB  ALA A  64      -5.360  -3.299 -50.214  1.00 43.08           C  
ATOM   1036  HB1 ALA A  64      -5.222  -2.253 -50.485  1.00 43.08           H  
ATOM   1037  HB2 ALA A  64      -4.962  -3.930 -51.009  1.00 43.08           H  
ATOM   1038  HB3 ALA A  64      -6.428  -3.491 -50.106  1.00 43.08           H  
ATOM   1039  O   ALA A  64      -5.954  -5.327 -47.843  1.00 43.08           O  
ATOM   1040  N   ARG A  65      -3.986  -5.991 -48.684  1.00 40.26           N  
ATOM   1041  H   ARG A  65      -3.120  -5.692 -49.110  1.00 40.26           H  
ATOM   1042  CA  ARG A  65      -4.144  -7.414 -48.305  1.00 40.26           C  
ATOM   1043  HA  ARG A  65      -5.206  -7.640 -48.214  1.00 40.26           H  
ATOM   1044  C   ARG A  65      -3.572  -7.748 -46.934  1.00 40.26           C  
ATOM   1045  CB  ARG A  65      -3.536  -8.336 -49.371  1.00 40.26           C  
ATOM   1046  HB2 ARG A  65      -3.331  -9.307 -48.919  1.00 40.26           H  
ATOM   1047  HB3 ARG A  65      -2.595  -7.923 -49.735  1.00 40.26           H  
ATOM   1048  O   ARG A  65      -4.112  -8.612 -46.245  1.00 40.26           O  
ATOM   1049  CG  ARG A  65      -4.511  -8.553 -50.532  1.00 40.26           C  
ATOM   1050  HG2 ARG A  65      -5.464  -8.907 -50.138  1.00 40.26           H  
ATOM   1051  HG3 ARG A  65      -4.670  -7.612 -51.060  1.00 40.26           H  
ATOM   1052  CD  ARG A  65      -3.953  -9.600 -51.498  1.00 40.26           C  
ATOM   1053  HD2 ARG A  65      -3.038  -9.203 -51.939  1.00 40.26           H  
ATOM   1054  HD3 ARG A  65      -3.712 -10.506 -50.942  1.00 40.26           H  
ATOM   1055  NE  ARG A  65      -4.932  -9.923 -52.552  1.00 40.26           N  
ATOM   1056  HE  ARG A  65      -5.886  -9.640 -52.376  1.00 40.26           H  
ATOM   1057  NH1 ARG A  65      -3.473 -10.883 -54.042  1.00 40.26           N  
ATOM   1058 HH11 ARG A  65      -3.277 -11.278 -54.951  1.00 40.26           H  
ATOM   1059 HH12 ARG A  65      -2.722 -10.725 -53.386  1.00 40.26           H  
ATOM   1060  NH2 ARG A  65      -5.632 -10.688 -54.574  1.00 40.26           N  
ATOM   1061 HH21 ARG A  65      -5.422 -11.069 -55.485  1.00 40.26           H  
ATOM   1062 HH22 ARG A  65      -6.562 -10.348 -54.375  1.00 40.26           H  
ATOM   1063  CZ  ARG A  65      -4.675 -10.498 -53.711  1.00 40.26           C  
ATOM   1064  N   LEU A  66      -2.504  -7.073 -46.521  1.00 38.11           N  
ATOM   1065  H   LEU A  66      -2.106  -6.375 -47.134  1.00 38.11           H  
ATOM   1066  CA  LEU A  66      -1.973  -7.205 -45.171  1.00 38.11           C  
ATOM   1067  HA  LEU A  66      -1.932  -8.260 -44.898  1.00 38.11           H  
ATOM   1068  C   LEU A  66      -2.931  -6.512 -44.196  1.00 38.11           C  
ATOM   1069  CB  LEU A  66      -0.546  -6.626 -45.121  1.00 38.11           C  
ATOM   1070  HB2 LEU A  66      -0.578  -5.603 -45.496  1.00 38.11           H  
ATOM   1071  HB3 LEU A  66      -0.220  -6.588 -44.082  1.00 38.11           H  
ATOM   1072  O   LEU A  66      -2.895  -5.290 -44.055  1.00 38.11           O  
ATOM   1073  CG  LEU A  66       0.488  -7.427 -45.937  1.00 38.11           C  
ATOM   1074  HG  LEU A  66       0.138  -7.545 -46.962  1.00 38.11           H  
ATOM   1075  CD1 LEU A  66       1.813  -6.665 -45.972  1.00 38.11           C  
ATOM   1076 HD11 LEU A  66       2.217  -6.562 -44.965  1.00 38.11           H  
ATOM   1077 HD12 LEU A  66       1.657  -5.679 -46.409  1.00 38.11           H  
ATOM   1078 HD13 LEU A  66       2.529  -7.205 -46.592  1.00 38.11           H  
ATOM   1079  CD2 LEU A  66       0.751  -8.812 -45.339  1.00 38.11           C  
ATOM   1080 HD21 LEU A  66       1.057  -8.725 -44.296  1.00 38.11           H  
ATOM   1081 HD22 LEU A  66       1.543  -9.308 -45.900  1.00 38.11           H  
ATOM   1082 HD23 LEU A  66      -0.144  -9.431 -45.407  1.00 38.11           H  
ATOM   1083  N   ARG A  67      -3.781  -7.296 -43.506  1.00 33.49           N  
ATOM   1084  H   ARG A  67      -3.809  -8.275 -43.753  1.00 33.49           H  
ATOM   1085  CA  ARG A  67      -4.592  -6.798 -42.377  1.00 33.49           C  
ATOM   1086  HA  ARG A  67      -5.382  -6.168 -42.785  1.00 33.49           H  
ATOM   1087  C   ARG A  67      -3.699  -5.933 -41.478  1.00 33.49           C  
ATOM   1088  CB  ARG A  67      -5.194  -7.941 -41.543  1.00 33.49           C  
ATOM   1089  HB2 ARG A  67      -4.466  -8.746 -41.442  1.00 33.49           H  
ATOM   1090  HB3 ARG A  67      -5.407  -7.557 -40.545  1.00 33.49           H  
ATOM   1091  O   ARG A  67      -2.584  -6.362 -41.169  1.00 33.49           O  
ATOM   1092  CG  ARG A  67      -6.506  -8.487 -42.122  1.00 33.49           C  
ATOM   1093  HG2 ARG A  67      -6.313  -8.971 -43.079  1.00 33.49           H  
ATOM   1094  HG3 ARG A  67      -7.204  -7.664 -42.269  1.00 33.49           H  
ATOM   1095  CD  ARG A  67      -7.113  -9.496 -41.136  1.00 33.49           C  
ATOM   1096  HD2 ARG A  67      -6.437 -10.346 -41.045  1.00 33.49           H  
ATOM   1097  HD3 ARG A  67      -7.203  -9.016 -40.161  1.00 33.49           H  
ATOM   1098  NE  ARG A  67      -8.443  -9.964 -41.571  1.00 33.49           N  
ATOM   1099  HE  ARG A  67      -8.733  -9.693 -42.499  1.00 33.49           H  
ATOM   1100  NH1 ARG A  67      -8.993 -11.130 -39.667  1.00 33.49           N  
ATOM   1101 HH11 ARG A  67      -9.652 -11.684 -39.139  1.00 33.49           H  
ATOM   1102 HH12 ARG A  67      -8.092 -10.898 -39.273  1.00 33.49           H  
ATOM   1103  NH2 ARG A  67     -10.443 -11.032 -41.358  1.00 33.49           N  
ATOM   1104 HH21 ARG A  67     -10.713 -10.707 -42.275  1.00 33.49           H  
ATOM   1105 HH22 ARG A  67     -11.093 -11.576 -40.809  1.00 33.49           H  
ATOM   1106  CZ  ARG A  67      -9.281 -10.704 -40.866  1.00 33.49           C  
ATOM   1107  N   PRO A  68      -4.149  -4.729 -41.080  1.00 35.01           N  
ATOM   1108  CA  PRO A  68      -3.258  -3.686 -40.592  1.00 35.01           C  
ATOM   1109  HA  PRO A  68      -2.611  -3.378 -41.413  1.00 35.01           H  
ATOM   1110  C   PRO A  68      -2.386  -4.183 -39.437  1.00 35.01           C  
ATOM   1111  CB  PRO A  68      -4.158  -2.504 -40.205  1.00 35.01           C  
ATOM   1112  HB2 PRO A  68      -4.160  -1.774 -41.015  1.00 35.01           H  
ATOM   1113  HB3 PRO A  68      -3.846  -2.031 -39.274  1.00 35.01           H  
ATOM   1114  O   PRO A  68      -2.891  -4.795 -38.492  1.00 35.01           O  
ATOM   1115  CG  PRO A  68      -5.553  -3.121 -40.080  1.00 35.01           C  
ATOM   1116  HG2 PRO A  68      -5.680  -3.546 -39.084  1.00 35.01           H  
ATOM   1117  HG3 PRO A  68      -6.339  -2.397 -40.295  1.00 35.01           H  
ATOM   1118  CD  PRO A  68      -5.517  -4.243 -41.115  1.00 35.01           C  
ATOM   1119  HD2 PRO A  68      -6.230  -5.023 -40.850  1.00 35.01           H  
ATOM   1120  HD3 PRO A  68      -5.738  -3.843 -42.105  1.00 35.01           H  
ATOM   1121  N   LYS A  69      -1.083  -3.862 -39.516  1.00 35.03           N  
ATOM   1122  H   LYS A  69      -0.811  -3.383 -40.363  1.00 35.03           H  
ATOM   1123  CA  LYS A  69       0.027  -4.327 -38.649  1.00 35.03           C  
ATOM   1124  HA  LYS A  69       0.263  -5.359 -38.910  1.00 35.03           H  
ATOM   1125  C   LYS A  69      -0.283  -4.337 -37.136  1.00 35.03           C  
ATOM   1126  CB  LYS A  69       1.275  -3.452 -38.920  1.00 35.03           C  
ATOM   1127  HB2 LYS A  69       2.066  -3.769 -38.241  1.00 35.03           H  
ATOM   1128  HB3 LYS A  69       1.035  -2.416 -38.684  1.00 35.03           H  
ATOM   1129  O   LYS A  69       0.309  -5.112 -36.393  1.00 35.03           O  
ATOM   1130  CG  LYS A  69       1.830  -3.522 -40.362  1.00 35.03           C  
ATOM   1131  HG2 LYS A  69       1.059  -3.213 -41.068  1.00 35.03           H  
ATOM   1132  HG3 LYS A  69       2.114  -4.551 -40.581  1.00 35.03           H  
ATOM   1133  CD  LYS A  69       3.060  -2.606 -40.541  1.00 35.03           C  
ATOM   1134  HD2 LYS A  69       3.817  -2.892 -39.811  1.00 35.03           H  
ATOM   1135  HD3 LYS A  69       2.766  -1.574 -40.348  1.00 35.03           H  
ATOM   1136  CE  LYS A  69       3.661  -2.710 -41.956  1.00 35.03           C  
ATOM   1137  HE2 LYS A  69       2.901  -2.425 -42.683  1.00 35.03           H  
ATOM   1138  HE3 LYS A  69       3.923  -3.751 -42.142  1.00 35.03           H  
ATOM   1139  NZ  LYS A  69       4.872  -1.854 -42.124  1.00 35.03           N  
ATOM   1140  HZ1 LYS A  69       5.261  -1.956 -43.050  1.00 35.03           H  
ATOM   1141  HZ2 LYS A  69       4.660  -0.876 -41.984  1.00 35.03           H  
ATOM   1142  HZ3 LYS A  69       5.595  -2.116 -41.469  1.00 35.03           H  
ATOM   1143  N   ARG A  70      -1.257  -3.527 -36.703  1.00 37.69           N  
ATOM   1144  H   ARG A  70      -1.709  -2.994 -37.432  1.00 37.69           H  
ATOM   1145  CA  ARG A  70      -1.863  -3.464 -35.360  1.00 37.69           C  
ATOM   1146  HA  ARG A  70      -1.173  -2.965 -34.679  1.00 37.69           H  
ATOM   1147  C   ARG A  70      -2.142  -4.841 -34.731  1.00 37.69           C  
ATOM   1148  CB  ARG A  70      -3.173  -2.646 -35.440  1.00 37.69           C  
ATOM   1149  HB2 ARG A  70      -3.618  -2.611 -34.446  1.00 37.69           H  
ATOM   1150  HB3 ARG A  70      -3.872  -3.152 -36.106  1.00 37.69           H  
ATOM   1151  O   ARG A  70      -1.782  -5.040 -33.577  1.00 37.69           O  
ATOM   1152  CG  ARG A  70      -2.966  -1.200 -35.935  1.00 37.69           C  
ATOM   1153  HG2 ARG A  70      -2.548  -1.212 -36.941  1.00 37.69           H  
ATOM   1154  HG3 ARG A  70      -2.264  -0.697 -35.271  1.00 37.69           H  
ATOM   1155  CD  ARG A  70      -4.282  -0.404 -35.967  1.00 37.69           C  
ATOM   1156  HD2 ARG A  70      -4.992  -0.922 -36.612  1.00 37.69           H  
ATOM   1157  HD3 ARG A  70      -4.691  -0.367 -34.957  1.00 37.69           H  
ATOM   1158  NE  ARG A  70      -4.075   0.974 -36.466  1.00 37.69           N  
ATOM   1159  HE  ARG A  70      -3.128   1.245 -36.685  1.00 37.69           H  
ATOM   1160  NH1 ARG A  70      -6.246   1.729 -36.298  1.00 37.69           N  
ATOM   1161 HH11 ARG A  70      -6.915   2.479 -36.399  1.00 37.69           H  
ATOM   1162 HH12 ARG A  70      -6.533   0.846 -35.899  1.00 37.69           H  
ATOM   1163  NH2 ARG A  70      -4.666   3.098 -37.058  1.00 37.69           N  
ATOM   1164 HH21 ARG A  70      -5.365   3.821 -37.152  1.00 37.69           H  
ATOM   1165 HH22 ARG A  70      -3.711   3.327 -37.290  1.00 37.69           H  
ATOM   1166  CZ  ARG A  70      -4.993   1.921 -36.604  1.00 37.69           C  
ATOM   1167  N   VAL A  71      -2.719  -5.793 -35.480  1.00 34.54           N  
ATOM   1168  H   VAL A  71      -2.946  -5.568 -36.438  1.00 34.54           H  
ATOM   1169  CA  VAL A  71      -3.060  -7.142 -34.957  1.00 34.54           C  
ATOM   1170  HA  VAL A  71      -3.627  -7.023 -34.034  1.00 34.54           H  
ATOM   1171  C   VAL A  71      -1.810  -7.960 -34.599  1.00 34.54           C  
ATOM   1172  CB  VAL A  71      -3.936  -7.924 -35.967  1.00 34.54           C  
ATOM   1173  HB  VAL A  71      -3.364  -8.078 -36.882  1.00 34.54           H  
ATOM   1174  O   VAL A  71      -1.850  -8.833 -33.736  1.00 34.54           O  
ATOM   1175  CG1 VAL A  71      -4.386  -9.297 -35.443  1.00 34.54           C  
ATOM   1176 HG11 VAL A  71      -3.525  -9.955 -35.323  1.00 34.54           H  
ATOM   1177 HG12 VAL A  71      -5.071  -9.767 -36.148  1.00 34.54           H  
ATOM   1178 HG13 VAL A  71      -4.878  -9.184 -34.477  1.00 34.54           H  
ATOM   1179  CG2 VAL A  71      -5.211  -7.146 -36.329  1.00 34.54           C  
ATOM   1180 HG21 VAL A  71      -4.956  -6.207 -36.820  1.00 34.54           H  
ATOM   1181 HG22 VAL A  71      -5.822  -7.731 -37.016  1.00 34.54           H  
ATOM   1182 HG23 VAL A  71      -5.785  -6.937 -35.426  1.00 34.54           H  
ATOM   1183  N   ILE A  72      -0.679  -7.680 -35.250  1.00 45.04           N  
ATOM   1184  H   ILE A  72      -0.665  -6.893 -35.882  1.00 45.04           H  
ATOM   1185  CA  ILE A  72       0.569  -8.419 -35.048  1.00 45.04           C  
ATOM   1186  HA  ILE A  72       0.332  -9.481 -34.982  1.00 45.04           H  
ATOM   1187  C   ILE A  72       1.183  -8.022 -33.700  1.00 45.04           C  
ATOM   1188  CB  ILE A  72       1.518  -8.228 -36.259  1.00 45.04           C  
ATOM   1189  HB  ILE A  72       1.842  -7.188 -36.299  1.00 45.04           H  
ATOM   1190  O   ILE A  72       1.453  -8.888 -32.872  1.00 45.04           O  
ATOM   1191  CG1 ILE A  72       0.763  -8.550 -37.574  1.00 45.04           C  
ATOM   1192 HG12 ILE A  72      -0.021  -7.806 -37.722  1.00 45.04           H  
ATOM   1193 HG13 ILE A  72       0.278  -9.520 -37.472  1.00 45.04           H  
ATOM   1194  CG2 ILE A  72       2.775  -9.096 -36.090  1.00 45.04           C  
ATOM   1195 HG21 ILE A  72       2.506 -10.147 -35.992  1.00 45.04           H  
ATOM   1196 HG22 ILE A  72       3.333  -8.775 -35.210  1.00 45.04           H  
ATOM   1197 HG23 ILE A  72       3.446  -8.982 -36.941  1.00 45.04           H  
ATOM   1198  CD1 ILE A  72       1.610  -8.545 -38.853  1.00 45.04           C  
ATOM   1199 HD11 ILE A  72       2.163  -7.609 -38.928  1.00 45.04           H  
ATOM   1200 HD12 ILE A  72       0.954  -8.641 -39.718  1.00 45.04           H  
ATOM   1201 HD13 ILE A  72       2.305  -9.384 -38.855  1.00 45.04           H  
ATOM   1202  N   MET A  73       1.323  -6.720 -33.427  1.00 45.49           N  
ATOM   1203  H   MET A  73       1.032  -6.049 -34.124  1.00 45.49           H  
ATOM   1204  CA  MET A  73       1.910  -6.227 -32.170  1.00 45.49           C  
ATOM   1205  HA  MET A  73       2.893  -6.681 -32.043  1.00 45.49           H  
ATOM   1206  C   MET A  73       1.094  -6.609 -30.926  1.00 45.49           C  
ATOM   1207  CB  MET A  73       2.097  -4.705 -32.232  1.00 45.49           C  
ATOM   1208  HB2 MET A  73       1.167  -4.236 -32.555  1.00 45.49           H  
ATOM   1209  HB3 MET A  73       2.343  -4.337 -31.236  1.00 45.49           H  
ATOM   1210  O   MET A  73       1.687  -6.959 -29.907  1.00 45.49           O  
ATOM   1211  CG  MET A  73       3.232  -4.317 -33.188  1.00 45.49           C  
ATOM   1212  HG2 MET A  73       3.076  -4.819 -34.142  1.00 45.49           H  
ATOM   1213  HG3 MET A  73       4.180  -4.664 -32.776  1.00 45.49           H  
ATOM   1214  SD  MET A  73       3.350  -2.540 -33.524  1.00 45.49           S  
ATOM   1215  CE  MET A  73       3.879  -1.927 -31.897  1.00 45.49           C  
ATOM   1216  HE1 MET A  73       4.819  -2.400 -31.614  1.00 45.49           H  
ATOM   1217  HE2 MET A  73       3.125  -2.151 -31.143  1.00 45.49           H  
ATOM   1218  HE3 MET A  73       4.025  -0.848 -31.945  1.00 45.49           H  
ATOM   1219  N   SER A  74      -0.245  -6.624 -30.999  1.00 49.88           N  
ATOM   1220  H   SER A  74      -0.708  -6.340 -31.850  1.00 49.88           H  
ATOM   1221  CA  SER A  74      -1.075  -7.101 -29.880  1.00 49.88           C  
ATOM   1222  HA  SER A  74      -0.808  -6.536 -28.988  1.00 49.88           H  
ATOM   1223  C   SER A  74      -0.823  -8.578 -29.566  1.00 49.88           C  
ATOM   1224  CB  SER A  74      -2.566  -6.860 -30.151  1.00 49.88           C  
ATOM   1225  HB2 SER A  74      -2.741  -5.785 -30.192  1.00 49.88           H  
ATOM   1226  HB3 SER A  74      -3.156  -7.272 -29.332  1.00 49.88           H  
ATOM   1227  O   SER A  74      -0.692  -8.941 -28.398  1.00 49.88           O  
ATOM   1228  OG  SER A  74      -2.990  -7.431 -31.377  1.00 49.88           O  
ATOM   1229  HG  SER A  74      -3.022  -8.388 -31.304  1.00 49.88           H  
ATOM   1230  N   ASN A  75      -0.681  -9.419 -30.595  1.00 54.90           N  
ATOM   1231  H   ASN A  75      -0.771  -9.058 -31.534  1.00 54.90           H  
ATOM   1232  CA  ASN A  75      -0.387 -10.842 -30.421  1.00 54.90           C  
ATOM   1233  HA  ASN A  75      -1.106 -11.267 -29.720  1.00 54.90           H  
ATOM   1234  C   ASN A  75       1.006 -11.065 -29.817  1.00 54.90           C  
ATOM   1235  CB  ASN A  75      -0.535 -11.566 -31.769  1.00 54.90           C  
ATOM   1236  HB2 ASN A  75      -0.187 -12.593 -31.651  1.00 54.90           H  
ATOM   1237  HB3 ASN A  75       0.091 -11.082 -32.518  1.00 54.90           H  
ATOM   1238  O   ASN A  75       1.161 -11.932 -28.962  1.00 54.90           O  
ATOM   1239  CG  ASN A  75      -1.962 -11.625 -32.283  1.00 54.90           C  
ATOM   1240  ND2 ASN A  75      -2.152 -12.163 -33.464  1.00 54.90           N  
ATOM   1241 HD21 ASN A  75      -1.363 -12.491 -34.003  1.00 54.90           H  
ATOM   1242 HD22 ASN A  75      -3.109 -12.177 -33.786  1.00 54.90           H  
ATOM   1243  OD1 ASN A  75      -2.922 -11.220 -31.650  1.00 54.90           O  
ATOM   1244  N   TRP A  76       1.998 -10.254 -30.199  1.00 58.57           N  
ATOM   1245  H   TRP A  76       1.826  -9.593 -30.943  1.00 58.57           H  
ATOM   1246  CA  TRP A  76       3.324 -10.276 -29.575  1.00 58.57           C  
ATOM   1247  HA  TRP A  76       3.694 -11.301 -29.578  1.00 58.57           H  
ATOM   1248  C   TRP A  76       3.292  -9.839 -28.107  1.00 58.57           C  
ATOM   1249  CB  TRP A  76       4.303  -9.429 -30.389  1.00 58.57           C  
ATOM   1250  HB2 TRP A  76       3.831  -8.499 -30.705  1.00 58.57           H  
ATOM   1251  HB3 TRP A  76       5.144  -9.175 -29.744  1.00 58.57           H  
ATOM   1252  O   TRP A  76       3.923 -10.488 -27.278  1.00 58.57           O  
ATOM   1253  CG  TRP A  76       4.881 -10.142 -31.566  1.00 58.57           C  
ATOM   1254  CD1 TRP A  76       4.492 -10.037 -32.853  1.00 58.57           C  
ATOM   1255  HD1 TRP A  76       3.695  -9.394 -33.196  1.00 58.57           H  
ATOM   1256  CD2 TRP A  76       5.974 -11.104 -31.564  1.00 58.57           C  
ATOM   1257  CE2 TRP A  76       6.186 -11.557 -32.899  1.00 58.57           C  
ATOM   1258  CE3 TRP A  76       6.813 -11.624 -30.559  1.00 58.57           C  
ATOM   1259  HE3 TRP A  76       6.686 -11.299 -29.537  1.00 58.57           H  
ATOM   1260  NE1 TRP A  76       5.242 -10.886 -33.645  1.00 58.57           N  
ATOM   1261  HE1 TRP A  76       5.099 -11.017 -34.636  1.00 58.57           H  
ATOM   1262  CH2 TRP A  76       8.015 -12.975 -32.205  1.00 58.57           C  
ATOM   1263  HH2 TRP A  76       8.802 -13.676 -32.441  1.00 58.57           H  
ATOM   1264  CZ2 TRP A  76       7.184 -12.484 -33.225  1.00 58.57           C  
ATOM   1265  HZ2 TRP A  76       7.320 -12.809 -34.246  1.00 58.57           H  
ATOM   1266  CZ3 TRP A  76       7.830 -12.538 -30.880  1.00 58.57           C  
ATOM   1267  HZ3 TRP A  76       8.483 -12.890 -30.095  1.00 58.57           H  
ATOM   1268  N   ASN A  77       2.519  -8.810 -27.744  1.00 59.71           N  
ATOM   1269  H   ASN A  77       2.045  -8.276 -28.458  1.00 59.71           H  
ATOM   1270  CA  ASN A  77       2.363  -8.425 -26.337  1.00 59.71           C  
ATOM   1271  HA  ASN A  77       3.356  -8.251 -25.921  1.00 59.71           H  
ATOM   1272  C   ASN A  77       1.727  -9.555 -25.500  1.00 59.71           C  
ATOM   1273  CB  ASN A  77       1.571  -7.111 -26.248  1.00 59.71           C  
ATOM   1274  HB2 ASN A  77       0.539  -7.269 -26.561  1.00 59.71           H  
ATOM   1275  HB3 ASN A  77       2.023  -6.365 -26.902  1.00 59.71           H  
ATOM   1276  O   ASN A  77       2.202  -9.857 -24.407  1.00 59.71           O  
ATOM   1277  CG  ASN A  77       1.607  -6.572 -24.829  1.00 59.71           C  
ATOM   1278  ND2 ASN A  77       0.587  -6.803 -24.034  1.00 59.71           N  
ATOM   1279 HD21 ASN A  77       0.734  -6.679 -23.042  1.00 59.71           H  
ATOM   1280 HD22 ASN A  77      -0.197  -7.352 -24.358  1.00 59.71           H  
ATOM   1281  OD1 ASN A  77       2.580  -5.968 -24.415  1.00 59.71           O  
ATOM   1282  N   ILE A  78       0.698 -10.223 -26.038  1.00 60.63           N  
ATOM   1283  H   ILE A  78       0.347  -9.913 -26.933  1.00 60.63           H  
ATOM   1284  CA  ILE A  78       0.081 -11.409 -25.420  1.00 60.63           C  
ATOM   1285  HA  ILE A  78      -0.244 -11.151 -24.412  1.00 60.63           H  
ATOM   1286  C   ILE A  78       1.106 -12.543 -25.279  1.00 60.63           C  
ATOM   1287  CB  ILE A  78      -1.161 -11.852 -26.232  1.00 60.63           C  
ATOM   1288  HB  ILE A  78      -0.881 -11.926 -27.282  1.00 60.63           H  
ATOM   1289  O   ILE A  78       1.217 -13.135 -24.207  1.00 60.63           O  
ATOM   1290  CG1 ILE A  78      -2.283 -10.797 -26.094  1.00 60.63           C  
ATOM   1291 HG12 ILE A  78      -2.687 -10.833 -25.083  1.00 60.63           H  
ATOM   1292 HG13 ILE A  78      -1.871  -9.799 -26.242  1.00 60.63           H  
ATOM   1293  CG2 ILE A  78      -1.670 -13.235 -25.778  1.00 60.63           C  
ATOM   1294 HG21 ILE A  78      -1.873 -13.220 -24.707  1.00 60.63           H  
ATOM   1295 HG22 ILE A  78      -0.931 -14.007 -25.988  1.00 60.63           H  
ATOM   1296 HG23 ILE A  78      -2.582 -13.506 -26.310  1.00 60.63           H  
ATOM   1297  CD1 ILE A  78      -3.428 -10.968 -27.101  1.00 60.63           C  
ATOM   1298 HD11 ILE A  78      -3.983 -11.885 -26.903  1.00 60.63           H  
ATOM   1299 HD12 ILE A  78      -4.112 -10.124 -27.008  1.00 60.63           H  
ATOM   1300 HD13 ILE A  78      -3.032 -10.989 -28.116  1.00 60.63           H  
ATOM   1301  N   PHE A  79       1.881 -12.833 -26.326  1.00 57.79           N  
ATOM   1302  H   PHE A  79       1.734 -12.331 -27.190  1.00 57.79           H  
ATOM   1303  CA  PHE A  79       2.914 -13.870 -26.306  1.00 57.79           C  
ATOM   1304  HA  PHE A  79       2.448 -14.830 -26.079  1.00 57.79           H  
ATOM   1305  C   PHE A  79       3.963 -13.608 -25.215  1.00 57.79           C  
ATOM   1306  CB  PHE A  79       3.552 -13.970 -27.698  1.00 57.79           C  
ATOM   1307  HB2 PHE A  79       4.007 -13.015 -27.961  1.00 57.79           H  
ATOM   1308  HB3 PHE A  79       2.773 -14.178 -28.432  1.00 57.79           H  
ATOM   1309  O   PHE A  79       4.201 -14.469 -24.372  1.00 57.79           O  
ATOM   1310  CG  PHE A  79       4.608 -15.049 -27.788  1.00 57.79           C  
ATOM   1311  CD1 PHE A  79       5.942 -14.759 -27.445  1.00 57.79           C  
ATOM   1312  HD1 PHE A  79       6.224 -13.760 -27.146  1.00 57.79           H  
ATOM   1313  CD2 PHE A  79       4.245 -16.358 -28.154  1.00 57.79           C  
ATOM   1314  HD2 PHE A  79       3.219 -16.586 -28.402  1.00 57.79           H  
ATOM   1315  CE1 PHE A  79       6.901 -15.783 -27.441  1.00 57.79           C  
ATOM   1316  HE1 PHE A  79       7.910 -15.571 -27.117  1.00 57.79           H  
ATOM   1317  CE2 PHE A  79       5.215 -17.373 -28.184  1.00 57.79           C  
ATOM   1318  HE2 PHE A  79       4.938 -18.381 -28.456  1.00 57.79           H  
ATOM   1319  CZ  PHE A  79       6.540 -17.087 -27.821  1.00 57.79           C  
ATOM   1320  HZ  PHE A  79       7.270 -17.883 -27.808  1.00 57.79           H  
ATOM   1321  N   CYS A  80       4.526 -12.397 -25.170  1.00 59.36           N  
ATOM   1322  H   CYS A  80       4.302 -11.731 -25.895  1.00 59.36           H  
ATOM   1323  CA  CYS A  80       5.549 -12.024 -24.193  1.00 59.36           C  
ATOM   1324  HA  CYS A  80       6.365 -12.745 -24.247  1.00 59.36           H  
ATOM   1325  C   CYS A  80       5.039 -12.052 -22.742  1.00 59.36           C  
ATOM   1326  CB  CYS A  80       6.098 -10.640 -24.567  1.00 59.36           C  
ATOM   1327  HB2 CYS A  80       6.810 -10.321 -23.806  1.00 59.36           H  
ATOM   1328  HB3 CYS A  80       5.279  -9.922 -24.613  1.00 59.36           H  
ATOM   1329  O   CYS A  80       5.818 -12.374 -21.851  1.00 59.36           O  
ATOM   1330  SG  CYS A  80       6.938 -10.735 -26.179  1.00 59.36           S  
ATOM   1331  HG  CYS A  80       7.242  -9.440 -26.305  1.00 59.36           H  
ATOM   1332  N   SER A  81       3.753 -11.756 -22.509  1.00 59.21           N  
ATOM   1333  H   SER A  81       3.194 -11.438 -23.288  1.00 59.21           H  
ATOM   1334  CA  SER A  81       3.119 -11.814 -21.179  1.00 59.21           C  
ATOM   1335  HA  SER A  81       3.831 -11.447 -20.440  1.00 59.21           H  
ATOM   1336  C   SER A  81       2.717 -13.245 -20.763  1.00 59.21           C  
ATOM   1337  CB  SER A  81       1.903 -10.874 -21.180  1.00 59.21           C  
ATOM   1338  HB2 SER A  81       1.101 -11.314 -21.773  1.00 59.21           H  
ATOM   1339  HB3 SER A  81       2.186  -9.924 -21.632  1.00 59.21           H  
ATOM   1340  O   SER A  81       2.713 -13.578 -19.578  1.00 59.21           O  
ATOM   1341  OG  SER A  81       1.437 -10.614 -19.870  1.00 59.21           O  
ATOM   1342  HG  SER A  81       2.146 -10.149 -19.420  1.00 59.21           H  
ATOM   1343  N   THR A  82       2.398 -14.125 -21.724  1.00 54.79           N  
ATOM   1344  H   THR A  82       2.431 -13.805 -22.682  1.00 54.79           H  
ATOM   1345  CA  THR A  82       1.969 -15.518 -21.462  1.00 54.79           C  
ATOM   1346  HA  THR A  82       1.488 -15.548 -20.484  1.00 54.79           H  
ATOM   1347  C   THR A  82       3.117 -16.524 -21.393  1.00 54.79           C  
ATOM   1348  CB  THR A  82       0.939 -16.018 -22.485  1.00 54.79           C  
ATOM   1349  HB  THR A  82       0.785 -17.087 -22.334  1.00 54.79           H  
ATOM   1350  O   THR A  82       3.014 -17.521 -20.669  1.00 54.79           O  
ATOM   1351  CG2 THR A  82      -0.409 -15.325 -22.325  1.00 54.79           C  
ATOM   1352 HG21 THR A  82      -0.822 -15.560 -21.344  1.00 54.79           H  
ATOM   1353 HG22 THR A  82      -0.294 -14.244 -22.411  1.00 54.79           H  
ATOM   1354 HG23 THR A  82      -1.094 -15.681 -23.095  1.00 54.79           H  
ATOM   1355  OG1 THR A  82       1.357 -15.813 -23.810  1.00 54.79           O  
ATOM   1356  HG1 THR A  82       1.325 -14.866 -23.966  1.00 54.79           H  
ATOM   1357  N   MET A  83       4.222 -16.262 -22.093  1.00 51.92           N  
ATOM   1358  H   MET A  83       4.216 -15.462 -22.709  1.00 51.92           H  
ATOM   1359  CA  MET A  83       5.473 -17.014 -21.997  1.00 51.92           C  
ATOM   1360  HA  MET A  83       5.303 -17.950 -21.465  1.00 51.92           H  
ATOM   1361  C   MET A  83       6.511 -16.210 -21.192  1.00 51.92           C  
ATOM   1362  CB  MET A  83       5.972 -17.416 -23.396  1.00 51.92           C  
ATOM   1363  HB2 MET A  83       6.120 -16.534 -24.019  1.00 51.92           H  
ATOM   1364  HB3 MET A  83       6.931 -17.922 -23.281  1.00 51.92           H  
ATOM   1365  O   MET A  83       7.389 -15.589 -21.795  1.00 51.92           O  
ATOM   1366  CG  MET A  83       4.997 -18.377 -24.089  1.00 51.92           C  
ATOM   1367  HG2 MET A  83       4.594 -19.064 -23.345  1.00 51.92           H  
ATOM   1368  HG3 MET A  83       4.171 -17.798 -24.502  1.00 51.92           H  
ATOM   1369  SD  MET A  83       5.746 -19.373 -25.408  1.00 51.92           S  
ATOM   1370  CE  MET A  83       4.294 -20.312 -25.946  1.00 51.92           C  
ATOM   1371  HE1 MET A  83       4.574 -20.976 -26.764  1.00 51.92           H  
ATOM   1372  HE2 MET A  83       3.913 -20.904 -25.114  1.00 51.92           H  
ATOM   1373  HE3 MET A  83       3.521 -19.623 -26.286  1.00 51.92           H  
ATOM   1374  N   PRO A  84       6.440 -16.212 -19.839  1.00 50.96           N  
ATOM   1375  CA  PRO A  84       7.549 -15.732 -19.021  1.00 50.96           C  
ATOM   1376  HA  PRO A  84       7.722 -14.672 -19.206  1.00 50.96           H  
ATOM   1377  C   PRO A  84       8.805 -16.524 -19.390  1.00 50.96           C  
ATOM   1378  CB  PRO A  84       7.135 -15.948 -17.563  1.00 50.96           C  
ATOM   1379  HB2 PRO A  84       7.988 -16.143 -16.914  1.00 50.96           H  
ATOM   1380  HB3 PRO A  84       6.577 -15.081 -17.210  1.00 50.96           H  
ATOM   1381  O   PRO A  84       8.719 -17.701 -19.750  1.00 50.96           O  
ATOM   1382  CG  PRO A  84       6.195 -17.147 -17.651  1.00 50.96           C  
ATOM   1383  HG2 PRO A  84       6.775 -18.069 -17.691  1.00 50.96           H  
ATOM   1384  HG3 PRO A  84       5.489 -17.169 -16.821  1.00 50.96           H  
ATOM   1385  CD  PRO A  84       5.492 -16.919 -18.989  1.00 50.96           C  
ATOM   1386  HD2 PRO A  84       4.609 -16.296 -18.844  1.00 50.96           H  
ATOM   1387  HD3 PRO A  84       5.220 -17.887 -19.412  1.00 50.96           H  
ATOM   1388  N   ASN A  85       9.956 -15.862 -19.335  1.00 48.80           N  
ATOM   1389  H   ASN A  85       9.946 -14.935 -18.933  1.00 48.80           H  
ATOM   1390  CA  ASN A  85      11.189 -16.318 -19.959  1.00 48.80           C  
ATOM   1391  HA  ASN A  85      11.021 -16.377 -21.035  1.00 48.80           H  
ATOM   1392  C   ASN A  85      11.580 -17.724 -19.490  1.00 48.80           C  
ATOM   1393  CB  ASN A  85      12.295 -15.272 -19.708  1.00 48.80           C  
ATOM   1394  HB2 ASN A  85      13.253 -15.671 -20.040  1.00 48.80           H  
ATOM   1395  HB3 ASN A  85      12.360 -15.056 -18.641  1.00 48.80           H  
ATOM   1396  O   ASN A  85      12.116 -17.905 -18.398  1.00 48.80           O  
ATOM   1397  CG  ASN A  85      12.037 -13.990 -20.479  1.00 48.80           C  
ATOM   1398  ND2 ASN A  85      12.449 -12.844 -19.996  1.00 48.80           N  
ATOM   1399 HD21 ASN A  85      12.031 -12.025 -20.414  1.00 48.80           H  
ATOM   1400 HD22 ASN A  85      12.850 -12.778 -19.071  1.00 48.80           H  
ATOM   1401  OD1 ASN A  85      11.441 -13.989 -21.542  1.00 48.80           O  
ATOM   1402  N   LEU A  86      11.367 -18.707 -20.373  1.00 40.24           N  
ATOM   1403  H   LEU A  86      10.806 -18.483 -21.182  1.00 40.24           H  
ATOM   1404  CA  LEU A  86      12.087 -19.976 -20.373  1.00 40.24           C  
ATOM   1405  HA  LEU A  86      11.828 -20.565 -19.493  1.00 40.24           H  
ATOM   1406  C   LEU A  86      13.575 -19.628 -20.343  1.00 40.24           C  
ATOM   1407  CB  LEU A  86      11.740 -20.739 -21.668  1.00 40.24           C  
ATOM   1408  HB2 LEU A  86      11.766 -20.032 -22.498  1.00 40.24           H  
ATOM   1409  HB3 LEU A  86      12.512 -21.483 -21.863  1.00 40.24           H  
ATOM   1410  O   LEU A  86      14.076 -19.138 -21.355  1.00 40.24           O  
ATOM   1411  CG  LEU A  86      10.380 -21.451 -21.655  1.00 40.24           C  
ATOM   1412  HG  LEU A  86       9.620 -20.794 -21.233  1.00 40.24           H  
ATOM   1413  CD1 LEU A  86       9.981 -21.795 -23.089  1.00 40.24           C  
ATOM   1414 HD11 LEU A  86       9.865 -20.880 -23.670  1.00 40.24           H  
ATOM   1415 HD12 LEU A  86       9.030 -22.327 -23.089  1.00 40.24           H  
ATOM   1416 HD13 LEU A  86      10.743 -22.422 -23.552  1.00 40.24           H  
ATOM   1417  CD2 LEU A  86      10.438 -22.749 -20.845  1.00 40.24           C  
ATOM   1418 HD21 LEU A  86       9.465 -23.240 -20.870  1.00 40.24           H  
ATOM   1419 HD22 LEU A  86      10.686 -22.531 -19.806  1.00 40.24           H  
ATOM   1420 HD23 LEU A  86      11.187 -23.424 -21.261  1.00 40.24           H  
ATOM   1421  N   ASN A  87      14.205 -19.803 -19.170  1.00 38.97           N  
ATOM   1422  H   ASN A  87      13.624 -20.111 -18.403  1.00 38.97           H  
ATOM   1423  CA  ASN A  87      15.538 -19.308 -18.799  1.00 38.97           C  
ATOM   1424  HA  ASN A  87      15.406 -18.378 -18.245  1.00 38.97           H  
ATOM   1425  C   ASN A  87      16.408 -18.982 -20.019  1.00 38.97           C  
ATOM   1426  CB  ASN A  87      16.232 -20.356 -17.891  1.00 38.97           C  
ATOM   1427  HB2 ASN A  87      15.827 -21.349 -18.087  1.00 38.97           H  
ATOM   1428  HB3 ASN A  87      17.295 -20.395 -18.131  1.00 38.97           H  
ATOM   1429  O   ASN A  87      16.808 -19.878 -20.754  1.00 38.97           O  
ATOM   1430  CG  ASN A  87      16.142 -20.047 -16.405  1.00 38.97           C  
ATOM   1431  ND2 ASN A  87      16.305 -21.032 -15.554  1.00 38.97           N  
ATOM   1432 HD21 ASN A  87      16.512 -21.969 -15.869  1.00 38.97           H  
ATOM   1433 HD22 ASN A  87      16.291 -20.777 -14.577  1.00 38.97           H  
ATOM   1434  OD1 ASN A  87      15.961 -18.919 -15.988  1.00 38.97           O  
ATOM   1435  N   PHE A  88      16.686 -17.699 -20.272  1.00 42.04           N  
ATOM   1436  H   PHE A  88      16.281 -16.974 -19.696  1.00 42.04           H  
ATOM   1437  CA  PHE A  88      17.487 -17.333 -21.443  1.00 42.04           C  
ATOM   1438  HA  PHE A  88      17.155 -17.947 -22.280  1.00 42.04           H  
ATOM   1439  C   PHE A  88      18.976 -17.662 -21.269  1.00 42.04           C  
ATOM   1440  CB  PHE A  88      17.279 -15.858 -21.820  1.00 42.04           C  
ATOM   1441  HB2 PHE A  88      17.329 -15.252 -20.915  1.00 42.04           H  
ATOM   1442  HB3 PHE A  88      18.112 -15.547 -22.451  1.00 42.04           H  
ATOM   1443  O   PHE A  88      19.673 -17.807 -22.268  1.00 42.04           O  
ATOM   1444  CG  PHE A  88      16.009 -15.535 -22.594  1.00 42.04           C  
ATOM   1445  CD1 PHE A  88      15.668 -16.263 -23.754  1.00 42.04           C  
ATOM   1446  HD1 PHE A  88      16.277 -17.098 -24.068  1.00 42.04           H  
ATOM   1447  CD2 PHE A  88      15.219 -14.434 -22.217  1.00 42.04           C  
ATOM   1448  HD2 PHE A  88      15.479 -13.852 -21.345  1.00 42.04           H  
ATOM   1449  CE1 PHE A  88      14.534 -15.912 -24.511  1.00 42.04           C  
ATOM   1450  HE1 PHE A  88      14.261 -16.487 -25.384  1.00 42.04           H  
ATOM   1451  CE2 PHE A  88      14.110 -14.061 -22.996  1.00 42.04           C  
ATOM   1452  HE2 PHE A  88      13.519 -13.201 -22.720  1.00 42.04           H  
ATOM   1453  CZ  PHE A  88      13.754 -14.808 -24.130  1.00 42.04           C  
ATOM   1454  HZ  PHE A  88      12.881 -14.530 -24.702  1.00 42.04           H  
ATOM   1455  N   TYR A  89      19.464 -17.802 -20.037  1.00 44.37           N  
ATOM   1456  H   TYR A  89      18.844 -17.663 -19.252  1.00 44.37           H  
ATOM   1457  CA  TYR A  89      20.881 -18.038 -19.758  1.00 44.37           C  
ATOM   1458  HA  TYR A  89      21.476 -17.484 -20.484  1.00 44.37           H  
ATOM   1459  C   TYR A  89      21.247 -19.511 -19.961  1.00 44.37           C  
ATOM   1460  CB  TYR A  89      21.213 -17.457 -18.379  1.00 44.37           C  
ATOM   1461  HB2 TYR A  89      20.638 -17.971 -17.608  1.00 44.37           H  
ATOM   1462  HB3 TYR A  89      22.272 -17.614 -18.170  1.00 44.37           H  
ATOM   1463  O   TYR A  89      21.940 -19.843 -20.919  1.00 44.37           O  
ATOM   1464  CG  TYR A  89      20.915 -15.967 -18.342  1.00 44.37           C  
ATOM   1465  CD1 TYR A  89      21.782 -15.078 -19.007  1.00 44.37           C  
ATOM   1466  HD1 TYR A  89      22.687 -15.452 -19.463  1.00 44.37           H  
ATOM   1467  CD2 TYR A  89      19.736 -15.481 -17.739  1.00 44.37           C  
ATOM   1468  HD2 TYR A  89      19.079 -16.156 -17.212  1.00 44.37           H  
ATOM   1469  CE1 TYR A  89      21.479 -13.706 -19.073  1.00 44.37           C  
ATOM   1470  HE1 TYR A  89      22.158 -13.031 -19.575  1.00 44.37           H  
ATOM   1471  CE2 TYR A  89      19.424 -14.108 -17.814  1.00 44.37           C  
ATOM   1472  HE2 TYR A  89      18.533 -13.719 -17.343  1.00 44.37           H  
ATOM   1473  OH  TYR A  89      19.993 -11.897 -18.543  1.00 44.37           O  
ATOM   1474  HH  TYR A  89      20.717 -11.392 -18.919  1.00 44.37           H  
ATOM   1475  CZ  TYR A  89      20.296 -13.220 -18.478  1.00 44.37           C  
ATOM   1476  N   ASN A  90      20.665 -20.412 -19.171  1.00 37.77           N  
ATOM   1477  H   ASN A  90      20.208 -20.099 -18.327  1.00 37.77           H  
ATOM   1478  CA  ASN A  90      20.768 -21.849 -19.422  1.00 37.77           C  
ATOM   1479  HA  ASN A  90      21.817 -22.099 -19.581  1.00 37.77           H  
ATOM   1480  C   ASN A  90      19.981 -22.169 -20.699  1.00 37.77           C  
ATOM   1481  CB  ASN A  90      20.248 -22.645 -18.205  1.00 37.77           C  
ATOM   1482  HB2 ASN A  90      19.182 -22.456 -18.078  1.00 37.77           H  
ATOM   1483  HB3 ASN A  90      20.386 -23.709 -18.401  1.00 37.77           H  
ATOM   1484  O   ASN A  90      18.888 -21.640 -20.877  1.00 37.77           O  
ATOM   1485  CG  ASN A  90      20.952 -22.309 -16.896  1.00 37.77           C  
ATOM   1486  ND2 ASN A  90      20.711 -23.054 -15.847  1.00 37.77           N  
ATOM   1487 HD21 ASN A  90      21.279 -22.826 -15.043  1.00 37.77           H  
ATOM   1488 HD22 ASN A  90      20.217 -23.931 -15.926  1.00 37.77           H  
ATOM   1489  OD1 ASN A  90      21.679 -21.347 -16.768  1.00 37.77           O  
ATOM   1490  N   ALA A  91      20.478 -23.026 -21.593  1.00 38.29           N  
ATOM   1491  H   ALA A  91      21.387 -23.437 -21.437  1.00 38.29           H  
ATOM   1492  CA  ALA A  91      19.697 -23.453 -22.755  1.00 38.29           C  
ATOM   1493  HA  ALA A  91      19.427 -22.574 -23.341  1.00 38.29           H  
ATOM   1494  C   ALA A  91      18.406 -24.137 -22.274  1.00 38.29           C  
ATOM   1495  CB  ALA A  91      20.559 -24.367 -23.636  1.00 38.29           C  
ATOM   1496  HB1 ALA A  91      21.444 -23.830 -23.975  1.00 38.29           H  
ATOM   1497  HB2 ALA A  91      20.870 -25.245 -23.071  1.00 38.29           H  
ATOM   1498  HB3 ALA A  91      19.982 -24.691 -24.502  1.00 38.29           H  
ATOM   1499  O   ALA A  91      18.444 -25.283 -21.829  1.00 38.29           O  
ATOM   1500  N   ALA A  92      17.282 -23.406 -22.293  1.00 40.73           N  
ATOM   1501  H   ALA A  92      17.376 -22.411 -22.441  1.00 40.73           H  
ATOM   1502  CA  ALA A  92      16.038 -23.886 -21.711  1.00 40.73           C  
ATOM   1503  HA  ALA A  92      16.198 -23.975 -20.636  1.00 40.73           H  
ATOM   1504  C   ALA A  92      15.695 -25.258 -22.307  1.00 40.73           C  
ATOM   1505  CB  ALA A  92      14.919 -22.868 -21.952  1.00 40.73           C  
ATOM   1506  HB1 ALA A  92      14.002 -23.235 -21.491  1.00 40.73           H  
ATOM   1507  HB2 ALA A  92      15.188 -21.911 -21.504  1.00 40.73           H  
ATOM   1508  HB3 ALA A  92      14.757 -22.737 -23.021  1.00 40.73           H  
ATOM   1509  O   ALA A  92      15.688 -25.374 -23.541  1.00 40.73           O  
ATOM   1510  N   PRO A  93      15.437 -26.286 -21.470  1.00 40.03           N  
ATOM   1511  CA  PRO A  93      15.125 -27.610 -21.975  1.00 40.03           C  
ATOM   1512  HA  PRO A  93      16.004 -28.000 -22.489  1.00 40.03           H  
ATOM   1513  C   PRO A  93      13.938 -27.468 -22.932  1.00 40.03           C  
ATOM   1514  CB  PRO A  93      14.819 -28.483 -20.754  1.00 40.03           C  
ATOM   1515  HB2 PRO A  93      15.727 -29.001 -20.445  1.00 40.03           H  
ATOM   1516  HB3 PRO A  93      14.021 -29.200 -20.949  1.00 40.03           H  
ATOM   1517  O   PRO A  93      12.961 -26.795 -22.577  1.00 40.03           O  
ATOM   1518  CG  PRO A  93      14.423 -27.471 -19.680  1.00 40.03           C  
ATOM   1519  HG2 PRO A  93      14.633 -27.842 -18.676  1.00 40.03           H  
ATOM   1520  HG3 PRO A  93      13.367 -27.220 -19.783  1.00 40.03           H  
ATOM   1521  CD  PRO A  93      15.277 -26.251 -20.024  1.00 40.03           C  
ATOM   1522  HD2 PRO A  93      14.770 -25.344 -19.694  1.00 40.03           H  
ATOM   1523  HD3 PRO A  93      16.255 -26.336 -19.551  1.00 40.03           H  
ATOM   1524  N   PRO A  94      14.041 -28.003 -24.163  1.00 39.17           N  
ATOM   1525  CA  PRO A  94      13.052 -27.759 -25.197  1.00 39.17           C  
ATOM   1526  HA  PRO A  94      13.095 -26.714 -25.503  1.00 39.17           H  
ATOM   1527  C   PRO A  94      11.659 -28.078 -24.678  1.00 39.17           C  
ATOM   1528  CB  PRO A  94      13.424 -28.658 -26.368  1.00 39.17           C  
ATOM   1529  HB2 PRO A  94      12.533 -29.161 -26.745  1.00 39.17           H  
ATOM   1530  HB3 PRO A  94      13.873 -28.066 -27.165  1.00 39.17           H  
ATOM   1531  O   PRO A  94      11.413 -29.166 -24.153  1.00 39.17           O  
ATOM   1532  CG  PRO A  94      14.456 -29.642 -25.807  1.00 39.17           C  
ATOM   1533  HG2 PRO A  94      15.189 -29.935 -26.559  1.00 39.17           H  
ATOM   1534  HG3 PRO A  94      13.964 -30.520 -25.389  1.00 39.17           H  
ATOM   1535  CD  PRO A  94      15.096 -28.864 -24.667  1.00 39.17           C  
ATOM   1536  HD2 PRO A  94      15.456 -29.557 -23.906  1.00 39.17           H  
ATOM   1537  HD3 PRO A  94      15.916 -28.251 -25.043  1.00 39.17           H  
ATOM   1538  N   THR A  95      10.753 -27.115 -24.804  1.00 39.26           N  
ATOM   1539  H   THR A  95      10.975 -26.278 -25.325  1.00 39.26           H  
ATOM   1540  CA  THR A  95       9.438 -27.230 -24.185  1.00 39.26           C  
ATOM   1541  HA  THR A  95       9.579 -27.520 -23.144  1.00 39.26           H  
ATOM   1542  C   THR A  95       8.678 -28.340 -24.905  1.00 39.26           C  
ATOM   1543  CB  THR A  95       8.667 -25.901 -24.225  1.00 39.26           C  
ATOM   1544  HB  THR A  95       8.021 -25.897 -25.103  1.00 39.26           H  
ATOM   1545  O   THR A  95       8.452 -28.256 -26.113  1.00 39.26           O  
ATOM   1546  CG2 THR A  95       7.812 -25.701 -22.976  1.00 39.26           C  
ATOM   1547 HG21 THR A  95       7.275 -24.755 -23.052  1.00 39.26           H  
ATOM   1548 HG22 THR A  95       8.438 -25.691 -22.084  1.00 39.26           H  
ATOM   1549 HG23 THR A  95       7.085 -26.509 -22.898  1.00 39.26           H  
ATOM   1550  OG1 THR A  95       9.529 -24.785 -24.295  1.00 39.26           O  
ATOM   1551  HG1 THR A  95      10.183 -24.896 -23.600  1.00 39.26           H  
ATOM   1552  N   LYS A  96       8.308 -29.408 -24.189  1.00 40.52           N  
ATOM   1553  H   LYS A  96       8.573 -29.462 -23.216  1.00 40.52           H  
ATOM   1554  CA  LYS A  96       7.481 -30.474 -24.761  1.00 40.52           C  
ATOM   1555  HA  LYS A  96       7.887 -30.766 -25.729  1.00 40.52           H  
ATOM   1556  C   LYS A  96       6.074 -29.939 -24.998  1.00 40.52           C  
ATOM   1557  CB  LYS A  96       7.420 -31.716 -23.848  1.00 40.52           C  
ATOM   1558  HB2 LYS A  96       7.359 -31.413 -22.803  1.00 40.52           H  
ATOM   1559  HB3 LYS A  96       6.508 -32.261 -24.088  1.00 40.52           H  
ATOM   1560  O   LYS A  96       5.332 -29.720 -24.046  1.00 40.52           O  
ATOM   1561  CG  LYS A  96       8.595 -32.680 -24.051  1.00 40.52           C  
ATOM   1562  HG2 LYS A  96       8.729 -32.852 -25.119  1.00 40.52           H  
ATOM   1563  HG3 LYS A  96       9.506 -32.236 -23.649  1.00 40.52           H  
ATOM   1564  CD  LYS A  96       8.314 -34.029 -23.365  1.00 40.52           C  
ATOM   1565  HD2 LYS A  96       7.372 -34.434 -23.733  1.00 40.52           H  
ATOM   1566  HD3 LYS A  96       8.260 -33.897 -22.284  1.00 40.52           H  
ATOM   1567  CE  LYS A  96       9.445 -34.989 -23.725  1.00 40.52           C  
ATOM   1568  HE2 LYS A  96      10.382 -34.627 -23.303  1.00 40.52           H  
ATOM   1569  HE3 LYS A  96       9.545 -34.976 -24.810  1.00 40.52           H  
ATOM   1570  NZ  LYS A  96       9.209 -36.392 -23.317  1.00 40.52           N  
ATOM   1571  HZ1 LYS A  96       9.127 -36.527 -22.319  1.00 40.52           H  
ATOM   1572  HZ2 LYS A  96       9.932 -36.977 -23.711  1.00 40.52           H  
ATOM   1573  HZ3 LYS A  96       8.400 -36.769 -23.790  1.00 40.52           H  
ATOM   1574  N   ILE A  97       5.675 -29.810 -26.261  1.00 36.86           N  
ATOM   1575  H   ILE A  97       6.361 -29.944 -26.990  1.00 36.86           H  
ATOM   1576  CA  ILE A  97       4.256 -29.860 -26.619  1.00 36.86           C  
ATOM   1577  HA  ILE A  97       3.653 -29.815 -25.712  1.00 36.86           H  
ATOM   1578  C   ILE A  97       3.991 -31.224 -27.252  1.00 36.86           C  
ATOM   1579  CB  ILE A  97       3.812 -28.657 -27.482  1.00 36.86           C  
ATOM   1580  HB  ILE A  97       4.527 -28.522 -28.294  1.00 36.86           H  
ATOM   1581  O   ILE A  97       4.477 -31.534 -28.341  1.00 36.86           O  
ATOM   1582  CG1 ILE A  97       3.753 -27.379 -26.611  1.00 36.86           C  
ATOM   1583 HG12 ILE A  97       2.965 -27.486 -25.866  1.00 36.86           H  
ATOM   1584 HG13 ILE A  97       4.686 -27.264 -26.059  1.00 36.86           H  
ATOM   1585  CG2 ILE A  97       2.412 -28.896 -28.080  1.00 36.86           C  
ATOM   1586 HG21 ILE A  97       2.145 -28.087 -28.761  1.00 36.86           H  
ATOM   1587 HG22 ILE A  97       2.394 -29.822 -28.655  1.00 36.86           H  
ATOM   1588 HG23 ILE A  97       1.667 -28.962 -27.287  1.00 36.86           H  
ATOM   1589  CD1 ILE A  97       3.493 -26.094 -27.413  1.00 36.86           C  
ATOM   1590 HD11 ILE A  97       3.599 -25.232 -26.754  1.00 36.86           H  
ATOM   1591 HD12 ILE A  97       4.203 -26.008 -28.236  1.00 36.86           H  
ATOM   1592 HD13 ILE A  97       2.478 -26.089 -27.810  1.00 36.86           H  
ATOM   1593  N   ASN A  98       3.157 -32.014 -26.578  1.00 37.17           N  
ATOM   1594  H   ASN A  98       2.846 -31.714 -25.665  1.00 37.17           H  
ATOM   1595  CA  ASN A  98       2.605 -33.248 -27.119  1.00 37.17           C  
ATOM   1596  HA  ASN A  98       3.377 -33.776 -27.680  1.00 37.17           H  
ATOM   1597  C   ASN A  98       1.481 -32.894 -28.099  1.00 37.17           C  
ATOM   1598  CB  ASN A  98       2.143 -34.162 -25.968  1.00 37.17           C  
ATOM   1599  HB2 ASN A  98       1.464 -33.617 -25.313  1.00 37.17           H  
ATOM   1600  HB3 ASN A  98       1.603 -35.011 -26.388  1.00 37.17           H  
ATOM   1601  O   ASN A  98       0.302 -32.875 -27.742  1.00 37.17           O  
ATOM   1602  CG  ASN A  98       3.294 -34.716 -25.145  1.00 37.17           C  
ATOM   1603  ND2 ASN A  98       3.000 -35.387 -24.057  1.00 37.17           N  
ATOM   1604 HD21 ASN A  98       2.044 -35.575 -23.792  1.00 37.17           H  
ATOM   1605 HD22 ASN A  98       3.786 -35.786 -23.563  1.00 37.17           H  
ATOM   1606  OD1 ASN A  98       4.461 -34.557 -25.455  1.00 37.17           O  
ATOM   1607  N   ILE A  99       1.845 -32.586 -29.344  1.00 34.10           N  
ATOM   1608  H   ILE A  99       2.829 -32.600 -29.571  1.00 34.10           H  
ATOM   1609  CA  ILE A  99       0.859 -32.536 -30.424  1.00 34.10           C  
ATOM   1610  HA  ILE A  99       0.009 -31.955 -30.066  1.00 34.10           H  
ATOM   1611  C   ILE A  99       0.388 -33.981 -30.663  1.00 34.10           C  
ATOM   1612  CB  ILE A  99       1.399 -31.839 -31.699  1.00 34.10           C  
ATOM   1613  HB  ILE A  99       2.095 -32.511 -32.202  1.00 34.10           H  
ATOM   1614  O   ILE A  99       1.205 -34.896 -30.715  1.00 34.10           O  
ATOM   1615  CG1 ILE A  99       2.143 -30.522 -31.362  1.00 34.10           C  
ATOM   1616 HG12 ILE A  99       3.057 -30.767 -30.823  1.00 34.10           H  
ATOM   1617 HG13 ILE A  99       1.507 -29.918 -30.714  1.00 34.10           H  
ATOM   1618  CG2 ILE A  99       0.221 -31.539 -32.646  1.00 34.10           C  
ATOM   1619 HG21 ILE A  99      -0.359 -32.443 -32.834  1.00 34.10           H  
ATOM   1620 HG22 ILE A  99      -0.431 -30.784 -32.206  1.00 34.10           H  
ATOM   1621 HG23 ILE A  99       0.590 -31.185 -33.608  1.00 34.10           H  
ATOM   1622  CD1 ILE A  99       2.539 -29.650 -32.561  1.00 34.10           C  
ATOM   1623 HD11 ILE A  99       2.982 -30.266 -33.344  1.00 34.10           H  
ATOM   1624 HD12 ILE A  99       1.661 -29.142 -32.960  1.00 34.10           H  
ATOM   1625 HD13 ILE A  99       3.259 -28.898 -32.239  1.00 34.10           H  
ATOM   1626  N   PHE A 100      -0.926 -34.176 -30.821  1.00 39.87           N  
ATOM   1627  H   PHE A 100      -1.523 -33.365 -30.737  1.00 39.87           H  
ATOM   1628  CA  PHE A 100      -1.567 -35.482 -31.050  1.00 39.87           C  
ATOM   1629  HA  PHE A 100      -2.614 -35.261 -31.260  1.00 39.87           H  
ATOM   1630  C   PHE A 100      -1.614 -36.431 -29.827  1.00 39.87           C  
ATOM   1631  CB  PHE A 100      -1.023 -36.159 -32.330  1.00 39.87           C  
ATOM   1632  HB2 PHE A 100      -0.114 -36.705 -32.078  1.00 39.87           H  
ATOM   1633  HB3 PHE A 100      -1.754 -36.896 -32.662  1.00 39.87           H  
ATOM   1634  O   PHE A 100      -1.270 -37.606 -29.940  1.00 39.87           O  
ATOM   1635  CG  PHE A 100      -0.709 -35.240 -33.497  1.00 39.87           C  
ATOM   1636  CD1 PHE A 100      -1.751 -34.657 -34.241  1.00 39.87           C  
ATOM   1637  HD1 PHE A 100      -2.777 -34.879 -33.988  1.00 39.87           H  
ATOM   1638  CD2 PHE A 100       0.630 -34.956 -33.830  1.00 39.87           C  
ATOM   1639  HD2 PHE A 100       1.432 -35.397 -33.256  1.00 39.87           H  
ATOM   1640  CE1 PHE A 100      -1.455 -33.785 -35.305  1.00 39.87           C  
ATOM   1641  HE1 PHE A 100      -2.257 -33.335 -35.871  1.00 39.87           H  
ATOM   1642  CE2 PHE A 100       0.927 -34.080 -34.888  1.00 39.87           C  
ATOM   1643  HE2 PHE A 100       1.957 -33.854 -35.122  1.00 39.87           H  
ATOM   1644  CZ  PHE A 100      -0.116 -33.494 -35.626  1.00 39.87           C  
ATOM   1645  HZ  PHE A 100       0.111 -32.819 -36.438  1.00 39.87           H  
ATOM   1646  N   GLN A 101      -2.126 -35.950 -28.683  1.00 40.70           N  
ATOM   1647  H   GLN A 101      -2.344 -34.966 -28.618  1.00 40.70           H  
ATOM   1648  CA  GLN A 101      -2.445 -36.794 -27.511  1.00 40.70           C  
ATOM   1649  HA  GLN A 101      -1.515 -37.182 -27.095  1.00 40.70           H  
ATOM   1650  C   GLN A 101      -3.310 -38.029 -27.858  1.00 40.70           C  
ATOM   1651  CB  GLN A 101      -3.151 -35.947 -26.431  1.00 40.70           C  
ATOM   1652  HB2 GLN A 101      -3.968 -35.389 -26.889  1.00 40.70           H  
ATOM   1653  HB3 GLN A 101      -3.581 -36.618 -25.688  1.00 40.70           H  
ATOM   1654  O   GLN A 101      -3.099 -39.089 -27.283  1.00 40.70           O  
ATOM   1655  CG  GLN A 101      -2.201 -34.980 -25.698  1.00 40.70           C  
ATOM   1656  HG2 GLN A 101      -1.742 -34.300 -26.416  1.00 40.70           H  
ATOM   1657  HG3 GLN A 101      -1.409 -35.563 -25.228  1.00 40.70           H  
ATOM   1658  CD  GLN A 101      -2.900 -34.140 -24.624  1.00 40.70           C  
ATOM   1659  NE2 GLN A 101      -2.194 -33.684 -23.612  1.00 40.70           N  
ATOM   1660 HE21 GLN A 101      -1.223 -33.933 -23.492  1.00 40.70           H  
ATOM   1661 HE22 GLN A 101      -2.723 -33.179 -22.915  1.00 40.70           H  
ATOM   1662  OE1 GLN A 101      -4.077 -33.839 -24.681  1.00 40.70           O  
ATOM   1663  N   ASP A 102      -4.212 -37.925 -28.844  1.00 41.34           N  
ATOM   1664  H   ASP A 102      -4.425 -36.995 -29.176  1.00 41.34           H  
ATOM   1665  CA  ASP A 102      -5.116 -39.014 -29.266  1.00 41.34           C  
ATOM   1666  HA  ASP A 102      -5.333 -39.622 -28.388  1.00 41.34           H  
ATOM   1667  C   ASP A 102      -4.528 -39.958 -30.343  1.00 41.34           C  
ATOM   1668  CB  ASP A 102      -6.458 -38.461 -29.781  1.00 41.34           C  
ATOM   1669  HB2 ASP A 102      -7.183 -39.274 -29.818  1.00 41.34           H  
ATOM   1670  HB3 ASP A 102      -6.306 -38.110 -30.802  1.00 41.34           H  
ATOM   1671  O   ASP A 102      -5.277 -40.588 -31.095  1.00 41.34           O  
ATOM   1672  CG  ASP A 102      -7.071 -37.319 -28.979  1.00 41.34           C  
ATOM   1673  OD1 ASP A 102      -7.027 -37.366 -27.736  1.00 41.34           O  
ATOM   1674  OD2 ASP A 102      -7.555 -36.388 -29.676  1.00 41.34           O  
ATOM   1675  N   THR A 103      -3.203 -40.015 -30.510  1.00 37.48           N  
ATOM   1676  H   THR A 103      -2.624 -39.545 -29.828  1.00 37.48           H  
ATOM   1677  CA  THR A 103      -2.557 -40.981 -31.422  1.00 37.48           C  
ATOM   1678  HA  THR A 103      -3.338 -41.568 -31.904  1.00 37.48           H  
ATOM   1679  C   THR A 103      -1.695 -41.971 -30.642  1.00 37.48           C  
ATOM   1680  CB  THR A 103      -1.759 -40.320 -32.557  1.00 37.48           C  
ATOM   1681  HB  THR A 103      -1.234 -41.100 -33.109  1.00 37.48           H  
ATOM   1682  O   THR A 103      -1.054 -41.557 -29.681  1.00 37.48           O  
ATOM   1683  CG2 THR A 103      -2.672 -39.595 -33.546  1.00 37.48           C  
ATOM   1684 HG21 THR A 103      -2.067 -39.148 -34.335  1.00 37.48           H  
ATOM   1685 HG22 THR A 103      -3.232 -38.816 -33.028  1.00 37.48           H  
ATOM   1686 HG23 THR A 103      -3.370 -40.307 -33.986  1.00 37.48           H  
ATOM   1687  OG1 THR A 103      -0.802 -39.392 -32.116  1.00 37.48           O  
ATOM   1688  HG1 THR A 103      -1.017 -39.104 -31.226  1.00 37.48           H  
ATOM   1689  N   PRO A 104      -1.647 -43.261 -31.038  1.00 50.82           N  
ATOM   1690  CA  PRO A 104      -0.952 -44.304 -30.271  1.00 50.82           C  
ATOM   1691  HA  PRO A 104      -1.352 -44.334 -29.257  1.00 50.82           H  
ATOM   1692  C   PRO A 104       0.565 -44.083 -30.153  1.00 50.82           C  
ATOM   1693  CB  PRO A 104      -1.289 -45.624 -30.978  1.00 50.82           C  
ATOM   1694  HB2 PRO A 104      -0.462 -46.333 -30.944  1.00 50.82           H  
ATOM   1695  HB3 PRO A 104      -2.175 -46.061 -30.519  1.00 50.82           H  
ATOM   1696  O   PRO A 104       1.192 -44.630 -29.254  1.00 50.82           O  
ATOM   1697  CG  PRO A 104      -1.613 -45.201 -32.410  1.00 50.82           C  
ATOM   1698  HG2 PRO A 104      -0.688 -45.075 -32.972  1.00 50.82           H  
ATOM   1699  HG3 PRO A 104      -2.273 -45.914 -32.904  1.00 50.82           H  
ATOM   1700  CD  PRO A 104      -2.285 -43.845 -32.211  1.00 50.82           C  
ATOM   1701  HD2 PRO A 104      -2.146 -43.228 -33.098  1.00 50.82           H  
ATOM   1702  HD3 PRO A 104      -3.347 -43.988 -32.010  1.00 50.82           H  
ATOM   1703  N   GLU A 105       1.140 -43.250 -31.023  1.00 43.38           N  
ATOM   1704  H   GLU A 105       0.554 -42.829 -31.729  1.00 43.38           H  
ATOM   1705  CA  GLU A 105       2.508 -42.741 -30.921  1.00 43.38           C  
ATOM   1706  HA  GLU A 105       2.976 -43.086 -29.999  1.00 43.38           H  
ATOM   1707  C   GLU A 105       2.472 -41.199 -30.921  1.00 43.38           C  
ATOM   1708  CB  GLU A 105       3.356 -43.267 -32.088  1.00 43.38           C  
ATOM   1709  HB2 GLU A 105       2.859 -43.014 -33.025  1.00 43.38           H  
ATOM   1710  HB3 GLU A 105       4.321 -42.761 -32.059  1.00 43.38           H  
ATOM   1711  O   GLU A 105       2.559 -40.584 -31.993  1.00 43.38           O  
ATOM   1712  CG  GLU A 105       3.604 -44.781 -32.047  1.00 43.38           C  
ATOM   1713  HG2 GLU A 105       2.646 -45.300 -32.069  1.00 43.38           H  
ATOM   1714  HG3 GLU A 105       4.109 -45.027 -31.113  1.00 43.38           H  
ATOM   1715  CD  GLU A 105       4.458 -45.261 -33.234  1.00 43.38           C  
ATOM   1716  OE1 GLU A 105       4.711 -46.484 -33.295  1.00 43.38           O  
ATOM   1717  OE2 GLU A 105       4.834 -44.422 -34.093  1.00 43.38           O  
ATOM   1718  N   PRO A 106       2.310 -40.540 -29.756  1.00 39.73           N  
ATOM   1719  CA  PRO A 106       2.342 -39.084 -29.684  1.00 39.73           C  
ATOM   1720  HA  PRO A 106       1.595 -38.662 -30.356  1.00 39.73           H  
ATOM   1721  C   PRO A 106       3.734 -38.587 -30.088  1.00 39.73           C  
ATOM   1722  CB  PRO A 106       1.969 -38.730 -28.240  1.00 39.73           C  
ATOM   1723  HB2 PRO A 106       2.475 -37.830 -27.890  1.00 39.73           H  
ATOM   1724  HB3 PRO A 106       0.888 -38.608 -28.169  1.00 39.73           H  
ATOM   1725  O   PRO A 106       4.732 -38.844 -29.414  1.00 39.73           O  
ATOM   1726  CG  PRO A 106       2.389 -39.966 -27.445  1.00 39.73           C  
ATOM   1727  HG2 PRO A 106       3.451 -39.907 -27.206  1.00 39.73           H  
ATOM   1728  HG3 PRO A 106       1.799 -40.083 -26.536  1.00 39.73           H  
ATOM   1729  CD  PRO A 106       2.148 -41.114 -28.426  1.00 39.73           C  
ATOM   1730  HD2 PRO A 106       2.864 -41.913 -28.237  1.00 39.73           H  
ATOM   1731  HD3 PRO A 106       1.131 -41.489 -28.312  1.00 39.73           H  
ATOM   1732  N   LYS A 107       3.820 -37.872 -31.215  1.00 38.28           N  
ATOM   1733  H   LYS A 107       2.970 -37.714 -31.737  1.00 38.28           H  
ATOM   1734  CA  LYS A 107       5.099 -37.355 -31.716  1.00 38.28           C  
ATOM   1735  HA  LYS A 107       5.858 -38.117 -31.539  1.00 38.28           H  
ATOM   1736  C   LYS A 107       5.534 -36.142 -30.906  1.00 38.28           C  
ATOM   1737  CB  LYS A 107       5.059 -37.084 -33.227  1.00 38.28           C  
ATOM   1738  HB2 LYS A 107       4.167 -36.515 -33.490  1.00 38.28           H  
ATOM   1739  HB3 LYS A 107       5.943 -36.509 -33.502  1.00 38.28           H  
ATOM   1740  O   LYS A 107       5.058 -35.030 -31.129  1.00 38.28           O  
ATOM   1741  CG  LYS A 107       5.087 -38.423 -33.973  1.00 38.28           C  
ATOM   1742  HG2 LYS A 107       5.893 -39.032 -33.565  1.00 38.28           H  
ATOM   1743  HG3 LYS A 107       4.145 -38.946 -33.804  1.00 38.28           H  
ATOM   1744  CD  LYS A 107       5.318 -38.276 -35.479  1.00 38.28           C  
ATOM   1745  HD2 LYS A 107       6.245 -37.729 -35.654  1.00 38.28           H  
ATOM   1746  HD3 LYS A 107       4.475 -37.754 -35.933  1.00 38.28           H  
ATOM   1747  CE  LYS A 107       5.432 -39.705 -36.022  1.00 38.28           C  
ATOM   1748  HE2 LYS A 107       4.498 -40.229 -35.816  1.00 38.28           H  
ATOM   1749  HE3 LYS A 107       6.205 -40.226 -35.459  1.00 38.28           H  
ATOM   1750  NZ  LYS A 107       5.743 -39.752 -37.468  1.00 38.28           N  
ATOM   1751  HZ1 LYS A 107       5.005 -39.314 -38.001  1.00 38.28           H  
ATOM   1752  HZ2 LYS A 107       5.811 -40.722 -37.744  1.00 38.28           H  
ATOM   1753  HZ3 LYS A 107       6.633 -39.310 -37.646  1.00 38.28           H  
ATOM   1754  N   GLU A 108       6.471 -36.377 -29.995  1.00 38.51           N  
ATOM   1755  H   GLU A 108       6.696 -37.339 -29.789  1.00 38.51           H  
ATOM   1756  CA  GLU A 108       7.115 -35.338 -29.198  1.00 38.51           C  
ATOM   1757  HA  GLU A 108       6.349 -34.812 -28.628  1.00 38.51           H  
ATOM   1758  C   GLU A 108       7.832 -34.333 -30.110  1.00 38.51           C  
ATOM   1759  CB  GLU A 108       8.112 -35.953 -28.199  1.00 38.51           C  
ATOM   1760  HB2 GLU A 108       8.974 -36.349 -28.736  1.00 38.51           H  
ATOM   1761  HB3 GLU A 108       8.453 -35.154 -27.541  1.00 38.51           H  
ATOM   1762  O   GLU A 108       8.760 -34.688 -30.842  1.00 38.51           O  
ATOM   1763  CG  GLU A 108       7.506 -37.082 -27.350  1.00 38.51           C  
ATOM   1764  HG2 GLU A 108       7.394 -37.975 -27.965  1.00 38.51           H  
ATOM   1765  HG3 GLU A 108       6.517 -36.767 -27.017  1.00 38.51           H  
ATOM   1766  CD  GLU A 108       8.365 -37.412 -26.122  1.00 38.51           C  
ATOM   1767  OE1 GLU A 108       7.782 -37.752 -25.069  1.00 38.51           O  
ATOM   1768  OE2 GLU A 108       9.603 -37.197 -26.136  1.00 38.51           O  
ATOM   1769  N   ILE A 109       7.409 -33.066 -30.072  1.00 34.71           N  
ATOM   1770  H   ILE A 109       6.622 -32.831 -29.484  1.00 34.71           H  
ATOM   1771  CA  ILE A 109       8.108 -31.975 -30.753  1.00 34.71           C  
ATOM   1772  HA  ILE A 109       8.923 -32.396 -31.342  1.00 34.71           H  
ATOM   1773  C   ILE A 109       8.743 -31.078 -29.700  1.00 34.71           C  
ATOM   1774  CB  ILE A 109       7.212 -31.228 -31.762  1.00 34.71           C  
ATOM   1775  HB  ILE A 109       6.321 -30.868 -31.247  1.00 34.71           H  
ATOM   1776  O   ILE A 109       8.073 -30.399 -28.922  1.00 34.71           O  
ATOM   1777  CG1 ILE A 109       6.794 -32.208 -32.885  1.00 34.71           C  
ATOM   1778 HG12 ILE A 109       7.683 -32.584 -33.392  1.00 34.71           H  
ATOM   1779 HG13 ILE A 109       6.281 -33.060 -32.438  1.00 34.71           H  
ATOM   1780  CG2 ILE A 109       7.969 -30.019 -32.354  1.00 34.71           C  
ATOM   1781 HG21 ILE A 109       8.870 -30.351 -32.870  1.00 34.71           H  
ATOM   1782 HG22 ILE A 109       8.247 -29.320 -31.565  1.00 34.71           H  
ATOM   1783 HG23 ILE A 109       7.330 -29.474 -33.050  1.00 34.71           H  
ATOM   1784  CD1 ILE A 109       5.845 -31.615 -33.929  1.00 34.71           C  
ATOM   1785 HD11 ILE A 109       4.999 -31.150 -33.422  1.00 34.71           H  
ATOM   1786 HD12 ILE A 109       5.479 -32.412 -34.577  1.00 34.71           H  
ATOM   1787 HD13 ILE A 109       6.361 -30.876 -34.543  1.00 34.71           H  
ATOM   1788  N   TYR A 110      10.068 -31.085 -29.729  1.00 37.27           N  
ATOM   1789  H   TYR A 110      10.511 -31.714 -30.382  1.00 37.27           H  
ATOM   1790  CA  TYR A 110      10.951 -30.269 -28.920  1.00 37.27           C  
ATOM   1791  HA  TYR A 110      10.492 -30.049 -27.957  1.00 37.27           H  
ATOM   1792  C   TYR A 110      11.235 -28.962 -29.666  1.00 37.27           C  
ATOM   1793  CB  TYR A 110      12.221 -31.107 -28.707  1.00 37.27           C  
ATOM   1794  HB2 TYR A 110      12.586 -31.444 -29.677  1.00 37.27           H  
ATOM   1795  HB3 TYR A 110      13.024 -30.496 -28.297  1.00 37.27           H  
ATOM   1796  O   TYR A 110      11.898 -28.981 -30.704  1.00 37.27           O  
ATOM   1797  CG  TYR A 110      12.015 -32.319 -27.817  1.00 37.27           C  
ATOM   1798  CD1 TYR A 110      11.964 -32.183 -26.416  1.00 37.27           C  
ATOM   1799  HD1 TYR A 110      11.993 -31.206 -25.957  1.00 37.27           H  
ATOM   1800  CD2 TYR A 110      11.877 -33.595 -28.399  1.00 37.27           C  
ATOM   1801  HD2 TYR A 110      11.880 -33.708 -29.473  1.00 37.27           H  
ATOM   1802  CE1 TYR A 110      11.890 -33.325 -25.598  1.00 37.27           C  
ATOM   1803  HE1 TYR A 110      11.904 -33.227 -24.522  1.00 37.27           H  
ATOM   1804  CE2 TYR A 110      11.730 -34.733 -27.585  1.00 37.27           C  
ATOM   1805  HE2 TYR A 110      11.610 -35.711 -28.027  1.00 37.27           H  
ATOM   1806  OH  TYR A 110      11.673 -35.705 -25.397  1.00 37.27           O  
ATOM   1807  HH  TYR A 110      11.195 -36.404 -25.849  1.00 37.27           H  
ATOM   1808  CZ  TYR A 110      11.779 -34.605 -26.183  1.00 37.27           C  
ATOM   1809  N   TYR A 111      10.741 -27.830 -29.161  1.00 41.04           N  
ATOM   1810  H   TYR A 111      10.181 -27.864 -28.322  1.00 41.04           H  
ATOM   1811  CA  TYR A 111      11.084 -26.509 -29.698  1.00 41.04           C  
ATOM   1812  HA  TYR A 111      11.719 -26.645 -30.573  1.00 41.04           H  
ATOM   1813  C   TYR A 111      11.913 -25.705 -28.695  1.00 41.04           C  
ATOM   1814  CB  TYR A 111       9.843 -25.755 -30.201  1.00 41.04           C  
ATOM   1815  HB2 TYR A 111      10.172 -24.837 -30.689  1.00 41.04           H  
ATOM   1816  HB3 TYR A 111       9.354 -26.363 -30.962  1.00 41.04           H  
ATOM   1817  O   TYR A 111      11.681 -25.739 -27.486  1.00 41.04           O  
ATOM   1818  CG  TYR A 111       8.825 -25.402 -29.137  1.00 41.04           C  
ATOM   1819  CD1 TYR A 111       7.886 -26.367 -28.735  1.00 41.04           C  
ATOM   1820  HD1 TYR A 111       7.894 -27.356 -29.168  1.00 41.04           H  
ATOM   1821  CD2 TYR A 111       8.838 -24.131 -28.525  1.00 41.04           C  
ATOM   1822  HD2 TYR A 111       9.575 -23.398 -28.816  1.00 41.04           H  
ATOM   1823  CE1 TYR A 111       6.971 -26.066 -27.716  1.00 41.04           C  
ATOM   1824  HE1 TYR A 111       6.306 -26.839 -27.361  1.00 41.04           H  
ATOM   1825  CE2 TYR A 111       7.914 -23.828 -27.506  1.00 41.04           C  
ATOM   1826  HE2 TYR A 111       7.946 -22.866 -27.015  1.00 41.04           H  
ATOM   1827  OH  TYR A 111       6.113 -24.526 -26.085  1.00 41.04           O  
ATOM   1828  HH  TYR A 111       6.318 -23.684 -25.672  1.00 41.04           H  
ATOM   1829  CZ  TYR A 111       6.975 -24.799 -27.100  1.00 41.04           C  
ATOM   1830  N   THR A 112      12.887 -24.964 -29.219  1.00 37.82           N  
ATOM   1831  H   THR A 112      13.046 -25.000 -30.216  1.00 37.82           H  
ATOM   1832  CA  THR A 112      13.699 -23.996 -28.479  1.00 37.82           C  
ATOM   1833  HA  THR A 112      13.308 -23.896 -27.467  1.00 37.82           H  
ATOM   1834  C   THR A 112      13.603 -22.630 -29.152  1.00 37.82           C  
ATOM   1835  CB  THR A 112      15.174 -24.422 -28.370  1.00 37.82           C  
ATOM   1836  HB  THR A 112      15.729 -23.636 -27.858  1.00 37.82           H  
ATOM   1837  O   THR A 112      13.378 -22.518 -30.359  1.00 37.82           O  
ATOM   1838  CG2 THR A 112      15.370 -25.724 -27.604  1.00 37.82           C  
ATOM   1839 HG21 THR A 112      16.429 -25.874 -27.395  1.00 37.82           H  
ATOM   1840 HG22 THR A 112      15.002 -26.556 -28.205  1.00 37.82           H  
ATOM   1841 HG23 THR A 112      14.834 -25.680 -26.656  1.00 37.82           H  
ATOM   1842  OG1 THR A 112      15.735 -24.622 -29.645  1.00 37.82           O  
ATOM   1843  HG1 THR A 112      16.595 -25.028 -29.521  1.00 37.82           H  
ATOM   1844  N   MET A 113      13.789 -21.568 -28.369  1.00 43.97           N  
ATOM   1845  H   MET A 113      13.958 -21.712 -27.383  1.00 43.97           H  
ATOM   1846  CA  MET A 113      13.938 -20.218 -28.908  1.00 43.97           C  
ATOM   1847  HA  MET A 113      13.152 -20.027 -29.640  1.00 43.97           H  
ATOM   1848  C   MET A 113      15.292 -20.100 -29.611  1.00 43.97           C  
ATOM   1849  CB  MET A 113      13.828 -19.182 -27.781  1.00 43.97           C  
ATOM   1850  HB2 MET A 113      14.105 -18.202 -28.171  1.00 43.97           H  
ATOM   1851  HB3 MET A 113      14.524 -19.437 -26.981  1.00 43.97           H  
ATOM   1852  O   MET A 113      16.324 -19.999 -28.947  1.00 43.97           O  
ATOM   1853  CG  MET A 113      12.420 -19.080 -27.196  1.00 43.97           C  
ATOM   1854  HG2 MET A 113      12.106 -20.047 -26.805  1.00 43.97           H  
ATOM   1855  HG3 MET A 113      12.462 -18.378 -26.363  1.00 43.97           H  
ATOM   1856  SD  MET A 113      11.189 -18.490 -28.381  1.00 43.97           S  
ATOM   1857  CE  MET A 113      10.089 -17.639 -27.228  1.00 43.97           C  
ATOM   1858  HE1 MET A 113       9.336 -17.105 -27.809  1.00 43.97           H  
ATOM   1859  HE2 MET A 113      10.654 -16.921 -26.633  1.00 43.97           H  
ATOM   1860  HE3 MET A 113       9.605 -18.361 -26.571  1.00 43.97           H  
ATOM   1861  N   GLY A 114      15.289 -20.106 -30.946  1.00 42.52           N  
ATOM   1862  H   GLY A 114      14.418 -20.299 -31.419  1.00 42.52           H  
ATOM   1863  CA  GLY A 114      16.506 -19.920 -31.739  1.00 42.52           C  
ATOM   1864  HA2 GLY A 114      16.266 -19.968 -32.801  1.00 42.52           H  
ATOM   1865  HA3 GLY A 114      17.191 -20.734 -31.502  1.00 42.52           H  
ATOM   1866  C   GLY A 114      17.201 -18.577 -31.445  1.00 42.52           C  
ATOM   1867  O   GLY A 114      16.542 -17.622 -31.019  1.00 42.52           O  
ATOM   1868  N   PRO A 115      18.517 -18.451 -31.704  1.00 43.75           N  
ATOM   1869  CA  PRO A 115      19.290 -17.249 -31.367  1.00 43.75           C  
ATOM   1870  HA  PRO A 115      19.291 -17.115 -30.286  1.00 43.75           H  
ATOM   1871  C   PRO A 115      18.721 -15.965 -31.995  1.00 43.75           C  
ATOM   1872  CB  PRO A 115      20.725 -17.545 -31.826  1.00 43.75           C  
ATOM   1873  HB2 PRO A 115      21.306 -17.903 -30.976  1.00 43.75           H  
ATOM   1874  HB3 PRO A 115      21.209 -16.671 -32.262  1.00 43.75           H  
ATOM   1875  O   PRO A 115      18.729 -14.915 -31.358  1.00 43.75           O  
ATOM   1876  CG  PRO A 115      20.578 -18.675 -32.847  1.00 43.75           C  
ATOM   1877  HG2 PRO A 115      21.472 -19.297 -32.894  1.00 43.75           H  
ATOM   1878  HG3 PRO A 115      20.349 -18.257 -33.827  1.00 43.75           H  
ATOM   1879  CD  PRO A 115      19.373 -19.451 -32.324  1.00 43.75           C  
ATOM   1880  HD2 PRO A 115      19.695 -20.170 -31.571  1.00 43.75           H  
ATOM   1881  HD3 PRO A 115      18.872 -19.963 -33.146  1.00 43.75           H  
ATOM   1882  N   GLN A 116      18.119 -16.057 -33.186  1.00 48.59           N  
ATOM   1883  H   GLN A 116      18.138 -16.951 -33.655  1.00 48.59           H  
ATOM   1884  CA  GLN A 116      17.420 -14.947 -33.848  1.00 48.59           C  
ATOM   1885  HA  GLN A 116      18.125 -14.134 -34.024  1.00 48.59           H  
ATOM   1886  C   GLN A 116      16.262 -14.374 -33.010  1.00 48.59           C  
ATOM   1887  CB  GLN A 116      16.876 -15.436 -35.199  1.00 48.59           C  
ATOM   1888  HB2 GLN A 116      16.252 -16.314 -35.030  1.00 48.59           H  
ATOM   1889  HB3 GLN A 116      16.253 -14.655 -35.635  1.00 48.59           H  
ATOM   1890  O   GLN A 116      16.066 -13.160 -32.991  1.00 48.59           O  
ATOM   1891  CG  GLN A 116      17.988 -15.782 -36.206  1.00 48.59           C  
ATOM   1892  HG2 GLN A 116      18.541 -14.875 -36.448  1.00 48.59           H  
ATOM   1893  HG3 GLN A 116      18.683 -16.497 -35.765  1.00 48.59           H  
ATOM   1894  CD  GLN A 116      17.452 -16.393 -37.499  1.00 48.59           C  
ATOM   1895  NE2 GLN A 116      18.283 -16.560 -38.503  1.00 48.59           N  
ATOM   1896 HE21 GLN A 116      19.241 -16.247 -38.448  1.00 48.59           H  
ATOM   1897 HE22 GLN A 116      17.882 -16.948 -39.345  1.00 48.59           H  
ATOM   1898  OE1 GLN A 116      16.298 -16.760 -37.629  1.00 48.59           O  
ATOM   1899  N   PHE A 117      15.519 -15.219 -32.281  1.00 50.96           N  
ATOM   1900  H   PHE A 117      15.773 -16.196 -32.257  1.00 50.96           H  
ATOM   1901  CA  PHE A 117      14.455 -14.765 -31.382  1.00 50.96           C  
ATOM   1902  HA  PHE A 117      13.798 -14.085 -31.924  1.00 50.96           H  
ATOM   1903  C   PHE A 117      15.038 -13.992 -30.196  1.00 50.96           C  
ATOM   1904  CB  PHE A 117      13.616 -15.960 -30.896  1.00 50.96           C  
ATOM   1905  HB2 PHE A 117      13.280 -16.530 -31.762  1.00 50.96           H  
ATOM   1906  HB3 PHE A 117      14.233 -16.619 -30.285  1.00 50.96           H  
ATOM   1907  O   PHE A 117      14.556 -12.911 -29.869  1.00 50.96           O  
ATOM   1908  CG  PHE A 117      12.406 -15.539 -30.080  1.00 50.96           C  
ATOM   1909  CD1 PHE A 117      12.554 -15.123 -28.741  1.00 50.96           C  
ATOM   1910  HD1 PHE A 117      13.522 -15.149 -28.262  1.00 50.96           H  
ATOM   1911  CD2 PHE A 117      11.131 -15.518 -30.676  1.00 50.96           C  
ATOM   1912  HD2 PHE A 117      11.000 -15.853 -31.694  1.00 50.96           H  
ATOM   1913  CE1 PHE A 117      11.454 -14.614 -28.030  1.00 50.96           C  
ATOM   1914  HE1 PHE A 117      11.579 -14.250 -27.021  1.00 50.96           H  
ATOM   1915  CE2 PHE A 117      10.022 -15.061 -29.946  1.00 50.96           C  
ATOM   1916  HE2 PHE A 117       9.040 -15.075 -30.395  1.00 50.96           H  
ATOM   1917  CZ  PHE A 117      10.190 -14.571 -28.639  1.00 50.96           C  
ATOM   1918  HZ  PHE A 117       9.347 -14.169 -28.097  1.00 50.96           H  
ATOM   1919  N   ARG A 118      16.102 -14.523 -29.573  1.00 53.00           N  
ATOM   1920  H   ARG A 118      16.470 -15.391 -29.937  1.00 53.00           H  
ATOM   1921  CA  ARG A 118      16.785 -13.879 -28.436  1.00 53.00           C  
ATOM   1922  HA  ARG A 118      16.071 -13.712 -27.630  1.00 53.00           H  
ATOM   1923  C   ARG A 118      17.309 -12.494 -28.825  1.00 53.00           C  
ATOM   1924  CB  ARG A 118      17.930 -14.767 -27.916  1.00 53.00           C  
ATOM   1925  HB2 ARG A 118      18.625 -14.980 -28.728  1.00 53.00           H  
ATOM   1926  HB3 ARG A 118      18.472 -14.209 -27.152  1.00 53.00           H  
ATOM   1927  O   ARG A 118      17.002 -11.520 -28.143  1.00 53.00           O  
ATOM   1928  CG  ARG A 118      17.457 -16.093 -27.297  1.00 53.00           C  
ATOM   1929  HG2 ARG A 118      16.910 -16.679 -28.036  1.00 53.00           H  
ATOM   1930  HG3 ARG A 118      16.804 -15.876 -26.452  1.00 53.00           H  
ATOM   1931  CD  ARG A 118      18.672 -16.898 -26.813  1.00 53.00           C  
ATOM   1932  HD2 ARG A 118      19.274 -17.187 -27.675  1.00 53.00           H  
ATOM   1933  HD3 ARG A 118      19.273 -16.250 -26.175  1.00 53.00           H  
ATOM   1934  NE  ARG A 118      18.288 -18.108 -26.056  1.00 53.00           N  
ATOM   1935  HE  ARG A 118      17.383 -18.513 -26.248  1.00 53.00           H  
ATOM   1936  NH1 ARG A 118      20.260 -18.361 -24.902  1.00 53.00           N  
ATOM   1937 HH11 ARG A 118      20.730 -17.693 -25.496  1.00 53.00           H  
ATOM   1938 HH12 ARG A 118      20.665 -18.578 -24.002  1.00 53.00           H  
ATOM   1939  NH2 ARG A 118      18.494 -19.559 -24.298  1.00 53.00           N  
ATOM   1940 HH21 ARG A 118      17.517 -19.811 -24.337  1.00 53.00           H  
ATOM   1941 HH22 ARG A 118      19.038 -19.820 -23.488  1.00 53.00           H  
ATOM   1942  CZ  ARG A 118      19.013 -18.675 -25.104  1.00 53.00           C  
ATOM   1943  N   MET A 119      18.009 -12.402 -29.959  1.00 56.16           N  
ATOM   1944  H   MET A 119      18.231 -13.256 -30.451  1.00 56.16           H  
ATOM   1945  CA  MET A 119      18.497 -11.134 -30.513  1.00 56.16           C  
ATOM   1946  HA  MET A 119      19.163 -10.662 -29.790  1.00 56.16           H  
ATOM   1947  C   MET A 119      17.352 -10.146 -30.774  1.00 56.16           C  
ATOM   1948  CB  MET A 119      19.279 -11.393 -31.813  1.00 56.16           C  
ATOM   1949  HB2 MET A 119      18.669 -11.989 -32.492  1.00 56.16           H  
ATOM   1950  HB3 MET A 119      19.484 -10.438 -32.296  1.00 56.16           H  
ATOM   1951  O   MET A 119      17.432  -8.989 -30.365  1.00 56.16           O  
ATOM   1952  CG  MET A 119      20.621 -12.104 -31.594  1.00 56.16           C  
ATOM   1953  HG2 MET A 119      20.453 -13.075 -31.128  1.00 56.16           H  
ATOM   1954  HG3 MET A 119      21.076 -12.271 -32.570  1.00 56.16           H  
ATOM   1955  SD  MET A 119      21.794 -11.173 -30.576  1.00 56.16           S  
ATOM   1956  CE  MET A 119      23.319 -12.105 -30.893  1.00 56.16           C  
ATOM   1957  HE1 MET A 119      23.195 -13.142 -30.580  1.00 56.16           H  
ATOM   1958  HE2 MET A 119      24.140 -11.660 -30.331  1.00 56.16           H  
ATOM   1959  HE3 MET A 119      23.562 -12.069 -31.955  1.00 56.16           H  
ATOM   1960  N   HIS A 120      16.251 -10.596 -31.388  1.00 59.42           N  
ATOM   1961  H   HIS A 120      16.225 -11.550 -31.720  1.00 59.42           H  
ATOM   1962  CA  HIS A 120      15.103  -9.729 -31.660  1.00 59.42           C  
ATOM   1963  HA  HIS A 120      15.469  -8.843 -32.178  1.00 59.42           H  
ATOM   1964  C   HIS A 120      14.405  -9.247 -30.377  1.00 59.42           C  
ATOM   1965  CB  HIS A 120      14.121 -10.451 -32.591  1.00 59.42           C  
ATOM   1966  HB2 HIS A 120      13.658 -11.284 -32.062  1.00 59.42           H  
ATOM   1967  HB3 HIS A 120      14.667 -10.850 -33.446  1.00 59.42           H  
ATOM   1968  O   HIS A 120      14.008  -8.087 -30.289  1.00 59.42           O  
ATOM   1969  CG  HIS A 120      13.053  -9.525 -33.114  1.00 59.42           C  
ATOM   1970  CD2 HIS A 120      11.723  -9.537 -32.794  1.00 59.42           C  
ATOM   1971  HD2 HIS A 120      11.237 -10.231 -32.125  1.00 59.42           H  
ATOM   1972  ND1 HIS A 120      13.254  -8.470 -33.976  1.00 59.42           N  
ATOM   1973  HD1 HIS A 120      14.132  -8.192 -34.390  1.00 59.42           H  
ATOM   1974  CE1 HIS A 120      12.075  -7.859 -34.170  1.00 59.42           C  
ATOM   1975  HE1 HIS A 120      11.922  -6.996 -34.801  1.00 59.42           H  
ATOM   1976  NE2 HIS A 120      11.109  -8.473 -33.471  1.00 59.42           N  
ATOM   1977  N   PHE A 121      14.287 -10.099 -29.359  1.00 63.72           N  
ATOM   1978  H   PHE A 121      14.600 -11.052 -29.481  1.00 63.72           H  
ATOM   1979  CA  PHE A 121      13.643  -9.733 -28.100  1.00 63.72           C  
ATOM   1980  HA  PHE A 121      12.707  -9.227 -28.338  1.00 63.72           H  
ATOM   1981  C   PHE A 121      14.482  -8.743 -27.273  1.00 63.72           C  
ATOM   1982  CB  PHE A 121      13.311 -11.010 -27.322  1.00 63.72           C  
ATOM   1983  HB2 PHE A 121      12.773 -11.699 -27.973  1.00 63.72           H  
ATOM   1984  HB3 PHE A 121      14.232 -11.496 -26.999  1.00 63.72           H  
ATOM   1985  O   PHE A 121      13.949  -7.772 -26.729  1.00 63.72           O  
ATOM   1986  CG  PHE A 121      12.436 -10.703 -26.133  1.00 63.72           C  
ATOM   1987  CD1 PHE A 121      12.946 -10.795 -24.825  1.00 63.72           C  
ATOM   1988  HD1 PHE A 121      13.939 -11.185 -24.655  1.00 63.72           H  
ATOM   1989  CD2 PHE A 121      11.134 -10.215 -26.354  1.00 63.72           C  
ATOM   1990  HD2 PHE A 121      10.741 -10.136 -27.357  1.00 63.72           H  
ATOM   1991  CE1 PHE A 121      12.160 -10.364 -23.744  1.00 63.72           C  
ATOM   1992  HE1 PHE A 121      12.532 -10.448 -22.734  1.00 63.72           H  
ATOM   1993  CE2 PHE A 121      10.367  -9.755 -25.275  1.00 63.72           C  
ATOM   1994  HE2 PHE A 121       9.388  -9.333 -25.451  1.00 63.72           H  
ATOM   1995  CZ  PHE A 121      10.891  -9.808 -23.977  1.00 63.72           C  
ATOM   1996  HZ  PHE A 121      10.313  -9.414 -23.154  1.00 63.72           H  
ATOM   1997  N   LEU A 122      15.808  -8.924 -27.239  1.00 64.79           N  
ATOM   1998  H   LEU A 122      16.195  -9.739 -27.692  1.00 64.79           H  
ATOM   1999  CA  LEU A 122      16.734  -7.939 -26.670  1.00 64.79           C  
ATOM   2000  HA  LEU A 122      16.435  -7.719 -25.645  1.00 64.79           H  
ATOM   2001  C   LEU A 122      16.669  -6.607 -27.433  1.00 64.79           C  
ATOM   2002  CB  LEU A 122      18.162  -8.516 -26.670  1.00 64.79           C  
ATOM   2003  HB2 LEU A 122      18.863  -7.717 -26.429  1.00 64.79           H  
ATOM   2004  HB3 LEU A 122      18.397  -8.865 -27.675  1.00 64.79           H  
ATOM   2005  O   LEU A 122      16.587  -5.552 -26.810  1.00 64.79           O  
ATOM   2006  CG  LEU A 122      18.382  -9.669 -25.672  1.00 64.79           C  
ATOM   2007  HG  LEU A 122      17.631 -10.443 -25.829  1.00 64.79           H  
ATOM   2008  CD1 LEU A 122      19.762 -10.285 -25.897  1.00 64.79           C  
ATOM   2009 HD11 LEU A 122      20.539  -9.538 -25.733  1.00 64.79           H  
ATOM   2010 HD12 LEU A 122      19.838 -10.657 -26.918  1.00 64.79           H  
ATOM   2011 HD13 LEU A 122      19.916 -11.117 -25.210  1.00 64.79           H  
ATOM   2012  CD2 LEU A 122      18.293  -9.204 -24.215  1.00 64.79           C  
ATOM   2013 HD21 LEU A 122      17.286  -8.855 -23.988  1.00 64.79           H  
ATOM   2014 HD22 LEU A 122      18.530 -10.035 -23.551  1.00 64.79           H  
ATOM   2015 HD23 LEU A 122      19.005  -8.398 -24.039  1.00 64.79           H  
ATOM   2016  N   TYR A 123      16.602  -6.649 -28.766  1.00 65.51           N  
ATOM   2017  H   TYR A 123      16.725  -7.541 -29.223  1.00 65.51           H  
ATOM   2018  CA  TYR A 123      16.439  -5.464 -29.612  1.00 65.51           C  
ATOM   2019  HA  TYR A 123      17.257  -4.774 -29.401  1.00 65.51           H  
ATOM   2020  C   TYR A 123      15.128  -4.704 -29.333  1.00 65.51           C  
ATOM   2021  CB  TYR A 123      16.558  -5.904 -31.076  1.00 65.51           C  
ATOM   2022  HB2 TYR A 123      15.827  -6.685 -31.283  1.00 65.51           H  
ATOM   2023  HB3 TYR A 123      17.546  -6.340 -31.227  1.00 65.51           H  
ATOM   2024  O   TYR A 123      15.148  -3.483 -29.190  1.00 65.51           O  
ATOM   2025  CG  TYR A 123      16.373  -4.795 -32.086  1.00 65.51           C  
ATOM   2026  CD1 TYR A 123      15.176  -4.709 -32.825  1.00 65.51           C  
ATOM   2027  HD1 TYR A 123      14.383  -5.422 -32.657  1.00 65.51           H  
ATOM   2028  CD2 TYR A 123      17.408  -3.865 -32.299  1.00 65.51           C  
ATOM   2029  HD2 TYR A 123      18.327  -3.941 -31.737  1.00 65.51           H  
ATOM   2030  CE1 TYR A 123      15.025  -3.695 -33.789  1.00 65.51           C  
ATOM   2031  HE1 TYR A 123      14.120  -3.617 -34.374  1.00 65.51           H  
ATOM   2032  CE2 TYR A 123      17.250  -2.837 -33.247  1.00 65.51           C  
ATOM   2033  HE2 TYR A 123      18.044  -2.123 -33.407  1.00 65.51           H  
ATOM   2034  OH  TYR A 123      15.882  -1.753 -34.897  1.00 65.51           O  
ATOM   2035  HH  TYR A 123      16.668  -1.210 -34.989  1.00 65.51           H  
ATOM   2036  CZ  TYR A 123      16.054  -2.751 -33.992  1.00 65.51           C  
ATOM   2037  N   GLN A 124      13.998  -5.401 -29.159  1.00 68.69           N  
ATOM   2038  H   GLN A 124      14.028  -6.399 -29.316  1.00 68.69           H  
ATOM   2039  CA  GLN A 124      12.717  -4.781 -28.781  1.00 68.69           C  
ATOM   2040  HA  GLN A 124      12.454  -4.028 -29.523  1.00 68.69           H  
ATOM   2041  C   GLN A 124      12.783  -4.071 -27.417  1.00 68.69           C  
ATOM   2042  CB  GLN A 124      11.611  -5.844 -28.739  1.00 68.69           C  
ATOM   2043  HB2 GLN A 124      11.963  -6.696 -28.156  1.00 68.69           H  
ATOM   2044  HB3 GLN A 124      10.746  -5.424 -28.227  1.00 68.69           H  
ATOM   2045  O   GLN A 124      12.300  -2.944 -27.284  1.00 68.69           O  
ATOM   2046  CG  GLN A 124      11.142  -6.331 -30.121  1.00 68.69           C  
ATOM   2047  HG2 GLN A 124      11.986  -6.698 -30.704  1.00 68.69           H  
ATOM   2048  HG3 GLN A 124      10.697  -5.496 -30.661  1.00 68.69           H  
ATOM   2049  CD  GLN A 124      10.103  -7.445 -29.999  1.00 68.69           C  
ATOM   2050  NE2 GLN A 124       9.538  -7.919 -31.085  1.00 68.69           N  
ATOM   2051 HE21 GLN A 124       9.941  -7.732 -31.992  1.00 68.69           H  
ATOM   2052 HE22 GLN A 124       8.888  -8.680 -30.955  1.00 68.69           H  
ATOM   2053  OE1 GLN A 124       9.758  -7.913 -28.926  1.00 68.69           O  
ATOM   2054  N   ARG A 125      13.416  -4.688 -26.407  1.00 74.00           N  
ATOM   2055  H   ARG A 125      13.786  -5.612 -26.576  1.00 74.00           H  
ATOM   2056  CA  ARG A 125      13.662  -4.041 -25.101  1.00 74.00           C  
ATOM   2057  HA  ARG A 125      12.723  -3.643 -24.715  1.00 74.00           H  
ATOM   2058  C   ARG A 125      14.601  -2.845 -25.247  1.00 74.00           C  
ATOM   2059  CB  ARG A 125      14.233  -5.054 -24.097  1.00 74.00           C  
ATOM   2060  HB2 ARG A 125      15.128  -5.510 -24.519  1.00 74.00           H  
ATOM   2061  HB3 ARG A 125      14.514  -4.531 -23.183  1.00 74.00           H  
ATOM   2062  O   ARG A 125      14.349  -1.798 -24.658  1.00 74.00           O  
ATOM   2063  CG  ARG A 125      13.213  -6.146 -23.749  1.00 74.00           C  
ATOM   2064  HG2 ARG A 125      12.832  -6.592 -24.667  1.00 74.00           H  
ATOM   2065  HG3 ARG A 125      12.370  -5.715 -23.208  1.00 74.00           H  
ATOM   2066  CD  ARG A 125      13.853  -7.263 -22.923  1.00 74.00           C  
ATOM   2067  HD2 ARG A 125      13.202  -8.133 -23.011  1.00 74.00           H  
ATOM   2068  HD3 ARG A 125      14.823  -7.523 -23.348  1.00 74.00           H  
ATOM   2069  NE  ARG A 125      13.988  -6.919 -21.495  1.00 74.00           N  
ATOM   2070  HE  ARG A 125      13.878  -5.950 -21.231  1.00 74.00           H  
ATOM   2071  NH1 ARG A 125      14.366  -9.057 -20.730  1.00 74.00           N  
ATOM   2072 HH11 ARG A 125      14.462  -9.377 -21.683  1.00 74.00           H  
ATOM   2073 HH12 ARG A 125      14.351  -9.725 -19.973  1.00 74.00           H  
ATOM   2074  NH2 ARG A 125      13.995  -7.417 -19.287  1.00 74.00           N  
ATOM   2075 HH21 ARG A 125      13.873  -6.438 -19.071  1.00 74.00           H  
ATOM   2076 HH22 ARG A 125      14.114  -8.079 -18.534  1.00 74.00           H  
ATOM   2077  CZ  ARG A 125      14.114  -7.796 -20.518  1.00 74.00           C  
ATOM   2078  N   GLY A 126      15.629  -2.971 -26.084  1.00 72.23           N  
ATOM   2079  H   GLY A 126      15.800  -3.878 -26.494  1.00 72.23           H  
ATOM   2080  CA  GLY A 126      16.541  -1.885 -26.423  1.00 72.23           C  
ATOM   2081  HA2 GLY A 126      17.053  -1.569 -25.514  1.00 72.23           H  
ATOM   2082  HA3 GLY A 126      17.274  -2.247 -27.143  1.00 72.23           H  
ATOM   2083  C   GLY A 126      15.821  -0.676 -27.026  1.00 72.23           C  
ATOM   2084  O   GLY A 126      16.022   0.441 -26.554  1.00 72.23           O  
ATOM   2085  N   ILE A 127      14.913  -0.890 -27.987  1.00 76.67           N  
ATOM   2086  H   ILE A 127      14.827  -1.827 -28.355  1.00 76.67           H  
ATOM   2087  CA  ILE A 127      14.039   0.162 -28.535  1.00 76.67           C  
ATOM   2088  HA  ILE A 127      14.666   0.961 -28.932  1.00 76.67           H  
ATOM   2089  C   ILE A 127      13.170   0.780 -27.437  1.00 76.67           C  
ATOM   2090  CB  ILE A 127      13.160  -0.377 -29.690  1.00 76.67           C  
ATOM   2091  HB  ILE A 127      12.682  -1.301 -29.367  1.00 76.67           H  
ATOM   2092  O   ILE A 127      13.084   2.006 -27.361  1.00 76.67           O  
ATOM   2093  CG1 ILE A 127      14.029  -0.668 -30.930  1.00 76.67           C  
ATOM   2094 HG12 ILE A 127      14.935  -1.200 -30.640  1.00 76.67           H  
ATOM   2095 HG13 ILE A 127      14.330   0.275 -31.386  1.00 76.67           H  
ATOM   2096  CG2 ILE A 127      12.058   0.642 -30.062  1.00 76.67           C  
ATOM   2097 HG21 ILE A 127      12.503   1.607 -30.306  1.00 76.67           H  
ATOM   2098 HG22 ILE A 127      11.473   0.306 -30.919  1.00 76.67           H  
ATOM   2099 HG23 ILE A 127      11.352   0.772 -29.242  1.00 76.67           H  
ATOM   2100  CD1 ILE A 127      13.309  -1.522 -31.980  1.00 76.67           C  
ATOM   2101 HD11 ILE A 127      13.902  -1.515 -32.895  1.00 76.67           H  
ATOM   2102 HD12 ILE A 127      13.200  -2.543 -31.615  1.00 76.67           H  
ATOM   2103 HD13 ILE A 127      12.327  -1.121 -32.232  1.00 76.67           H  
ATOM   2104  N   PHE A 128      12.555  -0.033 -26.571  1.00 85.34           N  
ATOM   2105  H   PHE A 128      12.637  -1.032 -26.697  1.00 85.34           H  
ATOM   2106  CA  PHE A 128      11.716   0.475 -25.484  1.00 85.34           C  
ATOM   2107  HA  PHE A 128      10.898   1.040 -25.930  1.00 85.34           H  
ATOM   2108  C   PHE A 128      12.494   1.441 -24.575  1.00 85.34           C  
ATOM   2109  CB  PHE A 128      11.099  -0.687 -24.693  1.00 85.34           C  
ATOM   2110  HB2 PHE A 128      11.888  -1.345 -24.327  1.00 85.34           H  
ATOM   2111  HB3 PHE A 128      10.467  -1.272 -25.362  1.00 85.34           H  
ATOM   2112  O   PHE A 128      12.060   2.574 -24.365  1.00 85.34           O  
ATOM   2113  CG  PHE A 128      10.271  -0.226 -23.510  1.00 85.34           C  
ATOM   2114  CD1 PHE A 128      10.858  -0.118 -22.232  1.00 85.34           C  
ATOM   2115  HD1 PHE A 128      11.892  -0.393 -22.082  1.00 85.34           H  
ATOM   2116  CD2 PHE A 128       8.924   0.139 -23.693  1.00 85.34           C  
ATOM   2117  HD2 PHE A 128       8.467   0.056 -24.668  1.00 85.34           H  
ATOM   2118  CE1 PHE A 128      10.101   0.360 -21.148  1.00 85.34           C  
ATOM   2119  HE1 PHE A 128      10.543   0.440 -20.166  1.00 85.34           H  
ATOM   2120  CE2 PHE A 128       8.169   0.618 -22.608  1.00 85.34           C  
ATOM   2121  HE2 PHE A 128       7.135   0.895 -22.750  1.00 85.34           H  
ATOM   2122  CZ  PHE A 128       8.758   0.730 -21.337  1.00 85.34           C  
ATOM   2123  HZ  PHE A 128       8.174   1.089 -20.503  1.00 85.34           H  
ATOM   2124  N   TYR A 129      13.682   1.056 -24.103  1.00 87.63           N  
ATOM   2125  H   TYR A 129      14.009   0.121 -24.302  1.00 87.63           H  
ATOM   2126  CA  TYR A 129      14.503   1.947 -23.278  1.00 87.63           C  
ATOM   2127  HA  TYR A 129      13.851   2.410 -22.538  1.00 87.63           H  
ATOM   2128  C   TYR A 129      15.136   3.103 -24.061  1.00 87.63           C  
ATOM   2129  CB  TYR A 129      15.563   1.149 -22.514  1.00 87.63           C  
ATOM   2130  HB2 TYR A 129      16.253   1.845 -22.037  1.00 87.63           H  
ATOM   2131  HB3 TYR A 129      16.139   0.547 -23.216  1.00 87.63           H  
ATOM   2132  O   TYR A 129      15.384   4.144 -23.462  1.00 87.63           O  
ATOM   2133  CG  TYR A 129      14.973   0.271 -21.430  1.00 87.63           C  
ATOM   2134  CD1 TYR A 129      14.427   0.847 -20.265  1.00 87.63           C  
ATOM   2135  HD1 TYR A 129      14.438   1.920 -20.149  1.00 87.63           H  
ATOM   2136  CD2 TYR A 129      14.967  -1.124 -21.584  1.00 87.63           C  
ATOM   2137  HD2 TYR A 129      15.419  -1.577 -22.454  1.00 87.63           H  
ATOM   2138  CE1 TYR A 129      13.891   0.025 -19.251  1.00 87.63           C  
ATOM   2139  HE1 TYR A 129      13.493   0.451 -18.342  1.00 87.63           H  
ATOM   2140  CE2 TYR A 129      14.429  -1.945 -20.581  1.00 87.63           C  
ATOM   2141  HE2 TYR A 129      14.468  -3.018 -20.695  1.00 87.63           H  
ATOM   2142  OH  TYR A 129      13.506  -2.202 -18.406  1.00 87.63           O  
ATOM   2143  HH  TYR A 129      13.787  -3.102 -18.583  1.00 87.63           H  
ATOM   2144  CZ  TYR A 129      13.920  -1.378 -19.401  1.00 87.63           C  
ATOM   2145  N   HIS A 130      15.371   2.981 -25.370  1.00 82.75           N  
ATOM   2146  H   HIS A 130      15.220   2.080 -25.802  1.00 82.75           H  
ATOM   2147  CA  HIS A 130      15.958   4.050 -26.185  1.00 82.75           C  
ATOM   2148  HA  HIS A 130      16.726   4.546 -25.592  1.00 82.75           H  
ATOM   2149  C   HIS A 130      14.942   5.135 -26.594  1.00 82.75           C  
ATOM   2150  CB  HIS A 130      16.650   3.421 -27.407  1.00 82.75           C  
ATOM   2151  HB2 HIS A 130      15.911   2.894 -28.010  1.00 82.75           H  
ATOM   2152  HB3 HIS A 130      17.381   2.693 -27.055  1.00 82.75           H  
ATOM   2153  O   HIS A 130      15.261   6.323 -26.504  1.00 82.75           O  
ATOM   2154  CG  HIS A 130      17.371   4.424 -28.275  1.00 82.75           C  
ATOM   2155  CD2 HIS A 130      16.982   4.886 -29.502  1.00 82.75           C  
ATOM   2156  HD2 HIS A 130      16.120   4.560 -30.066  1.00 82.75           H  
ATOM   2157  ND1 HIS A 130      18.590   4.999 -28.006  1.00 82.75           N  
ATOM   2158  HD1 HIS A 130      19.253   4.654 -27.327  1.00 82.75           H  
ATOM   2159  CE1 HIS A 130      18.890   5.832 -29.018  1.00 82.75           C  
ATOM   2160  HE1 HIS A 130      19.821   6.367 -29.127  1.00 82.75           H  
ATOM   2161  NE2 HIS A 130      17.928   5.807 -29.949  1.00 82.75           N  
ATOM   2162  N   GLN A 131      13.743   4.732 -27.035  1.00 81.92           N  
ATOM   2163  H   GLN A 131      13.571   3.737 -27.054  1.00 81.92           H  
ATOM   2164  CA  GLN A 131      12.742   5.596 -27.686  1.00 81.92           C  
ATOM   2165  HA  GLN A 131      13.162   6.591 -27.833  1.00 81.92           H  
ATOM   2166  C   GLN A 131      11.447   5.771 -26.885  1.00 81.92           C  
ATOM   2167  CB  GLN A 131      12.364   5.025 -29.069  1.00 81.92           C  
ATOM   2168  HB2 GLN A 131      11.675   5.718 -29.551  1.00 81.92           H  
ATOM   2169  HB3 GLN A 131      11.854   4.070 -28.940  1.00 81.92           H  
ATOM   2170  O   GLN A 131      10.793   6.803 -27.010  1.00 81.92           O  
ATOM   2171  CG  GLN A 131      13.573   4.822 -29.987  1.00 81.92           C  
ATOM   2172  HG2 GLN A 131      14.171   4.008 -29.579  1.00 81.92           H  
ATOM   2173  HG3 GLN A 131      14.159   5.741 -30.001  1.00 81.92           H  
ATOM   2174  CD  GLN A 131      13.213   4.445 -31.421  1.00 81.92           C  
ATOM   2175  NE2 GLN A 131      14.085   4.697 -32.374  1.00 81.92           N  
ATOM   2176 HE21 GLN A 131      13.795   4.445 -33.308  1.00 81.92           H  
ATOM   2177 HE22 GLN A 131      14.949   5.186 -32.188  1.00 81.92           H  
ATOM   2178  OE1 GLN A 131      12.168   3.894 -31.714  1.00 81.92           O  
ATOM   2179  N   VAL A 132      11.041   4.771 -26.095  1.00 87.02           N  
ATOM   2180  H   VAL A 132      11.636   3.963 -25.984  1.00 87.02           H  
ATOM   2181  CA  VAL A 132       9.708   4.745 -25.471  1.00 87.02           C  
ATOM   2182  HA  VAL A 132       9.056   5.417 -26.028  1.00 87.02           H  
ATOM   2183  C   VAL A 132       9.754   5.296 -24.044  1.00 87.02           C  
ATOM   2184  CB  VAL A 132       9.064   3.347 -25.585  1.00 87.02           C  
ATOM   2185  HB  VAL A 132       9.655   2.622 -25.026  1.00 87.02           H  
ATOM   2186  O   VAL A 132       9.018   6.232 -23.735  1.00 87.02           O  
ATOM   2187  CG1 VAL A 132       7.649   3.322 -25.013  1.00 87.02           C  
ATOM   2188 HG11 VAL A 132       7.056   4.151 -25.400  1.00 87.02           H  
ATOM   2189 HG12 VAL A 132       7.711   3.380 -23.926  1.00 87.02           H  
ATOM   2190 HG13 VAL A 132       7.154   2.381 -25.257  1.00 87.02           H  
ATOM   2191  CG2 VAL A 132       8.980   2.888 -27.049  1.00 87.02           C  
ATOM   2192 HG21 VAL A 132       8.500   1.911 -27.104  1.00 87.02           H  
ATOM   2193 HG22 VAL A 132       9.978   2.795 -27.476  1.00 87.02           H  
ATOM   2194 HG23 VAL A 132       8.404   3.605 -27.635  1.00 87.02           H  
ATOM   2195  N   LEU A 133      10.656   4.809 -23.189  1.00 91.90           N  
ATOM   2196  H   LEU A 133      11.256   4.060 -23.504  1.00 91.90           H  
ATOM   2197  CA  LEU A 133      10.774   5.272 -21.801  1.00 91.90           C  
ATOM   2198  HA  LEU A 133       9.771   5.230 -21.377  1.00 91.90           H  
ATOM   2199  C   LEU A 133      11.311   6.727 -21.723  1.00 91.90           C  
ATOM   2200  CB  LEU A 133      11.663   4.287 -21.015  1.00 91.90           C  
ATOM   2201  HB2 LEU A 133      11.336   3.266 -21.212  1.00 91.90           H  
ATOM   2202  HB3 LEU A 133      12.686   4.386 -21.378  1.00 91.90           H  
ATOM   2203  O   LEU A 133      12.415   6.991 -22.200  1.00 91.90           O  
ATOM   2204  CG  LEU A 133      11.634   4.535 -19.493  1.00 91.90           C  
ATOM   2205  HG  LEU A 133      11.770   5.597 -19.291  1.00 91.90           H  
ATOM   2206  CD1 LEU A 133      10.321   4.068 -18.859  1.00 91.90           C  
ATOM   2207 HD11 LEU A 133      10.339   4.254 -17.785  1.00 91.90           H  
ATOM   2208 HD12 LEU A 133       9.470   4.595 -19.289  1.00 91.90           H  
ATOM   2209 HD13 LEU A 133      10.183   2.999 -19.023  1.00 91.90           H  
ATOM   2210  CD2 LEU A 133      12.767   3.777 -18.805  1.00 91.90           C  
ATOM   2211 HD21 LEU A 133      12.759   3.998 -17.737  1.00 91.90           H  
ATOM   2212 HD22 LEU A 133      12.621   2.706 -18.943  1.00 91.90           H  
ATOM   2213 HD23 LEU A 133      13.726   4.082 -19.224  1.00 91.90           H  
ATOM   2214  N   PRO A 134      10.594   7.687 -21.101  1.00 92.98           N  
ATOM   2215  CA  PRO A 134      11.016   9.089 -21.044  1.00 92.98           C  
ATOM   2216  HA  PRO A 134      11.434   9.384 -22.007  1.00 92.98           H  
ATOM   2217  C   PRO A 134      12.085   9.348 -19.964  1.00 92.98           C  
ATOM   2218  CB  PRO A 134       9.722   9.879 -20.813  1.00 92.98           C  
ATOM   2219  HB2 PRO A 134       9.897  10.815 -20.282  1.00 92.98           H  
ATOM   2220  HB3 PRO A 134       9.231  10.072 -21.767  1.00 92.98           H  
ATOM   2221  O   PRO A 134      11.784   9.519 -18.783  1.00 92.98           O  
ATOM   2222  CG  PRO A 134       8.871   8.912 -19.996  1.00 92.98           C  
ATOM   2223  HG2 PRO A 134       7.806   9.119 -20.106  1.00 92.98           H  
ATOM   2224  HG3 PRO A 134       9.169   8.960 -18.949  1.00 92.98           H  
ATOM   2225  CD  PRO A 134       9.242   7.551 -20.579  1.00 92.98           C  
ATOM   2226  HD2 PRO A 134       8.561   7.306 -21.393  1.00 92.98           H  
ATOM   2227  HD3 PRO A 134       9.195   6.787 -19.802  1.00 92.98           H  
ATOM   2228  N   HIS A 135      13.359   9.426 -20.370  1.00 93.68           N  
ATOM   2229  H   HIS A 135      13.550   9.186 -21.332  1.00 93.68           H  
ATOM   2230  CA  HIS A 135      14.511   9.567 -19.452  1.00 93.68           C  
ATOM   2231  HA  HIS A 135      14.512   8.717 -18.769  1.00 93.68           H  
ATOM   2232  C   HIS A 135      14.476  10.828 -18.581  1.00 93.68           C  
ATOM   2233  CB  HIS A 135      15.830   9.562 -20.247  1.00 93.68           C  
ATOM   2234  HB2 HIS A 135      15.930  10.514 -20.768  1.00 93.68           H  
ATOM   2235  HB3 HIS A 135      16.662   9.473 -19.548  1.00 93.68           H  
ATOM   2236  O   HIS A 135      14.948  10.797 -17.446  1.00 93.68           O  
ATOM   2237  CG  HIS A 135      15.947   8.463 -21.269  1.00 93.68           C  
ATOM   2238  CD2 HIS A 135      15.398   7.222 -21.150  1.00 93.68           C  
ATOM   2239  HD2 HIS A 135      14.827   6.840 -20.316  1.00 93.68           H  
ATOM   2240  ND1 HIS A 135      16.477   8.613 -22.555  1.00 93.68           N  
ATOM   2241  CE1 HIS A 135      16.205   7.455 -23.181  1.00 93.68           C  
ATOM   2242  HE1 HIS A 135      16.403   7.238 -24.221  1.00 93.68           H  
ATOM   2243  NE2 HIS A 135      15.583   6.607 -22.357  1.00 93.68           N  
ATOM   2244  HE2 HIS A 135      15.238   5.699 -22.634  1.00 93.68           H  
ATOM   2245  N   SER A 136      13.922  11.926 -19.104  1.00 94.17           N  
ATOM   2246  H   SER A 136      13.504  11.866 -20.021  1.00 94.17           H  
ATOM   2247  CA  SER A 136      13.718  13.183 -18.374  1.00 94.17           C  
ATOM   2248  HA  SER A 136      14.673  13.550 -17.999  1.00 94.17           H  
ATOM   2249  C   SER A 136      12.808  13.003 -17.170  1.00 94.17           C  
ATOM   2250  CB  SER A 136      13.099  14.239 -19.307  1.00 94.17           C  
ATOM   2251  HB2 SER A 136      12.638  15.035 -18.721  1.00 94.17           H  
ATOM   2252  HB3 SER A 136      13.897  14.677 -19.907  1.00 94.17           H  
ATOM   2253  O   SER A 136      13.124  13.437 -16.068  1.00 94.17           O  
ATOM   2254  OG  SER A 136      12.152  13.681 -20.210  1.00 94.17           O  
ATOM   2255  HG  SER A 136      11.297  13.564 -19.789  1.00 94.17           H  
ATOM   2256  N   ASP A 137      11.680  12.337 -17.371  1.00 95.42           N  
ATOM   2257  H   ASP A 137      11.468  12.003 -18.301  1.00 95.42           H  
ATOM   2258  CA  ASP A 137      10.625  12.261 -16.374  1.00 95.42           C  
ATOM   2259  HA  ASP A 137      10.622  13.196 -15.814  1.00 95.42           H  
ATOM   2260  C   ASP A 137      10.949  11.147 -15.344  1.00 95.42           C  
ATOM   2261  CB  ASP A 137       9.265  12.205 -17.106  1.00 95.42           C  
ATOM   2262  HB2 ASP A 137       9.149  11.229 -17.576  1.00 95.42           H  
ATOM   2263  HB3 ASP A 137       8.477  12.331 -16.363  1.00 95.42           H  
ATOM   2264  O   ASP A 137      10.650  11.305 -14.161  1.00 95.42           O  
ATOM   2265  CG  ASP A 137       9.103  13.312 -18.184  1.00 95.42           C  
ATOM   2266  OD1 ASP A 137       8.358  14.303 -17.988  1.00 95.42           O  
ATOM   2267  OD2 ASP A 137       9.752  13.205 -19.254  1.00 95.42           O  
ATOM   2268  N   VAL A 138      11.729  10.122 -15.735  1.00 95.19           N  
ATOM   2269  H   VAL A 138      11.897  10.026 -16.726  1.00 95.19           H  
ATOM   2270  CA  VAL A 138      12.426   9.194 -14.810  1.00 95.19           C  
ATOM   2271  HA  VAL A 138      11.686   8.729 -14.159  1.00 95.19           H  
ATOM   2272  C   VAL A 138      13.427   9.933 -13.906  1.00 95.19           C  
ATOM   2273  CB  VAL A 138      13.158   8.077 -15.594  1.00 95.19           C  
ATOM   2274  HB  VAL A 138      13.814   8.539 -16.332  1.00 95.19           H  
ATOM   2275  O   VAL A 138      13.462   9.691 -12.699  1.00 95.19           O  
ATOM   2276  CG1 VAL A 138      14.015   7.160 -14.705  1.00 95.19           C  
ATOM   2277 HG11 VAL A 138      14.805   7.727 -14.213  1.00 95.19           H  
ATOM   2278 HG12 VAL A 138      14.480   6.383 -15.312  1.00 95.19           H  
ATOM   2279 HG13 VAL A 138      13.388   6.690 -13.947  1.00 95.19           H  
ATOM   2280  CG2 VAL A 138      12.176   7.158 -16.329  1.00 95.19           C  
ATOM   2281 HG21 VAL A 138      11.494   7.739 -16.950  1.00 95.19           H  
ATOM   2282 HG22 VAL A 138      12.722   6.464 -16.969  1.00 95.19           H  
ATOM   2283 HG23 VAL A 138      11.589   6.592 -15.606  1.00 95.19           H  
ATOM   2284  N   TRP A 139      14.242  10.841 -14.459  1.00 95.63           N  
ATOM   2285  H   TRP A 139      14.185  11.008 -15.453  1.00 95.63           H  
ATOM   2286  CA  TRP A 139      15.175  11.657 -13.666  1.00 95.63           C  
ATOM   2287  HA  TRP A 139      15.803  10.997 -13.066  1.00 95.63           H  
ATOM   2288  C   TRP A 139      14.426  12.567 -12.684  1.00 95.63           C  
ATOM   2289  CB  TRP A 139      16.082  12.467 -14.601  1.00 95.63           C  
ATOM   2290  HB2 TRP A 139      15.467  13.050 -15.287  1.00 95.63           H  
ATOM   2291  HB3 TRP A 139      16.668  11.774 -15.206  1.00 95.63           H  
ATOM   2292  O   TRP A 139      14.765  12.613 -11.499  1.00 95.63           O  
ATOM   2293  CG  TRP A 139      17.025  13.411 -13.919  1.00 95.63           C  
ATOM   2294  CD1 TRP A 139      16.757  14.706 -13.630  1.00 95.63           C  
ATOM   2295  HD1 TRP A 139      15.833  15.213 -13.865  1.00 95.63           H  
ATOM   2296  CD2 TRP A 139      18.378  13.164 -13.426  1.00 95.63           C  
ATOM   2297  CE2 TRP A 139      18.875  14.369 -12.843  1.00 95.63           C  
ATOM   2298  CE3 TRP A 139      19.239  12.045 -13.418  1.00 95.63           C  
ATOM   2299  HE3 TRP A 139      18.892  11.118 -13.849  1.00 95.63           H  
ATOM   2300  NE1 TRP A 139      17.842  15.272 -12.988  1.00 95.63           N  
ATOM   2301  HE1 TRP A 139      17.846  16.231 -12.674  1.00 95.63           H  
ATOM   2302  CH2 TRP A 139      20.977  13.315 -12.260  1.00 95.63           C  
ATOM   2303  HH2 TRP A 139      21.950  13.354 -11.794  1.00 95.63           H  
ATOM   2304  CZ2 TRP A 139      20.158  14.458 -12.280  1.00 95.63           C  
ATOM   2305  HZ2 TRP A 139      20.488  15.383 -11.832  1.00 95.63           H  
ATOM   2306  CZ3 TRP A 139      20.522  12.117 -12.839  1.00 95.63           C  
ATOM   2307  HZ3 TRP A 139      21.157  11.243 -12.826  1.00 95.63           H  
ATOM   2308  N   ASN A 140      13.365  13.232 -13.146  1.00 95.35           N  
ATOM   2309  H   ASN A 140      13.166  13.192 -14.135  1.00 95.35           H  
ATOM   2310  CA  ASN A 140      12.543  14.092 -12.298  1.00 95.35           C  
ATOM   2311  HA  ASN A 140      13.187  14.861 -11.871  1.00 95.35           H  
ATOM   2312  C   ASN A 140      11.938  13.314 -11.119  1.00 95.35           C  
ATOM   2313  CB  ASN A 140      11.474  14.789 -13.157  1.00 95.35           C  
ATOM   2314  HB2 ASN A 140      10.785  15.322 -12.502  1.00 95.35           H  
ATOM   2315  HB3 ASN A 140      10.903  14.042 -13.709  1.00 95.35           H  
ATOM   2316  O   ASN A 140      12.039  13.767  -9.979  1.00 95.35           O  
ATOM   2317  CG  ASN A 140      12.059  15.803 -14.126  1.00 95.35           C  
ATOM   2318  ND2 ASN A 140      11.285  16.252 -15.085  1.00 95.35           N  
ATOM   2319 HD21 ASN A 140      10.326  15.943 -15.157  1.00 95.35           H  
ATOM   2320 HD22 ASN A 140      11.693  16.960 -15.678  1.00 95.35           H  
ATOM   2321  OD1 ASN A 140      13.198  16.229 -14.026  1.00 95.35           O  
ATOM   2322  N   LEU A 141      11.393  12.118 -11.359  1.00 94.78           N  
ATOM   2323  H   LEU A 141      11.322  11.797 -12.314  1.00 94.78           H  
ATOM   2324  CA  LEU A 141      10.756  11.318 -10.312  1.00 94.78           C  
ATOM   2325  HA  LEU A 141      10.050  11.966  -9.792  1.00 94.78           H  
ATOM   2326  C   LEU A 141      11.733  10.794  -9.241  1.00 94.78           C  
ATOM   2327  CB  LEU A 141       9.969  10.178 -10.983  1.00 94.78           C  
ATOM   2328  HB2 LEU A 141       9.322  10.599 -11.753  1.00 94.78           H  
ATOM   2329  HB3 LEU A 141      10.677   9.505 -11.468  1.00 94.78           H  
ATOM   2330  O   LEU A 141      11.399  10.823  -8.062  1.00 94.78           O  
ATOM   2331  CG  LEU A 141       9.101   9.368 -10.002  1.00 94.78           C  
ATOM   2332  HG  LEU A 141       9.725   8.957  -9.209  1.00 94.78           H  
ATOM   2333  CD1 LEU A 141       7.981  10.206  -9.382  1.00 94.78           C  
ATOM   2334 HD11 LEU A 141       8.407  10.995  -8.763  1.00 94.78           H  
ATOM   2335 HD12 LEU A 141       7.366   9.578  -8.738  1.00 94.78           H  
ATOM   2336 HD13 LEU A 141       7.357  10.648 -10.160  1.00 94.78           H  
ATOM   2337  CD2 LEU A 141       8.446   8.203 -10.736  1.00 94.78           C  
ATOM   2338 HD21 LEU A 141       9.212   7.563 -11.173  1.00 94.78           H  
ATOM   2339 HD22 LEU A 141       7.869   7.625 -10.014  1.00 94.78           H  
ATOM   2340 HD23 LEU A 141       7.780   8.574 -11.515  1.00 94.78           H  
ATOM   2341  N   TYR A 142      12.933  10.334  -9.614  1.00 95.59           N  
ATOM   2342  H   TYR A 142      13.137  10.295 -10.602  1.00 95.59           H  
ATOM   2343  CA  TYR A 142      13.850   9.664  -8.667  1.00 95.59           C  
ATOM   2344  HA  TYR A 142      13.291   9.406  -7.768  1.00 95.59           H  
ATOM   2345  C   TYR A 142      15.023  10.516  -8.164  1.00 95.59           C  
ATOM   2346  CB  TYR A 142      14.338   8.347  -9.282  1.00 95.59           C  
ATOM   2347  HB2 TYR A 142      15.062   7.884  -8.611  1.00 95.59           H  
ATOM   2348  HB3 TYR A 142      14.845   8.557 -10.224  1.00 95.59           H  
ATOM   2349  O   TYR A 142      15.764  10.078  -7.273  1.00 95.59           O  
ATOM   2350  CG  TYR A 142      13.219   7.354  -9.505  1.00 95.59           C  
ATOM   2351  CD1 TYR A 142      12.510   6.849  -8.398  1.00 95.59           C  
ATOM   2352  HD1 TYR A 142      12.766   7.160  -7.396  1.00 95.59           H  
ATOM   2353  CD2 TYR A 142      12.855   6.971 -10.809  1.00 95.59           C  
ATOM   2354  HD2 TYR A 142      13.381   7.380 -11.659  1.00 95.59           H  
ATOM   2355  CE1 TYR A 142      11.440   5.959  -8.592  1.00 95.59           C  
ATOM   2356  HE1 TYR A 142      10.881   5.606  -7.738  1.00 95.59           H  
ATOM   2357  CE2 TYR A 142      11.795   6.068 -11.006  1.00 95.59           C  
ATOM   2358  HE2 TYR A 142      11.495   5.780 -12.003  1.00 95.59           H  
ATOM   2359  OH  TYR A 142      10.089   4.663 -10.080  1.00 95.59           O  
ATOM   2360  HH  TYR A 142       9.666   4.458  -9.243  1.00 95.59           H  
ATOM   2361  CZ  TYR A 142      11.095   5.553  -9.897  1.00 95.59           C  
ATOM   2362  N   VAL A 143      15.222  11.708  -8.733  1.00 94.90           N  
ATOM   2363  H   VAL A 143      14.620  11.964  -9.503  1.00 94.90           H  
ATOM   2364  CA  VAL A 143      16.314  12.629  -8.372  1.00 94.90           C  
ATOM   2365  HA  VAL A 143      16.850  12.223  -7.514  1.00 94.90           H  
ATOM   2366  C   VAL A 143      15.768  13.985  -7.929  1.00 94.90           C  
ATOM   2367  CB  VAL A 143      17.337  12.774  -9.522  1.00 94.90           C  
ATOM   2368  HB  VAL A 143      16.897  13.350 -10.336  1.00 94.90           H  
ATOM   2369  O   VAL A 143      16.151  14.458  -6.861  1.00 94.90           O  
ATOM   2370  CG1 VAL A 143      18.604  13.504  -9.065  1.00 94.90           C  
ATOM   2371 HG11 VAL A 143      19.155  12.889  -8.353  1.00 94.90           H  
ATOM   2372 HG12 VAL A 143      18.356  14.464  -8.612  1.00 94.90           H  
ATOM   2373 HG13 VAL A 143      19.247  13.691  -9.925  1.00 94.90           H  
ATOM   2374  CG2 VAL A 143      17.785  11.406 -10.062  1.00 94.90           C  
ATOM   2375 HG21 VAL A 143      18.113  10.769  -9.241  1.00 94.90           H  
ATOM   2376 HG22 VAL A 143      18.603  11.537 -10.771  1.00 94.90           H  
ATOM   2377 HG23 VAL A 143      16.956  10.929 -10.585  1.00 94.90           H  
ATOM   2378  N   VAL A 144      14.853  14.592  -8.698  1.00 93.07           N  
ATOM   2379  H   VAL A 144      14.544  14.132  -9.543  1.00 93.07           H  
ATOM   2380  CA  VAL A 144      14.312  15.930  -8.385  1.00 93.07           C  
ATOM   2381  HA  VAL A 144      15.130  16.540  -8.002  1.00 93.07           H  
ATOM   2382  C   VAL A 144      13.271  15.868  -7.264  1.00 93.07           C  
ATOM   2383  CB  VAL A 144      13.768  16.652  -9.637  1.00 93.07           C  
ATOM   2384  HB  VAL A 144      12.921  16.098 -10.041  1.00 93.07           H  
ATOM   2385  O   VAL A 144      13.423  16.576  -6.273  1.00 93.07           O  
ATOM   2386  CG1 VAL A 144      13.277  18.069  -9.317  1.00 93.07           C  
ATOM   2387 HG11 VAL A 144      12.442  18.032  -8.618  1.00 93.07           H  
ATOM   2388 HG12 VAL A 144      14.084  18.655  -8.877  1.00 93.07           H  
ATOM   2389 HG13 VAL A 144      12.936  18.557 -10.230  1.00 93.07           H  
ATOM   2390  CG2 VAL A 144      14.846  16.765 -10.727  1.00 93.07           C  
ATOM   2391 HG21 VAL A 144      15.186  15.776 -11.036  1.00 93.07           H  
ATOM   2392 HG22 VAL A 144      15.696  17.337 -10.353  1.00 93.07           H  
ATOM   2393 HG23 VAL A 144      14.433  17.268 -11.601  1.00 93.07           H  
ATOM   2394  N   LEU A 145      12.259  14.994  -7.363  1.00 92.01           N  
ATOM   2395  H   LEU A 145      12.177  14.443  -8.206  1.00 92.01           H  
ATOM   2396  CA  LEU A 145      11.248  14.816  -6.307  1.00 92.01           C  
ATOM   2397  HA  LEU A 145      10.775  15.779  -6.115  1.00 92.01           H  
ATOM   2398  C   LEU A 145      11.886  14.343  -4.990  1.00 92.01           C  
ATOM   2399  CB  LEU A 145      10.183  13.812  -6.787  1.00 92.01           C  
ATOM   2400  HB2 LEU A 145       9.785  14.131  -7.750  1.00 92.01           H  
ATOM   2401  HB3 LEU A 145      10.678  12.851  -6.930  1.00 92.01           H  
ATOM   2402  O   LEU A 145      11.529  14.819  -3.919  1.00 92.01           O  
ATOM   2403  CG  LEU A 145       9.005  13.599  -5.815  1.00 92.01           C  
ATOM   2404  HG  LEU A 145       9.386  13.339  -4.827  1.00 92.01           H  
ATOM   2405  CD1 LEU A 145       8.118  14.840  -5.702  1.00 92.01           C  
ATOM   2406 HD11 LEU A 145       7.737  15.122  -6.683  1.00 92.01           H  
ATOM   2407 HD12 LEU A 145       8.683  15.665  -5.269  1.00 92.01           H  
ATOM   2408 HD13 LEU A 145       7.277  14.622  -5.043  1.00 92.01           H  
ATOM   2409  CD2 LEU A 145       8.140  12.438  -6.300  1.00 92.01           C  
ATOM   2410 HD21 LEU A 145       7.383  12.217  -5.547  1.00 92.01           H  
ATOM   2411 HD22 LEU A 145       7.652  12.696  -7.240  1.00 92.01           H  
ATOM   2412 HD23 LEU A 145       8.754  11.547  -6.430  1.00 92.01           H  
ATOM   2413  N   SER A 146      12.877  13.451  -5.080  1.00 90.79           N  
ATOM   2414  H   SER A 146      13.069  13.059  -5.991  1.00 90.79           H  
ATOM   2415  CA  SER A 146      13.664  12.965  -3.941  1.00 90.79           C  
ATOM   2416  HA  SER A 146      12.984  12.790  -3.107  1.00 90.79           H  
ATOM   2417  C   SER A 146      14.730  13.957  -3.440  1.00 90.79           C  
ATOM   2418  CB  SER A 146      14.348  11.634  -4.286  1.00 90.79           C  
ATOM   2419  HB2 SER A 146      15.108  11.821  -5.044  1.00 90.79           H  
ATOM   2420  HB3 SER A 146      14.834  11.233  -3.397  1.00 90.79           H  
ATOM   2421  O   SER A 146      15.600  13.543  -2.679  1.00 90.79           O  
ATOM   2422  OG  SER A 146      13.463  10.658  -4.798  1.00 90.79           O  
ATOM   2423  HG  SER A 146      12.804  10.449  -4.132  1.00 90.79           H  
ATOM   2424  N   GLU A 147      14.740  15.224  -3.871  1.00 90.29           N  
ATOM   2425  H   GLU A 147      14.002  15.521  -4.494  1.00 90.29           H  
ATOM   2426  CA  GLU A 147      15.658  16.272  -3.378  1.00 90.29           C  
ATOM   2427  HA  GLU A 147      15.643  17.081  -4.108  1.00 90.29           H  
ATOM   2428  C   GLU A 147      17.130  15.804  -3.303  1.00 90.29           C  
ATOM   2429  CB  GLU A 147      15.134  16.859  -2.052  1.00 90.29           C  
ATOM   2430  HB2 GLU A 147      15.059  16.056  -1.319  1.00 90.29           H  
ATOM   2431  HB3 GLU A 147      15.842  17.602  -1.685  1.00 90.29           H  
ATOM   2432  O   GLU A 147      17.814  15.913  -2.275  1.00 90.29           O  
ATOM   2433  CG  GLU A 147      13.765  17.542  -2.226  1.00 90.29           C  
ATOM   2434  HG2 GLU A 147      13.881  18.374  -2.920  1.00 90.29           H  
ATOM   2435  HG3 GLU A 147      13.059  16.837  -2.665  1.00 90.29           H  
ATOM   2436  CD  GLU A 147      13.163  18.049  -0.908  1.00 90.29           C  
ATOM   2437  OE1 GLU A 147      12.332  18.989  -0.988  1.00 90.29           O  
ATOM   2438  OE2 GLU A 147      13.451  17.459   0.160  1.00 90.29           O  
ATOM   2439  N   VAL A 148      17.616  15.180  -4.380  1.00 87.69           N  
ATOM   2440  H   VAL A 148      17.008  15.068  -5.178  1.00 87.69           H  
ATOM   2441  CA  VAL A 148      18.991  14.676  -4.476  1.00 87.69           C  
ATOM   2442  HA  VAL A 148      19.346  14.423  -3.477  1.00 87.69           H  
ATOM   2443  C   VAL A 148      19.881  15.788  -5.023  1.00 87.69           C  
ATOM   2444  CB  VAL A 148      19.069  13.391  -5.320  1.00 87.69           C  
ATOM   2445  HB  VAL A 148      18.746  13.615  -6.336  1.00 87.69           H  
ATOM   2446  O   VAL A 148      19.979  15.997  -6.228  1.00 87.69           O  
ATOM   2447  CG1 VAL A 148      20.491  12.811  -5.358  1.00 87.69           C  
ATOM   2448 HG11 VAL A 148      20.811  12.549  -4.350  1.00 87.69           H  
ATOM   2449 HG12 VAL A 148      20.503  11.921  -5.987  1.00 87.69           H  
ATOM   2450 HG13 VAL A 148      21.183  13.540  -5.782  1.00 87.69           H  
ATOM   2451  CG2 VAL A 148      18.157  12.299  -4.755  1.00 87.69           C  
ATOM   2452 HG21 VAL A 148      18.378  12.142  -3.700  1.00 87.69           H  
ATOM   2453 HG22 VAL A 148      18.279  11.369  -5.311  1.00 87.69           H  
ATOM   2454 HG23 VAL A 148      17.119  12.619  -4.850  1.00 87.69           H  
ATOM   2455  N   GLU A 149      20.549  16.507  -4.123  1.00 83.53           N  
ATOM   2456  H   GLU A 149      20.297  16.390  -3.152  1.00 83.53           H  
ATOM   2457  CA  GLU A 149      21.464  17.603  -4.467  1.00 83.53           C  
ATOM   2458  HA  GLU A 149      20.951  18.305  -5.124  1.00 83.53           H  
ATOM   2459  C   GLU A 149      22.725  17.089  -5.184  1.00 83.53           C  
ATOM   2460  CB  GLU A 149      21.887  18.355  -3.202  1.00 83.53           C  
ATOM   2461  HB2 GLU A 149      22.591  19.132  -3.496  1.00 83.53           H  
ATOM   2462  HB3 GLU A 149      22.405  17.647  -2.555  1.00 83.53           H  
ATOM   2463  O   GLU A 149      23.721  16.723  -4.552  1.00 83.53           O  
ATOM   2464  CG  GLU A 149      20.747  19.018  -2.416  1.00 83.53           C  
ATOM   2465  HG2 GLU A 149      20.331  19.825  -3.017  1.00 83.53           H  
ATOM   2466  HG3 GLU A 149      19.963  18.284  -2.233  1.00 83.53           H  
ATOM   2467  CD  GLU A 149      21.234  19.561  -1.060  1.00 83.53           C  
ATOM   2468  OE1 GLU A 149      20.410  20.188  -0.367  1.00 83.53           O  
ATOM   2469  OE2 GLU A 149      22.394  19.271  -0.673  1.00 83.53           O  
ATOM   2470  N   VAL A 150      22.705  17.061  -6.519  1.00 77.81           N  
ATOM   2471  H   VAL A 150      21.818  17.219  -6.974  1.00 77.81           H  
ATOM   2472  CA  VAL A 150      23.839  16.555  -7.317  1.00 77.81           C  
ATOM   2473  HA  VAL A 150      24.288  15.744  -6.744  1.00 77.81           H  
ATOM   2474  C   VAL A 150      24.947  17.603  -7.516  1.00 77.81           C  
ATOM   2475  CB  VAL A 150      23.383  15.950  -8.666  1.00 77.81           C  
ATOM   2476  HB  VAL A 150      23.325  16.737  -9.419  1.00 77.81           H  
ATOM   2477  O   VAL A 150      26.092  17.241  -7.783  1.00 77.81           O  
ATOM   2478  CG1 VAL A 150      24.394  14.889  -9.119  1.00 77.81           C  
ATOM   2479 HG11 VAL A 150      25.335  15.366  -9.394  1.00 77.81           H  
ATOM   2480 HG12 VAL A 150      24.564  14.169  -8.319  1.00 77.81           H  
ATOM   2481 HG13 VAL A 150      24.004  14.355  -9.985  1.00 77.81           H  
ATOM   2482  CG2 VAL A 150      22.019  15.246  -8.609  1.00 77.81           C  
ATOM   2483 HG21 VAL A 150      21.227  15.980  -8.461  1.00 77.81           H  
ATOM   2484 HG22 VAL A 150      22.003  14.524  -7.793  1.00 77.81           H  
ATOM   2485 HG23 VAL A 150      21.813  14.735  -9.549  1.00 77.81           H  
ATOM   2486  N   THR A 151      24.633  18.892  -7.345  1.00 76.32           N  
ATOM   2487  H   THR A 151      23.668  19.127  -7.162  1.00 76.32           H  
ATOM   2488  CA  THR A 151      25.545  20.041  -7.532  1.00 76.32           C  
ATOM   2489  HA  THR A 151      26.397  19.730  -8.136  1.00 76.32           H  
ATOM   2490  C   THR A 151      26.128  20.608  -6.231  1.00 76.32           C  
ATOM   2491  CB  THR A 151      24.825  21.171  -8.286  1.00 76.32           C  
ATOM   2492  HB  THR A 151      25.432  22.077  -8.263  1.00 76.32           H  
ATOM   2493  O   THR A 151      27.036  21.434  -6.281  1.00 76.32           O  
ATOM   2494  CG2 THR A 151      24.548  20.802  -9.743  1.00 76.32           C  
ATOM   2495 HG21 THR A 151      23.890  19.935  -9.799  1.00 76.32           H  
ATOM   2496 HG22 THR A 151      24.074  21.644 -10.248  1.00 76.32           H  
ATOM   2497 HG23 THR A 151      25.487  20.578 -10.249  1.00 76.32           H  
ATOM   2498  OG1 THR A 151      23.579  21.417  -7.674  1.00 76.32           O  
ATOM   2499  HG1 THR A 151      23.245  22.248  -8.017  1.00 76.32           H  
ATOM   2500  N   ALA A 152      25.653  20.174  -5.059  1.00 75.87           N  
ATOM   2501  H   ALA A 152      24.911  19.488  -5.063  1.00 75.87           H  
ATOM   2502  CA  ALA A 152      26.133  20.677  -3.771  1.00 75.87           C  
ATOM   2503  HA  ALA A 152      26.072  21.765  -3.794  1.00 75.87           H  
ATOM   2504  C   ALA A 152      27.601  20.296  -3.487  1.00 75.87           C  
ATOM   2505  CB  ALA A 152      25.200  20.173  -2.663  1.00 75.87           C  
ATOM   2506  HB1 ALA A 152      24.198  20.574  -2.818  1.00 75.87           H  
ATOM   2507  HB2 ALA A 152      25.155  19.084  -2.666  1.00 75.87           H  
ATOM   2508  HB3 ALA A 152      25.547  20.515  -1.687  1.00 75.87           H  
ATOM   2509  O   ALA A 152      28.096  19.267  -3.945  1.00 75.87           O  
ATOM   2510  N   ARG A 153      28.282  21.066  -2.620  1.00 73.19           N  
ATOM   2511  H   ARG A 153      27.820  21.912  -2.318  1.00 73.19           H  
ATOM   2512  CA  ARG A 153      29.694  20.850  -2.210  1.00 73.19           C  
ATOM   2513  HA  ARG A 153      30.315  20.974  -3.097  1.00 73.19           H  
ATOM   2514  C   ARG A 153      29.989  19.435  -1.675  1.00 73.19           C  
ATOM   2515  CB  ARG A 153      30.072  21.934  -1.179  1.00 73.19           C  
ATOM   2516  HB2 ARG A 153      29.822  22.908  -1.600  1.00 73.19           H  
ATOM   2517  HB3 ARG A 153      29.477  21.792  -0.277  1.00 73.19           H  
ATOM   2518  O   ARG A 153      31.126  18.972  -1.742  1.00 73.19           O  
ATOM   2519  CG  ARG A 153      31.566  21.947  -0.802  1.00 73.19           C  
ATOM   2520  HG2 ARG A 153      32.160  22.070  -1.708  1.00 73.19           H  
ATOM   2521  HG3 ARG A 153      31.836  21.005  -0.325  1.00 73.19           H  
ATOM   2522  CD  ARG A 153      31.886  23.090   0.173  1.00 73.19           C  
ATOM   2523  HD2 ARG A 153      31.296  22.956   1.080  1.00 73.19           H  
ATOM   2524  HD3 ARG A 153      31.602  24.033  -0.293  1.00 73.19           H  
ATOM   2525  NE  ARG A 153      33.324  23.135   0.515  1.00 73.19           N  
ATOM   2526  HE  ARG A 153      33.943  22.579  -0.058  1.00 73.19           H  
ATOM   2527  NH1 ARG A 153      33.220  24.794   2.109  1.00 73.19           N  
ATOM   2528 HH11 ARG A 153      33.692  25.465   2.698  1.00 73.19           H  
ATOM   2529 HH12 ARG A 153      32.234  24.917   1.926  1.00 73.19           H  
ATOM   2530  NH2 ARG A 153      35.195  23.939   1.548  1.00 73.19           N  
ATOM   2531 HH21 ARG A 153      35.623  24.620   2.159  1.00 73.19           H  
ATOM   2532 HH22 ARG A 153      35.789  23.420   0.917  1.00 73.19           H  
ATOM   2533  CZ  ARG A 153      33.901  23.950   1.387  1.00 73.19           C  
ATOM   2534  N   LYS A 154      28.981  18.746  -1.130  1.00 77.60           N  
ATOM   2535  H   LYS A 154      28.078  19.196  -1.161  1.00 77.60           H  
ATOM   2536  CA  LYS A 154      29.021  17.317  -0.772  1.00 77.60           C  
ATOM   2537  HA  LYS A 154      29.964  16.880  -1.102  1.00 77.60           H  
ATOM   2538  C   LYS A 154      27.891  16.596  -1.524  1.00 77.60           C  
ATOM   2539  CB  LYS A 154      28.914  17.130   0.752  1.00 77.60           C  
ATOM   2540  HB2 LYS A 154      28.797  16.065   0.952  1.00 77.60           H  
ATOM   2541  HB3 LYS A 154      28.026  17.647   1.115  1.00 77.60           H  
ATOM   2542  O   LYS A 154      26.853  16.332  -0.915  1.00 77.60           O  
ATOM   2543  CG  LYS A 154      30.145  17.621   1.528  1.00 77.60           C  
ATOM   2544  HG2 LYS A 154      30.277  18.691   1.366  1.00 77.60           H  
ATOM   2545  HG3 LYS A 154      31.031  17.095   1.173  1.00 77.60           H  
ATOM   2546  CD  LYS A 154      29.956  17.355   3.031  1.00 77.60           C  
ATOM   2547  HD2 LYS A 154      29.821  16.285   3.193  1.00 77.60           H  
ATOM   2548  HD3 LYS A 154      29.062  17.880   3.367  1.00 77.60           H  
ATOM   2549  CE  LYS A 154      31.167  17.846   3.835  1.00 77.60           C  
ATOM   2550  HE2 LYS A 154      32.043  17.270   3.537  1.00 77.60           H  
ATOM   2551  HE3 LYS A 154      31.350  18.889   3.575  1.00 77.60           H  
ATOM   2552  NZ  LYS A 154      30.945  17.730   5.303  1.00 77.60           N  
ATOM   2553  HZ1 LYS A 154      31.744  18.071   5.818  1.00 77.60           H  
ATOM   2554  HZ2 LYS A 154      30.774  16.773   5.578  1.00 77.60           H  
ATOM   2555  HZ3 LYS A 154      30.151  18.287   5.588  1.00 77.60           H  
ATOM   2556  N   PRO A 155      28.065  16.307  -2.825  1.00 84.29           N  
ATOM   2557  CA  PRO A 155      26.955  15.939  -3.690  1.00 84.29           C  
ATOM   2558  HA  PRO A 155      26.163  16.683  -3.595  1.00 84.29           H  
ATOM   2559  C   PRO A 155      26.390  14.569  -3.322  1.00 84.29           C  
ATOM   2560  CB  PRO A 155      27.500  15.994  -5.118  1.00 84.29           C  
ATOM   2561  HB2 PRO A 155      27.392  17.009  -5.501  1.00 84.29           H  
ATOM   2562  HB3 PRO A 155      27.008  15.282  -5.780  1.00 84.29           H  
ATOM   2563  O   PRO A 155      27.122  13.629  -2.981  1.00 84.29           O  
ATOM   2564  CG  PRO A 155      28.984  15.684  -4.932  1.00 84.29           C  
ATOM   2565  HG2 PRO A 155      29.587  16.102  -5.738  1.00 84.29           H  
ATOM   2566  HG3 PRO A 155      29.128  14.606  -4.861  1.00 84.29           H  
ATOM   2567  CD  PRO A 155      29.307  16.338  -3.588  1.00 84.29           C  
ATOM   2568  HD2 PRO A 155      29.626  17.368  -3.747  1.00 84.29           H  
ATOM   2569  HD3 PRO A 155      30.095  15.780  -3.082  1.00 84.29           H  
ATOM   2570  N   MET A 156      25.071  14.464  -3.411  1.00 91.34           N  
ATOM   2571  H   MET A 156      24.563  15.270  -3.748  1.00 91.34           H  
ATOM   2572  CA  MET A 156      24.320  13.225  -3.260  1.00 91.34           C  
ATOM   2573  HA  MET A 156      24.877  12.537  -2.624  1.00 91.34           H  
ATOM   2574  C   MET A 156      24.150  12.562  -4.627  1.00 91.34           C  
ATOM   2575  CB  MET A 156      22.976  13.524  -2.583  1.00 91.34           C  
ATOM   2576  HB2 MET A 156      22.409  14.244  -3.174  1.00 91.34           H  
ATOM   2577  HB3 MET A 156      22.404  12.600  -2.500  1.00 91.34           H  
ATOM   2578  O   MET A 156      24.086  13.237  -5.654  1.00 91.34           O  
ATOM   2579  CG  MET A 156      23.214  14.084  -1.178  1.00 91.34           C  
ATOM   2580  HG2 MET A 156      23.875  13.391  -0.659  1.00 91.34           H  
ATOM   2581  HG3 MET A 156      23.722  15.046  -1.248  1.00 91.34           H  
ATOM   2582  SD  MET A 156      21.727  14.280  -0.168  1.00 91.34           S  
ATOM   2583  CE  MET A 156      21.422  16.062  -0.335  1.00 91.34           C  
ATOM   2584  HE1 MET A 156      22.327  16.635  -0.133  1.00 91.34           H  
ATOM   2585  HE2 MET A 156      21.089  16.273  -1.351  1.00 91.34           H  
ATOM   2586  HE3 MET A 156      20.639  16.380   0.354  1.00 91.34           H  
ATOM   2587  N   ARG A 157      24.092  11.229  -4.661  1.00 90.94           N  
ATOM   2588  H   ARG A 157      24.200  10.717  -3.796  1.00 90.94           H  
ATOM   2589  CA  ARG A 157      23.855  10.469  -5.893  1.00 90.94           C  
ATOM   2590  HA  ARG A 157      23.465  11.144  -6.655  1.00 90.94           H  
ATOM   2591  C   ARG A 157      22.805   9.394  -5.672  1.00 90.94           C  
ATOM   2592  CB  ARG A 157      25.156   9.856  -6.429  1.00 90.94           C  
ATOM   2593  HB2 ARG A 157      25.574   9.178  -5.686  1.00 90.94           H  
ATOM   2594  HB3 ARG A 157      24.912   9.283  -7.324  1.00 90.94           H  
ATOM   2595  O   ARG A 157      22.900   8.617  -4.724  1.00 90.94           O  
ATOM   2596  CG  ARG A 157      26.204  10.919  -6.792  1.00 90.94           C  
ATOM   2597  HG2 ARG A 157      25.743  11.709  -7.384  1.00 90.94           H  
ATOM   2598  HG3 ARG A 157      26.617  11.347  -5.879  1.00 90.94           H  
ATOM   2599  CD  ARG A 157      27.321  10.271  -7.613  1.00 90.94           C  
ATOM   2600  HD2 ARG A 157      26.915   9.995  -8.586  1.00 90.94           H  
ATOM   2601  HD3 ARG A 157      27.648   9.370  -7.094  1.00 90.94           H  
ATOM   2602  NE  ARG A 157      28.474  11.170  -7.794  1.00 90.94           N  
ATOM   2603  HE  ARG A 157      28.357  12.122  -7.477  1.00 90.94           H  
ATOM   2604  NH1 ARG A 157      29.859   9.607  -8.741  1.00 90.94           N  
ATOM   2605 HH11 ARG A 157      30.787   9.245  -8.910  1.00 90.94           H  
ATOM   2606 HH12 ARG A 157      29.055   9.012  -8.877  1.00 90.94           H  
ATOM   2607  NH2 ARG A 157      30.678  11.606  -8.166  1.00 90.94           N  
ATOM   2608 HH21 ARG A 157      30.552  12.523  -7.761  1.00 90.94           H  
ATOM   2609 HH22 ARG A 157      31.602  11.280  -8.409  1.00 90.94           H  
ATOM   2610  CZ  ARG A 157      29.660  10.794  -8.234  1.00 90.94           C  
ATOM   2611  N   ARG A 158      21.838   9.334  -6.586  1.00 93.38           N  
ATOM   2612  H   ARG A 158      21.855  10.014  -7.332  1.00 93.38           H  
ATOM   2613  CA  ARG A 158      20.876   8.237  -6.699  1.00 93.38           C  
ATOM   2614  HA  ARG A 158      20.530   7.959  -5.704  1.00 93.38           H  
ATOM   2615  C   ARG A 158      21.557   7.024  -7.331  1.00 93.38           C  
ATOM   2616  CB  ARG A 158      19.678   8.723  -7.539  1.00 93.38           C  
ATOM   2617  HB2 ARG A 158      20.048   9.135  -8.478  1.00 93.38           H  
ATOM   2618  HB3 ARG A 158      19.167   9.524  -7.004  1.00 93.38           H  
ATOM   2619  O   ARG A 158      22.171   7.157  -8.389  1.00 93.38           O  
ATOM   2620  CG  ARG A 158      18.662   7.620  -7.882  1.00 93.38           C  
ATOM   2621  HG2 ARG A 158      17.868   8.047  -8.495  1.00 93.38           H  
ATOM   2622  HG3 ARG A 158      19.149   6.844  -8.473  1.00 93.38           H  
ATOM   2623  CD  ARG A 158      18.042   6.970  -6.647  1.00 93.38           C  
ATOM   2624  HD2 ARG A 158      17.487   6.089  -6.967  1.00 93.38           H  
ATOM   2625  HD3 ARG A 158      18.817   6.633  -5.959  1.00 93.38           H  
ATOM   2626  NE  ARG A 158      17.128   7.894  -5.968  1.00 93.38           N  
ATOM   2627  HE  ARG A 158      16.824   8.724  -6.456  1.00 93.38           H  
ATOM   2628  NH1 ARG A 158      16.678   6.547  -4.175  1.00 93.38           N  
ATOM   2629 HH11 ARG A 158      15.969   6.299  -3.500  1.00 93.38           H  
ATOM   2630 HH12 ARG A 158      17.218   5.783  -4.556  1.00 93.38           H  
ATOM   2631  NH2 ARG A 158      15.606   8.493  -4.430  1.00 93.38           N  
ATOM   2632 HH21 ARG A 158      15.283   9.249  -5.016  1.00 93.38           H  
ATOM   2633 HH22 ARG A 158      15.002   8.204  -3.674  1.00 93.38           H  
ATOM   2634  CZ  ARG A 158      16.479   7.637  -4.855  1.00 93.38           C  
ATOM   2635  N   CYS A 159      21.427   5.854  -6.710  1.00 91.64           N  
ATOM   2636  H   CYS A 159      20.964   5.814  -5.814  1.00 91.64           H  
ATOM   2637  CA  CYS A 159      21.810   4.588  -7.328  1.00 91.64           C  
ATOM   2638  HA  CYS A 159      22.741   4.716  -7.880  1.00 91.64           H  
ATOM   2639  C   CYS A 159      20.737   4.131  -8.328  1.00 91.64           C  
ATOM   2640  CB  CYS A 159      22.057   3.564  -6.215  1.00 91.64           C  
ATOM   2641  HB2 CYS A 159      22.716   3.992  -5.460  1.00 91.64           H  
ATOM   2642  HB3 CYS A 159      21.106   3.322  -5.741  1.00 91.64           H  
ATOM   2643  O   CYS A 159      19.563   4.020  -7.977  1.00 91.64           O  
ATOM   2644  SG  CYS A 159      22.812   2.060  -6.896  1.00 91.64           S  
ATOM   2645  HG  CYS A 159      22.593   1.283  -5.832  1.00 91.64           H  
ATOM   2646  N   PHE A 160      21.152   3.837  -9.558  1.00 91.97           N  
ATOM   2647  H   PHE A 160      22.132   3.964  -9.768  1.00 91.97           H  
ATOM   2648  CA  PHE A 160      20.363   3.109 -10.552  1.00 91.97           C  
ATOM   2649  HA  PHE A 160      19.356   2.924 -10.176  1.00 91.97           H  
ATOM   2650  C   PHE A 160      21.038   1.761 -10.800  1.00 91.97           C  
ATOM   2651  CB  PHE A 160      20.252   3.917 -11.852  1.00 91.97           C  
ATOM   2652  HB2 PHE A 160      21.251   4.194 -12.188  1.00 91.97           H  
ATOM   2653  HB3 PHE A 160      19.822   3.274 -12.620  1.00 91.97           H  
ATOM   2654  O   PHE A 160      22.260   1.703 -10.945  1.00 91.97           O  
ATOM   2655  CG  PHE A 160      19.398   5.168 -11.747  1.00 91.97           C  
ATOM   2656  CD1 PHE A 160      18.037   5.125 -12.102  1.00 91.97           C  
ATOM   2657  HD1 PHE A 160      17.591   4.198 -12.431  1.00 91.97           H  
ATOM   2658  CD2 PHE A 160      19.963   6.378 -11.301  1.00 91.97           C  
ATOM   2659  HD2 PHE A 160      20.999   6.406 -10.997  1.00 91.97           H  
ATOM   2660  CE1 PHE A 160      17.247   6.287 -12.016  1.00 91.97           C  
ATOM   2661  HE1 PHE A 160      16.200   6.248 -12.277  1.00 91.97           H  
ATOM   2662  CE2 PHE A 160      19.178   7.544 -11.231  1.00 91.97           C  
ATOM   2663  HE2 PHE A 160      19.614   8.472 -10.892  1.00 91.97           H  
ATOM   2664  CZ  PHE A 160      17.818   7.496 -11.582  1.00 91.97           C  
ATOM   2665  HZ  PHE A 160      17.207   8.384 -11.516  1.00 91.97           H  
ATOM   2666  N   VAL A 161      20.265   0.680 -10.858  1.00 88.60           N  
ATOM   2667  H   VAL A 161      19.267   0.790 -10.743  1.00 88.60           H  
ATOM   2668  CA  VAL A 161      20.778  -0.672 -11.107  1.00 88.60           C  
ATOM   2669  HA  VAL A 161      21.858  -0.623 -11.245  1.00 88.60           H  
ATOM   2670  C   VAL A 161      20.171  -1.199 -12.397  1.00 88.60           C  
ATOM   2671  CB  VAL A 161      20.520  -1.632  -9.931  1.00 88.60           C  
ATOM   2672  HB  VAL A 161      19.479  -1.956  -9.948  1.00 88.60           H  
ATOM   2673  O   VAL A 161      18.954  -1.329 -12.513  1.00 88.60           O  
ATOM   2674  CG1 VAL A 161      21.418  -2.866 -10.070  1.00 88.60           C  
ATOM   2675 HG11 VAL A 161      21.261  -3.338 -11.039  1.00 88.60           H  
ATOM   2676 HG12 VAL A 161      22.469  -2.589  -9.980  1.00 88.60           H  
ATOM   2677 HG13 VAL A 161      21.172  -3.589  -9.292  1.00 88.60           H  
ATOM   2678  CG2 VAL A 161      20.798  -0.973  -8.574  1.00 88.60           C  
ATOM   2679 HG21 VAL A 161      20.791  -1.727  -7.787  1.00 88.60           H  
ATOM   2680 HG22 VAL A 161      21.760  -0.461  -8.593  1.00 88.60           H  
ATOM   2681 HG23 VAL A 161      20.018  -0.245  -8.351  1.00 88.60           H  
ATOM   2682  N   PHE A 162      21.034  -1.478 -13.364  1.00 86.42           N  
ATOM   2683  H   PHE A 162      22.021  -1.361 -13.180  1.00 86.42           H  
ATOM   2684  CA  PHE A 162      20.678  -2.047 -14.659  1.00 86.42           C  
ATOM   2685  HA  PHE A 162      19.634  -1.829 -14.883  1.00 86.42           H  
ATOM   2686  C   PHE A 162      20.856  -3.562 -14.629  1.00 86.42           C  
ATOM   2687  CB  PHE A 162      21.558  -1.396 -15.731  1.00 86.42           C  
ATOM   2688  HB2 PHE A 162      22.599  -1.656 -15.538  1.00 86.42           H  
ATOM   2689  HB3 PHE A 162      21.297  -1.814 -16.703  1.00 86.42           H  
ATOM   2690  O   PHE A 162      21.736  -4.050 -13.926  1.00 86.42           O  
ATOM   2691  CG  PHE A 162      21.413   0.113 -15.778  1.00 86.42           C  
ATOM   2692  CD1 PHE A 162      20.197   0.678 -16.198  1.00 86.42           C  
ATOM   2693  HD1 PHE A 162      19.394   0.030 -16.519  1.00 86.42           H  
ATOM   2694  CD2 PHE A 162      22.453   0.950 -15.329  1.00 86.42           C  
ATOM   2695  HD2 PHE A 162      23.370   0.513 -14.962  1.00 86.42           H  
ATOM   2696  CE1 PHE A 162      20.014   2.070 -16.166  1.00 86.42           C  
ATOM   2697  HE1 PHE A 162      19.065   2.495 -16.459  1.00 86.42           H  
ATOM   2698  CE2 PHE A 162      22.273   2.346 -15.320  1.00 86.42           C  
ATOM   2699  HE2 PHE A 162      23.058   2.999 -14.968  1.00 86.42           H  
ATOM   2700  CZ  PHE A 162      21.053   2.906 -15.731  1.00 86.42           C  
ATOM   2701  HZ  PHE A 162      20.906   3.976 -15.699  1.00 86.42           H  
ATOM   2702  N   ASP A 163      20.052  -4.301 -15.388  1.00 78.31           N  
ATOM   2703  H   ASP A 163      19.310  -3.839 -15.895  1.00 78.31           H  
ATOM   2704  CA  ASP A 163      20.188  -5.761 -15.541  1.00 78.31           C  
ATOM   2705  HA  ASP A 163      19.318  -6.087 -16.110  1.00 78.31           H  
ATOM   2706  C   ASP A 163      20.094  -6.561 -14.236  1.00 78.31           C  
ATOM   2707  CB  ASP A 163      21.435  -6.108 -16.376  1.00 78.31           C  
ATOM   2708  HB2 ASP A 163      21.465  -7.183 -16.555  1.00 78.31           H  
ATOM   2709  HB3 ASP A 163      22.338  -5.827 -15.834  1.00 78.31           H  
ATOM   2710  O   ASP A 163      20.617  -7.663 -14.123  1.00 78.31           O  
ATOM   2711  CG  ASP A 163      21.395  -5.403 -17.722  1.00 78.31           C  
ATOM   2712  OD1 ASP A 163      20.374  -5.618 -18.422  1.00 78.31           O  
ATOM   2713  OD2 ASP A 163      22.327  -4.620 -18.013  1.00 78.31           O  
ATOM   2714  N   SER A 164      19.411  -6.013 -13.232  1.00 74.17           N  
ATOM   2715  H   SER A 164      18.919  -5.151 -13.419  1.00 74.17           H  
ATOM   2716  CA  SER A 164      19.209  -6.704 -11.963  1.00 74.17           C  
ATOM   2717  HA  SER A 164      20.142  -7.205 -11.703  1.00 74.17           H  
ATOM   2718  C   SER A 164      18.114  -7.763 -12.061  1.00 74.17           C  
ATOM   2719  CB  SER A 164      18.890  -5.700 -10.857  1.00 74.17           C  
ATOM   2720  HB2 SER A 164      17.995  -5.139 -11.127  1.00 74.17           H  
ATOM   2721  HB3 SER A 164      19.724  -5.006 -10.751  1.00 74.17           H  
ATOM   2722  O   SER A 164      17.066  -7.551 -12.680  1.00 74.17           O  
ATOM   2723  OG  SER A 164      18.668  -6.358  -9.625  1.00 74.17           O  
ATOM   2724  HG  SER A 164      19.457  -6.842  -9.371  1.00 74.17           H  
ATOM   2725  N   ASN A 165      18.311  -8.836 -11.298  1.00 69.06           N  
ATOM   2726  H   ASN A 165      19.212  -8.905 -10.848  1.00 69.06           H  
ATOM   2727  CA  ASN A 165      17.331  -9.854 -10.925  1.00 69.06           C  
ATOM   2728  HA  ASN A 165      16.890 -10.242 -11.843  1.00 69.06           H  
ATOM   2729  C   ASN A 165      16.157  -9.315 -10.060  1.00 69.06           C  
ATOM   2730  CB  ASN A 165      18.129 -10.996 -10.251  1.00 69.06           C  
ATOM   2731  HB2 ASN A 165      17.560 -11.922 -10.335  1.00 69.06           H  
ATOM   2732  HB3 ASN A 165      19.066 -11.164 -10.781  1.00 69.06           H  
ATOM   2733  O   ASN A 165      15.374 -10.089  -9.525  1.00 69.06           O  
ATOM   2734  CG  ASN A 165      18.423 -10.829  -8.770  1.00 69.06           C  
ATOM   2735  ND2 ASN A 165      18.867 -11.883  -8.126  1.00 69.06           N  
ATOM   2736 HD21 ASN A 165      19.035 -11.795  -7.134  1.00 69.06           H  
ATOM   2737 HD22 ASN A 165      18.974 -12.761  -8.613  1.00 69.06           H  
ATOM   2738  OD1 ASN A 165      18.289  -9.775  -8.166  1.00 69.06           O  
ATOM   2739  N   MET A 166      16.058  -7.990  -9.874  1.00 72.48           N  
ATOM   2740  H   MET A 166      16.778  -7.428 -10.306  1.00 72.48           H  
ATOM   2741  CA  MET A 166      15.066  -7.262  -9.065  1.00 72.48           C  
ATOM   2742  HA  MET A 166      15.343  -6.209  -9.126  1.00 72.48           H  
ATOM   2743  C   MET A 166      15.074  -7.568  -7.557  1.00 72.48           C  
ATOM   2744  CB  MET A 166      13.658  -7.386  -9.680  1.00 72.48           C  
ATOM   2745  HB2 MET A 166      12.947  -6.887  -9.022  1.00 72.48           H  
ATOM   2746  HB3 MET A 166      13.368  -8.433  -9.762  1.00 72.48           H  
ATOM   2747  O   MET A 166      14.217  -7.075  -6.818  1.00 72.48           O  
ATOM   2748  CG  MET A 166      13.593  -6.726 -11.063  1.00 72.48           C  
ATOM   2749  HG2 MET A 166      14.302  -7.219 -11.728  1.00 72.48           H  
ATOM   2750  HG3 MET A 166      13.909  -5.688 -10.954  1.00 72.48           H  
ATOM   2751  SD  MET A 166      11.979  -6.707 -11.886  1.00 72.48           S  
ATOM   2752  CE  MET A 166      10.883  -6.141 -10.567  1.00 72.48           C  
ATOM   2753  HE1 MET A 166       9.972  -5.748 -11.017  1.00 72.48           H  
ATOM   2754  HE2 MET A 166      10.632  -6.980  -9.918  1.00 72.48           H  
ATOM   2755  HE3 MET A 166      11.371  -5.364  -9.978  1.00 72.48           H  
ATOM   2756  N   HIS A 167      16.024  -8.362  -7.065  1.00 65.37           N  
ATOM   2757  H   HIS A 167      16.654  -8.803  -7.720  1.00 65.37           H  
ATOM   2758  CA  HIS A 167      16.091  -8.791  -5.664  1.00 65.37           C  
ATOM   2759  HA  HIS A 167      15.333  -8.268  -5.081  1.00 65.37           H  
ATOM   2760  C   HIS A 167      17.423  -8.449  -4.982  1.00 65.37           C  
ATOM   2761  CB  HIS A 167      15.771 -10.294  -5.599  1.00 65.37           C  
ATOM   2762  HB2 HIS A 167      16.490 -10.838  -6.211  1.00 65.37           H  
ATOM   2763  HB3 HIS A 167      15.890 -10.630  -4.569  1.00 65.37           H  
ATOM   2764  O   HIS A 167      17.441  -8.277  -3.768  1.00 65.37           O  
ATOM   2765  CG  HIS A 167      14.371 -10.659  -6.050  1.00 65.37           C  
ATOM   2766  CD2 HIS A 167      13.938 -11.908  -6.409  1.00 65.37           C  
ATOM   2767  HD2 HIS A 167      14.533 -12.810  -6.413  1.00 65.37           H  
ATOM   2768  ND1 HIS A 167      13.300  -9.801  -6.217  1.00 65.37           N  
ATOM   2769  HD1 HIS A 167      13.371  -8.796  -6.284  1.00 65.37           H  
ATOM   2770  CE1 HIS A 167      12.261 -10.514  -6.684  1.00 65.37           C  
ATOM   2771  HE1 HIS A 167      11.316 -10.101  -7.003  1.00 65.37           H  
ATOM   2772  NE2 HIS A 167      12.590 -11.812  -6.774  1.00 65.37           N  
ATOM   2773  N   ASN A 168      18.517  -8.305  -5.734  1.00 61.71           N  
ATOM   2774  H   ASN A 168      18.438  -8.510  -6.720  1.00 61.71           H  
ATOM   2775  CA  ASN A 168      19.852  -8.008  -5.213  1.00 61.71           C  
ATOM   2776  HA  ASN A 168      19.771  -7.520  -4.241  1.00 61.71           H  
ATOM   2777  C   ASN A 168      20.595  -7.059  -6.171  1.00 61.71           C  
ATOM   2778  CB  ASN A 168      20.572  -9.359  -5.024  1.00 61.71           C  
ATOM   2779  HB2 ASN A 168      19.942  -9.997  -4.404  1.00 61.71           H  
ATOM   2780  HB3 ASN A 168      20.714  -9.848  -5.987  1.00 61.71           H  
ATOM   2781  O   ASN A 168      20.669  -7.339  -7.372  1.00 61.71           O  
ATOM   2782  CG  ASN A 168      21.922  -9.236  -4.341  1.00 61.71           C  
ATOM   2783  ND2 ASN A 168      22.311 -10.213  -3.562  1.00 61.71           N  
ATOM   2784 HD21 ASN A 168      21.673 -10.965  -3.342  1.00 61.71           H  
ATOM   2785 HD22 ASN A 168      23.061  -9.985  -2.925  1.00 61.71           H  
ATOM   2786  OD1 ASN A 168      22.664  -8.291  -4.543  1.00 61.71           O  
ATOM   2787  N   CYS A 169      21.199  -5.966  -5.679  1.00 59.04           N  
ATOM   2788  H   CYS A 169      21.215  -5.812  -4.681  1.00 59.04           H  
ATOM   2789  CA  CYS A 169      21.926  -5.033  -6.553  1.00 59.04           C  
ATOM   2790  HA  CYS A 169      21.287  -4.810  -7.407  1.00 59.04           H  
ATOM   2791  C   CYS A 169      23.235  -5.609  -7.116  1.00 59.04           C  
ATOM   2792  CB  CYS A 169      22.260  -3.706  -5.855  1.00 59.04           C  
ATOM   2793  HB2 CYS A 169      23.012  -3.880  -5.085  1.00 59.04           H  
ATOM   2794  HB3 CYS A 169      22.680  -3.034  -6.604  1.00 59.04           H  
ATOM   2795  O   CYS A 169      23.784  -5.017  -8.040  1.00 59.04           O  
ATOM   2796  SG  CYS A 169      20.821  -2.894  -5.117  1.00 59.04           S  
ATOM   2797  HG  CYS A 169      20.686  -3.755  -4.104  1.00 59.04           H  
ATOM   2798  N   ARG A 170      23.763  -6.712  -6.565  1.00 63.94           N  
ATOM   2799  H   ARG A 170      23.276  -7.123  -5.782  1.00 63.94           H  
ATOM   2800  CA  ARG A 170      24.948  -7.423  -7.083  1.00 63.94           C  
ATOM   2801  HA  ARG A 170      25.741  -6.711  -7.310  1.00 63.94           H  
ATOM   2802  C   ARG A 170      24.669  -8.154  -8.393  1.00 63.94           C  
ATOM   2803  CB  ARG A 170      25.467  -8.452  -6.067  1.00 63.94           C  
ATOM   2804  HB2 ARG A 170      24.692  -9.195  -5.880  1.00 63.94           H  
ATOM   2805  HB3 ARG A 170      26.311  -8.974  -6.520  1.00 63.94           H  
ATOM   2806  O   ARG A 170      25.566  -8.255  -9.213  1.00 63.94           O  
ATOM   2807  CG  ARG A 170      25.937  -7.857  -4.733  1.00 63.94           C  
ATOM   2808  HG2 ARG A 170      26.743  -7.146  -4.916  1.00 63.94           H  
ATOM   2809  HG3 ARG A 170      25.113  -7.350  -4.232  1.00 63.94           H  
ATOM   2810  CD  ARG A 170      26.447  -9.003  -3.853  1.00 63.94           C  
ATOM   2811  HD2 ARG A 170      27.252  -9.511  -4.385  1.00 63.94           H  
ATOM   2812  HD3 ARG A 170      25.635  -9.716  -3.706  1.00 63.94           H  
ATOM   2813  NE  ARG A 170      26.931  -8.538  -2.539  1.00 63.94           N  
ATOM   2814  HE  ARG A 170      26.622  -7.625  -2.236  1.00 63.94           H  
ATOM   2815  NH1 ARG A 170      27.964 -10.504  -1.939  1.00 63.94           N  
ATOM   2816 HH11 ARG A 170      28.491 -11.070  -1.289  1.00 63.94           H  
ATOM   2817 HH12 ARG A 170      27.679 -10.931  -2.809  1.00 63.94           H  
ATOM   2818  NH2 ARG A 170      28.012  -8.772  -0.543  1.00 63.94           N  
ATOM   2819 HH21 ARG A 170      28.517  -9.374   0.091  1.00 63.94           H  
ATOM   2820 HH22 ARG A 170      27.742  -7.839  -0.268  1.00 63.94           H  
ATOM   2821  CZ  ARG A 170      27.631  -9.270  -1.686  1.00 63.94           C  
ATOM   2822  N   SER A 171      23.428  -8.599  -8.606  1.00 69.46           N  
ATOM   2823  H   SER A 171      22.741  -8.457  -7.880  1.00 69.46           H  
ATOM   2824  CA  SER A 171      23.020  -9.250  -9.861  1.00 69.46           C  
ATOM   2825  HA  SER A 171      23.712 -10.064 -10.078  1.00 69.46           H  
ATOM   2826  C   SER A 171      23.030  -8.314 -11.074  1.00 69.46           C  
ATOM   2827  CB  SER A 171      21.616  -9.838  -9.720  1.00 69.46           C  
ATOM   2828  HB2 SER A 171      21.385 -10.411 -10.619  1.00 69.46           H  
ATOM   2829  HB3 SER A 171      21.576 -10.507  -8.860  1.00 69.46           H  
ATOM   2830  O   SER A 171      22.942  -8.785 -12.199  1.00 69.46           O  
ATOM   2831  OG  SER A 171      20.658  -8.801  -9.577  1.00 69.46           O  
ATOM   2832  HG  SER A 171      20.673  -8.481  -8.672  1.00 69.46           H  
ATOM   2833  N   GLY A 172      23.098  -6.996 -10.847  1.00 75.04           N  
ATOM   2834  H   GLY A 172      23.300  -6.684  -9.907  1.00 75.04           H  
ATOM   2835  CA  GLY A 172      23.008  -5.977 -11.883  1.00 75.04           C  
ATOM   2836  HA2 GLY A 172      22.057  -5.453 -11.784  1.00 75.04           H  
ATOM   2837  HA3 GLY A 172      23.021  -6.443 -12.868  1.00 75.04           H  
ATOM   2838  C   GLY A 172      24.138  -4.950 -11.824  1.00 75.04           C  
ATOM   2839  O   GLY A 172      24.856  -4.793 -10.834  1.00 75.04           O  
ATOM   2840  N   LYS A 173      24.278  -4.189 -12.905  1.00 80.35           N  
ATOM   2841  H   LYS A 173      23.580  -4.306 -13.625  1.00 80.35           H  
ATOM   2842  CA  LYS A 173      25.297  -3.149 -13.069  1.00 80.35           C  
ATOM   2843  HA  LYS A 173      26.194  -3.465 -12.538  1.00 80.35           H  
ATOM   2844  C   LYS A 173      24.821  -1.846 -12.431  1.00 80.35           C  
ATOM   2845  CB  LYS A 173      25.660  -3.021 -14.559  1.00 80.35           C  
ATOM   2846  HB2 LYS A 173      24.752  -2.896 -15.149  1.00 80.35           H  
ATOM   2847  HB3 LYS A 173      26.303  -2.153 -14.704  1.00 80.35           H  
ATOM   2848  O   LYS A 173      23.919  -1.172 -12.933  1.00 80.35           O  
ATOM   2849  CG  LYS A 173      26.412  -4.286 -15.012  1.00 80.35           C  
ATOM   2850  HG2 LYS A 173      25.821  -5.166 -14.758  1.00 80.35           H  
ATOM   2851  HG3 LYS A 173      27.356  -4.345 -14.471  1.00 80.35           H  
ATOM   2852  CD  LYS A 173      26.694  -4.338 -16.517  1.00 80.35           C  
ATOM   2853  HD2 LYS A 173      25.748  -4.293 -17.057  1.00 80.35           H  
ATOM   2854  HD3 LYS A 173      27.333  -3.506 -16.811  1.00 80.35           H  
ATOM   2855  CE  LYS A 173      27.395  -5.677 -16.801  1.00 80.35           C  
ATOM   2856  HE2 LYS A 173      28.387  -5.669 -16.349  1.00 80.35           H  
ATOM   2857  HE3 LYS A 173      26.828  -6.465 -16.305  1.00 80.35           H  
ATOM   2858  NZ  LYS A 173      27.487  -5.994 -18.247  1.00 80.35           N  
ATOM   2859  HZ1 LYS A 173      28.072  -5.334 -18.739  1.00 80.35           H  
ATOM   2860  HZ2 LYS A 173      27.886  -6.915 -18.360  1.00 80.35           H  
ATOM   2861  HZ3 LYS A 173      26.565  -6.021 -18.661  1.00 80.35           H  
ATOM   2862  N   ARG A 174      25.445  -1.481 -11.311  1.00 83.09           N  
ATOM   2863  H   ARG A 174      26.156  -2.109 -10.965  1.00 83.09           H  
ATOM   2864  CA  ARG A 174      25.166  -0.244 -10.565  1.00 83.09           C  
ATOM   2865  HA  ARG A 174      24.086  -0.102 -10.523  1.00 83.09           H  
ATOM   2866  C   ARG A 174      25.743   0.984 -11.274  1.00 83.09           C  
ATOM   2867  CB  ARG A 174      25.698  -0.373  -9.129  1.00 83.09           C  
ATOM   2868  HB2 ARG A 174      25.644   0.601  -8.642  1.00 83.09           H  
ATOM   2869  HB3 ARG A 174      26.740  -0.691  -9.151  1.00 83.09           H  
ATOM   2870  O   ARG A 174      26.863   0.960 -11.774  1.00 83.09           O  
ATOM   2871  CG  ARG A 174      24.858  -1.370  -8.316  1.00 83.09           C  
ATOM   2872  HG2 ARG A 174      23.842  -0.982  -8.250  1.00 83.09           H  
ATOM   2873  HG3 ARG A 174      24.820  -2.341  -8.810  1.00 83.09           H  
ATOM   2874  CD  ARG A 174      25.387  -1.544  -6.890  1.00 83.09           C  
ATOM   2875  HD2 ARG A 174      25.725  -0.579  -6.511  1.00 83.09           H  
ATOM   2876  HD3 ARG A 174      24.561  -1.887  -6.267  1.00 83.09           H  
ATOM   2877  NE  ARG A 174      26.474  -2.538  -6.816  1.00 83.09           N  
ATOM   2878  HE  ARG A 174      26.682  -3.051  -7.661  1.00 83.09           H  
ATOM   2879  NH1 ARG A 174      26.794  -2.385  -4.563  1.00 83.09           N  
ATOM   2880 HH11 ARG A 174      27.035  -2.826  -3.687  1.00 83.09           H  
ATOM   2881 HH12 ARG A 174      26.089  -1.661  -4.542  1.00 83.09           H  
ATOM   2882  NH2 ARG A 174      27.930  -3.919  -5.736  1.00 83.09           N  
ATOM   2883 HH21 ARG A 174      28.154  -4.373  -6.610  1.00 83.09           H  
ATOM   2884 HH22 ARG A 174      28.383  -4.226  -4.888  1.00 83.09           H  
ATOM   2885  CZ  ARG A 174      27.068  -2.942  -5.710  1.00 83.09           C  
ATOM   2886  N   SER A 175      24.995   2.082 -11.270  1.00 85.59           N  
ATOM   2887  H   SER A 175      24.061   2.013 -10.891  1.00 85.59           H  
ATOM   2888  CA  SER A 175      25.420   3.391 -11.766  1.00 85.59           C  
ATOM   2889  HA  SER A 175      26.508   3.406 -11.836  1.00 85.59           H  
ATOM   2890  C   SER A 175      24.986   4.504 -10.817  1.00 85.59           C  
ATOM   2891  CB  SER A 175      24.860   3.646 -13.162  1.00 85.59           C  
ATOM   2892  HB2 SER A 175      25.090   2.793 -13.801  1.00 85.59           H  
ATOM   2893  HB3 SER A 175      23.780   3.775 -13.091  1.00 85.59           H  
ATOM   2894  O   SER A 175      23.931   4.442 -10.187  1.00 85.59           O  
ATOM   2895  OG  SER A 175      25.447   4.816 -13.706  1.00 85.59           O  
ATOM   2896  HG  SER A 175      25.210   4.907 -14.631  1.00 85.59           H  
ATOM   2897  N   LEU A 176      25.815   5.542 -10.740  1.00 89.31           N  
ATOM   2898  H   LEU A 176      26.604   5.532 -11.370  1.00 89.31           H  
ATOM   2899  CA  LEU A 176      25.615   6.735  -9.918  1.00 89.31           C  
ATOM   2900  HA  LEU A 176      24.608   6.740  -9.500  1.00 89.31           H  
ATOM   2901  C   LEU A 176      25.743   7.977 -10.823  1.00 89.31           C  
ATOM   2902  CB  LEU A 176      26.634   6.710  -8.757  1.00 89.31           C  
ATOM   2903  HB2 LEU A 176      27.632   6.596  -9.183  1.00 89.31           H  
ATOM   2904  HB3 LEU A 176      26.595   7.670  -8.243  1.00 89.31           H  
ATOM   2905  O   LEU A 176      26.766   8.673 -10.748  1.00 89.31           O  
ATOM   2906  CG  LEU A 176      26.411   5.605  -7.707  1.00 89.31           C  
ATOM   2907  HG  LEU A 176      26.262   4.643  -8.198  1.00 89.31           H  
ATOM   2908  CD1 LEU A 176      27.637   5.502  -6.799  1.00 89.31           C  
ATOM   2909 HD11 LEU A 176      28.511   5.227  -7.389  1.00 89.31           H  
ATOM   2910 HD12 LEU A 176      27.471   4.722  -6.055  1.00 89.31           H  
ATOM   2911 HD13 LEU A 176      27.818   6.448  -6.289  1.00 89.31           H  
ATOM   2912  CD2 LEU A 176      25.212   5.911  -6.811  1.00 89.31           C  
ATOM   2913 HD21 LEU A 176      25.023   5.065  -6.149  1.00 89.31           H  
ATOM   2914 HD22 LEU A 176      24.328   6.075  -7.426  1.00 89.31           H  
ATOM   2915 HD23 LEU A 176      25.394   6.802  -6.210  1.00 89.31           H  
ATOM   2916  N   PRO A 177      24.772   8.216 -11.730  1.00 86.93           N  
ATOM   2917  CA  PRO A 177      24.833   9.289 -12.718  1.00 86.93           C  
ATOM   2918  HA  PRO A 177      25.721   9.160 -13.338  1.00 86.93           H  
ATOM   2919  C   PRO A 177      24.894  10.666 -12.046  1.00 86.93           C  
ATOM   2920  CB  PRO A 177      23.588   9.124 -13.599  1.00 86.93           C  
ATOM   2921  HB2 PRO A 177      23.205  10.079 -13.960  1.00 86.93           H  
ATOM   2922  HB3 PRO A 177      23.819   8.472 -14.442  1.00 86.93           H  
ATOM   2923  O   PRO A 177      24.218  10.923 -11.050  1.00 86.93           O  
ATOM   2924  CG  PRO A 177      22.593   8.422 -12.677  1.00 86.93           C  
ATOM   2925  HG2 PRO A 177      22.110   9.153 -12.028  1.00 86.93           H  
ATOM   2926  HG3 PRO A 177      21.851   7.854 -13.239  1.00 86.93           H  
ATOM   2927  CD  PRO A 177      23.496   7.517 -11.841  1.00 86.93           C  
ATOM   2928  HD2 PRO A 177      23.637   6.568 -12.357  1.00 86.93           H  
ATOM   2929  HD3 PRO A 177      23.048   7.351 -10.862  1.00 86.93           H  
ATOM   2930  N   ARG A 178      25.713  11.563 -12.605  1.00 85.18           N  
ATOM   2931  H   ARG A 178      26.245  11.267 -13.411  1.00 85.18           H  
ATOM   2932  CA  ARG A 178      25.908  12.940 -12.111  1.00 85.18           C  
ATOM   2933  HA  ARG A 178      25.731  12.968 -11.036  1.00 85.18           H  
ATOM   2934  C   ARG A 178      24.944  13.953 -12.723  1.00 85.18           C  
ATOM   2935  CB  ARG A 178      27.337  13.412 -12.403  1.00 85.18           C  
ATOM   2936  HB2 ARG A 178      27.461  13.503 -13.482  1.00 85.18           H  
ATOM   2937  HB3 ARG A 178      27.469  14.401 -11.963  1.00 85.18           H  
ATOM   2938  O   ARG A 178      24.840  15.067 -12.231  1.00 85.18           O  
ATOM   2939  CG  ARG A 178      28.423  12.484 -11.854  1.00 85.18           C  
ATOM   2940  HG2 ARG A 178      28.364  11.516 -12.351  1.00 85.18           H  
ATOM   2941  HG3 ARG A 178      28.294  12.348 -10.781  1.00 85.18           H  
ATOM   2942  CD  ARG A 178      29.783  13.122 -12.143  1.00 85.18           C  
ATOM   2943  HD2 ARG A 178      29.934  13.961 -11.463  1.00 85.18           H  
ATOM   2944  HD3 ARG A 178      29.781  13.501 -13.164  1.00 85.18           H  
ATOM   2945  NE  ARG A 178      30.872  12.144 -12.004  1.00 85.18           N  
ATOM   2946  HE  ARG A 178      30.600  11.196 -11.785  1.00 85.18           H  
ATOM   2947  NH1 ARG A 178      32.583  13.518 -12.706  1.00 85.18           N  
ATOM   2948 HH11 ARG A 178      31.955  14.307 -12.751  1.00 85.18           H  
ATOM   2949 HH12 ARG A 178      33.539  13.643 -13.009  1.00 85.18           H  
ATOM   2950  NH2 ARG A 178      32.974  11.365 -12.323  1.00 85.18           N  
ATOM   2951 HH21 ARG A 178      32.649  10.417 -12.193  1.00 85.18           H  
ATOM   2952 HH22 ARG A 178      33.907  11.531 -12.672  1.00 85.18           H  
ATOM   2953  CZ  ARG A 178      32.133  12.352 -12.337  1.00 85.18           C  
ATOM   2954  N   ASN A 179      24.295  13.598 -13.824  1.00 87.70           N  
ATOM   2955  H   ASN A 179      24.434  12.666 -14.187  1.00 87.70           H  
ATOM   2956  CA  ASN A 179      23.310  14.424 -14.504  1.00 87.70           C  
ATOM   2957  HA  ASN A 179      22.713  14.941 -13.752  1.00 87.70           H  
ATOM   2958  C   ASN A 179      22.351  13.537 -15.312  1.00 87.70           C  
ATOM   2959  CB  ASN A 179      24.027  15.498 -15.358  1.00 87.70           C  
ATOM   2960  HB2 ASN A 179      23.284  16.149 -15.819  1.00 87.70           H  
ATOM   2961  HB3 ASN A 179      24.626  16.124 -14.697  1.00 87.70           H  
ATOM   2962  O   ASN A 179      22.619  12.356 -15.564  1.00 87.70           O  
ATOM   2963  CG  ASN A 179      24.933  14.971 -16.461  1.00 87.70           C  
ATOM   2964  ND2 ASN A 179      25.779  15.811 -17.008  1.00 87.70           N  
ATOM   2965 HD21 ASN A 179      26.326  15.485 -17.791  1.00 87.70           H  
ATOM   2966 HD22 ASN A 179      25.799  16.780 -16.721  1.00 87.70           H  
ATOM   2967  OD1 ASN A 179      24.883  13.823 -16.867  1.00 87.70           O  
ATOM   2968  N   GLN A 180      21.245  14.134 -15.750  1.00 91.36           N  
ATOM   2969  H   GLN A 180      21.049  15.075 -15.439  1.00 91.36           H  
ATOM   2970  CA  GLN A 180      20.238  13.486 -16.587  1.00 91.36           C  
ATOM   2971  HA  GLN A 180      19.781  12.667 -16.031  1.00 91.36           H  
ATOM   2972  C   GLN A 180      20.834  12.910 -17.884  1.00 91.36           C  
ATOM   2973  CB  GLN A 180      19.171  14.545 -16.880  1.00 91.36           C  
ATOM   2974  HB2 GLN A 180      18.800  14.938 -15.933  1.00 91.36           H  
ATOM   2975  HB3 GLN A 180      19.634  15.366 -17.427  1.00 91.36           H  
ATOM   2976  O   GLN A 180      20.440  11.825 -18.308  1.00 91.36           O  
ATOM   2977  CG  GLN A 180      17.975  14.032 -17.692  1.00 91.36           C  
ATOM   2978  HG2 GLN A 180      18.325  13.565 -18.613  1.00 91.36           H  
ATOM   2979  HG3 GLN A 180      17.420  13.291 -17.116  1.00 91.36           H  
ATOM   2980  CD  GLN A 180      17.045  15.182 -18.057  1.00 91.36           C  
ATOM   2981  NE2 GLN A 180      16.394  15.138 -19.197  1.00 91.36           N  
ATOM   2982 HE21 GLN A 180      15.879  15.980 -19.414  1.00 91.36           H  
ATOM   2983 HE22 GLN A 180      16.515  14.374 -19.846  1.00 91.36           H  
ATOM   2984  OE1 GLN A 180      16.913  16.164 -17.356  1.00 91.36           O  
ATOM   2985  N   ALA A 181      21.817  13.590 -18.486  1.00 89.57           N  
ATOM   2986  H   ALA A 181      22.102  14.475 -18.092  1.00 89.57           H  
ATOM   2987  CA  ALA A 181      22.478  13.141 -19.711  1.00 89.57           C  
ATOM   2988  HA  ALA A 181      21.718  12.995 -20.479  1.00 89.57           H  
ATOM   2989  C   ALA A 181      23.208  11.795 -19.533  1.00 89.57           C  
ATOM   2990  CB  ALA A 181      23.427  14.247 -20.188  1.00 89.57           C  
ATOM   2991  HB1 ALA A 181      23.890  13.949 -21.128  1.00 89.57           H  
ATOM   2992  HB2 ALA A 181      22.870  15.170 -20.352  1.00 89.57           H  
ATOM   2993  HB3 ALA A 181      24.209  14.423 -19.449  1.00 89.57           H  
ATOM   2994  O   ALA A 181      23.109  10.929 -20.400  1.00 89.57           O  
ATOM   2995  N   GLN A 182      23.875  11.565 -18.395  1.00 89.56           N  
ATOM   2996  H   GLN A 182      23.949  12.313 -17.719  1.00 89.56           H  
ATOM   2997  CA  GLN A 182      24.504  10.276 -18.082  1.00 89.56           C  
ATOM   2998  HA  GLN A 182      25.123   9.977 -18.928  1.00 89.56           H  
ATOM   2999  C   GLN A 182      23.474   9.157 -17.880  1.00 89.56           C  
ATOM   3000  CB  GLN A 182      25.403  10.410 -16.843  1.00 89.56           C  
ATOM   3001  HB2 GLN A 182      25.633   9.415 -16.461  1.00 89.56           H  
ATOM   3002  HB3 GLN A 182      24.879  10.964 -16.065  1.00 89.56           H  
ATOM   3003  O   GLN A 182      23.691   8.043 -18.359  1.00 89.56           O  
ATOM   3004  CG  GLN A 182      26.729  11.106 -17.186  1.00 89.56           C  
ATOM   3005  HG2 GLN A 182      27.277  10.488 -17.898  1.00 89.56           H  
ATOM   3006  HG3 GLN A 182      26.530  12.064 -17.667  1.00 89.56           H  
ATOM   3007  CD  GLN A 182      27.624  11.349 -15.976  1.00 89.56           C  
ATOM   3008  NE2 GLN A 182      28.748  12.002 -16.168  1.00 89.56           N  
ATOM   3009 HE21 GLN A 182      29.365  12.115 -15.376  1.00 89.56           H  
ATOM   3010 HE22 GLN A 182      28.988  12.325 -17.094  1.00 89.56           H  
ATOM   3011  OE1 GLN A 182      27.357  10.964 -14.845  1.00 89.56           O  
ATOM   3012  N   LEU A 183      22.339   9.434 -17.225  1.00 90.21           N  
ATOM   3013  H   LEU A 183      22.197  10.370 -16.872  1.00 90.21           H  
ATOM   3014  CA  LEU A 183      21.253   8.452 -17.104  1.00 90.21           C  
ATOM   3015  HA  LEU A 183      21.673   7.536 -16.689  1.00 90.21           H  
ATOM   3016  C   LEU A 183      20.672   8.100 -18.484  1.00 90.21           C  
ATOM   3017  CB  LEU A 183      20.174   8.979 -16.139  1.00 90.21           C  
ATOM   3018  HB2 LEU A 183      20.623   9.144 -15.160  1.00 90.21           H  
ATOM   3019  HB3 LEU A 183      19.811   9.939 -16.507  1.00 90.21           H  
ATOM   3020  O   LEU A 183      20.554   6.921 -18.818  1.00 90.21           O  
ATOM   3021  CG  LEU A 183      18.965   8.031 -15.987  1.00 90.21           C  
ATOM   3022  HG  LEU A 183      18.497   7.878 -16.959  1.00 90.21           H  
ATOM   3023  CD1 LEU A 183      19.357   6.669 -15.410  1.00 90.21           C  
ATOM   3024 HD11 LEU A 183      20.001   6.138 -16.111  1.00 90.21           H  
ATOM   3025 HD12 LEU A 183      18.461   6.067 -15.254  1.00 90.21           H  
ATOM   3026 HD13 LEU A 183      19.864   6.795 -14.453  1.00 90.21           H  
ATOM   3027  CD2 LEU A 183      17.923   8.659 -15.067  1.00 90.21           C  
ATOM   3028 HD21 LEU A 183      18.344   8.822 -14.075  1.00 90.21           H  
ATOM   3029 HD22 LEU A 183      17.583   9.606 -15.487  1.00 90.21           H  
ATOM   3030 HD23 LEU A 183      17.063   7.995 -14.981  1.00 90.21           H  
ATOM   3031  N   ALA A 184      20.377   9.112 -19.303  1.00 88.79           N  
ATOM   3032  H   ALA A 184      20.486  10.056 -18.963  1.00 88.79           H  
ATOM   3033  CA  ALA A 184      19.889   8.927 -20.666  1.00 88.79           C  
ATOM   3034  HA  ALA A 184      18.968   8.344 -20.632  1.00 88.79           H  
ATOM   3035  C   ALA A 184      20.894   8.149 -21.532  1.00 88.79           C  
ATOM   3036  CB  ALA A 184      19.564  10.303 -21.260  1.00 88.79           C  
ATOM   3037  HB1 ALA A 184      19.140  10.175 -22.256  1.00 88.79           H  
ATOM   3038  HB2 ALA A 184      20.468  10.908 -21.326  1.00 88.79           H  
ATOM   3039  HB3 ALA A 184      18.835  10.813 -20.631  1.00 88.79           H  
ATOM   3040  O   ALA A 184      20.491   7.248 -22.259  1.00 88.79           O  
ATOM   3041  N   PHE A 185      22.199   8.418 -21.417  1.00 87.25           N  
ATOM   3042  H   PHE A 185      22.480   9.204 -20.849  1.00 87.25           H  
ATOM   3043  CA  PHE A 185      23.244   7.656 -22.109  1.00 87.25           C  
ATOM   3044  HA  PHE A 185      23.064   7.718 -23.183  1.00 87.25           H  
ATOM   3045  C   PHE A 185      23.215   6.166 -21.729  1.00 87.25           C  
ATOM   3046  CB  PHE A 185      24.616   8.285 -21.812  1.00 87.25           C  
ATOM   3047  HB2 PHE A 185      24.597   9.329 -22.125  1.00 87.25           H  
ATOM   3048  HB3 PHE A 185      24.795   8.270 -20.736  1.00 87.25           H  
ATOM   3049  O   PHE A 185      23.230   5.306 -22.608  1.00 87.25           O  
ATOM   3050  CG  PHE A 185      25.775   7.590 -22.502  1.00 87.25           C  
ATOM   3051  CD1 PHE A 185      26.385   6.466 -21.911  1.00 87.25           C  
ATOM   3052  HD1 PHE A 185      26.051   6.112 -20.947  1.00 87.25           H  
ATOM   3053  CD2 PHE A 185      26.228   8.049 -23.753  1.00 87.25           C  
ATOM   3054  HD2 PHE A 185      25.778   8.918 -24.210  1.00 87.25           H  
ATOM   3055  CE1 PHE A 185      27.418   5.786 -22.582  1.00 87.25           C  
ATOM   3056  HE1 PHE A 185      27.879   4.917 -22.136  1.00 87.25           H  
ATOM   3057  CE2 PHE A 185      27.258   7.367 -24.426  1.00 87.25           C  
ATOM   3058  HE2 PHE A 185      27.591   7.713 -25.393  1.00 87.25           H  
ATOM   3059  CZ  PHE A 185      27.848   6.232 -23.844  1.00 87.25           C  
ATOM   3060  HZ  PHE A 185      28.635   5.708 -24.365  1.00 87.25           H  
ATOM   3061  N   HIS A 186      23.124   5.845 -20.433  1.00 83.80           N  
ATOM   3062  H   HIS A 186      23.077   6.587 -19.750  1.00 83.80           H  
ATOM   3063  CA  HIS A 186      23.022   4.453 -19.982  1.00 83.80           C  
ATOM   3064  HA  HIS A 186      23.884   3.900 -20.356  1.00 83.80           H  
ATOM   3065  C   HIS A 186      21.778   3.753 -20.554  1.00 83.80           C  
ATOM   3066  CB  HIS A 186      23.033   4.388 -18.447  1.00 83.80           C  
ATOM   3067  HB2 HIS A 186      22.508   3.482 -18.144  1.00 83.80           H  
ATOM   3068  HB3 HIS A 186      22.486   5.234 -18.031  1.00 83.80           H  
ATOM   3069  O   HIS A 186      21.903   2.660 -21.101  1.00 83.80           O  
ATOM   3070  CG  HIS A 186      24.412   4.334 -17.836  1.00 83.80           C  
ATOM   3071  CD2 HIS A 186      25.394   5.287 -17.900  1.00 83.80           C  
ATOM   3072  HD2 HIS A 186      25.338   6.227 -18.427  1.00 83.80           H  
ATOM   3073  ND1 HIS A 186      24.894   3.306 -17.056  1.00 83.80           N  
ATOM   3074  HD1 HIS A 186      24.360   2.496 -16.777  1.00 83.80           H  
ATOM   3075  CE1 HIS A 186      26.127   3.639 -16.638  1.00 83.80           C  
ATOM   3076  HE1 HIS A 186      26.733   3.063 -15.954  1.00 83.80           H  
ATOM   3077  NE2 HIS A 186      26.480   4.827 -17.144  1.00 83.80           N  
ATOM   3078  N   LEU A 187      20.606   4.392 -20.487  1.00 85.82           N  
ATOM   3079  H   LEU A 187      20.576   5.295 -20.036  1.00 85.82           H  
ATOM   3080  CA  LEU A 187      19.350   3.826 -20.997  1.00 85.82           C  
ATOM   3081  HA  LEU A 187      19.230   2.818 -20.601  1.00 85.82           H  
ATOM   3082  C   LEU A 187      19.347   3.678 -22.530  1.00 85.82           C  
ATOM   3083  CB  LEU A 187      18.177   4.703 -20.513  1.00 85.82           C  
ATOM   3084  HB2 LEU A 187      18.367   5.734 -20.811  1.00 85.82           H  
ATOM   3085  HB3 LEU A 187      17.265   4.379 -21.014  1.00 85.82           H  
ATOM   3086  O   LEU A 187      18.860   2.674 -23.044  1.00 85.82           O  
ATOM   3087  CG  LEU A 187      17.946   4.652 -18.988  1.00 85.82           C  
ATOM   3088  HG  LEU A 187      18.878   4.854 -18.462  1.00 85.82           H  
ATOM   3089  CD1 LEU A 187      16.921   5.697 -18.553  1.00 85.82           C  
ATOM   3090 HD11 LEU A 187      16.851   5.714 -17.465  1.00 85.82           H  
ATOM   3091 HD12 LEU A 187      15.945   5.450 -18.970  1.00 85.82           H  
ATOM   3092 HD13 LEU A 187      17.234   6.683 -18.898  1.00 85.82           H  
ATOM   3093  CD2 LEU A 187      17.416   3.291 -18.542  1.00 85.82           C  
ATOM   3094 HD21 LEU A 187      18.181   2.529 -18.688  1.00 85.82           H  
ATOM   3095 HD22 LEU A 187      16.531   3.022 -19.119  1.00 85.82           H  
ATOM   3096 HD23 LEU A 187      17.154   3.327 -17.484  1.00 85.82           H  
ATOM   3097  N   LYS A 188      19.927   4.642 -23.259  1.00 81.05           N  
ATOM   3098  H   LYS A 188      20.277   5.451 -22.766  1.00 81.05           H  
ATOM   3099  CA  LYS A 188      19.949   4.664 -24.730  1.00 81.05           C  
ATOM   3100  HA  LYS A 188      18.970   4.346 -25.088  1.00 81.05           H  
ATOM   3101  C   LYS A 188      20.942   3.702 -25.371  1.00 81.05           C  
ATOM   3102  CB  LYS A 188      20.241   6.086 -25.242  1.00 81.05           C  
ATOM   3103  HB2 LYS A 188      21.079   6.517 -24.694  1.00 81.05           H  
ATOM   3104  HB3 LYS A 188      20.529   6.036 -26.292  1.00 81.05           H  
ATOM   3105  O   LYS A 188      20.651   3.260 -26.477  1.00 81.05           O  
ATOM   3106  CG  LYS A 188      19.005   6.983 -25.125  1.00 81.05           C  
ATOM   3107  HG2 LYS A 188      18.747   7.113 -24.074  1.00 81.05           H  
ATOM   3108  HG3 LYS A 188      18.169   6.500 -25.630  1.00 81.05           H  
ATOM   3109  CD  LYS A 188      19.237   8.355 -25.766  1.00 81.05           C  
ATOM   3110  HD2 LYS A 188      20.035   8.876 -25.236  1.00 81.05           H  
ATOM   3111  HD3 LYS A 188      19.522   8.215 -26.808  1.00 81.05           H  
ATOM   3112  CE  LYS A 188      17.936   9.162 -25.691  1.00 81.05           C  
ATOM   3113  HE2 LYS A 188      17.714   9.378 -24.645  1.00 81.05           H  
ATOM   3114  HE3 LYS A 188      17.126   8.541 -26.074  1.00 81.05           H  
ATOM   3115  NZ  LYS A 188      18.011  10.417 -26.481  1.00 81.05           N  
ATOM   3116  HZ1 LYS A 188      17.135  10.916 -26.421  1.00 81.05           H  
ATOM   3117  HZ2 LYS A 188      18.173  10.206 -27.455  1.00 81.05           H  
ATOM   3118  HZ3 LYS A 188      18.752  11.017 -26.147  1.00 81.05           H  
ATOM   3119  N   TYR A 189      22.092   3.448 -24.741  1.00 77.98           N  
ATOM   3120  H   TYR A 189      22.268   3.941 -23.877  1.00 77.98           H  
ATOM   3121  CA  TYR A 189      23.218   2.749 -25.381  1.00 77.98           C  
ATOM   3122  HA  TYR A 189      22.938   2.475 -26.398  1.00 77.98           H  
ATOM   3123  C   TYR A 189      23.631   1.436 -24.709  1.00 77.98           C  
ATOM   3124  CB  TYR A 189      24.425   3.694 -25.476  1.00 77.98           C  
ATOM   3125  HB2 TYR A 189      25.255   3.153 -25.931  1.00 77.98           H  
ATOM   3126  HB3 TYR A 189      24.737   3.974 -24.470  1.00 77.98           H  
ATOM   3127  O   TYR A 189      24.400   0.688 -25.305  1.00 77.98           O  
ATOM   3128  CG  TYR A 189      24.189   4.942 -26.304  1.00 77.98           C  
ATOM   3129  CD1 TYR A 189      23.990   4.836 -27.693  1.00 77.98           C  
ATOM   3130  HD1 TYR A 189      23.981   3.865 -28.165  1.00 77.98           H  
ATOM   3131  CD2 TYR A 189      24.191   6.208 -25.691  1.00 77.98           C  
ATOM   3132  HD2 TYR A 189      24.362   6.279 -24.627  1.00 77.98           H  
ATOM   3133  CE1 TYR A 189      23.801   5.997 -28.468  1.00 77.98           C  
ATOM   3134  HE1 TYR A 189      23.649   5.926 -29.535  1.00 77.98           H  
ATOM   3135  CE2 TYR A 189      24.011   7.373 -26.460  1.00 77.98           C  
ATOM   3136  HE2 TYR A 189      24.034   8.345 -25.990  1.00 77.98           H  
ATOM   3137  OH  TYR A 189      23.662   8.380 -28.614  1.00 77.98           O  
ATOM   3138  HH  TYR A 189      23.827   9.195 -28.133  1.00 77.98           H  
ATOM   3139  CZ  TYR A 189      23.822   7.266 -27.855  1.00 77.98           C  
ATOM   3140  N   LYS A 190      23.157   1.136 -23.490  1.00 72.81           N  
ATOM   3141  H   LYS A 190      22.564   1.803 -23.016  1.00 72.81           H  
ATOM   3142  CA  LYS A 190      23.435  -0.153 -22.824  1.00 72.81           C  
ATOM   3143  HA  LYS A 190      24.243  -0.655 -23.357  1.00 72.81           H  
ATOM   3144  C   LYS A 190      22.282  -1.157 -22.907  1.00 72.81           C  
ATOM   3145  CB  LYS A 190      23.920   0.046 -21.377  1.00 72.81           C  
ATOM   3146  HB2 LYS A 190      23.115   0.449 -20.762  1.00 72.81           H  
ATOM   3147  HB3 LYS A 190      24.186  -0.932 -20.976  1.00 72.81           H  
ATOM   3148  O   LYS A 190      22.464  -2.277 -22.455  1.00 72.81           O  
ATOM   3149  CG  LYS A 190      25.153   0.961 -21.301  1.00 72.81           C  
ATOM   3150  HG2 LYS A 190      25.856   0.673 -22.082  1.00 72.81           H  
ATOM   3151  HG3 LYS A 190      24.850   1.995 -21.467  1.00 72.81           H  
ATOM   3152  CD  LYS A 190      25.858   0.843 -19.943  1.00 72.81           C  
ATOM   3153  HD2 LYS A 190      25.170   1.127 -19.147  1.00 72.81           H  
ATOM   3154  HD3 LYS A 190      26.164  -0.193 -19.802  1.00 72.81           H  
ATOM   3155  CE  LYS A 190      27.090   1.758 -19.933  1.00 72.81           C  
ATOM   3156  HE2 LYS A 190      27.618   1.628 -20.877  1.00 72.81           H  
ATOM   3157  HE3 LYS A 190      26.753   2.794 -19.881  1.00 72.81           H  
ATOM   3158  NZ  LYS A 190      28.007   1.453 -18.805  1.00 72.81           N  
ATOM   3159  HZ1 LYS A 190      28.796   2.082 -18.815  1.00 72.81           H  
ATOM   3160  HZ2 LYS A 190      27.532   1.551 -17.920  1.00 72.81           H  
ATOM   3161  HZ3 LYS A 190      28.361   0.510 -18.886  1.00 72.81           H  
ATOM   3162  N   TYR A 191      21.135  -0.753 -23.465  1.00 73.05           N  
ATOM   3163  H   TYR A 191      21.118   0.181 -23.849  1.00 73.05           H  
ATOM   3164  CA  TYR A 191      19.938  -1.581 -23.678  1.00 73.05           C  
ATOM   3165  HA  TYR A 191      19.086  -0.907 -23.768  1.00 73.05           H  
ATOM   3166  C   TYR A 191      19.613  -2.515 -22.499  1.00 73.05           C  
ATOM   3167  CB  TYR A 191      20.061  -2.332 -25.011  1.00 73.05           C  
ATOM   3168  HB2 TYR A 191      19.132  -2.870 -25.201  1.00 73.05           H  
ATOM   3169  HB3 TYR A 191      20.855  -3.073 -24.920  1.00 73.05           H  
ATOM   3170  O   TYR A 191      19.567  -3.734 -22.677  1.00 73.05           O  
ATOM   3171  CG  TYR A 191      20.346  -1.441 -26.202  1.00 73.05           C  
ATOM   3172  CD1 TYR A 191      19.494  -0.359 -26.503  1.00 73.05           C  
ATOM   3173  HD1 TYR A 191      18.648  -0.128 -25.872  1.00 73.05           H  
ATOM   3174  CD2 TYR A 191      21.476  -1.691 -27.003  1.00 73.05           C  
ATOM   3175  HD2 TYR A 191      22.138  -2.512 -26.769  1.00 73.05           H  
ATOM   3176  CE1 TYR A 191      19.746   0.444 -27.627  1.00 73.05           C  
ATOM   3177  HE1 TYR A 191      19.093   1.273 -27.858  1.00 73.05           H  
ATOM   3178  CE2 TYR A 191      21.743  -0.875 -28.117  1.00 73.05           C  
ATOM   3179  HE2 TYR A 191      22.606  -1.059 -28.740  1.00 73.05           H  
ATOM   3180  OH  TYR A 191      21.125   0.979 -29.505  1.00 73.05           O  
ATOM   3181  HH  TYR A 191      20.470   1.677 -29.582  1.00 73.05           H  
ATOM   3182  CZ  TYR A 191      20.873   0.188 -28.434  1.00 73.05           C  
ATOM   3183  N   PRO A 192      19.415  -1.960 -21.288  1.00 79.70           N  
ATOM   3184  CA  PRO A 192      19.227  -2.774 -20.101  1.00 79.70           C  
ATOM   3185  HA  PRO A 192      20.104  -3.401 -19.938  1.00 79.70           H  
ATOM   3186  C   PRO A 192      17.996  -3.667 -20.246  1.00 79.70           C  
ATOM   3187  CB  PRO A 192      19.082  -1.786 -18.944  1.00 79.70           C  
ATOM   3188  HB2 PRO A 192      18.438  -2.167 -18.151  1.00 79.70           H  
ATOM   3189  HB3 PRO A 192      20.072  -1.547 -18.556  1.00 79.70           H  
ATOM   3190  O   PRO A 192      16.984  -3.292 -20.834  1.00 79.70           O  
ATOM   3191  CG  PRO A 192      18.493  -0.548 -19.616  1.00 79.70           C  
ATOM   3192  HG2 PRO A 192      18.721   0.357 -19.053  1.00 79.70           H  
ATOM   3193  HG3 PRO A 192      17.417  -0.669 -19.741  1.00 79.70           H  
ATOM   3194  CD  PRO A 192      19.183  -0.555 -20.980  1.00 79.70           C  
ATOM   3195  HD2 PRO A 192      18.544  -0.078 -21.723  1.00 79.70           H  
ATOM   3196  HD3 PRO A 192      20.139  -0.034 -20.911  1.00 79.70           H  
ATOM   3197  N   SER A 193      18.054  -4.845 -19.652  1.00 76.61           N  
ATOM   3198  H   SER A 193      18.940  -5.118 -19.251  1.00 76.61           H  
ATOM   3199  CA  SER A 193      16.903  -5.720 -19.492  1.00 76.61           C  
ATOM   3200  HA  SER A 193      16.397  -5.792 -20.455  1.00 76.61           H  
ATOM   3201  C   SER A 193      15.913  -5.107 -18.485  1.00 76.61           C  
ATOM   3202  CB  SER A 193      17.396  -7.125 -19.121  1.00 76.61           C  
ATOM   3203  HB2 SER A 193      17.997  -7.524 -19.938  1.00 76.61           H  
ATOM   3204  HB3 SER A 193      16.546  -7.789 -18.961  1.00 76.61           H  
ATOM   3205  O   SER A 193      14.748  -4.858 -18.823  1.00 76.61           O  
ATOM   3206  OG  SER A 193      18.177  -7.096 -17.951  1.00 76.61           O  
ATOM   3207  HG  SER A 193      19.028  -6.704 -18.162  1.00 76.61           H  
ATOM   3208  N   SER A 194      16.376  -4.804 -17.274  1.00 84.82           N  
ATOM   3209  H   SER A 194      17.329  -5.065 -17.065  1.00 84.82           H  
ATOM   3210  CA  SER A 194      15.611  -4.175 -16.192  1.00 84.82           C  
ATOM   3211  HA  SER A 194      14.620  -3.906 -16.559  1.00 84.82           H  
ATOM   3212  C   SER A 194      16.286  -2.892 -15.696  1.00 84.82           C  
ATOM   3213  CB  SER A 194      15.415  -5.176 -15.044  1.00 84.82           C  
ATOM   3214  HB2 SER A 194      14.740  -4.751 -14.301  1.00 84.82           H  
ATOM   3215  HB3 SER A 194      14.975  -6.091 -15.440  1.00 84.82           H  
ATOM   3216  O   SER A 194      17.506  -2.731 -15.789  1.00 84.82           O  
ATOM   3217  OG  SER A 194      16.659  -5.470 -14.436  1.00 84.82           O  
ATOM   3218  HG  SER A 194      16.596  -6.269 -13.907  1.00 84.82           H  
ATOM   3219  N   VAL A 195      15.487  -1.976 -15.144  1.00 90.28           N  
ATOM   3220  H   VAL A 195      14.488  -2.120 -15.178  1.00 90.28           H  
ATOM   3221  CA  VAL A 195      15.950  -0.769 -14.450  1.00 90.28           C  
ATOM   3222  HA  VAL A 195      17.035  -0.804 -14.352  1.00 90.28           H  
ATOM   3223  C   VAL A 195      15.342  -0.753 -13.053  1.00 90.28           C  
ATOM   3224  CB  VAL A 195      15.585   0.517 -15.217  1.00 90.28           C  
ATOM   3225  HB  VAL A 195      14.501   0.622 -15.253  1.00 90.28           H  
ATOM   3226  O   VAL A 195      14.123  -0.707 -12.883  1.00 90.28           O  
ATOM   3227  CG1 VAL A 195      16.177   1.757 -14.527  1.00 90.28           C  
ATOM   3228 HG11 VAL A 195      15.763   1.867 -13.524  1.00 90.28           H  
ATOM   3229 HG12 VAL A 195      15.927   2.650 -15.100  1.00 90.28           H  
ATOM   3230 HG13 VAL A 195      17.260   1.663 -14.458  1.00 90.28           H  
ATOM   3231  CG2 VAL A 195      16.111   0.499 -16.656  1.00 90.28           C  
ATOM   3232 HG21 VAL A 195      15.770   1.391 -17.182  1.00 90.28           H  
ATOM   3233 HG22 VAL A 195      15.725  -0.370 -17.189  1.00 90.28           H  
ATOM   3234 HG23 VAL A 195      17.200   0.457 -16.662  1.00 90.28           H  
ATOM   3235  N   CYS A 196      16.199  -0.765 -12.042  1.00 92.83           N  
ATOM   3236  H   CYS A 196      17.186  -0.832 -12.248  1.00 92.83           H  
ATOM   3237  CA  CYS A 196      15.812  -0.697 -10.639  1.00 92.83           C  
ATOM   3238  HA  CYS A 196      14.732  -0.576 -10.558  1.00 92.83           H  
ATOM   3239  C   CYS A 196      16.443   0.522  -9.954  1.00 92.83           C  
ATOM   3240  CB  CYS A 196      16.171  -2.015  -9.953  1.00 92.83           C  
ATOM   3241  HB2 CYS A 196      15.884  -1.951  -8.904  1.00 92.83           H  
ATOM   3242  HB3 CYS A 196      17.244  -2.192 -10.038  1.00 92.83           H  
ATOM   3243  O   CYS A 196      17.483   1.037 -10.373  1.00 92.83           O  
ATOM   3244  SG  CYS A 196      15.280  -3.403 -10.699  1.00 92.83           S  
ATOM   3245  HG  CYS A 196      15.776  -3.269 -11.932  1.00 92.83           H  
ATOM   3246  N   ILE A 197      15.791   0.984  -8.895  1.00 94.47           N  
ATOM   3247  H   ILE A 197      14.985   0.466  -8.575  1.00 94.47           H  
ATOM   3248  CA  ILE A 197      16.136   2.167  -8.116  1.00 94.47           C  
ATOM   3249  HA  ILE A 197      16.885   2.755  -8.645  1.00 94.47           H  
ATOM   3250  C   ILE A 197      16.726   1.703  -6.787  1.00 94.47           C  
ATOM   3251  CB  ILE A 197      14.881   3.040  -7.917  1.00 94.47           C  
ATOM   3252  HB  ILE A 197      14.187   2.471  -7.299  1.00 94.47           H  
ATOM   3253  O   ILE A 197      16.087   0.969  -6.030  1.00 94.47           O  
ATOM   3254  CG1 ILE A 197      14.147   3.365  -9.238  1.00 94.47           C  
ATOM   3255 HG12 ILE A 197      13.756   2.440  -9.662  1.00 94.47           H  
ATOM   3256 HG13 ILE A 197      13.284   3.989  -9.006  1.00 94.47           H  
ATOM   3257  CG2 ILE A 197      15.220   4.337  -7.167  1.00 94.47           C  
ATOM   3258 HG21 ILE A 197      15.923   4.933  -7.748  1.00 94.47           H  
ATOM   3259 HG22 ILE A 197      15.640   4.110  -6.187  1.00 94.47           H  
ATOM   3260 HG23 ILE A 197      14.307   4.910  -7.003  1.00 94.47           H  
ATOM   3261  CD1 ILE A 197      14.984   4.074 -10.314  1.00 94.47           C  
ATOM   3262 HD11 ILE A 197      14.357   4.268 -11.184  1.00 94.47           H  
ATOM   3263 HD12 ILE A 197      15.822   3.448 -10.620  1.00 94.47           H  
ATOM   3264 HD13 ILE A 197      15.355   5.029  -9.941  1.00 94.47           H  
ATOM   3265  N   GLY A 198      17.970   2.106  -6.540  1.00 91.51           N  
ATOM   3266  H   GLY A 198      18.396   2.745  -7.195  1.00 91.51           H  
ATOM   3267  CA  GLY A 198      18.682   1.856  -5.293  1.00 91.51           C  
ATOM   3268  HA2 GLY A 198      18.196   1.052  -4.740  1.00 91.51           H  
ATOM   3269  HA3 GLY A 198      19.696   1.533  -5.528  1.00 91.51           H  
ATOM   3270  C   GLY A 198      18.735   3.096  -4.390  1.00 91.51           C  
ATOM   3271  O   GLY A 198      18.199   4.159  -4.734  1.00 91.51           O  
ATOM   3272  N   PRO A 199      19.433   3.002  -3.244  1.00 92.29           N  
ATOM   3273  CA  PRO A 199      19.472   4.064  -2.247  1.00 92.29           C  
ATOM   3274  HA  PRO A 199      18.456   4.317  -1.945  1.00 92.29           H  
ATOM   3275  C   PRO A 199      20.160   5.334  -2.766  1.00 92.29           C  
ATOM   3276  CB  PRO A 199      20.221   3.461  -1.052  1.00 92.29           C  
ATOM   3277  HB2 PRO A 199      19.511   2.970  -0.386  1.00 92.29           H  
ATOM   3278  HB3 PRO A 199      20.801   4.208  -0.512  1.00 92.29           H  
ATOM   3279  O   PRO A 199      20.992   5.297  -3.681  1.00 92.29           O  
ATOM   3280  CG  PRO A 199      21.130   2.410  -1.687  1.00 92.29           C  
ATOM   3281  HG2 PRO A 199      22.020   2.888  -2.096  1.00 92.29           H  
ATOM   3282  HG3 PRO A 199      21.399   1.625  -0.981  1.00 92.29           H  
ATOM   3283  CD  PRO A 199      20.260   1.879  -2.822  1.00 92.29           C  
ATOM   3284  HD2 PRO A 199      19.620   1.085  -2.437  1.00 92.29           H  
ATOM   3285  HD3 PRO A 199      20.887   1.503  -3.631  1.00 92.29           H  
ATOM   3286  N   VAL A 200      19.867   6.468  -2.126  1.00 92.83           N  
ATOM   3287  H   VAL A 200      19.168   6.453  -1.397  1.00 92.83           H  
ATOM   3288  CA  VAL A 200      20.697   7.671  -2.257  1.00 92.83           C  
ATOM   3289  HA  VAL A 200      21.045   7.731  -3.288  1.00 92.83           H  
ATOM   3290  C   VAL A 200      21.919   7.533  -1.360  1.00 92.83           C  
ATOM   3291  CB  VAL A 200      19.926   8.971  -1.971  1.00 92.83           C  
ATOM   3292  HB  VAL A 200      19.572   8.979  -0.940  1.00 92.83           H  
ATOM   3293  O   VAL A 200      21.825   7.146  -0.193  1.00 92.83           O  
ATOM   3294  CG1 VAL A 200      20.790  10.219  -2.207  1.00 92.83           C  
ATOM   3295 HG11 VAL A 200      20.196  11.112  -2.014  1.00 92.83           H  
ATOM   3296 HG12 VAL A 200      21.640  10.228  -1.525  1.00 92.83           H  
ATOM   3297 HG13 VAL A 200      21.144  10.239  -3.238  1.00 92.83           H  
ATOM   3298  CG2 VAL A 200      18.726   9.061  -2.910  1.00 92.83           C  
ATOM   3299 HG21 VAL A 200      19.027   8.856  -3.938  1.00 92.83           H  
ATOM   3300 HG22 VAL A 200      18.283  10.056  -2.869  1.00 92.83           H  
ATOM   3301 HG23 VAL A 200      17.969   8.343  -2.593  1.00 92.83           H  
ATOM   3302  N   VAL A 201      23.084   7.857  -1.913  1.00 91.29           N  
ATOM   3303  H   VAL A 201      23.087   8.142  -2.882  1.00 91.29           H  
ATOM   3304  CA  VAL A 201      24.364   7.813  -1.206  1.00 91.29           C  
ATOM   3305  HA  VAL A 201      24.157   7.659  -0.147  1.00 91.29           H  
ATOM   3306  C   VAL A 201      25.105   9.142  -1.308  1.00 91.29           C  
ATOM   3307  CB  VAL A 201      25.244   6.631  -1.662  1.00 91.29           C  
ATOM   3308  HB  VAL A 201      26.189   6.689  -1.122  1.00 91.29           H  
ATOM   3309  O   VAL A 201      24.989   9.875  -2.292  1.00 91.29           O  
ATOM   3310  CG1 VAL A 201      24.597   5.286  -1.310  1.00 91.29           C  
ATOM   3311 HG11 VAL A 201      25.279   4.471  -1.549  1.00 91.29           H  
ATOM   3312 HG12 VAL A 201      24.368   5.255  -0.244  1.00 91.29           H  
ATOM   3313 HG13 VAL A 201      23.673   5.151  -1.873  1.00 91.29           H  
ATOM   3314  CG2 VAL A 201      25.559   6.650  -3.164  1.00 91.29           C  
ATOM   3315 HG21 VAL A 201      26.226   5.823  -3.410  1.00 91.29           H  
ATOM   3316 HG22 VAL A 201      26.044   7.587  -3.437  1.00 91.29           H  
ATOM   3317 HG23 VAL A 201      24.640   6.543  -3.740  1.00 91.29           H  
ATOM   3318  N   ARG A 202      25.905   9.443  -0.286  1.00 88.70           N  
ATOM   3319  H   ARG A 202      25.897   8.812   0.502  1.00 88.70           H  
ATOM   3320  CA  ARG A 202      26.816  10.592  -0.233  1.00 88.70           C  
ATOM   3321  HA  ARG A 202      26.823  11.084  -1.205  1.00 88.70           H  
ATOM   3322  C   ARG A 202      28.233  10.108   0.067  1.00 88.70           C  
ATOM   3323  CB  ARG A 202      26.292  11.589   0.814  1.00 88.70           C  
ATOM   3324  HB2 ARG A 202      25.222  11.723   0.652  1.00 88.70           H  
ATOM   3325  HB3 ARG A 202      26.437  11.171   1.810  1.00 88.70           H  
ATOM   3326  O   ARG A 202      28.428   9.165   0.834  1.00 88.70           O  
ATOM   3327  CG  ARG A 202      26.960  12.971   0.730  1.00 88.70           C  
ATOM   3328  HG2 ARG A 202      28.041  12.858   0.805  1.00 88.70           H  
ATOM   3329  HG3 ARG A 202      26.725  13.432  -0.229  1.00 88.70           H  
ATOM   3330  CD  ARG A 202      26.506  13.901   1.865  1.00 88.70           C  
ATOM   3331  HD2 ARG A 202      27.081  14.824   1.788  1.00 88.70           H  
ATOM   3332  HD3 ARG A 202      26.734  13.426   2.819  1.00 88.70           H  
ATOM   3333  NE  ARG A 202      25.068  14.232   1.809  1.00 88.70           N  
ATOM   3334  HE  ARG A 202      24.504  13.755   1.120  1.00 88.70           H  
ATOM   3335  NH1 ARG A 202      25.053  15.854   3.441  1.00 88.70           N  
ATOM   3336 HH11 ARG A 202      26.026  15.664   3.633  1.00 88.70           H  
ATOM   3337 HH12 ARG A 202      24.531  16.547   3.958  1.00 88.70           H  
ATOM   3338  NH2 ARG A 202      23.176  15.380   2.375  1.00 88.70           N  
ATOM   3339 HH21 ARG A 202      22.726  16.145   2.856  1.00 88.70           H  
ATOM   3340 HH22 ARG A 202      22.657  14.913   1.645  1.00 88.70           H  
ATOM   3341  CZ  ARG A 202      24.443  15.147   2.533  1.00 88.70           C  
ATOM   3342  N   GLY A 203      29.234  10.762  -0.518  1.00 83.46           N  
ATOM   3343  H   GLY A 203      29.011  11.530  -1.135  1.00 83.46           H  
ATOM   3344  CA  GLY A 203      30.631  10.515  -0.164  1.00 83.46           C  
ATOM   3345  HA2 GLY A 203      30.837   9.445  -0.208  1.00 83.46           H  
ATOM   3346  HA3 GLY A 203      31.285  11.020  -0.875  1.00 83.46           H  
ATOM   3347  C   GLY A 203      30.948  11.037   1.241  1.00 83.46           C  
ATOM   3348  O   GLY A 203      30.811  12.232   1.503  1.00 83.46           O  
ATOM   3349  N   ALA A 204      31.406  10.154   2.125  1.00 82.25           N  
ATOM   3350  H   ALA A 204      31.439   9.180   1.861  1.00 82.25           H  
ATOM   3351  CA  ALA A 204      31.847  10.459   3.482  1.00 82.25           C  
ATOM   3352  HA  ALA A 204      31.820  11.538   3.634  1.00 82.25           H  
ATOM   3353  C   ALA A 204      33.298   9.998   3.716  1.00 82.25           C  
ATOM   3354  CB  ALA A 204      30.856   9.829   4.470  1.00 82.25           C  
ATOM   3355  HB1 ALA A 204      30.858   8.744   4.365  1.00 82.25           H  
ATOM   3356  HB2 ALA A 204      29.851  10.202   4.271  1.00 82.25           H  
ATOM   3357  HB3 ALA A 204      31.122  10.088   5.495  1.00 82.25           H  
ATOM   3358  O   ALA A 204      33.897   9.277   2.910  1.00 82.25           O  
ATOM   3359  N   ARG A 205      33.879  10.433   4.838  1.00 82.06           N  
ATOM   3360  H   ARG A 205      33.315  10.972   5.479  1.00 82.06           H  
ATOM   3361  CA  ARG A 205      35.202  10.014   5.314  1.00 82.06           C  
ATOM   3362  HA  ARG A 205      35.604   9.239   4.661  1.00 82.06           H  
ATOM   3363  C   ARG A 205      35.049   9.413   6.710  1.00 82.06           C  
ATOM   3364  CB  ARG A 205      36.175  11.207   5.316  1.00 82.06           C  
ATOM   3365  HB2 ARG A 205      35.715  12.048   5.835  1.00 82.06           H  
ATOM   3366  HB3 ARG A 205      37.063  10.925   5.882  1.00 82.06           H  
ATOM   3367  O   ARG A 205      34.580  10.106   7.605  1.00 82.06           O  
ATOM   3368  CG  ARG A 205      36.608  11.651   3.908  1.00 82.06           C  
ATOM   3369  HG2 ARG A 205      35.747  12.074   3.389  1.00 82.06           H  
ATOM   3370  HG3 ARG A 205      36.974  10.791   3.348  1.00 82.06           H  
ATOM   3371  CD  ARG A 205      37.724  12.705   4.003  1.00 82.06           C  
ATOM   3372  HD2 ARG A 205      37.426  13.465   4.725  1.00 82.06           H  
ATOM   3373  HD3 ARG A 205      38.626  12.218   4.376  1.00 82.06           H  
ATOM   3374  NE  ARG A 205      37.999  13.362   2.705  1.00 82.06           N  
ATOM   3375  HE  ARG A 205      37.303  13.247   1.982  1.00 82.06           H  
ATOM   3376  NH1 ARG A 205      39.960  14.410   3.308  1.00 82.06           N  
ATOM   3377 HH11 ARG A 205      40.729  15.031   3.097  1.00 82.06           H  
ATOM   3378 HH12 ARG A 205      39.923  13.983   4.222  1.00 82.06           H  
ATOM   3379  NH2 ARG A 205      39.110  14.768   1.285  1.00 82.06           N  
ATOM   3380 HH21 ARG A 205      38.358  14.726   0.612  1.00 82.06           H  
ATOM   3381 HH22 ARG A 205      39.882  15.401   1.125  1.00 82.06           H  
ATOM   3382  CZ  ARG A 205      39.018  14.169   2.440  1.00 82.06           C  
ATOM   3383  N   ARG A 206      35.438   8.149   6.896  1.00 80.99           N  
ATOM   3384  H   ARG A 206      35.854   7.672   6.109  1.00 80.99           H  
ATOM   3385  CA  ARG A 206      35.454   7.464   8.201  1.00 80.99           C  
ATOM   3386  HA  ARG A 206      34.897   8.053   8.930  1.00 80.99           H  
ATOM   3387  C   ARG A 206      36.897   7.362   8.683  1.00 80.99           C  
ATOM   3388  CB  ARG A 206      34.775   6.083   8.078  1.00 80.99           C  
ATOM   3389  HB2 ARG A 206      33.755   6.227   7.721  1.00 80.99           H  
ATOM   3390  HB3 ARG A 206      35.320   5.485   7.348  1.00 80.99           H  
ATOM   3391  O   ARG A 206      37.730   6.846   7.942  1.00 80.99           O  
ATOM   3392  CG  ARG A 206      34.731   5.313   9.411  1.00 80.99           C  
ATOM   3393  HG2 ARG A 206      34.252   5.932  10.170  1.00 80.99           H  
ATOM   3394  HG3 ARG A 206      35.751   5.095   9.727  1.00 80.99           H  
ATOM   3395  CD  ARG A 206      33.971   3.982   9.299  1.00 80.99           C  
ATOM   3396  HD2 ARG A 206      34.422   3.384   8.507  1.00 80.99           H  
ATOM   3397  HD3 ARG A 206      32.933   4.191   9.040  1.00 80.99           H  
ATOM   3398  NE  ARG A 206      34.025   3.227  10.569  1.00 80.99           N  
ATOM   3399  HE  ARG A 206      34.626   3.600  11.290  1.00 80.99           H  
ATOM   3400  NH1 ARG A 206      32.610   1.490  10.026  1.00 80.99           N  
ATOM   3401 HH11 ARG A 206      32.435   1.903   9.121  1.00 80.99           H  
ATOM   3402 HH12 ARG A 206      32.141   0.642  10.309  1.00 80.99           H  
ATOM   3403  NH2 ARG A 206      33.546   1.556  12.044  1.00 80.99           N  
ATOM   3404 HH21 ARG A 206      33.068   0.701  12.289  1.00 80.99           H  
ATOM   3405 HH22 ARG A 206      34.144   1.978  12.740  1.00 80.99           H  
ATOM   3406  CZ  ARG A 206      33.396   2.101  10.871  1.00 80.99           C  
ATOM   3407  N   ALA A 207      37.190   7.835   9.892  1.00 82.02           N  
ATOM   3408  H   ALA A 207      36.463   8.236  10.467  1.00 82.02           H  
ATOM   3409  CA  ALA A 207      38.493   7.605  10.510  1.00 82.02           C  
ATOM   3410  HA  ALA A 207      39.270   7.981   9.844  1.00 82.02           H  
ATOM   3411  C   ALA A 207      38.708   6.092  10.719  1.00 82.02           C  
ATOM   3412  CB  ALA A 207      38.575   8.395  11.821  1.00 82.02           C  
ATOM   3413  HB1 ALA A 207      37.802   8.059  12.512  1.00 82.02           H  
ATOM   3414  HB2 ALA A 207      38.453   9.460  11.625  1.00 82.02           H  
ATOM   3415  HB3 ALA A 207      39.549   8.232  12.282  1.00 82.02           H  
ATOM   3416  O   ALA A 207      37.804   5.406  11.196  1.00 82.02           O  
ATOM   3417  N   ILE A 208      39.871   5.577  10.315  1.00 85.03           N  
ATOM   3418  H   ILE A 208      40.539   6.205   9.891  1.00 85.03           H  
ATOM   3419  CA  ILE A 208      40.281   4.176  10.535  1.00 85.03           C  
ATOM   3420  HA  ILE A 208      39.398   3.571  10.744  1.00 85.03           H  
ATOM   3421  C   ILE A 208      41.196   4.078  11.763  1.00 85.03           C  
ATOM   3422  CB  ILE A 208      40.995   3.577   9.296  1.00 85.03           C  
ATOM   3423  HB  ILE A 208      41.998   4.001   9.251  1.00 85.03           H  
ATOM   3424  O   ILE A 208      41.139   3.104  12.500  1.00 85.03           O  
ATOM   3425  CG1 ILE A 208      40.293   3.906   7.961  1.00 85.03           C  
ATOM   3426 HG12 ILE A 208      40.246   4.989   7.843  1.00 85.03           H  
ATOM   3427 HG13 ILE A 208      39.276   3.512   7.979  1.00 85.03           H  
ATOM   3428  CG2 ILE A 208      41.126   2.048   9.457  1.00 85.03           C  
ATOM   3429 HG21 ILE A 208      40.142   1.580   9.480  1.00 85.03           H  
ATOM   3430 HG22 ILE A 208      41.719   1.617   8.650  1.00 85.03           H  
ATOM   3431 HG23 ILE A 208      41.647   1.801  10.382  1.00 85.03           H  
ATOM   3432  CD1 ILE A 208      41.045   3.349   6.740  1.00 85.03           C  
ATOM   3433 HD11 ILE A 208      40.842   2.285   6.622  1.00 85.03           H  
ATOM   3434 HD12 ILE A 208      42.117   3.502   6.864  1.00 85.03           H  
ATOM   3435 HD13 ILE A 208      40.742   3.870   5.832  1.00 85.03           H  
ATOM   3436  N   GLY A 209      42.028   5.097  11.981  1.00 83.82           N  
ATOM   3437  H   GLY A 209      42.014   5.881  11.343  1.00 83.82           H  
ATOM   3438  CA  GLY A 209      43.004   5.167  13.064  1.00 83.82           C  
ATOM   3439  HA2 GLY A 209      42.489   5.215  14.024  1.00 83.82           H  
ATOM   3440  HA3 GLY A 209      43.626   4.272  13.053  1.00 83.82           H  
ATOM   3441  C   GLY A 209      43.898   6.397  12.913  1.00 83.82           C  
ATOM   3442  O   GLY A 209      43.638   7.259  12.066  1.00 83.82           O  
ATOM   3443  N   ARG A 210      44.965   6.471  13.711  1.00 80.68           N  
ATOM   3444  H   ARG A 210      45.145   5.702  14.341  1.00 80.68           H  
ATOM   3445  CA  ARG A 210      46.029   7.480  13.586  1.00 80.68           C  
ATOM   3446  HA  ARG A 210      45.769   8.198  12.808  1.00 80.68           H  
ATOM   3447  C   ARG A 210      47.339   6.824  13.156  1.00 80.68           C  
ATOM   3448  CB  ARG A 210      46.215   8.247  14.906  1.00 80.68           C  
ATOM   3449  HB2 ARG A 210      47.135   8.828  14.840  1.00 80.68           H  
ATOM   3450  HB3 ARG A 210      46.323   7.539  15.728  1.00 80.68           H  
ATOM   3451  O   ARG A 210      47.619   5.697  13.551  1.00 80.68           O  
ATOM   3452  CG  ARG A 210      45.061   9.216  15.202  1.00 80.68           C  
ATOM   3453  HG2 ARG A 210      44.128   8.663  15.314  1.00 80.68           H  
ATOM   3454  HG3 ARG A 210      44.968   9.921  14.376  1.00 80.68           H  
ATOM   3455  CD  ARG A 210      45.358   9.991  16.491  1.00 80.68           C  
ATOM   3456  HD2 ARG A 210      46.328  10.478  16.391  1.00 80.68           H  
ATOM   3457  HD3 ARG A 210      45.411   9.288  17.322  1.00 80.68           H  
ATOM   3458  NE  ARG A 210      44.335  11.017  16.771  1.00 80.68           N  
ATOM   3459  HE  ARG A 210      43.602  11.140  16.087  1.00 80.68           H  
ATOM   3460  NH1 ARG A 210      45.273  11.794  18.724  1.00 80.68           N  
ATOM   3461 HH11 ARG A 210      45.298  12.454  19.489  1.00 80.68           H  
ATOM   3462 HH12 ARG A 210      46.088  11.215  18.578  1.00 80.68           H  
ATOM   3463  NH2 ARG A 210      43.395  12.716  17.964  1.00 80.68           N  
ATOM   3464 HH21 ARG A 210      42.658  12.803  17.280  1.00 80.68           H  
ATOM   3465 HH22 ARG A 210      43.429  13.337  18.760  1.00 80.68           H  
ATOM   3466  CZ  ARG A 210      44.340  11.831  17.815  1.00 80.68           C  
ATOM   3467  N   ARG A 211      48.143   7.542  12.374  1.00 78.42           N  
ATOM   3468  H   ARG A 211      47.814   8.448  12.072  1.00 78.42           H  
ATOM   3469  CA  ARG A 211      49.539   7.204  12.065  1.00 78.42           C  
ATOM   3470  HA  ARG A 211      49.929   6.532  12.829  1.00 78.42           H  
ATOM   3471  C   ARG A 211      50.339   8.498  12.094  1.00 78.42           C  
ATOM   3472  CB  ARG A 211      49.613   6.508  10.696  1.00 78.42           C  
ATOM   3473  HB2 ARG A 211      49.291   7.211   9.927  1.00 78.42           H  
ATOM   3474  HB3 ARG A 211      48.932   5.657  10.705  1.00 78.42           H  
ATOM   3475  O   ARG A 211      50.010   9.409  11.339  1.00 78.42           O  
ATOM   3476  CG  ARG A 211      51.023   6.003  10.353  1.00 78.42           C  
ATOM   3477  HG2 ARG A 211      51.713   6.845  10.308  1.00 78.42           H  
ATOM   3478  HG3 ARG A 211      51.355   5.316  11.131  1.00 78.42           H  
ATOM   3479  CD  ARG A 211      51.028   5.277   8.999  1.00 78.42           C  
ATOM   3480  HD2 ARG A 211      50.731   5.982   8.223  1.00 78.42           H  
ATOM   3481  HD3 ARG A 211      50.304   4.463   9.037  1.00 78.42           H  
ATOM   3482  NE  ARG A 211      52.363   4.729   8.687  1.00 78.42           N  
ATOM   3483  HE  ARG A 211      53.084   4.904   9.373  1.00 78.42           H  
ATOM   3484  NH1 ARG A 211      51.868   3.730   6.673  1.00 78.42           N  
ATOM   3485 HH11 ARG A 211      52.165   3.175   5.882  1.00 78.42           H  
ATOM   3486 HH12 ARG A 211      50.917   4.058   6.753  1.00 78.42           H  
ATOM   3487  NH2 ARG A 211      53.928   3.570   7.504  1.00 78.42           N  
ATOM   3488 HH21 ARG A 211      54.199   3.011   6.708  1.00 78.42           H  
ATOM   3489 HH22 ARG A 211      54.611   3.751   8.226  1.00 78.42           H  
ATOM   3490  CZ  ARG A 211      52.711   4.016   7.627  1.00 78.42           C  
ATOM   3491  N   ASN A 212      51.351   8.564  12.958  1.00 78.16           N  
ATOM   3492  H   ASN A 212      51.601   7.731  13.472  1.00 78.16           H  
ATOM   3493  CA  ASN A 212      52.197   9.745  13.171  1.00 78.16           C  
ATOM   3494  HA  ASN A 212      52.757   9.597  14.094  1.00 78.16           H  
ATOM   3495  C   ASN A 212      51.338  11.013  13.392  1.00 78.16           C  
ATOM   3496  CB  ASN A 212      53.224   9.865  12.022  1.00 78.16           C  
ATOM   3497  HB2 ASN A 212      52.701  10.111  11.098  1.00 78.16           H  
ATOM   3498  HB3 ASN A 212      53.887  10.700  12.249  1.00 78.16           H  
ATOM   3499  O   ASN A 212      51.376  11.944  12.592  1.00 78.16           O  
ATOM   3500  CG  ASN A 212      54.089   8.635  11.769  1.00 78.16           C  
ATOM   3501  ND2 ASN A 212      55.132   8.781  10.986  1.00 78.16           N  
ATOM   3502 HD21 ASN A 212      55.405   9.703  10.677  1.00 78.16           H  
ATOM   3503 HD22 ASN A 212      55.769   7.999  10.941  1.00 78.16           H  
ATOM   3504  OD1 ASN A 212      53.837   7.524  12.211  1.00 78.16           O  
ATOM   3505  N   ASP A 213      50.459  10.958  14.402  1.00 79.71           N  
ATOM   3506  H   ASP A 213      50.599  10.219  15.075  1.00 79.71           H  
ATOM   3507  CA  ASP A 213      49.404  11.929  14.765  1.00 79.71           C  
ATOM   3508  HA  ASP A 213      48.788  11.420  15.506  1.00 79.71           H  
ATOM   3509  C   ASP A 213      48.362  12.314  13.697  1.00 79.71           C  
ATOM   3510  CB  ASP A 213      50.015  13.145  15.478  1.00 79.71           C  
ATOM   3511  HB2 ASP A 213      50.832  13.555  14.884  1.00 79.71           H  
ATOM   3512  HB3 ASP A 213      49.253  13.918  15.586  1.00 79.71           H  
ATOM   3513  O   ASP A 213      47.269  12.784  14.030  1.00 79.71           O  
ATOM   3514  CG  ASP A 213      50.500  12.760  16.877  1.00 79.71           C  
ATOM   3515  OD1 ASP A 213      49.753  11.998  17.539  1.00 79.71           O  
ATOM   3516  OD2 ASP A 213      51.602  13.205  17.248  1.00 79.71           O  
ATOM   3517  N   MET A 214      48.590  12.006  12.422  1.00 79.42           N  
ATOM   3518  H   MET A 214      49.507  11.661  12.175  1.00 79.42           H  
ATOM   3519  CA  MET A 214      47.595  12.203  11.376  1.00 79.42           C  
ATOM   3520  HA  MET A 214      47.126  13.172  11.550  1.00 79.42           H  
ATOM   3521  C   MET A 214      46.496  11.140  11.440  1.00 79.42           C  
ATOM   3522  CB  MET A 214      48.253  12.266   9.996  1.00 79.42           C  
ATOM   3523  HB2 MET A 214      47.466  12.315   9.243  1.00 79.42           H  
ATOM   3524  HB3 MET A 214      48.850  11.372   9.820  1.00 79.42           H  
ATOM   3525  O   MET A 214      46.740   9.932  11.441  1.00 79.42           O  
ATOM   3526  CG  MET A 214      49.128  13.518   9.862  1.00 79.42           C  
ATOM   3527  HG2 MET A 214      48.615  14.358  10.329  1.00 79.42           H  
ATOM   3528  HG3 MET A 214      50.068  13.363  10.392  1.00 79.42           H  
ATOM   3529  SD  MET A 214      49.469  13.983   8.144  1.00 79.42           S  
ATOM   3530  CE  MET A 214      50.573  12.629   7.667  1.00 79.42           C  
ATOM   3531  HE1 MET A 214      50.922  12.789   6.647  1.00 79.42           H  
ATOM   3532  HE2 MET A 214      51.431  12.610   8.338  1.00 79.42           H  
ATOM   3533  HE3 MET A 214      50.045  11.677   7.727  1.00 79.42           H  
ATOM   3534  N   THR A 215      45.241  11.594  11.447  1.00 82.37           N  
ATOM   3535  H   THR A 215      45.107  12.595  11.413  1.00 82.37           H  
ATOM   3536  CA  THR A 215      44.071  10.707  11.386  1.00 82.37           C  
ATOM   3537  HA  THR A 215      44.252   9.841  12.023  1.00 82.37           H  
ATOM   3538  C   THR A 215      43.873  10.211   9.953  1.00 82.37           C  
ATOM   3539  CB  THR A 215      42.822  11.415  11.924  1.00 82.37           C  
ATOM   3540  HB  THR A 215      42.609  12.294  11.315  1.00 82.37           H  
ATOM   3541  O   THR A 215      43.635  11.004   9.041  1.00 82.37           O  
ATOM   3542  CG2 THR A 215      41.593  10.506  11.949  1.00 82.37           C  
ATOM   3543 HG21 THR A 215      40.761  11.038  12.411  1.00 82.37           H  
ATOM   3544 HG22 THR A 215      41.810   9.607  12.525  1.00 82.37           H  
ATOM   3545 HG23 THR A 215      41.309  10.229  10.934  1.00 82.37           H  
ATOM   3546  OG1 THR A 215      43.059  11.822  13.256  1.00 82.37           O  
ATOM   3547  HG1 THR A 215      43.916  12.252  13.287  1.00 82.37           H  
ATOM   3548  N   ILE A 216      43.949   8.895   9.744  1.00 83.76           N  
ATOM   3549  H   ILE A 216      44.095   8.298  10.546  1.00 83.76           H  
ATOM   3550  CA  ILE A 216      43.747   8.259   8.437  1.00 83.76           C  
ATOM   3551  HA  ILE A 216      44.147   8.921   7.670  1.00 83.76           H  
ATOM   3552  C   ILE A 216      42.248   8.085   8.186  1.00 83.76           C  
ATOM   3553  CB  ILE A 216      44.509   6.915   8.335  1.00 83.76           C  
ATOM   3554  HB  ILE A 216      44.203   6.279   9.165  1.00 83.76           H  
ATOM   3555  O   ILE A 216      41.533   7.493   8.996  1.00 83.76           O  
ATOM   3556  CG1 ILE A 216      46.035   7.155   8.425  1.00 83.76           C  
ATOM   3557 HG12 ILE A 216      46.263   7.727   9.325  1.00 83.76           H  
ATOM   3558 HG13 ILE A 216      46.358   7.742   7.566  1.00 83.76           H  
ATOM   3559  CG2 ILE A 216      44.157   6.196   7.012  1.00 83.76           C  
ATOM   3560 HG21 ILE A 216      44.469   6.799   6.159  1.00 83.76           H  
ATOM   3561 HG22 ILE A 216      43.089   5.991   6.949  1.00 83.76           H  
ATOM   3562 HG23 ILE A 216      44.653   5.226   6.962  1.00 83.76           H  
ATOM   3563  CD1 ILE A 216      46.867   5.866   8.481  1.00 83.76           C  
ATOM   3564 HD11 ILE A 216      46.715   5.254   7.592  1.00 83.76           H  
ATOM   3565 HD12 ILE A 216      46.607   5.294   9.372  1.00 83.76           H  
ATOM   3566 HD13 ILE A 216      47.925   6.128   8.514  1.00 83.76           H  
ATOM   3567  N   TYR A 217      41.780   8.537   7.021  1.00 82.92           N  
ATOM   3568  H   TYR A 217      42.433   8.982   6.392  1.00 82.92           H  
ATOM   3569  CA  TYR A 217      40.373   8.473   6.625  1.00 82.92           C  
ATOM   3570  HA  TYR A 217      39.777   8.125   7.468  1.00 82.92           H  
ATOM   3571  C   TYR A 217      40.134   7.518   5.446  1.00 82.92           C  
ATOM   3572  CB  TYR A 217      39.882   9.881   6.269  1.00 82.92           C  
ATOM   3573  HB2 TYR A 217      40.520  10.293   5.487  1.00 82.92           H  
ATOM   3574  HB3 TYR A 217      38.883   9.781   5.846  1.00 82.92           H  
ATOM   3575  O   TYR A 217      40.637   7.750   4.346  1.00 82.92           O  
ATOM   3576  CG  TYR A 217      39.825  10.858   7.428  1.00 82.92           C  
ATOM   3577  CD1 TYR A 217      38.698  10.889   8.274  1.00 82.92           C  
ATOM   3578  HD1 TYR A 217      37.875  10.209   8.114  1.00 82.92           H  
ATOM   3579  CD2 TYR A 217      40.904  11.733   7.669  1.00 82.92           C  
ATOM   3580  HD2 TYR A 217      41.795  11.684   7.062  1.00 82.92           H  
ATOM   3581  CE1 TYR A 217      38.650  11.796   9.350  1.00 82.92           C  
ATOM   3582  HE1 TYR A 217      37.800  11.825  10.016  1.00 82.92           H  
ATOM   3583  CE2 TYR A 217      40.860  12.636   8.748  1.00 82.92           C  
ATOM   3584  HE2 TYR A 217      41.708  13.275   8.949  1.00 82.92           H  
ATOM   3585  OH  TYR A 217      39.675  13.524  10.644  1.00 82.92           O  
ATOM   3586  HH  TYR A 217      40.478  14.037  10.761  1.00 82.92           H  
ATOM   3587  CZ  TYR A 217      39.732  12.668   9.594  1.00 82.92           C  
ATOM   3588  N   LYS A 218      39.260   6.518   5.619  1.00 84.19           N  
ATOM   3589  H   LYS A 218      38.850   6.414   6.536  1.00 84.19           H  
ATOM   3590  CA  LYS A 218      38.672   5.758   4.503  1.00 84.19           C  
ATOM   3591  HA  LYS A 218      39.471   5.544   3.792  1.00 84.19           H  
ATOM   3592  C   LYS A 218      37.611   6.613   3.816  1.00 84.19           C  
ATOM   3593  CB  LYS A 218      38.051   4.428   4.989  1.00 84.19           C  
ATOM   3594  HB2 LYS A 218      37.010   4.581   5.274  1.00 84.19           H  
ATOM   3595  HB3 LYS A 218      38.568   4.085   5.886  1.00 84.19           H  
ATOM   3596  O   LYS A 218      36.777   7.213   4.498  1.00 84.19           O  
ATOM   3597  CG  LYS A 218      38.138   3.323   3.920  1.00 84.19           C  
ATOM   3598  HG2 LYS A 218      37.514   3.598   3.070  1.00 84.19           H  
ATOM   3599  HG3 LYS A 218      39.172   3.245   3.581  1.00 84.19           H  
ATOM   3600  CD  LYS A 218      37.700   1.944   4.448  1.00 84.19           C  
ATOM   3601  HD2 LYS A 218      38.337   1.672   5.290  1.00 84.19           H  
ATOM   3602  HD3 LYS A 218      36.664   1.994   4.782  1.00 84.19           H  
ATOM   3603  CE  LYS A 218      37.838   0.886   3.337  1.00 84.19           C  
ATOM   3604  HE2 LYS A 218      38.845   0.955   2.925  1.00 84.19           H  
ATOM   3605  HE3 LYS A 218      37.142   1.124   2.534  1.00 84.19           H  
ATOM   3606  NZ  LYS A 218      37.605  -0.504   3.820  1.00 84.19           N  
ATOM   3607  HZ1 LYS A 218      37.735  -1.165   3.068  1.00 84.19           H  
ATOM   3608  HZ2 LYS A 218      38.263  -0.754   4.545  1.00 84.19           H  
ATOM   3609  HZ3 LYS A 218      36.667  -0.626   4.176  1.00 84.19           H  
ATOM   3610  N   ARG A 219      37.562   6.612   2.481  1.00 78.98           N  
ATOM   3611  H   ARG A 219      38.257   6.073   1.985  1.00 78.98           H  
ATOM   3612  CA  ARG A 219      36.349   7.037   1.759  1.00 78.98           C  
ATOM   3613  HA  ARG A 219      35.967   7.955   2.205  1.00 78.98           H  
ATOM   3614  C   ARG A 219      35.273   5.966   1.952  1.00 78.98           C  
ATOM   3615  CB  ARG A 219      36.637   7.303   0.271  1.00 78.98           C  
ATOM   3616  HB2 ARG A 219      35.687   7.420  -0.251  1.00 78.98           H  
ATOM   3617  HB3 ARG A 219      37.156   6.447  -0.161  1.00 78.98           H  
ATOM   3618  O   ARG A 219      35.531   4.784   1.737  1.00 78.98           O  
ATOM   3619  CG  ARG A 219      37.468   8.581   0.060  1.00 78.98           C  
ATOM   3620  HG2 ARG A 219      36.940   9.427   0.499  1.00 78.98           H  
ATOM   3621  HG3 ARG A 219      38.433   8.470   0.555  1.00 78.98           H  
ATOM   3622  CD  ARG A 219      37.697   8.849  -1.436  1.00 78.98           C  
ATOM   3623  HD2 ARG A 219      38.221   7.993  -1.860  1.00 78.98           H  
ATOM   3624  HD3 ARG A 219      36.729   8.940  -1.928  1.00 78.98           H  
ATOM   3625  NE  ARG A 219      38.488  10.079  -1.665  1.00 78.98           N  
ATOM   3626  HE  ARG A 219      38.768  10.597  -0.845  1.00 78.98           H  
ATOM   3627  NH1 ARG A 219      38.736   9.873  -3.945  1.00 78.98           N  
ATOM   3628 HH11 ARG A 219      39.225  10.153  -4.783  1.00 78.98           H  
ATOM   3629 HH12 ARG A 219      38.387   8.928  -3.884  1.00 78.98           H  
ATOM   3630  NH2 ARG A 219      39.615  11.633  -2.910  1.00 78.98           N  
ATOM   3631 HH21 ARG A 219      39.989  11.930  -3.800  1.00 78.98           H  
ATOM   3632 HH22 ARG A 219      39.921  12.116  -2.078  1.00 78.98           H  
ATOM   3633  CZ  ARG A 219      38.936  10.523  -2.832  1.00 78.98           C  
ATOM   3634  N   VAL A 220      34.086   6.375   2.389  1.00 81.63           N  
ATOM   3635  H   VAL A 220      33.946   7.365   2.533  1.00 81.63           H  
ATOM   3636  CA  VAL A 220      32.941   5.490   2.646  1.00 81.63           C  
ATOM   3637  HA  VAL A 220      33.103   4.534   2.149  1.00 81.63           H  
ATOM   3638  C   VAL A 220      31.695   6.127   2.044  1.00 81.63           C  
ATOM   3639  CB  VAL A 220      32.751   5.222   4.157  1.00 81.63           C  
ATOM   3640  HB  VAL A 220      32.533   6.162   4.665  1.00 81.63           H  
ATOM   3641  O   VAL A 220      31.504   7.336   2.149  1.00 81.63           O  
ATOM   3642  CG1 VAL A 220      31.601   4.242   4.428  1.00 81.63           C  
ATOM   3643 HG11 VAL A 220      30.651   4.674   4.114  1.00 81.63           H  
ATOM   3644 HG12 VAL A 220      31.765   3.304   3.897  1.00 81.63           H  
ATOM   3645 HG13 VAL A 220      31.527   4.039   5.496  1.00 81.63           H  
ATOM   3646  CG2 VAL A 220      34.012   4.614   4.786  1.00 81.63           C  
ATOM   3647 HG21 VAL A 220      33.815   4.332   5.821  1.00 81.63           H  
ATOM   3648 HG22 VAL A 220      34.322   3.733   4.226  1.00 81.63           H  
ATOM   3649 HG23 VAL A 220      34.816   5.351   4.780  1.00 81.63           H  
ATOM   3650  N   THR A 221      30.836   5.330   1.419  1.00 83.01           N  
ATOM   3651  H   THR A 221      31.037   4.346   1.309  1.00 83.01           H  
ATOM   3652  CA  THR A 221      29.509   5.771   0.979  1.00 83.01           C  
ATOM   3653  HA  THR A 221      29.562   6.797   0.614  1.00 83.01           H  
ATOM   3654  C   THR A 221      28.539   5.729   2.150  1.00 83.01           C  
ATOM   3655  CB  THR A 221      28.993   4.890  -0.161  1.00 83.01           C  
ATOM   3656  HB  THR A 221      27.931   5.077  -0.322  1.00 83.01           H  
ATOM   3657  O   THR A 221      28.267   4.659   2.692  1.00 83.01           O  
ATOM   3658  CG2 THR A 221      29.750   5.219  -1.444  1.00 83.01           C  
ATOM   3659 HG21 THR A 221      29.532   6.242  -1.752  1.00 83.01           H  
ATOM   3660 HG22 THR A 221      29.443   4.542  -2.242  1.00 83.01           H  
ATOM   3661 HG23 THR A 221      30.824   5.114  -1.289  1.00 83.01           H  
ATOM   3662  OG1 THR A 221      29.186   3.529   0.164  1.00 83.01           O  
ATOM   3663  HG1 THR A 221      28.648   3.350   0.939  1.00 83.01           H  
ATOM   3664  N   GLN A 222      28.024   6.890   2.539  1.00 86.84           N  
ATOM   3665  H   GLN A 222      28.274   7.724   2.027  1.00 86.84           H  
ATOM   3666  CA  GLN A 222      27.001   7.027   3.568  1.00 86.84           C  
ATOM   3667  HA  GLN A 222      27.080   6.194   4.266  1.00 86.84           H  
ATOM   3668  C   GLN A 222      25.613   6.993   2.920  1.00 86.84           C  
ATOM   3669  CB  GLN A 222      27.267   8.326   4.341  1.00 86.84           C  
ATOM   3670  HB2 GLN A 222      28.290   8.299   4.714  1.00 86.84           H  
ATOM   3671  HB3 GLN A 222      27.166   9.174   3.664  1.00 86.84           H  
ATOM   3672  O   GLN A 222      25.396   7.644   1.897  1.00 86.84           O  
ATOM   3673  CG  GLN A 222      26.324   8.520   5.537  1.00 86.84           C  
ATOM   3674  HG2 GLN A 222      25.298   8.612   5.182  1.00 86.84           H  
ATOM   3675  HG3 GLN A 222      26.387   7.651   6.192  1.00 86.84           H  
ATOM   3676  CD  GLN A 222      26.649   9.768   6.354  1.00 86.84           C  
ATOM   3677  NE2 GLN A 222      25.978   9.970   7.466  1.00 86.84           N  
ATOM   3678 HE21 GLN A 222      26.201  10.797   8.000  1.00 86.84           H  
ATOM   3679 HE22 GLN A 222      25.235   9.344   7.743  1.00 86.84           H  
ATOM   3680  OE1 GLN A 222      27.502  10.577   6.016  1.00 86.84           O  
ATOM   3681  N   TYR A 223      24.684   6.251   3.520  1.00 91.17           N  
ATOM   3682  H   TYR A 223      24.926   5.755   4.366  1.00 91.17           H  
ATOM   3683  CA  TYR A 223      23.272   6.262   3.136  1.00 91.17           C  
ATOM   3684  HA  TYR A 223      23.195   6.090   2.062  1.00 91.17           H  
ATOM   3685  C   TYR A 223      22.631   7.614   3.457  1.00 91.17           C  
ATOM   3686  CB  TYR A 223      22.551   5.130   3.879  1.00 91.17           C  
ATOM   3687  HB2 TYR A 223      23.012   4.190   3.573  1.00 91.17           H  
ATOM   3688  HB3 TYR A 223      22.727   5.252   4.947  1.00 91.17           H  
ATOM   3689  O   TYR A 223      22.889   8.183   4.518  1.00 91.17           O  
ATOM   3690  CG  TYR A 223      21.052   5.032   3.641  1.00 91.17           C  
ATOM   3691  CD1 TYR A 223      20.164   4.933   4.732  1.00 91.17           C  
ATOM   3692  HD1 TYR A 223      20.539   4.916   5.745  1.00 91.17           H  
ATOM   3693  CD2 TYR A 223      20.541   5.054   2.328  1.00 91.17           C  
ATOM   3694  HD2 TYR A 223      21.212   5.134   1.485  1.00 91.17           H  
ATOM   3695  CE1 TYR A 223      18.772   4.875   4.508  1.00 91.17           C  
ATOM   3696  HE1 TYR A 223      18.070   4.791   5.324  1.00 91.17           H  
ATOM   3697  CE2 TYR A 223      19.151   5.006   2.104  1.00 91.17           C  
ATOM   3698  HE2 TYR A 223      18.755   5.059   1.101  1.00 91.17           H  
ATOM   3699  OH  TYR A 223      16.923   4.939   2.980  1.00 91.17           O  
ATOM   3700  HH  TYR A 223      16.665   4.823   2.063  1.00 91.17           H  
ATOM   3701  CZ  TYR A 223      18.263   4.923   3.194  1.00 91.17           C  
ATOM   3702  N   VAL A 224      21.795   8.116   2.550  1.00 91.55           N  
ATOM   3703  H   VAL A 224      21.632   7.602   1.696  1.00 91.55           H  
ATOM   3704  CA  VAL A 224      20.944   9.281   2.791  1.00 91.55           C  
ATOM   3705  HA  VAL A 224      21.118   9.650   3.802  1.00 91.55           H  
ATOM   3706  C   VAL A 224      19.485   8.843   2.644  1.00 91.55           C  
ATOM   3707  CB  VAL A 224      21.269  10.448   1.846  1.00 91.55           C  
ATOM   3708  HB  VAL A 224      20.986  10.190   0.825  1.00 91.55           H  
ATOM   3709  O   VAL A 224      19.086   8.483   1.534  1.00 91.55           O  
ATOM   3710  CG1 VAL A 224      20.478  11.680   2.294  1.00 91.55           C  
ATOM   3711 HG11 VAL A 224      20.636  12.501   1.594  1.00 91.55           H  
ATOM   3712 HG12 VAL A 224      19.413  11.449   2.299  1.00 91.55           H  
ATOM   3713 HG13 VAL A 224      20.777  11.985   3.297  1.00 91.55           H  
ATOM   3714  CG2 VAL A 224      22.759  10.819   1.854  1.00 91.55           C  
ATOM   3715 HG21 VAL A 224      23.345   9.991   1.455  1.00 91.55           H  
ATOM   3716 HG22 VAL A 224      23.084  11.030   2.873  1.00 91.55           H  
ATOM   3717 HG23 VAL A 224      22.914  11.694   1.223  1.00 91.55           H  
ATOM   3718  N   PRO A 225      18.679   8.875   3.719  1.00 92.64           N  
ATOM   3719  CA  PRO A 225      17.274   8.501   3.643  1.00 92.64           C  
ATOM   3720  HA  PRO A 225      17.216   7.485   3.255  1.00 92.64           H  
ATOM   3721  C   PRO A 225      16.474   9.431   2.716  1.00 92.64           C  
ATOM   3722  CB  PRO A 225      16.762   8.495   5.086  1.00 92.64           C  
ATOM   3723  HB2 PRO A 225      16.137   7.619   5.259  1.00 92.64           H  
ATOM   3724  HB3 PRO A 225      16.229   9.418   5.313  1.00 92.64           H  
ATOM   3725  O   PRO A 225      16.652  10.656   2.737  1.00 92.64           O  
ATOM   3726  CG  PRO A 225      18.016   8.398   5.948  1.00 92.64           C  
ATOM   3727  HG2 PRO A 225      17.881   8.878   6.917  1.00 92.64           H  
ATOM   3728  HG3 PRO A 225      18.295   7.352   6.071  1.00 92.64           H  
ATOM   3729  CD  PRO A 225      19.063   9.112   5.104  1.00 92.64           C  
ATOM   3730  HD2 PRO A 225      19.036  10.182   5.310  1.00 92.64           H  
ATOM   3731  HD3 PRO A 225      20.046   8.700   5.334  1.00 92.64           H  
ATOM   3732  N   ARG A 226      15.604   8.836   1.888  1.00 94.21           N  
ATOM   3733  H   ARG A 226      15.530   7.831   1.943  1.00 94.21           H  
ATOM   3734  CA  ARG A 226      14.696   9.526   0.953  1.00 94.21           C  
ATOM   3735  HA  ARG A 226      14.486  10.522   1.343  1.00 94.21           H  
ATOM   3736  C   ARG A 226      13.312   8.899   0.969  1.00 94.21           C  
ATOM   3737  CB  ARG A 226      15.318   9.657  -0.454  1.00 94.21           C  
ATOM   3738  HB2 ARG A 226      15.696   8.689  -0.782  1.00 94.21           H  
ATOM   3739  HB3 ARG A 226      14.546   9.974  -1.155  1.00 94.21           H  
ATOM   3740  O   ARG A 226      12.642   9.000   1.991  1.00 94.21           O  
ATOM   3741  CG  ARG A 226      16.442  10.694  -0.531  1.00 94.21           C  
ATOM   3742  HG2 ARG A 226      16.747  10.782  -1.574  1.00 94.21           H  
ATOM   3743  HG3 ARG A 226      17.294  10.379   0.071  1.00 94.21           H  
ATOM   3744  CD  ARG A 226      15.948  12.068  -0.076  1.00 94.21           C  
ATOM   3745  HD2 ARG A 226      15.666  12.058   0.977  1.00 94.21           H  
ATOM   3746  HD3 ARG A 226      15.044  12.314  -0.632  1.00 94.21           H  
ATOM   3747  NE  ARG A 226      16.947  13.118  -0.305  1.00 94.21           N  
ATOM   3748  HE  ARG A 226      16.881  13.562  -1.210  1.00 94.21           H  
ATOM   3749  NH1 ARG A 226      17.613  13.356   1.876  1.00 94.21           N  
ATOM   3750 HH11 ARG A 226      17.955  13.939   2.626  1.00 94.21           H  
ATOM   3751 HH12 ARG A 226      17.154  12.484   2.099  1.00 94.21           H  
ATOM   3752  NH2 ARG A 226      18.156  14.907   0.348  1.00 94.21           N  
ATOM   3753 HH21 ARG A 226      18.012  15.285  -0.578  1.00 94.21           H  
ATOM   3754 HH22 ARG A 226      18.432  15.543   1.082  1.00 94.21           H  
ATOM   3755  CZ  ARG A 226      17.576  13.780   0.639  1.00 94.21           C  
ATOM   3756  N   GLU A 227      12.896   8.215  -0.084  1.00 94.75           N  
ATOM   3757  H   GLU A 227      13.457   8.187  -0.923  1.00 94.75           H  
ATOM   3758  CA  GLU A 227      11.688   7.403  -0.048  1.00 94.75           C  
ATOM   3759  HA  GLU A 227      10.878   8.073   0.240  1.00 94.75           H  
ATOM   3760  C   GLU A 227      11.771   6.314   1.037  1.00 94.75           C  
ATOM   3761  CB  GLU A 227      11.332   6.849  -1.444  1.00 94.75           C  
ATOM   3762  HB2 GLU A 227      10.367   6.349  -1.358  1.00 94.75           H  
ATOM   3763  HB3 GLU A 227      11.194   7.683  -2.132  1.00 94.75           H  
ATOM   3764  O   GLU A 227      12.852   5.890   1.464  1.00 94.75           O  
ATOM   3765  CG  GLU A 227      12.321   5.842  -2.061  1.00 94.75           C  
ATOM   3766  HG2 GLU A 227      11.847   5.403  -2.939  1.00 94.75           H  
ATOM   3767  HG3 GLU A 227      12.496   5.039  -1.345  1.00 94.75           H  
ATOM   3768  CD  GLU A 227      13.668   6.438  -2.491  1.00 94.75           C  
ATOM   3769  OE1 GLU A 227      14.634   5.675  -2.699  1.00 94.75           O  
ATOM   3770  OE2 GLU A 227      13.814   7.678  -2.611  1.00 94.75           O  
ATOM   3771  N   PHE A 228      10.610   5.889   1.519  1.00 96.47           N  
ATOM   3772  H   PHE A 228       9.773   6.323   1.156  1.00 96.47           H  
ATOM   3773  CA  PHE A 228      10.432   4.737   2.399  1.00 96.47           C  
ATOM   3774  HA  PHE A 228      11.398   4.329   2.697  1.00 96.47           H  
ATOM   3775  C   PHE A 228       9.669   3.667   1.624  1.00 96.47           C  
ATOM   3776  CB  PHE A 228       9.689   5.187   3.655  1.00 96.47           C  
ATOM   3777  HB2 PHE A 228      10.322   5.891   4.196  1.00 96.47           H  
ATOM   3778  HB3 PHE A 228       8.782   5.709   3.353  1.00 96.47           H  
ATOM   3779  O   PHE A 228       8.670   3.978   0.974  1.00 96.47           O  
ATOM   3780  CG  PHE A 228       9.294   4.080   4.602  1.00 96.47           C  
ATOM   3781  CD1 PHE A 228       7.986   3.558   4.570  1.00 96.47           C  
ATOM   3782  HD1 PHE A 228       7.272   3.922   3.846  1.00 96.47           H  
ATOM   3783  CD2 PHE A 228      10.219   3.605   5.547  1.00 96.47           C  
ATOM   3784  HD2 PHE A 228      11.229   3.989   5.566  1.00 96.47           H  
ATOM   3785  CE1 PHE A 228       7.597   2.584   5.504  1.00 96.47           C  
ATOM   3786  HE1 PHE A 228       6.588   2.198   5.491  1.00 96.47           H  
ATOM   3787  CE2 PHE A 228       9.823   2.641   6.485  1.00 96.47           C  
ATOM   3788  HE2 PHE A 228      10.531   2.291   7.221  1.00 96.47           H  
ATOM   3789  CZ  PHE A 228       8.511   2.137   6.473  1.00 96.47           C  
ATOM   3790  HZ  PHE A 228       8.204   1.413   7.213  1.00 96.47           H  
ATOM   3791  N   VAL A 229      10.153   2.424   1.643  1.00 96.95           N  
ATOM   3792  H   VAL A 229      10.935   2.211   2.246  1.00 96.95           H  
ATOM   3793  CA  VAL A 229       9.663   1.379   0.733  1.00 96.95           C  
ATOM   3794  HA  VAL A 229       8.726   1.716   0.289  1.00 96.95           H  
ATOM   3795  C   VAL A 229       9.382   0.084   1.473  1.00 96.95           C  
ATOM   3796  CB  VAL A 229      10.633   1.129  -0.434  1.00 96.95           C  
ATOM   3797  HB  VAL A 229      11.565   0.732  -0.030  1.00 96.95           H  
ATOM   3798  O   VAL A 229      10.289  -0.519   2.052  1.00 96.95           O  
ATOM   3799  CG1 VAL A 229      10.043   0.130  -1.441  1.00 96.95           C  
ATOM   3800 HG11 VAL A 229       9.060   0.469  -1.770  1.00 96.95           H  
ATOM   3801 HG12 VAL A 229       9.947  -0.855  -0.984  1.00 96.95           H  
ATOM   3802 HG13 VAL A 229      10.700   0.045  -2.307  1.00 96.95           H  
ATOM   3803  CG2 VAL A 229      10.960   2.419  -1.187  1.00 96.95           C  
ATOM   3804 HG21 VAL A 229      11.530   3.091  -0.546  1.00 96.95           H  
ATOM   3805 HG22 VAL A 229      10.028   2.904  -1.478  1.00 96.95           H  
ATOM   3806 HG23 VAL A 229      11.557   2.210  -2.074  1.00 96.95           H  
ATOM   3807  N   LEU A 230       8.136  -0.379   1.377  1.00 96.56           N  
ATOM   3808  H   LEU A 230       7.464   0.186   0.877  1.00 96.56           H  
ATOM   3809  CA  LEU A 230       7.718  -1.704   1.828  1.00 96.56           C  
ATOM   3810  HA  LEU A 230       8.482  -2.122   2.484  1.00 96.56           H  
ATOM   3811  C   LEU A 230       7.572  -2.642   0.625  1.00 96.56           C  
ATOM   3812  CB  LEU A 230       6.408  -1.607   2.631  1.00 96.56           C  
ATOM   3813  HB2 LEU A 230       6.160  -2.608   2.984  1.00 96.56           H  
ATOM   3814  HB3 LEU A 230       5.609  -1.288   1.961  1.00 96.56           H  
ATOM   3815  O   LEU A 230       6.841  -2.332  -0.314  1.00 96.56           O  
ATOM   3816  CG  LEU A 230       6.434  -0.649   3.837  1.00 96.56           C  
ATOM   3817  HG  LEU A 230       6.497   0.380   3.484  1.00 96.56           H  
ATOM   3818  CD1 LEU A 230       5.128  -0.808   4.614  1.00 96.56           C  
ATOM   3819 HD11 LEU A 230       4.285  -0.601   3.955  1.00 96.56           H  
ATOM   3820 HD12 LEU A 230       5.105  -0.109   5.450  1.00 96.56           H  
ATOM   3821 HD13 LEU A 230       5.032  -1.824   4.996  1.00 96.56           H  
ATOM   3822  CD2 LEU A 230       7.609  -0.918   4.780  1.00 96.56           C  
ATOM   3823 HD21 LEU A 230       7.461  -0.386   5.720  1.00 96.56           H  
ATOM   3824 HD22 LEU A 230       8.530  -0.552   4.326  1.00 96.56           H  
ATOM   3825 HD23 LEU A 230       7.703  -1.985   4.980  1.00 96.56           H  
ATOM   3826  N   LYS A 231       8.244  -3.795   0.664  1.00 94.60           N  
ATOM   3827  H   LYS A 231       8.832  -3.959   1.469  1.00 94.60           H  
ATOM   3828  CA  LYS A 231       8.159  -4.873  -0.332  1.00 94.60           C  
ATOM   3829  HA  LYS A 231       7.703  -4.497  -1.247  1.00 94.60           H  
ATOM   3830  C   LYS A 231       7.282  -6.003   0.215  1.00 94.60           C  
ATOM   3831  CB  LYS A 231       9.587  -5.362  -0.655  1.00 94.60           C  
ATOM   3832  HB2 LYS A 231      10.042  -5.753   0.255  1.00 94.60           H  
ATOM   3833  HB3 LYS A 231      10.188  -4.521  -1.001  1.00 94.60           H  
ATOM   3834  O   LYS A 231       7.694  -6.690   1.148  1.00 94.60           O  
ATOM   3835  CG  LYS A 231       9.593  -6.455  -1.737  1.00 94.60           C  
ATOM   3836  HG2 LYS A 231       8.844  -7.211  -1.500  1.00 94.60           H  
ATOM   3837  HG3 LYS A 231       9.328  -5.996  -2.690  1.00 94.60           H  
ATOM   3838  CD  LYS A 231      10.949  -7.168  -1.866  1.00 94.60           C  
ATOM   3839  HD2 LYS A 231      11.202  -7.613  -0.903  1.00 94.60           H  
ATOM   3840  HD3 LYS A 231      11.720  -6.452  -2.147  1.00 94.60           H  
ATOM   3841  CE  LYS A 231      10.838  -8.273  -2.932  1.00 94.60           C  
ATOM   3842  HE2 LYS A 231       9.915  -8.828  -2.763  1.00 94.60           H  
ATOM   3843  HE3 LYS A 231      10.754  -7.805  -3.913  1.00 94.60           H  
ATOM   3844  NZ  LYS A 231      11.980  -9.221  -2.915  1.00 94.60           N  
ATOM   3845  HZ1 LYS A 231      12.856  -8.751  -3.092  1.00 94.60           H  
ATOM   3846  HZ2 LYS A 231      12.025  -9.702  -2.028  1.00 94.60           H  
ATOM   3847  HZ3 LYS A 231      11.841  -9.928  -3.623  1.00 94.60           H  
ATOM   3848  N   CYS A 232       6.109  -6.216  -0.371  1.00 92.12           N  
ATOM   3849  H   CYS A 232       5.862  -5.624  -1.151  1.00 92.12           H  
ATOM   3850  CA  CYS A 232       5.217  -7.343  -0.096  1.00 92.12           C  
ATOM   3851  HA  CYS A 232       5.515  -7.845   0.824  1.00 92.12           H  
ATOM   3852  C   CYS A 232       5.315  -8.352  -1.251  1.00 92.12           C  
ATOM   3853  CB  CYS A 232       3.800  -6.786   0.102  1.00 92.12           C  
ATOM   3854  HB2 CYS A 232       3.808  -6.048   0.904  1.00 92.12           H  
ATOM   3855  HB3 CYS A 232       3.469  -6.304  -0.818  1.00 92.12           H  
ATOM   3856  O   CYS A 232       4.962  -8.033  -2.385  1.00 92.12           O  
ATOM   3857  SG  CYS A 232       2.641  -8.115   0.537  1.00 92.12           S  
ATOM   3858  HG  CYS A 232       3.327  -8.605   1.574  1.00 92.12           H  
ATOM   3859  N   ASP A 233       5.830  -9.552  -0.981  1.00 87.16           N  
ATOM   3860  H   ASP A 233       6.029  -9.794  -0.021  1.00 87.16           H  
ATOM   3861  CA  ASP A 233       6.011 -10.613  -1.980  1.00 87.16           C  
ATOM   3862  HA  ASP A 233       5.853 -10.221  -2.984  1.00 87.16           H  
ATOM   3863  C   ASP A 233       4.981 -11.718  -1.735  1.00 87.16           C  
ATOM   3864  CB  ASP A 233       7.457 -11.130  -1.910  1.00 87.16           C  
ATOM   3865  HB2 ASP A 233       7.618 -11.634  -0.957  1.00 87.16           H  
ATOM   3866  HB3 ASP A 233       8.129 -10.273  -1.947  1.00 87.16           H  
ATOM   3867  O   ASP A 233       5.032 -12.410  -0.717  1.00 87.16           O  
ATOM   3868  CG  ASP A 233       7.837 -12.084  -3.050  1.00 87.16           C  
ATOM   3869  OD1 ASP A 233       6.966 -12.805  -3.589  1.00 87.16           O  
ATOM   3870  OD2 ASP A 233       9.041 -12.098  -3.397  1.00 87.16           O  
ATOM   3871  N   LEU A 234       4.041 -11.901  -2.666  1.00 84.17           N  
ATOM   3872  H   LEU A 234       4.073 -11.346  -3.509  1.00 84.17           H  
ATOM   3873  CA  LEU A 234       2.976 -12.890  -2.505  1.00 84.17           C  
ATOM   3874  HA  LEU A 234       2.530 -12.748  -1.521  1.00 84.17           H  
ATOM   3875  C   LEU A 234       3.471 -14.345  -2.509  1.00 84.17           C  
ATOM   3876  CB  LEU A 234       1.905 -12.700  -3.588  1.00 84.17           C  
ATOM   3877  HB2 LEU A 234       1.325 -13.622  -3.598  1.00 84.17           H  
ATOM   3878  HB3 LEU A 234       2.386 -12.600  -4.562  1.00 84.17           H  
ATOM   3879  O   LEU A 234       2.702 -15.230  -2.136  1.00 84.17           O  
ATOM   3880  CG  LEU A 234       0.893 -11.560  -3.394  1.00 84.17           C  
ATOM   3881  HG  LEU A 234       1.375 -10.594  -3.545  1.00 84.17           H  
ATOM   3882  CD1 LEU A 234      -0.215 -11.751  -4.436  1.00 84.17           C  
ATOM   3883 HD11 LEU A 234       0.193 -11.587  -5.434  1.00 84.17           H  
ATOM   3884 HD12 LEU A 234      -0.637 -12.754  -4.368  1.00 84.17           H  
ATOM   3885 HD13 LEU A 234      -1.018 -11.038  -4.250  1.00 84.17           H  
ATOM   3886  CD2 LEU A 234       0.221 -11.585  -2.019  1.00 84.17           C  
ATOM   3887 HD21 LEU A 234      -0.611 -10.881  -1.998  1.00 84.17           H  
ATOM   3888 HD22 LEU A 234       0.937 -11.279  -1.256  1.00 84.17           H  
ATOM   3889 HD23 LEU A 234      -0.148 -12.585  -1.794  1.00 84.17           H  
ATOM   3890  N   ARG A 235       4.725 -14.617  -2.896  1.00 75.88           N  
ATOM   3891  H   ARG A 235       5.322 -13.848  -3.164  1.00 75.88           H  
ATOM   3892  CA  ARG A 235       5.336 -15.954  -2.775  1.00 75.88           C  
ATOM   3893  HA  ARG A 235       4.632 -16.703  -3.138  1.00 75.88           H  
ATOM   3894  C   ARG A 235       5.611 -16.328  -1.310  1.00 75.88           C  
ATOM   3895  CB  ARG A 235       6.613 -16.027  -3.636  1.00 75.88           C  
ATOM   3896  HB2 ARG A 235       7.060 -17.015  -3.527  1.00 75.88           H  
ATOM   3897  HB3 ARG A 235       7.333 -15.296  -3.266  1.00 75.88           H  
ATOM   3898  O   ARG A 235       5.739 -17.509  -1.016  1.00 75.88           O  
ATOM   3899  CG  ARG A 235       6.325 -15.782  -5.134  1.00 75.88           C  
ATOM   3900  HG2 ARG A 235       5.753 -16.627  -5.517  1.00 75.88           H  
ATOM   3901  HG3 ARG A 235       5.720 -14.884  -5.258  1.00 75.88           H  
ATOM   3902  CD  ARG A 235       7.583 -15.615  -5.999  1.00 75.88           C  
ATOM   3903  HD2 ARG A 235       8.239 -16.473  -5.851  1.00 75.88           H  
ATOM   3904  HD3 ARG A 235       7.280 -15.589  -7.046  1.00 75.88           H  
ATOM   3905  NE  ARG A 235       8.310 -14.373  -5.678  1.00 75.88           N  
ATOM   3906  HE  ARG A 235       8.041 -13.878  -4.839  1.00 75.88           H  
ATOM   3907  NH1 ARG A 235       9.686 -14.219  -7.547  1.00 75.88           N  
ATOM   3908 HH11 ARG A 235       9.002 -14.623  -8.171  1.00 75.88           H  
ATOM   3909 HH12 ARG A 235      10.398 -13.688  -8.028  1.00 75.88           H  
ATOM   3910  NH2 ARG A 235      10.053 -12.947  -5.778  1.00 75.88           N  
ATOM   3911 HH21 ARG A 235      10.887 -12.600  -6.230  1.00 75.88           H  
ATOM   3912 HH22 ARG A 235       9.755 -12.611  -4.874  1.00 75.88           H  
ATOM   3913  CZ  ARG A 235       9.335 -13.865  -6.341  1.00 75.88           C  
ATOM   3914  N   LEU A 236       5.640 -15.343  -0.405  1.00 68.48           N  
ATOM   3915  H   LEU A 236       5.526 -14.397  -0.740  1.00 68.48           H  
ATOM   3916  CA  LEU A 236       5.754 -15.519   1.051  1.00 68.48           C  
ATOM   3917  HA  LEU A 236       6.259 -16.463   1.255  1.00 68.48           H  
ATOM   3918  C   LEU A 236       4.388 -15.597   1.763  1.00 68.48           C  
ATOM   3919  CB  LEU A 236       6.600 -14.369   1.633  1.00 68.48           C  
ATOM   3920  HB2 LEU A 236       6.714 -14.536   2.705  1.00 68.48           H  
ATOM   3921  HB3 LEU A 236       6.047 -13.439   1.506  1.00 68.48           H  
ATOM   3922  O   LEU A 236       4.337 -15.821   2.972  1.00 68.48           O  
ATOM   3923  CG  LEU A 236       8.000 -14.192   1.018  1.00 68.48           C  
ATOM   3924  HG  LEU A 236       7.912 -13.997  -0.051  1.00 68.48           H  
ATOM   3925  CD1 LEU A 236       8.692 -12.989   1.661  1.00 68.48           C  
ATOM   3926 HD11 LEU A 236       8.829 -13.165   2.729  1.00 68.48           H  
ATOM   3927 HD12 LEU A 236       8.079 -12.099   1.519  1.00 68.48           H  
ATOM   3928 HD13 LEU A 236       9.663 -12.830   1.191  1.00 68.48           H  
ATOM   3929  CD2 LEU A 236       8.887 -15.422   1.223  1.00 68.48           C  
ATOM   3930 HD21 LEU A 236       8.961 -15.660   2.284  1.00 68.48           H  
ATOM   3931 HD22 LEU A 236       9.883 -15.232   0.824  1.00 68.48           H  
ATOM   3932 HD23 LEU A 236       8.466 -16.276   0.693  1.00 68.48           H  
ATOM   3933  N   CYS A 237       3.281 -15.402   1.039  1.00 67.68           N  
ATOM   3934  H   CYS A 237       3.382 -15.272   0.043  1.00 67.68           H  
ATOM   3935  CA  CYS A 237       1.924 -15.515   1.571  1.00 67.68           C  
ATOM   3936  HA  CYS A 237       1.957 -15.436   2.658  1.00 67.68           H  
ATOM   3937  C   CYS A 237       1.314 -16.881   1.217  1.00 67.68           C  
ATOM   3938  CB  CYS A 237       1.057 -14.360   1.043  1.00 67.68           C  
ATOM   3939  HB2 CYS A 237       1.018 -14.400  -0.045  1.00 67.68           H  
ATOM   3940  HB3 CYS A 237       0.049 -14.462   1.444  1.00 67.68           H  
ATOM   3941  O   CYS A 237       1.574 -17.428   0.144  1.00 67.68           O  
ATOM   3942  SG  CYS A 237       1.727 -12.755   1.571  1.00 67.68           S  
ATOM   3943  HG  CYS A 237       0.600 -12.054   1.412  1.00 67.68           H  
ATOM   3944  N   ASN A 238       0.424 -17.402   2.071  1.00 64.22           N  
ATOM   3945  H   ASN A 238       0.232 -16.908   2.931  1.00 64.22           H  
ATOM   3946  CA  ASN A 238      -0.307 -18.652   1.821  1.00 64.22           C  
ATOM   3947  HA  ASN A 238       0.398 -19.394   1.448  1.00 64.22           H  
ATOM   3948  C   ASN A 238      -1.366 -18.475   0.714  1.00 64.22           C  
ATOM   3949  CB  ASN A 238      -0.905 -19.190   3.140  1.00 64.22           C  
ATOM   3950  HB2 ASN A 238      -1.714 -19.883   2.908  1.00 64.22           H  
ATOM   3951  HB3 ASN A 238      -1.335 -18.375   3.722  1.00 64.22           H  
ATOM   3952  O   ASN A 238      -2.565 -18.359   0.964  1.00 64.22           O  
ATOM   3953  CG  ASN A 238       0.084 -19.966   3.993  1.00 64.22           C  
ATOM   3954  ND2 ASN A 238      -0.308 -20.343   5.186  1.00 64.22           N  
ATOM   3955 HD21 ASN A 238       0.343 -20.907   5.714  1.00 64.22           H  
ATOM   3956 HD22 ASN A 238      -1.244 -20.137   5.504  1.00 64.22           H  
ATOM   3957  OD1 ASN A 238       1.201 -20.255   3.607  1.00 64.22           O  
ATOM   3958  N   ARG A 239      -0.931 -18.455  -0.550  1.00 69.87           N  
ATOM   3959  H   ARG A 239       0.070 -18.457  -0.685  1.00 69.87           H  
ATOM   3960  CA  ARG A 239      -1.823 -18.381  -1.716  1.00 69.87           C  
ATOM   3961  HA  ARG A 239      -2.588 -17.629  -1.524  1.00 69.87           H  
ATOM   3962  C   ARG A 239      -2.540 -19.710  -1.941  1.00 69.87           C  
ATOM   3963  CB  ARG A 239      -1.044 -17.975  -2.969  1.00 69.87           C  
ATOM   3964  HB2 ARG A 239      -0.198 -18.654  -3.079  1.00 69.87           H  
ATOM   3965  HB3 ARG A 239      -1.695 -18.100  -3.834  1.00 69.87           H  
ATOM   3966  O   ARG A 239      -2.109 -20.524  -2.754  1.00 69.87           O  
ATOM   3967  CG  ARG A 239      -0.548 -16.525  -2.951  1.00 69.87           C  
ATOM   3968  HG2 ARG A 239       0.180 -16.379  -2.153  1.00 69.87           H  
ATOM   3969  HG3 ARG A 239      -1.393 -15.855  -2.791  1.00 69.87           H  
ATOM   3970  CD  ARG A 239       0.087 -16.213  -4.309  1.00 69.87           C  
ATOM   3971  HD2 ARG A 239       0.310 -15.148  -4.372  1.00 69.87           H  
ATOM   3972  HD3 ARG A 239      -0.630 -16.449  -5.095  1.00 69.87           H  
ATOM   3973  NE  ARG A 239       1.306 -17.004  -4.508  1.00 69.87           N  
ATOM   3974  HE  ARG A 239       1.496 -17.717  -3.819  1.00 69.87           H  
ATOM   3975  NH1 ARG A 239       2.061 -16.133  -6.503  1.00 69.87           N  
ATOM   3976 HH11 ARG A 239       1.472 -15.319  -6.407  1.00 69.87           H  
ATOM   3977 HH12 ARG A 239       2.723 -16.216  -7.261  1.00 69.87           H  
ATOM   3978  NH2 ARG A 239       3.031 -17.908  -5.599  1.00 69.87           N  
ATOM   3979 HH21 ARG A 239       2.931 -18.682  -4.958  1.00 69.87           H  
ATOM   3980 HH22 ARG A 239       3.542 -18.012  -6.463  1.00 69.87           H  
ATOM   3981  CZ  ARG A 239       2.124 -16.996  -5.533  1.00 69.87           C  
ATOM   3982  N   ILE A 240      -3.688 -19.879  -1.295  1.00 65.53           N  
ATOM   3983  H   ILE A 240      -3.870 -19.240  -0.534  1.00 65.53           H  
ATOM   3984  CA  ILE A 240      -4.544 -21.074  -1.421  1.00 65.53           C  
ATOM   3985  HA  ILE A 240      -3.959 -21.927  -1.076  1.00 65.53           H  
ATOM   3986  C   ILE A 240      -4.937 -21.364  -2.894  1.00 65.53           C  
ATOM   3987  CB  ILE A 240      -5.797 -20.955  -0.506  1.00 65.53           C  
ATOM   3988  HB  ILE A 240      -6.573 -20.433  -1.066  1.00 65.53           H  
ATOM   3989  O   ILE A 240      -5.131 -22.511  -3.280  1.00 65.53           O  
ATOM   3990  CG1 ILE A 240      -5.559 -20.155   0.804  1.00 65.53           C  
ATOM   3991 HG12 ILE A 240      -4.741 -20.609   1.363  1.00 65.53           H  
ATOM   3992 HG13 ILE A 240      -5.275 -19.133   0.555  1.00 65.53           H  
ATOM   3993  CG2 ILE A 240      -6.298 -22.370  -0.163  1.00 65.53           C  
ATOM   3994 HG21 ILE A 240      -7.292 -22.324   0.282  1.00 65.53           H  
ATOM   3995 HG22 ILE A 240      -5.615 -22.852   0.536  1.00 65.53           H  
ATOM   3996 HG23 ILE A 240      -6.370 -22.983  -1.062  1.00 65.53           H  
ATOM   3997  CD1 ILE A 240      -6.779 -20.041   1.729  1.00 65.53           C  
ATOM   3998 HD11 ILE A 240      -7.025 -21.012   2.160  1.00 65.53           H  
ATOM   3999 HD12 ILE A 240      -6.546 -19.357   2.545  1.00 65.53           H  
ATOM   4000 HD13 ILE A 240      -7.635 -19.658   1.174  1.00 65.53           H  
ATOM   4001  N   CYS A 241      -4.985 -20.336  -3.754  1.00 69.78           N  
ATOM   4002  H   CYS A 241      -4.803 -19.412  -3.389  1.00 69.78           H  
ATOM   4003  CA  CYS A 241      -5.387 -20.456  -5.159  1.00 69.78           C  
ATOM   4004  HA  CYS A 241      -6.136 -21.245  -5.224  1.00 69.78           H  
ATOM   4005  C   CYS A 241      -4.291 -20.894  -6.151  1.00 69.78           C  
ATOM   4006  CB  CYS A 241      -6.068 -19.146  -5.583  1.00 69.78           C  
ATOM   4007  HB2 CYS A 241      -6.988 -19.028  -5.012  1.00 69.78           H  
ATOM   4008  HB3 CYS A 241      -6.317 -19.192  -6.643  1.00 69.78           H  
ATOM   4009  O   CYS A 241      -4.579 -21.724  -7.008  1.00 69.78           O  
ATOM   4010  SG  CYS A 241      -4.993 -17.717  -5.263  1.00 69.78           S  
ATOM   4011  HG  CYS A 241      -5.838 -17.052  -4.469  1.00 69.78           H  
ATOM   4012  N   CYS A 242      -3.069 -20.346  -6.094  1.00 67.15           N  
ATOM   4013  H   CYS A 242      -2.885 -19.656  -5.380  1.00 67.15           H  
ATOM   4014  CA  CYS A 242      -1.986 -20.700  -7.032  1.00 67.15           C  
ATOM   4015  HA  CYS A 242      -2.315 -21.572  -7.599  1.00 67.15           H  
ATOM   4016  C   CYS A 242      -0.689 -21.196  -6.368  1.00 67.15           C  
ATOM   4017  CB  CYS A 242      -1.770 -19.587  -8.076  1.00 67.15           C  
ATOM   4018  HB2 CYS A 242      -2.721 -19.354  -8.554  1.00 67.15           H  
ATOM   4019  HB3 CYS A 242      -1.090 -19.962  -8.842  1.00 67.15           H  
ATOM   4020  O   CYS A 242       0.309 -21.398  -7.063  1.00 67.15           O  
ATOM   4021  SG  CYS A 242      -1.054 -18.074  -7.371  1.00 67.15           S  
ATOM   4022  HG  CYS A 242      -0.150 -17.892  -8.338  1.00 67.15           H  
ATOM   4023  N   GLY A 243      -0.695 -21.433  -5.053  1.00 67.25           N  
ATOM   4024  H   GLY A 243      -1.528 -21.229  -4.519  1.00 67.25           H  
ATOM   4025  CA  GLY A 243       0.428 -22.002  -4.307  1.00 67.25           C  
ATOM   4026  HA2 GLY A 243       0.149 -22.103  -3.258  1.00 67.25           H  
ATOM   4027  HA3 GLY A 243       0.643 -22.997  -4.697  1.00 67.25           H  
ATOM   4028  C   GLY A 243       1.692 -21.144  -4.383  1.00 67.25           C  
ATOM   4029  O   GLY A 243       1.642 -19.918  -4.286  1.00 67.25           O  
ATOM   4030  N   ALA A 244       2.843 -21.781  -4.596  1.00 65.40           N  
ATOM   4031  H   ALA A 244       2.837 -22.790  -4.639  1.00 65.40           H  
ATOM   4032  CA  ALA A 244       4.140 -21.110  -4.733  1.00 65.40           C  
ATOM   4033  HA  ALA A 244       4.142 -20.228  -4.093  1.00 65.40           H  
ATOM   4034  C   ALA A 244       4.454 -20.615  -6.167  1.00 65.40           C  
ATOM   4035  CB  ALA A 244       5.220 -22.046  -4.182  1.00 65.40           C  
ATOM   4036  HB1 ALA A 244       6.186 -21.541  -4.198  1.00 65.40           H  
ATOM   4037  HB2 ALA A 244       4.990 -22.319  -3.152  1.00 65.40           H  
ATOM   4038  HB3 ALA A 244       5.285 -22.947  -4.791  1.00 65.40           H  
ATOM   4039  O   ALA A 244       5.499 -20.012  -6.390  1.00 65.40           O  
ATOM   4040  N   ASN A 245       3.555 -20.800  -7.143  1.00 63.53           N  
ATOM   4041  H   ASN A 245       2.679 -21.248  -6.915  1.00 63.53           H  
ATOM   4042  CA  ASN A 245       3.827 -20.495  -8.555  1.00 63.53           C  
ATOM   4043  HA  ASN A 245       4.710 -21.061  -8.851  1.00 63.53           H  
ATOM   4044  C   ASN A 245       4.132 -19.005  -8.819  1.00 63.53           C  
ATOM   4045  CB  ASN A 245       2.637 -20.974  -9.406  1.00 63.53           C  
ATOM   4046  HB2 ASN A 245       2.782 -20.660 -10.440  1.00 63.53           H  
ATOM   4047  HB3 ASN A 245       1.720 -20.512  -9.042  1.00 63.53           H  
ATOM   4048  O   ASN A 245       3.452 -18.118  -8.301  1.00 63.53           O  
ATOM   4049  CG  ASN A 245       2.502 -22.487  -9.418  1.00 63.53           C  
ATOM   4050  ND2 ASN A 245       1.309 -23.016  -9.316  1.00 63.53           N  
ATOM   4051 HD21 ASN A 245       0.549 -22.448  -8.970  1.00 63.53           H  
ATOM   4052 HD22 ASN A 245       1.278 -24.026  -9.315  1.00 63.53           H  
ATOM   4053  OD1 ASN A 245       3.472 -23.208  -9.527  1.00 63.53           O  
ATOM   4054  N   SER A 246       5.101 -18.709  -9.690  1.00 63.71           N  
ATOM   4055  H   SER A 246       5.661 -19.452 -10.083  1.00 63.71           H  
ATOM   4056  CA  SER A 246       5.421 -17.331 -10.120  1.00 63.71           C  
ATOM   4057  HA  SER A 246       5.571 -16.706  -9.240  1.00 63.71           H  
ATOM   4058  C   SER A 246       4.312 -16.681 -10.959  1.00 63.71           C  
ATOM   4059  CB  SER A 246       6.727 -17.329 -10.918  1.00 63.71           C  
ATOM   4060  HB2 SER A 246       6.918 -16.329 -11.308  1.00 63.71           H  
ATOM   4061  HB3 SER A 246       7.549 -17.604 -10.257  1.00 63.71           H  
ATOM   4062  O   SER A 246       4.220 -15.458 -11.044  1.00 63.71           O  
ATOM   4063  OG  SER A 246       6.647 -18.261 -11.987  1.00 63.71           O  
ATOM   4064  HG  SER A 246       7.511 -18.279 -12.406  1.00 63.71           H  
ATOM   4065  N   ARG A 247       3.422 -17.485 -11.557  1.00 66.37           N  
ATOM   4066  H   ARG A 247       3.554 -18.479 -11.439  1.00 66.37           H  
ATOM   4067  CA  ARG A 247       2.218 -16.993 -12.238  1.00 66.37           C  
ATOM   4068  HA  ARG A 247       2.474 -16.064 -12.747  1.00 66.37           H  
ATOM   4069  C   ARG A 247       1.114 -16.658 -11.232  1.00 66.37           C  
ATOM   4070  CB  ARG A 247       1.728 -17.992 -13.296  1.00 66.37           C  
ATOM   4071  HB2 ARG A 247       0.745 -17.668 -13.637  1.00 66.37           H  
ATOM   4072  HB3 ARG A 247       1.624 -18.980 -12.846  1.00 66.37           H  
ATOM   4073  O   ARG A 247       0.650 -17.512 -10.475  1.00 66.37           O  
ATOM   4074  CG  ARG A 247       2.663 -18.068 -14.514  1.00 66.37           C  
ATOM   4075  HG2 ARG A 247       2.782 -17.072 -14.939  1.00 66.37           H  
ATOM   4076  HG3 ARG A 247       3.638 -18.450 -14.213  1.00 66.37           H  
ATOM   4077  CD  ARG A 247       2.051 -18.999 -15.568  1.00 66.37           C  
ATOM   4078  HD2 ARG A 247       1.044 -18.652 -15.800  1.00 66.37           H  
ATOM   4079  HD3 ARG A 247       1.983 -19.999 -15.137  1.00 66.37           H  
ATOM   4080  NE  ARG A 247       2.838 -19.043 -16.817  1.00 66.37           N  
ATOM   4081  HE  ARG A 247       3.537 -18.327 -16.952  1.00 66.37           H  
ATOM   4082  NH1 ARG A 247       1.884 -20.943 -17.693  1.00 66.37           N  
ATOM   4083 HH11 ARG A 247       1.349 -21.065 -16.845  1.00 66.37           H  
ATOM   4084 HH12 ARG A 247       1.854 -21.652 -18.412  1.00 66.37           H  
ATOM   4085  NH2 ARG A 247       3.412 -19.852 -18.873  1.00 66.37           N  
ATOM   4086 HH21 ARG A 247       3.823 -18.966 -19.133  1.00 66.37           H  
ATOM   4087 HH22 ARG A 247       3.327 -20.560 -19.588  1.00 66.37           H  
ATOM   4088  CZ  ARG A 247       2.713 -19.941 -17.781  1.00 66.37           C  
ATOM   4089  N   ILE A 248       0.645 -15.417 -11.290  1.00 76.93           N  
ATOM   4090  H   ILE A 248       1.115 -14.768 -11.904  1.00 76.93           H  
ATOM   4091  CA  ILE A 248      -0.528 -14.932 -10.559  1.00 76.93           C  
ATOM   4092  HA  ILE A 248      -0.564 -15.445  -9.598  1.00 76.93           H  
ATOM   4093  C   ILE A 248      -1.827 -15.270 -11.301  1.00 76.93           C  
ATOM   4094  CB  ILE A 248      -0.403 -13.420 -10.276  1.00 76.93           C  
ATOM   4095  HB  ILE A 248      -1.323 -13.089  -9.794  1.00 76.93           H  
ATOM   4096  O   ILE A 248      -1.885 -15.248 -12.529  1.00 76.93           O  
ATOM   4097  CG1 ILE A 248      -0.233 -12.596 -11.574  1.00 76.93           C  
ATOM   4098 HG12 ILE A 248      -1.079 -12.786 -12.235  1.00 76.93           H  
ATOM   4099 HG13 ILE A 248       0.681 -12.888 -12.092  1.00 76.93           H  
ATOM   4100  CG2 ILE A 248       0.746 -13.205  -9.278  1.00 76.93           C  
ATOM   4101 HG21 ILE A 248       0.612 -13.832  -8.396  1.00 76.93           H  
ATOM   4102 HG22 ILE A 248       1.699 -13.449  -9.746  1.00 76.93           H  
ATOM   4103 HG23 ILE A 248       0.786 -12.165  -8.954  1.00 76.93           H  
ATOM   4104  CD1 ILE A 248      -0.176 -11.091 -11.331  1.00 76.93           C  
ATOM   4105 HD11 ILE A 248       0.757 -10.831 -10.831  1.00 76.93           H  
ATOM   4106 HD12 ILE A 248      -0.211 -10.568 -12.287  1.00 76.93           H  
ATOM   4107 HD13 ILE A 248      -1.020 -10.791 -10.709  1.00 76.93           H  
ATOM   4108  N   CYS A 249      -2.891 -15.557 -10.549  1.00 78.26           N  
ATOM   4109  H   CYS A 249      -2.784 -15.557  -9.545  1.00 78.26           H  
ATOM   4110  CA  CYS A 249      -4.245 -15.681 -11.089  1.00 78.26           C  
ATOM   4111  HA  CYS A 249      -4.180 -15.844 -12.165  1.00 78.26           H  
ATOM   4112  C   CYS A 249      -5.051 -14.383 -10.883  1.00 78.26           C  
ATOM   4113  CB  CYS A 249      -4.918 -16.921 -10.477  1.00 78.26           C  
ATOM   4114  HB2 CYS A 249      -4.237 -17.771 -10.516  1.00 78.26           H  
ATOM   4115  HB3 CYS A 249      -5.802 -17.175 -11.062  1.00 78.26           H  
ATOM   4116  O   CYS A 249      -4.609 -13.469 -10.185  1.00 78.26           O  
ATOM   4117  SG  CYS A 249      -5.430 -16.612  -8.762  1.00 78.26           S  
ATOM   4118  HG  CYS A 249      -4.259 -16.810  -8.150  1.00 78.26           H  
ATOM   4119  N   GLY A 250      -6.271 -14.320 -11.430  1.00 79.75           N  
ATOM   4120  H   GLY A 250      -6.580 -15.086 -12.010  1.00 79.75           H  
ATOM   4121  CA  GLY A 250      -7.168 -13.168 -11.256  1.00 79.75           C  
ATOM   4122  HA2 GLY A 250      -6.732 -12.294 -11.740  1.00 79.75           H  
ATOM   4123  HA3 GLY A 250      -8.120 -13.386 -11.740  1.00 79.75           H  
ATOM   4124  C   GLY A 250      -7.453 -12.808  -9.791  1.00 79.75           C  
ATOM   4125  O   GLY A 250      -7.483 -11.629  -9.456  1.00 79.75           O  
ATOM   4126  N   LEU A 251      -7.584 -13.802  -8.902  1.00 81.39           N  
ATOM   4127  H   LEU A 251      -7.495 -14.757  -9.220  1.00 81.39           H  
ATOM   4128  CA  LEU A 251      -7.771 -13.563  -7.463  1.00 81.39           C  
ATOM   4129  HA  LEU A 251      -8.562 -12.826  -7.327  1.00 81.39           H  
ATOM   4130  C   LEU A 251      -6.512 -12.964  -6.810  1.00 81.39           C  
ATOM   4131  CB  LEU A 251      -8.182 -14.873  -6.758  1.00 81.39           C  
ATOM   4132  HB2 LEU A 251      -7.414 -15.625  -6.944  1.00 81.39           H  
ATOM   4133  HB3 LEU A 251      -8.202 -14.695  -5.683  1.00 81.39           H  
ATOM   4134  O   LEU A 251      -6.628 -12.122  -5.924  1.00 81.39           O  
ATOM   4135  CG  LEU A 251      -9.554 -15.439  -7.174  1.00 81.39           C  
ATOM   4136  HG  LEU A 251      -9.608 -15.503  -8.261  1.00 81.39           H  
ATOM   4137  CD1 LEU A 251      -9.726 -16.848  -6.606  1.00 81.39           C  
ATOM   4138 HD11 LEU A 251     -10.699 -17.248  -6.892  1.00 81.39           H  
ATOM   4139 HD12 LEU A 251      -8.945 -17.503  -6.993  1.00 81.39           H  
ATOM   4140 HD13 LEU A 251      -9.662 -16.811  -5.519  1.00 81.39           H  
ATOM   4141  CD2 LEU A 251     -10.710 -14.575  -6.669  1.00 81.39           C  
ATOM   4142 HD21 LEU A 251     -10.688 -14.511  -5.581  1.00 81.39           H  
ATOM   4143 HD22 LEU A 251     -10.648 -13.568  -7.081  1.00 81.39           H  
ATOM   4144 HD23 LEU A 251     -11.662 -15.014  -6.970  1.00 81.39           H  
ATOM   4145  N   CYS A 252      -5.311 -13.332  -7.271  1.00 85.58           N  
ATOM   4146  H   CYS A 252      -5.266 -14.010  -8.019  1.00 85.58           H  
ATOM   4147  CA  CYS A 252      -4.057 -12.737  -6.795  1.00 85.58           C  
ATOM   4148  HA  CYS A 252      -4.065 -12.728  -5.705  1.00 85.58           H  
ATOM   4149  C   CYS A 252      -3.887 -11.281  -7.258  1.00 85.58           C  
ATOM   4150  CB  CYS A 252      -2.861 -13.578  -7.255  1.00 85.58           C  
ATOM   4151  HB2 CYS A 252      -1.941 -13.075  -6.956  1.00 85.58           H  
ATOM   4152  HB3 CYS A 252      -2.878 -13.670  -8.341  1.00 85.58           H  
ATOM   4153  O   CYS A 252      -3.363 -10.470  -6.499  1.00 85.58           O  
ATOM   4154  SG  CYS A 252      -2.922 -15.216  -6.486  1.00 85.58           S  
ATOM   4155  HG  CYS A 252      -1.778 -15.716  -6.960  1.00 85.58           H  
ATOM   4156  N   LEU A 253      -4.342 -10.932  -8.469  1.00 87.28           N  
ATOM   4157  H   LEU A 253      -4.738 -11.650  -9.059  1.00 87.28           H  
ATOM   4158  CA  LEU A 253      -4.381  -9.536  -8.935  1.00 87.28           C  
ATOM   4159  HA  LEU A 253      -3.378  -9.114  -8.886  1.00 87.28           H  
ATOM   4160  C   LEU A 253      -5.267  -8.676  -8.020  1.00 87.28           C  
ATOM   4161  CB  LEU A 253      -4.897  -9.470 -10.388  1.00 87.28           C  
ATOM   4162  HB2 LEU A 253      -5.808 -10.064 -10.463  1.00 87.28           H  
ATOM   4163  HB3 LEU A 253      -5.171  -8.440 -10.613  1.00 87.28           H  
ATOM   4164  O   LEU A 253      -4.863  -7.588  -7.606  1.00 87.28           O  
ATOM   4165  CG  LEU A 253      -3.903  -9.945 -11.463  1.00 87.28           C  
ATOM   4166  HG  LEU A 253      -3.465 -10.900 -11.173  1.00 87.28           H  
ATOM   4167  CD1 LEU A 253      -4.619 -10.116 -12.803  1.00 87.28           C  
ATOM   4168 HD11 LEU A 253      -5.410 -10.860 -12.716  1.00 87.28           H  
ATOM   4169 HD12 LEU A 253      -3.911 -10.453 -13.561  1.00 87.28           H  
ATOM   4170 HD13 LEU A 253      -5.052  -9.169 -13.127  1.00 87.28           H  
ATOM   4171  CD2 LEU A 253      -2.800  -8.913 -11.690  1.00 87.28           C  
ATOM   4172 HD21 LEU A 253      -2.209  -8.780 -10.785  1.00 87.28           H  
ATOM   4173 HD22 LEU A 253      -3.242  -7.963 -11.991  1.00 87.28           H  
ATOM   4174 HD23 LEU A 253      -2.141  -9.247 -12.492  1.00 87.28           H  
ATOM   4175  N   ASP A 254      -6.452  -9.177  -7.664  1.00 87.74           N  
ATOM   4176  H   ASP A 254      -6.753 -10.053  -8.066  1.00 87.74           H  
ATOM   4177  CA  ASP A 254      -7.364  -8.464  -6.765  1.00 87.74           C  
ATOM   4178  HA  ASP A 254      -7.469  -7.439  -7.121  1.00 87.74           H  
ATOM   4179  C   ASP A 254      -6.803  -8.388  -5.332  1.00 87.74           C  
ATOM   4180  CB  ASP A 254      -8.757  -9.107  -6.802  1.00 87.74           C  
ATOM   4181  HB2 ASP A 254      -8.687 -10.127  -6.425  1.00 87.74           H  
ATOM   4182  HB3 ASP A 254      -9.417  -8.547  -6.140  1.00 87.74           H  
ATOM   4183  O   ASP A 254      -6.872  -7.328  -4.710  1.00 87.74           O  
ATOM   4184  CG  ASP A 254      -9.384  -9.126  -8.203  1.00 87.74           C  
ATOM   4185  OD1 ASP A 254      -9.198  -8.176  -8.998  1.00 87.74           O  
ATOM   4186  OD2 ASP A 254     -10.070 -10.124  -8.515  1.00 87.74           O  
ATOM   4187  N   LEU A 255      -6.161  -9.461  -4.844  1.00 88.68           N  
ATOM   4188  H   LEU A 255      -6.183 -10.313  -5.385  1.00 88.68           H  
ATOM   4189  CA  LEU A 255      -5.452  -9.477  -3.558  1.00 88.68           C  
ATOM   4190  HA  LEU A 255      -6.167  -9.212  -2.779  1.00 88.68           H  
ATOM   4191  C   LEU A 255      -4.329  -8.432  -3.507  1.00 88.68           C  
ATOM   4192  CB  LEU A 255      -4.925 -10.899  -3.274  1.00 88.68           C  
ATOM   4193  HB2 LEU A 255      -4.275 -11.191  -4.100  1.00 88.68           H  
ATOM   4194  HB3 LEU A 255      -5.773 -11.583  -3.247  1.00 88.68           H  
ATOM   4195  O   LEU A 255      -4.216  -7.736  -2.505  1.00 88.68           O  
ATOM   4196  CG  LEU A 255      -4.123 -11.051  -1.964  1.00 88.68           C  
ATOM   4197  HG  LEU A 255      -3.287 -10.351  -1.968  1.00 88.68           H  
ATOM   4198  CD1 LEU A 255      -4.974 -10.803  -0.718  1.00 88.68           C  
ATOM   4199 HD11 LEU A 255      -5.388  -9.794  -0.738  1.00 88.68           H  
ATOM   4200 HD12 LEU A 255      -5.786 -11.528  -0.669  1.00 88.68           H  
ATOM   4201 HD13 LEU A 255      -4.355 -10.901   0.174  1.00 88.68           H  
ATOM   4202  CD2 LEU A 255      -3.545 -12.463  -1.862  1.00 88.68           C  
ATOM   4203 HD21 LEU A 255      -4.352 -13.193  -1.804  1.00 88.68           H  
ATOM   4204 HD22 LEU A 255      -2.931 -12.541  -0.965  1.00 88.68           H  
ATOM   4205 HD23 LEU A 255      -2.921 -12.672  -2.731  1.00 88.68           H  
ATOM   4206  N   MET A 256      -3.528  -8.258  -4.565  1.00 89.53           N  
ATOM   4207  H   MET A 256      -3.635  -8.866  -5.364  1.00 89.53           H  
ATOM   4208  CA  MET A 256      -2.481  -7.221  -4.577  1.00 89.53           C  
ATOM   4209  HA  MET A 256      -1.876  -7.335  -3.678  1.00 89.53           H  
ATOM   4210  C   MET A 256      -3.059  -5.803  -4.521  1.00 89.53           C  
ATOM   4211  CB  MET A 256      -1.556  -7.371  -5.793  1.00 89.53           C  
ATOM   4212  HB2 MET A 256      -2.144  -7.476  -6.705  1.00 89.53           H  
ATOM   4213  HB3 MET A 256      -0.932  -6.482  -5.876  1.00 89.53           H  
ATOM   4214  O   MET A 256      -2.537  -4.972  -3.781  1.00 89.53           O  
ATOM   4215  CG  MET A 256      -0.640  -8.579  -5.607  1.00 89.53           C  
ATOM   4216  HG2 MET A 256      -0.160  -8.503  -4.631  1.00 89.53           H  
ATOM   4217  HG3 MET A 256      -1.255  -9.478  -5.622  1.00 89.53           H  
ATOM   4218  SD  MET A 256       0.664  -8.763  -6.841  1.00 89.53           S  
ATOM   4219  CE  MET A 256      -0.307  -9.456  -8.198  1.00 89.53           C  
ATOM   4220  HE1 MET A 256      -0.696 -10.432  -7.910  1.00 89.53           H  
ATOM   4221  HE2 MET A 256      -1.138  -8.791  -8.434  1.00 89.53           H  
ATOM   4222  HE3 MET A 256       0.335  -9.558  -9.073  1.00 89.53           H  
ATOM   4223  N   GLY A 257      -4.155  -5.524  -5.236  1.00 90.07           N  
ATOM   4224  H   GLY A 257      -4.555  -6.255  -5.806  1.00 90.07           H  
ATOM   4225  CA  GLY A 257      -4.849  -4.230  -5.137  1.00 90.07           C  
ATOM   4226  HA2 GLY A 257      -5.663  -4.206  -5.861  1.00 90.07           H  
ATOM   4227  HA3 GLY A 257      -4.152  -3.424  -5.366  1.00 90.07           H  
ATOM   4228  C   GLY A 257      -5.442  -3.973  -3.743  1.00 90.07           C  
ATOM   4229  O   GLY A 257      -5.374  -2.856  -3.222  1.00 90.07           O  
ATOM   4230  N   PHE A 258      -5.968  -5.020  -3.103  1.00 91.67           N  
ATOM   4231  H   PHE A 258      -6.037  -5.903  -3.587  1.00 91.67           H  
ATOM   4232  CA  PHE A 258      -6.457  -4.955  -1.727  1.00 91.67           C  
ATOM   4233  HA  PHE A 258      -7.127  -4.100  -1.634  1.00 91.67           H  
ATOM   4234  C   PHE A 258      -5.324  -4.736  -0.712  1.00 91.67           C  
ATOM   4235  CB  PHE A 258      -7.271  -6.216  -1.421  1.00 91.67           C  
ATOM   4236  HB2 PHE A 258      -6.704  -7.098  -1.719  1.00 91.67           H  
ATOM   4237  HB3 PHE A 258      -8.188  -6.196  -2.011  1.00 91.67           H  
ATOM   4238  O   PHE A 258      -5.416  -3.819   0.101  1.00 91.67           O  
ATOM   4239  CG  PHE A 258      -7.625  -6.333   0.044  1.00 91.67           C  
ATOM   4240  CD1 PHE A 258      -6.883  -7.196   0.870  1.00 91.67           C  
ATOM   4241  HD1 PHE A 258      -6.102  -7.812   0.451  1.00 91.67           H  
ATOM   4242  CD2 PHE A 258      -8.630  -5.520   0.600  1.00 91.67           C  
ATOM   4243  HD2 PHE A 258      -9.199  -4.851  -0.029  1.00 91.67           H  
ATOM   4244  CE1 PHE A 258      -7.140  -7.242   2.248  1.00 91.67           C  
ATOM   4245  HE1 PHE A 258      -6.554  -7.898   2.874  1.00 91.67           H  
ATOM   4246  CE2 PHE A 258      -8.893  -5.573   1.981  1.00 91.67           C  
ATOM   4247  HE2 PHE A 258      -9.678  -4.966   2.406  1.00 91.67           H  
ATOM   4248  CZ  PHE A 258      -8.145  -6.432   2.805  1.00 91.67           C  
ATOM   4249  HZ  PHE A 258      -8.347  -6.470   3.866  1.00 91.67           H  
ATOM   4250  N   LEU A 259      -4.227  -5.499  -0.783  1.00 92.49           N  
ATOM   4251  H   LEU A 259      -4.208  -6.242  -1.467  1.00 92.49           H  
ATOM   4252  CA  LEU A 259      -3.072  -5.338   0.109  1.00 92.49           C  
ATOM   4253  HA  LEU A 259      -3.421  -5.380   1.141  1.00 92.49           H  
ATOM   4254  C   LEU A 259      -2.403  -3.967  -0.057  1.00 92.49           C  
ATOM   4255  CB  LEU A 259      -2.054  -6.469  -0.124  1.00 92.49           C  
ATOM   4256  HB2 LEU A 259      -1.810  -6.503  -1.186  1.00 92.49           H  
ATOM   4257  HB3 LEU A 259      -1.139  -6.221   0.415  1.00 92.49           H  
ATOM   4258  O   LEU A 259      -2.014  -3.364   0.942  1.00 92.49           O  
ATOM   4259  CG  LEU A 259      -2.509  -7.869   0.333  1.00 92.49           C  
ATOM   4260  HG  LEU A 259      -3.419  -8.156  -0.194  1.00 92.49           H  
ATOM   4261  CD1 LEU A 259      -1.413  -8.879  -0.002  1.00 92.49           C  
ATOM   4262 HD11 LEU A 259      -0.503  -8.647   0.550  1.00 92.49           H  
ATOM   4263 HD12 LEU A 259      -1.744  -9.885   0.257  1.00 92.49           H  
ATOM   4264 HD13 LEU A 259      -1.201  -8.839  -1.070  1.00 92.49           H  
ATOM   4265  CD2 LEU A 259      -2.793  -7.948   1.833  1.00 92.49           C  
ATOM   4266 HD21 LEU A 259      -3.018  -8.979   2.104  1.00 92.49           H  
ATOM   4267 HD22 LEU A 259      -1.926  -7.601   2.396  1.00 92.49           H  
ATOM   4268 HD23 LEU A 259      -3.661  -7.338   2.084  1.00 92.49           H  
ATOM   4269  N   ALA A 260      -2.339  -3.435  -1.284  1.00 94.08           N  
ATOM   4270  H   ALA A 260      -2.622  -3.998  -2.073  1.00 94.08           H  
ATOM   4271  CA  ALA A 260      -1.902  -2.063  -1.538  1.00 94.08           C  
ATOM   4272  HA  ALA A 260      -0.881  -1.941  -1.174  1.00 94.08           H  
ATOM   4273  C   ALA A 260      -2.758  -1.049  -0.776  1.00 94.08           C  
ATOM   4274  CB  ALA A 260      -1.933  -1.792  -3.048  1.00 94.08           C  
ATOM   4275  HB1 ALA A 260      -1.321  -2.522  -3.579  1.00 94.08           H  
ATOM   4276  HB2 ALA A 260      -2.954  -1.855  -3.425  1.00 94.08           H  
ATOM   4277  HB3 ALA A 260      -1.548  -0.792  -3.246  1.00 94.08           H  
ATOM   4278  O   ALA A 260      -2.216  -0.202  -0.066  1.00 94.08           O  
ATOM   4279  N   SER A 261      -4.083  -1.181  -0.869  1.00 93.18           N  
ATOM   4280  H   SER A 261      -4.447  -1.919  -1.454  1.00 93.18           H  
ATOM   4281  CA  SER A 261      -5.032  -0.312  -0.168  1.00 93.18           C  
ATOM   4282  HA  SER A 261      -4.818   0.724  -0.431  1.00 93.18           H  
ATOM   4283  C   SER A 261      -4.906  -0.442   1.354  1.00 93.18           C  
ATOM   4284  CB  SER A 261      -6.469  -0.633  -0.599  1.00 93.18           C  
ATOM   4285  HB2 SER A 261      -6.752  -1.625  -0.249  1.00 93.18           H  
ATOM   4286  HB3 SER A 261      -7.143   0.097  -0.151  1.00 93.18           H  
ATOM   4287  O   SER A 261      -4.811   0.559   2.061  1.00 93.18           O  
ATOM   4288  OG  SER A 261      -6.600  -0.583  -2.010  1.00 93.18           O  
ATOM   4289  HG  SER A 261      -6.230  -1.383  -2.391  1.00 93.18           H  
ATOM   4290  N   LEU A 262      -4.835  -1.671   1.874  1.00 93.32           N  
ATOM   4291  H   LEU A 262      -4.913  -2.457   1.245  1.00 93.32           H  
ATOM   4292  CA  LEU A 262      -4.756  -1.947   3.309  1.00 93.32           C  
ATOM   4293  HA  LEU A 262      -5.589  -1.437   3.793  1.00 93.32           H  
ATOM   4294  C   LEU A 262      -3.463  -1.403   3.934  1.00 93.32           C  
ATOM   4295  CB  LEU A 262      -4.911  -3.466   3.522  1.00 93.32           C  
ATOM   4296  HB2 LEU A 262      -5.852  -3.791   3.076  1.00 93.32           H  
ATOM   4297  HB3 LEU A 262      -4.102  -3.973   2.996  1.00 93.32           H  
ATOM   4298  O   LEU A 262      -3.519  -0.682   4.927  1.00 93.32           O  
ATOM   4299  CG  LEU A 262      -4.884  -3.904   4.998  1.00 93.32           C  
ATOM   4300  HG  LEU A 262      -3.951  -3.571   5.454  1.00 93.32           H  
ATOM   4301  CD1 LEU A 262      -6.057  -3.340   5.803  1.00 93.32           C  
ATOM   4302 HD11 LEU A 262      -7.000  -3.625   5.337  1.00 93.32           H  
ATOM   4303 HD12 LEU A 262      -5.983  -2.253   5.857  1.00 93.32           H  
ATOM   4304 HD13 LEU A 262      -6.022  -3.733   6.819  1.00 93.32           H  
ATOM   4305  CD2 LEU A 262      -4.933  -5.429   5.086  1.00 93.32           C  
ATOM   4306 HD21 LEU A 262      -4.085  -5.857   4.553  1.00 93.32           H  
ATOM   4307 HD22 LEU A 262      -4.886  -5.741   6.130  1.00 93.32           H  
ATOM   4308 HD23 LEU A 262      -5.859  -5.796   4.644  1.00 93.32           H  
ATOM   4309  N   ILE A 263      -2.300  -1.704   3.350  1.00 95.37           N  
ATOM   4310  H   ILE A 263      -2.306  -2.272   2.515  1.00 95.37           H  
ATOM   4311  CA  ILE A 263      -1.007  -1.265   3.897  1.00 95.37           C  
ATOM   4312  HA  ILE A 263      -1.001  -1.466   4.968  1.00 95.37           H  
ATOM   4313  C   ILE A 263      -0.836   0.255   3.730  1.00 95.37           C  
ATOM   4314  CB  ILE A 263       0.153  -2.063   3.262  1.00 95.37           C  
ATOM   4315  HB  ILE A 263       0.096  -1.901   2.185  1.00 95.37           H  
ATOM   4316  O   ILE A 263      -0.384   0.914   4.664  1.00 95.37           O  
ATOM   4317  CG1 ILE A 263       0.045  -3.586   3.513  1.00 95.37           C  
ATOM   4318 HG12 ILE A 263       0.296  -3.802   4.551  1.00 95.37           H  
ATOM   4319 HG13 ILE A 263      -0.979  -3.920   3.345  1.00 95.37           H  
ATOM   4320  CG2 ILE A 263       1.507  -1.547   3.792  1.00 95.37           C  
ATOM   4321 HG21 ILE A 263       1.530  -1.604   4.880  1.00 95.37           H  
ATOM   4322 HG22 ILE A 263       1.669  -0.512   3.491  1.00 95.37           H  
ATOM   4323 HG23 ILE A 263       2.333  -2.136   3.394  1.00 95.37           H  
ATOM   4324  CD1 ILE A 263       0.950  -4.427   2.598  1.00 95.37           C  
ATOM   4325 HD11 ILE A 263       0.757  -4.179   1.554  1.00 95.37           H  
ATOM   4326 HD12 ILE A 263       2.002  -4.254   2.826  1.00 95.37           H  
ATOM   4327 HD13 ILE A 263       0.733  -5.484   2.752  1.00 95.37           H  
ATOM   4328  N   SER A 264      -1.255   0.833   2.594  1.00 95.39           N  
ATOM   4329  H   SER A 264      -1.631   0.256   1.856  1.00 95.39           H  
ATOM   4330  CA  SER A 264      -1.225   2.294   2.399  1.00 95.39           C  
ATOM   4331  HA  SER A 264      -0.216   2.653   2.602  1.00 95.39           H  
ATOM   4332  C   SER A 264      -2.169   3.017   3.362  1.00 95.39           C  
ATOM   4333  CB  SER A 264      -1.575   2.692   0.962  1.00 95.39           C  
ATOM   4334  HB2 SER A 264      -2.613   2.435   0.748  1.00 95.39           H  
ATOM   4335  HB3 SER A 264      -1.448   3.769   0.854  1.00 95.39           H  
ATOM   4336  O   SER A 264      -1.814   4.074   3.872  1.00 95.39           O  
ATOM   4337  OG  SER A 264      -0.730   2.030   0.044  1.00 95.39           O  
ATOM   4338  HG  SER A 264      -1.138   1.175  -0.112  1.00 95.39           H  
ATOM   4339  N   THR A 265      -3.328   2.426   3.677  1.00 93.19           N  
ATOM   4340  H   THR A 265      -3.587   1.578   3.194  1.00 93.19           H  
ATOM   4341  CA  THR A 265      -4.231   2.930   4.724  1.00 93.19           C  
ATOM   4342  HA  THR A 265      -4.494   3.963   4.495  1.00 93.19           H  
ATOM   4343  C   THR A 265      -3.537   2.936   6.082  1.00 93.19           C  
ATOM   4344  CB  THR A 265      -5.533   2.117   4.798  1.00 93.19           C  
ATOM   4345  HB  THR A 265      -5.304   1.060   4.933  1.00 93.19           H  
ATOM   4346  O   THR A 265      -3.491   3.978   6.719  1.00 93.19           O  
ATOM   4347  CG2 THR A 265      -6.453   2.555   5.937  1.00 93.19           C  
ATOM   4348 HG21 THR A 265      -7.456   2.154   5.788  1.00 93.19           H  
ATOM   4349 HG22 THR A 265      -6.499   3.642   5.995  1.00 93.19           H  
ATOM   4350 HG23 THR A 265      -6.073   2.181   6.888  1.00 93.19           H  
ATOM   4351  OG1 THR A 265      -6.253   2.265   3.597  1.00 93.19           O  
ATOM   4352  HG1 THR A 265      -5.806   1.736   2.931  1.00 93.19           H  
ATOM   4353  N   VAL A 266      -2.932   1.824   6.519  1.00 93.57           N  
ATOM   4354  H   VAL A 266      -2.979   0.987   5.956  1.00 93.57           H  
ATOM   4355  CA  VAL A 266      -2.246   1.777   7.827  1.00 93.57           C  
ATOM   4356  HA  VAL A 266      -2.956   2.098   8.589  1.00 93.57           H  
ATOM   4357  C   VAL A 266      -1.079   2.776   7.890  1.00 93.57           C  
ATOM   4358  CB  VAL A 266      -1.806   0.340   8.179  1.00 93.57           C  
ATOM   4359  HB  VAL A 266      -1.178  -0.054   7.380  1.00 93.57           H  
ATOM   4360  O   VAL A 266      -0.925   3.459   8.900  1.00 93.57           O  
ATOM   4361  CG1 VAL A 266      -1.029   0.262   9.500  1.00 93.57           C  
ATOM   4362 HG11 VAL A 266      -0.111   0.846   9.436  1.00 93.57           H  
ATOM   4363 HG12 VAL A 266      -1.640   0.655  10.313  1.00 93.57           H  
ATOM   4364 HG13 VAL A 266      -0.763  -0.772   9.719  1.00 93.57           H  
ATOM   4365  CG2 VAL A 266      -3.029  -0.573   8.354  1.00 93.57           C  
ATOM   4366 HG21 VAL A 266      -3.602  -0.632   7.429  1.00 93.57           H  
ATOM   4367 HG22 VAL A 266      -3.676  -0.183   9.139  1.00 93.57           H  
ATOM   4368 HG23 VAL A 266      -2.707  -1.578   8.628  1.00 93.57           H  
ATOM   4369  N   LEU A 267      -0.299   2.938   6.814  1.00 94.74           N  
ATOM   4370  H   LEU A 267      -0.466   2.355   6.007  1.00 94.74           H  
ATOM   4371  CA  LEU A 267       0.748   3.968   6.733  1.00 94.74           C  
ATOM   4372  HA  LEU A 267       1.426   3.845   7.578  1.00 94.74           H  
ATOM   4373  C   LEU A 267       0.183   5.395   6.838  1.00 94.74           C  
ATOM   4374  CB  LEU A 267       1.530   3.808   5.417  1.00 94.74           C  
ATOM   4375  HB2 LEU A 267       0.814   3.693   4.604  1.00 94.74           H  
ATOM   4376  HB3 LEU A 267       2.094   4.721   5.226  1.00 94.74           H  
ATOM   4377  O   LEU A 267       0.745   6.219   7.558  1.00 94.74           O  
ATOM   4378  CG  LEU A 267       2.512   2.625   5.402  1.00 94.74           C  
ATOM   4379  HG  LEU A 267       2.020   1.724   5.769  1.00 94.74           H  
ATOM   4380  CD1 LEU A 267       2.973   2.384   3.965  1.00 94.74           C  
ATOM   4381 HD11 LEU A 267       2.119   2.074   3.362  1.00 94.74           H  
ATOM   4382 HD12 LEU A 267       3.386   3.303   3.550  1.00 94.74           H  
ATOM   4383 HD13 LEU A 267       3.734   1.605   3.937  1.00 94.74           H  
ATOM   4384  CD2 LEU A 267       3.756   2.893   6.253  1.00 94.74           C  
ATOM   4385 HD21 LEU A 267       4.362   1.987   6.303  1.00 94.74           H  
ATOM   4386 HD22 LEU A 267       4.351   3.692   5.810  1.00 94.74           H  
ATOM   4387 HD23 LEU A 267       3.475   3.180   7.266  1.00 94.74           H  
ATOM   4388  N   HIS A 268      -0.930   5.684   6.166  1.00 93.13           N  
ATOM   4389  H   HIS A 268      -1.338   4.982   5.566  1.00 93.13           H  
ATOM   4390  CA  HIS A 268      -1.569   6.999   6.209  1.00 93.13           C  
ATOM   4391  HA  HIS A 268      -0.806   7.760   6.050  1.00 93.13           H  
ATOM   4392  C   HIS A 268      -2.224   7.292   7.571  1.00 93.13           C  
ATOM   4393  CB  HIS A 268      -2.573   7.090   5.054  1.00 93.13           C  
ATOM   4394  HB2 HIS A 268      -3.368   6.359   5.202  1.00 93.13           H  
ATOM   4395  HB3 HIS A 268      -2.059   6.855   4.123  1.00 93.13           H  
ATOM   4396  O   HIS A 268      -2.056   8.381   8.116  1.00 93.13           O  
ATOM   4397  CG  HIS A 268      -3.180   8.460   4.915  1.00 93.13           C  
ATOM   4398  CD2 HIS A 268      -4.463   8.825   5.210  1.00 93.13           C  
ATOM   4399  HD2 HIS A 268      -5.234   8.167   5.582  1.00 93.13           H  
ATOM   4400  ND1 HIS A 268      -2.520   9.597   4.519  1.00 93.13           N  
ATOM   4401  HD1 HIS A 268      -1.541   9.649   4.276  1.00 93.13           H  
ATOM   4402  CE1 HIS A 268      -3.379  10.626   4.575  1.00 93.13           C  
ATOM   4403  HE1 HIS A 268      -3.138  11.650   4.332  1.00 93.13           H  
ATOM   4404  NE2 HIS A 268      -4.584  10.201   4.991  1.00 93.13           N  
ATOM   4405  N   GLU A 269      -2.920   6.320   8.172  1.00 89.35           N  
ATOM   4406  H   GLU A 269      -3.052   5.450   7.677  1.00 89.35           H  
ATOM   4407  CA  GLU A 269      -3.605   6.509   9.457  1.00 89.35           C  
ATOM   4408  HA  GLU A 269      -4.146   7.454   9.409  1.00 89.35           H  
ATOM   4409  C   GLU A 269      -2.636   6.625  10.648  1.00 89.35           C  
ATOM   4410  CB  GLU A 269      -4.628   5.385   9.735  1.00 89.35           C  
ATOM   4411  HB2 GLU A 269      -5.020   5.572  10.735  1.00 89.35           H  
ATOM   4412  HB3 GLU A 269      -4.112   4.425   9.752  1.00 89.35           H  
ATOM   4413  O   GLU A 269      -2.900   7.405  11.568  1.00 89.35           O  
ATOM   4414  CG  GLU A 269      -5.829   5.294   8.766  1.00 89.35           C  
ATOM   4415  HG2 GLU A 269      -5.497   4.871   7.817  1.00 89.35           H  
ATOM   4416  HG3 GLU A 269      -6.192   6.298   8.546  1.00 89.35           H  
ATOM   4417  CD  GLU A 269      -7.002   4.447   9.311  1.00 89.35           C  
ATOM   4418  OE1 GLU A 269      -8.056   4.350   8.648  1.00 89.35           O  
ATOM   4419  OE2 GLU A 269      -6.908   3.895  10.432  1.00 89.35           O  
ATOM   4420  N   VAL A 270      -1.537   5.854  10.635  1.00 89.09           N  
ATOM   4421  H   VAL A 270      -1.424   5.232   9.847  1.00 89.09           H  
ATOM   4422  CA  VAL A 270      -0.620   5.677  11.781  1.00 89.09           C  
ATOM   4423  HA  VAL A 270      -1.121   6.012  12.689  1.00 89.09           H  
ATOM   4424  C   VAL A 270       0.658   6.500  11.642  1.00 89.09           C  
ATOM   4425  CB  VAL A 270      -0.256   4.188  11.964  1.00 89.09           C  
ATOM   4426  HB  VAL A 270       0.293   3.846  11.087  1.00 89.09           H  
ATOM   4427  O   VAL A 270       1.084   7.128  12.609  1.00 89.09           O  
ATOM   4428  CG1 VAL A 270       0.633   3.942  13.190  1.00 89.09           C  
ATOM   4429 HG11 VAL A 270       0.154   4.336  14.086  1.00 89.09           H  
ATOM   4430 HG12 VAL A 270       0.800   2.871  13.312  1.00 89.09           H  
ATOM   4431 HG13 VAL A 270       1.602   4.425  13.060  1.00 89.09           H  
ATOM   4432  CG2 VAL A 270      -1.505   3.315  12.131  1.00 89.09           C  
ATOM   4433 HG21 VAL A 270      -1.997   3.543  13.076  1.00 89.09           H  
ATOM   4434 HG22 VAL A 270      -2.206   3.474  11.311  1.00 89.09           H  
ATOM   4435 HG23 VAL A 270      -1.208   2.267  12.103  1.00 89.09           H  
ATOM   4436  N   ALA A 271       1.272   6.502  10.456  1.00 89.63           N  
ATOM   4437  H   ALA A 271       0.845   6.008   9.685  1.00 89.63           H  
ATOM   4438  CA  ALA A 271       2.522   7.214  10.181  1.00 89.63           C  
ATOM   4439  HA  ALA A 271       2.992   7.467  11.132  1.00 89.63           H  
ATOM   4440  C   ALA A 271       2.307   8.558   9.456  1.00 89.63           C  
ATOM   4441  CB  ALA A 271       3.490   6.270   9.453  1.00 89.63           C  
ATOM   4442  HB1 ALA A 271       3.628   5.362  10.040  1.00 89.63           H  
ATOM   4443  HB2 ALA A 271       3.101   6.005   8.469  1.00 89.63           H  
ATOM   4444  HB3 ALA A 271       4.455   6.761   9.330  1.00 89.63           H  
ATOM   4445  O   ALA A 271       3.277   9.274   9.219  1.00 89.63           O  
ATOM   4446  N   PHE A 272       1.051   8.927   9.158  1.00 88.43           N  
ATOM   4447  H   PHE A 272       0.308   8.274   9.359  1.00 88.43           H  
ATOM   4448  CA  PHE A 272       0.659  10.219   8.570  1.00 88.43           C  
ATOM   4449  HA  PHE A 272      -0.414  10.172   8.386  1.00 88.43           H  
ATOM   4450  C   PHE A 272       1.276  10.503   7.189  1.00 88.43           C  
ATOM   4451  CB  PHE A 272       0.873  11.349   9.589  1.00 88.43           C  
ATOM   4452  HB2 PHE A 272       1.930  11.413   9.849  1.00 88.43           H  
ATOM   4453  HB3 PHE A 272       0.610  12.295   9.116  1.00 88.43           H  
ATOM   4454  O   PHE A 272       1.389  11.654   6.766  1.00 88.43           O  
ATOM   4455  CG  PHE A 272       0.062  11.212  10.861  1.00 88.43           C  
ATOM   4456  CD1 PHE A 272      -1.072  12.020  11.037  1.00 88.43           C  
ATOM   4457  HD1 PHE A 272      -1.369  12.709  10.260  1.00 88.43           H  
ATOM   4458  CD2 PHE A 272       0.458  10.335  11.890  1.00 88.43           C  
ATOM   4459  HD2 PHE A 272       1.337   9.719  11.773  1.00 88.43           H  
ATOM   4460  CE1 PHE A 272      -1.770  11.988  12.251  1.00 88.43           C  
ATOM   4461  HE1 PHE A 272      -2.573  12.695  12.399  1.00 88.43           H  
ATOM   4462  CE2 PHE A 272      -0.287  10.250  13.078  1.00 88.43           C  
ATOM   4463  HE2 PHE A 272       0.016   9.552  13.845  1.00 88.43           H  
ATOM   4464  CZ  PHE A 272      -1.395  11.091  13.268  1.00 88.43           C  
ATOM   4465  HZ  PHE A 272      -1.934  11.064  14.204  1.00 88.43           H  
ATOM   4466  N   LEU A 273       1.661   9.446   6.474  1.00 92.97           N  
ATOM   4467  H   LEU A 273       1.500   8.531   6.868  1.00 92.97           H  
ATOM   4468  CA  LEU A 273       2.274   9.526   5.150  1.00 92.97           C  
ATOM   4469  HA  LEU A 273       2.932  10.394   5.108  1.00 92.97           H  
ATOM   4470  C   LEU A 273       1.196   9.726   4.083  1.00 92.97           C  
ATOM   4471  CB  LEU A 273       3.115   8.258   4.917  1.00 92.97           C  
ATOM   4472  HB2 LEU A 273       2.447   7.397   4.899  1.00 92.97           H  
ATOM   4473  HB3 LEU A 273       3.593   8.326   3.940  1.00 92.97           H  
ATOM   4474  O   LEU A 273       0.184   9.026   4.094  1.00 92.97           O  
ATOM   4475  CG  LEU A 273       4.191   8.019   5.993  1.00 92.97           C  
ATOM   4476  HG  LEU A 273       3.702   7.831   6.949  1.00 92.97           H  
ATOM   4477  CD1 LEU A 273       4.994   6.770   5.639  1.00 92.97           C  
ATOM   4478 HD11 LEU A 273       4.310   5.927   5.540  1.00 92.97           H  
ATOM   4479 HD12 LEU A 273       5.714   6.554   6.429  1.00 92.97           H  
ATOM   4480 HD13 LEU A 273       5.513   6.915   4.692  1.00 92.97           H  
ATOM   4481  CD2 LEU A 273       5.154   9.194   6.162  1.00 92.97           C  
ATOM   4482 HD21 LEU A 273       5.652   9.398   5.214  1.00 92.97           H  
ATOM   4483 HD22 LEU A 273       5.882   8.961   6.938  1.00 92.97           H  
ATOM   4484 HD23 LEU A 273       4.608  10.080   6.487  1.00 92.97           H  
ATOM   4485  N   SER A 274       1.383  10.683   3.176  1.00 91.59           N  
ATOM   4486  H   SER A 274       2.261  11.182   3.178  1.00 91.59           H  
ATOM   4487  CA  SER A 274       0.378  11.052   2.167  1.00 91.59           C  
ATOM   4488  HA  SER A 274      -0.476  10.378   2.233  1.00 91.59           H  
ATOM   4489  C   SER A 274       0.906  10.928   0.740  1.00 91.59           C  
ATOM   4490  CB  SER A 274      -0.149  12.465   2.434  1.00 91.59           C  
ATOM   4491  HB2 SER A 274      -0.918  12.708   1.701  1.00 91.59           H  
ATOM   4492  HB3 SER A 274       0.663  13.187   2.350  1.00 91.59           H  
ATOM   4493  O   SER A 274       0.150  10.552  -0.153  1.00 91.59           O  
ATOM   4494  OG  SER A 274      -0.712  12.525   3.735  1.00 91.59           O  
ATOM   4495  HG  SER A 274       0.014  12.515   4.363  1.00 91.59           H  
ATOM   4496  N   ALA A 275       2.202  11.146   0.505  1.00 94.71           N  
ATOM   4497  H   ALA A 275       2.790  11.415   1.281  1.00 94.71           H  
ATOM   4498  CA  ALA A 275       2.841  10.972  -0.800  1.00 94.71           C  
ATOM   4499  HA  ALA A 275       2.135  11.298  -1.565  1.00 94.71           H  
ATOM   4500  C   ALA A 275       3.156   9.487  -1.100  1.00 94.71           C  
ATOM   4501  CB  ALA A 275       4.049  11.914  -0.875  1.00 94.71           C  
ATOM   4502  HB1 ALA A 275       3.736  12.934  -0.653  1.00 94.71           H  
ATOM   4503  HB2 ALA A 275       4.478  11.888  -1.877  1.00 94.71           H  
ATOM   4504  HB3 ALA A 275       4.799  11.606  -0.146  1.00 94.71           H  
ATOM   4505  O   ALA A 275       4.302   9.115  -1.361  1.00 94.71           O  
ATOM   4506  N   ILE A 276       2.134   8.627  -1.046  1.00 94.88           N  
ATOM   4507  H   ILE A 276       1.223   9.017  -0.851  1.00 94.88           H  
ATOM   4508  CA  ILE A 276       2.238   7.170  -1.221  1.00 94.88           C  
ATOM   4509  HA  ILE A 276       3.265   6.870  -1.011  1.00 94.88           H  
ATOM   4510  C   ILE A 276       1.913   6.774  -2.670  1.00 94.88           C  
ATOM   4511  CB  ILE A 276       1.323   6.418  -0.218  1.00 94.88           C  
ATOM   4512  HB  ILE A 276       0.284   6.613  -0.484  1.00 94.88           H  
ATOM   4513  O   ILE A 276       0.844   7.097  -3.178  1.00 94.88           O  
ATOM   4514  CG1 ILE A 276       1.536   6.898   1.241  1.00 94.88           C  
ATOM   4515 HG12 ILE A 276       2.589   6.804   1.505  1.00 94.88           H  
ATOM   4516 HG13 ILE A 276       1.269   7.952   1.312  1.00 94.88           H  
ATOM   4517  CG2 ILE A 276       1.576   4.901  -0.340  1.00 94.88           C  
ATOM   4518 HG21 ILE A 276       2.605   4.674  -0.059  1.00 94.88           H  
ATOM   4519 HG22 ILE A 276       1.391   4.555  -1.357  1.00 94.88           H  
ATOM   4520 HG23 ILE A 276       0.897   4.345   0.306  1.00 94.88           H  
ATOM   4521  CD1 ILE A 276       0.694   6.154   2.290  1.00 94.88           C  
ATOM   4522 HD11 ILE A 276       0.815   6.634   3.261  1.00 94.88           H  
ATOM   4523 HD12 ILE A 276      -0.360   6.181   2.012  1.00 94.88           H  
ATOM   4524 HD13 ILE A 276       1.025   5.120   2.387  1.00 94.88           H  
ATOM   4525  N   GLN A 277       2.789   5.996  -3.311  1.00 95.30           N  
ATOM   4526  H   GLN A 277       3.669   5.807  -2.853  1.00 95.30           H  
ATOM   4527  CA  GLN A 277       2.547   5.360  -4.610  1.00 95.30           C  
ATOM   4528  HA  GLN A 277       1.501   5.502  -4.884  1.00 95.30           H  
ATOM   4529  C   GLN A 277       2.837   3.849  -4.536  1.00 95.30           C  
ATOM   4530  CB  GLN A 277       3.387   6.058  -5.695  1.00 95.30           C  
ATOM   4531  HB2 GLN A 277       3.122   7.116  -5.714  1.00 95.30           H  
ATOM   4532  HB3 GLN A 277       4.442   5.978  -5.434  1.00 95.30           H  
ATOM   4533  O   GLN A 277       4.002   3.439  -4.495  1.00 95.30           O  
ATOM   4534  CG  GLN A 277       3.187   5.488  -7.111  1.00 95.30           C  
ATOM   4535  HG2 GLN A 277       3.511   4.447  -7.139  1.00 95.30           H  
ATOM   4536  HG3 GLN A 277       3.817   6.046  -7.803  1.00 95.30           H  
ATOM   4537  CD  GLN A 277       1.743   5.590  -7.596  1.00 95.30           C  
ATOM   4538  NE2 GLN A 277       0.997   4.505  -7.595  1.00 95.30           N  
ATOM   4539 HE21 GLN A 277       1.364   3.608  -7.310  1.00 95.30           H  
ATOM   4540 HE22 GLN A 277       0.026   4.596  -7.856  1.00 95.30           H  
ATOM   4541  OE1 GLN A 277       1.275   6.643  -7.987  1.00 95.30           O  
ATOM   4542  N   PRO A 278       1.801   2.993  -4.568  1.00 96.52           N  
ATOM   4543  CA  PRO A 278       1.967   1.555  -4.745  1.00 96.52           C  
ATOM   4544  HA  PRO A 278       2.762   1.220  -4.078  1.00 96.52           H  
ATOM   4545  C   PRO A 278       2.341   1.204  -6.190  1.00 96.52           C  
ATOM   4546  CB  PRO A 278       0.655   0.911  -4.286  1.00 96.52           C  
ATOM   4547  HB2 PRO A 278       0.008   0.713  -5.140  1.00 96.52           H  
ATOM   4548  HB3 PRO A 278       0.832  -0.005  -3.722  1.00 96.52           H  
ATOM   4549  O   PRO A 278       1.835   1.802  -7.143  1.00 96.52           O  
ATOM   4550  CG  PRO A 278       0.031   1.999  -3.413  1.00 96.52           C  
ATOM   4551  HG2 PRO A 278      -1.052   1.904  -3.342  1.00 96.52           H  
ATOM   4552  HG3 PRO A 278       0.486   1.983  -2.422  1.00 96.52           H  
ATOM   4553  CD  PRO A 278       0.442   3.272  -4.143  1.00 96.52           C  
ATOM   4554  HD2 PRO A 278       0.384   4.125  -3.468  1.00 96.52           H  
ATOM   4555  HD3 PRO A 278      -0.195   3.430  -5.013  1.00 96.52           H  
ATOM   4556  N   VAL A 279       3.229   0.230  -6.353  1.00 95.29           N  
ATOM   4557  H   VAL A 279       3.616  -0.183  -5.516  1.00 95.29           H  
ATOM   4558  CA  VAL A 279       3.843  -0.185  -7.617  1.00 95.29           C  
ATOM   4559  HA  VAL A 279       3.233   0.168  -8.448  1.00 95.29           H  
ATOM   4560  C   VAL A 279       3.901  -1.711  -7.664  1.00 95.29           C  
ATOM   4561  CB  VAL A 279       5.261   0.410  -7.761  1.00 95.29           C  
ATOM   4562  HB  VAL A 279       5.897   0.029  -6.961  1.00 95.29           H  
ATOM   4563  O   VAL A 279       4.512  -2.347  -6.808  1.00 95.29           O  
ATOM   4564  CG1 VAL A 279       5.889   0.022  -9.104  1.00 95.29           C  
ATOM   4565 HG11 VAL A 279       6.878   0.471  -9.197  1.00 95.29           H  
ATOM   4566 HG12 VAL A 279       5.256   0.362  -9.923  1.00 95.29           H  
ATOM   4567 HG13 VAL A 279       6.003  -1.060  -9.163  1.00 95.29           H  
ATOM   4568  CG2 VAL A 279       5.270   1.942  -7.679  1.00 95.29           C  
ATOM   4569 HG21 VAL A 279       4.606   2.363  -8.434  1.00 95.29           H  
ATOM   4570 HG22 VAL A 279       4.944   2.263  -6.690  1.00 95.29           H  
ATOM   4571 HG23 VAL A 279       6.284   2.313  -7.830  1.00 95.29           H  
ATOM   4572  N   PHE A 280       3.279  -2.308  -8.671  1.00 93.65           N  
ATOM   4573  H   PHE A 280       2.846  -1.722  -9.371  1.00 93.65           H  
ATOM   4574  CA  PHE A 280       3.356  -3.735  -8.959  1.00 93.65           C  
ATOM   4575  HA  PHE A 280       3.531  -4.279  -8.031  1.00 93.65           H  
ATOM   4576  C   PHE A 280       4.527  -4.040  -9.901  1.00 93.65           C  
ATOM   4577  CB  PHE A 280       2.014  -4.201  -9.527  1.00 93.65           C  
ATOM   4578  HB2 PHE A 280       1.709  -3.523 -10.324  1.00 93.65           H  
ATOM   4579  HB3 PHE A 280       1.267  -4.155  -8.735  1.00 93.65           H  
ATOM   4580  O   PHE A 280       4.736  -3.349 -10.899  1.00 93.65           O  
ATOM   4581  CG  PHE A 280       2.050  -5.613 -10.059  1.00 93.65           C  
ATOM   4582  CD1 PHE A 280       1.819  -5.858 -11.425  1.00 93.65           C  
ATOM   4583  HD1 PHE A 280       1.596  -5.042 -12.096  1.00 93.65           H  
ATOM   4584  CD2 PHE A 280       2.369  -6.679  -9.197  1.00 93.65           C  
ATOM   4585  HD2 PHE A 280       2.567  -6.500  -8.151  1.00 93.65           H  
ATOM   4586  CE1 PHE A 280       1.881  -7.170 -11.917  1.00 93.65           C  
ATOM   4587  HE1 PHE A 280       1.708  -7.362 -12.965  1.00 93.65           H  
ATOM   4588  CE2 PHE A 280       2.470  -7.983  -9.704  1.00 93.65           C  
ATOM   4589  HE2 PHE A 280       2.759  -8.794  -9.051  1.00 93.65           H  
ATOM   4590  CZ  PHE A 280       2.212  -8.231 -11.060  1.00 93.65           C  
ATOM   4591  HZ  PHE A 280       2.298  -9.235 -11.449  1.00 93.65           H  
ATOM   4592  N   ASP A 281       5.282  -5.090  -9.588  1.00 89.99           N  
ATOM   4593  H   ASP A 281       5.029  -5.650  -8.787  1.00 89.99           H  
ATOM   4594  CA  ASP A 281       6.553  -5.423 -10.234  1.00 89.99           C  
ATOM   4595  HA  ASP A 281       7.068  -4.486 -10.446  1.00 89.99           H  
ATOM   4596  C   ASP A 281       6.439  -6.173 -11.572  1.00 89.99           C  
ATOM   4597  CB  ASP A 281       7.411  -6.195  -9.222  1.00 89.99           C  
ATOM   4598  HB2 ASP A 281       8.456  -6.103  -9.518  1.00 89.99           H  
ATOM   4599  HB3 ASP A 281       7.317  -5.717  -8.246  1.00 89.99           H  
ATOM   4600  O   ASP A 281       7.454  -6.373 -12.239  1.00 89.99           O  
ATOM   4601  CG  ASP A 281       7.074  -7.686  -9.082  1.00 89.99           C  
ATOM   4602  OD1 ASP A 281       5.923  -8.093  -9.348  1.00 89.99           O  
ATOM   4603  OD2 ASP A 281       7.964  -8.441  -8.640  1.00 89.99           O  
ATOM   4604  N   GLY A 282       5.236  -6.596 -11.967  1.00 86.25           N  
ATOM   4605  H   GLY A 282       4.467  -6.454 -11.328  1.00 86.25           H  
ATOM   4606  CA  GLY A 282       4.998  -7.398 -13.171  1.00 86.25           C  
ATOM   4607  HA2 GLY A 282       5.757  -7.160 -13.916  1.00 86.25           H  
ATOM   4608  HA3 GLY A 282       4.029  -7.125 -13.589  1.00 86.25           H  
ATOM   4609  C   GLY A 282       5.015  -8.920 -12.952  1.00 86.25           C  
ATOM   4610  O   GLY A 282       4.793  -9.655 -13.917  1.00 86.25           O  
ATOM   4611  N   GLU A 283       5.255  -9.404 -11.730  1.00 84.54           N  
ATOM   4612  H   GLU A 283       5.432  -8.748 -10.983  1.00 84.54           H  
ATOM   4613  CA  GLU A 283       5.274 -10.825 -11.350  1.00 84.54           C  
ATOM   4614  HA  GLU A 283       4.830 -11.408 -12.156  1.00 84.54           H  
ATOM   4615  C   GLU A 283       4.395 -11.096 -10.112  1.00 84.54           C  
ATOM   4616  CB  GLU A 283       6.726 -11.320 -11.174  1.00 84.54           C  
ATOM   4617  HB2 GLU A 283       7.304 -11.052 -12.059  1.00 84.54           H  
ATOM   4618  HB3 GLU A 283       7.176 -10.818 -10.317  1.00 84.54           H  
ATOM   4619  O   GLU A 283       3.208 -11.383 -10.259  1.00 84.54           O  
ATOM   4620  CG  GLU A 283       6.800 -12.849 -10.983  1.00 84.54           C  
ATOM   4621  HG2 GLU A 283       6.023 -13.165 -10.286  1.00 84.54           H  
ATOM   4622  HG3 GLU A 283       6.591 -13.336 -11.935  1.00 84.54           H  
ATOM   4623  CD  GLU A 283       8.150 -13.346 -10.441  1.00 84.54           C  
ATOM   4624  OE1 GLU A 283       8.154 -14.448  -9.834  1.00 84.54           O  
ATOM   4625  OE2 GLU A 283       9.166 -12.635 -10.596  1.00 84.54           O  
ATOM   4626  N   CYS A 284       4.965 -11.039  -8.905  1.00 86.52           N  
ATOM   4627  H   CYS A 284       5.918 -10.705  -8.871  1.00 86.52           H  
ATOM   4628  CA  CYS A 284       4.334 -11.436  -7.639  1.00 86.52           C  
ATOM   4629  HA  CYS A 284       3.254 -11.497  -7.774  1.00 86.52           H  
ATOM   4630  C   CYS A 284       4.563 -10.422  -6.505  1.00 86.52           C  
ATOM   4631  CB  CYS A 284       4.863 -12.823  -7.222  1.00 86.52           C  
ATOM   4632  HB2 CYS A 284       5.941 -12.871  -7.379  1.00 86.52           H  
ATOM   4633  HB3 CYS A 284       4.679 -12.970  -6.157  1.00 86.52           H  
ATOM   4634  O   CYS A 284       4.115 -10.667  -5.380  1.00 86.52           O  
ATOM   4635  SG  CYS A 284       4.037 -14.162  -8.129  1.00 86.52           S  
ATOM   4636  HG  CYS A 284       4.479 -13.847  -9.350  1.00 86.52           H  
ATOM   4637  N   THR A 285       5.253  -9.308  -6.771  1.00 89.85           N  
ATOM   4638  H   THR A 285       5.526  -9.105  -7.722  1.00 89.85           H  
ATOM   4639  CA  THR A 285       5.680  -8.362  -5.735  1.00 89.85           C  
ATOM   4640  HA  THR A 285       5.431  -8.783  -4.761  1.00 89.85           H  
ATOM   4641  C   THR A 285       4.961  -7.027  -5.867  1.00 89.85           C  
ATOM   4642  CB  THR A 285       7.194  -8.107  -5.732  1.00 89.85           C  
ATOM   4643  HB  THR A 285       7.416  -7.305  -6.435  1.00 89.85           H  
ATOM   4644  O   THR A 285       4.940  -6.388  -6.922  1.00 89.85           O  
ATOM   4645  CG2 THR A 285       7.691  -7.672  -4.360  1.00 89.85           C  
ATOM   4646 HG21 THR A 285       8.748  -7.423  -4.451  1.00 89.85           H  
ATOM   4647 HG22 THR A 285       7.152  -6.785  -4.025  1.00 89.85           H  
ATOM   4648 HG23 THR A 285       7.553  -8.478  -3.640  1.00 89.85           H  
ATOM   4649  OG1 THR A 285       7.957  -9.232  -6.097  1.00 89.85           O  
ATOM   4650  HG1 THR A 285       8.024  -9.171  -7.053  1.00 89.85           H  
ATOM   4651  N   LEU A 286       4.437  -6.556  -4.744  1.00 93.41           N  
ATOM   4652  H   LEU A 286       4.519  -7.126  -3.915  1.00 93.41           H  
ATOM   4653  CA  LEU A 286       3.936  -5.206  -4.564  1.00 93.41           C  
ATOM   4654  HA  LEU A 286       3.794  -4.732  -5.536  1.00 93.41           H  
ATOM   4655  C   LEU A 286       4.958  -4.389  -3.763  1.00 93.41           C  
ATOM   4656  CB  LEU A 286       2.577  -5.312  -3.863  1.00 93.41           C  
ATOM   4657  HB2 LEU A 286       1.894  -5.896  -4.481  1.00 93.41           H  
ATOM   4658  HB3 LEU A 286       2.726  -5.854  -2.929  1.00 93.41           H  
ATOM   4659  O   LEU A 286       5.378  -4.787  -2.677  1.00 93.41           O  
ATOM   4660  CG  LEU A 286       1.945  -3.949  -3.554  1.00 93.41           C  
ATOM   4661  HG  LEU A 286       2.681  -3.290  -3.095  1.00 93.41           H  
ATOM   4662  CD1 LEU A 286       1.390  -3.272  -4.810  1.00 93.41           C  
ATOM   4663 HD11 LEU A 286       2.194  -3.089  -5.523  1.00 93.41           H  
ATOM   4664 HD12 LEU A 286       0.944  -2.314  -4.541  1.00 93.41           H  
ATOM   4665 HD13 LEU A 286       0.632  -3.904  -5.273  1.00 93.41           H  
ATOM   4666  CD2 LEU A 286       0.824  -4.148  -2.545  1.00 93.41           C  
ATOM   4667 HD21 LEU A 286       0.003  -4.710  -2.989  1.00 93.41           H  
ATOM   4668 HD22 LEU A 286       1.195  -4.678  -1.667  1.00 93.41           H  
ATOM   4669 HD23 LEU A 286       0.482  -3.164  -2.225  1.00 93.41           H  
ATOM   4670  N   TYR A 287       5.316  -3.219  -4.274  1.00 96.32           N  
ATOM   4671  H   TYR A 287       4.941  -2.956  -5.175  1.00 96.32           H  
ATOM   4672  CA  TYR A 287       6.148  -2.229  -3.601  1.00 96.32           C  
ATOM   4673  HA  TYR A 287       6.570  -2.652  -2.689  1.00 96.32           H  
ATOM   4674  C   TYR A 287       5.289  -1.021  -3.232  1.00 96.32           C  
ATOM   4675  CB  TYR A 287       7.309  -1.827  -4.518  1.00 96.32           C  
ATOM   4676  HB2 TYR A 287       7.813  -0.967  -4.078  1.00 96.32           H  
ATOM   4677  HB3 TYR A 287       6.913  -1.509  -5.482  1.00 96.32           H  
ATOM   4678  O   TYR A 287       4.611  -0.466  -4.090  1.00 96.32           O  
ATOM   4679  CG  TYR A 287       8.335  -2.922  -4.748  1.00 96.32           C  
ATOM   4680  CD1 TYR A 287       9.526  -2.925  -3.996  1.00 96.32           C  
ATOM   4681  HD1 TYR A 287       9.686  -2.169  -3.242  1.00 96.32           H  
ATOM   4682  CD2 TYR A 287       8.119  -3.917  -5.724  1.00 96.32           C  
ATOM   4683  HD2 TYR A 287       7.204  -3.922  -6.299  1.00 96.32           H  
ATOM   4684  CE1 TYR A 287      10.520  -3.890  -4.243  1.00 96.32           C  
ATOM   4685  HE1 TYR A 287      11.445  -3.867  -3.686  1.00 96.32           H  
ATOM   4686  CE2 TYR A 287       9.099  -4.904  -5.950  1.00 96.32           C  
ATOM   4687  HE2 TYR A 287       8.954  -5.670  -6.697  1.00 96.32           H  
ATOM   4688  OH  TYR A 287      11.273  -5.803  -5.477  1.00 96.32           O  
ATOM   4689  HH  TYR A 287      12.117  -5.553  -5.094  1.00 96.32           H  
ATOM   4690  CZ  TYR A 287      10.305  -4.884  -5.221  1.00 96.32           C  
ATOM   4691  N   ILE A 288       5.311  -0.584  -1.977  1.00 97.17           N  
ATOM   4692  H   ILE A 288       5.869  -1.090  -1.304  1.00 97.17           H  
ATOM   4693  CA  ILE A 288       4.623   0.635  -1.533  1.00 97.17           C  
ATOM   4694  HA  ILE A 288       4.007   1.035  -2.338  1.00 97.17           H  
ATOM   4695  C   ILE A 288       5.694   1.670  -1.228  1.00 97.17           C  
ATOM   4696  CB  ILE A 288       3.677   0.340  -0.353  1.00 97.17           C  
ATOM   4697  HB  ILE A 288       4.252  -0.116   0.453  1.00 97.17           H  
ATOM   4698  O   ILE A 288       6.466   1.495  -0.286  1.00 97.17           O  
ATOM   4699  CG1 ILE A 288       2.586  -0.650  -0.823  1.00 97.17           C  
ATOM   4700 HG12 ILE A 288       1.935  -0.163  -1.549  1.00 97.17           H  
ATOM   4701 HG13 ILE A 288       3.045  -1.513  -1.305  1.00 97.17           H  
ATOM   4702  CG2 ILE A 288       3.039   1.641   0.169  1.00 97.17           C  
ATOM   4703 HG21 ILE A 288       2.461   2.121  -0.620  1.00 97.17           H  
ATOM   4704 HG22 ILE A 288       3.805   2.330   0.525  1.00 97.17           H  
ATOM   4705 HG23 ILE A 288       2.376   1.434   1.009  1.00 97.17           H  
ATOM   4706  CD1 ILE A 288       1.738  -1.196   0.319  1.00 97.17           C  
ATOM   4707 HD11 ILE A 288       2.391  -1.621   1.081  1.00 97.17           H  
ATOM   4708 HD12 ILE A 288       1.085  -1.982  -0.060  1.00 97.17           H  
ATOM   4709 HD13 ILE A 288       1.123  -0.404   0.747  1.00 97.17           H  
ATOM   4710  N   VAL A 289       5.768   2.705  -2.067  1.00 97.08           N  
ATOM   4711  H   VAL A 289       5.089   2.775  -2.812  1.00 97.08           H  
ATOM   4712  CA  VAL A 289       6.815   3.733  -2.040  1.00 97.08           C  
ATOM   4713  HA  VAL A 289       7.618   3.417  -1.373  1.00 97.08           H  
ATOM   4714  C   VAL A 289       6.221   5.032  -1.502  1.00 97.08           C  
ATOM   4715  CB  VAL A 289       7.417   3.939  -3.448  1.00 97.08           C  
ATOM   4716  HB  VAL A 289       6.663   4.377  -4.102  1.00 97.08           H  
ATOM   4717  O   VAL A 289       5.290   5.571  -2.095  1.00 97.08           O  
ATOM   4718  CG1 VAL A 289       8.621   4.887  -3.400  1.00 97.08           C  
ATOM   4719 HG11 VAL A 289       9.409   4.484  -2.764  1.00 97.08           H  
ATOM   4720 HG12 VAL A 289       8.325   5.859  -3.006  1.00 97.08           H  
ATOM   4721 HG13 VAL A 289       9.028   5.023  -4.402  1.00 97.08           H  
ATOM   4722  CG2 VAL A 289       7.887   2.624  -4.090  1.00 97.08           C  
ATOM   4723 HG21 VAL A 289       7.039   1.957  -4.250  1.00 97.08           H  
ATOM   4724 HG22 VAL A 289       8.620   2.136  -3.447  1.00 97.08           H  
ATOM   4725 HG23 VAL A 289       8.345   2.828  -5.058  1.00 97.08           H  
ATOM   4726  N   CYS A 290       6.751   5.538  -0.391  1.00 96.30           N  
ATOM   4727  H   CYS A 290       7.508   5.036   0.051  1.00 96.30           H  
ATOM   4728  CA  CYS A 290       6.322   6.792   0.233  1.00 96.30           C  
ATOM   4729  HA  CYS A 290       5.397   7.137  -0.229  1.00 96.30           H  
ATOM   4730  C   CYS A 290       7.395   7.866   0.025  1.00 96.30           C  
ATOM   4731  CB  CYS A 290       6.038   6.572   1.727  1.00 96.30           C  
ATOM   4732  HB2 CYS A 290       6.978   6.404   2.253  1.00 96.30           H  
ATOM   4733  HB3 CYS A 290       5.566   7.464   2.137  1.00 96.30           H  
ATOM   4734  O   CYS A 290       8.554   7.646   0.379  1.00 96.30           O  
ATOM   4735  SG  CYS A 290       4.946   5.142   1.984  1.00 96.30           S  
ATOM   4736  HG  CYS A 290       5.745   4.245   1.400  1.00 96.30           H  
ATOM   4737  N   TYR A 291       7.010   9.015  -0.528  1.00 95.15           N  
ATOM   4738  H   TYR A 291       6.036   9.105  -0.782  1.00 95.15           H  
ATOM   4739  CA  TYR A 291       7.891  10.133  -0.895  1.00 95.15           C  
ATOM   4740  HA  TYR A 291       8.927   9.798  -0.840  1.00 95.15           H  
ATOM   4741  C   TYR A 291       7.782  11.336   0.066  1.00 95.15           C  
ATOM   4742  CB  TYR A 291       7.611  10.539  -2.354  1.00 95.15           C  
ATOM   4743  HB2 TYR A 291       8.179  11.440  -2.585  1.00 95.15           H  
ATOM   4744  HB3 TYR A 291       6.557  10.797  -2.452  1.00 95.15           H  
ATOM   4745  O   TYR A 291       8.271  12.421  -0.244  1.00 95.15           O  
ATOM   4746  CG  TYR A 291       7.961   9.497  -3.403  1.00 95.15           C  
ATOM   4747  CD1 TYR A 291       9.216   9.539  -4.044  1.00 95.15           C  
ATOM   4748  HD1 TYR A 291       9.936  10.293  -3.760  1.00 95.15           H  
ATOM   4749  CD2 TYR A 291       7.014   8.525  -3.780  1.00 95.15           C  
ATOM   4750  HD2 TYR A 291       6.052   8.491  -3.290  1.00 95.15           H  
ATOM   4751  CE1 TYR A 291       9.519   8.625  -5.074  1.00 95.15           C  
ATOM   4752  HE1 TYR A 291      10.469   8.666  -5.585  1.00 95.15           H  
ATOM   4753  CE2 TYR A 291       7.308   7.617  -4.813  1.00 95.15           C  
ATOM   4754  HE2 TYR A 291       6.570   6.882  -5.099  1.00 95.15           H  
ATOM   4755  OH  TYR A 291       8.825   6.791  -6.469  1.00 95.15           O  
ATOM   4756  HH  TYR A 291       8.057   6.235  -6.620  1.00 95.15           H  
ATOM   4757  CZ  TYR A 291       8.559   7.668  -5.465  1.00 95.15           C  
ATOM   4758  N   ASP A 292       7.123  11.182   1.220  1.00 93.46           N  
ATOM   4759  H   ASP A 292       6.674  10.298   1.414  1.00 93.46           H  
ATOM   4760  CA  ASP A 292       6.904  12.278   2.167  1.00 93.46           C  
ATOM   4761  HA  ASP A 292       6.388  13.083   1.643  1.00 93.46           H  
ATOM   4762  C   ASP A 292       8.218  12.832   2.733  1.00 93.46           C  
ATOM   4763  CB  ASP A 292       6.006  11.829   3.323  1.00 93.46           C  
ATOM   4764  HB2 ASP A 292       5.947  12.630   4.060  1.00 93.46           H  
ATOM   4765  HB3 ASP A 292       6.450  10.957   3.804  1.00 93.46           H  
ATOM   4766  O   ASP A 292       9.013  12.116   3.347  1.00 93.46           O  
ATOM   4767  CG  ASP A 292       4.601  11.501   2.837  1.00 93.46           C  
ATOM   4768  OD1 ASP A 292       3.773  12.424   2.710  1.00 93.46           O  
ATOM   4769  OD2 ASP A 292       4.339  10.318   2.545  1.00 93.46           O  
ATOM   4770  N   LYS A 293       8.407  14.152   2.620  1.00 90.51           N  
ATOM   4771  H   LYS A 293       7.723  14.677   2.095  1.00 90.51           H  
ATOM   4772  CA  LYS A 293       9.627  14.843   3.073  1.00 90.51           C  
ATOM   4773  HA  LYS A 293      10.482  14.392   2.570  1.00 90.51           H  
ATOM   4774  C   LYS A 293       9.883  14.705   4.573  1.00 90.51           C  
ATOM   4775  CB  LYS A 293       9.563  16.327   2.696  1.00 90.51           C  
ATOM   4776  HB2 LYS A 293      10.493  16.803   3.006  1.00 90.51           H  
ATOM   4777  HB3 LYS A 293       8.736  16.804   3.222  1.00 90.51           H  
ATOM   4778  O   LYS A 293      11.033  14.747   4.999  1.00 90.51           O  
ATOM   4779  CG  LYS A 293       9.384  16.521   1.188  1.00 90.51           C  
ATOM   4780  HG2 LYS A 293       8.401  16.155   0.890  1.00 90.51           H  
ATOM   4781  HG3 LYS A 293      10.153  15.965   0.653  1.00 90.51           H  
ATOM   4782  CD  LYS A 293       9.493  18.000   0.834  1.00 90.51           C  
ATOM   4783  HD2 LYS A 293      10.510  18.332   1.042  1.00 90.51           H  
ATOM   4784  HD3 LYS A 293       8.788  18.581   1.429  1.00 90.51           H  
ATOM   4785  CE  LYS A 293       9.175  18.178  -0.648  1.00 90.51           C  
ATOM   4786  HE2 LYS A 293       9.653  17.369  -1.201  1.00 90.51           H  
ATOM   4787  HE3 LYS A 293       8.097  18.104  -0.797  1.00 90.51           H  
ATOM   4788  NZ  LYS A 293       9.703  19.471  -1.125  1.00 90.51           N  
ATOM   4789  HZ1 LYS A 293       9.339  20.238  -0.578  1.00 90.51           H  
ATOM   4790  HZ2 LYS A 293      10.706  19.449  -1.012  1.00 90.51           H  
ATOM   4791  HZ3 LYS A 293       9.519  19.593  -2.110  1.00 90.51           H  
ATOM   4792  N   ALA A 294       8.837  14.472   5.370  1.00 88.29           N  
ATOM   4793  H   ALA A 294       7.923  14.430   4.943  1.00 88.29           H  
ATOM   4794  CA  ALA A 294       8.956  14.158   6.795  1.00 88.29           C  
ATOM   4795  HA  ALA A 294       9.361  15.025   7.316  1.00 88.29           H  
ATOM   4796  C   ALA A 294       9.905  12.970   7.059  1.00 88.29           C  
ATOM   4797  CB  ALA A 294       7.547  13.872   7.331  1.00 88.29           C  
ATOM   4798  HB1 ALA A 294       7.598  13.661   8.399  1.00 88.29           H  
ATOM   4799  HB2 ALA A 294       7.116  13.010   6.822  1.00 88.29           H  
ATOM   4800  HB3 ALA A 294       6.904  14.739   7.175  1.00 88.29           H  
ATOM   4801  O   ALA A 294      10.630  12.961   8.053  1.00 88.29           O  
ATOM   4802  N   LEU A 295       9.971  12.006   6.133  1.00 92.35           N  
ATOM   4803  H   LEU A 295       9.396  12.094   5.308  1.00 92.35           H  
ATOM   4804  CA  LEU A 295      10.842  10.835   6.215  1.00 92.35           C  
ATOM   4805  HA  LEU A 295      10.784  10.423   7.223  1.00 92.35           H  
ATOM   4806  C   LEU A 295      12.320  11.153   5.929  1.00 92.35           C  
ATOM   4807  CB  LEU A 295      10.337   9.784   5.213  1.00 92.35           C  
ATOM   4808  HB2 LEU A 295      10.426  10.199   4.209  1.00 92.35           H  
ATOM   4809  HB3 LEU A 295      10.994   8.915   5.257  1.00 92.35           H  
ATOM   4810  O   LEU A 295      13.185  10.360   6.308  1.00 92.35           O  
ATOM   4811  CG  LEU A 295       8.895   9.288   5.427  1.00 92.35           C  
ATOM   4812  HG  LEU A 295       8.216  10.124   5.595  1.00 92.35           H  
ATOM   4813  CD1 LEU A 295       8.450   8.556   4.165  1.00 92.35           C  
ATOM   4814 HD11 LEU A 295       7.508   8.035   4.340  1.00 92.35           H  
ATOM   4815 HD12 LEU A 295       8.303   9.282   3.365  1.00 92.35           H  
ATOM   4816 HD13 LEU A 295       9.221   7.853   3.851  1.00 92.35           H  
ATOM   4817  CD2 LEU A 295       8.829   8.339   6.626  1.00 92.35           C  
ATOM   4818 HD21 LEU A 295       9.027   8.897   7.541  1.00 92.35           H  
ATOM   4819 HD22 LEU A 295       9.547   7.527   6.514  1.00 92.35           H  
ATOM   4820 HD23 LEU A 295       7.831   7.907   6.703  1.00 92.35           H  
ATOM   4821  N   HIS A 296      12.641  12.267   5.256  1.00 91.97           N  
ATOM   4822  H   HIS A 296      11.901  12.906   5.003  1.00 91.97           H  
ATOM   4823  CA  HIS A 296      14.020  12.632   4.884  1.00 91.97           C  
ATOM   4824  HA  HIS A 296      14.483  11.792   4.365  1.00 91.97           H  
ATOM   4825  C   HIS A 296      14.900  12.937   6.108  1.00 91.97           C  
ATOM   4826  CB  HIS A 296      14.020  13.852   3.936  1.00 91.97           C  
ATOM   4827  HB2 HIS A 296      13.499  14.682   4.412  1.00 91.97           H  
ATOM   4828  HB3 HIS A 296      15.054  14.167   3.797  1.00 91.97           H  
ATOM   4829  O   HIS A 296      16.118  12.774   6.041  1.00 91.97           O  
ATOM   4830  CG  HIS A 296      13.443  13.637   2.552  1.00 91.97           C  
ATOM   4831  CD2 HIS A 296      12.934  12.470   2.044  1.00 91.97           C  
ATOM   4832  HD2 HIS A 296      12.818  11.539   2.578  1.00 91.97           H  
ATOM   4833  ND1 HIS A 296      13.389  14.571   1.530  1.00 91.97           N  
ATOM   4834  HD1 HIS A 296      13.585  15.561   1.572  1.00 91.97           H  
ATOM   4835  CE1 HIS A 296      12.882  13.969   0.442  1.00 91.97           C  
ATOM   4836  HE1 HIS A 296      12.693  14.461  -0.500  1.00 91.97           H  
ATOM   4837  NE2 HIS A 296      12.627  12.675   0.697  1.00 91.97           N  
ATOM   4838  N   CYS A 297      14.283  13.362   7.215  1.00 88.74           N  
ATOM   4839  H   CYS A 297      13.286  13.513   7.168  1.00 88.74           H  
ATOM   4840  CA  CYS A 297      14.960  13.710   8.466  1.00 88.74           C  
ATOM   4841  HA  CYS A 297      15.991  13.991   8.251  1.00 88.74           H  
ATOM   4842  C   CYS A 297      15.027  12.554   9.479  1.00 88.74           C  
ATOM   4843  CB  CYS A 297      14.251  14.927   9.075  1.00 88.74           C  
ATOM   4844  HB2 CYS A 297      13.202  14.689   9.252  1.00 88.74           H  
ATOM   4845  HB3 CYS A 297      14.718  15.173  10.028  1.00 88.74           H  
ATOM   4846  O   CYS A 297      15.732  12.680  10.477  1.00 88.74           O  
ATOM   4847  SG  CYS A 297      14.383  16.351   7.952  1.00 88.74           S  
ATOM   4848  HG  CYS A 297      13.633  17.195   8.667  1.00 88.74           H  
ATOM   4849  N   LEU A 298      14.302  11.453   9.249  1.00 92.94           N  
ATOM   4850  H   LEU A 298      13.797  11.376   8.378  1.00 92.94           H  
ATOM   4851  CA  LEU A 298      14.278  10.311  10.166  1.00 92.94           C  
ATOM   4852  HA  LEU A 298      14.280  10.687  11.190  1.00 92.94           H  
ATOM   4853  C   LEU A 298      15.525   9.440  10.015  1.00 92.94           C  
ATOM   4854  CB  LEU A 298      13.011   9.466   9.965  1.00 92.94           C  
ATOM   4855  HB2 LEU A 298      12.998   9.098   8.939  1.00 92.94           H  
ATOM   4856  HB3 LEU A 298      13.073   8.601  10.626  1.00 92.94           H  
ATOM   4857  O   LEU A 298      16.005   9.202   8.901  1.00 92.94           O  
ATOM   4858  CG  LEU A 298      11.687  10.194  10.248  1.00 92.94           C  
ATOM   4859  HG  LEU A 298      11.559  10.996   9.522  1.00 92.94           H  
ATOM   4860  CD1 LEU A 298      10.545   9.196  10.081  1.00 92.94           C  
ATOM   4861 HD11 LEU A 298      10.620   8.706   9.110  1.00 92.94           H  
ATOM   4862 HD12 LEU A 298      10.598   8.437  10.862  1.00 92.94           H  
ATOM   4863 HD13 LEU A 298       9.589   9.715  10.149  1.00 92.94           H  
ATOM   4864  CD2 LEU A 298      11.603  10.779  11.659  1.00 92.94           C  
ATOM   4865 HD21 LEU A 298      11.794  10.002  12.399  1.00 92.94           H  
ATOM   4866 HD22 LEU A 298      12.335  11.577  11.779  1.00 92.94           H  
ATOM   4867 HD23 LEU A 298      10.610  11.197  11.824  1.00 92.94           H  
ATOM   4868  N   SER A 299      16.011   8.910  11.138  1.00 93.03           N  
ATOM   4869  H   SER A 299      15.531   9.098  12.007  1.00 93.03           H  
ATOM   4870  CA  SER A 299      17.074   7.910  11.126  1.00 93.03           C  
ATOM   4871  HA  SER A 299      17.871   8.295  10.490  1.00 93.03           H  
ATOM   4872  C   SER A 299      16.593   6.595  10.508  1.00 93.03           C  
ATOM   4873  CB  SER A 299      17.682   7.694  12.520  1.00 93.03           C  
ATOM   4874  HB2 SER A 299      18.709   7.348  12.396  1.00 93.03           H  
ATOM   4875  HB3 SER A 299      17.702   8.634  13.070  1.00 93.03           H  
ATOM   4876  O   SER A 299      15.396   6.332  10.342  1.00 93.03           O  
ATOM   4877  OG  SER A 299      16.981   6.717  13.260  1.00 93.03           O  
ATOM   4878  HG  SER A 299      17.633   6.216  13.756  1.00 93.03           H  
ATOM   4879  N   ARG A 300      17.552   5.733  10.171  1.00 92.35           N  
ATOM   4880  H   ARG A 300      18.498   5.936  10.462  1.00 92.35           H  
ATOM   4881  CA  ARG A 300      17.259   4.405   9.635  1.00 92.35           C  
ATOM   4882  HA  ARG A 300      16.575   4.502   8.792  1.00 92.35           H  
ATOM   4883  C   ARG A 300      16.551   3.530  10.677  1.00 92.35           C  
ATOM   4884  CB  ARG A 300      18.584   3.813   9.152  1.00 92.35           C  
ATOM   4885  HB2 ARG A 300      19.074   4.521   8.485  1.00 92.35           H  
ATOM   4886  HB3 ARG A 300      19.234   3.622  10.006  1.00 92.35           H  
ATOM   4887  O   ARG A 300      15.710   2.712  10.326  1.00 92.35           O  
ATOM   4888  CG  ARG A 300      18.335   2.519   8.391  1.00 92.35           C  
ATOM   4889  HG2 ARG A 300      17.687   2.714   7.536  1.00 92.35           H  
ATOM   4890  HG3 ARG A 300      17.841   1.805   9.050  1.00 92.35           H  
ATOM   4891  CD  ARG A 300      19.647   1.910   7.909  1.00 92.35           C  
ATOM   4892  HD2 ARG A 300      20.338   1.833   8.748  1.00 92.35           H  
ATOM   4893  HD3 ARG A 300      20.072   2.538   7.125  1.00 92.35           H  
ATOM   4894  NE  ARG A 300      19.330   0.585   7.391  1.00 92.35           N  
ATOM   4895  HE  ARG A 300      18.343   0.397   7.284  1.00 92.35           H  
ATOM   4896  NH1 ARG A 300      21.401  -0.351   7.058  1.00 92.35           N  
ATOM   4897 HH11 ARG A 300      21.923  -1.204   6.914  1.00 92.35           H  
ATOM   4898 HH12 ARG A 300      21.831   0.534   7.284  1.00 92.35           H  
ATOM   4899  NH2 ARG A 300      19.521  -1.551   6.859  1.00 92.35           N  
ATOM   4900 HH21 ARG A 300      19.917  -2.196   6.189  1.00 92.35           H  
ATOM   4901 HH22 ARG A 300      18.511  -1.551   6.872  1.00 92.35           H  
ATOM   4902  CZ  ARG A 300      20.102  -0.424   7.091  1.00 92.35           C  
ATOM   4903  N   GLU A 301      16.867   3.724  11.949  1.00 93.27           N  
ATOM   4904  H   GLU A 301      17.611   4.380  12.139  1.00 93.27           H  
ATOM   4905  CA  GLU A 301      16.296   3.028  13.102  1.00 93.27           C  
ATOM   4906  HA  GLU A 301      16.306   1.953  12.922  1.00 93.27           H  
ATOM   4907  C   GLU A 301      14.827   3.433  13.293  1.00 93.27           C  
ATOM   4908  CB  GLU A 301      17.156   3.311  14.352  1.00 93.27           C  
ATOM   4909  HB2 GLU A 301      17.161   4.382  14.557  1.00 93.27           H  
ATOM   4910  HB3 GLU A 301      16.686   2.818  15.203  1.00 93.27           H  
ATOM   4911  O   GLU A 301      13.956   2.568  13.269  1.00 93.27           O  
ATOM   4912  CG  GLU A 301      18.616   2.807  14.264  1.00 93.27           C  
ATOM   4913  HG2 GLU A 301      18.591   1.725  14.131  1.00 93.27           H  
ATOM   4914  HG3 GLU A 301      19.109   3.011  15.215  1.00 93.27           H  
ATOM   4915  CD  GLU A 301      19.447   3.443  13.131  1.00 93.27           C  
ATOM   4916  OE1 GLU A 301      20.120   2.676  12.400  1.00 93.27           O  
ATOM   4917  OE2 GLU A 301      19.300   4.670  12.889  1.00 93.27           O  
ATOM   4918  N   GLN A 302      14.528   4.736  13.293  1.00 93.78           N  
ATOM   4919  H   GLN A 302      15.287   5.402  13.282  1.00 93.78           H  
ATOM   4920  CA  GLN A 302      13.155   5.263  13.351  1.00 93.78           C  
ATOM   4921  HA  GLN A 302      12.682   4.944  14.280  1.00 93.78           H  
ATOM   4922  C   GLN A 302      12.283   4.765  12.183  1.00 93.78           C  
ATOM   4923  CB  GLN A 302      13.226   6.797  13.324  1.00 93.78           C  
ATOM   4924  HB2 GLN A 302      12.222   7.201  13.195  1.00 93.78           H  
ATOM   4925  HB3 GLN A 302      13.832   7.107  12.473  1.00 93.78           H  
ATOM   4926  O   GLN A 302      11.098   4.477  12.341  1.00 93.78           O  
ATOM   4927  CG  GLN A 302      13.816   7.373  14.620  1.00 93.78           C  
ATOM   4928  HG2 GLN A 302      14.758   6.881  14.864  1.00 93.78           H  
ATOM   4929  HG3 GLN A 302      13.119   7.173  15.434  1.00 93.78           H  
ATOM   4930  CD  GLN A 302      14.081   8.872  14.532  1.00 93.78           C  
ATOM   4931  NE2 GLN A 302      13.992   9.582  15.634  1.00 93.78           N  
ATOM   4932 HE21 GLN A 302      13.746   9.125  16.500  1.00 93.78           H  
ATOM   4933 HE22 GLN A 302      14.178  10.572  15.559  1.00 93.78           H  
ATOM   4934  OE1 GLN A 302      14.392   9.435  13.490  1.00 93.78           O  
ATOM   4935  N   ARG A 303      12.865   4.602  10.989  1.00 95.37           N  
ATOM   4936  H   ARG A 303      13.825   4.903  10.895  1.00 95.37           H  
ATOM   4937  CA  ARG A 303      12.175   4.002   9.832  1.00 95.37           C  
ATOM   4938  HA  ARG A 303      11.210   4.489   9.698  1.00 95.37           H
[truncated: 1,301,112 more chars]
