# Supplementary material for: Widespread Horizontal Gene Transfer Among Animal Viruses
Source: bioRxiv. 2024 Mar 26:2024.03.25.586562. Preprint. [Version 2] doi: 10.1101/2024.03.25.586562 (PMC11071296; doi:10.1101/2024.03.25.586562)
Supplement: Supplement 7 [file media-7.zip › File7_PDB/Tailtoma3478_Apoboid.pdb]

ATOM      1  N   MET A   1       6.244 -17.384  10.262  1.00 31.66           N  
ATOM      2  H   MET A   1       7.065 -16.817  10.108  1.00 31.66           H  
ATOM      3  H2  MET A   1       6.536 -18.259  10.673  1.00 31.66           H  
ATOM      4  H3  MET A   1       5.629 -16.896  10.898  1.00 31.66           H  
ATOM      5  CA  MET A   1       5.557 -17.632   8.976  1.00 31.66           C  
ATOM      6  HA  MET A   1       6.259 -18.116   8.297  1.00 31.66           H  
ATOM      7  C   MET A   1       5.170 -16.289   8.372  1.00 31.66           C  
ATOM      8  CB  MET A   1       4.366 -18.587   9.161  1.00 31.66           C  
ATOM      9  HB2 MET A   1       4.670 -19.397   9.824  1.00 31.66           H  
ATOM     10  HB3 MET A   1       3.529 -18.065   9.626  1.00 31.66           H  
ATOM     11  O   MET A   1       4.285 -15.625   8.913  1.00 31.66           O  
ATOM     12  CG  MET A   1       3.913 -19.218   7.844  1.00 31.66           C  
ATOM     13  HG2 MET A   1       4.748 -19.734   7.370  1.00 31.66           H  
ATOM     14  HG3 MET A   1       3.575 -18.427   7.176  1.00 31.66           H  
ATOM     15  SD  MET A   1       2.547 -20.385   8.069  1.00 31.66           S  
ATOM     16  CE  MET A   1       3.426 -21.927   8.466  1.00 31.66           C  
ATOM     17  HE1 MET A   1       2.701 -22.726   8.623  1.00 31.66           H  
ATOM     18  HE2 MET A   1       4.074 -22.205   7.635  1.00 31.66           H  
ATOM     19  HE3 MET A   1       4.021 -21.804   9.370  1.00 31.66           H  
ATOM     20  N   PHE A   2       5.935 -15.862   7.364  1.00 26.54           N  
ATOM     21  H   PHE A   2       6.583 -16.506   6.933  1.00 26.54           H  
ATOM     22  CA  PHE A   2       5.780 -14.602   6.634  1.00 26.54           C  
ATOM     23  HA  PHE A   2       5.262 -13.867   7.249  1.00 26.54           H  
ATOM     24  C   PHE A   2       4.959 -14.863   5.371  1.00 26.54           C  
ATOM     25  CB  PHE A   2       7.168 -14.051   6.257  1.00 26.54           C  
ATOM     26  HB2 PHE A   2       7.710 -14.802   5.682  1.00 26.54           H  
ATOM     27  HB3 PHE A   2       7.030 -13.191   5.601  1.00 26.54           H  
ATOM     28  O   PHE A   2       5.244 -15.822   4.660  1.00 26.54           O  
ATOM     29  CG  PHE A   2       8.020 -13.615   7.433  1.00 26.54           C  
ATOM     30  CD1 PHE A   2       7.887 -12.310   7.943  1.00 26.54           C  
ATOM     31  HD1 PHE A   2       7.191 -11.620   7.489  1.00 26.54           H  
ATOM     32  CD2 PHE A   2       8.959 -14.496   8.006  1.00 26.54           C  
ATOM     33  HD2 PHE A   2       9.109 -15.479   7.584  1.00 26.54           H  
ATOM     34  CE1 PHE A   2       8.680 -11.890   9.025  1.00 26.54           C  
ATOM     35  HE1 PHE A   2       8.593 -10.879   9.397  1.00 26.54           H  
ATOM     36  CE2 PHE A   2       9.747 -14.077   9.093  1.00 26.54           C  
ATOM     37  HE2 PHE A   2      10.497 -14.737   9.505  1.00 26.54           H  
ATOM     38  CZ  PHE A   2       9.608 -12.774   9.602  1.00 26.54           C  
ATOM     39  HZ  PHE A   2      10.240 -12.444  10.413  1.00 26.54           H  
ATOM     40  N   TYR A   3       3.962 -14.024   5.093  1.00 34.11           N  
ATOM     41  H   TYR A   3       3.801 -13.222   5.686  1.00 34.11           H  
ATOM     42  CA  TYR A   3       3.210 -14.084   3.841  1.00 34.11           C  
ATOM     43  HA  TYR A   3       3.290 -15.084   3.415  1.00 34.11           H  
ATOM     44  C   TYR A   3       3.832 -13.095   2.858  1.00 34.11           C  
ATOM     45  CB  TYR A   3       1.719 -13.822   4.098  1.00 34.11           C  
ATOM     46  HB2 TYR A   3       1.599 -12.813   4.492  1.00 34.11           H  
ATOM     47  HB3 TYR A   3       1.182 -13.873   3.151  1.00 34.11           H  
ATOM     48  O   TYR A   3       3.997 -11.918   3.180  1.00 34.11           O  
ATOM     49  CG  TYR A   3       1.108 -14.822   5.064  1.00 34.11           C  
ATOM     50  CD1 TYR A   3       0.973 -16.173   4.692  1.00 34.11           C  
ATOM     51  HD1 TYR A   3       1.239 -16.510   3.701  1.00 34.11           H  
ATOM     52  CD2 TYR A   3       0.729 -14.420   6.361  1.00 34.11           C  
ATOM     53  HD2 TYR A   3       0.794 -13.377   6.635  1.00 34.11           H  
ATOM     54  CE1 TYR A   3       0.487 -17.113   5.617  1.00 34.11           C  
ATOM     55  HE1 TYR A   3       0.421 -18.155   5.341  1.00 34.11           H  
ATOM     56  CE2 TYR A   3       0.202 -15.358   7.273  1.00 34.11           C  
ATOM     57  HE2 TYR A   3      -0.154 -15.038   8.241  1.00 34.11           H  
ATOM     58  OH  TYR A   3      -0.462 -17.619   7.750  1.00 34.11           O  
ATOM     59  HH  TYR A   3      -0.655 -18.418   7.254  1.00 34.11           H  
ATOM     60  CZ  TYR A   3       0.060 -16.707   6.889  1.00 34.11           C  
ATOM     61  N   LYS A   4       4.213 -13.574   1.672  1.00 35.69           N  
ATOM     62  H   LYS A   4       4.059 -14.553   1.480  1.00 35.69           H  
ATOM     63  CA  LYS A   4       4.706 -12.723   0.585  1.00 35.69           C  
ATOM     64  HA  LYS A   4       5.372 -11.967   1.000  1.00 35.69           H  
ATOM     65  C   LYS A   4       3.506 -12.020  -0.044  1.00 35.69           C  
ATOM     66  CB  LYS A   4       5.503 -13.590  -0.408  1.00 35.69           C  
ATOM     67  HB2 LYS A   4       4.829 -14.279  -0.918  1.00 35.69           H  
ATOM     68  HB3 LYS A   4       6.221 -14.182   0.159  1.00 35.69           H  
ATOM     69  O   LYS A   4       2.646 -12.686  -0.614  1.00 35.69           O  
ATOM     70  CG  LYS A   4       6.279 -12.769  -1.451  1.00 35.69           C  
ATOM     71  HG2 LYS A   4       6.920 -12.053  -0.935  1.00 35.69           H  
ATOM     72  HG3 LYS A   4       5.580 -12.226  -2.087  1.00 35.69           H  
ATOM     73  CD  LYS A   4       7.152 -13.696  -2.314  1.00 35.69           C  
ATOM     74  HD2 LYS A   4       7.799 -14.280  -1.659  1.00 35.69           H  
ATOM     75  HD3 LYS A   4       6.506 -14.380  -2.864  1.00 35.69           H  
ATOM     76  CE  LYS A   4       8.023 -12.905  -3.300  1.00 35.69           C  
ATOM     77  HE2 LYS A   4       8.616 -12.185  -2.736  1.00 35.69           H  
ATOM     78  HE3 LYS A   4       7.370 -12.347  -3.971  1.00 35.69           H  
ATOM     79  NZ  LYS A   4       8.922 -13.799  -4.079  1.00 35.69           N  
ATOM     80  HZ1 LYS A   4       9.501 -13.271  -4.716  1.00 35.69           H  
ATOM     81  HZ2 LYS A   4       9.540 -14.311  -3.465  1.00 35.69           H  
ATOM     82  HZ3 LYS A   4       8.394 -14.474  -4.614  1.00 35.69           H  
ATOM     83  N   THR A   5       3.441 -10.695   0.075  1.00 39.57           N  
ATOM     84  H   THR A   5       4.120 -10.217   0.649  1.00 39.57           H  
ATOM     85  CA  THR A   5       2.420  -9.880  -0.594  1.00 39.57           C  
ATOM     86  HA  THR A   5       1.619 -10.543  -0.922  1.00 39.57           H  
ATOM     87  C   THR A   5       3.009  -9.202  -1.824  1.00 39.57           C  
ATOM     88  CB  THR A   5       1.777  -8.848   0.343  1.00 39.57           C  
ATOM     89  HB  THR A   5       1.075  -8.243  -0.230  1.00 39.57           H  
ATOM     90  O   THR A   5       4.014  -8.501  -1.701  1.00 39.57           O  
ATOM     91  CG2 THR A   5       1.029  -9.521   1.492  1.00 39.57           C  
ATOM     92 HG21 THR A   5       1.738  -9.967   2.190  1.00 39.57           H  
ATOM     93 HG22 THR A   5       0.379 -10.304   1.101  1.00 39.57           H  
ATOM     94 HG23 THR A   5       0.429  -8.778   2.018  1.00 39.57           H  
ATOM     95  OG1 THR A   5       2.765  -8.017   0.908  1.00 39.57           O  
ATOM     96  HG1 THR A   5       3.327  -7.701   0.198  1.00 39.57           H  
ATOM     97  N   LYS A   6       2.399  -9.378  -3.001  1.00 39.27           N  
ATOM     98  H   LYS A   6       1.566  -9.949  -3.019  1.00 39.27           H  
ATOM     99  CA  LYS A   6       2.798  -8.684  -4.238  1.00 39.27           C  
ATOM    100  HA  LYS A   6       3.716  -8.127  -4.049  1.00 39.27           H  
ATOM    101  C   LYS A   6       1.716  -7.678  -4.618  1.00 39.27           C  
ATOM    102  CB  LYS A   6       3.098  -9.705  -5.353  1.00 39.27           C  
ATOM    103  HB2 LYS A   6       3.709 -10.506  -4.935  1.00 39.27           H  
ATOM    104  HB3 LYS A   6       2.165 -10.142  -5.709  1.00 39.27           H  
ATOM    105  O   LYS A   6       0.541  -8.025  -4.696  1.00 39.27           O  
ATOM    106  CG  LYS A   6       3.844  -9.106  -6.559  1.00 39.27           C  
ATOM    107  HG2 LYS A   6       3.236  -8.322  -7.010  1.00 39.27           H  
ATOM    108  HG3 LYS A   6       4.788  -8.677  -6.223  1.00 39.27           H  
ATOM    109  CD  LYS A   6       4.122 -10.198  -7.606  1.00 39.27           C  
ATOM    110  HD2 LYS A   6       3.170 -10.613  -7.939  1.00 39.27           H  
ATOM    111  HD3 LYS A   6       4.701 -10.998  -7.143  1.00 39.27           H  
ATOM    112  CE  LYS A   6       4.889  -9.645  -8.815  1.00 39.27           C  
ATOM    113  HE2 LYS A   6       5.837  -9.228  -8.474  1.00 39.27           H  
ATOM    114  HE3 LYS A   6       4.306  -8.833  -9.250  1.00 39.27           H  
ATOM    115  NZ  LYS A   6       5.129 -10.698  -9.837  1.00 39.27           N  
ATOM    116  HZ1 LYS A   6       5.694 -11.447  -9.464  1.00 39.27           H  
ATOM    117  HZ2 LYS A   6       4.252 -11.101 -10.136  1.00 39.27           H  
ATOM    118  HZ3 LYS A   6       5.596 -10.320 -10.648  1.00 39.27           H  
ATOM    119  N   VAL A   7       2.104  -6.427  -4.845  1.00 43.82           N  
ATOM    120  H   VAL A   7       3.084  -6.198  -4.761  1.00 43.82           H  
ATOM    121  CA  VAL A   7       1.196  -5.403  -5.377  1.00 43.82           C  
ATOM    122  HA  VAL A   7       0.175  -5.619  -5.063  1.00 43.82           H  
ATOM    123  C   VAL A   7       1.254  -5.482  -6.898  1.00 43.82           C  
ATOM    124  CB  VAL A   7       1.555  -3.998  -4.857  1.00 43.82           C  
ATOM    125  HB  VAL A   7       2.566  -3.739  -5.172  1.00 43.82           H  
ATOM    126  O   VAL A   7       2.305  -5.243  -7.490  1.00 43.82           O  
ATOM    127  CG1 VAL A   7       0.581  -2.945  -5.403  1.00 43.82           C  
ATOM    128 HG11 VAL A   7      -0.442  -3.203  -5.132  1.00 43.82           H  
ATOM    129 HG12 VAL A   7       0.828  -1.967  -4.989  1.00 43.82           H  
ATOM    130 HG13 VAL A   7       0.662  -2.882  -6.489  1.00 43.82           H  
ATOM    131  CG2 VAL A   7       1.495  -3.949  -3.324  1.00 43.82           C  
ATOM    132 HG21 VAL A   7       2.230  -4.628  -2.892  1.00 43.82           H  
ATOM    133 HG22 VAL A   7       1.725  -2.941  -2.978  1.00 43.82           H  
ATOM    134 HG23 VAL A   7       0.500  -4.228  -2.976  1.00 43.82           H  
ATOM    135  N   ILE A   8       0.141  -5.842  -7.535  1.00 36.17           N  
ATOM    136  H   ILE A   8      -0.692  -6.032  -6.996  1.00 36.17           H  
ATOM    137  CA  ILE A   8       0.057  -5.942  -8.994  1.00 36.17           C  
ATOM    138  HA  ILE A   8       1.055  -6.125  -9.394  1.00 36.17           H  
ATOM    139  C   ILE A   8      -0.431  -4.595  -9.541  1.00 36.17           C  
ATOM    140  CB  ILE A   8      -0.823  -7.137  -9.425  1.00 36.17           C  
ATOM    141  HB  ILE A   8      -1.840  -6.959  -9.074  1.00 36.17           H  
ATOM    142  O   ILE A   8      -1.545  -4.158  -9.237  1.00 36.17           O  
ATOM    143  CG1 ILE A   8      -0.315  -8.465  -8.805  1.00 36.17           C  
ATOM    144 HG12 ILE A   8      -0.248  -8.362  -7.722  1.00 36.17           H  
ATOM    145 HG13 ILE A   8       0.684  -8.686  -9.182  1.00 36.17           H  
ATOM    146  CG2 ILE A   8      -0.845  -7.233 -10.965  1.00 36.17           C  
ATOM    147 HG21 ILE A   8       0.154  -7.445 -11.347  1.00 36.17           H  
ATOM    148 HG22 ILE A   8      -1.202  -6.302 -11.404  1.00 36.17           H  
ATOM    149 HG23 ILE A   8      -1.527  -8.020 -11.289  1.00 36.17           H  
ATOM    150  CD1 ILE A   8      -1.227  -9.670  -9.073  1.00 36.17           C  
ATOM    151 HD11 ILE A   8      -1.235  -9.921 -10.134  1.00 36.17           H  
ATOM    152 HD12 ILE A   8      -2.240  -9.449  -8.738  1.00 36.17           H  
ATOM    153 HD13 ILE A   8      -0.853 -10.533  -8.523  1.00 36.17           H  
ATOM    154  N   HIS A   9       0.410  -3.932 -10.343  1.00 32.06           N  
ATOM    155  H   HIS A   9       1.304  -4.349 -10.559  1.00 32.06           H  
ATOM    156  CA  HIS A   9       0.060  -2.690 -11.033  1.00 32.06           C  
ATOM    157  HA  HIS A   9      -0.554  -2.084 -10.368  1.00 32.06           H  
ATOM    158  C   HIS A   9      -0.777  -2.991 -12.284  1.00 32.06           C  
ATOM    159  CB  HIS A   9       1.322  -1.869 -11.360  1.00 32.06           C  
ATOM    160  HB2 HIS A   9       1.146  -1.299 -12.273  1.00 32.06           H  
ATOM    161  HB3 HIS A   9       2.166  -2.531 -11.552  1.00 32.06           H  
ATOM    162  O   HIS A   9      -0.300  -3.577 -13.249  1.00 32.06           O  
ATOM    163  CG  HIS A   9       1.677  -0.885 -10.273  1.00 32.06           C  
ATOM    164  CD2 HIS A   9       1.415   0.459 -10.281  1.00 32.06           C  
ATOM    165  HD2 HIS A   9       0.943   1.009 -11.082  1.00 32.06           H  
ATOM    166  ND1 HIS A   9       2.292  -1.169  -9.074  1.00 32.06           N  
ATOM    167  HD1 HIS A   9       2.684  -2.058  -8.800  1.00 32.06           H  
ATOM    168  CE1 HIS A   9       2.399  -0.022  -8.381  1.00 32.06           C  
ATOM    169  HE1 HIS A   9       2.876   0.080  -7.417  1.00 32.06           H  
ATOM    170  NE2 HIS A   9       1.845   0.992  -9.063  1.00 32.06           N  
ATOM    171  N   GLY A  10      -2.037  -2.568 -12.256  1.00 36.27           N  
ATOM    172  H   GLY A  10      -2.368  -2.137 -11.404  1.00 36.27           H  
ATOM    173  CA  GLY A  10      -2.970  -2.550 -13.380  1.00 36.27           C  
ATOM    174  HA2 GLY A  10      -2.444  -2.266 -14.292  1.00 36.27           H  
ATOM    175  HA3 GLY A  10      -3.407  -3.540 -13.514  1.00 36.27           H  
ATOM    176  C   GLY A  10      -4.079  -1.534 -13.093  1.00 36.27           C  
ATOM    177  O   GLY A  10      -4.165  -1.028 -11.972  1.00 36.27           O  
ATOM    178  N   LYS A  11      -4.958  -1.237 -14.067  1.00 46.33           N  
ATOM    179  H   LYS A  11      -4.808  -1.651 -14.976  1.00 46.33           H  
ATOM    180  CA  LYS A  11      -6.103  -0.304 -13.892  1.00 46.33           C  
ATOM    181  HA  LYS A  11      -5.711   0.690 -13.681  1.00 46.33           H  
ATOM    182  C   LYS A  11      -6.999  -0.641 -12.680  1.00 46.33           C  
ATOM    183  CB  LYS A  11      -6.947  -0.230 -15.186  1.00 46.33           C  
ATOM    184  HB2 LYS A  11      -7.176  -1.238 -15.529  1.00 46.33           H  
ATOM    185  HB3 LYS A  11      -7.889   0.266 -14.953  1.00 46.33           H  
ATOM    186  O   LYS A  11      -7.758   0.203 -12.220  1.00 46.33           O  
ATOM    187  CG  LYS A  11      -6.275   0.565 -16.324  1.00 46.33           C  
ATOM    188  HG2 LYS A  11      -6.048   1.569 -15.967  1.00 46.33           H  
ATOM    189  HG3 LYS A  11      -5.342   0.075 -16.605  1.00 46.33           H  
ATOM    190  CD  LYS A  11      -7.185   0.668 -17.565  1.00 46.33           C  
ATOM    191  HD2 LYS A  11      -8.129   1.131 -17.277  1.00 46.33           H  
ATOM    192  HD3 LYS A  11      -7.385  -0.335 -17.942  1.00 46.33           H  
ATOM    193  CE  LYS A  11      -6.528   1.510 -18.674  1.00 46.33           C  
ATOM    194  HE2 LYS A  11      -6.341   2.510 -18.285  1.00 46.33           H  
ATOM    195  HE3 LYS A  11      -5.562   1.069 -18.920  1.00 46.33           H  
ATOM    196  NZ  LYS A  11      -7.365   1.599 -19.904  1.00 46.33           N  
ATOM    197  HZ1 LYS A  11      -7.521   0.689 -20.313  1.00 46.33           H  
ATOM    198  HZ2 LYS A  11      -6.907   2.165 -20.604  1.00 46.33           H  
ATOM    199  HZ3 LYS A  11      -8.260   2.025 -19.713  1.00 46.33           H  
ATOM    200  N   LYS A  12      -6.880  -1.855 -12.133  1.00 49.25           N  
ATOM    201  H   LYS A  12      -6.204  -2.468 -12.565  1.00 49.25           H  
ATOM    202  CA  LYS A  12      -7.411  -2.291 -10.838  1.00 49.25           C  
ATOM    203  HA  LYS A  12      -7.893  -1.456 -10.329  1.00 49.25           H  
ATOM    204  C   LYS A  12      -6.227  -2.768  -9.985  1.00 49.25           C  
ATOM    205  CB  LYS A  12      -8.455  -3.401 -11.083  1.00 49.25           C  
ATOM    206  HB2 LYS A  12      -7.993  -4.211 -11.647  1.00 49.25           H  
ATOM    207  HB3 LYS A  12      -8.777  -3.798 -10.121  1.00 49.25           H  
ATOM    208  O   LYS A  12      -5.598  -3.762 -10.338  1.00 49.25           O  
ATOM    209  CG  LYS A  12      -9.691  -2.887 -11.848  1.00 49.25           C  
ATOM    210  HG2 LYS A  12     -10.184  -2.122 -11.247  1.00 49.25           H  
ATOM    211  HG3 LYS A  12      -9.381  -2.437 -12.791  1.00 49.25           H  
ATOM    212  CD  LYS A  12     -10.696  -4.007 -12.162  1.00 49.25           C  
ATOM    213  HD2 LYS A  12     -11.018  -4.471 -11.230  1.00 49.25           H  
ATOM    214  HD3 LYS A  12     -10.210  -4.758 -12.786  1.00 49.25           H  
ATOM    215  CE  LYS A  12     -11.915  -3.430 -12.901  1.00 49.25           C  
ATOM    216  HE2 LYS A  12     -11.568  -2.918 -13.799  1.00 49.25           H  
ATOM    217  HE3 LYS A  12     -12.384  -2.682 -12.262  1.00 49.25           H  
ATOM    218  NZ  LYS A  12     -12.912  -4.471 -13.272  1.00 49.25           N  
ATOM    219  HZ1 LYS A  12     -13.701  -4.052 -13.743  1.00 49.25           H  
ATOM    220  HZ2 LYS A  12     -13.268  -4.944 -12.453  1.00 49.25           H  
ATOM    221  HZ3 LYS A  12     -12.515  -5.157 -13.897  1.00 49.25           H  
ATOM    222  N   ARG A  13      -5.887  -2.055  -8.901  1.00 50.12           N  
ATOM    223  H   ARG A  13      -6.449  -1.248  -8.672  1.00 50.12           H  
ATOM    224  CA  ARG A  13      -4.811  -2.463  -7.972  1.00 50.12           C  
ATOM    225  HA  ARG A  13      -3.894  -2.655  -8.530  1.00 50.12           H  
ATOM    226  C   ARG A  13      -5.225  -3.769  -7.296  1.00 50.12           C  
ATOM    227  CB  ARG A  13      -4.551  -1.375  -6.909  1.00 50.12           C  
ATOM    228  HB2 ARG A  13      -3.881  -1.785  -6.153  1.00 50.12           H  
ATOM    229  HB3 ARG A  13      -5.491  -1.117  -6.420  1.00 50.12           H  
ATOM    230  O   ARG A  13      -6.233  -3.773  -6.612  1.00 50.12           O  
ATOM    231  CG  ARG A  13      -3.922  -0.089  -7.462  1.00 50.12           C  
ATOM    232  HG2 ARG A  13      -2.946  -0.322  -7.890  1.00 50.12           H  
ATOM    233  HG3 ARG A  13      -4.561   0.326  -8.241  1.00 50.12           H  
ATOM    234  CD  ARG A  13      -3.758   0.945  -6.338  1.00 50.12           C  
ATOM    235  HD2 ARG A  13      -4.741   1.174  -5.928  1.00 50.12           H  
ATOM    236  HD3 ARG A  13      -3.140   0.513  -5.551  1.00 50.12           H  
ATOM    237  NE  ARG A  13      -3.126   2.186  -6.828  1.00 50.12           N  
ATOM    238  HE  ARG A  13      -2.794   2.181  -7.782  1.00 50.12           H  
ATOM    239  NH1 ARG A  13      -3.260   3.403  -4.879  1.00 50.12           N  
ATOM    240 HH11 ARG A  13      -3.052   4.242  -4.357  1.00 50.12           H  
ATOM    241 HH12 ARG A  13      -3.730   2.630  -4.430  1.00 50.12           H  
ATOM    242  NH2 ARG A  13      -2.283   4.296  -6.674  1.00 50.12           N  
ATOM    243 HH21 ARG A  13      -2.052   5.108  -6.119  1.00 50.12           H  
ATOM    244 HH22 ARG A  13      -1.923   4.226  -7.615  1.00 50.12           H  
ATOM    245  CZ  ARG A  13      -2.897   3.285  -6.127  1.00 50.12           C  
ATOM    246  N   LEU A  14      -4.491  -4.862  -7.472  1.00 51.54           N  
ATOM    247  H   LEU A  14      -3.658  -4.802  -8.039  1.00 51.54           H  
ATOM    248  CA  LEU A  14      -4.779  -6.132  -6.792  1.00 51.54           C  
ATOM    249  HA  LEU A  14      -5.681  -6.033  -6.189  1.00 51.54           H  
ATOM    250  C   LEU A  14      -3.642  -6.456  -5.817  1.00 51.54           C  
ATOM    251  CB  LEU A  14      -5.027  -7.255  -7.821  1.00 51.54           C  
ATOM    252  HB2 LEU A  14      -5.137  -8.198  -7.284  1.00 51.54           H  
ATOM    253  HB3 LEU A  14      -4.143  -7.336  -8.453  1.00 51.54           H  
ATOM    254  O   LEU A  14      -2.471  -6.253  -6.143  1.00 51.54           O  
ATOM    255  CG  LEU A  14      -6.265  -7.053  -8.720  1.00 51.54           C  
ATOM    256  HG  LEU A  14      -6.206  -6.081  -9.210  1.00 51.54           H  
ATOM    257  CD1 LEU A  14      -6.310  -8.123  -9.812  1.00 51.54           C  
ATOM    258 HD11 LEU A  14      -5.379  -8.106 -10.378  1.00 51.54           H  
ATOM    259 HD12 LEU A  14      -6.457  -9.105  -9.362  1.00 51.54           H  
ATOM    260 HD13 LEU A  14      -7.135  -7.913 -10.491  1.00 51.54           H  
ATOM    261  CD2 LEU A  14      -7.577  -7.127  -7.937  1.00 51.54           C  
ATOM    262 HD21 LEU A  14      -7.626  -6.283  -7.249  1.00 51.54           H  
ATOM    263 HD22 LEU A  14      -8.424  -7.063  -8.619  1.00 51.54           H  
ATOM    264 HD23 LEU A  14      -7.630  -8.057  -7.372  1.00 51.54           H  
ATOM    265  N   ILE A  15      -3.986  -6.949  -4.626  1.00 56.53           N  
ATOM    266  H   ILE A  15      -4.967  -7.109  -4.450  1.00 56.53           H  
ATOM    267  CA  ILE A  15      -3.034  -7.441  -3.624  1.00 56.53           C  
ATOM    268  HA  ILE A  15      -2.043  -7.042  -3.839  1.00 56.53           H  
ATOM    269  C   ILE A  15      -2.977  -8.959  -3.750  1.00 56.53           C  
ATOM    270  CB  ILE A  15      -3.423  -7.006  -2.190  1.00 56.53           C  
ATOM    271  HB  ILE A  15      -4.382  -7.457  -1.935  1.00 56.53           H  
ATOM    272  O   ILE A  15      -3.970  -9.641  -3.526  1.00 56.53           O  
ATOM    273  CG1 ILE A  15      -3.571  -5.470  -2.085  1.00 56.53           C  
ATOM    274 HG12 ILE A  15      -4.284  -5.128  -2.836  1.00 56.53           H  
ATOM    275 HG13 ILE A  15      -2.612  -4.997  -2.292  1.00 56.53           H  
ATOM    276  CG2 ILE A  15      -2.359  -7.521  -1.198  1.00 56.53           C  
ATOM    277 HG21 ILE A  15      -1.383  -7.103  -1.442  1.00 56.53           H  
ATOM    278 HG22 ILE A  15      -2.293  -8.608  -1.241  1.00 56.53           H  
ATOM    279 HG23 ILE A  15      -2.623  -7.253  -0.175  1.00 56.53           H  
ATOM    280  CD1 ILE A  15      -4.092  -4.977  -0.729  1.00 56.53           C  
ATOM    281 HD11 ILE A  15      -5.005  -5.508  -0.463  1.00 56.53           H  
ATOM    282 HD12 ILE A  15      -4.312  -3.911  -0.794  1.00 56.53           H  
ATOM    283 HD13 ILE A  15      -3.343  -5.126   0.049  1.00 56.53           H  
ATOM    284  N   GLU A  16      -1.827  -9.510  -4.108  1.00 48.05           N  
ATOM    285  H   GLU A  16      -1.034  -8.919  -4.310  1.00 48.05           H  
ATOM    286  CA  GLU A  16      -1.623 -10.954  -4.118  1.00 48.05           C  
ATOM    287  HA  GLU A  16      -2.563 -11.444  -4.374  1.00 48.05           H  
ATOM    288  C   GLU A  16      -1.176 -11.424  -2.729  1.00 48.05           C  
ATOM    289  CB  GLU A  16      -0.618 -11.299  -5.215  1.00 48.05           C  
ATOM    290  HB2 GLU A  16      -0.871 -10.725  -6.106  1.00 48.05           H  
ATOM    291  HB3 GLU A  16       0.378 -11.012  -4.877  1.00 48.05           H  
ATOM    292  O   GLU A  16      -0.158 -10.949  -2.228  1.00 48.05           O  
ATOM    293  CG  GLU A  16      -0.622 -12.787  -5.577  1.00 48.05           C  
ATOM    294  HG2 GLU A  16      -1.620 -13.061  -5.919  1.00 48.05           H  
ATOM    295  HG3 GLU A  16      -0.396 -13.368  -4.683  1.00 48.05           H  
ATOM    296  CD  GLU A  16       0.402 -13.116  -6.677  1.00 48.05           C  
ATOM    297  OE1 GLU A  16       0.675 -14.320  -6.845  1.00 48.05           O  
ATOM    298  OE2 GLU A  16       0.912 -12.180  -7.343  1.00 48.05           O  
ATOM    299  N   ILE A  17      -1.930 -12.333  -2.107  1.00 58.34           N  
ATOM    300  H   ILE A  17      -2.743 -12.678  -2.597  1.00 58.34           H  
ATOM    301  CA  ILE A  17      -1.624 -12.971  -0.816  1.00 58.34           C  
ATOM    302  HA  ILE A  17      -0.607 -12.717  -0.517  1.00 58.34           H  
ATOM    303  C   ILE A  17      -1.714 -14.482  -1.038  1.00 58.34           C  
ATOM    304  CB  ILE A  17      -2.603 -12.525   0.305  1.00 58.34           C  
ATOM    305  HB  ILE A  17      -3.591 -12.921   0.072  1.00 58.34           H  
ATOM    306  O   ILE A  17      -2.767 -14.962  -1.450  1.00 58.34           O  
ATOM    307  CG1 ILE A  17      -2.731 -10.987   0.389  1.00 58.34           C  
ATOM    308 HG12 ILE A  17      -1.748 -10.546   0.554  1.00 58.34           H  
ATOM    309 HG13 ILE A  17      -3.109 -10.624  -0.567  1.00 58.34           H  
ATOM    310  CG2 ILE A  17      -2.165 -13.129   1.654  1.00 58.34           C  
ATOM    311 HG21 ILE A  17      -2.873 -12.868   2.440  1.00 58.34           H  
ATOM    312 HG22 ILE A  17      -2.155 -14.217   1.593  1.00 58.34           H  
ATOM    313 HG23 ILE A  17      -1.172 -12.771   1.926  1.00 58.34           H  
ATOM    314  CD1 ILE A  17      -3.697 -10.466   1.460  1.00 58.34           C  
ATOM    315 HD11 ILE A  17      -4.670 -10.943   1.350  1.00 58.34           H  
ATOM    316 HD12 ILE A  17      -3.814  -9.389   1.336  1.00 58.34           H  
ATOM    317 HD13 ILE A  17      -3.302 -10.656   2.458  1.00 58.34           H  
ATOM    318  N   GLU A  18      -0.627 -15.224  -0.796  1.00 54.22           N  
ATOM    319  H   GLU A  18       0.207 -14.756  -0.470  1.00 54.22           H  
ATOM    320  CA  GLU A  18      -0.585 -16.692  -0.976  1.00 54.22           C  
ATOM    321  HA  GLU A  18       0.454 -17.012  -0.895  1.00 54.22           H  
ATOM    322  C   GLU A  18      -1.051 -17.154  -2.376  1.00 54.22           C  
ATOM    323  CB  GLU A  18      -1.356 -17.411   0.147  1.00 54.22           C  
ATOM    324  HB2 GLU A  18      -2.404 -17.112   0.102  1.00 54.22           H  
ATOM    325  HB3 GLU A  18      -1.301 -18.486  -0.026  1.00 54.22           H  
ATOM    326  O   GLU A  18      -1.830 -18.094  -2.514  1.00 54.22           O  
ATOM    327  CG  GLU A  18      -0.812 -17.150   1.555  1.00 54.22           C  
ATOM    328  HG2 GLU A  18       0.232 -17.464   1.589  1.00 54.22           H  
ATOM    329  HG3 GLU A  18      -0.845 -16.084   1.778  1.00 54.22           H  
ATOM    330  CD  GLU A  18      -1.630 -17.913   2.607  1.00 54.22           C  
ATOM    331  OE1 GLU A  18      -1.006 -18.408   3.567  1.00 54.22           O  
ATOM    332  OE2 GLU A  18      -2.872 -17.964   2.485  1.00 54.22           O  
ATOM    333  N   GLY A  19      -0.640 -16.447  -3.436  1.00 58.57           N  
ATOM    334  H   GLY A  19      -0.021 -15.662  -3.292  1.00 58.57           H  
ATOM    335  CA  GLY A  19      -1.043 -16.764  -4.815  1.00 58.57           C  
ATOM    336  HA2 GLY A  19      -0.911 -17.831  -4.989  1.00 58.57           H  
ATOM    337  HA3 GLY A  19      -0.394 -16.228  -5.507  1.00 58.57           H  
ATOM    338  C   GLY A  19      -2.497 -16.410  -5.163  1.00 58.57           C  
ATOM    339  O   GLY A  19      -2.926 -16.625  -6.295  1.00 58.57           O  
ATOM    340  N   ARG A  20      -3.274 -15.839  -4.230  1.00 55.20           N  
ATOM    341  H   ARG A  20      -2.888 -15.726  -3.303  1.00 55.20           H  
ATOM    342  CA  ARG A  20      -4.648 -15.366  -4.468  1.00 55.20           C  
ATOM    343  HA  ARG A  20      -5.005 -15.796  -5.404  1.00 55.20           H  
ATOM    344  C   ARG A  20      -4.685 -13.850  -4.618  1.00 55.20           C  
ATOM    345  CB  ARG A  20      -5.587 -15.839  -3.349  1.00 55.20           C  
ATOM    346  HB2 ARG A  20      -6.579 -15.424  -3.531  1.00 55.20           H  
ATOM    347  HB3 ARG A  20      -5.230 -15.467  -2.389  1.00 55.20           H  
ATOM    348  O   ARG A  20      -4.100 -13.126  -3.816  1.00 55.20           O  
ATOM    349  CG  ARG A  20      -5.693 -17.369  -3.300  1.00 55.20           C  
ATOM    350  HG2 ARG A  20      -5.985 -17.744  -4.281  1.00 55.20           H  
ATOM    351  HG3 ARG A  20      -4.728 -17.798  -3.028  1.00 55.20           H  
ATOM    352  CD  ARG A  20      -6.739 -17.796  -2.266  1.00 55.20           C  
ATOM    353  HD2 ARG A  20      -7.697 -17.349  -2.532  1.00 55.20           H  
ATOM    354  HD3 ARG A  20      -6.432 -17.428  -1.287  1.00 55.20           H  
ATOM    355  NE  ARG A  20      -6.870 -19.262  -2.217  1.00 55.20           N  
ATOM    356  HE  ARG A  20      -6.164 -19.793  -2.707  1.00 55.20           H  
ATOM    357  NH1 ARG A  20      -8.696 -19.360  -0.829  1.00 55.20           N  
ATOM    358 HH11 ARG A  20      -8.700 -18.351  -0.785  1.00 55.20           H  
ATOM    359 HH12 ARG A  20      -9.378 -19.910  -0.327  1.00 55.20           H  
ATOM    360  NH2 ARG A  20      -7.788 -21.251  -1.587  1.00 55.20           N  
ATOM    361 HH21 ARG A  20      -7.094 -21.746  -2.129  1.00 55.20           H  
ATOM    362 HH22 ARG A  20      -8.483 -21.781  -1.082  1.00 55.20           H  
ATOM    363  CZ  ARG A  20      -7.779 -19.948  -1.546  1.00 55.20           C  
ATOM    364  N   ARG A  21      -5.402 -13.359  -5.633  1.00 60.05           N  
ATOM    365  H   ARG A  21      -5.896 -14.021  -6.214  1.00 60.05           H  
ATOM    366  CA  ARG A  21      -5.567 -11.923  -5.912  1.00 60.05           C  
ATOM    367  HA  ARG A  21      -4.680 -11.390  -5.570  1.00 60.05           H  
ATOM    368  C   ARG A  21      -6.760 -11.355  -5.138  1.00 60.05           C  
ATOM    369  CB  ARG A  21      -5.728 -11.683  -7.423  1.00 60.05           C  
ATOM    370  HB2 ARG A  21      -5.915 -10.621  -7.581  1.00 60.05           H  
ATOM    371  HB3 ARG A  21      -6.594 -12.238  -7.783  1.00 60.05           H  
ATOM    372  O   ARG A  21      -7.889 -11.791  -5.342  1.00 60.05           O  
ATOM    373  CG  ARG A  21      -4.491 -12.089  -8.241  1.00 60.05           C  
ATOM    374  HG2 ARG A  21      -4.305 -13.157  -8.123  1.00 60.05           H  
ATOM    375  HG3 ARG A  21      -3.622 -11.538  -7.881  1.00 60.05           H  
ATOM    376  CD  ARG A  21      -4.712 -11.783  -9.728  1.00 60.05           C  
ATOM    377  HD2 ARG A  21      -4.886 -10.714  -9.846  1.00 60.05           H  
ATOM    378  HD3 ARG A  21      -5.595 -12.327 -10.066  1.00 60.05           H  
ATOM    379  NE  ARG A  21      -3.551 -12.176 -10.547  1.00 60.05           N  
ATOM    380  HE  ARG A  21      -2.749 -12.542 -10.055  1.00 60.05           H  
ATOM    381  NH1 ARG A  21      -4.468 -11.737 -12.612  1.00 60.05           N  
ATOM    382 HH11 ARG A  21      -4.402 -11.788 -13.619  1.00 60.05           H  
ATOM    383 HH12 ARG A  21      -5.338 -11.478 -12.169  1.00 60.05           H  
ATOM    384  NH2 ARG A  21      -2.394 -12.545 -12.474  1.00 60.05           N  
ATOM    385 HH21 ARG A  21      -1.628 -12.929 -11.940  1.00 60.05           H  
ATOM    386 HH22 ARG A  21      -2.354 -12.584 -13.483  1.00 60.05           H  
ATOM    387  CZ  ARG A  21      -3.477 -12.148 -11.868  1.00 60.05           C  
ATOM    388  N   TRP A  22      -6.513 -10.350  -4.308  1.00 56.21           N  
ATOM    389  H   TRP A  22      -5.550 -10.088  -4.156  1.00 56.21           H  
ATOM    390  CA  TRP A  22      -7.514  -9.621  -3.534  1.00 56.21           C  
ATOM    391  HA  TRP A  22      -8.453 -10.171  -3.585  1.00 56.21           H  
ATOM    392  C   TRP A  22      -7.720  -8.214  -4.111  1.00 56.21           C  
ATOM    393  CB  TRP A  22      -7.093  -9.570  -2.060  1.00 56.21           C  
ATOM    394  HB2 TRP A  22      -7.819  -8.967  -1.516  1.00 56.21           H  
ATOM    395  HB3 TRP A  22      -6.124  -9.078  -1.972  1.00 56.21           H  
ATOM    396  O   TRP A  22      -6.743  -7.583  -4.529  1.00 56.21           O  
ATOM    397  CG  TRP A  22      -7.021 -10.912  -1.403  1.00 56.21           C  
ATOM    398  CD1 TRP A  22      -5.966 -11.756  -1.436  1.00 56.21           C  
ATOM    399  HD1 TRP A  22      -5.030 -11.551  -1.934  1.00 56.21           H  
ATOM    400  CD2 TRP A  22      -8.068 -11.607  -0.663  1.00 56.21           C  
ATOM    401  CE2 TRP A  22      -7.577 -12.895  -0.292  1.00 56.21           C  
ATOM    402  CE3 TRP A  22      -9.384 -11.275  -0.274  1.00 56.21           C  
ATOM    403  HE3 TRP A  22      -9.770 -10.294  -0.506  1.00 56.21           H  
ATOM    404  NE1 TRP A  22      -6.284 -12.927  -0.775  1.00 56.21           N  
ATOM    405  HE1 TRP A  22      -5.638 -13.698  -0.683  1.00 56.21           H  
ATOM    406  CH2 TRP A  22      -9.669 -13.459   0.783  1.00 56.21           C  
ATOM    407  HH2 TRP A  22     -10.281 -14.143   1.353  1.00 56.21           H  
ATOM    408  CZ2 TRP A  22      -8.359 -13.817   0.418  1.00 56.21           C  
ATOM    409  HZ2 TRP A  22      -7.953 -14.778   0.695  1.00 56.21           H  
ATOM    410  CZ3 TRP A  22     -10.176 -12.193   0.441  1.00 56.21           C  
ATOM    411  HZ3 TRP A  22     -11.171 -11.917   0.760  1.00 56.21           H  
ATOM    412  N   PRO A  23      -8.962  -7.695  -4.149  1.00 59.76           N  
ATOM    413  CA  PRO A  23      -9.195  -6.283  -4.442  1.00 59.76           C  
ATOM    414  HA  PRO A  23      -8.839  -6.049  -5.446  1.00 59.76           H  
ATOM    415  C   PRO A  23      -8.445  -5.414  -3.423  1.00 59.76           C  
ATOM    416  CB  PRO A  23     -10.713  -6.088  -4.379  1.00 59.76           C  
ATOM    417  HB2 PRO A  23     -10.993  -5.101  -4.011  1.00 59.76           H  
ATOM    418  HB3 PRO A  23     -11.142  -6.261  -5.366  1.00 59.76           H  
ATOM    419  O   PRO A  23      -8.222  -5.862  -2.305  1.00 59.76           O  
ATOM    420  CG  PRO A  23     -11.172  -7.189  -3.426  1.00 59.76           C  
ATOM    421  HG2 PRO A  23     -11.062  -6.845  -2.398  1.00 59.76           H  
ATOM    422  HG3 PRO A  23     -12.202  -7.489  -3.619  1.00 59.76           H  
ATOM    423  CD  PRO A  23     -10.188  -8.327  -3.688  1.00 59.76           C  
ATOM    424  HD2 PRO A  23     -10.032  -8.889  -2.767  1.00 59.76           H  
ATOM    425  HD3 PRO A  23     -10.574  -8.981  -4.471  1.00 59.76           H  
ATOM    426  N   PRO A  24      -8.033  -4.190  -3.769  1.00 57.08           N  
ATOM    427  CA  PRO A  24      -7.332  -3.337  -2.822  1.00 57.08           C  
ATOM    428  HA  PRO A  24      -6.455  -3.849  -2.427  1.00 57.08           H  
ATOM    429  C   PRO A  24      -8.288  -3.000  -1.668  1.00 57.08           C  
ATOM    430  CB  PRO A  24      -6.898  -2.119  -3.642  1.00 57.08           C  
ATOM    431  HB2 PRO A  24      -5.916  -2.314  -4.073  1.00 57.08           H  
ATOM    432  HB3 PRO A  24      -6.876  -1.209  -3.042  1.00 57.08           H  
ATOM    433  O   PRO A  24      -9.473  -2.770  -1.905  1.00 57.08           O  
ATOM    434  CG  PRO A  24      -7.931  -2.030  -4.772  1.00 57.08           C  
ATOM    435  HG2 PRO A  24      -8.702  -1.303  -4.515  1.00 57.08           H  
ATOM    436  HG3 PRO A  24      -7.476  -1.732  -5.717  1.00 57.08           H  
ATOM    437  CD  PRO A  24      -8.570  -3.416  -4.871  1.00 57.08           C  
ATOM    438  HD2 PRO A  24      -8.382  -3.892  -5.833  1.00 57.08           H  
ATOM    439  HD3 PRO A  24      -9.647  -3.310  -4.744  1.00 57.08           H  
ATOM    440  N   ILE A  25      -7.795  -2.962  -0.425  1.00 54.02           N  
ATOM    441  H   ILE A  25      -6.826  -3.200  -0.270  1.00 54.02           H  
ATOM    442  CA  ILE A  25      -8.588  -2.472   0.714  1.00 54.02           C  
ATOM    443  HA  ILE A  25      -9.560  -2.964   0.703  1.00 54.02           H  
ATOM    444  C   ILE A  25      -8.806  -0.969   0.490  1.00 54.02           C  
ATOM    445  CB  ILE A  25      -7.913  -2.778   2.078  1.00 54.02           C  
ATOM    446  HB  ILE A  25      -6.948  -2.273   2.116  1.00 54.02           H  
ATOM    447  O   ILE A  25      -7.924  -0.163   0.779  1.00 54.02           O  
ATOM    448  CG1 ILE A  25      -7.670  -4.291   2.256  1.00 54.02           C  
ATOM    449 HG12 ILE A  25      -7.091  -4.644   1.403  1.00 54.02           H  
ATOM    450 HG13 ILE A  25      -8.632  -4.803   2.271  1.00 54.02           H  
ATOM    451  CG2 ILE A  25      -8.797  -2.231   3.214  1.00 54.02           C  
ATOM    452 HG21 ILE A  25      -8.374  -2.463   4.191  1.00 54.02           H  
ATOM    453 HG22 ILE A  25      -8.867  -1.145   3.149  1.00 54.02           H  
ATOM    454 HG23 ILE A  25      -9.802  -2.647   3.144  1.00 54.02           H  
ATOM    455  CD1 ILE A  25      -6.878  -4.693   3.506  1.00 54.02           C  
ATOM    456 HD11 ILE A  25      -7.452  -4.488   4.410  1.00 54.02           H  
ATOM    457 HD12 ILE A  25      -5.935  -4.148   3.541  1.00 54.02           H  
ATOM    458 HD13 ILE A  25      -6.670  -5.762   3.469  1.00 54.02           H  
ATOM    459  N   LEU A  26      -9.943  -0.601  -0.108  1.00 42.88           N  
ATOM    460  H   LEU A  26     -10.560  -1.333  -0.430  1.00 42.88           H  
ATOM    461  CA  LEU A  26     -10.283   0.785  -0.462  1.00 42.88           C  
ATOM    462  HA  LEU A  26      -9.360   1.331  -0.655  1.00 42.88           H  
ATOM    463  C   LEU A  26     -10.955   1.549   0.684  1.00 42.88           C  
ATOM    464  CB  LEU A  26     -11.142   0.800  -1.742  1.00 42.88           C  
ATOM    465  HB2 LEU A  26     -11.933   0.056  -1.640  1.00 42.88           H  
ATOM    466  HB3 LEU A  26     -11.622   1.773  -1.846  1.00 42.88           H  
ATOM    467  O   LEU A  26     -11.143   2.759   0.593  1.00 42.88           O  
ATOM    468  CG  LEU A  26     -10.333   0.523  -3.019  1.00 42.88           C  
ATOM    469  HG  LEU A  26      -9.727  -0.369  -2.860  1.00 42.88           H  
ATOM    470  CD1 LEU A  26     -11.269   0.269  -4.202  1.00 42.88           C  
ATOM    471 HD11 LEU A  26     -11.909  -0.583  -3.976  1.00 42.88           H  
ATOM    472 HD12 LEU A  26     -10.694   0.050  -5.102  1.00 42.88           H  
ATOM    473 HD13 LEU A  26     -11.898   1.143  -4.373  1.00 42.88           H  
ATOM    474  CD2 LEU A  26      -9.400   1.681  -3.396  1.00 42.88           C  
ATOM    475 HD21 LEU A  26      -8.645   1.823  -2.624  1.00 42.88           H  
ATOM    476 HD22 LEU A  26      -9.980   2.598  -3.505  1.00 42.88           H  
ATOM    477 HD23 LEU A  26      -8.899   1.457  -4.338  1.00 42.88           H  
ATOM    478  N   THR A  27     -11.267   0.877   1.787  1.00 41.07           N  
ATOM    479  H   THR A  27     -11.146  -0.125   1.785  1.00 41.07           H  
ATOM    480  CA  THR A  27     -12.017   1.455   2.901  1.00 41.07           C  
ATOM    481  HA  THR A  27     -12.283   2.484   2.662  1.00 41.07           H  
ATOM    482  C   THR A  27     -11.191   1.476   4.177  1.00 41.07           C  
ATOM    483  CB  THR A  27     -13.330   0.694   3.103  1.00 41.07           C  
ATOM    484  HB  THR A  27     -13.800   1.026   4.029  1.00 41.07           H  
ATOM    485  O   THR A  27     -10.519   0.503   4.514  1.00 41.07           O  
ATOM    486  CG2 THR A  27     -14.284   0.966   1.941  1.00 41.07           C  
ATOM    487 HG21 THR A  27     -14.441   2.037   1.813  1.00 41.07           H  
ATOM    488 HG22 THR A  27     -15.244   0.495   2.153  1.00 41.07           H  
ATOM    489 HG23 THR A  27     -13.898   0.539   1.016  1.00 41.07           H  
ATOM    490  OG1 THR A  27     -13.066  -0.690   3.177  1.00 41.07           O  
ATOM    491  HG1 THR A  27     -12.444  -0.856   3.888  1.00 41.07           H  
ATOM    492  N   LYS A  28     -11.274   2.593   4.911  1.00 41.73           N  
ATOM    493  H   LYS A  28     -11.848   3.332   4.528  1.00 41.73           H  
ATOM    494  CA  LYS A  28     -10.713   2.809   6.254  1.00 41.73           C  
ATOM    495  HA  LYS A  28      -9.637   2.638   6.230  1.00 41.73           H  
ATOM    496  C   LYS A  28     -11.315   1.823   7.273  1.00 41.73           C  
ATOM    497  CB  LYS A  28     -11.001   4.260   6.704  1.00 41.73           C  
ATOM    498  HB2 LYS A  28     -12.076   4.431   6.639  1.00 41.73           H  
ATOM    499  HB3 LYS A  28     -10.717   4.356   7.752  1.00 41.73           H  
ATOM    500  O   LYS A  28     -12.084   2.217   8.143  1.00 41.73           O  
ATOM    501  CG  LYS A  28     -10.279   5.379   5.938  1.00 41.73           C  
ATOM    502  HG2 LYS A  28      -9.205   5.294   6.103  1.00 41.73           H  
ATOM    503  HG3 LYS A  28     -10.486   5.289   4.871  1.00 41.73           H  
ATOM    504  CD  LYS A  28     -10.780   6.748   6.440  1.00 41.73           C  
ATOM    505  HD2 LYS A  28     -10.617   6.817   7.516  1.00 41.73           H  
ATOM    506  HD3 LYS A  28     -11.850   6.818   6.246  1.00 41.73           H  
ATOM    507  CE  LYS A  28     -10.068   7.918   5.747  1.00 41.73           C  
ATOM    508  HE2 LYS A  28     -10.163   7.790   4.669  1.00 41.73           H  
ATOM    509  HE3 LYS A  28      -9.006   7.878   5.993  1.00 41.73           H  
ATOM    510  NZ  LYS A  28     -10.636   9.237   6.145  1.00 41.73           N  
ATOM    511  HZ1 LYS A  28     -11.613   9.302   5.897  1.00 41.73           H  
ATOM    512  HZ2 LYS A  28     -10.553   9.396   7.139  1.00 41.73           H  
ATOM    513  HZ3 LYS A  28     -10.163   9.994   5.673  1.00 41.73           H  
ATOM    514  N   THR A  29     -10.993   0.539   7.201  1.00 37.32           N  
ATOM    515  H   THR A  29     -10.484   0.203   6.396  1.00 37.32           H  
ATOM    516  CA  THR A  29     -11.409  -0.423   8.223  1.00 37.32           C  
ATOM    517  HA  THR A  29     -12.380  -0.123   8.617  1.00 37.32           H  
ATOM    518  C   THR A  29     -10.423  -0.384   9.377  1.00 37.32           C  
ATOM    519  CB  THR A  29     -11.600  -1.836   7.663  1.00 37.32           C  
ATOM    520  HB  THR A  29     -11.571  -2.558   8.480  1.00 37.32           H  
ATOM    521  O   THR A  29      -9.264  -0.779   9.243  1.00 37.32           O  
ATOM    522  CG2 THR A  29     -12.957  -1.938   6.970  1.00 37.32           C  
ATOM    523 HG21 THR A  29     -13.139  -2.975   6.686  1.00 37.32           H  
ATOM    524 HG22 THR A  29     -12.977  -1.309   6.080  1.00 37.32           H  
ATOM    525 HG23 THR A  29     -13.754  -1.633   7.648  1.00 37.32           H  
ATOM    526  OG1 THR A  29     -10.591  -2.135   6.729  1.00 37.32           O  
ATOM    527  HG1 THR A  29      -9.751  -2.122   7.195  1.00 37.32           H  
ATOM    528  N   LYS A  30     -10.894   0.120  10.524  1.00 38.37           N  
ATOM    529  H   LYS A  30     -11.844   0.464  10.520  1.00 38.37           H  
ATOM    530  CA  LYS A  30     -10.197   0.031  11.810  1.00 38.37           C  
ATOM    531  HA  LYS A  30      -9.263   0.590  11.761  1.00 38.37           H  
ATOM    532  C   LYS A  30      -9.868  -1.435  12.088  1.00 38.37           C  
ATOM    533  CB  LYS A  30     -11.080   0.593  12.940  1.00 38.37           C  
ATOM    534  HB2 LYS A  30     -12.096   0.213  12.830  1.00 38.37           H  
ATOM    535  HB3 LYS A  30     -10.692   0.228  13.891  1.00 38.37           H  
ATOM    536  O   LYS A  30     -10.758  -2.241  12.340  1.00 38.37           O  
ATOM    537  CG  LYS A  30     -11.102   2.127  12.998  1.00 38.37           C  
ATOM    538  HG2 LYS A  30     -10.087   2.493  13.156  1.00 38.37           H  
ATOM    539  HG3 LYS A  30     -11.481   2.523  12.056  1.00 38.37           H  
ATOM    540  CD  LYS A  30     -12.002   2.599  14.151  1.00 38.37           C  
ATOM    541  HD2 LYS A  30     -11.657   2.150  15.082  1.00 38.37           H  
ATOM    542  HD3 LYS A  30     -13.022   2.269  13.958  1.00 38.37           H  
ATOM    543  CE  LYS A  30     -11.971   4.126  14.282  1.00 38.37           C  
ATOM    544  HE2 LYS A  30     -12.263   4.562  13.326  1.00 38.37           H  
ATOM    545  HE3 LYS A  30     -10.949   4.439  14.492  1.00 38.37           H  
ATOM    546  NZ  LYS A  30     -12.884   4.599  15.354  1.00 38.37           N  
ATOM    547  HZ1 LYS A  30     -12.626   4.202  16.246  1.00 38.37           H  
ATOM    548  HZ2 LYS A  30     -12.851   5.605  15.429  1.00 38.37           H  
ATOM    549  HZ3 LYS A  30     -13.836   4.330  15.151  1.00 38.37           H  
ATOM    550  N   VAL A  31      -8.583  -1.770  12.061  1.00 39.34           N  
ATOM    551  H   VAL A  31      -7.915  -1.083  11.744  1.00 39.34           H  
ATOM    552  CA  VAL A  31      -8.089  -3.073  12.510  1.00 39.34           C  
ATOM    553  HA  VAL A  31      -8.738  -3.854  12.114  1.00 39.34           H  
ATOM    554  C   VAL A  31      -8.183  -3.087  14.034  1.00 39.34           C  
ATOM    555  CB  VAL A  31      -6.661  -3.339  11.993  1.00 39.34           C  
ATOM    556  HB  VAL A  31      -5.975  -2.603  12.414  1.00 39.34           H  
ATOM    557  O   VAL A  31      -7.336  -2.522  14.726  1.00 39.34           O  
ATOM    558  CG1 VAL A  31      -6.186  -4.740  12.395  1.00 39.34           C  
ATOM    559 HG11 VAL A  31      -6.111  -4.811  13.480  1.00 39.34           H  
ATOM    560 HG12 VAL A  31      -5.201  -4.935  11.969  1.00 39.34           H  
ATOM    561 HG13 VAL A  31      -6.888  -5.492  12.034  1.00 39.34           H  
ATOM    562  CG2 VAL A  31      -6.596  -3.231  10.462  1.00 39.34           C  
ATOM    563 HG21 VAL A  31      -7.334  -3.890  10.004  1.00 39.34           H  
ATOM    564 HG22 VAL A  31      -5.601  -3.502  10.111  1.00 39.34           H  
ATOM    565 HG23 VAL A  31      -6.795  -2.207  10.146  1.00 39.34           H  
ATOM    566  N   ILE A  32      -9.259  -3.673  14.560  1.00 35.94           N  
ATOM    567  H   ILE A  32      -9.965  -4.031  13.933  1.00 35.94           H  
ATOM    568  CA  ILE A  32      -9.457  -3.834  16.001  1.00 35.94           C  
ATOM    569  HA  ILE A  32      -9.251  -2.878  16.484  1.00 35.94           H  
ATOM    570  C   ILE A  32      -8.434  -4.854  16.501  1.00 35.94           C  
ATOM    571  CB  ILE A  32     -10.918  -4.220  16.338  1.00 35.94           C  
ATOM    572  HB  ILE A  32     -11.164  -5.140  15.809  1.00 35.94           H  
ATOM    573  O   ILE A  32      -8.366  -5.987  16.020  1.00 35.94           O  
ATOM    574  CG1 ILE A  32     -11.881  -3.102  15.868  1.00 35.94           C  
ATOM    575 HG12 ILE A  32     -11.705  -2.891  14.813  1.00 35.94           H  
ATOM    576 HG13 ILE A  32     -11.680  -2.188  16.428  1.00 35.94           H  
ATOM    577  CG2 ILE A  32     -11.079  -4.470  17.852  1.00 35.94           C  
ATOM    578 HG21 ILE A  32     -10.859  -3.562  18.414  1.00 35.94           H  
ATOM    579 HG22 ILE A  32     -10.419  -5.270  18.187  1.00 35.94           H  
ATOM    580 HG23 ILE A  32     -12.098  -4.784  18.077  1.00 35.94           H  
ATOM    581  CD1 ILE A  32     -13.369  -3.446  16.001  1.00 35.94           C  
ATOM    582 HD11 ILE A  32     -13.657  -3.514  17.050  1.00 35.94           H  
ATOM    583 HD12 ILE A  32     -13.579  -4.392  15.502  1.00 35.94           H  
ATOM    584 HD13 ILE A  32     -13.963  -2.662  15.533  1.00 35.94           H  
ATOM    585  N   HIS A  33      -7.621  -4.437  17.470  1.00 34.74           N  
ATOM    586  H   HIS A  33      -7.719  -3.484  17.790  1.00 34.74           H  
ATOM    587  CA  HIS A  33      -6.656  -5.282  18.157  1.00 34.74           C  
ATOM    588  HA  HIS A  33      -6.064  -5.810  17.409  1.00 34.74           H  
ATOM    589  C   HIS A  33      -7.399  -6.323  19.008  1.00 34.74           C  
ATOM    590  CB  HIS A  33      -5.713  -4.387  18.978  1.00 34.74           C  
ATOM    591  HB2 HIS A  33      -6.255  -3.946  19.814  1.00 34.74           H  
ATOM    592  HB3 HIS A  33      -5.364  -3.570  18.346  1.00 34.74           H  
ATOM    593  O   HIS A  33      -7.694  -6.106  20.177  1.00 34.74           O  
ATOM    594  CG  HIS A  33      -4.499  -5.114  19.494  1.00 34.74           C  
ATOM    595  CD2 HIS A  33      -4.219  -5.450  20.792  1.00 34.74           C  
ATOM    596  HD2 HIS A  33      -4.849  -5.255  21.648  1.00 34.74           H  
ATOM    597  ND1 HIS A  33      -3.433  -5.523  18.728  1.00 34.74           N  
ATOM    598  HD1 HIS A  33      -3.316  -5.339  17.742  1.00 34.74           H  
ATOM    599  CE1 HIS A  33      -2.528  -6.086  19.544  1.00 34.74           C  
ATOM    600  HE1 HIS A  33      -1.565  -6.466  19.237  1.00 34.74           H  
ATOM    601  NE2 HIS A  33      -2.968  -6.082  20.808  1.00 34.74           N  
ATOM    602  N   GLY A  34      -7.746  -7.452  18.395  1.00 31.56           N  
ATOM    603  H   GLY A  34      -7.622  -7.495  17.393  1.00 31.56           H  
ATOM    604  CA  GLY A  34      -8.365  -8.595  19.051  1.00 31.56           C  
ATOM    605  HA2 GLY A  34      -9.403  -8.682  18.729  1.00 31.56           H  
ATOM    606  HA3 GLY A  34      -8.347  -8.471  20.134  1.00 31.56           H  
ATOM    607  C   GLY A  34      -7.625  -9.869  18.668  1.00 31.56           C  
ATOM    608  O   GLY A  34      -7.260 -10.056  17.509  1.00 31.56           O  
ATOM    609  N   LYS A  35      -7.368 -10.736  19.651  1.00 42.18           N  
ATOM    610  H   LYS A  35      -7.693 -10.470  20.570  1.00 42.18           H  
ATOM    611  CA  LYS A  35      -6.781 -12.081  19.503  1.00 42.18           C  
ATOM    612  HA  LYS A  35      -5.695 -12.023  19.560  1.00 42.18           H  
ATOM    613  C   LYS A  35      -7.177 -12.736  18.162  1.00 42.18           C  
ATOM    614  CB  LYS A  35      -7.318 -12.949  20.665  1.00 42.18           C  
ATOM    615  HB2 LYS A  35      -7.077 -13.992  20.460  1.00 42.18           H  
ATOM    616  HB3 LYS A  35      -8.404 -12.866  20.692  1.00 42.18           H  
ATOM    617  O   LYS A  35      -8.326 -13.121  18.011  1.00 42.18           O  
ATOM    618  CG  LYS A  35      -6.756 -12.604  22.057  1.00 42.18           C  
ATOM    619  HG2 LYS A  35      -5.694 -12.851  22.083  1.00 42.18           H  
ATOM    620  HG3 LYS A  35      -6.873 -11.538  22.250  1.00 42.18           H  
ATOM    621  CD  LYS A  35      -7.496 -13.392  23.157  1.00 42.18           C  
ATOM    622  HD2 LYS A  35      -8.537 -13.068  23.178  1.00 42.18           H  
ATOM    623  HD3 LYS A  35      -7.468 -14.455  22.918  1.00 42.18           H  
ATOM    624  CE  LYS A  35      -6.866 -13.172  24.543  1.00 42.18           C  
ATOM    625  HE2 LYS A  35      -5.844 -13.550  24.527  1.00 42.18           H  
ATOM    626  HE3 LYS A  35      -6.818 -12.100  24.738  1.00 42.18           H  
ATOM    627  NZ  LYS A  35      -7.632 -13.838  25.635  1.00 42.18           N  
ATOM    628  HZ1 LYS A  35      -7.696 -14.837  25.495  1.00 42.18           H  
ATOM    629  HZ2 LYS A  35      -8.569 -13.469  25.709  1.00 42.18           H  
ATOM    630  HZ3 LYS A  35      -7.189 -13.689  26.530  1.00 42.18           H  
ATOM    631  N   LYS A  36      -6.237 -12.859  17.210  1.00 42.42           N  
ATOM    632  H   LYS A  36      -5.381 -12.349  17.373  1.00 42.42           H  
ATOM    633  CA  LYS A  36      -6.327 -13.677  15.972  1.00 42.42           C  
ATOM    634  HA  LYS A  36      -5.718 -13.202  15.203  1.00 42.42           H  
ATOM    635  C   LYS A  36      -7.741 -13.789  15.345  1.00 42.42           C  
ATOM    636  CB  LYS A  36      -5.760 -15.092  16.232  1.00 42.42           C  
ATOM    637  HB2 LYS A  36      -6.325 -15.544  17.047  1.00 42.42           H  
ATOM    638  HB3 LYS A  36      -5.932 -15.693  15.340  1.00 42.42           H  
ATOM    639  O   LYS A  36      -8.225 -14.901  15.149  1.00 42.42           O  
ATOM    640  CG  LYS A  36      -4.259 -15.203  16.534  1.00 42.42           C  
ATOM    641  HG2 LYS A  36      -4.020 -14.652  17.444  1.00 42.42           H  
ATOM    642  HG3 LYS A  36      -3.687 -14.799  15.699  1.00 42.42           H  
ATOM    643  CD  LYS A  36      -3.925 -16.695  16.726  1.00 42.42           C  
ATOM    644  HD2 LYS A  36      -4.515 -17.075  17.560  1.00 42.42           H  
ATOM    645  HD3 LYS A  36      -4.218 -17.241  15.829  1.00 42.42           H  
ATOM    646  CE  LYS A  36      -2.441 -16.962  17.002  1.00 42.42           C  
ATOM    647  HE2 LYS A  36      -1.858 -16.632  16.142  1.00 42.42           H  
ATOM    648  HE3 LYS A  36      -2.138 -16.373  17.868  1.00 42.42           H  
ATOM    649  NZ  LYS A  36      -2.200 -18.408  17.267  1.00 42.42           N  
ATOM    650  HZ1 LYS A  36      -1.230 -18.602  17.472  1.00 42.42           H  
ATOM    651  HZ2 LYS A  36      -2.478 -18.978  16.482  1.00 42.42           H  
ATOM    652  HZ3 LYS A  36      -2.741 -18.724  18.059  1.00 42.42           H  
ATOM    653  N   ARG A  37      -8.411 -12.681  15.009  1.00 36.93           N  
ATOM    654  H   ARG A  37      -8.003 -11.779  15.209  1.00 36.93           H  
ATOM    655  CA  ARG A  37      -9.676 -12.726  14.246  1.00 36.93           C  
ATOM    656  HA  ARG A  37     -10.008 -13.761  14.166  1.00 36.93           H  
ATOM    657  C   ARG A  37      -9.453 -12.273  12.801  1.00 36.93           C  
ATOM    658  CB  ARG A  37     -10.799 -11.973  14.985  1.00 36.93           C  
ATOM    659  HB2 ARG A  37     -11.620 -11.795  14.290  1.00 36.93           H  
ATOM    660  HB3 ARG A  37     -10.430 -11.009  15.336  1.00 36.93           H  
ATOM    661  O   ARG A  37      -8.705 -11.328  12.560  1.00 36.93           O  
ATOM    662  CG  ARG A  37     -11.334 -12.805  16.168  1.00 36.93           C  
ATOM    663  HG2 ARG A  37     -11.697 -13.762  15.792  1.00 36.93           H  
ATOM    664  HG3 ARG A  37     -10.525 -12.997  16.873  1.00 36.93           H  
ATOM    665  CD  ARG A  37     -12.479 -12.107  16.912  1.00 36.93           C  
ATOM    666  HD2 ARG A  37     -13.289 -11.920  16.207  1.00 36.93           H  
ATOM    667  HD3 ARG A  37     -12.120 -11.151  17.293  1.00 36.93           H  
ATOM    668  NE  ARG A  37     -12.984 -12.930  18.034  1.00 36.93           N  
ATOM    669  HE  ARG A  37     -12.547 -13.831  18.168  1.00 36.93           H  
ATOM    670  NH1 ARG A  37     -14.654 -11.511  18.732  1.00 36.93           N  
ATOM    671 HH11 ARG A  37     -15.455 -11.327  19.318  1.00 36.93           H  
ATOM    672 HH12 ARG A  37     -14.438 -10.879  17.974  1.00 36.93           H  
ATOM    673  NH2 ARG A  37     -14.365 -13.456  19.778  1.00 36.93           N  
ATOM    674 HH21 ARG A  37     -13.946 -14.371  19.860  1.00 36.93           H  
ATOM    675 HH22 ARG A  37     -15.167 -13.235  20.351  1.00 36.93           H  
ATOM    676  CZ  ARG A  37     -13.992 -12.630  18.840  1.00 36.93           C  
ATOM    677  N   LEU A  38     -10.052 -13.005  11.858  1.00 43.93           N  
ATOM    678  H   LEU A  38     -10.656 -13.752  12.170  1.00 43.93           H  
ATOM    679  CA  LEU A  38     -10.141 -12.643  10.438  1.00 43.93           C  
ATOM    680  HA  LEU A  38      -9.150 -12.654   9.984  1.00 43.93           H  
ATOM    681  C   LEU A  38     -10.709 -11.219  10.331  1.00 43.93           C  
ATOM    682  CB  LEU A  38     -11.064 -13.656   9.724  1.00 43.93           C  
ATOM    683  HB2 LEU A  38     -12.025 -13.655  10.238  1.00 43.93           H  
ATOM    684  HB3 LEU A  38     -11.245 -13.311   8.706  1.00 43.93           H  
ATOM    685  O   LEU A  38     -11.635 -10.886  11.069  1.00 43.93           O  
ATOM    686  CG  LEU A  38     -10.526 -15.101   9.670  1.00 43.93           C  
ATOM    687  HG  LEU A  38     -10.119 -15.379  10.642  1.00 43.93           H  
ATOM    688  CD1 LEU A  38     -11.645 -16.085   9.332  1.00 43.93           C  
ATOM    689 HD11 LEU A  38     -12.054 -15.851   8.349  1.00 43.93           H  
ATOM    690 HD12 LEU A  38     -11.254 -17.102   9.327  1.00 43.93           H  
ATOM    691 HD13 LEU A  38     -12.436 -16.018  10.078  1.00 43.93           H  
ATOM    692  CD2 LEU A  38      -9.432 -15.248   8.612  1.00 43.93           C  
ATOM    693 HD21 LEU A  38      -9.049 -16.269   8.616  1.00 43.93           H  
ATOM    694 HD22 LEU A  38      -9.830 -15.017   7.624  1.00 43.93           H  
ATOM    695 HD23 LEU A  38      -8.614 -14.561   8.828  1.00 43.93           H  
ATOM    696  N   ILE A  39     -10.148 -10.377   9.461  1.00 48.62           N  
ATOM    697  H   ILE A  39      -9.483 -10.735   8.790  1.00 48.62           H  
ATOM    698  CA  ILE A  39     -10.663  -9.015   9.272  1.00 48.62           C  
ATOM    699  HA  ILE A  39     -11.061  -8.651  10.219  1.00 48.62           H  
ATOM    700  C   ILE A  39     -11.818  -9.120   8.279  1.00 48.62           C  
ATOM    701  CB  ILE A  39      -9.569  -8.021   8.815  1.00 48.62           C  
ATOM    702  HB  ILE A  39      -9.224  -8.317   7.824  1.00 48.62           H  
ATOM    703  O   ILE A  39     -11.629  -9.584   7.159  1.00 48.62           O  
ATOM    704  CG1 ILE A  39      -8.354  -8.028   9.774  1.00 48.62           C  
ATOM    705 HG12 ILE A  39      -7.996  -9.050   9.899  1.00 48.62           H  
ATOM    706 HG13 ILE A  39      -8.660  -7.659  10.754  1.00 48.62           H  
ATOM    707  CG2 ILE A  39     -10.155  -6.597   8.729  1.00 48.62           C  
ATOM    708 HG21 ILE A  39     -11.077  -6.593   8.147  1.00 48.62           H  
ATOM    709 HG22 ILE A  39      -9.452  -5.923   8.241  1.00 48.62           H  
ATOM    710 HG23 ILE A  39     -10.386  -6.222   9.726  1.00 48.62           H  
ATOM    711  CD1 ILE A  39      -7.161  -7.202   9.276  1.00 48.62           C  
ATOM    712 HD11 ILE A  39      -6.319  -7.339   9.955  1.00 48.62           H  
ATOM    713 HD12 ILE A  39      -7.414  -6.142   9.244  1.00 48.62           H  
ATOM    714 HD13 ILE A  39      -6.870  -7.536   8.280  1.00 48.62           H  
ATOM    715  N   GLU A  40     -13.015  -8.723   8.686  1.00 41.07           N  
ATOM    716  H   GLU A  40     -13.140  -8.377   9.627  1.00 41.07           H  
ATOM    717  CA  GLU A  40     -14.162  -8.650   7.788  1.00 41.07           C  
ATOM    718  HA  GLU A  40     -14.025  -9.367   6.978  1.00 41.07           H  
ATOM    719  C   GLU A  40     -14.204  -7.245   7.177  1.00 41.07           C  
ATOM    720  CB  GLU A  40     -15.427  -9.060   8.554  1.00 41.07           C  
ATOM    721  HB2 GLU A  40     -15.144  -9.797   9.306  1.00 41.07           H  
ATOM    722  HB3 GLU A  40     -15.853  -8.197   9.065  1.00 41.07           H  
ATOM    723  O   GLU A  40     -14.295  -6.248   7.893  1.00 41.07           O  
ATOM    724  CG  GLU A  40     -16.473  -9.712   7.642  1.00 41.07           C  
ATOM    725  HG2 GLU A  40     -15.972 -10.445   7.009  1.00 41.07           H  
ATOM    726  HG3 GLU A  40     -16.911  -8.953   6.993  1.00 41.07           H  
ATOM    727  CD  GLU A  40     -17.571 -10.423   8.449  1.00 41.07           C  
ATOM    728  OE1 GLU A  40     -18.094 -11.427   7.914  1.00 41.07           O  
ATOM    729  OE2 GLU A  40     -17.813 -10.016   9.606  1.00 41.07           O  
ATOM    730  N   ILE A  41     -14.051  -7.153   5.855  1.00 49.26           N  
ATOM    731  H   ILE A  41     -13.977  -8.008   5.323  1.00 49.26           H  
ATOM    732  CA  ILE A  41     -14.099  -5.894   5.099  1.00 49.26           C  
ATOM    733  HA  ILE A  41     -14.416  -5.080   5.751  1.00 49.26           H  
ATOM    734  C   ILE A  41     -15.145  -6.088   4.011  1.00 49.26           C  
ATOM    735  CB  ILE A  41     -12.724  -5.527   4.490  1.00 49.26           C  
ATOM    736  HB  ILE A  41     -12.484  -6.289   3.748  1.00 49.26           H  
ATOM    737  O   ILE A  41     -15.002  -7.008   3.206  1.00 49.26           O  
ATOM    738  CG1 ILE A  41     -11.608  -5.546   5.559  1.00 49.26           C  
ATOM    739 HG12 ILE A  41     -11.521  -6.567   5.933  1.00 49.26           H  
ATOM    740 HG13 ILE A  41     -11.885  -4.900   6.392  1.00 49.26           H  
ATOM    741  CG2 ILE A  41     -12.797  -4.185   3.737  1.00 49.26           C  
ATOM    742 HG21 ILE A  41     -13.566  -4.218   2.965  1.00 49.26           H  
ATOM    743 HG22 ILE A  41     -13.026  -3.370   4.423  1.00 49.26           H  
ATOM    744 HG23 ILE A  41     -11.853  -3.978   3.233  1.00 49.26           H  
ATOM    745  CD1 ILE A  41     -10.215  -5.146   5.065  1.00 49.26           C  
ATOM    746 HD11 ILE A  41      -9.479  -5.373   5.836  1.00 49.26           H  
ATOM    747 HD12 ILE A  41      -9.963  -5.698   4.160  1.00 49.26           H  
ATOM    748 HD13 ILE A  41     -10.190  -4.075   4.866  1.00 49.26           H  
ATOM    749  N   GLU A  42     -16.191  -5.257   4.002  1.00 43.44           N  
ATOM    750  H   GLU A  42     -16.214  -4.508   4.679  1.00 43.44           H  
ATOM    751  CA  GLU A  42     -17.263  -5.296   2.988  1.00 43.44           C  
ATOM    752  HA  GLU A  42     -18.098  -4.698   3.353  1.00 43.44           H  
ATOM    753  C   GLU A  42     -17.832  -6.716   2.764  1.00 43.44           C  
ATOM    754  CB  GLU A  42     -16.785  -4.640   1.680  1.00 43.44           C  
ATOM    755  HB2 GLU A  42     -17.577  -4.729   0.937  1.00 43.44           H  
ATOM    756  HB3 GLU A  42     -15.910  -5.179   1.318  1.00 43.44           H  
ATOM    757  O   GLU A  42     -17.934  -7.201   1.638  1.00 43.44           O  
ATOM    758  CG  GLU A  42     -16.449  -3.148   1.821  1.00 43.44           C  
ATOM    759  HG2 GLU A  42     -17.336  -2.625   2.179  1.00 43.44           H  
ATOM    760  HG3 GLU A  42     -15.662  -3.021   2.565  1.00 43.44           H  
ATOM    761  CD  GLU A  42     -15.982  -2.531   0.490  1.00 43.44           C  
ATOM    762  OE1 GLU A  42     -16.066  -1.290   0.374  1.00 43.44           O  
ATOM    763  OE2 GLU A  42     -15.501  -3.288  -0.387  1.00 43.44           O  
ATOM    764  N   GLY A  43     -18.126  -7.442   3.851  1.00 50.07           N  
ATOM    765  H   GLY A  43     -18.009  -7.018   4.760  1.00 50.07           H  
ATOM    766  CA  GLY A  43     -18.665  -8.810   3.786  1.00 50.07           C  
ATOM    767  HA2 GLY A  43     -19.534  -8.818   3.128  1.00 50.07           H  
ATOM    768  HA3 GLY A  43     -18.992  -9.107   4.782  1.00 50.07           H  
ATOM    769  C   GLY A  43     -17.682  -9.877   3.280  1.00 50.07           C  
ATOM    770  O   GLY A  43     -18.082 -11.011   3.023  1.00 50.07           O  
ATOM    771  N   ARG A  44     -16.390  -9.552   3.125  1.00 48.11           N  
ATOM    772  H   ARG A  44     -16.130  -8.587   3.271  1.00 48.11           H  
ATOM    773  CA  ARG A  44     -15.342 -10.493   2.704  1.00 48.11           C  
ATOM    774  HA  ARG A  44     -15.814 -11.451   2.485  1.00 48.11           H  
ATOM    775  C   ARG A  44     -14.339 -10.738   3.827  1.00 48.11           C  
ATOM    776  CB  ARG A  44     -14.668 -10.007   1.413  1.00 48.11           C  
ATOM    777  HB2 ARG A  44     -14.224  -9.025   1.579  1.00 48.11           H  
ATOM    778  HB3 ARG A  44     -13.873 -10.705   1.151  1.00 48.11           H  
ATOM    779  O   ARG A  44     -13.845  -9.808   4.463  1.00 48.11           O  
ATOM    780  CG  ARG A  44     -15.669  -9.928   0.250  1.00 48.11           C  
ATOM    781  HG2 ARG A  44     -16.417  -9.164   0.464  1.00 48.11           H  
ATOM    782  HG3 ARG A  44     -16.171 -10.889   0.137  1.00 48.11           H  
ATOM    783  CD  ARG A  44     -14.956  -9.572  -1.056  1.00 48.11           C  
ATOM    784  HD2 ARG A  44     -14.220 -10.347  -1.271  1.00 48.11           H  
ATOM    785  HD3 ARG A  44     -14.446  -8.617  -0.924  1.00 48.11           H  
ATOM    786  NE  ARG A  44     -15.916  -9.457  -2.168  1.00 48.11           N  
ATOM    787  HE  ARG A  44     -16.873  -9.274  -1.902  1.00 48.11           H  
ATOM    788  NH1 ARG A  44     -14.433  -9.656  -3.908  1.00 48.11           N  
ATOM    789 HH11 ARG A  44     -14.262  -9.733  -4.901  1.00 48.11           H  
ATOM    790 HH12 ARG A  44     -13.688  -9.728  -3.230  1.00 48.11           H  
ATOM    791  NH2 ARG A  44     -16.611  -9.392  -4.332  1.00 48.11           N  
ATOM    792 HH21 ARG A  44     -17.556  -9.242  -4.008  1.00 48.11           H  
ATOM    793 HH22 ARG A  44     -16.432  -9.437  -5.325  1.00 48.11           H  
ATOM    794  CZ  ARG A  44     -15.649  -9.501  -3.460  1.00 48.11           C  
ATOM    795  N   ARG A  45     -14.008 -12.015   4.041  1.00 50.79           N  
ATOM    796  H   ARG A  45     -14.465 -12.710   3.468  1.00 50.79           H  
ATOM    797  CA  ARG A  45     -13.021 -12.464   5.034  1.00 50.79           C  
ATOM    798  HA  ARG A  45     -13.127 -11.865   5.938  1.00 50.79           H  
ATOM    799  C   ARG A  45     -11.607 -12.247   4.501  1.00 50.79           C  
ATOM    800  CB  ARG A  45     -13.255 -13.944   5.387  1.00 50.79           C  
ATOM    801  HB2 ARG A  45     -13.240 -14.542   4.476  1.00 50.79           H  
ATOM    802  HB3 ARG A  45     -12.440 -14.280   6.029  1.00 50.79           H  
ATOM    803  O   ARG A  45     -11.170 -12.969   3.609  1.00 50.79           O  
ATOM    804  CG  ARG A  45     -14.582 -14.176   6.125  1.00 50.79           C  
ATOM    805  HG2 ARG A  45     -15.416 -13.846   5.505  1.00 50.79           H  
ATOM    806  HG3 ARG A  45     -14.584 -13.599   7.050  1.00 50.79           H  
ATOM    807  CD  ARG A  45     -14.759 -15.663   6.453  1.00 50.79           C  
ATOM    808  HD2 ARG A  45     -13.903 -16.004   7.035  1.00 50.79           H  
ATOM    809  HD3 ARG A  45     -14.799 -16.225   5.520  1.00 50.79           H  
ATOM    810  NE  ARG A  45     -15.993 -15.899   7.222  1.00 50.79           N  
ATOM    811  HE  ARG A  45     -16.557 -15.089   7.436  1.00 50.79           H  
ATOM    812  NH1 ARG A  45     -15.838 -18.191   7.386  1.00 50.79           N  
ATOM    813 HH11 ARG A  45     -16.247 -19.067   7.676  1.00 50.79           H  
ATOM    814 HH12 ARG A  45     -14.996 -18.175   6.829  1.00 50.79           H  
ATOM    815  NH2 ARG A  45     -17.585 -17.128   8.283  1.00 50.79           N  
ATOM    816 HH21 ARG A  45     -18.119 -16.286   8.444  1.00 50.79           H  
ATOM    817 HH22 ARG A  45     -17.980 -18.015   8.563  1.00 50.79           H  
ATOM    818  CZ  ARG A  45     -16.462 -17.069   7.626  1.00 50.79           C  
ATOM    819  N   TRP A  46     -10.886 -11.287   5.067  1.00 50.03           N  
ATOM    820  H   TRP A  46     -11.322 -10.701   5.765  1.00 50.03           H  
ATOM    821  CA  TRP A  46      -9.471 -11.065   4.794  1.00 50.03           C  
ATOM    822  HA  TRP A  46      -9.276 -11.370   3.766  1.00 50.03           H  
ATOM    823  C   TRP A  46      -8.597 -11.890   5.746  1.00 50.03           C  
ATOM    824  CB  TRP A  46      -9.144  -9.575   4.894  1.00 50.03           C  
ATOM    825  HB2 TRP A  46      -9.593  -9.150   5.791  1.00 50.03           H  
ATOM    826  HB3 TRP A  46      -8.065  -9.464   4.994  1.00 50.03           H  
ATOM    827  O   TRP A  46      -8.843 -11.891   6.963  1.00 50.03           O  
ATOM    828  CG  TRP A  46      -9.577  -8.779   3.710  1.00 50.03           C  
ATOM    829  CD1 TRP A  46     -10.831  -8.376   3.413  1.00 50.03           C  
ATOM    830  HD1 TRP A  46     -11.703  -8.578   4.019  1.00 50.03           H  
ATOM    831  CD2 TRP A  46      -8.737  -8.286   2.636  1.00 50.03           C  
ATOM    832  CE2 TRP A  46      -9.538  -7.530   1.734  1.00 50.03           C  
ATOM    833  CE3 TRP A  46      -7.368  -8.427   2.346  1.00 50.03           C  
ATOM    834  HE3 TRP A  46      -6.770  -9.070   2.974  1.00 50.03           H  
ATOM    835  NE1 TRP A  46     -10.815  -7.639   2.242  1.00 50.03           N  
ATOM    836  HE1 TRP A  46     -11.637  -7.188   1.866  1.00 50.03           H  
ATOM    837  CH2 TRP A  46      -7.593  -6.988   0.408  1.00 50.03           C  
ATOM    838  HH2 TRP A  46      -7.115  -6.476  -0.414  1.00 50.03           H  
ATOM    839  CZ2 TRP A  46      -8.981  -6.883   0.622  1.00 50.03           C  
ATOM    840  HZ2 TRP A  46      -9.597  -6.296  -0.042  1.00 50.03           H  
ATOM    841  CZ3 TRP A  46      -6.791  -7.762   1.255  1.00 50.03           C  
ATOM    842  HZ3 TRP A  46      -5.734  -7.861   1.054  1.00 50.03           H  
ATOM    843  N   PRO A  47      -7.547 -12.569   5.240  1.00 50.59           N  
ATOM    844  CA  PRO A  47      -6.545 -13.158   6.116  1.00 50.59           C  
ATOM    845  HA  PRO A  47      -7.024 -13.897   6.758  1.00 50.59           H  
ATOM    846  C   PRO A  47      -5.907 -12.047   6.967  1.00 50.59           C  
ATOM    847  CB  PRO A  47      -5.537 -13.856   5.195  1.00 50.59           C  
ATOM    848  HB2 PRO A  47      -4.522 -13.822   5.590  1.00 50.59           H  
ATOM    849  HB3 PRO A  47      -5.846 -14.889   5.038  1.00 50.59           H  
ATOM    850  O   PRO A  47      -5.752 -10.921   6.489  1.00 50.59           O  
ATOM    851  CG  PRO A  47      -5.658 -13.088   3.879  1.00 50.59           C  
ATOM    852  HG2 PRO A  47      -5.403 -13.709   3.020  1.00 50.59           H  
ATOM    853  HG3 PRO A  47      -5.021 -12.204   3.914  1.00 50.59           H  
ATOM    854  CD  PRO A  47      -7.123 -12.655   3.847  1.00 50.59           C  
ATOM    855  HD2 PRO A  47      -7.205 -11.695   3.337  1.00 50.59           H  
ATOM    856  HD3 PRO A  47      -7.722 -13.406   3.332  1.00 50.59           H  
ATOM    857  N   PRO A  48      -5.531 -12.314   8.229  1.00 48.87           N  
ATOM    858  CA  PRO A  48      -4.875 -11.316   9.065  1.00 48.87           C  
ATOM    859  HA  PRO A  48      -5.500 -10.427   9.142  1.00 48.87           H  
ATOM    860  C   PRO A  48      -3.523 -10.932   8.441  1.00 48.87           C  
ATOM    861  CB  PRO A  48      -4.755 -11.974  10.447  1.00 48.87           C  
ATOM    862  HB2 PRO A  48      -3.855 -11.661  10.977  1.00 48.87           H  
ATOM    863  HB3 PRO A  48      -5.640 -11.735  11.035  1.00 48.87           H  
ATOM    864  O   PRO A  48      -2.543 -11.662   8.570  1.00 48.87           O  
ATOM    865  CG  PRO A  48      -4.744 -13.473  10.142  1.00 48.87           C  
ATOM    866  HG2 PRO A  48      -3.734 -13.788   9.877  1.00 48.87           H  
ATOM    867  HG3 PRO A  48      -5.122 -14.059  10.980  1.00 48.87           H  
ATOM    868  CD  PRO A  48      -5.650 -13.585   8.921  1.00 48.87           C  
ATOM    869  HD2 PRO A  48      -6.681 -13.719   9.248  1.00 48.87           H  
ATOM    870  HD3 PRO A  48      -5.335 -14.418   8.292  1.00 48.87           H  
ATOM    871  N   ILE A  49      -3.461  -9.776   7.769  1.00 47.49           N  
ATOM    872  H   ILE A  49      -4.339  -9.322   7.563  1.00 47.49           H  
ATOM    873  CA  ILE A  49      -2.264  -9.311   7.035  1.00 47.49           C  
ATOM    874  HA  ILE A  49      -1.868 -10.161   6.480  1.00 47.49           H  
ATOM    875  C   ILE A  49      -1.145  -8.856   7.995  1.00 47.49           C  
ATOM    876  CB  ILE A  49      -2.642  -8.220   5.991  1.00 47.49           C  
ATOM    877  HB  ILE A  49      -2.935  -7.323   6.537  1.00 47.49           H  
ATOM    878  O   ILE A  49       0.001  -8.666   7.598  1.00 47.49           O  
ATOM    879  CG1 ILE A  49      -3.852  -8.650   5.128  1.00 47.49           C  
ATOM    880 HG12 ILE A  49      -4.720  -8.760   5.778  1.00 47.49           H  
ATOM    881 HG13 ILE A  49      -3.651  -9.607   4.646  1.00 47.49           H  
ATOM    882  CG2 ILE A  49      -1.453  -7.846   5.081  1.00 47.49           C  
ATOM    883 HG21 ILE A  49      -0.650  -7.391   5.660  1.00 47.49           H  
ATOM    884 HG22 ILE A  49      -1.077  -8.730   4.566  1.00 47.49           H  
ATOM    885 HG23 ILE A  49      -1.739  -7.096   4.343  1.00 47.49           H  
ATOM    886  CD1 ILE A  49      -4.257  -7.621   4.069  1.00 47.49           C  
ATOM    887 HD11 ILE A  49      -3.613  -7.697   3.193  1.00 47.49           H  
ATOM    888 HD12 ILE A  49      -5.290  -7.800   3.770  1.00 47.49           H  
ATOM    889 HD13 ILE A  49      -4.202  -6.614   4.483  1.00 47.49           H  
ATOM    890  N   PHE A  50      -1.422  -8.731   9.296  1.00 46.56           N  
ATOM    891  H   PHE A  50      -2.363  -8.944   9.595  1.00 46.56           H  
ATOM    892  CA  PHE A  50      -0.532  -8.033  10.222  1.00 46.56           C  
ATOM    893  HA  PHE A  50       0.386  -7.753   9.705  1.00 46.56           H  
ATOM    894  C   PHE A  50      -0.111  -8.917  11.403  1.00 46.56           C  
ATOM    895  CB  PHE A  50      -1.205  -6.713  10.622  1.00 46.56           C  
ATOM    896  HB2 PHE A  50      -0.512  -6.132  11.231  1.00 46.56           H  
ATOM    897  HB3 PHE A  50      -2.083  -6.927  11.232  1.00 46.56           H  
ATOM    898  O   PHE A  50      -0.810  -9.033  12.409  1.00 46.56           O  
ATOM    899  CG  PHE A  50      -1.624  -5.872   9.424  1.00 46.56           C  
ATOM    900  CD1 PHE A  50      -0.649  -5.235   8.633  1.00 46.56           C  
ATOM    901  HD1 PHE A  50       0.397  -5.331   8.882  1.00 46.56           H  
ATOM    902  CD2 PHE A  50      -2.982  -5.778   9.060  1.00 46.56           C  
ATOM    903  HD2 PHE A  50      -3.741  -6.269   9.652  1.00 46.56           H  
ATOM    904  CE1 PHE A  50      -1.028  -4.495   7.499  1.00 46.56           C  
ATOM    905  HE1 PHE A  50      -0.278  -4.011   6.891  1.00 46.56           H  
ATOM    906  CE2 PHE A  50      -3.361  -5.041   7.924  1.00 46.56           C  
ATOM    907  HE2 PHE A  50      -4.403  -4.967   7.647  1.00 46.56           H  
ATOM    908  CZ  PHE A  50      -2.385  -4.399   7.143  1.00 46.56           C  
ATOM    909  HZ  PHE A  50      -2.675  -3.836   6.269  1.00 46.56           H  
ATOM    910  N   LYS A  51       1.080  -9.523  11.312  1.00 39.52           N  
ATOM    911  H   LYS A  51       1.586  -9.417  10.445  1.00 39.52           H  
ATOM    912  CA  LYS A  51       1.791 -10.097  12.468  1.00 39.52           C  
ATOM    913  HA  LYS A  51       1.080 -10.261  13.277  1.00 39.52           H  
ATOM    914  C   LYS A  51       2.827  -9.088  12.976  1.00 39.52           C  
ATOM    915  CB  LYS A  51       2.418 -11.466  12.128  1.00 39.52           C  
ATOM    916  HB2 LYS A  51       3.163 -11.705  12.886  1.00 39.52           H  
ATOM    917  HB3 LYS A  51       2.924 -11.403  11.165  1.00 39.52           H  
ATOM    918  O   LYS A  51       3.845  -8.870  12.334  1.00 39.52           O  
ATOM    919  CG  LYS A  51       1.379 -12.602  12.102  1.00 39.52           C  
ATOM    920  HG2 LYS A  51       0.894 -12.669  13.076  1.00 39.52           H  
ATOM    921  HG3 LYS A  51       0.622 -12.370  11.353  1.00 39.52           H  
ATOM    922  CD  LYS A  51       2.015 -13.963  11.763  1.00 39.52           C  
ATOM    923  HD2 LYS A  51       2.733 -14.240  12.534  1.00 39.52           H  
ATOM    924  HD3 LYS A  51       2.535 -13.870  10.809  1.00 39.52           H  
ATOM    925  CE  LYS A  51       0.922 -15.039  11.642  1.00 39.52           C  
ATOM    926  HE2 LYS A  51       0.123 -14.626  11.027  1.00 39.52           H  
ATOM    927  HE3 LYS A  51       0.504 -15.245  12.628  1.00 39.52           H  
ATOM    928  NZ  LYS A  51       1.416 -16.288  11.004  1.00 39.52           N  
ATOM    929  HZ1 LYS A  51       1.871 -16.072  10.128  1.00 39.52           H  
ATOM    930  HZ2 LYS A  51       0.645 -16.895  10.763  1.00 39.52           H  
ATOM    931  HZ3 LYS A  51       2.054 -16.795  11.601  1.00 39.52           H  
ATOM    932  N   ARG A  52       2.540  -8.496  14.143  1.00 32.33           N  
ATOM    933  H   ARG A  52       1.593  -8.641  14.463  1.00 32.33           H  
ATOM    934  CA  ARG A  52       3.474  -7.872  15.108  1.00 32.33           C  
ATOM    935  HA  ARG A  52       2.940  -7.074  15.625  1.00 32.33           H  
ATOM    936  C   ARG A  52       4.721  -7.176  14.519  1.00 32.33           C  
ATOM    937  CB  ARG A  52       3.891  -8.915  16.170  1.00 32.33           C  
ATOM    938  HB2 ARG A  52       4.701  -8.495  16.767  1.00 32.33           H  
ATOM    939  HB3 ARG A  52       4.274  -9.805  15.670  1.00 32.33           H  
ATOM    940  O   ARG A  52       5.836  -7.595  14.795  1.00 32.33           O  
ATOM    941  CG  ARG A  52       2.792  -9.313  17.163  1.00 32.33           C  
ATOM    942  HG2 ARG A  52       1.971  -9.805  16.641  1.00 32.33           H  
ATOM    943  HG3 ARG A  52       2.420  -8.419  17.663  1.00 32.33           H  
ATOM    944  CD  ARG A  52       3.393 -10.269  18.206  1.00 32.33           C  
ATOM    945  HD2 ARG A  52       4.294  -9.814  18.617  1.00 32.33           H  
ATOM    946  HD3 ARG A  52       3.672 -11.199  17.712  1.00 32.33           H  
ATOM    947  NE  ARG A  52       2.462 -10.550  19.317  1.00 32.33           N  
ATOM    948  HE  ARG A  52       1.598 -10.029  19.342  1.00 32.33           H  
ATOM    949  NH1 ARG A  52       3.817 -12.017  20.468  1.00 32.33           N  
ATOM    950 HH11 ARG A  52       4.555 -11.894  19.789  1.00 32.33           H  
ATOM    951 HH12 ARG A  52       4.007 -12.557  21.300  1.00 32.33           H  
ATOM    952  NH2 ARG A  52       1.840 -11.452  21.319  1.00 32.33           N  
ATOM    953 HH21 ARG A  52       1.012 -10.874  21.347  1.00 32.33           H  
ATOM    954 HH22 ARG A  52       2.073 -12.000  22.134  1.00 32.33           H  
ATOM    955  CZ  ARG A  52       2.710 -11.336  20.355  1.00 32.33           C  
ATOM    956  N   ARG A  53       4.538  -6.059  13.814  1.00 32.05           N  
ATOM    957  H   ARG A  53       3.608  -5.878  13.465  1.00 32.05           H  
ATOM    958  CA  ARG A  53       5.454  -4.897  13.807  1.00 32.05           C  
ATOM    959  HA  ARG A  53       5.935  -4.815  14.782  1.00 32.05           H  
ATOM    960  C   ARG A  53       4.583  -3.655  13.609  1.00 32.05           C  
ATOM    961  CB  ARG A  53       6.560  -5.007  12.727  1.00 32.05           C  
ATOM    962  HB2 ARG A  53       6.113  -5.219  11.756  1.00 32.05           H  
ATOM    963  HB3 ARG A  53       7.063  -4.042  12.663  1.00 32.05           H  
ATOM    964  O   ARG A  53       3.612  -3.734  12.864  1.00 32.05           O  
ATOM    965  CG  ARG A  53       7.622  -6.076  13.055  1.00 32.05           C  
ATOM    966  HG2 ARG A  53       7.196  -7.061  12.864  1.00 32.05           H  
ATOM    967  HG3 ARG A  53       7.891  -5.995  14.108  1.00 32.05           H  
ATOM    968  CD  ARG A  53       8.905  -5.980  12.225  1.00 32.05           C  
ATOM    969  HD2 ARG A  53       9.318  -4.976  12.327  1.00 32.05           H  
ATOM    970  HD3 ARG A  53       8.662  -6.156  11.177  1.00 32.05           H  
ATOM    971  NE  ARG A  53       9.903  -6.968  12.691  1.00 32.05           N  
ATOM    972  HE  ARG A  53       9.684  -7.469  13.539  1.00 32.05           H  
ATOM    973  NH1 ARG A  53      11.475  -6.633  11.048  1.00 32.05           N  
ATOM    974 HH11 ARG A  53      12.396  -6.807  10.672  1.00 32.05           H  
ATOM    975 HH12 ARG A  53      10.884  -5.939  10.614  1.00 32.05           H  
ATOM    976  NH2 ARG A  53      11.904  -8.070  12.696  1.00 32.05           N  
ATOM    977 HH21 ARG A  53      12.819  -8.217  12.294  1.00 32.05           H  
ATOM    978 HH22 ARG A  53      11.689  -8.506  13.581  1.00 32.05           H  
ATOM    979  CZ  ARG A  53      11.083  -7.220  12.144  1.00 32.05           C  
ATOM    980  N   LYS A  54       4.861  -2.553  14.318  1.00 32.52           N  
ATOM    981  H   LYS A  54       5.691  -2.566  14.893  1.00 32.52           H  
ATOM    982  CA  LYS A  54       4.172  -1.260  14.146  1.00 32.52           C  
ATOM    983  HA  LYS A  54       3.129  -1.329  14.457  1.00 32.52           H  
ATOM    984  C   LYS A  54       4.206  -0.888  12.659  1.00 32.52           C  
ATOM    985  CB  LYS A  54       4.891  -0.164  14.966  1.00 32.52           C  
ATOM    986  HB2 LYS A  54       4.563   0.807  14.594  1.00 32.52           H  
ATOM    987  HB3 LYS A  54       5.964  -0.233  14.787  1.00 32.52           H  
ATOM    988  O   LYS A  54       5.249  -0.474  12.165  1.00 32.52           O  
ATOM    989  CG  LYS A  54       4.631  -0.184  16.483  1.00 32.52           C  
ATOM    990  HG2 LYS A  54       3.570  -0.013  16.666  1.00 32.52           H  
ATOM    991  HG3 LYS A  54       4.908  -1.158  16.889  1.00 32.52           H  
ATOM    992  CD  LYS A  54       5.460   0.913  17.184  1.00 32.52           C  
ATOM    993  HD2 LYS A  54       5.239   1.874  16.719  1.00 32.52           H  
ATOM    994  HD3 LYS A  54       6.519   0.697  17.044  1.00 32.52           H  
ATOM    995  CE  LYS A  54       5.154   1.007  18.688  1.00 32.52           C  
ATOM    996  HE2 LYS A  54       5.328   0.032  19.143  1.00 32.52           H  
ATOM    997  HE3 LYS A  54       4.098   1.247  18.814  1.00 32.52           H  
ATOM    998  NZ  LYS A  54       5.987   2.036  19.373  1.00 32.52           N  
ATOM    999  HZ1 LYS A  54       5.765   2.086  20.357  1.00 32.52           H  
ATOM   1000  HZ2 LYS A  54       5.830   2.955  18.986  1.00 32.52           H  
ATOM   1001  HZ3 LYS A  54       6.972   1.828  19.298  1.00 32.52           H  
ATOM   1002  N   VAL A  55       3.103  -1.074  11.938  1.00 34.34           N  
ATOM   1003  H   VAL A  55       2.292  -1.496  12.367  1.00 34.34           H  
ATOM   1004  CA  VAL A  55       3.000  -0.593  10.560  1.00 34.34           C  
ATOM   1005  HA  VAL A  55       3.962  -0.716  10.062  1.00 34.34           H  
ATOM   1006  C   VAL A  55       2.698   0.892  10.659  1.00 34.34           C  
ATOM   1007  CB  VAL A  55       1.962  -1.365   9.725  1.00 34.34           C  
ATOM   1008  HB  VAL A  55       0.969  -1.236  10.156  1.00 34.34           H  
ATOM   1009  O   VAL A  55       1.588   1.290  11.005  1.00 34.34           O  
ATOM   1010  CG1 VAL A  55       1.951  -0.863   8.276  1.00 34.34           C  
ATOM   1011 HG11 VAL A  55       2.935  -0.984   7.821  1.00 34.34           H  
ATOM   1012 HG12 VAL A  55       1.218  -1.422   7.695  1.00 34.34           H  
ATOM   1013 HG13 VAL A  55       1.672   0.190   8.242  1.00 34.34           H  
ATOM   1014  CG2 VAL A  55       2.295  -2.863   9.695  1.00 34.34           C  
ATOM   1015 HG21 VAL A  55       1.619  -3.370   9.007  1.00 34.34           H  
ATOM   1016 HG22 VAL A  55       3.321  -3.013   9.360  1.00 34.34           H  
ATOM   1017 HG23 VAL A  55       2.168  -3.297  10.687  1.00 34.34           H  
ATOM   1018  N   LYS A  56       3.725   1.708  10.427  1.00 29.31           N  
ATOM   1019  H   LYS A  56       4.617   1.290  10.207  1.00 29.31           H  
ATOM   1020  CA  LYS A  56       3.584   3.145  10.218  1.00 29.31           C  
ATOM   1021  HA  LYS A  56       2.954   3.569  11.000  1.00 29.31           H  
ATOM   1022  C   LYS A  56       2.882   3.298   8.867  1.00 29.31           C  
ATOM   1023  CB  LYS A  56       4.988   3.783  10.277  1.00 29.31           C  
ATOM   1024  HB2 LYS A  56       5.574   3.258  11.031  1.00 29.31           H  
ATOM   1025  HB3 LYS A  56       5.494   3.655   9.320  1.00 29.31           H  
ATOM   1026  O   LYS A  56       3.483   3.049   7.828  1.00 29.31           O  
ATOM   1027  CG  LYS A  56       4.985   5.269  10.666  1.00 29.31           C  
ATOM   1028  HG2 LYS A  56       4.520   5.378  11.646  1.00 29.31           H  
ATOM   1029  HG3 LYS A  56       4.412   5.839   9.934  1.00 29.31           H  
ATOM   1030  CD  LYS A  56       6.428   5.808  10.721  1.00 29.31           C  
ATOM   1031  HD2 LYS A  56       6.846   5.773   9.715  1.00 29.31           H  
ATOM   1032  HD3 LYS A  56       7.030   5.173  11.371  1.00 29.31           H  
ATOM   1033  CE  LYS A  56       6.477   7.252  11.240  1.00 29.31           C  
ATOM   1034  HE2 LYS A  56       6.133   7.274  12.274  1.00 29.31           H  
ATOM   1035  HE3 LYS A  56       5.783   7.849  10.648  1.00 29.31           H  
ATOM   1036  NZ  LYS A  56       7.842   7.839  11.134  1.00 29.31           N  
ATOM   1037  HZ1 LYS A  56       8.524   7.317  11.666  1.00 29.31           H  
ATOM   1038  HZ2 LYS A  56       7.848   8.795  11.458  1.00 29.31           H  
ATOM   1039  HZ3 LYS A  56       8.142   7.860  10.170  1.00 29.31           H  
ATOM   1040  N   ILE A  57       1.582   3.572   8.887  1.00 31.19           N  
ATOM   1041  H   ILE A  57       1.122   3.693   9.778  1.00 31.19           H  
ATOM   1042  CA  ILE A  57       0.826   3.847   7.666  1.00 31.19           C  
ATOM   1043  HA  ILE A  57       1.173   3.194   6.865  1.00 31.19           H  
ATOM   1044  C   ILE A  57       1.164   5.286   7.286  1.00 31.19           C  
ATOM   1045  CB  ILE A  57      -0.690   3.594   7.857  1.00 31.19           C  
ATOM   1046  HB  ILE A  57      -1.056   4.239   8.656  1.00 31.19           H  
ATOM   1047  O   ILE A  57       0.636   6.223   7.879  1.00 31.19           O  
ATOM   1048  CG1 ILE A  57      -0.950   2.121   8.257  1.00 31.19           C  
ATOM   1049 HG12 ILE A  57      -0.337   1.868   9.123  1.00 31.19           H  
ATOM   1050 HG13 ILE A  57      -0.656   1.464   7.438  1.00 31.19           H  
ATOM   1051  CG2 ILE A  57      -1.448   3.942   6.560  1.00 31.19           C  
ATOM   1052 HG21 ILE A  57      -1.071   3.344   5.730  1.00 31.19           H  
ATOM   1053 HG22 ILE A  57      -1.318   4.997   6.320  1.00 31.19           H  
ATOM   1054 HG23 ILE A  57      -2.518   3.766   6.676  1.00 31.19           H  
ATOM   1055  CD1 ILE A  57      -2.403   1.819   8.645  1.00 31.19           C  
ATOM   1056 HD11 ILE A  57      -2.744   2.533   9.394  1.00 31.19           H  
ATOM   1057 HD12 ILE A  57      -3.051   1.868   7.770  1.00 31.19           H  
ATOM   1058 HD13 ILE A  57      -2.462   0.814   9.061  1.00 31.19           H  
ATOM   1059  N   GLU A  58       2.074   5.459   6.329  1.00 27.89           N  
ATOM   1060  H   GLU A  58       2.568   4.659   5.961  1.00 27.89           H  
ATOM   1061  CA  GLU A  58       2.221   6.725   5.617  1.00 27.89           C  
ATOM   1062  HA  GLU A  58       2.295   7.542   6.335  1.00 27.89           H  
ATOM   1063  C   GLU A  58       0.953   6.952   4.796  1.00 27.89           C  
ATOM   1064  CB  GLU A  58       3.488   6.738   4.744  1.00 27.89           C  
ATOM   1065  HB2 GLU A  58       3.771   5.715   4.497  1.00 27.89           H  
ATOM   1066  HB3 GLU A  58       3.290   7.280   3.819  1.00 27.89           H  
ATOM   1067  O   GLU A  58       0.777   6.464   3.679  1.00 27.89           O  
ATOM   1068  CG  GLU A  58       4.632   7.455   5.472  1.00 27.89           C  
ATOM   1069  HG2 GLU A  58       4.793   6.966   6.433  1.00 27.89           H  
ATOM   1070  HG3 GLU A  58       4.325   8.482   5.669  1.00 27.89           H  
ATOM   1071  CD  GLU A  58       5.950   7.459   4.687  1.00 27.89           C  
ATOM   1072  OE1 GLU A  58       6.851   8.203   5.131  1.00 27.89           O  
ATOM   1073  OE2 GLU A  58       6.064   6.680   3.715  1.00 27.89           O  
ATOM   1074  N   THR A  59       0.013   7.683   5.382  1.00 34.02           N  
ATOM   1075  H   THR A  59       0.120   7.938   6.353  1.00 34.02           H  
ATOM   1076  CA  THR A  59      -1.026   8.349   4.614  1.00 34.02           C  
ATOM   1077  HA  THR A  59      -1.501   7.635   3.941  1.00 34.02           H  
ATOM   1078  C   THR A  59      -0.351   9.421   3.772  1.00 34.02           C  
ATOM   1079  CB  THR A  59      -2.103   8.961   5.525  1.00 34.02           C  
ATOM   1080  HB  THR A  59      -2.624   9.753   4.988  1.00 34.02           H  
ATOM   1081  O   THR A  59      -0.125  10.533   4.246  1.00 34.02           O  
ATOM   1082  CG2 THR A  59      -3.133   7.914   5.945  1.00 34.02           C  
ATOM   1083 HG21 THR A  59      -2.641   7.124   6.513  1.00 34.02           H  
ATOM   1084 HG22 THR A  59      -3.613   7.489   5.064  1.00 34.02           H  
ATOM   1085 HG23 THR A  59      -3.888   8.387   6.574  1.00 34.02           H  
ATOM   1086  OG1 THR A  59      -1.535   9.485   6.702  1.00 34.02           O  
ATOM   1087  HG1 THR A  59      -0.958  10.207   6.440  1.00 34.02           H  
ATOM   1088  N   HIS A  60      -0.060   9.107   2.508  1.00 32.11           N  
ATOM   1089  H   HIS A  60      -0.066   8.134   2.237  1.00 32.11           H  
ATOM   1090  CA  HIS A  60       0.051  10.134   1.481  1.00 32.11           C  
ATOM   1091  HA  HIS A  60       0.764  10.893   1.803  1.00 32.11           H  
ATOM   1092  C   HIS A  60      -1.323  10.794   1.352  1.00 32.11           C  
ATOM   1093  CB  HIS A  60       0.536   9.554   0.144  1.00 32.11           C  
ATOM   1094  HB2 HIS A  60      -0.024   8.648  -0.088  1.00 32.11           H  
ATOM   1095  HB3 HIS A  60       0.332  10.280  -0.643  1.00 32.11           H  
ATOM   1096  O   HIS A  60      -2.148  10.417   0.518  1.00 32.11           O  
ATOM   1097  CG  HIS A  60       2.011   9.261   0.105  1.00 32.11           C  
ATOM   1098  CD2 HIS A  60       2.594   8.023   0.066  1.00 32.11           C  
ATOM   1099  HD2 HIS A  60       2.082   7.073   0.088  1.00 32.11           H  
ATOM   1100  ND1 HIS A  60       3.030  10.190   0.057  1.00 32.11           N  
ATOM   1101  HD1 HIS A  60       2.940  11.193   0.126  1.00 32.11           H  
ATOM   1102  CE1 HIS A  60       4.196   9.523  -0.007  1.00 32.11           C  
ATOM   1103  HE1 HIS A  60       5.178   9.972  -0.025  1.00 32.11           H  
ATOM   1104  NE2 HIS A  60       3.971   8.203  -0.031  1.00 32.11           N  
ATOM   1105  N   VAL A  61      -1.583  11.786   2.205  1.00 34.95           N  
ATOM   1106  H   VAL A  61      -0.911  11.960   2.939  1.00 34.95           H  
ATOM   1107  CA  VAL A  61      -2.493  12.862   1.841  1.00 34.95           C  
ATOM   1108  HA  VAL A  61      -3.494  12.462   1.679  1.00 34.95           H  
ATOM   1109  C   VAL A  61      -1.923  13.383   0.534  1.00 34.95           C  
ATOM   1110  CB  VAL A  61      -2.555  13.958   2.925  1.00 34.95           C  
ATOM   1111  HB  VAL A  61      -1.558  14.363   3.096  1.00 34.95           H  
ATOM   1112  O   VAL A  61      -0.770  13.819   0.488  1.00 34.95           O  
ATOM   1113  CG1 VAL A  61      -3.494  15.097   2.517  1.00 34.95           C  
ATOM   1114 HG11 VAL A  61      -4.477  14.711   2.247  1.00 34.95           H  
ATOM   1115 HG12 VAL A  61      -3.604  15.803   3.340  1.00 34.95           H  
ATOM   1116 HG13 VAL A  61      -3.073  15.644   1.673  1.00 34.95           H  
ATOM   1117  CG2 VAL A  61      -3.077  13.372   4.243  1.00 34.95           C  
ATOM   1118 HG21 VAL A  61      -4.068  12.944   4.096  1.00 34.95           H  
ATOM   1119 HG22 VAL A  61      -2.398  12.605   4.615  1.00 34.95           H  
ATOM   1120 HG23 VAL A  61      -3.140  14.161   4.993  1.00 34.95           H  
ATOM   1121  N   ARG A  62      -2.682  13.233  -0.557  1.00 33.79           N  
ATOM   1122  H   ARG A  62      -3.592  12.809  -0.444  1.00 33.79           H  
ATOM   1123  CA  ARG A  62      -2.382  13.965  -1.783  1.00 33.79           C  
ATOM   1124  HA  ARG A  62      -1.470  13.591  -2.248  1.00 33.79           H  
ATOM   1125  C   ARG A  62      -2.158  15.398  -1.339  1.00 33.79           C  
ATOM   1126  CB  ARG A  62      -3.566  13.915  -2.762  1.00 33.79           C  
ATOM   1127  HB2 ARG A  62      -4.505  13.960  -2.211  1.00 33.79           H  
ATOM   1128  HB3 ARG A  62      -3.515  14.795  -3.403  1.00 33.79           H  
ATOM   1129  O   ARG A  62      -3.094  16.002  -0.823  1.00 33.79           O  
ATOM   1130  CG  ARG A  62      -3.544  12.681  -3.666  1.00 33.79           C  
ATOM   1131  HG2 ARG A  62      -3.601  11.773  -3.065  1.00 33.79           H  
ATOM   1132  HG3 ARG A  62      -2.615  12.680  -4.236  1.00 33.79           H  
ATOM   1133  CD  ARG A  62      -4.736  12.747  -4.628  1.00 33.79           C  
ATOM   1134  HD2 ARG A  62      -5.649  12.537  -4.071  1.00 33.79           H  
ATOM   1135  HD3 ARG A  62      -4.803  13.757  -5.031  1.00 33.79           H  
ATOM   1136  NE  ARG A  62      -4.590  11.803  -5.751  1.00 33.79           N  
ATOM   1137  HE  ARG A  62      -3.721  11.291  -5.805  1.00 33.79           H  
ATOM   1138  NH1 ARG A  62      -6.588  12.290  -6.778  1.00 33.79           N  
ATOM   1139 HH11 ARG A  62      -6.814  12.930  -6.030  1.00 33.79           H  
ATOM   1140 HH12 ARG A  62      -7.224  12.200  -7.557  1.00 33.79           H  
ATOM   1141  NH2 ARG A  62      -5.169  10.870  -7.749  1.00 33.79           N  
ATOM   1142 HH21 ARG A  62      -5.818  10.808  -8.520  1.00 33.79           H  
ATOM   1143 HH22 ARG A  62      -4.261  10.433  -7.816  1.00 33.79           H  
ATOM   1144  CZ  ARG A  62      -5.448  11.656  -6.748  1.00 33.79           C  
ATOM   1145  N   ARG A  63      -0.931  15.904  -1.501  1.00 34.83           N  
ATOM   1146  H   ARG A  63      -0.197  15.285  -1.816  1.00 34.83           H  
ATOM   1147  CA  ARG A  63      -0.681  17.342  -1.473  1.00 34.83           C  
ATOM   1148  HA  ARG A  63      -0.774  17.737  -0.462  1.00 34.83           H  
ATOM   1149  C   ARG A  63      -1.786  17.938  -2.331  1.00 34.83           C  
ATOM   1150  CB  ARG A  63       0.705  17.673  -2.064  1.00 34.83           C  
ATOM   1151  HB2 ARG A  63       0.701  18.719  -2.371  1.00 34.83           H  
ATOM   1152  HB3 ARG A  63       0.878  17.067  -2.953  1.00 34.83           H  
ATOM   1153  O   ARG A  63      -1.858  17.633  -3.523  1.00 34.83           O  
ATOM   1154  CG  ARG A  63       1.862  17.484  -1.070  1.00 34.83           C  
ATOM   1155  HG2 ARG A  63       1.715  18.162  -0.230  1.00 34.83           H  
ATOM   1156  HG3 ARG A  63       1.875  16.458  -0.701  1.00 34.83           H  
ATOM   1157  CD  ARG A  63       3.204  17.800  -1.754  1.00 34.83           C  
ATOM   1158  HD2 ARG A  63       3.102  18.734  -2.306  1.00 34.83           H  
ATOM   1159  HD3 ARG A  63       3.433  17.003  -2.461  1.00 34.83           H  
ATOM   1160  NE  ARG A  63       4.309  17.952  -0.784  1.00 34.83           N  
ATOM   1161  HE  ARG A  63       4.056  18.013   0.192  1.00 34.83           H  
ATOM   1162  NH1 ARG A  63       6.042  18.077  -2.297  1.00 34.83           N  
ATOM   1163 HH11 ARG A  63       5.394  17.955  -3.062  1.00 34.83           H  
ATOM   1164 HH12 ARG A  63       7.021  18.236  -2.489  1.00 34.83           H  
ATOM   1165  NH2 ARG A  63       6.461  18.340  -0.126  1.00 34.83           N  
ATOM   1166 HH21 ARG A  63       6.173  18.413   0.839  1.00 34.83           H  
ATOM   1167 HH22 ARG A  63       7.434  18.480  -0.356  1.00 34.83           H  
ATOM   1168  CZ  ARG A  63       5.592  18.120  -1.073  1.00 34.83           C  
ATOM   1169  N   THR A  64      -2.689  18.700  -1.724  1.00 33.67           N  
ATOM   1170  H   THR A  64      -2.648  18.846  -0.726  1.00 33.67           H  
ATOM   1171  CA  THR A  64      -3.447  19.675  -2.486  1.00 33.67           C  
ATOM   1172  HA  THR A  64      -4.035  19.179  -3.258  1.00 33.67           H  
ATOM   1173  C   THR A  64      -2.367  20.524  -3.139  1.00 33.67           C  
ATOM   1174  CB  THR A  64      -4.394  20.486  -1.585  1.00 33.67           C  
ATOM   1175  HB  THR A  64      -4.691  21.405  -2.091  1.00 33.67           H  
ATOM   1176  O   THR A  64      -1.615  21.223  -2.468  1.00 33.67           O  
ATOM   1177  CG2 THR A  64      -5.647  19.671  -1.262  1.00 33.67           C  
ATOM   1178 HG21 THR A  64      -6.188  19.438  -2.180  1.00 33.67           H  
ATOM   1179 HG22 THR A  64      -6.299  20.257  -0.615  1.00 33.67           H  
ATOM   1180 HG23 THR A  64      -5.376  18.747  -0.750  1.00 33.67           H  
ATOM   1181  OG1 THR A  64      -3.769  20.794  -0.361  1.00 33.67           O  
ATOM   1182  HG1 THR A  64      -3.442  21.694  -0.436  1.00 33.67           H  
ATOM   1183  N   LEU A  65      -2.196  20.343  -4.450  1.00 38.36           N  
ATOM   1184  H   LEU A  65      -2.772  19.652  -4.909  1.00 38.36           H  
ATOM   1185  CA  LEU A  65      -1.190  21.029  -5.269  1.00 38.36           C  
ATOM   1186  HA  LEU A  65      -0.220  20.946  -4.779  1.00 38.36           H  
ATOM   1187  C   LEU A  65      -1.472  22.537  -5.381  1.00 38.36           C  
ATOM   1188  CB  LEU A  65      -1.129  20.342  -6.649  1.00 38.36           C  
ATOM   1189  HB2 LEU A  65      -0.727  21.034  -7.389  1.00 38.36           H  
ATOM   1190  HB3 LEU A  65      -2.144  20.101  -6.963  1.00 38.36           H  
ATOM   1191  O   LEU A  65      -0.797  23.240  -6.123  1.00 38.36           O  
ATOM   1192  CG  LEU A  65      -0.258  19.073  -6.663  1.00 38.36           C  
ATOM   1193  HG  LEU A  65      -0.427  18.500  -5.751  1.00 38.36           H  
ATOM   1194  CD1 LEU A  65      -0.628  18.187  -7.853  1.00 38.36           C  
ATOM   1195 HD11 LEU A  65      -0.003  17.294  -7.857  1.00 38.36           H  
ATOM   1196 HD12 LEU A  65      -0.476  18.735  -8.783  1.00 38.36           H  
ATOM   1197 HD13 LEU A  65      -1.674  17.890  -7.779  1.00 38.36           H  
ATOM   1198  CD2 LEU A  65       1.230  19.419  -6.767  1.00 38.36           C  
ATOM   1199 HD21 LEU A  65       1.421  19.975  -7.685  1.00 38.36           H  
ATOM   1200 HD22 LEU A  65       1.826  18.507  -6.773  1.00 38.36           H  
ATOM   1201 HD23 LEU A  65       1.531  20.034  -5.919  1.00 38.36           H  
ATOM   1202  N   PHE A  66      -2.452  23.029  -4.629  1.00 40.01           N  
ATOM   1203  H   PHE A  66      -2.888  22.417  -3.954  1.00 40.01           H  
ATOM   1204  CA  PHE A  66      -2.817  24.422  -4.533  1.00 40.01           C  
ATOM   1205  HA  PHE A  66      -2.091  25.006  -5.099  1.00 40.01           H  
ATOM   1206  C   PHE A  66      -2.785  24.822  -3.054  1.00 40.01           C  
ATOM   1207  CB  PHE A  66      -4.187  24.618  -5.190  1.00 40.01           C  
ATOM   1208  HB2 PHE A  66      -4.458  25.672  -5.133  1.00 40.01           H  
ATOM   1209  HB3 PHE A  66      -4.939  24.052  -4.640  1.00 40.01           H  
ATOM   1210  O   PHE A  66      -3.419  24.142  -2.237  1.00 40.01           O  
ATOM   1211  CG  PHE A  66      -4.183  24.184  -6.646  1.00 40.01           C  
ATOM   1212  CD1 PHE A  66      -3.513  24.969  -7.602  1.00 40.01           C  
ATOM   1213  HD1 PHE A  66      -3.025  25.885  -7.303  1.00 40.01           H  
ATOM   1214  CD2 PHE A  66      -4.764  22.961  -7.031  1.00 40.01           C  
ATOM   1215  HD2 PHE A  66      -5.275  22.353  -6.298  1.00 40.01           H  
ATOM   1216  CE1 PHE A  66      -3.434  24.542  -8.939  1.00 40.01           C  
ATOM   1217  HE1 PHE A  66      -2.901  25.136  -9.667  1.00 40.01           H  
ATOM   1218  CE2 PHE A  66      -4.682  22.530  -8.368  1.00 40.01           C  
ATOM   1219  HE2 PHE A  66      -5.134  21.595  -8.665  1.00 40.01           H  
ATOM   1220  CZ  PHE A  66      -4.019  23.322  -9.322  1.00 40.01           C  
ATOM   1221  HZ  PHE A  66      -3.951  22.992 -10.348  1.00 40.01           H  
ATOM   1222  N   PRO A  67      -2.047  25.887  -2.685  1.00 46.53           N  
ATOM   1223  CA  PRO A  67      -2.272  26.535  -1.403  1.00 46.53           C  
ATOM   1224  HA  PRO A  67      -2.059  25.834  -0.596  1.00 46.53           H  
ATOM   1225  C   PRO A  67      -3.740  26.989  -1.353  1.00 46.53           C  
ATOM   1226  CB  PRO A  67      -1.292  27.712  -1.351  1.00 46.53           C  
ATOM   1227  HB2 PRO A  67      -0.351  27.378  -0.915  1.00 46.53           H  
ATOM   1228  HB3 PRO A  67      -1.692  28.556  -0.789  1.00 46.53           H  
ATOM   1229  O   PRO A  67      -4.274  27.388  -2.394  1.00 46.53           O  
ATOM   1230  CG  PRO A  67      -1.073  28.062  -2.821  1.00 46.53           C  
ATOM   1231  HG2 PRO A  67      -1.867  28.729  -3.159  1.00 46.53           H  
ATOM   1232  HG3 PRO A  67      -0.097  28.518  -2.988  1.00 46.53           H  
ATOM   1233  CD  PRO A  67      -1.198  26.718  -3.532  1.00 46.53           C  
ATOM   1234  HD2 PRO A  67      -1.636  26.889  -4.515  1.00 46.53           H  
ATOM   1235  HD3 PRO A  67      -0.217  26.254  -3.628  1.00 46.53           H  
ATOM   1236  N   PRO A  68      -4.405  26.922  -0.189  1.00 52.38           N  
ATOM   1237  CA  PRO A  68      -5.753  27.455  -0.064  1.00 52.38           C  
ATOM   1238  HA  PRO A  68      -6.433  26.903  -0.713  1.00 52.38           H  
ATOM   1239  C   PRO A  68      -5.739  28.929  -0.481  1.00 52.38           C  
ATOM   1240  CB  PRO A  68      -6.157  27.239   1.393  1.00 52.38           C  
ATOM   1241  HB2 PRO A  68      -6.705  26.300   1.476  1.00 52.38           H  
ATOM   1242  HB3 PRO A  68      -6.768  28.063   1.763  1.00 52.38           H  
ATOM   1243  O   PRO A  68      -4.935  29.720   0.010  1.00 52.38           O  
ATOM   1244  CG  PRO A  68      -4.822  27.118   2.132  1.00 52.38           C  
ATOM   1245  HG2 PRO A  68      -4.470  28.109   2.420  1.00 52.38           H  
ATOM   1246  HG3 PRO A  68      -4.906  26.462   2.998  1.00 52.38           H  
ATOM   1247  CD  PRO A  68      -3.876  26.519   1.100  1.00 52.38           C  
ATOM   1248  HD2 PRO A  68      -3.891  25.431   1.171  1.00 52.38           H  
ATOM   1249  HD3 PRO A  68      -2.867  26.898   1.261  1.00 52.38           H  
ATOM   1250  N   ARG A  69      -6.602  29.281  -1.433  1.00 53.88           N  
ATOM   1251  H   ARG A  69      -7.268  28.582  -1.730  1.00 53.88           H  
ATOM   1252  CA  ARG A  69      -6.701  30.612  -2.040  1.00 53.88           C  
ATOM   1253  HA  ARG A  69      -5.699  31.017  -2.183  1.00 53.88           H  
ATOM   1254  C   ARG A  69      -7.432  31.602  -1.137  1.00 53.88           C  
ATOM   1255  CB  ARG A  69      -7.405  30.497  -3.402  1.00 53.88           C  
ATOM   1256  HB2 ARG A  69      -7.564  31.502  -3.794  1.00 53.88           H  
ATOM   1257  HB3 ARG A  69      -8.379  30.027  -3.265  1.00 53.88           H  
ATOM   1258  O   ARG A  69      -7.371  32.802  -1.384  1.00 53.88           O  
ATOM   1259  CG  ARG A  69      -6.593  29.699  -4.432  1.00 53.88           C  
ATOM   1260  HG2 ARG A  69      -6.454  28.675  -4.085  1.00 53.88           H  
ATOM   1261  HG3 ARG A  69      -5.618  30.169  -4.562  1.00 53.88           H  
ATOM   1262  CD  ARG A  69      -7.335  29.683  -5.773  1.00 53.88           C  
ATOM   1263  HD2 ARG A  69      -8.278  29.153  -5.638  1.00 53.88           H  
ATOM   1264  HD3 ARG A  69      -7.547  30.712  -6.064  1.00 53.88           H  
ATOM   1265  NE  ARG A  69      -6.542  29.029  -6.831  1.00 53.88           N  
ATOM   1266  HE  ARG A  69      -5.677  28.599  -6.536  1.00 53.88           H  
ATOM   1267  NH1 ARG A  69      -7.992  29.430  -8.564  1.00 53.88           N  
ATOM   1268 HH11 ARG A  69      -8.624  29.868  -7.909  1.00 53.88           H  
ATOM   1269 HH12 ARG A  69      -8.233  29.371  -9.543  1.00 53.88           H  
ATOM   1270  NH2 ARG A  69      -6.074  28.362  -8.961  1.00 53.88           N  
ATOM   1271 HH21 ARG A  69      -5.202  27.963  -8.643  1.00 53.88           H  
ATOM   1272 HH22 ARG A  69      -6.329  28.314  -9.937  1.00 53.88           H  
ATOM   1273  CZ  ARG A  69      -6.871  28.943  -8.108  1.00 53.88           C  
ATOM   1274  N   SER A  70      -8.132  31.125  -0.104  1.00 49.75           N  
ATOM   1275  H   SER A  70      -8.172  30.123   0.016  1.00 49.75           H  
ATOM   1276  CA  SER A  70      -8.877  31.971   0.828  1.00 49.75           C  
ATOM   1277  HA  SER A  70      -8.386  32.943   0.870  1.00 49.75           H  
ATOM   1278  C   SER A  70      -8.914  31.415   2.254  1.00 49.75           C  
ATOM   1279  CB  SER A  70     -10.300  32.194   0.295  1.00 49.75           C  
ATOM   1280  HB2 SER A  70     -10.257  32.446  -0.764  1.00 49.75           H  
ATOM   1281  HB3 SER A  70     -10.757  33.027   0.828  1.00 49.75           H  
ATOM   1282  O   SER A  70      -8.794  30.213   2.498  1.00 49.75           O  
ATOM   1283  OG  SER A  70     -11.097  31.041   0.483  1.00 49.75           O  
ATOM   1284  HG  SER A  70     -11.560  30.858  -0.337  1.00 49.75           H  
ATOM   1285  N   TRP A  71      -9.167  32.307   3.215  1.00 49.01           N  
ATOM   1286  H   TRP A  71      -9.178  33.287   2.970  1.00 49.01           H  
ATOM   1287  CA  TRP A  71      -9.471  31.941   4.602  1.00 49.01           C  
ATOM   1288  HA  TRP A  71      -8.627  31.396   5.024  1.00 49.01           H  
ATOM   1289  C   TRP A  71     -10.703  31.032   4.729  1.00 49.01           C  
ATOM   1290  CB  TRP A  71      -9.680  33.221   5.419  1.00 49.01           C  
ATOM   1291  HB2 TRP A  71     -10.256  32.972   6.311  1.00 49.01           H  
ATOM   1292  HB3 TRP A  71     -10.269  33.938   4.847  1.00 49.01           H  
ATOM   1293  O   TRP A  71     -10.782  30.238   5.663  1.00 49.01           O  
ATOM   1294  CG  TRP A  71      -8.418  33.863   5.893  1.00 49.01           C  
ATOM   1295  CD1 TRP A  71      -7.839  34.981   5.398  1.00 49.01           C  
ATOM   1296  HD1 TRP A  71      -8.220  35.571   4.577  1.00 49.01           H  
ATOM   1297  CD2 TRP A  71      -7.568  33.426   6.996  1.00 49.01           C  
ATOM   1298  CE2 TRP A  71      -6.485  34.345   7.124  1.00 49.01           C  
ATOM   1299  CE3 TRP A  71      -7.613  32.346   7.906  1.00 49.01           C  
ATOM   1300  HE3 TRP A  71      -8.412  31.622   7.831  1.00 49.01           H  
ATOM   1301  NE1 TRP A  71      -6.695  35.266   6.119  1.00 49.01           N  
ATOM   1302  HE1 TRP A  71      -6.105  36.065   5.939  1.00 49.01           H  
ATOM   1303  CH2 TRP A  71      -5.579  33.131   9.009  1.00 49.01           C  
ATOM   1304  HH2 TRP A  71      -4.830  33.014   9.779  1.00 49.01           H  
ATOM   1305  CZ2 TRP A  71      -5.501  34.210   8.112  1.00 49.01           C  
ATOM   1306  HZ2 TRP A  71      -4.696  34.927   8.185  1.00 49.01           H  
ATOM   1307  CZ3 TRP A  71      -6.630  32.201   8.903  1.00 49.01           C  
ATOM   1308  HZ3 TRP A  71      -6.677  31.371   9.593  1.00 49.01           H  
ATOM   1309  N   GLN A  72     -11.660  31.124   3.802  1.00 49.71           N  
ATOM   1310  H   GLN A  72     -11.510  31.734   3.011  1.00 49.71           H  
ATOM   1311  CA  GLN A  72     -12.827  30.238   3.764  1.00 49.71           C  
ATOM   1312  HA  GLN A  72     -13.278  30.183   4.755  1.00 49.71           H  
ATOM   1313  C   GLN A  72     -12.428  28.813   3.365  1.00 49.71           C  
ATOM   1314  CB  GLN A  72     -13.867  30.794   2.784  1.00 49.71           C  
ATOM   1315  HB2 GLN A  72     -14.643  30.044   2.626  1.00 49.71           H  
ATOM   1316  HB3 GLN A  72     -13.381  30.980   1.826  1.00 49.71           H  
ATOM   1317  O   GLN A  72     -12.899  27.864   3.981  1.00 49.71           O  
ATOM   1318  CG  GLN A  72     -14.539  32.082   3.288  1.00 49.71           C  
ATOM   1319  HG2 GLN A  72     -13.782  32.804   3.595  1.00 49.71           H  
ATOM   1320  HG3 GLN A  72     -15.160  31.845   4.152  1.00 49.71           H  
ATOM   1321  CD  GLN A  72     -15.403  32.744   2.216  1.00 49.71           C  
ATOM   1322  NE2 GLN A  72     -16.306  33.627   2.580  1.00 49.71           N  
ATOM   1323 HE21 GLN A  72     -16.844  34.026   1.824  1.00 49.71           H  
ATOM   1324 HE22 GLN A  72     -16.471  33.864   3.548  1.00 49.71           H  
ATOM   1325  OE1 GLN A  72     -15.265  32.506   1.031  1.00 49.71           O  
ATOM   1326  N   GLU A  73     -11.513  28.662   2.406  1.00 46.18           N  
ATOM   1327  H   GLU A  73     -11.168  29.483   1.929  1.00 46.18           H  
ATOM   1328  CA  GLU A  73     -10.974  27.365   1.979  1.00 46.18           C  
ATOM   1329  HA  GLU A  73     -11.805  26.691   1.772  1.00 46.18           H  
ATOM   1330  C   GLU A  73     -10.124  26.725   3.091  1.00 46.18           C  
ATOM   1331  CB  GLU A  73     -10.194  27.589   0.673  1.00 46.18           C  
ATOM   1332  HB2 GLU A  73     -10.764  28.282   0.055  1.00 46.18           H  
ATOM   1333  HB3 GLU A  73      -9.232  28.048   0.901  1.00 46.18           H  
ATOM   1334  O   GLU A  73     -10.268  25.538   3.372  1.00 46.18           O  
ATOM   1335  CG  GLU A  73      -9.976  26.315  -0.156  1.00 46.18           C  
ATOM   1336  HG2 GLU A  73      -9.315  25.645   0.395  1.00 46.18           H  
ATOM   1337  HG3 GLU A  73     -10.937  25.818  -0.291  1.00 46.18           H  
ATOM   1338  CD  GLU A  73      -9.363  26.623  -1.535  1.00 46.18           C  
ATOM   1339  OE1 GLU A  73      -9.415  25.744  -2.421  1.00 46.18           O  
ATOM   1340  OE2 GLU A  73      -8.808  27.734  -1.704  1.00 46.18           O  
ATOM   1341  N   LEU A  74      -9.343  27.529   3.827  1.00 45.61           N  
ATOM   1342  H   LEU A  74      -9.238  28.485   3.518  1.00 45.61           H  
ATOM   1343  CA  LEU A  74      -8.673  27.104   5.065  1.00 45.61           C  
ATOM   1344  HA  LEU A  74      -8.029  26.255   4.841  1.00 45.61           H  
ATOM   1345  C   LEU A  74      -9.662  26.629   6.136  1.00 45.61           C  
ATOM   1346  CB  LEU A  74      -7.835  28.263   5.637  1.00 45.61           C  
ATOM   1347  HB2 LEU A  74      -7.714  28.124   6.712  1.00 45.61           H  
ATOM   1348  HB3 LEU A  74      -8.381  29.195   5.493  1.00 45.61           H  
ATOM   1349  O   LEU A  74      -9.435  25.585   6.741  1.00 45.61           O  
ATOM   1350  CG  LEU A  74      -6.438  28.394   5.019  1.00 45.61           C  
ATOM   1351  HG  LEU A  74      -6.522  28.335   3.934  1.00 45.61           H  
ATOM   1352  CD1 LEU A  74      -5.828  29.748   5.374  1.00 45.61           C  
ATOM   1353 HD11 LEU A  74      -6.443  30.549   4.962  1.00 45.61           H  
ATOM   1354 HD12 LEU A  74      -4.831  29.829   4.942  1.00 45.61           H  
ATOM   1355 HD13 LEU A  74      -5.764  29.864   6.456  1.00 45.61           H  
ATOM   1356  CD2 LEU A  74      -5.500  27.295   5.530  1.00 45.61           C  
ATOM   1357 HD21 LEU A  74      -5.452  27.325   6.618  1.00 45.61           H  
ATOM   1358 HD22 LEU A  74      -4.498  27.452   5.131  1.00 45.61           H  
ATOM   1359 HD23 LEU A  74      -5.858  26.315   5.216  1.00 45.61           H  
ATOM   1360  N   LYS A  75     -10.759  27.363   6.367  1.00 56.13           N  
ATOM   1361  H   LYS A  75     -10.861  28.230   5.859  1.00 56.13           H  
ATOM   1362  CA  LYS A  75     -11.810  26.966   7.320  1.00 56.13           C  
ATOM   1363  HA  LYS A  75     -11.351  26.751   8.285  1.00 56.13           H  
ATOM   1364  C   LYS A  75     -12.521  25.683   6.895  1.00 56.13           C  
ATOM   1365  CB  LYS A  75     -12.840  28.091   7.498  1.00 56.13           C  
ATOM   1366  HB2 LYS A  75     -13.755  27.660   7.903  1.00 56.13           H  
ATOM   1367  HB3 LYS A  75     -13.077  28.532   6.529  1.00 56.13           H  
ATOM   1368  O   LYS A  75     -12.860  24.879   7.756  1.00 56.13           O  
ATOM   1369  CG  LYS A  75     -12.364  29.178   8.469  1.00 56.13           C  
ATOM   1370  HG2 LYS A  75     -12.159  28.725   9.439  1.00 56.13           H  
ATOM   1371  HG3 LYS A  75     -11.448  29.637   8.096  1.00 56.13           H  
ATOM   1372  CD  LYS A  75     -13.452  30.248   8.629  1.00 56.13           C  
ATOM   1373  HD2 LYS A  75     -14.361  29.776   9.001  1.00 56.13           H  
ATOM   1374  HD3 LYS A  75     -13.653  30.700   7.658  1.00 56.13           H  
ATOM   1375  CE  LYS A  75     -12.992  31.326   9.615  1.00 56.13           C  
ATOM   1376  HE2 LYS A  75     -12.717  30.841  10.552  1.00 56.13           H  
ATOM   1377  HE3 LYS A  75     -12.096  31.802   9.216  1.00 56.13           H  
ATOM   1378  NZ  LYS A  75     -14.052  32.338   9.859  1.00 56.13           N  
ATOM   1379  HZ1 LYS A  75     -13.730  33.035  10.515  1.00 56.13           H  
ATOM   1380  HZ2 LYS A  75     -14.876  31.901  10.246  1.00 56.13           H  
ATOM   1381  HZ3 LYS A  75     -14.306  32.805   9.000  1.00 56.13           H  
ATOM   1382  N   LEU A  76     -12.725  25.478   5.594  1.00 50.40           N  
ATOM   1383  H   LEU A  76     -12.468  26.213   4.950  1.00 50.40           H  
ATOM   1384  CA  LEU A  76     -13.341  24.269   5.048  1.00 50.40           C  
ATOM   1385  HA  LEU A  76     -14.270  24.094   5.592  1.00 50.40           H  
ATOM   1386  C   LEU A  76     -12.433  23.053   5.274  1.00 50.40           C  
ATOM   1387  CB  LEU A  76     -13.663  24.501   3.558  1.00 50.40           C  
ATOM   1388  HB2 LEU A  76     -12.805  24.216   2.949  1.00 50.40           H  
ATOM   1389  HB3 LEU A  76     -13.816  25.567   3.391  1.00 50.40           H  
ATOM   1390  O   LEU A  76     -12.872  22.060   5.845  1.00 50.40           O  
ATOM   1391  CG  LEU A  76     -14.929  23.753   3.091  1.00 50.40           C  
ATOM   1392  HG  LEU A  76     -15.364  23.192   3.918  1.00 50.40           H  
ATOM   1393  CD1 LEU A  76     -15.973  24.755   2.589  1.00 50.40           C  
ATOM   1394 HD11 LEU A  76     -16.237  25.443   3.393  1.00 50.40           H  
ATOM   1395 HD12 LEU A  76     -16.870  24.221   2.276  1.00 50.40           H  
ATOM   1396 HD13 LEU A  76     -15.578  25.317   1.742  1.00 50.40           H  
ATOM   1397  CD2 LEU A  76     -14.617  22.772   1.964  1.00 50.40           C  
ATOM   1398 HD21 LEU A  76     -14.205  23.298   1.102  1.00 50.40           H  
ATOM   1399 HD22 LEU A  76     -15.525  22.247   1.668  1.00 50.40           H  
ATOM   1400 HD23 LEU A  76     -13.898  22.031   2.313  1.00 50.40           H  
ATOM   1401  N   ILE A  77     -11.140  23.191   4.958  1.00 52.29           N  
ATOM   1402  H   ILE A  77     -10.862  24.035   4.477  1.00 52.29           H  
ATOM   1403  CA  ILE A  77     -10.102  22.188   5.242  1.00 52.29           C  
ATOM   1404  HA  ILE A  77     -10.385  21.248   4.770  1.00 52.29           H  
ATOM   1405  C   ILE A  77     -10.007  21.929   6.752  1.00 52.29           C  
ATOM   1406  CB  ILE A  77      -8.748  22.653   4.648  1.00 52.29           C  
ATOM   1407  HB  ILE A  77      -8.545  23.660   5.014  1.00 52.29           H  
ATOM   1408  O   ILE A  77      -9.943  20.781   7.180  1.00 52.29           O  
ATOM   1409  CG1 ILE A  77      -8.807  22.693   3.102  1.00 52.29           C  
ATOM   1410 HG12 ILE A  77      -8.801  21.676   2.710  1.00 52.29           H  
ATOM   1411 HG13 ILE A  77      -9.740  23.151   2.774  1.00 52.29           H  
ATOM   1412  CG2 ILE A  77      -7.588  21.741   5.095  1.00 52.29           C  
ATOM   1413 HG21 ILE A  77      -6.651  22.062   4.639  1.00 52.29           H  
ATOM   1414 HG22 ILE A  77      -7.796  20.710   4.809  1.00 52.29           H  
ATOM   1415 HG23 ILE A  77      -7.458  21.792   6.176  1.00 52.29           H  
ATOM   1416  CD1 ILE A  77      -7.658  23.486   2.464  1.00 52.29           C  
ATOM   1417 HD11 ILE A  77      -7.866  23.629   1.404  1.00 52.29           H  
ATOM   1418 HD12 ILE A  77      -7.570  24.463   2.939  1.00 52.29           H  
ATOM   1419 HD13 ILE A  77      -6.716  22.946   2.563  1.00 52.29           H  
ATOM   1420  N   GLN A  78     -10.055  22.976   7.580  1.00 46.93           N  
ATOM   1421  H   GLN A  78     -10.059  23.901   7.174  1.00 46.93           H  
ATOM   1422  CA  GLN A  78     -10.027  22.865   9.038  1.00 46.93           C  
ATOM   1423  HA  GLN A  78      -9.152  22.278   9.317  1.00 46.93           H  
ATOM   1424  C   GLN A  78     -11.264  22.142   9.588  1.00 46.93           C  
ATOM   1425  CB  GLN A  78      -9.877  24.269   9.642  1.00 46.93           C  
ATOM   1426  HB2 GLN A  78      -8.991  24.739   9.214  1.00 46.93           H  
ATOM   1427  HB3 GLN A  78     -10.750  24.867   9.383  1.00 46.93           H  
ATOM   1428  O   GLN A  78     -11.122  21.330  10.496  1.00 46.93           O  
ATOM   1429  CG  GLN A  78      -9.722  24.257  11.170  1.00 46.93           C  
ATOM   1430  HG2 GLN A  78      -8.856  23.653  11.440  1.00 46.93           H  
ATOM   1431  HG3 GLN A  78     -10.608  23.812  11.623  1.00 46.93           H  
ATOM   1432  CD  GLN A  78      -9.545  25.653  11.763  1.00 46.93           C  
ATOM   1433  NE2 GLN A  78      -9.485  25.762  13.071  1.00 46.93           N  
ATOM   1434 HE21 GLN A  78      -9.603  24.948  13.656  1.00 46.93           H  
ATOM   1435 HE22 GLN A  78      -9.353  26.697  13.430  1.00 46.93           H  
ATOM   1436  OE1 GLN A  78      -9.467  26.668  11.088  1.00 46.93           O  
ATOM   1437  N   SER A  79     -12.456  22.390   9.045  1.00 49.38           N  
ATOM   1438  H   SER A  79     -12.511  23.086   8.315  1.00 49.38           H  
ATOM   1439  CA  SER A  79     -13.700  21.733   9.462  1.00 49.38           C  
ATOM   1440  HA  SER A  79     -13.750  21.756  10.550  1.00 49.38           H  
ATOM   1441  C   SER A  79     -13.739  20.261   9.024  1.00 49.38           C  
ATOM   1442  CB  SER A  79     -14.894  22.520   8.915  1.00 49.38           C  
ATOM   1443  HB2 SER A  79     -15.020  22.315   7.852  1.00 49.38           H  
ATOM   1444  HB3 SER A  79     -14.712  23.587   9.045  1.00 49.38           H  
ATOM   1445  O   SER A  79     -14.056  19.387   9.834  1.00 49.38           O  
ATOM   1446  OG  SER A  79     -16.073  22.188   9.617  1.00 49.38           O  
ATOM   1447  HG  SER A  79     -15.950  22.393  10.547  1.00 49.38           H  
ATOM   1448  N   GLU A  80     -13.292  19.957   7.796  1.00 46.88           N  
ATOM   1449  H   GLU A  80     -13.069  20.706   7.157  1.00 46.88           H  
ATOM   1450  CA  GLU A  80     -13.095  18.578   7.320  1.00 46.88           C  
ATOM   1451  HA  GLU A  80     -14.034  18.031   7.408  1.00 46.88           H  
ATOM   1452  C   GLU A  80     -12.052  17.827   8.162  1.00 46.88           C  
ATOM   1453  CB  GLU A  80     -12.655  18.563   5.846  1.00 46.88           C  
ATOM   1454  HB2 GLU A  80     -12.291  17.560   5.625  1.00 46.88           H  
ATOM   1455  HB3 GLU A  80     -11.833  19.264   5.701  1.00 46.88           H  
ATOM   1456  O   GLU A  80     -12.215  16.639   8.448  1.00 46.88           O  
ATOM   1457  CG  GLU A  80     -13.792  18.877   4.860  1.00 46.88           C  
ATOM   1458  HG2 GLU A  80     -14.080  19.924   4.952  1.00 46.88           H  
ATOM   1459  HG3 GLU A  80     -14.655  18.270   5.134  1.00 46.88           H  
ATOM   1460  CD  GLU A  80     -13.414  18.566   3.400  1.00 46.88           C  
ATOM   1461  OE1 GLU A  80     -14.352  18.420   2.586  1.00 46.88           O  
ATOM   1462  OE2 GLU A  80     -12.204  18.412   3.108  1.00 46.88           O  
ATOM   1463  N   MET A  81     -11.004  18.523   8.613  1.00 42.39           N  
ATOM   1464  H   MET A  81     -10.892  19.467   8.273  1.00 42.39           H  
ATOM   1465  CA  MET A  81      -9.973  17.980   9.497  1.00 42.39           C  
ATOM   1466  HA  MET A  81      -9.741  16.968   9.165  1.00 42.39           H  
ATOM   1467  C   MET A  81     -10.419  17.856  10.964  1.00 42.39           C  
ATOM   1468  CB  MET A  81      -8.692  18.818   9.381  1.00 42.39           C  
ATOM   1469  HB2 MET A  81      -8.928  19.879   9.463  1.00 42.39           H  
ATOM   1470  HB3 MET A  81      -8.027  18.556  10.203  1.00 42.39           H  
ATOM   1471  O   MET A  81     -10.002  16.915  11.632  1.00 42.39           O  
ATOM   1472  CG  MET A  81      -7.944  18.542   8.074  1.00 42.39           C  
ATOM   1473  HG2 MET A  81      -7.723  17.475   8.040  1.00 42.39           H  
ATOM   1474  HG3 MET A  81      -8.570  18.782   7.214  1.00 42.39           H  
ATOM   1475  SD  MET A  81      -6.384  19.454   7.953  1.00 42.39           S  
ATOM   1476  CE  MET A  81      -5.476  18.302   6.903  1.00 42.39           C  
ATOM   1477  HE1 MET A  81      -5.560  17.287   7.292  1.00 42.39           H  
ATOM   1478  HE2 MET A  81      -4.430  18.603   6.853  1.00 42.39           H  
ATOM   1479  HE3 MET A  81      -5.903  18.330   5.900  1.00 42.39           H  
ATOM   1480  N   GLN A  82     -11.292  18.731  11.478  1.00 42.45           N  
ATOM   1481  H   GLN A  82     -11.566  19.514  10.901  1.00 42.45           H  
ATOM   1482  CA  GLN A  82     -11.824  18.677  12.853  1.00 42.45           C  
ATOM   1483  HA  GLN A  82     -10.997  18.492  13.539  1.00 42.45           H  
ATOM   1484  C   GLN A  82     -12.821  17.527  13.069  1.00 42.45           C  
ATOM   1485  CB  GLN A  82     -12.471  20.023  13.224  1.00 42.45           C  
ATOM   1486  HB2 GLN A  82     -13.192  19.865  14.026  1.00 42.45           H  
ATOM   1487  HB3 GLN A  82     -13.009  20.418  12.363  1.00 42.45           H  
ATOM   1488  O   GLN A  82     -12.924  17.006  14.180  1.00 42.45           O  
ATOM   1489  CG  GLN A  82     -11.437  21.047  13.723  1.00 42.45           C  
ATOM   1490  HG2 GLN A  82     -10.981  20.666  14.637  1.00 42.45           H  
ATOM   1491  HG3 GLN A  82     -10.646  21.170  12.983  1.00 42.45           H  
ATOM   1492  CD  GLN A  82     -12.044  22.418  14.018  1.00 42.45           C  
ATOM   1493  NE2 GLN A  82     -11.343  23.273  14.733  1.00 42.45           N  
ATOM   1494 HE21 GLN A  82     -11.842  24.116  14.978  1.00 42.45           H  
ATOM   1495 HE22 GLN A  82     -10.488  22.979  15.182  1.00 42.45           H  
ATOM   1496  OE1 GLN A  82     -13.150  22.757  13.636  1.00 42.45           O  
ATOM   1497  N   GLY A  83     -13.490  17.052  12.012  1.00 43.80           N  
ATOM   1498  H   GLY A  83     -13.439  17.569  11.146  1.00 43.80           H  
ATOM   1499  CA  GLY A  83     -14.258  15.799  12.044  1.00 43.80           C  
ATOM   1500  HA2 GLY A  83     -14.973  15.837  12.866  1.00 43.80           H  
ATOM   1501  HA3 GLY A  83     -14.810  15.707  11.108  1.00 43.80           H  
ATOM   1502  C   GLY A  83     -13.387  14.541  12.211  1.00 43.80           C  
ATOM   1503  O   GLY A  83     -13.890  13.455  12.517  1.00 43.80           O  
ATOM   1504  N   ILE A  84     -12.064  14.668  12.049  1.00 38.40           N  
ATOM   1505  H   ILE A  84     -11.701  15.587  11.842  1.00 38.40           H  
ATOM   1506  CA  ILE A  84     -11.088  13.592  12.217  1.00 38.40           C  
ATOM   1507  HA  ILE A  84     -11.586  12.641  12.030  1.00 38.40           H  
ATOM   1508  C   ILE A  84     -10.601  13.600  13.672  1.00 38.40           C  
ATOM   1509  CB  ILE A  84      -9.932  13.714  11.187  1.00 38.40           C  
ATOM   1510  HB  ILE A  84      -9.330  14.589  11.433  1.00 38.40           H  
ATOM   1511  O   ILE A  84      -9.659  14.303  14.035  1.00 38.40           O  
ATOM   1512  CG1 ILE A  84     -10.468  13.882   9.744  1.00 38.40           C  
ATOM   1513 HG12 ILE A  84     -11.043  13.000   9.460  1.00 38.40           H  
ATOM   1514 HG13 ILE A  84     -11.136  14.743   9.712  1.00 38.40           H  
ATOM   1515  CG2 ILE A  84      -9.007  12.485  11.283  1.00 38.40           C  
ATOM   1516 HG21 ILE A  84      -8.630  12.380  12.300  1.00 38.40           H  
ATOM   1517 HG22 ILE A  84      -8.144  12.618  10.632  1.00 38.40           H  
ATOM   1518 HG23 ILE A  84      -9.549  11.582  11.002  1.00 38.40           H  
ATOM   1519  CD1 ILE A  84      -9.387  14.137   8.687  1.00 38.40           C  
ATOM   1520 HD11 ILE A  84      -8.805  13.232   8.513  1.00 38.40           H  
ATOM   1521 HD12 ILE A  84      -9.865  14.431   7.752  1.00 38.40           H  
ATOM   1522 HD13 ILE A  84      -8.725  14.939   9.014  1.00 38.40           H  
ATOM   1523  N   LYS A  85     -11.216  12.768  14.527  1.00 39.54           N  
ATOM   1524  H   LYS A  85     -12.057  12.313  14.201  1.00 39.54           H  
ATOM   1525  CA  LYS A  85     -10.673  12.453  15.863  1.00 39.54           C  
ATOM   1526  HA  LYS A  85     -10.707  13.356  16.474  1.00 39.54           H  
ATOM   1527  C   LYS A  85      -9.198  12.034  15.729  1.00 39.54           C  
ATOM   1528  CB  LYS A  85     -11.488  11.336  16.550  1.00 39.54           C  
ATOM   1529  HB2 LYS A  85     -11.700  10.544  15.831  1.00 39.54           H  
ATOM   1530  HB3 LYS A  85     -10.876  10.912  17.346  1.00 39.54           H  
ATOM   1531  O   LYS A  85      -8.923  10.972  15.171  1.00 39.54           O  
ATOM   1532  CG  LYS A  85     -12.797  11.833  17.183  1.00 39.54           C  
ATOM   1533  HG2 LYS A  85     -12.566  12.648  17.869  1.00 39.54           H  
ATOM   1534  HG3 LYS A  85     -13.455  12.213  16.402  1.00 39.54           H  
ATOM   1535  CD  LYS A  85     -13.518  10.717  17.963  1.00 39.54           C  
ATOM   1536  HD2 LYS A  85     -13.825   9.934  17.269  1.00 39.54           H  
ATOM   1537  HD3 LYS A  85     -12.835  10.301  18.704  1.00 39.54           H  
ATOM   1538  CE  LYS A  85     -14.748  11.304  18.673  1.00 39.54           C  
ATOM   1539  HE2 LYS A  85     -14.415  12.125  19.307  1.00 39.54           H  
ATOM   1540  HE3 LYS A  85     -15.411  11.733  17.921  1.00 39.54           H  
ATOM   1541  NZ  LYS A  85     -15.486  10.308  19.495  1.00 39.54           N  
ATOM   1542  HZ1 LYS A  85     -15.866   9.567  18.923  1.00 39.54           H  
ATOM   1543  HZ2 LYS A  85     -14.892   9.923  20.216  1.00 39.54           H  
ATOM   1544  HZ3 LYS A  85     -16.260  10.763  19.957  1.00 39.54           H  
ATOM   1545  N   GLY A  86      -8.279  12.855  16.247  1.00 35.85           N  
ATOM   1546  H   GLY A  86      -8.601  13.736  16.622  1.00 35.85           H  
ATOM   1547  CA  GLY A  86      -6.829  12.608  16.228  1.00 35.85           C  
ATOM   1548  HA2 GLY A  86      -6.620  11.649  15.754  1.00 35.85           H  
ATOM   1549  HA3 GLY A  86      -6.477  12.553  17.258  1.00 35.85           H  
ATOM   1550  C   GLY A  86      -5.974  13.663  15.514  1.00 35.85           C  
ATOM   1551  O   GLY A  86      -4.773  13.442  15.369  1.00 35.85           O  
ATOM   1552  N   PHE A  87      -6.545  14.790  15.075  1.00 32.84           N  
ATOM   1553  H   PHE A  87      -7.549  14.898  15.115  1.00 32.84           H  
ATOM   1554  CA  PHE A  87      -5.764  15.903  14.529  1.00 32.84           C  
ATOM   1555  HA  PHE A  87      -4.987  15.478  13.893  1.00 32.84           H  
ATOM   1556  C   PHE A  87      -5.043  16.662  15.655  1.00 32.84           C  
ATOM   1557  CB  PHE A  87      -6.639  16.792  13.621  1.00 32.84           C  
ATOM   1558  HB2 PHE A  87      -7.612  16.325  13.468  1.00 32.84           H  
ATOM   1559  HB3 PHE A  87      -6.826  17.759  14.087  1.00 32.84           H  
ATOM   1560  O   PHE A  87      -5.588  17.579  16.266  1.00 32.84           O  
ATOM   1561  CG  PHE A  87      -5.997  17.004  12.265  1.00 32.84           C  
ATOM   1562  CD1 PHE A  87      -5.083  18.054  12.066  1.00 32.84           C  
ATOM   1563  HD1 PHE A  87      -4.884  18.758  12.860  1.00 32.84           H  
ATOM   1564  CD2 PHE A  87      -6.254  16.089  11.227  1.00 32.84           C  
ATOM   1565  HD2 PHE A  87      -6.970  15.294  11.377  1.00 32.84           H  
ATOM   1566  CE1 PHE A  87      -4.401  18.167  10.843  1.00 32.84           C  
ATOM   1567  HE1 PHE A  87      -3.689  18.965  10.693  1.00 32.84           H  
ATOM   1568  CE2 PHE A  87      -5.567  16.197  10.006  1.00 32.84           C  
ATOM   1569  HE2 PHE A  87      -5.754  15.488   9.213  1.00 32.84           H  
ATOM   1570  CZ  PHE A  87      -4.621  17.222   9.829  1.00 32.84           C  
ATOM   1571  HZ  PHE A  87      -4.052  17.291   8.913  1.00 32.84           H  
ATOM   1572  N   HIS A  88      -3.814  16.243  15.958  1.00 36.89           N  
ATOM   1573  H   HIS A  88      -3.451  15.430  15.482  1.00 36.89           H  
ATOM   1574  CA  HIS A  88      -2.889  17.059  16.733  1.00 36.89           C  
ATOM   1575  HA  HIS A  88      -3.449  17.559  17.522  1.00 36.89           H  
ATOM   1576  C   HIS A  88      -2.320  18.152  15.823  1.00 36.89           C  
ATOM   1577  CB  HIS A  88      -1.818  16.195  17.414  1.00 36.89           C  
ATOM   1578  HB2 HIS A  88      -1.000  16.841  17.733  1.00 36.89           H  
ATOM   1579  HB3 HIS A  88      -1.418  15.472  16.703  1.00 36.89           H  
ATOM   1580  O   HIS A  88      -1.802  17.877  14.742  1.00 36.89           O  
ATOM   1581  CG  HIS A  88      -2.346  15.487  18.640  1.00 36.89           C  
ATOM   1582  CD2 HIS A  88      -2.279  14.148  18.920  1.00 36.89           C  
ATOM   1583  HD2 HIS A  88      -1.834  13.392  18.290  1.00 36.89           H  
ATOM   1584  ND1 HIS A  88      -2.985  16.086  19.704  1.00 36.89           N  
ATOM   1585  HD1 HIS A  88      -3.127  17.077  19.833  1.00 36.89           H  
ATOM   1586  CE1 HIS A  88      -3.299  15.133  20.596  1.00 36.89           C  
ATOM   1587  HE1 HIS A  88      -3.783  15.309  21.545  1.00 36.89           H  
ATOM   1588  NE2 HIS A  88      -2.896  13.930  20.158  1.00 36.89           N  
ATOM   1589  N   SER A  89      -2.500  19.389  16.276  1.00 31.46           N  
ATOM   1590  H   SER A  89      -2.907  19.475  17.196  1.00 31.46           H  
ATOM   1591  CA  SER A  89      -1.959  20.644  15.756  1.00 31.46           C  
ATOM   1592  HA  SER A  89      -2.637  21.056  15.009  1.00 31.46           H  
ATOM   1593  C   SER A  89      -0.570  20.477  15.134  1.00 31.46           C  
ATOM   1594  CB  SER A  89      -1.884  21.617  16.945  1.00 31.46           C  
ATOM   1595  HB2 SER A  89      -1.249  22.468  16.698  1.00 31.46           H  
ATOM   1596  HB3 SER A  89      -2.887  21.984  17.163  1.00 31.46           H  
ATOM   1597  O   SER A  89       0.401  20.213  15.839  1.00 31.46           O  
ATOM   1598  OG  SER A  89      -1.389  20.954  18.100  1.00 31.46           O  
ATOM   1599  HG  SER A  89      -0.443  20.837  17.980  1.00 31.46           H  
ATOM   1600  N   VAL A  90      -0.474  20.636  13.812  1.00 34.18           N  
ATOM   1601  H   VAL A  90      -1.312  20.825  13.281  1.00 34.18           H  
ATOM   1602  CA  VAL A  90       0.814  20.701  13.112  1.00 34.18           C  
ATOM   1603  HA  VAL A  90       1.493  19.967  13.546  1.00 34.18           H  
ATOM   1604  C   VAL A  90       1.393  22.090  13.365  1.00 34.18           C  
ATOM   1605  CB  VAL A  90       0.673  20.380  11.609  1.00 34.18           C  
ATOM   1606  HB  VAL A  90       0.013  21.111  11.141  1.00 34.18           H  
ATOM   1607  O   VAL A  90       1.018  23.060  12.707  1.00 34.18           O  
ATOM   1608  CG1 VAL A  90       2.032  20.410  10.895  1.00 34.18           C  
ATOM   1609 HG11 VAL A  90       2.466  21.408  10.964  1.00 34.18           H  
ATOM   1610 HG12 VAL A  90       2.715  19.697  11.355  1.00 34.18           H  
ATOM   1611 HG13 VAL A  90       1.905  20.167   9.840  1.00 34.18           H  
ATOM   1612  CG2 VAL A  90       0.068  18.984  11.392  1.00 34.18           C  
ATOM   1613 HG21 VAL A  90      -0.012  18.777  10.324  1.00 34.18           H  
ATOM   1614 HG22 VAL A  90       0.699  18.229  11.861  1.00 34.18           H  
ATOM   1615 HG23 VAL A  90      -0.929  18.929  11.829  1.00 34.18           H  
ATOM   1616  N   GLU A  91       2.265  22.191  14.365  1.00 29.64           N  
ATOM   1617  H   GLU A  91       2.444  21.383  14.943  1.00 29.64           H  
ATOM   1618  CA  GLU A  91       3.125  23.356  14.547  1.00 29.64           C  
ATOM   1619  HA  GLU A  91       2.500  24.247  14.601  1.00 29.64           H  
ATOM   1620  C   GLU A  91       4.054  23.501  13.338  1.00 29.64           C  
ATOM   1621  CB  GLU A  91       3.937  23.260  15.848  1.00 29.64           C  
ATOM   1622  HB2 GLU A  91       4.896  23.757  15.705  1.00 29.64           H  
ATOM   1623  HB3 GLU A  91       4.123  22.212  16.084  1.00 29.64           H  
ATOM   1624  O   GLU A  91       4.788  22.588  12.954  1.00 29.64           O  
ATOM   1625  CG  GLU A  91       3.217  23.958  17.010  1.00 29.64           C  
ATOM   1626  HG2 GLU A  91       3.034  24.994  16.727  1.00 29.64           H  
ATOM   1627  HG3 GLU A  91       2.251  23.476  17.167  1.00 29.64           H  
ATOM   1628  CD  GLU A  91       4.027  23.918  18.314  1.00 29.64           C  
ATOM   1629  OE1 GLU A  91       3.847  24.854  19.122  1.00 29.64           O  
ATOM   1630  OE2 GLU A  91       4.808  22.956  18.490  1.00 29.64           O  
ATOM   1631  N   TYR A  92       4.000  24.680  12.726  1.00 28.29           N  
ATOM   1632  H   TYR A  92       3.368  25.374  13.100  1.00 28.29           H  
ATOM   1633  CA  TYR A  92       4.889  25.096  11.656  1.00 28.29           C  
ATOM   1634  HA  TYR A  92       5.005  24.288  10.933  1.00 28.29           H  
ATOM   1635  C   TYR A  92       6.258  25.442  12.254  1.00 28.29           C  
ATOM   1636  CB  TYR A  92       4.279  26.325  10.957  1.00 28.29           C  
ATOM   1637  HB2 TYR A  92       5.062  26.801  10.368  1.00 28.29           H  
ATOM   1638  HB3 TYR A  92       3.969  27.051  11.709  1.00 28.29           H  
ATOM   1639  O   TYR A  92       6.425  26.525  12.809  1.00 28.29           O  
ATOM   1640  CG  TYR A  92       3.106  26.048  10.037  1.00 28.29           C  
ATOM   1641  CD1 TYR A  92       3.318  25.992   8.645  1.00 28.29           C  
ATOM   1642  HD1 TYR A  92       4.313  26.116   8.245  1.00 28.29           H  
ATOM   1643  CD2 TYR A  92       1.805  25.881  10.555  1.00 28.29           C  
ATOM   1644  HD2 TYR A  92       1.637  25.911  11.621  1.00 28.29           H  
ATOM   1645  CE1 TYR A  92       2.235  25.777   7.772  1.00 28.29           C  
ATOM   1646  HE1 TYR A  92       2.385  25.736   6.704  1.00 28.29           H  
ATOM   1647  CE2 TYR A  92       0.720  25.660   9.685  1.00 28.29           C  
ATOM   1648  HE2 TYR A  92      -0.271  25.519  10.092  1.00 28.29           H  
ATOM   1649  OH  TYR A  92      -0.106  25.401   7.445  1.00 28.29           O  
ATOM   1650  HH  TYR A  92      -0.934  25.330   7.924  1.00 28.29           H  
ATOM   1651  CZ  TYR A  92       0.935  25.611   8.291  1.00 28.29           C  
ATOM   1652  N   GLN A  93       7.260  24.576  12.103  1.00 29.16           N  
ATOM   1653  H   GLN A  93       7.060  23.644  11.768  1.00 29.16           H  
ATOM   1654  CA  GLN A  93       8.657  24.958  12.332  1.00 29.16           C  
ATOM   1655  HA  GLN A  93       8.692  25.977  12.717  1.00 29.16           H  
ATOM   1656  C   GLN A  93       9.422  25.001  11.006  1.00 29.16           C  
ATOM   1657  CB  GLN A  93       9.317  24.097  13.420  1.00 29.16           C  
ATOM   1658  HB2 GLN A  93       9.036  23.051  13.298  1.00 29.16           H  
ATOM   1659  HB3 GLN A  93      10.400  24.180  13.320  1.00 29.16           H  
ATOM   1660  O   GLN A  93       9.735  23.983  10.394  1.00 29.16           O  
ATOM   1661  CG  GLN A  93       8.927  24.605  14.823  1.00 29.16           C  
ATOM   1662  HG2 GLN A  93       7.851  24.502  14.959  1.00 29.16           H  
ATOM   1663  HG3 GLN A  93       9.180  25.662  14.905  1.00 29.16           H  
ATOM   1664  CD  GLN A  93       9.628  23.867  15.961  1.00 29.16           C  
ATOM   1665  NE2 GLN A  93       9.381  24.245  17.195  1.00 29.16           N  
ATOM   1666 HE21 GLN A  93       9.809  23.684  17.918  1.00 29.16           H  
ATOM   1667 HE22 GLN A  93       8.645  24.906  17.400  1.00 29.16           H  
ATOM   1668  OE1 GLN A  93      10.403  22.946  15.771  1.00 29.16           O  
ATOM   1669  N   ARG A  94       9.709  26.231  10.556  1.00 28.21           N  
ATOM   1670  H   ARG A  94       9.387  26.990  11.139  1.00 28.21           H  
ATOM   1671  CA  ARG A  94      10.775  26.543   9.592  1.00 28.21           C  
ATOM   1672  HA  ARG A  94      10.710  25.891   8.721  1.00 28.21           H  
ATOM   1673  C   ARG A  94      12.125  26.335  10.287  1.00 28.21           C  
ATOM   1674  CB  ARG A  94      10.724  28.036   9.190  1.00 28.21           C  
ATOM   1675  HB2 ARG A  94      10.707  28.636  10.100  1.00 28.21           H  
ATOM   1676  HB3 ARG A  94      11.658  28.263   8.675  1.00 28.21           H  
ATOM   1677  O   ARG A  94      12.291  26.913  11.357  1.00 28.21           O  
ATOM   1678  CG  ARG A  94       9.585  28.514   8.280  1.00 28.21           C  
ATOM   1679  HG2 ARG A  94       9.593  27.949   7.348  1.00 28.21           H  
ATOM   1680  HG3 ARG A  94       8.630  28.369   8.786  1.00 28.21           H  
ATOM   1681  CD  ARG A  94       9.802  30.013   7.989  1.00 28.21           C  
ATOM   1682  HD2 ARG A  94       9.896  30.536   8.940  1.00 28.21           H  
ATOM   1683  HD3 ARG A  94      10.733  30.130   7.434  1.00 28.21           H  
ATOM   1684  NE  ARG A  94       8.696  30.617   7.221  1.00 28.21           N  
ATOM   1685  HE  ARG A  94       7.966  29.994   6.905  1.00 28.21           H  
ATOM   1686  NH1 ARG A  94       9.434  32.801   7.278  1.00 28.21           N  
ATOM   1687 HH11 ARG A  94      10.263  32.512   7.777  1.00 28.21           H  
ATOM   1688 HH12 ARG A  94       9.302  33.773   7.037  1.00 28.21           H  
ATOM   1689  NH2 ARG A  94       7.511  32.321   6.270  1.00 28.21           N  
ATOM   1690 HH21 ARG A  94       7.414  33.302   6.049  1.00 28.21           H  
ATOM   1691 HH22 ARG A  94       6.793  31.674   5.974  1.00 28.21           H  
ATOM   1692  CZ  ARG A  94       8.554  31.903   6.928  1.00 28.21           C  
ATOM   1693  N   ARG A  95      13.085  25.658   9.638  1.00 26.14           N  
ATOM   1694  H   ARG A  95      12.755  24.963   8.983  1.00 26.14           H  
ATOM   1695  CA  ARG A  95      14.522  26.031   9.503  1.00 26.14           C  
ATOM   1696  HA  ARG A  95      14.637  26.658   8.619  1.00 26.14           H  
ATOM   1697  C   ARG A  95      15.426  24.805   9.281  1.00 26.14           C  
ATOM   1698  CB  ARG A  95      15.087  26.802  10.723  1.00 26.14           C  
ATOM   1699  HB2 ARG A  95      16.165  26.645  10.775  1.00 26.14           H  
ATOM   1700  HB3 ARG A  95      14.675  26.407  11.651  1.00 26.14           H  
ATOM   1701  O   ARG A  95      15.327  23.844  10.031  1.00 26.14           O  
ATOM   1702  CG  ARG A  95      14.869  28.323  10.606  1.00 26.14           C  
ATOM   1703  HG2 ARG A  95      15.502  28.698   9.802  1.00 26.14           H  
ATOM   1704  HG3 ARG A  95      13.834  28.557  10.354  1.00 26.14           H  
ATOM   1705  CD  ARG A  95      15.241  29.041  11.907  1.00 26.14           C  
ATOM   1706  HD2 ARG A  95      16.249  28.737  12.190  1.00 26.14           H  
ATOM   1707  HD3 ARG A  95      14.549  28.730  12.690  1.00 26.14           H  
ATOM   1708  NE  ARG A  95      15.192  30.509  11.745  1.00 26.14           N  
ATOM   1709  HE  ARG A  95      14.797  30.860  10.884  1.00 26.14           H  
ATOM   1710  NH1 ARG A  95      16.225  31.063  13.721  1.00 26.14           N  
ATOM   1711 HH11 ARG A  95      16.311  30.082  13.944  1.00 26.14           H  
ATOM   1712 HH12 ARG A  95      16.605  31.755  14.351  1.00 26.14           H  
ATOM   1713  NH2 ARG A  95      15.605  32.680  12.318  1.00 26.14           N  
ATOM   1714 HH21 ARG A  95      15.251  33.000  11.428  1.00 26.14           H  
ATOM   1715 HH22 ARG A  95      16.002  33.348  12.962  1.00 26.14           H  
ATOM   1716  CZ  ARG A  95      15.670  31.407  12.593  1.00 26.14           C  
ATOM   1717  N   GLY A  96      16.359  24.939   8.330  1.00 30.53           N  
ATOM   1718  H   GLY A  96      16.290  25.732   7.708  1.00 30.53           H  
ATOM   1719  CA  GLY A  96      17.696  24.330   8.397  1.00 30.53           C  
ATOM   1720  HA2 GLY A  96      17.868  23.947   9.403  1.00 30.53           H  
ATOM   1721  HA3 GLY A  96      18.447  25.100   8.222  1.00 30.53           H  
ATOM   1722  C   GLY A  96      17.981  23.175   7.433  1.00 30.53           C  
ATOM   1723  O   GLY A  96      17.765  22.027   7.789  1.00 30.53           O  
ATOM   1724  N   ASP A  97      18.497  23.514   6.248  1.00 32.59           N  
ATOM   1725  H   ASP A  97      18.624  24.506   6.112  1.00 32.59           H  
ATOM   1726  CA  ASP A  97      19.507  22.784   5.459  1.00 32.59           C  
ATOM   1727  HA  ASP A  97      19.566  23.315   4.509  1.00 32.59           H  
ATOM   1728  C   ASP A  97      19.252  21.316   5.061  1.00 32.59           C  
ATOM   1729  CB  ASP A  97      20.887  23.018   6.105  1.00 32.59           C  
ATOM   1730  HB2 ASP A  97      21.660  22.622   5.446  1.00 32.59           H  
ATOM   1731  HB3 ASP A  97      20.935  22.481   7.053  1.00 32.59           H  
ATOM   1732  O   ASP A  97      19.726  20.371   5.688  1.00 32.59           O  
ATOM   1733  CG  ASP A  97      21.162  24.510   6.352  1.00 32.59           C  
ATOM   1734  OD1 ASP A  97      20.566  25.341   5.623  1.00 32.59           O  
ATOM   1735  OD2 ASP A  97      21.853  24.821   7.344  1.00 32.59           O  
ATOM   1736  N   ILE A  98      18.585  21.123   3.916  1.00 34.96           N  
ATOM   1737  H   ILE A  98      18.251  21.945   3.434  1.00 34.96           H  
ATOM   1738  CA  ILE A  98      18.747  19.908   3.101  1.00 34.96           C  
ATOM   1739  HA  ILE A  98      19.263  19.147   3.686  1.00 34.96           H  
ATOM   1740  C   ILE A  98      19.648  20.273   1.922  1.00 34.96           C  
ATOM   1741  CB  ILE A  98      17.394  19.301   2.664  1.00 34.96           C  
ATOM   1742  HB  ILE A  98      16.817  20.072   2.154  1.00 34.96           H  
ATOM   1743  O   ILE A  98      19.259  21.054   1.056  1.00 34.96           O  
ATOM   1744  CG1 ILE A  98      16.610  18.830   3.912  1.00 34.96           C  
ATOM   1745 HG12 ILE A  98      17.153  18.018   4.397  1.00 34.96           H  
ATOM   1746 HG13 ILE A  98      16.542  19.653   4.623  1.00 34.96           H  
ATOM   1747  CG2 ILE A  98      17.611  18.125   1.687  1.00 34.96           C  
ATOM   1748 HG21 ILE A  98      18.140  18.463   0.796  1.00 34.96           H  
ATOM   1749 HG22 ILE A  98      18.198  17.341   2.166  1.00 34.96           H  
ATOM   1750 HG23 ILE A  98      16.656  17.716   1.357  1.00 34.96           H  
ATOM   1751  CD1 ILE A  98      15.177  18.369   3.619  1.00 34.96           C  
ATOM   1752 HD11 ILE A  98      14.643  19.146   3.071  1.00 34.96           H  
ATOM   1753 HD12 ILE A  98      14.662  18.181   4.561  1.00 34.96           H  
ATOM   1754 HD13 ILE A  98      15.182  17.447   3.038  1.00 34.96           H  
ATOM   1755  N   ASP A  99      20.845  19.695   1.923  1.00 40.32           N  
ATOM   1756  H   ASP A  99      21.091  19.128   2.722  1.00 40.32           H  
ATOM   1757  CA  ASP A  99      21.859  19.795   0.876  1.00 40.32           C  
ATOM   1758  HA  ASP A  99      22.096  20.845   0.705  1.00 40.32           H  
ATOM   1759  C   ASP A  99      21.339  19.184  -0.443  1.00 40.32           C  
ATOM   1760  CB  ASP A  99      23.124  19.108   1.421  1.00 40.32           C  
ATOM   1761  HB2 ASP A  99      22.916  18.050   1.580  1.00 40.32           H  
ATOM   1762  HB3 ASP A  99      23.370  19.547   2.388  1.00 40.32           H  
ATOM   1763  O   ASP A  99      21.261  17.963  -0.618  1.00 40.32           O  
ATOM   1764  CG  ASP A  99      24.345  19.246   0.517  1.00 40.32           C  
ATOM   1765  OD1 ASP A  99      24.232  19.985  -0.484  1.00 40.32           O  
ATOM   1766  OD2 ASP A  99      25.342  18.554   0.828  1.00 40.32           O  
ATOM   1767  N   LEU A 100      20.887  20.062  -1.344  1.00 44.08           N  
ATOM   1768  H   LEU A 100      20.981  21.038  -1.100  1.00 44.08           H  
ATOM   1769  CA  LEU A 100      20.260  19.742  -2.631  1.00 44.08           C  
ATOM   1770  HA  LEU A 100      19.549  18.930  -2.481  1.00 44.08           H  
ATOM   1771  C   LEU A 100      21.267  19.241  -3.683  1.00 44.08           C  
ATOM   1772  CB  LEU A 100      19.505  20.998  -3.122  1.00 44.08           C  
ATOM   1773  HB2 LEU A 100      19.390  20.952  -4.205  1.00 44.08           H  
ATOM   1774  HB3 LEU A 100      20.116  21.874  -2.907  1.00 44.08           H  
ATOM   1775  O   LEU A 100      20.853  18.632  -4.670  1.00 44.08           O  
ATOM   1776  CG  LEU A 100      18.109  21.169  -2.487  1.00 44.08           C  
ATOM   1777  HG  LEU A 100      18.134  20.847  -1.446  1.00 44.08           H  
ATOM   1778  CD1 LEU A 100      17.660  22.631  -2.524  1.00 44.08           C  
ATOM   1779 HD11 LEU A 100      16.667  22.727  -2.085  1.00 44.08           H  
ATOM   1780 HD12 LEU A 100      17.649  22.992  -3.552  1.00 44.08           H  
ATOM   1781 HD13 LEU A 100      18.358  23.233  -1.943  1.00 44.08           H  
ATOM   1782  CD2 LEU A 100      17.059  20.340  -3.236  1.00 44.08           C  
ATOM   1783 HD21 LEU A 100      17.355  19.291  -3.231  1.00 44.08           H  
ATOM   1784 HD22 LEU A 100      16.093  20.440  -2.742  1.00 44.08           H  
ATOM   1785 HD23 LEU A 100      16.983  20.682  -4.268  1.00 44.08           H  
ATOM   1786  N   GLU A 101      22.573  19.433  -3.477  1.00 41.91           N  
ATOM   1787  H   GLU A 101      22.876  19.899  -2.633  1.00 41.91           H  
ATOM   1788  CA  GLU A 101      23.611  19.097  -4.462  1.00 41.91           C  
ATOM   1789  HA  GLU A 101      23.250  19.353  -5.458  1.00 41.91           H  
ATOM   1790  C   GLU A 101      23.942  17.595  -4.500  1.00 41.91           C  
ATOM   1791  CB  GLU A 101      24.868  19.942  -4.197  1.00 41.91           C  
ATOM   1792  HB2 GLU A 101      25.180  19.818  -3.160  1.00 41.91           H  
ATOM   1793  HB3 GLU A 101      25.666  19.584  -4.847  1.00 41.91           H  
ATOM   1794  O   GLU A 101      24.376  17.064  -5.523  1.00 41.91           O  
ATOM   1795  CG  GLU A 101      24.620  21.429  -4.506  1.00 41.91           C  
ATOM   1796  HG2 GLU A 101      23.876  21.818  -3.811  1.00 41.91           H  
ATOM   1797  HG3 GLU A 101      24.204  21.503  -5.511  1.00 41.91           H  
ATOM   1798  CD  GLU A 101      25.886  22.298  -4.423  1.00 41.91           C  
ATOM   1799  OE1 GLU A 101      25.862  23.384  -5.046  1.00 41.91           O  
ATOM   1800  OE2 GLU A 101      26.865  21.876  -3.768  1.00 41.91           O  
ATOM   1801  N   ARG A 102      23.656  16.858  -3.419  1.00 37.03           N  
ATOM   1802  H   ARG A 102      23.319  17.364  -2.612  1.00 37.03           H  
ATOM   1803  CA  ARG A 102      24.023  15.437  -3.276  1.00 37.03           C  
ATOM   1804  HA  ARG A 102      24.920  15.282  -3.876  1.00 37.03           H  
ATOM   1805  C   ARG A 102      22.993  14.441  -3.828  1.00 37.03           C  
ATOM   1806  CB  ARG A 102      24.396  15.203  -1.808  1.00 37.03           C  
ATOM   1807  HB2 ARG A 102      24.975  16.059  -1.463  1.00 37.03           H  
ATOM   1808  HB3 ARG A 102      23.492  15.140  -1.202  1.00 37.03           H  
ATOM   1809  O   ARG A 102      23.263  13.245  -3.887  1.00 37.03           O  
ATOM   1810  CG  ARG A 102      25.246  13.943  -1.619  1.00 37.03           C  
ATOM   1811  HG2 ARG A 102      26.048  13.927  -2.357  1.00 37.03           H  
ATOM   1812  HG3 ARG A 102      24.628  13.053  -1.735  1.00 37.03           H  
ATOM   1813  CD  ARG A 102      25.858  13.955  -0.220  1.00 37.03           C  
ATOM   1814  HD2 ARG A 102      26.471  14.852  -0.121  1.00 37.03           H  
ATOM   1815  HD3 ARG A 102      25.055  13.999   0.515  1.00 37.03           H  
ATOM   1816  NE  ARG A 102      26.682  12.756   0.009  1.00 37.03           N  
ATOM   1817  HE  ARG A 102      26.676  12.060  -0.722  1.00 37.03           H  
ATOM   1818  NH1 ARG A 102      27.540  13.424   2.025  1.00 37.03           N  
ATOM   1819 HH11 ARG A 102      28.177  13.301   2.799  1.00 37.03           H  
ATOM   1820 HH12 ARG A 102      27.049  14.300   1.918  1.00 37.03           H  
ATOM   1821  NH2 ARG A 102      28.158  11.457   1.155  1.00 37.03           N  
ATOM   1822 HH21 ARG A 102      28.779  11.330   1.942  1.00 37.03           H  
ATOM   1823 HH22 ARG A 102      28.148  10.790   0.398  1.00 37.03           H  
ATOM   1824  CZ  ARG A 102      27.453  12.551   1.060  1.00 37.03           C  
ATOM   1825  N   LEU A 103      21.827  14.920  -4.261  1.00 41.78           N  
ATOM   1826  H   LEU A 103      21.690  15.917  -4.178  1.00 41.78           H  
ATOM   1827  CA  LEU A 103      20.775  14.120  -4.912  1.00 41.78           C  
ATOM   1828  HA  LEU A 103      20.921  13.073  -4.647  1.00 41.78           H  
ATOM   1829  C   LEU A 103      20.862  14.141  -6.453  1.00 41.78           C  
ATOM   1830  CB  LEU A 103      19.403  14.586  -4.367  1.00 41.78           C  
ATOM   1831  HB2 LEU A 103      18.714  14.754  -5.195  1.00 41.78           H  
ATOM   1832  HB3 LEU A 103      19.524  15.553  -3.879  1.00 41.78           H  
ATOM   1833  O   LEU A 103      20.046  13.507  -7.118  1.00 41.78           O  
ATOM   1834  CG  LEU A 103      18.777  13.581  -3.376  1.00 41.78           C  
ATOM   1835  HG  LEU A 103      19.544  12.917  -2.977  1.00 41.78           H  
ATOM   1836  CD1 LEU A 103      18.132  14.297  -2.190  1.00 41.78           C  
ATOM   1837 HD11 LEU A 103      17.693  13.569  -1.508  1.00 41.78           H  
ATOM   1838 HD12 LEU A 103      17.363  14.985  -2.543  1.00 41.78           H  
ATOM   1839 HD13 LEU A 103      18.894  14.864  -1.655  1.00 41.78           H  
ATOM   1840  CD2 LEU A 103      17.700  12.735  -4.063  1.00 41.78           C  
ATOM   1841 HD21 LEU A 103      17.312  11.994  -3.365  1.00 41.78           H  
ATOM   1842 HD22 LEU A 103      18.143  12.223  -4.917  1.00 41.78           H  
ATOM   1843 HD23 LEU A 103      16.890  13.375  -4.413  1.00 41.78           H  
ATOM   1844  N   HIS A 104      21.841  14.863  -7.012  1.00 45.17           N  
ATOM   1845  H   HIS A 104      22.468  15.357  -6.393  1.00 45.17           H  
ATOM   1846  CA  HIS A 104      21.969  15.157  -8.445  1.00 45.17           C  
ATOM   1847  HA  HIS A 104      21.022  14.912  -8.927  1.00 45.17           H  
ATOM   1848  C   HIS A 104      23.026  14.322  -9.201  1.00 45.17           C  
ATOM   1849  CB  HIS A 104      22.195  16.673  -8.611  1.00 45.17           C  
ATOM   1850  HB2 HIS A 104      23.064  16.848  -9.245  1.00 45.17           H  
ATOM   1851  HB3 HIS A 104      22.414  17.137  -7.649  1.00 45.17           H  
ATOM   1852  O   HIS A 104      23.145  14.448 -10.422  1.00 45.17           O  
ATOM   1853  CG  HIS A 104      21.013  17.379  -9.222  1.00 45.17           C  
ATOM   1854  CD2 HIS A 104      19.766  17.522  -8.675  1.00 45.17           C  
ATOM   1855  HD2 HIS A 104      19.453  17.154  -7.709  1.00 45.17           H  
ATOM   1856  ND1 HIS A 104      20.991  18.000 -10.449  1.00 45.17           N  
ATOM   1857  HD1 HIS A 104      21.782  18.123 -11.064  1.00 45.17           H  
ATOM   1858  CE1 HIS A 104      19.761  18.507 -10.637  1.00 45.17           C  
ATOM   1859  HE1 HIS A 104      19.452  19.078 -11.500  1.00 45.17           H  
ATOM   1860  NE2 HIS A 104      18.971  18.224  -9.590  1.00 45.17           N  
ATOM   1861  N   SER A 105      23.781  13.449  -8.526  1.00 36.30           N  
ATOM   1862  H   SER A 105      23.634  13.336  -7.533  1.00 36.30           H  
ATOM   1863  CA  SER A 105      24.769  12.559  -9.145  1.00 36.30           C  
ATOM   1864  HA  SER A 105      24.869  12.820 -10.199  1.00 36.30           H  
ATOM   1865  C   SER A 105      24.292  11.104  -9.082  1.00 36.30           C  
ATOM   1866  CB  SER A 105      26.154  12.771  -8.521  1.00 36.30           C  
ATOM   1867  HB2 SER A 105      26.870  12.103  -9.000  1.00 36.30           H  
ATOM   1868  HB3 SER A 105      26.464  13.802  -8.696  1.00 36.30           H  
ATOM   1869  O   SER A 105      23.789  10.656  -8.064  1.00 36.30           O  
ATOM   1870  OG  SER A 105      26.147  12.525  -7.132  1.00 36.30           O  
ATOM   1871  HG  SER A 105      26.998  12.770  -6.760  1.00 36.30           H  
ATOM   1872  N   GLU A 106      24.440  10.379 -10.193  1.00 44.02           N  
ATOM   1873  H   GLU A 106      24.919  10.843 -10.951  1.00 44.02           H  
ATOM   1874  CA  GLU A 106      23.960   9.007 -10.449  1.00 44.02           C  
ATOM   1875  HA  GLU A 106      24.509   8.684 -11.333  1.00 44.02           H  
ATOM   1876  C   GLU A 106      22.467   8.850 -10.829  1.00 44.02           C  
ATOM   1877  CB  GLU A 106      24.393   7.992  -9.367  1.00 44.02           C  
ATOM   1878  HB2 GLU A 106      23.946   7.029  -9.615  1.00 44.02           H  
ATOM   1879  HB3 GLU A 106      24.007   8.271  -8.386  1.00 44.02           H  
ATOM   1880  O   GLU A 106      21.566   8.894 -10.001  1.00 44.02           O  
ATOM   1881  CG  GLU A 106      25.910   7.779  -9.308  1.00 44.02           C  
ATOM   1882  HG2 GLU A 106      26.400   8.710  -9.026  1.00 44.02           H  
ATOM   1883  HG3 GLU A 106      26.252   7.509 -10.307  1.00 44.02           H  
ATOM   1884  CD  GLU A 106      26.295   6.671  -8.315  1.00 44.02           C  
ATOM   1885  OE1 GLU A 106      27.142   5.835  -8.697  1.00 44.02           O  
ATOM   1886  OE2 GLU A 106      25.696   6.612  -7.219  1.00 44.02           O  
ATOM   1887  N   LYS A 107      22.239   8.501 -12.110  1.00 46.76           N  
ATOM   1888  H   LYS A 107      23.054   8.544 -12.705  1.00 46.76           H  
ATOM   1889  CA  LYS A 107      21.073   7.772 -12.682  1.00 46.76           C  
ATOM   1890  HA  LYS A 107      21.504   7.179 -13.489  1.00 46.76           H  
ATOM   1891  C   LYS A 107      19.957   8.506 -13.442  1.00 46.76           C  
ATOM   1892  CB  LYS A 107      20.488   6.715 -11.717  1.00 46.76           C  
ATOM   1893  HB2 LYS A 107      19.651   6.209 -12.199  1.00 46.76           H  
ATOM   1894  HB3 LYS A 107      20.088   7.183 -10.818  1.00 46.76           H  
ATOM   1895  O   LYS A 107      19.045   7.825 -13.901  1.00 46.76           O  
ATOM   1896  CG  LYS A 107      21.500   5.627 -11.361  1.00 46.76           C  
ATOM   1897  HG2 LYS A 107      22.372   6.065 -10.875  1.00 46.76           H  
ATOM   1898  HG3 LYS A 107      21.819   5.125 -12.274  1.00 46.76           H  
ATOM   1899  CD  LYS A 107      20.862   4.609 -10.417  1.00 46.76           C  
ATOM   1900  HD2 LYS A 107      20.598   5.108  -9.485  1.00 46.76           H  
ATOM   1901  HD3 LYS A 107      19.969   4.187 -10.878  1.00 46.76           H  
ATOM   1902  CE  LYS A 107      21.889   3.510 -10.155  1.00 46.76           C  
ATOM   1903  HE2 LYS A 107      22.801   3.979  -9.785  1.00 46.76           H  
ATOM   1904  HE3 LYS A 107      22.131   3.018 -11.097  1.00 46.76           H  
ATOM   1905  NZ  LYS A 107      21.392   2.533  -9.163  1.00 46.76           N  
ATOM   1906  HZ1 LYS A 107      20.551   2.083  -9.496  1.00 46.76           H  
ATOM   1907  HZ2 LYS A 107      22.106   1.840  -8.989  1.00 46.76           H  
ATOM   1908  HZ3 LYS A 107      21.208   3.012  -8.293  1.00 46.76           H  
ATOM   1909  N   LEU A 108      20.023   9.811 -13.712  1.00 43.05           N  
ATOM   1910  H   LEU A 108      20.745  10.360 -13.267  1.00 43.05           H  
ATOM   1911  CA  LEU A 108      18.952  10.497 -14.474  1.00 43.05           C  
ATOM   1912  HA  LEU A 108      18.069   9.858 -14.481  1.00 43.05           H  
ATOM   1913  C   LEU A 108      19.206  10.703 -15.985  1.00 43.05           C  
ATOM   1914  CB  LEU A 108      18.535  11.785 -13.734  1.00 43.05           C  
ATOM   1915  HB2 LEU A 108      19.432  12.347 -13.476  1.00 43.05           H  
ATOM   1916  HB3 LEU A 108      17.937  12.413 -14.395  1.00 43.05           H  
ATOM   1917  O   LEU A 108      18.425  11.395 -16.629  1.00 43.05           O  
ATOM   1918  CG  LEU A 108      17.704  11.526 -12.462  1.00 43.05           C  
ATOM   1919  HG  LEU A 108      18.233  10.825 -11.815  1.00 43.05           H  
ATOM   1920  CD1 LEU A 108      17.521  12.837 -11.700  1.00 43.05           C  
ATOM   1921 HD11 LEU A 108      18.494  13.244 -11.426  1.00 43.05           H  
ATOM   1922 HD12 LEU A 108      16.957  12.663 -10.784  1.00 43.05           H  
ATOM   1923 HD13 LEU A 108      16.993  13.564 -12.318  1.00 43.05           H  
ATOM   1924  CD2 LEU A 108      16.310  10.964 -12.771  1.00 43.05           C  
ATOM   1925 HD21 LEU A 108      15.797  11.614 -13.480  1.00 43.05           H  
ATOM   1926 HD22 LEU A 108      15.728  10.906 -11.851  1.00 43.05           H  
ATOM   1927 HD23 LEU A 108      16.388   9.959 -13.187  1.00 43.05           H  
ATOM   1928  N   ARG A 109      20.255  10.116 -16.582  1.00 39.45           N  
ATOM   1929  H   ARG A 109      20.832   9.487 -16.042  1.00 39.45           H  
ATOM   1930  CA  ARG A 109      20.670  10.467 -17.960  1.00 39.45           C  
ATOM   1931  HA  ARG A 109      20.329  11.485 -18.153  1.00 39.45           H  
ATOM   1932  C   ARG A 109      19.990   9.710 -19.117  1.00 39.45           C  
ATOM   1933  CB  ARG A 109      22.205  10.504 -18.087  1.00 39.45           C  
ATOM   1934  HB2 ARG A 109      22.635   9.572 -17.719  1.00 39.45           H  
ATOM   1935  HB3 ARG A 109      22.464  10.605 -19.141  1.00 39.45           H  
ATOM   1936  O   ARG A 109      20.028  10.233 -20.221  1.00 39.45           O  
ATOM   1937  CG  ARG A 109      22.794  11.708 -17.326  1.00 39.45           C  
ATOM   1938  HG2 ARG A 109      22.662  11.562 -16.254  1.00 39.45           H  
ATOM   1939  HG3 ARG A 109      22.260  12.610 -17.625  1.00 39.45           H  
ATOM   1940  CD  ARG A 109      24.285  11.908 -17.632  1.00 39.45           C  
ATOM   1941  HD2 ARG A 109      24.832  11.023 -17.307  1.00 39.45           H  
ATOM   1942  HD3 ARG A 109      24.403  12.015 -18.710  1.00 39.45           H  
ATOM   1943  NE  ARG A 109      24.822  13.108 -16.955  1.00 39.45           N  
ATOM   1944  HE  ARG A 109      24.187  13.614 -16.354  1.00 39.45           H  
ATOM   1945  NH1 ARG A 109      26.929  13.064 -17.871  1.00 39.45           N  
ATOM   1946 HH11 ARG A 109      27.853  13.462 -17.961  1.00 39.45           H  
ATOM   1947 HH12 ARG A 109      26.676  12.238 -18.395  1.00 39.45           H  
ATOM   1948  NH2 ARG A 109      26.387  14.686 -16.438  1.00 39.45           N  
ATOM   1949 HH21 ARG A 109      25.727  15.160 -15.837  1.00 39.45           H  
ATOM   1950 HH22 ARG A 109      27.313  15.073 -16.547  1.00 39.45           H  
ATOM   1951  CZ  ARG A 109      26.039  13.612 -17.091  1.00 39.45           C  
ATOM   1952  N   ASP A 110      19.299   8.590 -18.883  1.00 43.55           N  
ATOM   1953  H   ASP A 110      19.329   8.199 -17.952  1.00 43.55           H  
ATOM   1954  CA  ASP A 110      18.785   7.736 -19.984  1.00 43.55           C  
ATOM   1955  HA  ASP A 110      19.035   8.201 -20.938  1.00 43.55           H  
ATOM   1956  C   ASP A 110      17.255   7.556 -20.037  1.00 43.55           C  
ATOM   1957  CB  ASP A 110      19.510   6.380 -19.968  1.00 43.55           C  
ATOM   1958  HB2 ASP A 110      19.380   5.919 -18.989  1.00 43.55           H  
ATOM   1959  HB3 ASP A 110      19.068   5.719 -20.713  1.00 43.55           H  
ATOM   1960  O   ASP A 110      16.743   6.736 -20.799  1.00 43.55           O  
ATOM   1961  CG  ASP A 110      20.999   6.504 -20.298  1.00 43.55           C  
ATOM   1962  OD1 ASP A 110      21.345   7.328 -21.171  1.00 43.55           O  
ATOM   1963  OD2 ASP A 110      21.781   5.787 -19.638  1.00 43.55           O  
ATOM   1964  N   ILE A 111      16.480   8.309 -19.250  1.00 33.57           N  
ATOM   1965  H   ILE A 111      16.914   9.035 -18.698  1.00 33.57           H  
ATOM   1966  CA  ILE A 111      15.016   8.161 -19.231  1.00 33.57           C  
ATOM   1967  HA  ILE A 111      14.748   7.222 -19.716  1.00 33.57           H  
ATOM   1968  C   ILE A 111      14.382   9.269 -20.071  1.00 33.57           C  
ATOM   1969  CB  ILE A 111      14.462   8.035 -17.794  1.00 33.57           C  
ATOM   1970  HB  ILE A 111      14.656   8.964 -17.259  1.00 33.57           H  
ATOM   1971  O   ILE A 111      14.075  10.353 -19.578  1.00 33.57           O  
ATOM   1972  CG1 ILE A 111      15.166   6.870 -17.051  1.00 33.57           C  
ATOM   1973 HG12 ILE A 111      14.939   5.929 -17.553  1.00 33.57           H  
ATOM   1974 HG13 ILE A 111      16.246   7.013 -17.085  1.00 33.57           H  
ATOM   1975  CG2 ILE A 111      12.937   7.788 -17.844  1.00 33.57           C  
ATOM   1976 HG21 ILE A 111      12.524   7.764 -16.836  1.00 33.57           H  
ATOM   1977 HG22 ILE A 111      12.724   6.847 -18.351  1.00 33.57           H  
ATOM   1978 HG23 ILE A 111      12.440   8.598 -18.379  1.00 33.57           H  
ATOM   1979  CD1 ILE A 111      14.794   6.747 -15.570  1.00 33.57           C  
ATOM   1980 HD11 ILE A 111      13.749   6.461 -15.456  1.00 33.57           H  
ATOM   1981 HD12 ILE A 111      14.973   7.695 -15.064  1.00 33.57           H  
ATOM   1982 HD13 ILE A 111      15.415   5.979 -15.108  1.00 33.57           H  
ATOM   1983  N   SER A 112      14.149   8.970 -21.351  1.00 38.56           N  
ATOM   1984  H   SER A 112      14.465   8.071 -21.687  1.00 38.56           H  
ATOM   1985  CA  SER A 112      13.188   9.715 -22.165  1.00 38.56           C  
ATOM   1986  HA  SER A 112      13.450  10.773 -22.127  1.00 38.56           H  
ATOM   1987  C   SER A 112      11.797   9.543 -21.545  1.00 38.56           C  
ATOM   1988  CB  SER A 112      13.237   9.288 -23.641  1.00 38.56           C  
ATOM   1989  HB2 SER A 112      14.193   9.591 -24.067  1.00 38.56           H  
ATOM   1990  HB3 SER A 112      12.444   9.807 -24.181  1.00 38.56           H  
ATOM   1991  O   SER A 112      11.191   8.471 -21.580  1.00 38.56           O  
ATOM   1992  OG  SER A 112      13.078   7.893 -23.819  1.00 38.56           O  
ATOM   1993  HG  SER A 112      13.943   7.478 -23.828  1.00 38.56           H  
ATOM   1994  N   LEU A 113      11.309  10.590 -20.879  1.00 44.75           N  
ATOM   1995  H   LEU A 113      11.878  11.420 -20.798  1.00 44.75           H  
ATOM   1996  CA  LEU A 113       9.959  10.599 -20.328  1.00 44.75           C  
ATOM   1997  HA  LEU A 113       9.828   9.684 -19.750  1.00 44.75           H  
ATOM   1998  C   LEU A 113       8.958  10.617 -21.495  1.00 44.75           C  
ATOM   1999  CB  LEU A 113       9.771  11.814 -19.401  1.00 44.75           C  
ATOM   2000  HB2 LEU A 113      10.136  12.700 -19.920  1.00 44.75           H  
ATOM   2001  HB3 LEU A 113       8.706  11.958 -19.219  1.00 44.75           H  
ATOM   2002  O   LEU A 113       9.032  11.525 -22.328  1.00 44.75           O  
ATOM   2003  CG  LEU A 113      10.489  11.687 -18.044  1.00 44.75           C  
ATOM   2004  HG  LEU A 113      11.524  11.381 -18.200  1.00 44.75           H  
ATOM   2005  CD1 LEU A 113      10.488  13.038 -17.328  1.00 44.75           C  
ATOM   2006 HD11 LEU A 113      11.006  13.774 -17.943  1.00 44.75           H  
ATOM   2007 HD12 LEU A 113       9.466  13.373 -17.150  1.00 44.75           H  
ATOM   2008 HD13 LEU A 113      11.019  12.953 -16.380  1.00 44.75           H  
ATOM   2009  CD2 LEU A 113       9.797  10.670 -17.129  1.00 44.75           C  
ATOM   2010 HD21 LEU A 113       8.751  10.941 -16.990  1.00 44.75           H  
ATOM   2011 HD22 LEU A 113       9.866   9.673 -17.564  1.00 44.75           H  
ATOM   2012 HD23 LEU A 113      10.302  10.654 -16.163  1.00 44.75           H  
ATOM   2013  N   PRO A 114       8.006   9.666 -21.578  1.00 40.66           N  
ATOM   2014  CA  PRO A 114       6.895   9.808 -22.506  1.00 40.66           C  
ATOM   2015  HA  PRO A 114       7.289   9.895 -23.518  1.00 40.66           H  
ATOM   2016  C   PRO A 114       6.104  11.075 -22.134  1.00 40.66           C  
ATOM   2017  CB  PRO A 114       6.074   8.522 -22.380  1.00 40.66           C  
ATOM   2018  HB2 PRO A 114       5.009   8.696 -22.531  1.00 40.66           H  
ATOM   2019  HB3 PRO A 114       6.446   7.788 -23.095  1.00 40.66           H  
ATOM   2020  O   PRO A 114       5.975  11.376 -20.941  1.00 40.66           O  
ATOM   2021  CG  PRO A 114       6.378   8.044 -20.960  1.00 40.66           C  
ATOM   2022  HG2 PRO A 114       6.285   6.962 -20.869  1.00 40.66           H  
ATOM   2023  HG3 PRO A 114       5.711   8.545 -20.258  1.00 40.66           H  
ATOM   2024  CD  PRO A 114       7.813   8.510 -20.716  1.00 40.66           C  
ATOM   2025  HD2 PRO A 114       8.515   7.727 -21.003  1.00 40.66           H  
ATOM   2026  HD3 PRO A 114       7.937   8.765 -19.663  1.00 40.66           H  
ATOM   2027  N   PRO A 115       5.576  11.825 -23.118  1.00 39.64           N  
ATOM   2028  CA  PRO A 115       4.909  13.100 -22.883  1.00 39.64           C  
ATOM   2029  HA  PRO A 115       5.642  13.822 -22.525  1.00 39.64           H  
ATOM   2030  C   PRO A 115       3.806  12.947 -21.833  1.00 39.64           C  
ATOM   2031  CB  PRO A 115       4.387  13.570 -24.247  1.00 39.64           C  
ATOM   2032  HB2 PRO A 115       3.396  14.019 -24.179  1.00 39.64           H  
ATOM   2033  HB3 PRO A 115       5.092  14.282 -24.674  1.00 39.64           H  
ATOM   2034  O   PRO A 115       2.852  12.181 -21.987  1.00 39.64           O  
ATOM   2035  CG  PRO A 115       4.375  12.299 -25.097  1.00 39.64           C  
ATOM   2036  HG2 PRO A 115       4.519  12.518 -26.155  1.00 39.64           H  
ATOM   2037  HG3 PRO A 115       3.437  11.765 -24.939  1.00 39.64           H  
ATOM   2038  CD  PRO A 115       5.528  11.481 -24.526  1.00 39.64           C  
ATOM   2039  HD2 PRO A 115       5.340  10.419 -24.679  1.00 39.64           H  
ATOM   2040  HD3 PRO A 115       6.464  11.773 -25.003  1.00 39.64           H  
ATOM   2041  N   ILE A 116       3.966  13.676 -20.733  1.00 37.93           N  
ATOM   2042  H   ILE A 116       4.785  14.264 -20.676  1.00 37.93           H  
ATOM   2043  CA  ILE A 116       2.995  13.741 -19.648  1.00 37.93           C  
ATOM   2044  HA  ILE A 116       2.669  12.730 -19.407  1.00 37.93           H  
ATOM   2045  C   ILE A 116       1.796  14.534 -20.180  1.00 37.93           C  
ATOM   2046  CB  ILE A 116       3.664  14.357 -18.392  1.00 37.93           C  
ATOM   2047  HB  ILE A 116       4.110  15.310 -18.678  1.00 37.93           H  
ATOM   2048  O   ILE A 116       1.940  15.650 -20.660  1.00 37.93           O  
ATOM   2049  CG1 ILE A 116       4.786  13.419 -17.872  1.00 37.93           C  
ATOM   2050 HG12 ILE A 116       5.407  13.089 -18.704  1.00 37.93           H  
ATOM   2051 HG13 ILE A 116       4.340  12.531 -17.425  1.00 37.93           H  
ATOM   2052  CG2 ILE A 116       2.631  14.627 -17.281  1.00 37.93           C  
ATOM   2053 HG21 ILE A 116       1.881  15.336 -17.630  1.00 37.93           H  
ATOM   2054 HG22 ILE A 116       2.145  13.697 -16.984  1.00 37.93           H  
ATOM   2055 HG23 ILE A 116       3.122  15.071 -16.415  1.00 37.93           H  
ATOM   2056  CD1 ILE A 116       5.735  14.070 -16.856  1.00 37.93           C  
ATOM   2057 HD11 ILE A 116       6.171  14.973 -17.284  1.00 37.93           H  
ATOM   2058 HD12 ILE A 116       6.538  13.372 -16.617  1.00 37.93           H  
ATOM   2059 HD13 ILE A 116       5.205  14.320 -15.937  1.00 37.93           H  
ATOM   2060  N   SER A 117       0.594  13.963 -20.119  1.00 30.03           N  
ATOM   2061  H   SER A 117       0.543  13.005 -19.803  1.00 30.03           H  
ATOM   2062  CA  SER A 117      -0.652  14.669 -20.441  1.00 30.03           C  
ATOM   2063  HA  SER A 117      -0.452  15.461 -21.162  1.00 30.03           H  
ATOM   2064  C   SER A 117      -1.202  15.313 -19.163  1.00 30.03           C  
ATOM   2065  CB  SER A 117      -1.636  13.701 -21.110  1.00 30.03           C  
ATOM   2066  HB2 SER A 117      -1.263  13.447 -22.102  1.00 30.03           H  
ATOM   2067  HB3 SER A 117      -1.708  12.788 -20.519  1.00 30.03           H  
ATOM   2068  O   SER A 117      -1.816  14.638 -18.334  1.00 30.03           O  
ATOM   2069  OG  SER A 117      -2.924  14.274 -21.225  1.00 30.03           O  
ATOM   2070  HG  SER A 117      -3.287  14.319 -20.338  1.00 30.03           H  
ATOM   2071  N   LEU A 118      -0.984  16.621 -18.994  1.00 38.56           N  
ATOM   2072  H   LEU A 118      -0.468  17.099 -19.719  1.00 38.56           H  
ATOM   2073  CA  LEU A 118      -1.553  17.444 -17.918  1.00 38.56           C  
ATOM   2074  HA  LEU A 118      -1.343  16.993 -16.948  1.00 38.56           H  
ATOM   2075  C   LEU A 118      -3.074  17.541 -18.096  1.00 38.56           C  
ATOM   2076  CB  LEU A 118      -0.944  18.870 -17.981  1.00 38.56           C  
ATOM   2077  HB2 LEU A 118      -0.760  19.119 -19.026  1.00 38.56           H  
ATOM   2078  HB3 LEU A 118      -1.681  19.589 -17.622  1.00 38.56           H  
ATOM   2079  O   LEU A 118      -3.516  18.381 -18.865  1.00 38.56           O  
ATOM   2080  CG  LEU A 118       0.333  19.129 -17.168  1.00 38.56           C  
ATOM   2081  HG  LEU A 118       1.042  18.311 -17.299  1.00 38.56           H  
ATOM   2082  CD1 LEU A 118       0.942  20.468 -17.595  1.00 38.56           C  
ATOM   2083 HD11 LEU A 118       1.085  20.511 -18.675  1.00 38.56           H  
ATOM   2084 HD12 LEU A 118       0.284  21.289 -17.314  1.00 38.56           H  
ATOM   2085 HD13 LEU A 118       1.910  20.607 -17.112  1.00 38.56           H  
ATOM   2086  CD2 LEU A 118       0.057  19.211 -15.670  1.00 38.56           C  
ATOM   2087 HD21 LEU A 118      -0.349  18.266 -15.312  1.00 38.56           H  
ATOM   2088 HD22 LEU A 118      -0.649  20.015 -15.463  1.00 38.56           H  
ATOM   2089 HD23 LEU A 118       0.990  19.414 -15.143  1.00 38.56           H  
ATOM   2090  N   PHE A 119      -3.862  16.684 -17.430  1.00 41.16           N  
ATOM   2091  H   PHE A 119      -3.371  15.932 -16.969  1.00 41.16           H  
ATOM   2092  CA  PHE A 119      -5.291  16.844 -17.059  1.00 41.16           C  
ATOM   2093  HA  PHE A 119      -5.695  15.833 -17.011  1.00 41.16           H  
ATOM   2094  C   PHE A 119      -6.265  17.553 -18.045  1.00 41.16           C  
ATOM   2095  CB  PHE A 119      -5.368  17.394 -15.620  1.00 41.16           C  
ATOM   2096  HB2 PHE A 119      -4.754  18.291 -15.543  1.00 41.16           H  
ATOM   2097  HB3 PHE A 119      -6.392  17.687 -15.387  1.00 41.16           H  
ATOM   2098  O   PHE A 119      -7.316  18.035 -17.637  1.00 41.16           O  
ATOM   2099  CG  PHE A 119      -4.946  16.383 -14.567  1.00 41.16           C  
ATOM   2100  CD1 PHE A 119      -5.881  15.449 -14.082  1.00 41.16           C  
ATOM   2101  HD1 PHE A 119      -6.898  15.469 -14.447  1.00 41.16           H  
ATOM   2102  CD2 PHE A 119      -3.625  16.361 -14.083  1.00 41.16           C  
ATOM   2103  HD2 PHE A 119      -2.906  17.082 -14.444  1.00 41.16           H  
ATOM   2104  CE1 PHE A 119      -5.498  14.494 -13.123  1.00 41.16           C  
ATOM   2105  HE1 PHE A 119      -6.223  13.782 -12.757  1.00 41.16           H  
ATOM   2106  CE2 PHE A 119      -3.240  15.405 -13.126  1.00 41.16           C  
ATOM   2107  HE2 PHE A 119      -2.224  15.393 -12.761  1.00 41.16           H  
ATOM   2108  CZ  PHE A 119      -4.175  14.470 -12.647  1.00 41.16           C  
ATOM   2109  HZ  PHE A 119      -3.874  13.735 -11.914  1.00 41.16           H  
ATOM   2110  N   THR A 120      -5.955  17.578 -19.343  1.00 42.18           N  
ATOM   2111  H   THR A 120      -4.999  17.334 -19.559  1.00 42.18           H  
ATOM   2112  CA  THR A 120      -6.679  18.327 -20.390  1.00 42.18           C  
ATOM   2113  HA  THR A 120      -7.709  18.483 -20.071  1.00 42.18           H  
ATOM   2114  C   THR A 120      -6.745  17.569 -21.724  1.00 42.18           C  
ATOM   2115  CB  THR A 120      -6.045  19.714 -20.629  1.00 42.18           C  
ATOM   2116  HB  THR A 120      -6.577  20.204 -21.444  1.00 42.18           H  
ATOM   2117  O   THR A 120      -7.266  18.090 -22.704  1.00 42.18           O  
ATOM   2118  CG2 THR A 120      -6.112  20.636 -19.410  1.00 42.18           C  
ATOM   2119 HG21 THR A 120      -7.149  20.743 -19.089  1.00 42.18           H  
ATOM   2120 HG22 THR A 120      -5.722  21.618 -19.678  1.00 42.18           H  
ATOM   2121 HG23 THR A 120      -5.522  20.234 -18.586  1.00 42.18           H  
ATOM   2122  OG1 THR A 120      -4.692  19.578 -20.999  1.00 42.18           O  
ATOM   2123  HG1 THR A 120      -4.193  19.345 -20.212  1.00 42.18           H  
ATOM   2124  N   GLY A 121      -6.222  16.336 -21.791  1.00 36.43           N  
ATOM   2125  H   GLY A 121      -5.825  15.941 -20.951  1.00 36.43           H  
ATOM   2126  CA  GLY A 121      -6.185  15.529 -23.021  1.00 36.43           C  
ATOM   2127  HA2 GLY A 121      -7.186  15.480 -23.449  1.00 36.43           H  
ATOM   2128  HA3 GLY A 121      -5.868  14.516 -22.772  1.00 36.43           H  
ATOM   2129  C   GLY A 121      -5.238  16.054 -24.109  1.00 36.43           C  
ATOM   2130  O   GLY A 121      -5.221  15.502 -25.205  1.00 36.43           O  
ATOM   2131  N   ARG A 122      -4.448  17.098 -23.826  1.00 34.16           N  
ATOM   2132  H   ARG A 122      -4.511  17.511 -22.906  1.00 34.16           H  
ATOM   2133  CA  ARG A 122      -3.454  17.659 -24.746  1.00 34.16           C  
ATOM   2134  HA  ARG A 122      -3.594  17.201 -25.725  1.00 34.16           H  
ATOM   2135  C   ARG A 122      -2.034  17.341 -24.247  1.00 34.16           C  
ATOM   2136  CB  ARG A 122      -3.678  19.171 -24.914  1.00 34.16           C  
ATOM   2137  HB2 ARG A 122      -2.884  19.570 -25.546  1.00 34.16           H  
ATOM   2138  HB3 ARG A 122      -3.618  19.656 -23.940  1.00 34.16           H  
ATOM   2139  O   ARG A 122      -1.743  17.603 -23.078  1.00 34.16           O  
ATOM   2140  CG  ARG A 122      -5.036  19.489 -25.564  1.00 34.16           C  
ATOM   2141  HG2 ARG A 122      -5.842  19.130 -24.924  1.00 34.16           H  
ATOM   2142  HG3 ARG A 122      -5.099  18.986 -26.529  1.00 34.16           H  
ATOM   2143  CD  ARG A 122      -5.203  20.998 -25.769  1.00 34.16           C  
ATOM   2144  HD2 ARG A 122      -4.399  21.354 -26.414  1.00 34.16           H  
ATOM   2145  HD3 ARG A 122      -5.121  21.492 -24.801  1.00 34.16           H  
ATOM   2146  NE  ARG A 122      -6.508  21.320 -26.380  1.00 34.16           N  
ATOM   2147  HE  ARG A 122      -7.126  20.542 -26.559  1.00 34.16           H  
ATOM   2148  NH1 ARG A 122      -6.222  23.595 -26.512  1.00 34.16           N  
ATOM   2149 HH11 ARG A 122      -5.301  23.494 -26.110  1.00 34.16           H  
ATOM   2150 HH12 ARG A 122      -6.555  24.506 -26.795  1.00 34.16           H  
ATOM   2151  NH2 ARG A 122      -8.116  22.680 -27.255  1.00 34.16           N  
ATOM   2152 HH21 ARG A 122      -8.432  23.602 -27.522  1.00 34.16           H  
ATOM   2153 HH22 ARG A 122      -8.701  21.879 -27.445  1.00 34.16           H  
ATOM   2154  CZ  ARG A 122      -6.941  22.525 -26.711  1.00 34.16           C  
ATOM   2155  N   PRO A 123      -1.149  16.775 -25.085  1.00 32.93           N  
ATOM   2156  CA  PRO A 123       0.268  16.644 -24.758  1.00 32.93           C  
ATOM   2157  HA  PRO A 123       0.390  16.183 -23.778  1.00 32.93           H  
ATOM   2158  C   PRO A 123       0.936  18.027 -24.747  1.00 32.93           C  
ATOM   2159  CB  PRO A 123       0.844  15.716 -25.834  1.00 32.93           C  
ATOM   2160  HB2 PRO A 123       1.888  15.939 -26.054  1.00 32.93           H  
ATOM   2161  HB3 PRO A 123       0.740  14.680 -25.510  1.00 32.93           H  
ATOM   2162  O   PRO A 123       0.615  18.876 -25.577  1.00 32.93           O  
ATOM   2163  CG  PRO A 123      -0.056  15.962 -27.046  1.00 32.93           C  
ATOM   2164  HG2 PRO A 123       0.311  16.827 -27.600  1.00 32.93           H  
ATOM   2165  HG3 PRO A 123      -0.109  15.089 -27.696  1.00 32.93           H  
ATOM   2166  CD  PRO A 123      -1.415  16.292 -26.434  1.00 32.93           C  
ATOM   2167  HD2 PRO A 123      -2.025  15.390 -26.383  1.00 32.93           H  
ATOM   2168  HD3 PRO A 123      -1.908  17.052 -27.040  1.00 32.93           H  
ATOM   2169  N   PHE A 124       1.871  18.249 -23.822  1.00 39.03           N  
ATOM   2170  H   PHE A 124       2.111  17.510 -23.177  1.00 39.03           H  
ATOM   2171  CA  PHE A 124       2.756  19.416 -23.817  1.00 39.03           C  
ATOM   2172  HA  PHE A 124       2.633  19.954 -24.757  1.00 39.03           H  
ATOM   2173  C   PHE A 124       4.210  18.941 -23.756  1.00 39.03           C  
ATOM   2174  CB  PHE A 124       2.406  20.399 -22.682  1.00 39.03           C  
ATOM   2175  HB2 PHE A 124       1.348  20.653 -22.749  1.00 39.03           H  
ATOM   2176  HB3 PHE A 124       2.969  21.318 -22.840  1.00 39.03           H  
ATOM   2177  O   PHE A 124       4.526  17.940 -23.110  1.00 39.03           O  
ATOM   2178  CG  PHE A 124       2.702  19.879 -21.289  1.00 39.03           C  
ATOM   2179  CD1 PHE A 124       1.875  18.893 -20.730  1.00 39.03           C  
ATOM   2180  HD1 PHE A 124       1.008  18.540 -21.270  1.00 39.03           H  
ATOM   2181  CD2 PHE A 124       3.838  20.318 -20.582  1.00 39.03           C  
ATOM   2182  HD2 PHE A 124       4.484  21.072 -21.008  1.00 39.03           H  
ATOM   2183  CE1 PHE A 124       2.231  18.298 -19.512  1.00 39.03           C  
ATOM   2184  HE1 PHE A 124       1.646  17.475 -19.129  1.00 39.03           H  
ATOM   2185  CE2 PHE A 124       4.145  19.769 -19.323  1.00 39.03           C  
ATOM   2186  HE2 PHE A 124       5.003  20.124 -18.772  1.00 39.03           H  
ATOM   2187  CZ  PHE A 124       3.356  18.737 -18.798  1.00 39.03           C  
ATOM   2188  HZ  PHE A 124       3.621  18.280 -17.856  1.00 39.03           H  
ATOM   2189  N   THR A 125       5.083  19.647 -24.463  1.00 33.64           N  
ATOM   2190  H   THR A 125       4.749  20.417 -25.026  1.00 33.64           H  
ATOM   2191  CA  THR A 125       6.516  19.358 -24.561  1.00 33.64           C  
ATOM   2192  HA  THR A 125       6.689  18.316 -24.294  1.00 33.64           H  
ATOM   2193  C   THR A 125       7.257  20.251 -23.570  1.00 33.64           C  
ATOM   2194  CB  THR A 125       7.036  19.594 -25.998  1.00 33.64           C  
ATOM   2195  HB  THR A 125       7.555  20.552 -26.048  1.00 33.64           H  
ATOM   2196  O   THR A 125       7.060  21.465 -23.585  1.00 33.64           O  
ATOM   2197  CG2 THR A 125       7.989  18.485 -26.435  1.00 33.64           C  
ATOM   2198 HG21 THR A 125       8.842  18.446 -25.757  1.00 33.64           H  
ATOM   2199 HG22 THR A 125       8.357  18.689 -27.441  1.00 33.64           H  
ATOM   2200 HG23 THR A 125       7.475  17.524 -26.427  1.00 33.64           H  
ATOM   2201  OG1 THR A 125       5.990  19.611 -26.950  1.00 33.64           O  
ATOM   2202  HG1 THR A 125       6.380  19.837 -27.797  1.00 33.64           H  
ATOM   2203  N   VAL A 126       8.091  19.675 -22.700  1.00 35.68           N  
ATOM   2204  H   VAL A 126       8.229  18.675 -22.738  1.00 35.68           H  
ATOM   2205  CA  VAL A 126       8.967  20.445 -21.801  1.00 35.68           C  
ATOM   2206  HA  VAL A 126       8.649  21.487 -21.793  1.00 35.68           H  
ATOM   2207  C   VAL A 126      10.385  20.392 -22.356  1.00 35.68           C  
ATOM   2208  CB  VAL A 126       8.913  19.954 -20.340  1.00 35.68           C  
ATOM   2209  HB  VAL A 126       9.360  18.963 -20.262  1.00 35.68           H  
ATOM   2210  O   VAL A 126      11.014  19.336 -22.341  1.00 35.68           O  
ATOM   2211  CG1 VAL A 126       9.670  20.926 -19.431  1.00 35.68           C  
ATOM   2212 HG11 VAL A 126      10.719  20.972 -19.725  1.00 35.68           H  
ATOM   2213 HG12 VAL A 126       9.609  20.594 -18.395  1.00 35.68           H  
ATOM   2214 HG13 VAL A 126       9.246  21.928 -19.506  1.00 35.68           H  
ATOM   2215  CG2 VAL A 126       7.477  19.877 -19.814  1.00 35.68           C  
ATOM   2216 HG21 VAL A 126       6.998  20.851 -19.919  1.00 35.68           H  
ATOM   2217 HG22 VAL A 126       7.484  19.584 -18.764  1.00 35.68           H  
ATOM   2218 HG23 VAL A 126       6.911  19.134 -20.376  1.00 35.68           H  
ATOM   2219  N   SER A 127      10.864  21.527 -22.857  1.00 27.59           N  
ATOM   2220  H   SER A 127      10.267  22.341 -22.864  1.00 27.59           H  
ATOM   2221  CA  SER A 127      12.258  21.735 -23.251  1.00 27.59           C  
ATOM   2222  HA  SER A 127      12.724  20.780 -23.495  1.00 27.59           H  
ATOM   2223  C   SER A 127      13.001  22.376 -22.082  1.00 27.59           C  
ATOM   2224  CB  SER A 127      12.346  22.645 -24.483  1.00 27.59           C  
ATOM   2225  HB2 SER A 127      11.978  23.638 -24.226  1.00 27.59           H  
ATOM   2226  HB3 SER A 127      13.388  22.727 -24.793  1.00 27.59           H  
ATOM   2227  O   SER A 127      12.522  23.369 -21.537  1.00 27.59           O  
ATOM   2228  OG  SER A 127      11.574  22.128 -25.553  1.00 27.59           O  
ATOM   2229  HG  SER A 127      11.699  22.702 -26.312  1.00 27.59           H  
ATOM   2230  N   TYR A 128      14.160  21.838 -21.710  1.00 34.14           N  
ATOM   2231  H   TYR A 128      14.515  21.036 -22.212  1.00 34.14           H  
ATOM   2232  CA  TYR A 128      15.097  22.510 -20.810  1.00 34.14           C  
ATOM   2233  HA  TYR A 128      14.672  23.457 -20.479  1.00 34.14           H  
ATOM   2234  C   TYR A 128      16.378  22.840 -21.574  1.00 34.14           C  
ATOM   2235  CB  TYR A 128      15.363  21.675 -19.550  1.00 34.14           C  
ATOM   2236  HB2 TYR A 128      15.591  20.648 -19.834  1.00 34.14           H  
ATOM   2237  HB3 TYR A 128      16.247  22.075 -19.053  1.00 34.14           H  
ATOM   2238  O   TYR A 128      16.918  21.995 -22.290  1.00 34.14           O  
ATOM   2239  CG  TYR A 128      14.221  21.696 -18.549  1.00 34.14           C  
ATOM   2240  CD1 TYR A 128      14.056  22.813 -17.705  1.00 34.14           C  
ATOM   2241  HD1 TYR A 128      14.746  23.640 -17.776  1.00 34.14           H  
ATOM   2242  CD2 TYR A 128      13.330  20.610 -18.454  1.00 34.14           C  
ATOM   2243  HD2 TYR A 128      13.458  19.754 -19.101  1.00 34.14           H  
ATOM   2244  CE1 TYR A 128      12.993  22.857 -16.783  1.00 34.14           C  
ATOM   2245  HE1 TYR A 128      12.869  23.726 -16.154  1.00 34.14           H  
ATOM   2246  CE2 TYR A 128      12.282  20.638 -17.514  1.00 34.14           C  
ATOM   2247  HE2 TYR A 128      11.606  19.800 -17.424  1.00 34.14           H  
ATOM   2248  OH  TYR A 128      11.061  21.815 -15.815  1.00 34.14           O  
ATOM   2249  HH  TYR A 128      11.072  22.645 -15.334  1.00 34.14           H  
ATOM   2250  CZ  TYR A 128      12.098  21.770 -16.693  1.00 34.14           C  
ATOM   2251  N   GLU A 129      16.822  24.086 -21.428  1.00 38.33           N  
ATOM   2252  H   GLU A 129      16.321  24.700 -20.802  1.00 38.33           H  
ATOM   2253  CA  GLU A 129      18.146  24.559 -21.826  1.00 38.33           C  
ATOM   2254  HA  GLU A 129      18.383  24.144 -22.806  1.00 38.33           H  
ATOM   2255  C   GLU A 129      19.178  24.040 -20.808  1.00 38.33           C  
ATOM   2256  CB  GLU A 129      18.078  26.091 -21.946  1.00 38.33           C  
ATOM   2257  HB2 GLU A 129      18.109  26.537 -20.951  1.00 38.33           H  
ATOM   2258  HB3 GLU A 129      17.118  26.339 -22.399  1.00 38.33           H  
ATOM   2259  O   GLU A 129      18.838  23.855 -19.637  1.00 38.33           O  
ATOM   2260  CG  GLU A 129      19.171  26.704 -22.831  1.00 38.33           C  
ATOM   2261  HG2 GLU A 129      20.127  26.640 -22.312  1.00 38.33           H  
ATOM   2262  HG3 GLU A 129      19.245  26.111 -23.743  1.00 38.33           H  
ATOM   2263  CD  GLU A 129      18.871  28.169 -23.211  1.00 38.33           C  
ATOM   2264  OE1 GLU A 129      19.503  28.638 -24.184  1.00 38.33           O  
ATOM   2265  OE2 GLU A 129      17.988  28.789 -22.574  1.00 38.33           O  
ATOM   2266  N   LYS A 130      20.376  23.690 -21.289  1.00 44.12           N  
ATOM   2267  H   LYS A 130      20.620  24.032 -22.208  1.00 44.12           H  
ATOM   2268  CA  LYS A 130      21.419  22.979 -20.526  1.00 44.12           C  
ATOM   2269  HA  LYS A 130      21.010  22.048 -20.134  1.00 44.12           H  
ATOM   2270  C   LYS A 130      21.900  23.728 -19.289  1.00 44.12           C  
ATOM   2271  CB  LYS A 130      22.638  22.698 -21.413  1.00 44.12           C  
ATOM   2272  HB2 LYS A 130      23.500  22.539 -20.765  1.00 44.12           H  
ATOM   2273  HB3 LYS A 130      22.845  23.575 -22.026  1.00 44.12           H  
ATOM   2274  O   LYS A 130      22.057  24.962 -19.382  1.00 44.12           O  
ATOM   2275  CG  LYS A 130      22.473  21.454 -22.287  1.00 44.12           C  
ATOM   2276  HG2 LYS A 130      21.627  21.586 -22.962  1.00 44.12           H  
ATOM   2277  HG3 LYS A 130      22.299  20.585 -21.653  1.00 44.12           H  
ATOM   2278  CD  LYS A 130      23.760  21.259 -23.092  1.00 44.12           C  
ATOM   2279  HD2 LYS A 130      23.902  22.128 -23.735  1.00 44.12           H  
ATOM   2280  HD3 LYS A 130      24.604  21.188 -22.406  1.00 44.12           H  
ATOM   2281  CE  LYS A 130      23.682  19.992 -23.942  1.00 44.12           C  
ATOM   2282  HE2 LYS A 130      22.785  20.046 -24.558  1.00 44.12           H  
ATOM   2283  HE3 LYS A 130      23.584  19.134 -23.276  1.00 44.12           H  
ATOM   2284  NZ  LYS A 130      24.887  19.860 -24.795  1.00 44.12           N  
ATOM   2285  HZ1 LYS A 130      24.842  19.020 -25.354  1.00 44.12           H  
ATOM   2286  HZ2 LYS A 130      25.719  19.839 -24.223  1.00 44.12           H  
ATOM   2287  HZ3 LYS A 130      24.955  20.657 -25.413  1.00 44.12           H  
ATOM   2288  OXT LYS A 130      22.242  22.983 -18.345  1.00 44.12           O  
TER    2289      LYS A 130                                                       
END   
