# Supplementary material for: Widespread Horizontal Gene Transfer Among Animal Viruses
Source: bioRxiv. 2024 Mar 26:2024.03.25.586562. Preprint. [Version 2] doi: 10.1101/2024.03.25.586562 (PMC11071296; doi:10.1101/2024.03.25.586562)
Supplement: Supplement 7 [file media-7.zip › File7_PDB/Papilloma7716_L2.pdb]

ATOM      1  N   MET A   1     -21.520 -31.074 -28.011  1.00 51.10           N  
ATOM      2  H   MET A   1     -22.018 -30.419 -28.597  1.00 51.10           H  
ATOM      3  H2  MET A   1     -21.484 -30.710 -27.070  1.00 51.10           H  
ATOM      4  H3  MET A   1     -22.023 -31.950 -27.991  1.00 51.10           H  
ATOM      5  CA  MET A   1     -20.140 -31.275 -28.507  1.00 51.10           C  
ATOM      6  HA  MET A   1     -20.163 -31.731 -29.497  1.00 51.10           H  
ATOM      7  C   MET A   1     -19.421 -32.218 -27.554  1.00 51.10           C  
ATOM      8  CB  MET A   1     -19.368 -29.948 -28.593  1.00 51.10           C  
ATOM      9  HB2 MET A   1     -19.403 -29.429 -27.635  1.00 51.10           H  
ATOM     10  HB3 MET A   1     -18.326 -30.182 -28.812  1.00 51.10           H  
ATOM     11  O   MET A   1     -19.335 -31.895 -26.378  1.00 51.10           O  
ATOM     12  CG  MET A   1     -19.881 -29.012 -29.691  1.00 51.10           C  
ATOM     13  HG2 MET A   1     -20.835 -28.580 -29.388  1.00 51.10           H  
ATOM     14  HG3 MET A   1     -20.032 -29.584 -30.607  1.00 51.10           H  
ATOM     15  SD  MET A   1     -18.700 -27.688 -30.052  1.00 51.10           S  
ATOM     16  CE  MET A   1     -19.717 -26.210 -29.782  1.00 51.10           C  
ATOM     17  HE1 MET A   1     -20.072 -26.187 -28.751  1.00 51.10           H  
ATOM     18  HE2 MET A   1     -19.119 -25.319 -29.971  1.00 51.10           H  
ATOM     19  HE3 MET A   1     -20.568 -26.216 -30.462  1.00 51.10           H  
ATOM     20  N   SER A   2     -18.970 -33.391 -28.009  1.00 67.12           N  
ATOM     21  H   SER A   2     -19.030 -33.618 -28.992  1.00 67.12           H  
ATOM     22  CA  SER A   2     -18.194 -34.298 -27.150  1.00 67.12           C  
ATOM     23  HA  SER A   2     -18.728 -34.445 -26.211  1.00 67.12           H  
ATOM     24  C   SER A   2     -16.832 -33.672 -26.849  1.00 67.12           C  
ATOM     25  CB  SER A   2     -18.021 -35.671 -27.809  1.00 67.12           C  
ATOM     26  HB2 SER A   2     -17.468 -35.573 -28.743  1.00 67.12           H  
ATOM     27  HB3 SER A   2     -19.004 -36.091 -28.021  1.00 67.12           H  
ATOM     28  O   SER A   2     -16.152 -33.219 -27.771  1.00 67.12           O  
ATOM     29  OG  SER A   2     -17.333 -36.542 -26.935  1.00 67.12           O  
ATOM     30  HG  SER A   2     -16.385 -36.426 -27.035  1.00 67.12           H  
ATOM     31  N   ALA A   3     -16.432 -33.639 -25.577  1.00 66.91           N  
ATOM     32  H   ALA A   3     -17.034 -34.030 -24.866  1.00 66.91           H  
ATOM     33  CA  ALA A   3     -15.124 -33.138 -25.172  1.00 66.91           C  
ATOM     34  HA  ALA A   3     -15.065 -32.081 -25.432  1.00 66.91           H  
ATOM     35  C   ALA A   3     -14.024 -33.899 -25.929  1.00 66.91           C  
ATOM     36  CB  ALA A   3     -14.984 -33.271 -23.651  1.00 66.91           C  
ATOM     37  HB1 ALA A   3     -15.770 -32.702 -23.154  1.00 66.91           H  
ATOM     38  HB2 ALA A   3     -15.059 -34.318 -23.357  1.00 66.91           H  
ATOM     39  HB3 ALA A   3     -14.016 -32.882 -23.335  1.00 66.91           H  
ATOM     40  O   ALA A   3     -13.993 -35.132 -25.936  1.00 66.91           O  
ATOM     41  N   ARG A   4     -13.136 -33.164 -26.607  1.00 75.89           N  
ATOM     42  H   ARG A   4     -13.251 -32.160 -26.590  1.00 75.89           H  
ATOM     43  CA  ARG A   4     -12.029 -33.731 -27.384  1.00 75.89           C  
ATOM     44  HA  ARG A   4     -12.446 -34.409 -28.128  1.00 75.89           H  
ATOM     45  C   ARG A   4     -11.137 -34.528 -26.430  1.00 75.89           C  
ATOM     46  CB  ARG A   4     -11.302 -32.578 -28.106  1.00 75.89           C  
ATOM     47  HB2 ARG A   4     -10.738 -31.991 -27.380  1.00 75.89           H  
ATOM     48  HB3 ARG A   4     -12.057 -31.926 -28.544  1.00 75.89           H  
ATOM     49  O   ARG A   4     -10.446 -33.946 -25.596  1.00 75.89           O  
ATOM     50  CG  ARG A   4     -10.366 -33.024 -29.242  1.00 75.89           C  
ATOM     51  HG2 ARG A   4     -10.931 -33.618 -29.961  1.00 75.89           H  
ATOM     52  HG3 ARG A   4      -9.555 -33.628 -28.835  1.00 75.89           H  
ATOM     53  CD  ARG A   4      -9.788 -31.784 -29.947  1.00 75.89           C  
ATOM     54  HD2 ARG A   4      -9.208 -31.211 -29.224  1.00 75.89           H  
ATOM     55  HD3 ARG A   4     -10.617 -31.167 -30.295  1.00 75.89           H  
ATOM     56  NE  ARG A   4      -8.932 -32.130 -31.100  1.00 75.89           N  
ATOM     57  HE  ARG A   4      -8.830 -33.109 -31.324  1.00 75.89           H  
ATOM     58  NH1 ARG A   4      -8.396 -29.980 -31.737  1.00 75.89           N  
ATOM     59 HH11 ARG A   4      -7.949 -29.353 -32.389  1.00 75.89           H  
ATOM     60 HH12 ARG A   4      -8.984 -29.606 -31.005  1.00 75.89           H  
ATOM     61  NH2 ARG A   4      -7.606 -31.699 -32.910  1.00 75.89           N  
ATOM     62 HH21 ARG A   4      -7.167 -31.041 -33.538  1.00 75.89           H  
ATOM     63 HH22 ARG A   4      -7.534 -32.685 -33.117  1.00 75.89           H  
ATOM     64  CZ  ARG A   4      -8.318 -31.272 -31.905  1.00 75.89           C  
ATOM     65  N   LYS A   5     -11.180 -35.861 -26.522  1.00 79.27           N  
ATOM     66  H   LYS A   5     -11.862 -36.259 -27.152  1.00 79.27           H  
ATOM     67  CA  LYS A   5     -10.363 -36.768 -25.706  1.00 79.27           C  
ATOM     68  HA  LYS A   5     -10.594 -36.593 -24.655  1.00 79.27           H  
ATOM     69  C   LYS A   5      -8.891 -36.430 -25.952  1.00 79.27           C  
ATOM     70  CB  LYS A   5     -10.727 -38.225 -26.062  1.00 79.27           C  
ATOM     71  HB2 LYS A   5     -11.812 -38.320 -26.023  1.00 79.27           H  
ATOM     72  HB3 LYS A   5     -10.410 -38.437 -27.083  1.00 79.27           H  
ATOM     73  O   LYS A   5      -8.373 -36.679 -27.038  1.00 79.27           O  
ATOM     74  CG  LYS A   5     -10.125 -39.278 -25.113  1.00 79.27           C  
ATOM     75  HG2 LYS A   5     -10.434 -39.056 -24.092  1.00 79.27           H  
ATOM     76  HG3 LYS A   5      -9.037 -39.241 -25.170  1.00 79.27           H  
ATOM     77  CD  LYS A   5     -10.613 -40.688 -25.497  1.00 79.27           C  
ATOM     78  HD2 LYS A   5     -11.703 -40.697 -25.489  1.00 79.27           H  
ATOM     79  HD3 LYS A   5     -10.272 -40.915 -26.507  1.00 79.27           H  
ATOM     80  CE  LYS A   5     -10.096 -41.762 -24.528  1.00 79.27           C  
ATOM     81  HE2 LYS A   5     -10.427 -41.508 -23.521  1.00 79.27           H  
ATOM     82  HE3 LYS A   5      -9.006 -41.741 -24.536  1.00 79.27           H  
ATOM     83  NZ  LYS A   5     -10.584 -43.120 -24.894  1.00 79.27           N  
ATOM     84  HZ1 LYS A   5     -10.275 -43.380 -25.820  1.00 79.27           H  
ATOM     85  HZ2 LYS A   5     -10.243 -43.816 -24.246  1.00 79.27           H  
ATOM     86  HZ3 LYS A   5     -11.593 -43.156 -24.882  1.00 79.27           H  
ATOM     87  N   ARG A   6      -8.224 -35.813 -24.972  1.00 77.11           N  
ATOM     88  H   ARG A   6      -8.737 -35.548 -24.143  1.00 77.11           H  
ATOM     89  CA  ARG A   6      -6.777 -35.568 -25.034  1.00 77.11           C  
ATOM     90  HA  ARG A   6      -6.534 -35.080 -25.978  1.00 77.11           H  
ATOM     91  C   ARG A   6      -6.071 -36.921 -25.032  1.00 77.11           C  
ATOM     92  CB  ARG A   6      -6.302 -34.685 -23.862  1.00 77.11           C  
ATOM     93  HB2 ARG A   6      -6.978 -34.791 -23.014  1.00 77.11           H  
ATOM     94  HB3 ARG A   6      -5.317 -35.028 -23.544  1.00 77.11           H  
ATOM     95  O   ARG A   6      -6.170 -37.668 -24.060  1.00 77.11           O  
ATOM     96  CG  ARG A   6      -6.169 -33.203 -24.248  1.00 77.11           C  
ATOM     97  HG2 ARG A   6      -7.138 -32.820 -24.568  1.00 77.11           H  
ATOM     98  HG3 ARG A   6      -5.460 -33.114 -25.071  1.00 77.11           H  
ATOM     99  CD  ARG A   6      -5.661 -32.382 -23.052  1.00 77.11           C  
ATOM    100  HD2 ARG A   6      -4.762 -32.854 -22.658  1.00 77.11           H  
ATOM    101  HD3 ARG A   6      -6.428 -32.393 -22.277  1.00 77.11           H  
ATOM    102  NE  ARG A   6      -5.343 -30.986 -23.424  1.00 77.11           N  
ATOM    103  HE  ARG A   6      -5.343 -30.762 -24.408  1.00 77.11           H  
ATOM    104  NH1 ARG A   6      -5.024 -30.164 -21.297  1.00 77.11           N  
ATOM    105 HH11 ARG A   6      -5.259 -31.065 -20.905  1.00 77.11           H  
ATOM    106 HH12 ARG A   6      -4.796 -29.394 -20.684  1.00 77.11           H  
ATOM    107  NH2 ARG A   6      -4.733 -28.817 -23.045  1.00 77.11           N  
ATOM    108 HH21 ARG A   6      -4.727 -28.622 -24.036  1.00 77.11           H  
ATOM    109 HH22 ARG A   6      -4.506 -28.072 -22.402  1.00 77.11           H  
ATOM    110  CZ  ARG A   6      -5.037 -30.001 -22.591  1.00 77.11           C  
ATOM    111  N   SER A   7      -5.367 -37.236 -26.114  1.00 82.80           N  
ATOM    112  H   SER A   7      -5.343 -36.607 -26.904  1.00 82.80           H  
ATOM    113  CA  SER A   7      -4.412 -38.337 -26.121  1.00 82.80           C  
ATOM    114  HA  SER A   7      -4.891 -39.224 -25.707  1.00 82.80           H  
ATOM    115  C   SER A   7      -3.227 -37.964 -25.234  1.00 82.80           C  
ATOM    116  CB  SER A   7      -3.967 -38.667 -27.550  1.00 82.80           C  
ATOM    117  HB2 SER A   7      -4.824 -39.040 -28.110  1.00 82.80           H  
ATOM    118  HB3 SER A   7      -3.198 -39.439 -27.529  1.00 82.80           H  
ATOM    119  O   SER A   7      -2.769 -36.817 -25.226  1.00 82.80           O  
ATOM    120  OG  SER A   7      -3.470 -37.511 -28.193  1.00 82.80           O  
ATOM    121  HG  SER A   7      -2.519 -37.601 -28.290  1.00 82.80           H  
ATOM    122  N   LYS A   8      -2.734 -38.932 -24.459  1.00 83.28           N  
ATOM    123  H   LYS A   8      -3.113 -39.864 -24.543  1.00 83.28           H  
ATOM    124  CA  LYS A   8      -1.469 -38.757 -23.745  1.00 83.28           C  
ATOM    125  HA  LYS A   8      -1.505 -37.824 -23.183  1.00 83.28           H  
ATOM    126  C   LYS A   8      -0.354 -38.625 -24.787  1.00 83.28           C  
ATOM    127  CB  LYS A   8      -1.225 -39.916 -22.767  1.00 83.28           C  
ATOM    128  HB2 LYS A   8      -1.259 -40.862 -23.308  1.00 83.28           H  
ATOM    129  HB3 LYS A   8      -0.227 -39.805 -22.344  1.00 83.28           H  
ATOM    130  O   LYS A   8      -0.364 -39.342 -25.786  1.00 83.28           O  
ATOM    131  CG  LYS A   8      -2.254 -39.933 -21.620  1.00 83.28           C  
ATOM    132  HG2 LYS A   8      -3.251 -40.107 -22.025  1.00 83.28           H  
ATOM    133  HG3 LYS A   8      -2.242 -38.968 -21.113  1.00 83.28           H  
ATOM    134  CD  LYS A   8      -1.925 -41.037 -20.605  1.00 83.28           C  
ATOM    135  HD2 LYS A   8      -0.928 -40.857 -20.201  1.00 83.28           H  
ATOM    136  HD3 LYS A   8      -1.923 -42.000 -21.116  1.00 83.28           H  
ATOM    137  CE  LYS A   8      -2.945 -41.063 -19.458  1.00 83.28           C  
ATOM    138  HE2 LYS A   8      -3.935 -41.243 -19.876  1.00 83.28           H  
ATOM    139  HE3 LYS A   8      -2.955 -40.084 -18.979  1.00 83.28           H  
ATOM    140  NZ  LYS A   8      -2.613 -42.113 -18.458  1.00 83.28           N  
ATOM    141  HZ1 LYS A   8      -1.701 -41.949 -18.057  1.00 83.28           H  
ATOM    142  HZ2 LYS A   8      -3.285 -42.128 -17.705  1.00 83.28           H  
ATOM    143  HZ3 LYS A   8      -2.597 -43.028 -18.885  1.00 83.28           H  
ATOM    144  N   ARG A   9       0.559 -37.675 -24.573  1.00 80.71           N  
ATOM    145  H   ARG A   9       0.516 -37.173 -23.697  1.00 80.71           H  
ATOM    146  CA  ARG A   9       1.795 -37.573 -25.358  1.00 80.71           C  
ATOM    147  HA  ARG A   9       1.561 -37.688 -26.417  1.00 80.71           H  
ATOM    148  C   ARG A   9       2.719 -38.741 -24.993  1.00 80.71           C  
ATOM    149  CB  ARG A   9       2.472 -36.207 -25.134  1.00 80.71           C  
ATOM    150  HB2 ARG A   9       3.453 -36.226 -25.610  1.00 80.71           H  
ATOM    151  HB3 ARG A   9       2.622 -36.049 -24.066  1.00 80.71           H  
ATOM    152  O   ARG A   9       2.597 -39.291 -23.898  1.00 80.71           O  
ATOM    153  CG  ARG A   9       1.668 -35.035 -25.728  1.00 80.71           C  
ATOM    154  HG2 ARG A   9       0.686 -34.984 -25.259  1.00 80.71           H  
ATOM    155  HG3 ARG A   9       1.541 -35.204 -26.798  1.00 80.71           H  
ATOM    156  CD  ARG A   9       2.403 -33.702 -25.513  1.00 80.71           C  
ATOM    157  HD2 ARG A   9       2.461 -33.504 -24.442  1.00 80.71           H  
ATOM    158  HD3 ARG A   9       3.418 -33.800 -25.899  1.00 80.71           H  
ATOM    159  NE  ARG A   9       1.736 -32.573 -26.198  1.00 80.71           N  
ATOM    160  HE  ARG A   9       1.001 -32.808 -26.850  1.00 80.71           H  
ATOM    161  NH1 ARG A   9       3.065 -30.879 -25.371  1.00 80.71           N  
ATOM    162 HH11 ARG A   9       3.360 -29.913 -25.365  1.00 80.71           H  
ATOM    163 HH12 ARG A   9       3.618 -31.546 -24.852  1.00 80.71           H  
ATOM    164  NH2 ARG A   9       1.470 -30.397 -26.843  1.00 80.71           N  
ATOM    165 HH21 ARG A   9       1.812 -29.446 -26.818  1.00 80.71           H  
ATOM    166 HH22 ARG A   9       0.801 -30.666 -27.550  1.00 80.71           H  
ATOM    167  CZ  ARG A   9       2.090 -31.296 -26.131  1.00 80.71           C  
ATOM    168  N   ASP A  10       3.603 -39.099 -25.920  1.00 84.05           N  
ATOM    169  H   ASP A  10       3.638 -38.582 -26.786  1.00 84.05           H  
ATOM    170  CA  ASP A  10       4.693 -40.055 -25.684  1.00 84.05           C  
ATOM    171  HA  ASP A  10       4.271 -40.980 -25.292  1.00 84.05           H  
ATOM    172  C   ASP A  10       5.667 -39.493 -24.623  1.00 84.05           C  
ATOM    173  CB  ASP A  10       5.358 -40.367 -27.046  1.00 84.05           C  
ATOM    174  HB2 ASP A  10       4.576 -40.406 -27.804  1.00 84.05           H  
ATOM    175  HB3 ASP A  10       6.024 -39.547 -27.316  1.00 84.05           H  
ATOM    176  O   ASP A  10       5.593 -38.308 -24.266  1.00 84.05           O  
ATOM    177  CG  ASP A  10       6.132 -41.692 -27.141  1.00 84.05           C  
ATOM    178  OD1 ASP A  10       6.323 -42.350 -26.092  1.00 84.05           O  
ATOM    179  OD2 ASP A  10       6.514 -42.047 -28.289  1.00 84.05           O  
ATOM    180  N   SER A  11       6.551 -40.332 -24.083  1.00 87.11           N  
ATOM    181  H   SER A  11       6.652 -41.248 -24.496  1.00 87.11           H  
ATOM    182  CA  SER A  11       7.554 -39.887 -23.109  1.00 87.11           C  
ATOM    183  HA  SER A  11       7.024 -39.420 -22.279  1.00 87.11           H  
ATOM    184  C   SER A  11       8.480 -38.831 -23.727  1.00 87.11           C  
ATOM    185  CB  SER A  11       8.349 -41.071 -22.542  1.00 87.11           C  
ATOM    186  HB2 SER A  11       8.983 -40.724 -21.726  1.00 87.11           H  
ATOM    187  HB3 SER A  11       7.660 -41.824 -22.158  1.00 87.11           H  
ATOM    188  O   SER A  11       8.715 -38.813 -24.937  1.00 87.11           O  
ATOM    189  OG  SER A  11       9.162 -41.642 -23.541  1.00 87.11           O  
ATOM    190  HG  SER A  11       9.689 -42.355 -23.174  1.00 87.11           H  
ATOM    191  N   ALA A  12       9.009 -37.924 -22.900  1.00 82.91           N  
ATOM    192  H   ALA A  12       8.815 -37.986 -21.910  1.00 82.91           H  
ATOM    193  CA  ALA A  12       9.892 -36.856 -23.379  1.00 82.91           C  
ATOM    194  HA  ALA A  12       9.352 -36.255 -24.110  1.00 82.91           H  
ATOM    195  C   ALA A  12      11.136 -37.420 -24.090  1.00 82.91           C  
ATOM    196  CB  ALA A  12      10.272 -35.962 -22.192  1.00 82.91           C  
ATOM    197  HB1 ALA A  12      10.811 -36.544 -21.444  1.00 82.91           H  
ATOM    198  HB2 ALA A  12      10.920 -35.158 -22.541  1.00 82.91           H  
ATOM    199  HB3 ALA A  12       9.374 -35.530 -21.750  1.00 82.91           H  
ATOM    200  O   ALA A  12      11.530 -36.899 -25.128  1.00 82.91           O  
ATOM    201  N   GLU A  13      11.686 -38.520 -23.574  1.00 86.20           N  
ATOM    202  H   GLU A  13      11.320 -38.888 -22.707  1.00 86.20           H  
ATOM    203  CA  GLU A  13      12.832 -39.235 -24.149  1.00 86.20           C  
ATOM    204  HA  GLU A  13      13.681 -38.560 -24.254  1.00 86.20           H  
ATOM    205  C   GLU A  13      12.513 -39.794 -25.542  1.00 86.20           C  
ATOM    206  CB  GLU A  13      13.221 -40.372 -23.194  1.00 86.20           C  
ATOM    207  HB2 GLU A  13      13.973 -41.002 -23.670  1.00 86.20           H  
ATOM    208  HB3 GLU A  13      12.330 -40.973 -23.009  1.00 86.20           H  
ATOM    209  O   GLU A  13      13.264 -39.558 -26.486  1.00 86.20           O  
ATOM    210  CG  GLU A  13      13.783 -39.850 -21.858  1.00 86.20           C  
ATOM    211  HG2 GLU A  13      14.789 -39.466 -22.027  1.00 86.20           H  
ATOM    212  HG3 GLU A  13      13.168 -39.021 -21.509  1.00 86.20           H  
ATOM    213  CD  GLU A  13      13.808 -40.917 -20.753  1.00 86.20           C  
ATOM    214  OE1 GLU A  13      13.966 -40.501 -19.584  1.00 86.20           O  
ATOM    215  OE2 GLU A  13      13.543 -42.101 -21.057  1.00 86.20           O  
ATOM    216  N   ASN A  14      11.355 -40.443 -25.716  1.00 86.79           N  
ATOM    217  H   ASN A  14      10.762 -40.614 -24.916  1.00 86.79           H  
ATOM    218  CA  ASN A  14      10.938 -40.968 -27.019  1.00 86.79           C  
ATOM    219  HA  ASN A  14      11.742 -41.577 -27.432  1.00 86.79           H  
ATOM    220  C   ASN A  14      10.645 -39.855 -28.031  1.00 86.79           C  
ATOM    221  CB  ASN A  14       9.681 -41.833 -26.845  1.00 86.79           C  
ATOM    222  HB2 ASN A  14       8.955 -41.309 -26.225  1.00 86.79           H  
ATOM    223  HB3 ASN A  14       9.226 -41.997 -27.821  1.00 86.79           H  
ATOM    224  O   ASN A  14      10.951 -39.997 -29.216  1.00 86.79           O  
ATOM    225  CG  ASN A  14       9.941 -43.203 -26.258  1.00 86.79           C  
ATOM    226  ND2 ASN A  14       8.887 -43.902 -25.911  1.00 86.79           N  
ATOM    227 HD21 ASN A  14       7.971 -43.482 -25.981  1.00 86.79           H  
ATOM    228 HD22 ASN A  14       9.060 -44.819 -25.524  1.00 86.79           H  
ATOM    229  OD1 ASN A  14      11.055 -43.676 -26.142  1.00 86.79           O  
ATOM    230  N   LEU A  15      10.043 -38.747 -27.583  1.00 83.12           N  
ATOM    231  H   LEU A  15       9.796 -38.706 -26.605  1.00 83.12           H  
ATOM    232  CA  LEU A  15       9.789 -37.585 -28.437  1.00 83.12           C  
ATOM    233  HA  LEU A  15       9.267 -37.910 -29.338  1.00 83.12           H  
ATOM    234  C   LEU A  15      11.093 -36.949 -28.910  1.00 83.12           C  
ATOM    235  CB  LEU A  15       8.943 -36.543 -27.688  1.00 83.12           C  
ATOM    236  HB2 LEU A  15       8.964 -35.610 -28.250  1.00 83.12           H  
ATOM    237  HB3 LEU A  15       9.403 -36.355 -26.717  1.00 83.12           H  
ATOM    238  O   LEU A  15      11.195 -36.584 -30.078  1.00 83.12           O  
ATOM    239  CG  LEU A  15       7.478 -36.945 -27.476  1.00 83.12           C  
ATOM    240  HG  LEU A  15       7.433 -37.894 -26.941  1.00 83.12           H  
ATOM    241  CD1 LEU A  15       6.773 -35.883 -26.630  1.00 83.12           C  
ATOM    242 HD11 LEU A  15       7.295 -35.787 -25.678  1.00 83.12           H  
ATOM    243 HD12 LEU A  15       6.776 -34.926 -27.151  1.00 83.12           H  
ATOM    244 HD13 LEU A  15       5.752 -36.205 -26.428  1.00 83.12           H  
ATOM    245  CD2 LEU A  15       6.711 -37.082 -28.796  1.00 83.12           C  
ATOM    246 HD21 LEU A  15       5.656 -37.266 -28.593  1.00 83.12           H  
ATOM    247 HD22 LEU A  15       6.820 -36.174 -29.389  1.00 83.12           H  
ATOM    248 HD23 LEU A  15       7.099 -37.929 -29.361  1.00 83.12           H  
ATOM    249  N   TYR A  16      12.082 -36.844 -28.025  1.00 85.24           N  
ATOM    250  H   TYR A  16      11.929 -37.155 -27.076  1.00 85.24           H  
ATOM    251  CA  TYR A  16      13.391 -36.304 -28.362  1.00 85.24           C  
ATOM    252  HA  TYR A  16      13.263 -35.347 -28.868  1.00 85.24           H  
ATOM    253  C   TYR A  16      14.164 -37.221 -29.305  1.00 85.24           C  
ATOM    254  CB  TYR A  16      14.155 -36.056 -27.073  1.00 85.24           C  
ATOM    255  HB2 TYR A  16      13.516 -35.420 -26.460  1.00 85.24           H  
ATOM    256  HB3 TYR A  16      14.304 -36.999 -26.547  1.00 85.24           H  
ATOM    257  O   TYR A  16      14.651 -36.743 -30.321  1.00 85.24           O  
ATOM    258  CG  TYR A  16      15.487 -35.366 -27.265  1.00 85.24           C  
ATOM    259  CD1 TYR A  16      16.672 -36.127 -27.278  1.00 85.24           C  
ATOM    260  HD1 TYR A  16      16.635 -37.198 -27.148  1.00 85.24           H  
ATOM    261  CD2 TYR A  16      15.538 -33.971 -27.452  1.00 85.24           C  
ATOM    262  HD2 TYR A  16      14.630 -33.385 -27.445  1.00 85.24           H  
ATOM    263  CE1 TYR A  16      17.911 -35.495 -27.484  1.00 85.24           C  
ATOM    264  HE1 TYR A  16      18.818 -36.081 -27.514  1.00 85.24           H  
ATOM    265  CE2 TYR A  16      16.778 -33.336 -27.656  1.00 85.24           C  
ATOM    266  HE2 TYR A  16      16.848 -32.268 -27.802  1.00 85.24           H  
ATOM    267  OH  TYR A  16      19.153 -33.481 -27.884  1.00 85.24           O  
ATOM    268  HH  TYR A  16      19.895 -34.089 -27.847  1.00 85.24           H  
ATOM    269  CZ  TYR A  16      17.964 -34.098 -27.675  1.00 85.24           C  
ATOM    270  N   ALA A  17      14.191 -38.533 -29.049  1.00 84.73           N  
ATOM    271  H   ALA A  17      13.805 -38.868 -28.178  1.00 84.73           H  
ATOM    272  CA  ALA A  17      14.862 -39.500 -29.920  1.00 84.73           C  
ATOM    273  HA  ALA A  17      15.916 -39.232 -29.994  1.00 84.73           H  
ATOM    274  C   ALA A  17      14.286 -39.503 -31.348  1.00 84.73           C  
ATOM    275  CB  ALA A  17      14.753 -40.885 -29.271  1.00 84.73           C  
ATOM    276  HB1 ALA A  17      15.215 -40.867 -28.284  1.00 84.73           H  
ATOM    277  HB2 ALA A  17      15.274 -41.618 -29.888  1.00 84.73           H  
ATOM    278  HB3 ALA A  17      13.708 -41.176 -29.171  1.00 84.73           H  
ATOM    279  O   ALA A  17      15.033 -39.513 -32.324  1.00 84.73           O  
ATOM    280  N   LYS A  18      12.952 -39.440 -31.486  1.00 84.19           N  
ATOM    281  H   LYS A  18      12.390 -39.460 -30.647  1.00 84.19           H  
ATOM    282  CA  LYS A  18      12.290 -39.324 -32.798  1.00 84.19           C  
ATOM    283  HA  LYS A  18      12.707 -40.065 -33.480  1.00 84.19           H  
ATOM    284  C   LYS A  18      12.552 -37.968 -33.449  1.00 84.19           C  
ATOM    285  CB  LYS A  18      10.780 -39.553 -32.654  1.00 84.19           C  
ATOM    286  HB2 LYS A  18      10.284 -39.245 -33.574  1.00 84.19           H  
ATOM    287  HB3 LYS A  18      10.403 -38.933 -31.840  1.00 84.19           H  
ATOM    288  O   LYS A  18      12.812 -37.905 -34.646  1.00 84.19           O  
ATOM    289  CG  LYS A  18      10.438 -41.026 -32.393  1.00 84.19           C  
ATOM    290  HG2 LYS A  18      10.675 -41.617 -33.278  1.00 84.19           H  
ATOM    291  HG3 LYS A  18      11.030 -41.397 -31.556  1.00 84.19           H  
ATOM    292  CD  LYS A  18       8.950 -41.174 -32.053  1.00 84.19           C  
ATOM    293  HD2 LYS A  18       8.343 -40.853 -32.899  1.00 84.19           H  
ATOM    294  HD3 LYS A  18       8.733 -40.540 -31.194  1.00 84.19           H  
ATOM    295  CE  LYS A  18       8.629 -42.629 -31.695  1.00 84.19           C  
ATOM    296  HE2 LYS A  18       8.657 -43.228 -32.606  1.00 84.19           H  
ATOM    297  HE3 LYS A  18       9.413 -42.996 -31.033  1.00 84.19           H  
ATOM    298  NZ  LYS A  18       7.313 -42.761 -31.013  1.00 84.19           N  
ATOM    299  HZ1 LYS A  18       7.308 -42.314 -30.108  1.00 84.19           H  
ATOM    300  HZ2 LYS A  18       7.106 -43.729 -30.814  1.00 84.19           H  
ATOM    301  HZ3 LYS A  18       6.564 -42.359 -31.560  1.00 84.19           H  
ATOM    302  N   CYS A  19      12.492 -36.896 -32.663  1.00 82.74           N  
ATOM    303  H   CYS A  19      12.269 -37.012 -31.685  1.00 82.74           H  
ATOM    304  CA  CYS A  19      12.717 -35.552 -33.166  1.00 82.74           C  
ATOM    305  HA  CYS A  19      12.051 -35.365 -34.009  1.00 82.74           H  
ATOM    306  C   CYS A  19      14.156 -35.337 -33.651  1.00 82.74           C  
ATOM    307  CB  CYS A  19      12.411 -34.530 -32.079  1.00 82.74           C  
ATOM    308  HB2 CYS A  19      12.882 -34.843 -31.147  1.00 82.74           H  
ATOM    309  HB3 CYS A  19      11.336 -34.421 -31.942  1.00 82.74           H  
ATOM    310  O   CYS A  19      14.357 -34.683 -34.669  1.00 82.74           O  
ATOM    311  SG  CYS A  19      13.146 -32.977 -32.595  1.00 82.74           S  
ATOM    312  N   GLN A  20      15.161 -35.845 -32.937  1.00 79.74           N  
ATOM    313  H   GLN A  20      14.959 -36.328 -32.073  1.00 79.74           H  
ATOM    314  CA  GLN A  20      16.564 -35.599 -33.272  1.00 79.74           C  
ATOM    315  HA  GLN A  20      16.755 -34.529 -33.195  1.00 79.74           H  
ATOM    316  C   GLN A  20      16.882 -36.027 -34.715  1.00 79.74           C  
ATOM    317  CB  GLN A  20      17.436 -36.335 -32.247  1.00 79.74           C  
ATOM    318  HB2 GLN A  20      17.321 -37.411 -32.378  1.00 79.74           H  
ATOM    319  HB3 GLN A  20      17.103 -36.070 -31.244  1.00 79.74           H  
ATOM    320  O   GLN A  20      17.746 -35.440 -35.359  1.00 79.74           O  
ATOM    321  CG  GLN A  20      18.918 -35.955 -32.370  1.00 79.74           C  
ATOM    322  HG2 GLN A  20      19.291 -36.227 -33.357  1.00 79.74           H  
ATOM    323  HG3 GLN A  20      19.021 -34.876 -32.249  1.00 79.74           H  
ATOM    324  CD  GLN A  20      19.797 -36.647 -31.334  1.00 79.74           C  
ATOM    325  NE2 GLN A  20      21.053 -36.272 -31.238  1.00 79.74           N  
ATOM    326 HE21 GLN A  20      21.424 -35.553 -31.842  1.00 79.74           H  
ATOM    327 HE22 GLN A  20      21.612 -36.774 -30.563  1.00 79.74           H  
ATOM    328  OE1 GLN A  20      19.393 -37.533 -30.599  1.00 79.74           O  
ATOM    329  N   ILE A  21      16.129 -37.002 -35.232  1.00 80.55           N  
ATOM    330  H   ILE A  21      15.450 -37.431 -34.621  1.00 80.55           H  
ATOM    331  CA  ILE A  21      16.183 -37.468 -36.618  1.00 80.55           C  
ATOM    332  HA  ILE A  21      17.221 -37.471 -36.949  1.00 80.55           H  
ATOM    333  C   ILE A  21      15.406 -36.533 -37.566  1.00 80.55           C  
ATOM    334  CB  ILE A  21      15.646 -38.918 -36.677  1.00 80.55           C  
ATOM    335  HB  ILE A  21      14.607 -38.907 -36.347  1.00 80.55           H  
ATOM    336  O   ILE A  21      15.863 -36.285 -38.677  1.00 80.55           O  
ATOM    337  CG1 ILE A  21      16.445 -39.862 -35.741  1.00 80.55           C  
ATOM    338 HG12 ILE A  21      16.596 -39.397 -34.767  1.00 80.55           H  
ATOM    339 HG13 ILE A  21      17.429 -40.055 -36.168  1.00 80.55           H  
ATOM    340  CG2 ILE A  21      15.680 -39.456 -38.120  1.00 80.55           C  
ATOM    341 HG21 ILE A  21      16.701 -39.435 -38.501  1.00 80.55           H  
ATOM    342 HG22 ILE A  21      15.051 -38.850 -38.772  1.00 80.55           H  
ATOM    343 HG23 ILE A  21      15.303 -40.478 -38.159  1.00 80.55           H  
ATOM    344  CD1 ILE A  21      15.739 -41.195 -35.465  1.00 80.55           C  
ATOM    345 HD11 ILE A  21      14.732 -41.011 -35.091  1.00 80.55           H  
ATOM    346 HD12 ILE A  21      16.299 -41.746 -34.710  1.00 80.55           H  
ATOM    347 HD13 ILE A  21      15.690 -41.799 -36.371  1.00 80.55           H  
ATOM    348  N   SER A  22      14.238 -36.019 -37.159  1.00 81.02           N  
ATOM    349  H   SER A  22      13.936 -36.194 -36.211  1.00 81.02           H  
ATOM    350  CA  SER A  22      13.363 -35.191 -38.007  1.00 81.02           C  
ATOM    351  HA  SER A  22      13.513 -35.499 -39.042  1.00 81.02           H  
ATOM    352  C   SER A  22      13.656 -33.685 -37.974  1.00 81.02           C  
ATOM    353  CB  SER A  22      11.889 -35.459 -37.676  1.00 81.02           C  
ATOM    354  HB2 SER A  22      11.712 -36.534 -37.715  1.00 81.02           H  
ATOM    355  HB3 SER A  22      11.261 -34.981 -38.428  1.00 81.02           H  
ATOM    356  O   SER A  22      13.123 -32.957 -38.802  1.00 81.02           O  
ATOM    357  OG  SER A  22      11.519 -34.979 -36.395  1.00 81.02           O  
ATOM    358  HG  SER A  22      11.222 -34.071 -36.483  1.00 81.02           H  
ATOM    359  N   GLY A  23      14.451 -33.196 -37.020  1.00 76.66           N  
ATOM    360  H   GLY A  23      14.782 -33.846 -36.322  1.00 76.66           H  
ATOM    361  CA  GLY A  23      14.801 -31.779 -36.848  1.00 76.66           C  
ATOM    362  HA2 GLY A  23      14.985 -31.343 -37.830  1.00 76.66           H  
ATOM    363  HA3 GLY A  23      15.723 -31.716 -36.271  1.00 76.66           H  
ATOM    364  C   GLY A  23      13.743 -30.909 -36.147  1.00 76.66           C  
ATOM    365  O   GLY A  23      14.085 -29.847 -35.631  1.00 76.66           O  
ATOM    366  N   ASP A  24      12.489 -31.363 -36.056  1.00 81.48           N  
ATOM    367  H   ASP A  24      12.276 -32.193 -36.590  1.00 81.48           H  
ATOM    368  CA  ASP A  24      11.370 -30.606 -35.469  1.00 81.48           C  
ATOM    369  HA  ASP A  24      11.646 -29.552 -35.426  1.00 81.48           H  
ATOM    370  C   ASP A  24      11.059 -31.011 -34.019  1.00 81.48           C  
ATOM    371  CB  ASP A  24      10.124 -30.720 -36.364  1.00 81.48           C  
ATOM    372  HB2 ASP A  24      10.053 -31.730 -36.767  1.00 81.48           H  
ATOM    373  HB3 ASP A  24       9.236 -30.544 -35.756  1.00 81.48           H  
ATOM    374  O   ASP A  24      10.198 -31.856 -33.744  1.00 81.48           O  
ATOM    375  CG  ASP A  24      10.076 -29.693 -37.497  1.00 81.48           C  
ATOM    376  OD1 ASP A  24      10.668 -28.603 -37.333  1.00 81.48           O  
ATOM    377  OD2 ASP A  24       9.355 -29.981 -38.476  1.00 81.48           O  
ATOM    378  N   CYS A  25      11.756 -30.393 -33.060  1.00 82.00           N  
ATOM    379  H   CYS A  25      12.468 -29.736 -33.344  1.00 82.00           H  
ATOM    380  CA  CYS A  25      11.554 -30.681 -31.634  1.00 82.00           C  
ATOM    381  HA  CYS A  25      11.135 -31.682 -31.531  1.00 82.00           H  
ATOM    382  C   CYS A  25      10.578 -29.693 -31.027  1.00 82.00           C  
ATOM    383  CB  CYS A  25      12.865 -30.661 -30.832  1.00 82.00           C  
ATOM    384  HB2 CYS A  25      13.453 -29.802 -31.154  1.00 82.00           H  
ATOM    385  HB3 CYS A  25      12.621 -30.521 -29.779  1.00 82.00           H  
ATOM    386  O   CYS A  25      10.803 -28.484 -31.125  1.00 82.00           O  
ATOM    387  SG  CYS A  25      13.894 -32.136 -30.943  1.00 82.00           S  
ATOM    388  N   PRO A  26       9.561 -30.168 -30.283  1.00 83.76           N  
ATOM    389  CA  PRO A  26       8.834 -29.298 -29.379  1.00 83.76           C  
ATOM    390  HA  PRO A  26       8.274 -28.586 -29.985  1.00 83.76           H  
ATOM    391  C   PRO A  26       9.842 -28.597 -28.451  1.00 83.76           C  
ATOM    392  CB  PRO A  26       7.862 -30.203 -28.616  1.00 83.76           C  
ATOM    393  HB2 PRO A  26       8.302 -30.522 -27.671  1.00 83.76           H  
ATOM    394  HB3 PRO A  26       6.907 -29.707 -28.441  1.00 83.76           H  
ATOM    395  O   PRO A  26      10.638 -29.290 -27.803  1.00 83.76           O  
ATOM    396  CG  PRO A  26       7.708 -31.420 -29.531  1.00 83.76           C  
ATOM    397  HG2 PRO A  26       6.958 -31.212 -30.294  1.00 83.76           H  
ATOM    398  HG3 PRO A  26       7.452 -32.319 -28.971  1.00 83.76           H  
ATOM    399  CD  PRO A  26       9.080 -31.536 -30.188  1.00 83.76           C  
ATOM    400  HD2 PRO A  26       9.752 -32.116 -29.555  1.00 83.76           H  
ATOM    401  HD3 PRO A  26       8.987 -31.996 -31.171  1.00 83.76           H  
ATOM    402  N   PRO A  27       9.826 -27.254 -28.366  1.00 81.46           N  
ATOM    403  CA  PRO A  27      10.835 -26.495 -27.624  1.00 81.46           C  
ATOM    404  HA  PRO A  27      11.820 -26.672 -28.056  1.00 81.46           H  
ATOM    405  C   PRO A  27      10.884 -26.906 -26.146  1.00 81.46           C  
ATOM    406  CB  PRO A  27      10.454 -25.022 -27.818  1.00 81.46           C  
ATOM    407  HB2 PRO A  27      11.013 -24.616 -28.661  1.00 81.46           H  
ATOM    408  HB3 PRO A  27      10.641 -24.427 -26.924  1.00 81.46           H  
ATOM    409  O   PRO A  27      11.955 -26.955 -25.548  1.00 81.46           O  
ATOM    410  CG  PRO A  27       8.967 -25.059 -28.170  1.00 81.46           C  
ATOM    411  HG2 PRO A  27       8.373 -25.119 -27.258  1.00 81.46           H  
ATOM    412  HG3 PRO A  27       8.669 -24.197 -28.767  1.00 81.46           H  
ATOM    413  CD  PRO A  27       8.840 -26.360 -28.954  1.00 81.46           C  
ATOM    414  HD2 PRO A  27       7.827 -26.751 -28.856  1.00 81.46           H  
ATOM    415  HD3 PRO A  27       9.085 -26.191 -30.002  1.00 81.46           H  
ATOM    416  N   ASP A  28       9.739 -27.310 -25.588  1.00 83.68           N  
ATOM    417  H   ASP A  28       8.883 -27.097 -26.081  1.00 83.68           H  
ATOM    418  CA  ASP A  28       9.619 -27.802 -24.215  1.00 83.68           C  
ATOM    419  HA  ASP A  28       9.969 -27.031 -23.529  1.00 83.68           H  
ATOM    420  C   ASP A  28      10.432 -29.083 -23.966  1.00 83.68           C  
ATOM    421  CB  ASP A  28       8.142 -28.110 -23.905  1.00 83.68           C  
ATOM    422  HB2 ASP A  28       8.063 -28.407 -22.859  1.00 83.68           H  
ATOM    423  HB3 ASP A  28       7.832 -28.961 -24.512  1.00 83.68           H  
ATOM    424  O   ASP A  28      11.039 -29.243 -22.910  1.00 83.68           O  
ATOM    425  CG  ASP A  28       7.160 -26.962 -24.153  1.00 83.68           C  
ATOM    426  OD1 ASP A  28       7.599 -25.794 -24.185  1.00 83.68           O  
ATOM    427  OD2 ASP A  28       5.966 -27.295 -24.349  1.00 83.68           O  
ATOM    428  N   VAL A  29      10.438 -30.013 -24.929  1.00 85.61           N  
ATOM    429  H   VAL A  29      10.049 -29.759 -25.826  1.00 85.61           H  
ATOM    430  CA  VAL A  29      11.138 -31.303 -24.805  1.00 85.61           C  
ATOM    431  HA  VAL A  29      10.998 -31.690 -23.796  1.00 85.61           H  
ATOM    432  C   VAL A  29      12.638 -31.103 -24.993  1.00 85.61           C  
ATOM    433  CB  VAL A  29      10.582 -32.340 -25.802  1.00 85.61           C  
ATOM    434  HB  VAL A  29      10.637 -31.934 -26.812  1.00 85.61           H  
ATOM    435  O   VAL A  29      13.422 -31.642 -24.215  1.00 85.61           O  
ATOM    436  CG1 VAL A  29      11.365 -33.655 -25.768  1.00 85.61           C  
ATOM    437 HG11 VAL A  29      10.911 -34.385 -26.437  1.00 85.61           H  
ATOM    438 HG12 VAL A  29      12.386 -33.484 -26.110  1.00 85.61           H  
ATOM    439 HG13 VAL A  29      11.395 -34.059 -24.756  1.00 85.61           H  
ATOM    440  CG2 VAL A  29       9.115 -32.671 -25.490  1.00 85.61           C  
ATOM    441 HG21 VAL A  29       9.040 -33.107 -24.493  1.00 85.61           H  
ATOM    442 HG22 VAL A  29       8.508 -31.767 -25.536  1.00 85.61           H  
ATOM    443 HG23 VAL A  29       8.740 -33.383 -26.225  1.00 85.61           H  
ATOM    444  N   LYS A  30      13.021 -30.278 -25.975  1.00 85.66           N  
ATOM    445  H   LYS A  30      12.303 -29.852 -26.543  1.00 85.66           H  
ATOM    446  CA  LYS A  30      14.418 -29.931 -26.245  1.00 85.66           C  
ATOM    447  HA  LYS A  30      14.982 -30.842 -26.444  1.00 85.66           H  
ATOM    448  C   LYS A  30      15.072 -29.279 -25.028  1.00 85.66           C  
ATOM    449  CB  LYS A  30      14.476 -29.031 -27.487  1.00 85.66           C  
ATOM    450  HB2 LYS A  30      13.974 -29.532 -28.315  1.00 85.66           H  
ATOM    451  HB3 LYS A  30      13.968 -28.087 -27.288  1.00 85.66           H  
ATOM    452  O   LYS A  30      16.059 -29.796 -24.519  1.00 85.66           O  
ATOM    453  CG  LYS A  30      15.927 -28.760 -27.883  1.00 85.66           C  
ATOM    454  HG2 LYS A  30      16.423 -29.713 -28.071  1.00 85.66           H  
ATOM    455  HG3 LYS A  30      16.433 -28.250 -27.064  1.00 85.66           H  
ATOM    456  CD  LYS A  30      16.027 -27.885 -29.134  1.00 85.66           C  
ATOM    457  HD2 LYS A  30      15.560 -26.919 -28.941  1.00 85.66           H  
ATOM    458  HD3 LYS A  30      15.541 -28.382 -29.973  1.00 85.66           H  
ATOM    459  CE  LYS A  30      17.517 -27.705 -29.418  1.00 85.66           C  
ATOM    460  HE2 LYS A  30      17.957 -28.689 -29.578  1.00 85.66           H  
ATOM    461  HE3 LYS A  30      18.000 -27.305 -28.527  1.00 85.66           H  
ATOM    462  NZ  LYS A  30      17.783 -26.838 -30.582  1.00 85.66           N  
ATOM    463  HZ1 LYS A  30      17.375 -27.244 -31.413  1.00 85.66           H  
ATOM    464  HZ2 LYS A  30      17.419 -25.911 -30.414  1.00 85.66           H  
ATOM    465  HZ3 LYS A  30      18.785 -26.791 -30.701  1.00 85.66           H  
ATOM    466  N   ASN A  31      14.465 -28.219 -24.492  1.00 85.48           N  
ATOM    467  H   ASN A  31      13.657 -27.835 -24.959  1.00 85.48           H  
ATOM    468  CA  ASN A  31      15.018 -27.504 -23.341  1.00 85.48           C  
ATOM    469  HA  ASN A  31      16.035 -27.192 -23.580  1.00 85.48           H  
ATOM    470  C   ASN A  31      15.111 -28.389 -22.094  1.00 85.48           C  
ATOM    471  CB  ASN A  31      14.165 -26.256 -23.066  1.00 85.48           C  
ATOM    472  HB2 ASN A  31      13.116 -26.540 -22.982  1.00 85.48           H  
ATOM    473  HB3 ASN A  31      14.480 -25.813 -22.121  1.00 85.48           H  
ATOM    474  O   ASN A  31      16.043 -28.234 -21.311  1.00 85.48           O  
ATOM    475  CG  ASN A  31      14.310 -25.184 -24.132  1.00 85.48           C  
ATOM    476  ND2 ASN A  31      13.434 -24.208 -24.137  1.00 85.48           N  
ATOM    477 HD21 ASN A  31      13.582 -23.497 -24.838  1.00 85.48           H  
ATOM    478 HD22 ASN A  31      12.679 -24.193 -23.466  1.00 85.48           H  
ATOM    479  OD1 ASN A  31      15.192 -25.195 -24.972  1.00 85.48           O  
ATOM    480  N   LYS A  32      14.170 -29.326 -21.915  1.00 84.48           N  
ATOM    481  H   LYS A  32      13.427 -29.394 -22.595  1.00 84.48           H  
ATOM    482  CA  LYS A  32      14.166 -30.249 -20.775  1.00 84.48           C  
ATOM    483  HA  LYS A  32      14.355 -29.679 -19.865  1.00 84.48           H  
ATOM    484  C   LYS A  32      15.294 -31.281 -20.827  1.00 84.48           C  
ATOM    485  CB  LYS A  32      12.785 -30.906 -20.662  1.00 84.48           C  
ATOM    486  HB2 LYS A  32      12.608 -31.545 -21.527  1.00 84.48           H  
ATOM    487  HB3 LYS A  32      12.027 -30.123 -20.636  1.00 84.48           H  
ATOM    488  O   LYS A  32      15.836 -31.609 -19.780  1.00 84.48           O  
ATOM    489  CG  LYS A  32      12.683 -31.729 -19.374  1.00 84.48           C  
ATOM    490  HG2 LYS A  32      13.403 -32.547 -19.402  1.00 84.48           H  
ATOM    491  HG3 LYS A  32      12.910 -31.087 -18.523  1.00 84.48           H  
ATOM    492  CD  LYS A  32      11.289 -32.327 -19.194  1.00 84.48           C  
ATOM    493  HD2 LYS A  32      11.079 -33.003 -20.023  1.00 84.48           H  
ATOM    494  HD3 LYS A  32      10.549 -31.528 -19.168  1.00 84.48           H  
ATOM    495  CE  LYS A  32      11.301 -33.090 -17.869  1.00 84.48           C  
ATOM    496  HE2 LYS A  32      12.113 -33.817 -17.900  1.00 84.48           H  
ATOM    497  HE3 LYS A  32      11.531 -32.387 -17.068  1.00 84.48           H  
ATOM    498  NZ  LYS A  32      10.013 -33.770 -17.611  1.00 84.48           N  
ATOM    499  HZ1 LYS A  32      10.068 -34.257 -16.728  1.00 84.48           H  
ATOM    500  HZ2 LYS A  32       9.266 -33.092 -17.575  1.00 84.48           H  
ATOM    501  HZ3 LYS A  32       9.837 -34.446 -18.341  1.00 84.48           H  
ATOM    502  N   ILE A  33      15.615 -31.812 -22.006  1.00 85.15           N  
ATOM    503  H   ILE A  33      15.126 -31.494 -22.831  1.00 85.15           H  
ATOM    504  CA  ILE A  33      16.650 -32.848 -22.161  1.00 85.15           C  
ATOM    505  HA  ILE A  33      16.700 -33.443 -21.249  1.00 85.15           H  
ATOM    506  C   ILE A  33      18.042 -32.234 -22.309  1.00 85.15           C  
ATOM    507  CB  ILE A  33      16.265 -33.800 -23.312  1.00 85.15           C  
ATOM    508  HB  ILE A  33      15.927 -33.208 -24.163  1.00 85.15           H  
ATOM    509  O   ILE A  33      19.003 -32.782 -21.784  1.00 85.15           O  
ATOM    510  CG1 ILE A  33      15.104 -34.680 -22.795  1.00 85.15           C  
ATOM    511 HG12 ILE A  33      14.364 -34.061 -22.287  1.00 85.15           H  
ATOM    512 HG13 ILE A  33      15.488 -35.400 -22.072  1.00 85.15           H  
ATOM    513  CG2 ILE A  33      17.441 -34.681 -23.773  1.00 85.15           C  
ATOM    514 HG21 ILE A  33      17.853 -35.235 -22.930  1.00 85.15           H  
ATOM    515 HG22 ILE A  33      17.122 -35.382 -24.544  1.00 85.15           H  
ATOM    516 HG23 ILE A  33      18.226 -34.063 -24.208  1.00 85.15           H  
ATOM    517  CD1 ILE A  33      14.367 -35.427 -23.893  1.00 85.15           C  
ATOM    518 HD11 ILE A  33      15.036 -36.113 -24.414  1.00 85.15           H  
ATOM    519 HD12 ILE A  33      13.552 -35.999 -23.449  1.00 85.15           H  
ATOM    520 HD13 ILE A  33      13.953 -34.679 -24.570  1.00 85.15           H  
ATOM    521  N   GLU A  34      18.152 -31.069 -22.949  1.00 86.05           N  
ATOM    522  H   GLU A  34      17.343 -30.682 -23.413  1.00 86.05           H  
ATOM    523  CA  GLU A  34      19.424 -30.350 -23.095  1.00 86.05           C  
ATOM    524  HA  GLU A  34      20.218 -31.073 -23.282  1.00 86.05           H  
ATOM    525  C   GLU A  34      19.846 -29.574 -21.831  1.00 86.05           C  
ATOM    526  CB  GLU A  34      19.353 -29.405 -24.307  1.00 86.05           C  
ATOM    527  HB2 GLU A  34      20.268 -28.813 -24.341  1.00 86.05           H  
ATOM    528  HB3 GLU A  34      18.514 -28.722 -24.172  1.00 86.05           H  
ATOM    529  O   GLU A  34      20.908 -28.957 -21.828  1.00 86.05           O  
ATOM    530  CG  GLU A  34      19.225 -30.133 -25.657  1.00 86.05           C  
ATOM    531  HG2 GLU A  34      18.322 -30.743 -25.659  1.00 86.05           H  
ATOM    532  HG3 GLU A  34      20.081 -30.798 -25.774  1.00 86.05           H  
ATOM    533  CD  GLU A  34      19.172 -29.161 -26.849  1.00 86.05           C  
ATOM    534  OE1 GLU A  34      19.153 -29.640 -28.006  1.00 86.05           O  
ATOM    535  OE2 GLU A  34      19.079 -27.924 -26.646  1.00 86.05           O  
ATOM    536  N   GLY A  35      19.041 -29.564 -20.760  1.00 82.90           N  
ATOM    537  H   GLY A  35      18.201 -30.125 -20.779  1.00 82.90           H  
ATOM    538  CA  GLY A  35      19.359 -28.805 -19.540  1.00 82.90           C  
ATOM    539  HA2 GLY A  35      18.621 -29.046 -18.774  1.00 82.90           H  
ATOM    540  HA3 GLY A  35      20.343 -29.098 -19.175  1.00 82.90           H  
ATOM    541  C   GLY A  35      19.353 -27.285 -19.758  1.00 82.90           C  
ATOM    542  O   GLY A  35      20.169 -26.548 -19.194  1.00 82.90           O  
ATOM    543  N   ASN A  36      18.457 -26.824 -20.633  1.00 84.75           N  
ATOM    544  H   ASN A  36      17.813 -27.505 -21.008  1.00 84.75           H  
ATOM    545  CA  ASN A  36      18.272 -25.426 -21.015  1.00 84.75           C  
ATOM    546  HA  ASN A  36      18.999 -24.814 -20.481  1.00 84.75           H  
ATOM    547  C   ASN A  36      16.899 -24.902 -20.572  1.00 84.75           C  
ATOM    548  CB  ASN A  36      18.535 -25.275 -22.525  1.00 84.75           C  
ATOM    549  HB2 ASN A  36      18.236 -24.280 -22.856  1.00 84.75           H  
ATOM    550  HB3 ASN A  36      17.944 -26.008 -23.074  1.00 84.75           H  
ATOM    551  O   ASN A  36      16.332 -23.995 -21.186  1.00 84.75           O  
ATOM    552  CG  ASN A  36      20.000 -25.435 -22.887  1.00 84.75           C  
ATOM    553  ND2 ASN A  36      20.291 -25.879 -24.088  1.00 84.75           N  
ATOM    554 HD21 ASN A  36      19.582 -26.260 -24.699  1.00 84.75           H  
ATOM    555 HD22 ASN A  36      21.264 -26.098 -24.248  1.00 84.75           H  
ATOM    556  OD1 ASN A  36      20.900 -25.114 -22.123  1.00 84.75           O  
ATOM    557  N   THR A  37      16.318 -25.482 -19.521  1.00 87.75           N  
ATOM    558  H   THR A  37      16.822 -26.197 -19.016  1.00 87.75           H  
ATOM    559  CA  THR A  37      15.088 -24.942 -18.944  1.00 87.75           C  
ATOM    560  HA  THR A  37      14.422 -24.670 -19.763  1.00 87.75           H  
ATOM    561  C   THR A  37      15.374 -23.668 -18.150  1.00 87.75           C  
ATOM    562  CB  THR A  37      14.342 -25.963 -18.079  1.00 87.75           C  
ATOM    563  HB  THR A  37      13.388 -25.519 -17.794  1.00 87.75           H  
ATOM    564  O   THR A  37      16.500 -23.405 -17.729  1.00 87.75           O  
ATOM    565  CG2 THR A  37      14.045 -27.265 -18.807  1.00 87.75           C  
ATOM    566 HG21 THR A  37      13.559 -27.062 -19.762  1.00 87.75           H  
ATOM    567 HG22 THR A  37      13.397 -27.886 -18.189  1.00 87.75           H  
ATOM    568 HG23 THR A  37      14.983 -27.795 -18.974  1.00 87.75           H  
ATOM    569  OG1 THR A  37      15.042 -26.256 -16.901  1.00 87.75           O  
ATOM    570  HG1 THR A  37      15.835 -26.746 -17.127  1.00 87.75           H  
ATOM    571  N   TRP A  38      14.331 -22.880 -17.880  1.00 83.66           N  
ATOM    572  H   TRP A  38      13.433 -23.082 -18.296  1.00 83.66           H  
ATOM    573  CA  TRP A  38      14.435 -21.753 -16.947  1.00 83.66           C  
ATOM    574  HA  TRP A  38      15.160 -21.035 -17.328  1.00 83.66           H  
ATOM    575  C   TRP A  38      14.924 -22.196 -15.562  1.00 83.66           C  
ATOM    576  CB  TRP A  38      13.075 -21.060 -16.832  1.00 83.66           C  
ATOM    577  HB2 TRP A  38      13.104 -20.391 -15.973  1.00 83.66           H  
ATOM    578  HB3 TRP A  38      12.299 -21.801 -16.638  1.00 83.66           H  
ATOM    579  O   TRP A  38      15.649 -21.452 -14.913  1.00 83.66           O  
ATOM    580  CG  TRP A  38      12.694 -20.237 -18.022  1.00 83.66           C  
ATOM    581  CD1 TRP A  38      12.039 -20.670 -19.124  1.00 83.66           C  
ATOM    582  HD1 TRP A  38      11.697 -21.681 -19.286  1.00 83.66           H  
ATOM    583  CD2 TRP A  38      12.953 -18.817 -18.240  1.00 83.66           C  
ATOM    584  CE2 TRP A  38      12.415 -18.451 -19.510  1.00 83.66           C  
ATOM    585  CE3 TRP A  38      13.587 -17.802 -17.491  1.00 83.66           C  
ATOM    586  HE3 TRP A  38      14.020 -18.043 -16.531  1.00 83.66           H  
ATOM    587  NE1 TRP A  38      11.879 -19.620 -20.008  1.00 83.66           N  
ATOM    588  HE1 TRP A  38      11.433 -19.707 -20.910  1.00 83.66           H  
ATOM    589  CH2 TRP A  38      13.124 -16.156 -19.238  1.00 83.66           C  
ATOM    590  HH2 TRP A  38      13.199 -15.143 -19.606  1.00 83.66           H  
ATOM    591  CZ2 TRP A  38      12.492 -17.144 -20.011  1.00 83.66           C  
ATOM    592  HZ2 TRP A  38      12.076 -16.901 -20.978  1.00 83.66           H  
ATOM    593  CZ3 TRP A  38      13.670 -16.486 -17.984  1.00 83.66           C  
ATOM    594  HZ3 TRP A  38      14.166 -15.726 -17.399  1.00 83.66           H  
ATOM    595  N   ALA A  39      14.578 -23.412 -15.124  1.00 84.66           N  
ATOM    596  H   ALA A  39      14.079 -24.035 -15.743  1.00 84.66           H  
ATOM    597  CA  ALA A  39      15.073 -23.961 -13.866  1.00 84.66           C  
ATOM    598  HA  ALA A  39      14.879 -23.244 -13.069  1.00 84.66           H  
ATOM    599  C   ALA A  39      16.589 -24.188 -13.911  1.00 84.66           C  
ATOM    600  CB  ALA A  39      14.313 -25.252 -13.546  1.00 84.66           C  
ATOM    601  HB1 ALA A  39      14.512 -26.008 -14.305  1.00 84.66           H  
ATOM    602  HB2 ALA A  39      14.648 -25.635 -12.582  1.00 84.66           H  
ATOM    603  HB3 ALA A  39      13.242 -25.053 -13.496  1.00 84.66           H  
ATOM    604  O   ALA A  39      17.274 -23.793 -12.977  1.00 84.66           O  
ATOM    605  N   ASP A  40      17.120 -24.729 -15.009  1.00 83.75           N  
ATOM    606  H   ASP A  40      16.508 -25.072 -15.735  1.00 83.75           H  
ATOM    607  CA  ASP A  40      18.568 -24.906 -15.183  1.00 83.75           C  
ATOM    608  HA  ASP A  40      18.963 -25.451 -14.325  1.00 83.75           H  
ATOM    609  C   ASP A  40      19.294 -23.561 -15.278  1.00 83.75           C  
ATOM    610  CB  ASP A  40      18.865 -25.729 -16.440  1.00 83.75           C  
ATOM    611  HB2 ASP A  40      19.938 -25.916 -16.490  1.00 83.75           H  
ATOM    612  HB3 ASP A  40      18.580 -25.153 -17.320  1.00 83.75           H  
ATOM    613  O   ASP A  40      20.400 -23.411 -14.769  1.00 83.75           O  
ATOM    614  CG  ASP A  40      18.129 -27.064 -16.443  1.00 83.75           C  
ATOM    615  OD1 ASP A  40      18.205 -27.781 -15.426  1.00 83.75           O  
ATOM    616  OD2 ASP A  40      17.398 -27.305 -17.436  1.00 83.75           O  
ATOM    617  N   PHE A  41      18.662 -22.558 -15.893  1.00 84.60           N  
ATOM    618  H   PHE A  41      17.780 -22.762 -16.343  1.00 84.60           H  
ATOM    619  CA  PHE A  41      19.177 -21.191 -15.927  1.00 84.60           C  
ATOM    620  HA  PHE A  41      20.187 -21.206 -16.337  1.00 84.60           H  
ATOM    621  C   PHE A  41      19.275 -20.589 -14.520  1.00 84.60           C  
ATOM    622  CB  PHE A  41      18.290 -20.343 -16.843  1.00 84.60           C  
ATOM    623  HB2 PHE A  41      18.316 -20.766 -17.847  1.00 84.60           H  
ATOM    624  HB3 PHE A  41      17.257 -20.390 -16.498  1.00 84.60           H  
ATOM    625  O   PHE A  41      20.330 -20.083 -14.140  1.00 84.60           O  
ATOM    626  CG  PHE A  41      18.704 -18.890 -16.916  1.00 84.60           C  
ATOM    627  CD1 PHE A  41      18.008 -17.913 -16.178  1.00 84.60           C  
ATOM    628  HD1 PHE A  41      17.186 -18.198 -15.537  1.00 84.60           H  
ATOM    629  CD2 PHE A  41      19.795 -18.517 -17.720  1.00 84.60           C  
ATOM    630  HD2 PHE A  41      20.344 -19.268 -18.269  1.00 84.60           H  
ATOM    631  CE1 PHE A  41      18.383 -16.562 -16.275  1.00 84.60           C  
ATOM    632  HE1 PHE A  41      17.853 -15.813 -15.705  1.00 84.60           H  
ATOM    633  CE2 PHE A  41      20.176 -17.167 -17.809  1.00 84.60           C  
ATOM    634  HE2 PHE A  41      21.021 -16.882 -18.418  1.00 84.60           H  
ATOM    635  CZ  PHE A  41      19.459 -16.188 -17.100  1.00 84.60           C  
ATOM    636  HZ  PHE A  41      19.754 -15.151 -17.163  1.00 84.60           H  
ATOM    637  N   PHE A  42      18.210 -20.694 -13.721  1.00 84.48           N  
ATOM    638  H   PHE A  42      17.364 -21.111 -14.084  1.00 84.48           H  
ATOM    639  CA  PHE A  42      18.235 -20.250 -12.330  1.00 84.48           C  
ATOM    640  HA  PHE A  42      18.586 -19.218 -12.301  1.00 84.48           H  
ATOM    641  C   PHE A  42      19.225 -21.056 -11.492  1.00 84.48           C  
ATOM    642  CB  PHE A  42      16.828 -20.317 -11.724  1.00 84.48           C  
ATOM    643  HB2 PHE A  42      16.415 -21.311 -11.894  1.00 84.48           H  
ATOM    644  HB3 PHE A  42      16.904 -20.180 -10.645  1.00 84.48           H  
ATOM    645  O   PHE A  42      19.950 -20.465 -10.702  1.00 84.48           O  
ATOM    646  CG  PHE A  42      15.871 -19.263 -12.245  1.00 84.48           C  
ATOM    647  CD1 PHE A  42      16.209 -17.899 -12.165  1.00 84.48           C  
ATOM    648  HD1 PHE A  42      17.163 -17.597 -11.758  1.00 84.48           H  
ATOM    649  CD2 PHE A  42      14.629 -19.637 -12.791  1.00 84.48           C  
ATOM    650  HD2 PHE A  42      14.357 -20.681 -12.841  1.00 84.48           H  
ATOM    651  CE1 PHE A  42      15.314 -16.918 -12.626  1.00 84.48           C  
ATOM    652  HE1 PHE A  42      15.580 -15.874 -12.557  1.00 84.48           H  
ATOM    653  CE2 PHE A  42      13.744 -18.659 -13.277  1.00 84.48           C  
ATOM    654  HE2 PHE A  42      12.796 -18.953 -13.704  1.00 84.48           H  
ATOM    655  CZ  PHE A  42      14.084 -17.299 -13.189  1.00 84.48           C  
ATOM    656  HZ  PHE A  42      13.402 -16.544 -13.551  1.00 84.48           H  
ATOM    657  N   LEU A  43      19.313 -22.373 -11.685  1.00 84.13           N  
ATOM    658  H   LEU A  43      18.677 -22.817 -12.332  1.00 84.13           H  
ATOM    659  CA  LEU A  43      20.286 -23.207 -10.985  1.00 84.13           C  
ATOM    660  HA  LEU A  43      20.175 -23.038  -9.913  1.00 84.13           H  
ATOM    661  C   LEU A  43      21.718 -22.790 -11.319  1.00 84.13           C  
ATOM    662  CB  LEU A  43      20.044 -24.695 -11.287  1.00 84.13           C  
ATOM    663  HB2 LEU A  43      19.887 -24.814 -12.359  1.00 84.13           H  
ATOM    664  HB3 LEU A  43      20.942 -25.256 -11.026  1.00 84.13           H  
ATOM    665  O   LEU A  43      22.489 -22.616 -10.392  1.00 84.13           O  
ATOM    666  CG  LEU A  43      18.859 -25.306 -10.518  1.00 84.13           C  
ATOM    667  HG  LEU A  43      17.967 -24.695 -10.656  1.00 84.13           H  
ATOM    668  CD1 LEU A  43      18.574 -26.711 -11.049  1.00 84.13           C  
ATOM    669 HD11 LEU A  43      17.726 -27.144 -10.519  1.00 84.13           H  
ATOM    670 HD12 LEU A  43      19.450 -27.346 -10.915  1.00 84.13           H  
ATOM    671 HD13 LEU A  43      18.333 -26.660 -12.110  1.00 84.13           H  
ATOM    672  CD2 LEU A  43      19.140 -25.419  -9.016  1.00 84.13           C  
ATOM    673 HD21 LEU A  43      18.308 -25.922  -8.522  1.00 84.13           H  
ATOM    674 HD22 LEU A  43      20.053 -25.990  -8.847  1.00 84.13           H  
ATOM    675 HD23 LEU A  43      19.250 -24.430  -8.571  1.00 84.13           H  
ATOM    676  N   LYS A  44      22.060 -22.532 -12.588  1.00 81.19           N  
ATOM    677  H   LYS A  44      21.375 -22.706 -13.309  1.00 81.19           H  
ATOM    678  CA  LYS A  44      23.395 -22.038 -12.979  1.00 81.19           C  
ATOM    679  HA  LYS A  44      24.152 -22.732 -12.612  1.00 81.19           H  
ATOM    680  C   LYS A  44      23.743 -20.689 -12.338  1.00 81.19           C  
ATOM    681  CB  LYS A  44      23.491 -21.937 -14.512  1.00 81.19           C  
ATOM    682  HB2 LYS A  44      24.361 -21.335 -14.776  1.00 81.19           H  
ATOM    683  HB3 LYS A  44      22.603 -21.431 -14.891  1.00 81.19           H  
ATOM    684  O   LYS A  44      24.901 -20.460 -12.012  1.00 81.19           O  
ATOM    685  CG  LYS A  44      23.641 -23.309 -15.189  1.00 81.19           C  
ATOM    686  HG2 LYS A  44      22.886 -23.993 -14.799  1.00 81.19           H  
ATOM    687  HG3 LYS A  44      24.623 -23.719 -14.951  1.00 81.19           H  
ATOM    688  CD  LYS A  44      23.485 -23.211 -16.716  1.00 81.19           C  
ATOM    689  HD2 LYS A  44      22.533 -22.728 -16.936  1.00 81.19           H  
ATOM    690  HD3 LYS A  44      24.299 -22.617 -17.131  1.00 81.19           H  
ATOM    691  CE  LYS A  44      23.493 -24.621 -17.326  1.00 81.19           C  
ATOM    692  HE2 LYS A  44      22.790 -25.231 -16.759  1.00 81.19           H  
ATOM    693  HE3 LYS A  44      24.483 -25.057 -17.192  1.00 81.19           H  
ATOM    694  NZ  LYS A  44      23.100 -24.644 -18.761  1.00 81.19           N  
ATOM    695  HZ1 LYS A  44      22.168 -24.275 -18.884  1.00 81.19           H  
ATOM    696  HZ2 LYS A  44      23.750 -24.134 -19.343  1.00 81.19           H  
ATOM    697  HZ3 LYS A  44      23.041 -25.596 -19.095  1.00 81.19           H  
ATOM    698  N   ILE A  45      22.760 -19.800 -12.169  1.00 81.27           N  
ATOM    699  H   ILE A  45      21.838 -20.048 -12.498  1.00 81.27           H  
ATOM    700  CA  ILE A  45      22.962 -18.480 -11.546  1.00 81.27           C  
ATOM    701  HA  ILE A  45      23.909 -18.068 -11.894  1.00 81.27           H  
ATOM    702  C   ILE A  45      23.085 -18.597 -10.025  1.00 81.27           C  
ATOM    703  CB  ILE A  45      21.833 -17.509 -11.965  1.00 81.27           C  
ATOM    704  HB  ILE A  45      20.873 -18.008 -11.830  1.00 81.27           H  
ATOM    705  O   ILE A  45      24.006 -18.047  -9.430  1.00 81.27           O  
ATOM    706  CG1 ILE A  45      22.013 -17.161 -13.457  1.00 81.27           C  
ATOM    707 HG12 ILE A  45      22.943 -16.607 -13.586  1.00 81.27           H  
ATOM    708 HG13 ILE A  45      22.091 -18.077 -14.042  1.00 81.27           H  
ATOM    709  CG2 ILE A  45      21.829 -16.224 -11.111  1.00 81.27           C  
ATOM    710 HG21 ILE A  45      21.030 -15.550 -11.419  1.00 81.27           H  
ATOM    711 HG22 ILE A  45      21.646 -16.458 -10.062  1.00 81.27           H  
ATOM    712 HG23 ILE A  45      22.789 -15.714 -11.196  1.00 81.27           H  
ATOM    713  CD1 ILE A  45      20.869 -16.338 -14.049  1.00 81.27           C  
ATOM    714 HD11 ILE A  45      20.804 -15.356 -13.581  1.00 81.27           H  
ATOM    715 HD12 ILE A  45      21.082 -16.189 -15.108  1.00 81.27           H  
ATOM    716 HD13 ILE A  45      19.927 -16.873 -13.929  1.00 81.27           H  
ATOM    717  N   PHE A  46      22.155 -19.302  -9.383  1.00 80.34           N  
ATOM    718  H   PHE A  46      21.425 -19.748  -9.920  1.00 80.34           H  
ATOM    719  CA  PHE A  46      22.064 -19.337  -7.926  1.00 80.34           C  
ATOM    720  HA  PHE A  46      22.414 -18.380  -7.538  1.00 80.34           H  
ATOM    721  C   PHE A  46      22.973 -20.389  -7.285  1.00 80.34           C  
ATOM    722  CB  PHE A  46      20.598 -19.492  -7.499  1.00 80.34           C  
ATOM    723  HB2 PHE A  46      20.572 -19.675  -6.425  1.00 80.34           H  
ATOM    724  HB3 PHE A  46      20.169 -20.367  -7.987  1.00 80.34           H  
ATOM    725  O   PHE A  46      23.320 -20.231  -6.116  1.00 80.34           O  
ATOM    726  CG  PHE A  46      19.744 -18.265  -7.770  1.00 80.34           C  
ATOM    727  CD1 PHE A  46      20.001 -17.068  -7.074  1.00 80.34           C  
ATOM    728  HD1 PHE A  46      20.809 -17.023  -6.359  1.00 80.34           H  
ATOM    729  CD2 PHE A  46      18.675 -18.314  -8.684  1.00 80.34           C  
ATOM    730  HD2 PHE A  46      18.446 -19.240  -9.190  1.00 80.34           H  
ATOM    731  CE1 PHE A  46      19.211 -15.929  -7.304  1.00 80.34           C  
ATOM    732  HE1 PHE A  46      19.420 -15.014  -6.768  1.00 80.34           H  
ATOM    733  CE2 PHE A  46      17.879 -17.176  -8.910  1.00 80.34           C  
ATOM    734  HE2 PHE A  46      17.035 -17.226  -9.582  1.00 80.34           H  
ATOM    735  CZ  PHE A  46      18.152 -15.980  -8.226  1.00 80.34           C  
ATOM    736  HZ  PHE A  46      17.542 -15.105  -8.393  1.00 80.34           H  
ATOM    737  N   SER A  47      23.429 -21.415  -8.015  1.00 69.44           N  
ATOM    738  H   SER A  47      23.138 -21.525  -8.976  1.00 69.44           H  
ATOM    739  CA  SER A  47      24.341 -22.426  -7.460  1.00 69.44           C  
ATOM    740  HA  SER A  47      23.881 -22.839  -6.562  1.00 69.44           H  
ATOM    741  C   SER A  47      25.689 -21.849  -7.033  1.00 69.44           C  
ATOM    742  CB  SER A  47      24.580 -23.590  -8.431  1.00 69.44           C  
ATOM    743  HB2 SER A  47      23.623 -24.034  -8.706  1.00 69.44           H  
ATOM    744  HB3 SER A  47      25.168 -24.356  -7.924  1.00 69.44           H  
ATOM    745  O   SER A  47      26.338 -22.439  -6.181  1.00 69.44           O  
ATOM    746  OG  SER A  47      25.274 -23.184  -9.598  1.00 69.44           O  
ATOM    747  HG  SER A  47      26.181 -22.967  -9.368  1.00 69.44           H  
ATOM    748  N   GLY A  48      26.113 -20.711  -7.594  1.00 74.39           N  
ATOM    749  H   GLY A  48      25.550 -20.287  -8.318  1.00 74.39           H  
ATOM    750  CA  GLY A  48      27.325 -20.014  -7.151  1.00 74.39           C  
ATOM    751  HA2 GLY A  48      27.648 -19.334  -7.938  1.00 74.39           H  
ATOM    752  HA3 GLY A  48      28.123 -20.736  -6.976  1.00 74.39           H  
ATOM    753  C   GLY A  48      27.141 -19.192  -5.870  1.00 74.39           C  
ATOM    754  O   GLY A  48      28.119 -18.905  -5.192  1.00 74.39           O  
ATOM    755  N   ALA A  49      25.904 -18.815  -5.529  1.00 75.36           N  
ATOM    756  H   ALA A  49      25.131 -19.140  -6.091  1.00 75.36           H  
ATOM    757  CA  ALA A  49      25.609 -17.908  -4.415  1.00 75.36           C  
ATOM    758  HA  ALA A  49      26.515 -17.369  -4.137  1.00 75.36           H  
ATOM    759  C   ALA A  49      25.116 -18.629  -3.149  1.00 75.36           C  
ATOM    760  CB  ALA A  49      24.584 -16.881  -4.910  1.00 75.36           C  
ATOM    761  HB1 ALA A  49      23.655 -17.381  -5.184  1.00 75.36           H  
ATOM    762  HB2 ALA A  49      24.383 -16.160  -4.117  1.00 75.36           H  
ATOM    763  HB3 ALA A  49      24.981 -16.350  -5.775  1.00 75.36           H  
ATOM    764  O   ALA A  49      25.226 -18.096  -2.047  1.00 75.36           O  
ATOM    765  N   ILE A  50      24.552 -19.831  -3.286  1.00 72.57           N  
ATOM    766  H   ILE A  50      24.488 -20.231  -4.211  1.00 72.57           H  
ATOM    767  CA  ILE A  50      23.994 -20.577  -2.156  1.00 72.57           C  
ATOM    768  HA  ILE A  50      23.656 -19.868  -1.400  1.00 72.57           H  
ATOM    769  C   ILE A  50      25.098 -21.428  -1.508  1.00 72.57           C  
ATOM    770  CB  ILE A  50      22.746 -21.379  -2.598  1.00 72.57           C  
ATOM    771  HB  ILE A  50      23.035 -22.056  -3.402  1.00 72.57           H  
ATOM    772  O   ILE A  50      25.365 -22.548  -1.937  1.00 72.57           O  
ATOM    773  CG1 ILE A  50      21.635 -20.430  -3.114  1.00 72.57           C  
ATOM    774 HG12 ILE A  50      21.293 -19.796  -2.295  1.00 72.57           H  
ATOM    775 HG13 ILE A  50      22.040 -19.775  -3.885  1.00 72.57           H  
ATOM    776  CG2 ILE A  50      22.200 -22.210  -1.423  1.00 72.57           C  
ATOM    777 HG21 ILE A  50      22.973 -22.887  -1.058  1.00 72.57           H  
ATOM    778 HG22 ILE A  50      21.881 -21.556  -0.612  1.00 72.57           H  
ATOM    779 HG23 ILE A  50      21.364 -22.830  -1.746  1.00 72.57           H  
ATOM    780  CD1 ILE A  50      20.424 -21.150  -3.723  1.00 72.57           C  
ATOM    781 HD11 ILE A  50      19.755 -20.412  -4.165  1.00 72.57           H  
ATOM    782 HD12 ILE A  50      20.756 -21.838  -4.501  1.00 72.57           H  
ATOM    783 HD13 ILE A  50      19.874 -21.695  -2.957  1.00 72.57           H  
ATOM    784  N   TYR A  51      25.706 -20.915  -0.433  1.00 72.97           N  
ATOM    785  H   TYR A  51      25.521 -19.950  -0.200  1.00 72.97           H  
ATOM    786  CA  TYR A  51      26.513 -21.707   0.501  1.00 72.97           C  
ATOM    787  HA  TYR A  51      26.905 -22.583  -0.015  1.00 72.97           H  
ATOM    788  C   TYR A  51      25.631 -22.186   1.657  1.00 72.97           C  
ATOM    789  CB  TYR A  51      27.719 -20.897   1.001  1.00 72.97           C  
ATOM    790  HB2 TYR A  51      28.319 -20.598   0.141  1.00 72.97           H  
ATOM    791  HB3 TYR A  51      27.366 -19.986   1.483  1.00 72.97           H  
ATOM    792  O   TYR A  51      25.372 -21.455   2.610  1.00 72.97           O  
ATOM    793  CG  TYR A  51      28.611 -21.664   1.967  1.00 72.97           C  
ATOM    794  CD1 TYR A  51      28.575 -21.386   3.349  1.00 72.97           C  
ATOM    795  HD1 TYR A  51      27.910 -20.622   3.724  1.00 72.97           H  
ATOM    796  CD2 TYR A  51      29.486 -22.653   1.478  1.00 72.97           C  
ATOM    797  HD2 TYR A  51      29.531 -22.858   0.418  1.00 72.97           H  
ATOM    798  CE1 TYR A  51      29.426 -22.075   4.236  1.00 72.97           C  
ATOM    799  HE1 TYR A  51      29.415 -21.837   5.289  1.00 72.97           H  
ATOM    800  CE2 TYR A  51      30.325 -23.358   2.363  1.00 72.97           C  
ATOM    801  HE2 TYR A  51      31.011 -24.106   1.995  1.00 72.97           H  
ATOM    802  OH  TYR A  51      31.123 -23.746   4.585  1.00 72.97           O  
ATOM    803  HH  TYR A  51      31.099 -23.406   5.482  1.00 72.97           H  
ATOM    804  CZ  TYR A  51      30.304 -23.065   3.742  1.00 72.97           C  
ATOM    805  N   THR A  52      25.147 -23.424   1.592  1.00 66.38           N  
ATOM    806  H   THR A  52      25.324 -23.984   0.771  1.00 66.38           H  
ATOM    807  CA  THR A  52      24.340 -24.023   2.665  1.00 66.38           C  
ATOM    808  HA  THR A  52      23.799 -23.228   3.178  1.00 66.38           H  
ATOM    809  C   THR A  52      25.197 -24.689   3.744  1.00 66.38           C  
ATOM    810  CB  THR A  52      23.277 -24.992   2.114  1.00 66.38           C  
ATOM    811  HB  THR A  52      22.783 -25.493   2.947  1.00 66.38           H  
ATOM    812  O   THR A  52      24.838 -25.758   4.207  1.00 66.38           O  
ATOM    813  CG2 THR A  52      22.187 -24.289   1.302  1.00 66.38           C  
ATOM    814 HG21 THR A  52      22.226 -24.603   0.259  1.00 66.38           H  
ATOM    815 HG22 THR A  52      21.213 -24.560   1.710  1.00 66.38           H  
ATOM    816 HG23 THR A  52      22.296 -23.206   1.363  1.00 66.38           H  
ATOM    817  OG1 THR A  52      23.887 -25.962   1.295  1.00 66.38           O  
ATOM    818  HG1 THR A  52      23.630 -26.814   1.654  1.00 66.38           H  
ATOM    819  N   GLY A  53      26.344 -24.127   4.145  1.00 67.76           N  
ATOM    820  H   GLY A  53      26.607 -23.244   3.729  1.00 67.76           H  
ATOM    821  CA  GLY A  53      27.077 -24.562   5.353  1.00 67.76           C  
ATOM    822  HA2 GLY A  53      28.052 -24.076   5.361  1.00 67.76           H  
ATOM    823  HA3 GLY A  53      26.529 -24.226   6.233  1.00 67.76           H  
ATOM    824  C   GLY A  53      27.326 -26.076   5.510  1.00 67.76           C  
ATOM    825  O   GLY A  53      27.320 -26.574   6.629  1.00 67.76           O  
ATOM    826  N   GLY A  54      27.473 -26.827   4.412  1.00 65.59           N  
ATOM    827  H   GLY A  54      27.436 -26.359   3.518  1.00 65.59           H  
ATOM    828  CA  GLY A  54      27.614 -28.292   4.430  1.00 65.59           C  
ATOM    829  HA2 GLY A  54      28.166 -28.601   3.543  1.00 65.59           H  
ATOM    830  HA3 GLY A  54      28.203 -28.579   5.301  1.00 65.59           H  
ATOM    831  C   GLY A  54      26.305 -29.106   4.471  1.00 65.59           C  
ATOM    832  O   GLY A  54      26.353 -30.328   4.337  1.00 65.59           O  
ATOM    833  N   LEU A  55      25.127 -28.481   4.582  1.00 67.19           N  
ATOM    834  H   LEU A  55      25.132 -27.476   4.676  1.00 67.19           H  
ATOM    835  CA  LEU A  55      23.831 -29.147   4.424  1.00 67.19           C  
ATOM    836  HA  LEU A  55      23.909 -30.159   4.821  1.00 67.19           H  
ATOM    837  C   LEU A  55      23.477 -29.268   2.934  1.00 67.19           C  
ATOM    838  CB  LEU A  55      22.714 -28.429   5.208  1.00 67.19           C  
ATOM    839  HB2 LEU A  55      22.766 -27.353   5.044  1.00 67.19           H  
ATOM    840  HB3 LEU A  55      21.767 -28.772   4.790  1.00 67.19           H  
ATOM    841  O   LEU A  55      23.027 -28.316   2.295  1.00 67.19           O  
ATOM    842  CG  LEU A  55      22.695 -28.739   6.718  1.00 67.19           C  
ATOM    843  HG  LEU A  55      22.980 -29.779   6.879  1.00 67.19           H  
ATOM    844  CD1 LEU A  55      23.635 -27.834   7.513  1.00 67.19           C  
ATOM    845 HD11 LEU A  55      23.375 -26.786   7.359  1.00 67.19           H  
ATOM    846 HD12 LEU A  55      23.570 -28.068   8.576  1.00 67.19           H  
ATOM    847 HD13 LEU A  55      24.666 -27.990   7.195  1.00 67.19           H  
ATOM    848  CD2 LEU A  55      21.278 -28.554   7.267  1.00 67.19           C  
ATOM    849 HD21 LEU A  55      20.593 -29.236   6.764  1.00 67.19           H  
ATOM    850 HD22 LEU A  55      21.269 -28.774   8.334  1.00 67.19           H  
ATOM    851 HD23 LEU A  55      20.952 -27.526   7.111  1.00 67.19           H  
ATOM    852  N   GLY A  56      23.666 -30.459   2.369  1.00 60.04           N  
ATOM    853  H   GLY A  56      24.114 -31.177   2.921  1.00 60.04           H  
ATOM    854  CA  GLY A  56      23.269 -30.767   0.996  1.00 60.04           C  
ATOM    855  HA2 GLY A  56      23.612 -29.974   0.331  1.00 60.04           H  
ATOM    856  HA3 GLY A  56      23.744 -31.698   0.686  1.00 60.04           H  
ATOM    857  C   GLY A  56      21.753 -30.930   0.857  1.00 60.04           C  
ATOM    858  O   GLY A  56      21.190 -31.936   1.287  1.00 60.04           O  
ATOM    859  N   ILE A  57      21.081 -29.979   0.205  1.00 64.75           N  
ATOM    860  H   ILE A  57      21.579 -29.145  -0.071  1.00 64.75           H  
ATOM    861  CA  ILE A  57      19.676 -30.130  -0.198  1.00 64.75           C  
ATOM    862  HA  ILE A  57      19.154 -30.696   0.574  1.00 64.75           H  
ATOM    863  C   ILE A  57      19.652 -30.946  -1.495  1.00 64.75           C  
ATOM    864  CB  ILE A  57      18.946 -28.771  -0.348  1.00 64.75           C  
ATOM    865  HB  ILE A  57      19.295 -28.283  -1.259  1.00 64.75           H  
ATOM    866  O   ILE A  57      19.721 -30.398  -2.593  1.00 64.75           O  
ATOM    867  CG1 ILE A  57      19.231 -27.806   0.827  1.00 64.75           C  
ATOM    868 HG12 ILE A  57      18.841 -28.230   1.752  1.00 64.75           H  
ATOM    869 HG13 ILE A  57      20.306 -27.675   0.943  1.00 64.75           H  
ATOM    870  CG2 ILE A  57      17.430 -29.038  -0.477  1.00 64.75           C  
ATOM    871 HG21 ILE A  57      17.041 -29.447   0.455  1.00 64.75           H  
ATOM    872 HG22 ILE A  57      16.904 -28.114  -0.713  1.00 64.75           H  
ATOM    873 HG23 ILE A  57      17.237 -29.742  -1.286  1.00 64.75           H  
ATOM    874  CD1 ILE A  57      18.644 -26.403   0.627  1.00 64.75           C  
ATOM    875 HD11 ILE A  57      18.982 -25.756   1.436  1.00 64.75           H  
ATOM    876 HD12 ILE A  57      17.554 -26.434   0.648  1.00 64.75           H  
ATOM    877 HD13 ILE A  57      18.983 -25.988  -0.322  1.00 64.75           H  
ATOM    878  N   SER A  58      19.597 -32.275  -1.395  1.00 57.96           N  
ATOM    879  H   SER A  58      19.630 -32.689  -0.474  1.00 57.96           H  
ATOM    880  CA  SER A  58      19.392 -33.108  -2.584  1.00 57.96           C  
ATOM    881  HA  SER A  58      19.917 -32.639  -3.417  1.00 57.96           H  
ATOM    882  C   SER A  58      17.902 -33.148  -2.944  1.00 57.96           C  
ATOM    883  CB  SER A  58      20.022 -34.499  -2.434  1.00 57.96           C  
ATOM    884  HB2 SER A  58      20.962 -34.420  -1.888  1.00 57.96           H  
ATOM    885  HB3 SER A  58      20.239 -34.891  -3.428  1.00 57.96           H  
ATOM    886  O   SER A  58      17.052 -33.340  -2.077  1.00 57.96           O  
ATOM    887  OG  SER A  58      19.161 -35.412  -1.784  1.00 57.96           O  
ATOM    888  HG  SER A  58      18.908 -35.045  -0.935  1.00 57.96           H  
ATOM    889  N   THR A  59      17.568 -33.026  -4.231  1.00 65.00           N  
ATOM    890  H   THR A  59      18.291 -32.826  -4.908  1.00 65.00           H  
ATOM    891  CA  THR A  59      16.213 -33.291  -4.758  1.00 65.00           C  
ATOM    892  HA  THR A  59      15.485 -32.887  -4.054  1.00 65.00           H  
ATOM    893  C   THR A  59      15.915 -34.791  -4.873  1.00 65.00           C  
ATOM    894  CB  THR A  59      15.993 -32.601  -6.111  1.00 65.00           C  
ATOM    895  HB  THR A  59      15.020 -32.879  -6.516  1.00 65.00           H  
ATOM    896  O   THR A  59      14.953 -35.196  -5.533  1.00 65.00           O  
ATOM    897  CG2 THR A  59      16.046 -31.079  -6.000  1.00 65.00           C  
ATOM    898 HG21 THR A  59      15.824 -30.630  -6.968  1.00 65.00           H  
ATOM    899 HG22 THR A  59      15.304 -30.739  -5.276  1.00 65.00           H  
ATOM    900 HG23 THR A  59      17.033 -30.754  -5.672  1.00 65.00           H  
ATOM    901  OG1 THR A  59      17.005 -32.998  -7.006  1.00 65.00           O  
ATOM    902  HG1 THR A  59      16.970 -32.419  -7.771  1.00 65.00           H  
ATOM    903  N   GLY A  60      16.728 -35.637  -4.228  1.00 56.93           N  
ATOM    904  H   GLY A  60      17.448 -35.247  -3.636  1.00 56.93           H  
ATOM    905  CA  GLY A  60      16.430 -37.049  -4.072  1.00 56.93           C  
ATOM    906  HA2 GLY A  60      16.408 -37.524  -5.053  1.00 56.93           H  
ATOM    907  HA3 GLY A  60      17.197 -37.522  -3.459  1.00 56.93           H  
ATOM    908  C   GLY A  60      15.079 -37.213  -3.386  1.00 56.93           C  
ATOM    909  O   GLY A  60      14.708 -36.425  -2.515  1.00 56.93           O  
ATOM    910  N   LYS A  61      14.316 -38.240  -3.777  1.00 59.83           N  
ATOM    911  H   LYS A  61      14.681 -38.851  -4.494  1.00 59.83           H  
ATOM    912  CA  LYS A  61      13.152 -38.664  -2.994  1.00 59.83           C  
ATOM    913  HA  LYS A  61      12.416 -37.861  -2.958  1.00 59.83           H  
ATOM    914  C   LYS A  61      13.646 -38.921  -1.574  1.00 59.83           C  
ATOM    915  CB  LYS A  61      12.526 -39.941  -3.577  1.00 59.83           C  
ATOM    916  HB2 LYS A  61      13.315 -40.611  -3.917  1.00 59.83           H  
ATOM    917  HB3 LYS A  61      11.978 -40.447  -2.783  1.00 59.83           H  
ATOM    918  O   LYS A  61      14.293 -39.936  -1.338  1.00 59.83           O  
ATOM    919  CG  LYS A  61      11.541 -39.661  -4.717  1.00 59.83           C  
ATOM    920  HG2 LYS A  61      10.719 -39.053  -4.340  1.00 59.83           H  
ATOM    921  HG3 LYS A  61      12.047 -39.124  -5.520  1.00 59.83           H  
ATOM    922  CD  LYS A  61      10.999 -40.993  -5.249  1.00 59.83           C  
ATOM    923  HD2 LYS A  61      10.602 -41.577  -4.418  1.00 59.83           H  
ATOM    924  HD3 LYS A  61      11.821 -41.545  -5.705  1.00 59.83           H  
ATOM    925  CE  LYS A  61       9.891 -40.763  -6.278  1.00 59.83           C  
ATOM    926  HE2 LYS A  61      10.272 -40.094  -7.050  1.00 59.83           H  
ATOM    927  HE3 LYS A  61       9.055 -40.267  -5.786  1.00 59.83           H  
ATOM    928  NZ  LYS A  61       9.460 -42.048  -6.882  1.00 59.83           N  
ATOM    929  HZ1 LYS A  61      10.242 -42.492  -7.341  1.00 59.83           H  
ATOM    930  HZ2 LYS A  61       9.121 -42.676  -6.167  1.00 59.83           H  
ATOM    931  HZ3 LYS A  61       8.730 -41.898  -7.564  1.00 59.83           H  
ATOM    932  N   GLY A  62      13.360 -37.995  -0.663  1.00 57.44           N  
ATOM    933  H   GLY A  62      13.039 -37.095  -0.988  1.00 57.44           H  
ATOM    934  CA  GLY A  62      13.604 -38.174   0.756  1.00 57.44           C  
ATOM    935  HA2 GLY A  62      13.302 -37.283   1.307  1.00 57.44           H  
ATOM    936  HA3 GLY A  62      14.661 -38.368   0.939  1.00 57.44           H  
ATOM    937  C   GLY A  62      12.768 -39.355   1.220  1.00 57.44           C  
ATOM    938  O   GLY A  62      11.584 -39.209   1.514  1.00 57.44           O  
ATOM    939  N   GLY A  63      13.360 -40.547   1.213  1.00 55.02           N  
ATOM    940  H   GLY A  63      14.294 -40.612   0.836  1.00 55.02           H  
ATOM    941  CA  GLY A  63      12.859 -41.649   2.008  1.00 55.02           C  
ATOM    942  HA2 GLY A  63      11.806 -41.838   1.797  1.00 55.02           H  
ATOM    943  HA3 GLY A  63      13.447 -42.549   1.828  1.00 55.02           H  
ATOM    944  C   GLY A  63      13.047 -41.212   3.446  1.00 55.02           C  
ATOM    945  O   GLY A  63      14.182 -41.132   3.907  1.00 55.02           O  
ATOM    946  N   GLY A  64      11.959 -40.827   4.116  1.00 54.04           N  
ATOM    947  H   GLY A  64      11.067 -40.813   3.643  1.00 54.04           H  
ATOM    948  CA  GLY A  64      12.012 -40.508   5.535  1.00 54.04           C  
ATOM    949  HA2 GLY A  64      12.590 -39.596   5.690  1.00 54.04           H  
ATOM    950  HA3 GLY A  64      11.006 -40.373   5.933  1.00 54.04           H  
ATOM    951  C   GLY A  64      12.676 -41.678   6.252  1.00 54.04           C  
ATOM    952  O   GLY A  64      12.175 -42.800   6.177  1.00 54.04           O  
ATOM    953  N   GLY A  65      13.832 -41.428   6.875  1.00 54.15           N  
ATOM    954  H   GLY A  65      14.243 -40.511   6.776  1.00 54.15           H  
ATOM    955  CA  GLY A  65      14.500 -42.402   7.735  1.00 54.15           C  
ATOM    956  HA2 GLY A  65      14.784 -43.272   7.143  1.00 54.15           H  
ATOM    957  HA3 GLY A  65      15.400 -41.961   8.163  1.00 54.15           H  
ATOM    958  C   GLY A  65      13.578 -42.857   8.869  1.00 54.15           C  
ATOM    959  O   GLY A  65      12.454 -42.371   9.006  1.00 54.15           O  
ATOM    960  N   SER A  66      14.042 -43.777   9.714  1.00 63.10           N  
ATOM    961  H   SER A  66      14.998 -44.093   9.626  1.00 63.10           H  
ATOM    962  CA  SER A  66      13.212 -44.418  10.752  1.00 63.10           C  
ATOM    963  HA  SER A  66      12.414 -44.964  10.248  1.00 63.10           H  
ATOM    964  C   SER A  66      12.521 -43.458  11.737  1.00 63.10           C  
ATOM    965  CB  SER A  66      14.039 -45.437  11.539  1.00 63.10           C  
ATOM    966  HB2 SER A  66      13.392 -45.954  12.247  1.00 63.10           H  
ATOM    967  HB3 SER A  66      14.473 -46.168  10.857  1.00 63.10           H  
ATOM    968  O   SER A  66      11.595 -43.878  12.423  1.00 63.10           O  
ATOM    969  OG  SER A  66      15.067 -44.771  12.242  1.00 63.10           O  
ATOM    970  HG  SER A  66      15.414 -45.351  12.924  1.00 63.10           H  
ATOM    971  N   LEU A  67      12.895 -42.172  11.767  1.00 59.20           N  
ATOM    972  H   LEU A  67      13.677 -41.905  11.185  1.00 59.20           H  
ATOM    973  CA  LEU A  67      12.199 -41.110  12.504  1.00 59.20           C  
ATOM    974  HA  LEU A  67      11.683 -41.578  13.342  1.00 59.20           H  
ATOM    975  C   LEU A  67      11.050 -40.419  11.737  1.00 59.20           C  
ATOM    976  CB  LEU A  67      13.230 -40.144  13.109  1.00 59.20           C  
ATOM    977  HB2 LEU A  67      13.974 -39.877  12.358  1.00 59.20           H  
ATOM    978  HB3 LEU A  67      12.727 -39.220  13.395  1.00 59.20           H  
ATOM    979  O   LEU A  67      10.558 -39.380  12.162  1.00 59.20           O  
ATOM    980  CG  LEU A  67      13.898 -40.752  14.363  1.00 59.20           C  
ATOM    981  HG  LEU A  67      13.458 -41.721  14.596  1.00 59.20           H  
ATOM    982  CD1 LEU A  67      15.395 -40.961  14.150  1.00 59.20           C  
ATOM    983 HD11 LEU A  67      15.834 -41.398  15.047  1.00 59.20           H  
ATOM    984 HD12 LEU A  67      15.556 -41.642  13.315  1.00 59.20           H  
ATOM    985 HD13 LEU A  67      15.882 -40.007  13.945  1.00 59.20           H  
ATOM    986  CD2 LEU A  67      13.689 -39.846  15.576  1.00 59.20           C  
ATOM    987 HD21 LEU A  67      12.623 -39.720  15.763  1.00 59.20           H  
ATOM    988 HD22 LEU A  67      14.142 -38.870  15.400  1.00 59.20           H  
ATOM    989 HD23 LEU A  67      14.147 -40.298  16.456  1.00 59.20           H  
ATOM    990  N   GLY A  68      10.555 -41.016  10.650  1.00 54.44           N  
ATOM    991  H   GLY A  68      11.076 -41.797  10.277  1.00 54.44           H  
ATOM    992  CA  GLY A  68       9.157 -40.869  10.238  1.00 54.44           C  
ATOM    993  HA2 GLY A  68       8.519 -41.207  11.055  1.00 54.44           H  
ATOM    994  HA3 GLY A  68       8.984 -41.521   9.381  1.00 54.44           H  
ATOM    995  C   GLY A  68       8.708 -39.459   9.848  1.00 54.44           C  
ATOM    996  O   GLY A  68       7.639 -39.021  10.269  1.00 54.44           O  
ATOM    997  N   TYR A  69       9.450 -38.755   8.991  1.00 58.81           N  
ATOM    998  H   TYR A  69      10.360 -39.100   8.720  1.00 58.81           H  
ATOM    999  CA  TYR A  69       8.875 -37.582   8.329  1.00 58.81           C  
ATOM   1000  HA  TYR A  69       8.386 -36.975   9.091  1.00 58.81           H  
ATOM   1001  C   TYR A  69       7.804 -38.023   7.326  1.00 58.81           C  
ATOM   1002  CB  TYR A  69       9.944 -36.694   7.692  1.00 58.81           C  
ATOM   1003  HB2 TYR A  69      10.553 -37.289   7.012  1.00 58.81           H  
ATOM   1004  HB3 TYR A  69       9.452 -35.919   7.105  1.00 58.81           H  
ATOM   1005  O   TYR A  69       8.076 -38.700   6.332  1.00 58.81           O  
ATOM   1006  CG  TYR A  69      10.823 -36.018   8.723  1.00 58.81           C  
ATOM   1007  CD1 TYR A  69      10.321 -34.945   9.489  1.00 58.81           C  
ATOM   1008  HD1 TYR A  69       9.315 -34.584   9.328  1.00 58.81           H  
ATOM   1009  CD2 TYR A  69      12.131 -36.488   8.943  1.00 58.81           C  
ATOM   1010  HD2 TYR A  69      12.522 -37.313   8.366  1.00 58.81           H  
ATOM   1011  CE1 TYR A  69      11.126 -34.343  10.476  1.00 58.81           C  
ATOM   1012  HE1 TYR A  69      10.743 -33.525  11.068  1.00 58.81           H  
ATOM   1013  CE2 TYR A  69      12.937 -35.887   9.925  1.00 58.81           C  
ATOM   1014  HE2 TYR A  69      13.942 -36.236  10.110  1.00 58.81           H  
ATOM   1015  OH  TYR A  69      13.233 -34.249  11.636  1.00 58.81           O  
ATOM   1016  HH  TYR A  69      12.801 -33.539  12.116  1.00 58.81           H  
ATOM   1017  CZ  TYR A  69      12.438 -34.816  10.694  1.00 58.81           C  
ATOM   1018  N   ARG A  70       6.557 -37.630   7.597  1.00 59.65           N  
ATOM   1019  H   ARG A  70       6.415 -37.136   8.466  1.00 59.65           H  
ATOM   1020  CA  ARG A  70       5.413 -37.828   6.705  1.00 59.65           C  
ATOM   1021  HA  ARG A  70       5.499 -38.828   6.280  1.00 59.65           H  
ATOM   1022  C   ARG A  70       5.473 -36.780   5.584  1.00 59.65           C  
ATOM   1023  CB  ARG A  70       4.134 -37.758   7.556  1.00 59.65           C  
ATOM   1024  HB2 ARG A  70       4.201 -38.528   8.325  1.00 59.65           H  
ATOM   1025  HB3 ARG A  70       4.096 -36.790   8.055  1.00 59.65           H  
ATOM   1026  O   ARG A  70       5.483 -35.588   5.893  1.00 59.65           O  
ATOM   1027  CG  ARG A  70       2.827 -37.958   6.776  1.00 59.65           C  
ATOM   1028  HG2 ARG A  70       2.876 -38.867   6.176  1.00 59.65           H  
ATOM   1029  HG3 ARG A  70       2.682 -37.102   6.117  1.00 59.65           H  
ATOM   1030  CD  ARG A  70       1.652 -38.059   7.767  1.00 59.65           C  
ATOM   1031  HD2 ARG A  70       1.531 -39.093   8.092  1.00 59.65           H  
ATOM   1032  HD3 ARG A  70       1.889 -37.469   8.652  1.00 59.65           H  
ATOM   1033  NE  ARG A  70       0.396 -37.523   7.207  1.00 59.65           N  
ATOM   1034  HE  ARG A  70       0.206 -36.555   7.427  1.00 59.65           H  
ATOM   1035  NH1 ARG A  70      -0.372 -39.380   6.076  1.00 59.65           N  
ATOM   1036 HH11 ARG A  70      -0.997 -39.763   5.381  1.00 59.65           H  
ATOM   1037 HH12 ARG A  70       0.362 -39.942   6.483  1.00 59.65           H  
ATOM   1038  NH2 ARG A  70      -1.437 -37.437   5.884  1.00 59.65           N  
ATOM   1039 HH21 ARG A  70      -1.787 -37.758   4.992  1.00 59.65           H  
ATOM   1040 HH22 ARG A  70      -1.558 -36.465   6.128  1.00 59.65           H  
ATOM   1041  CZ  ARG A  70      -0.463 -38.122   6.404  1.00 59.65           C  
ATOM   1042  N   PRO A  71       5.484 -37.171   4.295  1.00 58.04           N  
ATOM   1043  CA  PRO A  71       5.515 -36.206   3.204  1.00 58.04           C  
ATOM   1044  HA  PRO A  71       6.392 -35.567   3.310  1.00 58.04           H  
ATOM   1045  C   PRO A  71       4.255 -35.335   3.234  1.00 58.04           C  
ATOM   1046  CB  PRO A  71       5.646 -37.024   1.916  1.00 58.04           C  
ATOM   1047  HB2 PRO A  71       5.111 -36.571   1.081  1.00 58.04           H  
ATOM   1048  HB3 PRO A  71       6.702 -37.141   1.670  1.00 58.04           H  
ATOM   1049  O   PRO A  71       3.130 -35.838   3.342  1.00 58.04           O  
ATOM   1050  CG  PRO A  71       5.062 -38.384   2.296  1.00 58.04           C  
ATOM   1051  HG2 PRO A  71       5.484 -39.189   1.695  1.00 58.04           H  
ATOM   1052  HG3 PRO A  71       3.977 -38.357   2.192  1.00 58.04           H  
ATOM   1053  CD  PRO A  71       5.431 -38.527   3.772  1.00 58.04           C  
ATOM   1054  HD2 PRO A  71       4.680 -39.129   4.284  1.00 58.04           H  
ATOM   1055  HD3 PRO A  71       6.415 -38.987   3.867  1.00 58.04           H  
ATOM   1056  N   ILE A  72       4.454 -34.022   3.123  1.00 57.92           N  
ATOM   1057  H   ILE A  72       5.406 -33.686   3.079  1.00 57.92           H  
ATOM   1058  CA  ILE A  72       3.380 -33.036   2.994  1.00 57.92           C  
ATOM   1059  HA  ILE A  72       2.739 -33.103   3.873  1.00 57.92           H  
ATOM   1060  C   ILE A  72       2.553 -33.408   1.752  1.00 57.92           C  
ATOM   1061  CB  ILE A  72       3.976 -31.606   2.940  1.00 57.92           C  
ATOM   1062  HB  ILE A  72       4.696 -31.559   2.123  1.00 57.92           H  
ATOM   1063  O   ILE A  72       3.063 -33.424   0.636  1.00 57.92           O  
ATOM   1064  CG1 ILE A  72       4.712 -31.287   4.267  1.00 57.92           C  
ATOM   1065 HG12 ILE A  72       4.015 -31.388   5.099  1.00 57.92           H  
ATOM   1066 HG13 ILE A  72       5.513 -32.012   4.415  1.00 57.92           H  
ATOM   1067  CG2 ILE A  72       2.875 -30.565   2.663  1.00 57.92           C  
ATOM   1068 HG21 ILE A  72       3.313 -29.573   2.556  1.00 57.92           H  
ATOM   1069 HG22 ILE A  72       2.362 -30.786   1.727  1.00 57.92           H  
ATOM   1070 HG23 ILE A  72       2.155 -30.549   3.481  1.00 57.92           H  
ATOM   1071  CD1 ILE A  72       5.349 -29.893   4.338  1.00 57.92           C  
ATOM   1072 HD11 ILE A  72       4.581 -29.121   4.387  1.00 57.92           H  
ATOM   1073 HD12 ILE A  72       5.961 -29.823   5.238  1.00 57.92           H  
ATOM   1074 HD13 ILE A  72       5.983 -29.728   3.467  1.00 57.92           H  
ATOM   1075  N   GLY A  73       1.284 -33.775   1.960  1.00 60.41           N  
ATOM   1076  H   GLY A  73       0.948 -33.757   2.912  1.00 60.41           H  
ATOM   1077  CA  GLY A  73       0.356 -34.198   0.901  1.00 60.41           C  
ATOM   1078  HA2 GLY A  73      -0.611 -33.728   1.084  1.00 60.41           H  
ATOM   1079  HA3 GLY A  73       0.717 -33.839  -0.063  1.00 60.41           H  
ATOM   1080  C   GLY A  73       0.119 -35.710   0.770  1.00 60.41           C  
ATOM   1081  O   GLY A  73      -0.683 -36.122  -0.068  1.00 60.41           O  
ATOM   1082  N   GLY A  74       0.754 -36.552   1.597  1.00 52.46           N  
ATOM   1083  H   GLY A  74       1.447 -36.177   2.229  1.00 52.46           H  
ATOM   1084  CA  GLY A  74       0.488 -37.995   1.623  1.00 52.46           C  
ATOM   1085  HA2 GLY A  74       0.649 -38.406   0.626  1.00 52.46           H  
ATOM   1086  HA3 GLY A  74       1.188 -38.477   2.306  1.00 52.46           H  
ATOM   1087  C   GLY A  74      -0.939 -38.316   2.085  1.00 52.46           C  
ATOM   1088  O   GLY A  74      -1.333 -37.968   3.199  1.00 52.46           O  
ATOM   1089  N   GLN A  75      -1.713 -38.985   1.230  1.00 47.80           N  
ATOM   1090  H   GLN A  75      -1.313 -39.231   0.336  1.00 47.80           H  
ATOM   1091  CA  GLN A  75      -3.109 -39.366   1.470  1.00 47.80           C  
ATOM   1092  HA  GLN A  75      -3.699 -38.452   1.541  1.00 47.80           H  
ATOM   1093  C   GLN A  75      -3.269 -40.126   2.801  1.00 47.80           C  
ATOM   1094  CB  GLN A  75      -3.629 -40.177   0.269  1.00 47.80           C  
ATOM   1095  HB2 GLN A  75      -4.639 -40.526   0.485  1.00 47.80           H  
ATOM   1096  HB3 GLN A  75      -2.990 -41.047   0.119  1.00 47.80           H  
ATOM   1097  O   GLN A  75      -2.426 -40.932   3.196  1.00 47.80           O  
ATOM   1098  CG  GLN A  75      -3.661 -39.329  -1.020  1.00 47.80           C  
ATOM   1099  HG2 GLN A  75      -2.681 -38.884  -1.195  1.00 47.80           H  
ATOM   1100  HG3 GLN A  75      -4.379 -38.519  -0.897  1.00 47.80           H  
ATOM   1101  CD  GLN A  75      -4.031 -40.118  -2.275  1.00 47.80           C  
ATOM   1102  NE2 GLN A  75      -3.969 -39.505  -3.436  1.00 47.80           N  
ATOM   1103 HE21 GLN A  75      -3.671 -38.542  -3.499  1.00 47.80           H  
ATOM   1104 HE22 GLN A  75      -4.238 -40.064  -4.233  1.00 47.80           H  
ATOM   1105  OE1 GLN A  75      -4.369 -41.287  -2.255  1.00 47.80           O  
ATOM   1106  N   THR A  76      -4.325 -39.794   3.538  1.00 52.12           N  
ATOM   1107  H   THR A  76      -5.016 -39.169   3.149  1.00 52.12           H  
ATOM   1108  CA  THR A  76      -4.698 -40.393   4.824  1.00 52.12           C  
ATOM   1109  HA  THR A  76      -3.855 -40.310   5.510  1.00 52.12           H  
ATOM   1110  C   THR A  76      -5.074 -41.871   4.651  1.00 52.12           C  
ATOM   1111  CB  THR A  76      -5.892 -39.627   5.430  1.00 52.12           C  
ATOM   1112  HB  THR A  76      -6.467 -40.291   6.075  1.00 52.12           H  
ATOM   1113  O   THR A  76      -5.874 -42.187   3.769  1.00 52.12           O  
ATOM   1114  CG2 THR A  76      -5.422 -38.427   6.251  1.00 52.12           C  
ATOM   1115 HG21 THR A  76      -4.795 -38.769   7.075  1.00 52.12           H  
ATOM   1116 HG22 THR A  76      -6.284 -37.905   6.667  1.00 52.12           H  
ATOM   1117 HG23 THR A  76      -4.854 -37.742   5.623  1.00 52.12           H  
ATOM   1118  OG1 THR A  76      -6.725 -39.094   4.418  1.00 52.12           O  
ATOM   1119  HG1 THR A  76      -7.573 -38.887   4.819  1.00 52.12           H  
ATOM   1120  N   PRO A  77      -4.554 -42.794   5.483  1.00 51.27           N  
ATOM   1121  CA  PRO A  77      -5.057 -44.161   5.527  1.00 51.27           C  
ATOM   1122  HA  PRO A  77      -4.958 -44.597   4.533  1.00 51.27           H  
ATOM   1123  C   PRO A  77      -6.527 -44.186   5.958  1.00 51.27           C  
ATOM   1124  CB  PRO A  77      -4.163 -44.932   6.502  1.00 51.27           C  
ATOM   1125  HB2 PRO A  77      -4.642 -44.998   7.479  1.00 51.27           H  
ATOM   1126  HB3 PRO A  77      -3.926 -45.929   6.129  1.00 51.27           H  
ATOM   1127  O   PRO A  77      -6.984 -43.354   6.746  1.00 51.27           O  
ATOM   1128  CG  PRO A  77      -2.913 -44.063   6.618  1.00 51.27           C  
ATOM   1129  HG2 PRO A  77      -2.219 -44.313   5.815  1.00 51.27           H  
ATOM   1130  HG3 PRO A  77      -2.430 -44.173   7.589  1.00 51.27           H  
ATOM   1131  CD  PRO A  77      -3.443 -42.647   6.406  1.00 51.27           C  
ATOM   1132  HD2 PRO A  77      -2.653 -42.019   5.993  1.00 51.27           H  
ATOM   1133  HD3 PRO A  77      -3.805 -42.241   7.350  1.00 51.27           H  
ATOM   1134  N   ALA A  78      -7.266 -45.148   5.415  1.00 44.42           N  
ATOM   1135  H   ALA A  78      -6.803 -45.814   4.813  1.00 44.42           H  
ATOM   1136  CA  ALA A  78      -8.698 -45.305   5.595  1.00 44.42           C  
ATOM   1137  HA  ALA A  78      -9.185 -44.424   5.178  1.00 44.42           H  
ATOM   1138  C   ALA A  78      -9.110 -45.439   7.075  1.00 44.42           C  
ATOM   1139  CB  ALA A  78      -9.136 -46.520   4.768  1.00 44.42           C  
ATOM   1140  HB1 ALA A  78     -10.215 -46.649   4.850  1.00 44.42           H  
ATOM   1141  HB2 ALA A  78      -8.875 -46.376   3.720  1.00 44.42           H  
ATOM   1142  HB3 ALA A  78      -8.648 -47.420   5.143  1.00 44.42           H  
ATOM   1143  O   ALA A  78      -8.721 -46.372   7.768  1.00 44.42           O  
ATOM   1144  N   ARG A  79      -9.935 -44.480   7.509  1.00 39.28           N  
ATOM   1145  H   ARG A  79      -9.947 -43.666   6.911  1.00 39.28           H  
ATOM   1146  CA  ARG A  79     -11.015 -44.534   8.510  1.00 39.28           C  
ATOM   1147  HA  ARG A  79     -10.838 -43.727   9.222  1.00 39.28           H  
ATOM   1148  C   ARG A  79     -11.101 -45.826   9.349  1.00 39.28           C  
ATOM   1149  CB  ARG A  79     -12.318 -44.230   7.736  1.00 39.28           C  
ATOM   1150  HB2 ARG A  79     -12.094 -43.465   6.993  1.00 39.28           H  
ATOM   1151  HB3 ARG A  79     -12.647 -45.117   7.195  1.00 39.28           H  
ATOM   1152  O   ARG A  79     -11.979 -46.653   9.129  1.00 39.28           O  
ATOM   1153  CG  ARG A  79     -13.465 -43.691   8.601  1.00 39.28           C  
ATOM   1154  HG2 ARG A  79     -13.829 -44.469   9.272  1.00 39.28           H  
ATOM   1155  HG3 ARG A  79     -13.098 -42.851   9.190  1.00 39.28           H  
ATOM   1156  CD  ARG A  79     -14.603 -43.209   7.686  1.00 39.28           C  
ATOM   1157  HD2 ARG A  79     -15.078 -44.080   7.233  1.00 39.28           H  
ATOM   1158  HD3 ARG A  79     -14.177 -42.592   6.894  1.00 39.28           H  
ATOM   1159  NE  ARG A  79     -15.608 -42.412   8.415  1.00 39.28           N  
ATOM   1160  HE  ARG A  79     -15.506 -42.362   9.419  1.00 39.28           H  
ATOM   1161  NH1 ARG A  79     -16.869 -41.789   6.596  1.00 39.28           N  
ATOM   1162 HH11 ARG A  79     -16.278 -42.356   6.005  1.00 39.28           H  
ATOM   1163 HH12 ARG A  79     -17.661 -41.295   6.209  1.00 39.28           H  
ATOM   1164  NH2 ARG A  79     -17.431 -41.058   8.627  1.00 39.28           N  
ATOM   1165 HH21 ARG A  79     -17.288 -41.012   9.626  1.00 39.28           H  
ATOM   1166 HH22 ARG A  79     -18.213 -40.567   8.217  1.00 39.28           H  
ATOM   1167  CZ  ARG A  79     -16.627 -41.759   7.878  1.00 39.28           C  
ATOM   1168  N   GLY A  80     -10.247 -45.937  10.365  1.00 42.99           N  
ATOM   1169  H   GLY A  80      -9.488 -45.273  10.423  1.00 42.99           H  
ATOM   1170  CA  GLY A  80     -10.487 -46.791  11.528  1.00 42.99           C  
ATOM   1171  HA2 GLY A  80     -10.968 -47.721  11.223  1.00 42.99           H  
ATOM   1172  HA3 GLY A  80      -9.540 -47.036  12.008  1.00 42.99           H  
ATOM   1173  C   GLY A  80     -11.365 -46.051  12.536  1.00 42.99           C  
ATOM   1174  O   GLY A  80     -11.031 -44.957  12.985  1.00 42.99           O  
ATOM   1175  N   THR A  81     -12.526 -46.613  12.837  1.00 43.76           N  
ATOM   1176  H   THR A  81     -12.739 -47.507  12.418  1.00 43.76           H  
ATOM   1177  CA  THR A  81     -13.502 -46.139  13.821  1.00 43.76           C  
ATOM   1178  HA  THR A  81     -13.732 -45.090  13.634  1.00 43.76           H  
ATOM   1179  C   THR A  81     -12.996 -46.284  15.260  1.00 43.76           C  
ATOM   1180  CB  THR A  81     -14.788 -46.979  13.684  1.00 43.76           C  
ATOM   1181  HB  THR A  81     -15.347 -46.954  14.620  1.00 43.76           H  
ATOM   1182  O   THR A  81     -12.718 -47.397  15.685  1.00 43.76           O  
ATOM   1183  CG2 THR A  81     -15.698 -46.464  12.571  1.00 43.76           C  
ATOM   1184 HG21 THR A  81     -15.986 -45.433  12.777  1.00 43.76           H  
ATOM   1185 HG22 THR A  81     -16.594 -47.082  12.527  1.00 43.76           H  
ATOM   1186 HG23 THR A  81     -15.180 -46.519  11.613  1.00 43.76           H  
ATOM   1187  OG1 THR A  81     -14.464 -48.314  13.358  1.00 43.76           O  
ATOM   1188  HG1 THR A  81     -14.005 -48.682  14.117  1.00 43.76           H  
ATOM   1189  N   GLY A  82     -13.019 -45.184  16.022  1.00 40.70           N  
ATOM   1190  H   GLY A  82     -13.102 -44.295  15.549  1.00 40.70           H  
ATOM   1191  CA  GLY A  82     -13.268 -45.196  17.470  1.00 40.70           C  
ATOM   1192  HA2 GLY A  82     -13.828 -44.299  17.734  1.00 40.70           H  
ATOM   1193  HA3 GLY A  82     -13.906 -46.048  17.703  1.00 40.70           H  
ATOM   1194  C   GLY A  82     -12.055 -45.295  18.403  1.00 40.70           C  
ATOM   1195  O   GLY A  82     -11.544 -46.375  18.641  1.00 40.70           O  
ATOM   1196  N   SER A  83     -11.669 -44.172  19.015  1.00 57.03           N  
ATOM   1197  H   SER A  83     -11.684 -43.345  18.436  1.00 57.03           H  
ATOM   1198  CA  SER A  83     -11.886 -43.871  20.446  1.00 57.03           C  
ATOM   1199  HA  SER A  83     -12.958 -43.752  20.607  1.00 57.03           H  
ATOM   1200  C   SER A  83     -11.198 -42.543  20.787  1.00 57.03           C  
ATOM   1201  CB  SER A  83     -11.400 -44.961  21.415  1.00 57.03           C  
ATOM   1202  HB2 SER A  83     -11.630 -44.653  22.435  1.00 57.03           H  
ATOM   1203  HB3 SER A  83     -11.931 -45.893  21.217  1.00 57.03           H  
ATOM   1204  O   SER A  83     -10.087 -42.280  20.333  1.00 57.03           O  
ATOM   1205  OG  SER A  83     -10.015 -45.193  21.318  1.00 57.03           O  
ATOM   1206  HG  SER A  83      -9.569 -44.401  21.010  1.00 57.03           H  
ATOM   1207  N   ILE A  84     -11.874 -41.690  21.555  1.00 50.38           N  
ATOM   1208  H   ILE A  84     -12.752 -41.994  21.950  1.00 50.38           H  
ATOM   1209  CA  ILE A  84     -11.400 -40.358  21.951  1.00 50.38           C  
ATOM   1210  HA  ILE A  84     -10.898 -39.882  21.108  1.00 50.38           H  
ATOM   1211  C   ILE A  84     -10.373 -40.536  23.077  1.00 50.38           C  
ATOM   1212  CB  ILE A  84     -12.619 -39.486  22.351  1.00 50.38           C  
ATOM   1213  HB  ILE A  84     -13.182 -40.028  23.111  1.00 50.38           H  
ATOM   1214  O   ILE A  84     -10.734 -40.611  24.248  1.00 50.38           O  
ATOM   1215  CG1 ILE A  84     -13.543 -39.246  21.129  1.00 50.38           C  
ATOM   1216 HG12 ILE A  84     -13.162 -38.413  20.538  1.00 50.38           H  
ATOM   1217 HG13 ILE A  84     -13.556 -40.122  20.480  1.00 50.38           H  
ATOM   1218  CG2 ILE A  84     -12.206 -38.126  22.947  1.00 50.38           C  
ATOM   1219 HG21 ILE A  84     -11.576 -37.582  22.244  1.00 50.38           H  
ATOM   1220 HG22 ILE A  84     -13.089 -37.527  23.171  1.00 50.38           H  
ATOM   1221 HG23 ILE A  84     -11.659 -38.265  23.880  1.00 50.38           H  
ATOM   1222  CD1 ILE A  84     -14.999 -38.969  21.521  1.00 50.38           C  
ATOM   1223 HD11 ILE A  84     -15.399 -39.815  22.080  1.00 50.38           H  
ATOM   1224 HD12 ILE A  84     -15.595 -38.827  20.620  1.00 50.38           H  
ATOM   1225 HD13 ILE A  84     -15.066 -38.069  22.132  1.00 50.38           H  
ATOM   1226  N   SER A  85      -9.093 -40.643  22.726  1.00 53.80           N  
ATOM   1227  H   SER A  85      -8.856 -40.727  21.747  1.00 53.80           H  
ATOM   1228  CA  SER A  85      -8.007 -40.575  23.707  1.00 53.80           C  
ATOM   1229  HA  SER A  85      -8.292 -41.133  24.598  1.00 53.80           H  
ATOM   1230  C   SER A  85      -7.793 -39.117  24.096  1.00 53.80           C  
ATOM   1231  CB  SER A  85      -6.717 -41.205  23.178  1.00 53.80           C  
ATOM   1232  HB2 SER A  85      -6.481 -40.807  22.191  1.00 53.80           H  
ATOM   1233  HB3 SER A  85      -5.900 -40.974  23.862  1.00 53.80           H  
ATOM   1234  O   SER A  85      -7.305 -38.312  23.303  1.00 53.80           O  
ATOM   1235  OG  SER A  85      -6.885 -42.607  23.117  1.00 53.80           O  
ATOM   1236  HG  SER A  85      -6.045 -43.014  22.893  1.00 53.80           H  
ATOM   1237  N   ARG A  86      -8.210 -38.765  25.314  1.00 48.44           N  
ATOM   1238  H   ARG A  86      -8.624 -39.484  25.890  1.00 48.44           H  
ATOM   1239  CA  ARG A  86      -7.970 -37.447  25.904  1.00 48.44           C  
ATOM   1240  HA  ARG A  86      -8.274 -36.702  25.170  1.00 48.44           H  
ATOM   1241  C   ARG A  86      -6.466 -37.309  26.198  1.00 48.44           C  
ATOM   1242  CB  ARG A  86      -8.838 -37.299  27.163  1.00 48.44           C  
ATOM   1243  HB2 ARG A  86      -9.853 -37.609  26.918  1.00 48.44           H  
ATOM   1244  HB3 ARG A  86      -8.460 -37.959  27.945  1.00 48.44           H  
ATOM   1245  O   ARG A  86      -5.920 -38.196  26.851  1.00 48.44           O  
ATOM   1246  CG  ARG A  86      -8.888 -35.859  27.692  1.00 48.44           C  
ATOM   1247  HG2 ARG A  86      -7.893 -35.543  28.006  1.00 48.44           H  
ATOM   1248  HG3 ARG A  86      -9.239 -35.201  26.897  1.00 48.44           H  
ATOM   1249  CD  ARG A  86      -9.854 -35.777  28.881  1.00 48.44           C  
ATOM   1250  HD2 ARG A  86     -10.804 -36.230  28.596  1.00 48.44           H  
ATOM   1251  HD3 ARG A  86      -9.429 -36.343  29.710  1.00 48.44           H  
ATOM   1252  NE  ARG A  86     -10.097 -34.383  29.298  1.00 48.44           N  
ATOM   1253  HE  ARG A  86      -9.666 -33.658  28.743  1.00 48.44           H  
ATOM   1254  NH1 ARG A  86     -11.352 -34.844  31.169  1.00 48.44           N  
ATOM   1255 HH11 ARG A  86     -11.878 -34.522  31.969  1.00 48.44           H  
ATOM   1256 HH12 ARG A  86     -11.191 -35.831  31.026  1.00 48.44           H  
ATOM   1257  NH2 ARG A  86     -10.975 -32.724  30.591  1.00 48.44           N  
ATOM   1258 HH21 ARG A  86     -11.494 -32.427  31.405  1.00 48.44           H  
ATOM   1259 HH22 ARG A  86     -10.539 -32.026  30.006  1.00 48.44           H  
ATOM   1260  CZ  ARG A  86     -10.805 -33.992  30.346  1.00 48.44           C  
ATOM   1261  N   PRO A  87      -5.792 -36.248  25.724  1.00 55.70           N  
ATOM   1262  CA  PRO A  87      -4.363 -36.066  25.945  1.00 55.70           C  
ATOM   1263  HA  PRO A  87      -3.822 -36.957  25.625  1.00 55.70           H  
ATOM   1264  C   PRO A  87      -4.080 -35.816  27.430  1.00 55.70           C  
ATOM   1265  CB  PRO A  87      -3.956 -34.888  25.051  1.00 55.70           C  
ATOM   1266  HB2 PRO A  87      -3.164 -34.286  25.496  1.00 55.70           H  
ATOM   1267  HB3 PRO A  87      -3.640 -35.266  24.079  1.00 55.70           H  
ATOM   1268  O   PRO A  87      -4.648 -34.904  28.033  1.00 55.70           O  
ATOM   1269  CG  PRO A  87      -5.249 -34.090  24.886  1.00 55.70           C  
ATOM   1270  HG2 PRO A  87      -5.372 -33.416  25.734  1.00 55.70           H  
ATOM   1271  HG3 PRO A  87      -5.265 -33.532  23.950  1.00 55.70           H  
ATOM   1272  CD  PRO A  87      -6.334 -35.161  24.926  1.00 55.70           C  
ATOM   1273  HD2 PRO A  87      -6.533 -35.521  23.916  1.00 55.70           H  
ATOM   1274  HD3 PRO A  87      -7.241 -34.749  25.369  1.00 55.70           H  
ATOM   1275  N   THR A  88      -3.206 -36.630  28.019  1.00 60.99           N  
ATOM   1276  H   THR A  88      -2.841 -37.418  27.503  1.00 60.99           H  
ATOM   1277  CA  THR A  88      -2.619 -36.359  29.335  1.00 60.99           C  
ATOM   1278  HA  THR A  88      -3.406 -36.035  30.016  1.00 60.99           H  
ATOM   1279  C   THR A  88      -1.606 -35.232  29.166  1.00 60.99           C  
ATOM   1280  CB  THR A  88      -1.966 -37.618  29.926  1.00 60.99           C  
ATOM   1281  HB  THR A  88      -1.129 -37.934  29.302  1.00 60.99           H  
ATOM   1282  O   THR A  88      -0.654 -35.367  28.400  1.00 60.99           O  
ATOM   1283  CG2 THR A  88      -1.487 -37.423  31.362  1.00 60.99           C  
ATOM   1284 HG21 THR A  88      -0.724 -36.645  31.396  1.00 60.99           H  
ATOM   1285 HG22 THR A  88      -1.043 -38.348  31.733  1.00 60.99           H  
ATOM   1286 HG23 THR A  88      -2.320 -37.134  32.003  1.00 60.99           H  
ATOM   1287  OG1 THR A  88      -2.920 -38.653  29.980  1.00 60.99           O  
ATOM   1288  HG1 THR A  88      -2.670 -39.224  30.711  1.00 60.99           H  
ATOM   1289  N   VAL A  89      -1.847 -34.105  29.836  1.00 66.43           N  
ATOM   1290  H   VAL A  89      -2.657 -34.065  30.437  1.00 66.43           H  
ATOM   1291  CA  VAL A  89      -0.961 -32.934  29.817  1.00 66.43           C  
ATOM   1292  HA  VAL A  89      -0.764 -32.677  28.776  1.00 66.43           H  
ATOM   1293  C   VAL A  89       0.346 -33.304  30.533  1.00 66.43           C  
ATOM   1294  CB  VAL A  89      -1.645 -31.720  30.479  1.00 66.43           C  
ATOM   1295  HB  VAL A  89      -1.936 -31.982  31.496  1.00 66.43           H  
ATOM   1296  O   VAL A  89       0.282 -33.734  31.687  1.00 66.43           O  
ATOM   1297  CG1 VAL A  89      -0.732 -30.490  30.536  1.00 66.43           C  
ATOM   1298 HG11 VAL A  89      -0.399 -30.213  29.536  1.00 66.43           H  
ATOM   1299 HG12 VAL A  89       0.142 -30.693  31.155  1.00 66.43           H  
ATOM   1300 HG13 VAL A  89      -1.264 -29.649  30.980  1.00 66.43           H  
ATOM   1301  CG2 VAL A  89      -2.910 -31.327  29.699  1.00 66.43           C  
ATOM   1302 HG21 VAL A  89      -2.649 -31.069  28.673  1.00 66.43           H  
ATOM   1303 HG22 VAL A  89      -3.628 -32.147  29.694  1.00 66.43           H  
ATOM   1304 HG23 VAL A  89      -3.377 -30.463  30.173  1.00 66.43           H  
ATOM   1305  N   PRO A  90       1.513 -33.193  29.874  1.00 64.30           N  
ATOM   1306  CA  PRO A  90       2.800 -33.452  30.506  1.00 64.30           C  
ATOM   1307  HA  PRO A  90       2.796 -34.436  30.975  1.00 64.30           H  
ATOM   1308  C   PRO A  90       3.062 -32.385  31.572  1.00 64.30           C  
ATOM   1309  CB  PRO A  90       3.828 -33.438  29.370  1.00 64.30           C  
ATOM   1310  HB2 PRO A  90       3.938 -34.446  28.971  1.00 64.30           H  
ATOM   1311  HB3 PRO A  90       4.795 -33.053  29.694  1.00 64.30           H  
ATOM   1312  O   PRO A  90       3.014 -31.191  31.291  1.00 64.30           O  
ATOM   1313  CG  PRO A  90       3.190 -32.543  28.309  1.00 64.30           C  
ATOM   1314  HG2 PRO A  90       3.429 -31.501  28.524  1.00 64.30           H  
ATOM   1315  HG3 PRO A  90       3.517 -32.807  27.304  1.00 64.30           H  
ATOM   1316  CD  PRO A  90       1.693 -32.768  28.496  1.00 64.30           C  
ATOM   1317  HD2 PRO A  90       1.160 -31.839  28.291  1.00 64.30           H  
ATOM   1318  HD3 PRO A  90       1.353 -33.558  27.826  1.00 64.30           H  
ATOM   1319  N   VAL A  91       3.301 -32.821  32.808  1.00 63.38           N  
ATOM   1320  H   VAL A  91       3.325 -33.817  32.975  1.00 63.38           H  
ATOM   1321  CA  VAL A  91       3.718 -31.940  33.902  1.00 63.38           C  
ATOM   1322  HA  VAL A  91       3.347 -30.932  33.715  1.00 63.38           H  
ATOM   1323  C   VAL A  91       5.241 -31.910  33.879  1.00 63.38           C  
ATOM   1324  CB  VAL A  91       3.162 -32.400  35.267  1.00 63.38           C  
ATOM   1325  HB  VAL A  91       3.687 -33.298  35.596  1.00 63.38           H  
ATOM   1326  O   VAL A  91       5.884 -32.911  34.194  1.00 63.38           O  
ATOM   1327  CG1 VAL A  91       3.349 -31.301  36.320  1.00 63.38           C  
ATOM   1328 HG11 VAL A  91       2.809 -30.400  36.026  1.00 63.38           H  
ATOM   1329 HG12 VAL A  91       4.407 -31.060  36.418  1.00 63.38           H  
ATOM   1330 HG13 VAL A  91       2.983 -31.643  37.288  1.00 63.38           H  
ATOM   1331  CG2 VAL A  91       1.663 -32.734  35.205  1.00 63.38           C  
ATOM   1332 HG21 VAL A  91       1.298 -32.981  36.202  1.00 63.38           H  
ATOM   1333 HG22 VAL A  91       1.491 -33.592  34.555  1.00 63.38           H  
ATOM   1334 HG23 VAL A  91       1.110 -31.878  34.819  1.00 63.38           H  
ATOM   1335  N   GLU A  92       5.817 -30.792  33.445  1.00 62.31           N  
ATOM   1336  H   GLU A  92       5.241 -30.022  33.135  1.00 62.31           H  
ATOM   1337  CA  GLU A  92       7.259 -30.560  33.531  1.00 62.31           C  
ATOM   1338  HA  GLU A  92       7.768 -31.420  33.098  1.00 62.31           H  
ATOM   1339  C   GLU A  92       7.663 -30.414  35.008  1.00 62.31           C  
ATOM   1340  CB  GLU A  92       7.653 -29.318  32.715  1.00 62.31           C  
ATOM   1341  HB2 GLU A  92       8.611 -28.938  33.070  1.00 62.31           H  
ATOM   1342  HB3 GLU A  92       6.895 -28.548  32.858  1.00 62.31           H  
ATOM   1343  O   GLU A  92       7.038 -29.641  35.743  1.00 62.31           O  
ATOM   1344  CG  GLU A  92       7.795 -29.683  31.228  1.00 62.31           C  
ATOM   1345  HG2 GLU A  92       6.934 -30.282  30.932  1.00 62.31           H  
ATOM   1346  HG3 GLU A  92       8.681 -30.307  31.112  1.00 62.31           H  
ATOM   1347  CD  GLU A  92       7.882 -28.479  30.276  1.00 62.31           C  
ATOM   1348  OE1 GLU A  92       8.235 -28.724  29.100  1.00 62.31           O  
ATOM   1349  OE2 GLU A  92       7.541 -27.352  30.698  1.00 62.31           O  
ATOM   1350  N   PRO A  93       8.673 -31.160  35.487  1.00 65.52           N  
ATOM   1351  CA  PRO A  93       9.168 -30.989  36.841  1.00 65.52           C  
ATOM   1352  HA  PRO A  93       8.339 -31.041  37.548  1.00 65.52           H  
ATOM   1353  C   PRO A  93       9.846 -29.621  36.958  1.00 65.52           C  
ATOM   1354  CB  PRO A  93      10.109 -32.171  37.093  1.00 65.52           C  
ATOM   1355  HB2 PRO A  93      10.935 -31.906  37.753  1.00 65.52           H  
ATOM   1356  HB3 PRO A  93       9.539 -33.001  37.511  1.00 65.52           H  
ATOM   1357  O   PRO A  93      10.857 -29.347  36.316  1.00 65.52           O  
ATOM   1358  CG  PRO A  93      10.599 -32.548  35.695  1.00 65.52           C  
ATOM   1359  HG2 PRO A  93      11.464 -31.937  35.437  1.00 65.52           H  
ATOM   1360  HG3 PRO A  93      10.848 -33.607  35.626  1.00 65.52           H  
ATOM   1361  CD  PRO A  93       9.431 -32.181  34.782  1.00 65.52           C  
ATOM   1362  HD2 PRO A  93       9.811 -31.806  33.832  1.00 65.52           H  
ATOM   1363  HD3 PRO A  93       8.798 -33.054  34.620  1.00 65.52           H  
ATOM   1364  N   ILE A  94       9.278 -28.763  37.805  1.00 52.84           N  
ATOM   1365  H   ILE A  94       8.391 -29.028  38.209  1.00 52.84           H  
ATOM   1366  CA  ILE A  94       9.868 -27.494  38.230  1.00 52.84           C  
ATOM   1367  HA  ILE A  94      10.219 -26.951  37.352  1.00 52.84           H  
ATOM   1368  C   ILE A  94      11.075 -27.838  39.112  1.00 52.84           C  
ATOM   1369  CB  ILE A  94       8.811 -26.625  38.957  1.00 52.84           C  
ATOM   1370  HB  ILE A  94       8.463 -27.174  39.832  1.00 52.84           H  
ATOM   1371  O   ILE A  94      10.945 -28.066  40.312  1.00 52.84           O  
ATOM   1372  CG1 ILE A  94       7.589 -26.345  38.046  1.00 52.84           C  
ATOM   1373 HG12 ILE A  94       7.881 -25.668  37.243  1.00 52.84           H  
ATOM   1374 HG13 ILE A  94       7.245 -27.271  37.586  1.00 52.84           H  
ATOM   1375  CG2 ILE A  94       9.431 -25.296  39.433  1.00 52.84           C  
ATOM   1376 HG21 ILE A  94       8.700 -24.711  39.992  1.00 52.84           H  
ATOM   1377 HG22 ILE A  94      10.273 -25.484  40.098  1.00 52.84           H  
ATOM   1378 HG23 ILE A  94       9.775 -24.716  38.577  1.00 52.84           H  
ATOM   1379  CD1 ILE A  94       6.384 -25.756  38.791  1.00 52.84           C  
ATOM   1380 HD11 ILE A  94       6.105 -26.406  39.620  1.00 52.84           H  
ATOM   1381 HD12 ILE A  94       6.612 -24.759  39.167  1.00 52.84           H  
ATOM   1382 HD13 ILE A  94       5.542 -25.680  38.103  1.00 52.84           H  
ATOM   1383  N   GLY A  95      12.248 -27.947  38.499  1.00 60.46           N  
ATOM   1384  H   GLY A  95      12.258 -27.935  37.489  1.00 60.46           H  
ATOM   1385  CA  GLY A  95      13.516 -28.188  39.175  1.00 60.46           C  
ATOM   1386  HA2 GLY A  95      13.566 -29.223  39.516  1.00 60.46           H  
ATOM   1387  HA3 GLY A  95      13.582 -27.528  40.040  1.00 60.46           H  
ATOM   1388  C   GLY A  95      14.671 -27.933  38.208  1.00 60.46           C  
ATOM   1389  O   GLY A  95      14.557 -28.299  37.038  1.00 60.46           O  
ATOM   1390  N   PRO A  96      15.752 -27.262  38.640  1.00 59.74           N  
ATOM   1391  CA  PRO A  96      16.858 -26.932  37.752  1.00 59.74           C  
ATOM   1392  HA  PRO A  96      16.477 -26.310  36.942  1.00 59.74           H  
ATOM   1393  C   PRO A  96      17.480 -28.225  37.198  1.00 59.74           C  
ATOM   1394  CB  PRO A  96      17.839 -26.109  38.592  1.00 59.74           C  
ATOM   1395  HB2 PRO A  96      17.611 -25.049  38.479  1.00 59.74           H  
ATOM   1396  HB3 PRO A  96      18.877 -26.303  38.321  1.00 59.74           H  
ATOM   1397  O   PRO A  96      17.756 -29.139  37.979  1.00 59.74           O  
ATOM   1398  CG  PRO A  96      17.538 -26.541  40.028  1.00 59.74           C  
ATOM   1399  HG2 PRO A  96      17.774 -25.756  40.745  1.00 59.74           H  
ATOM   1400  HG3 PRO A  96      18.096 -27.449  40.258  1.00 59.74           H  
ATOM   1401  CD  PRO A  96      16.044 -26.856  40.004  1.00 59.74           C  
ATOM   1402  HD2 PRO A  96      15.820 -27.651  40.714  1.00 59.74           H  
ATOM   1403  HD3 PRO A  96      15.474 -25.958  40.244  1.00 59.74           H  
ATOM   1404  N   PRO A  97      17.684 -28.331  35.872  1.00 62.64           N  
ATOM   1405  CA  PRO A  97      18.331 -29.492  35.285  1.00 62.64           C  
ATOM   1406  HA  PRO A  97      17.777 -30.394  35.548  1.00 62.64           H  
ATOM   1407  C   PRO A  97      19.758 -29.604  35.827  1.00 62.64           C  
ATOM   1408  CB  PRO A  97      18.275 -29.285  33.769  1.00 62.64           C  
ATOM   1409  HB2 PRO A  97      19.142 -29.707  33.262  1.00 62.64           H  
ATOM   1410  HB3 PRO A  97      17.356 -29.722  33.379  1.00 62.64           H  
ATOM   1411  O   PRO A  97      20.471 -28.608  35.962  1.00 62.64           O  
ATOM   1412  CG  PRO A  97      18.214 -27.765  33.623  1.00 62.64           C  
ATOM   1413  HG2 PRO A  97      17.720 -27.464  32.699  1.00 62.64           H  
ATOM   1414  HG3 PRO A  97      19.223 -27.354  33.668  1.00 62.64           H  
ATOM   1415  CD  PRO A  97      17.429 -27.323  34.856  1.00 62.64           C  
ATOM   1416  HD2 PRO A  97      17.770 -26.337  35.173  1.00 62.64           H  
ATOM   1417  HD3 PRO A  97      16.363 -27.302  34.629  1.00 62.64           H  
ATOM   1418  N   GLU A  98      20.157 -30.829  36.151  1.00 50.51           N  
ATOM   1419  H   GLU A  98      19.503 -31.592  36.047  1.00 50.51           H  
ATOM   1420  CA  GLU A  98      21.497 -31.174  36.613  1.00 50.51           C  
ATOM   1421  HA  GLU A  98      21.724 -30.584  37.501  1.00 50.51           H  
ATOM   1422  C   GLU A  98      22.503 -30.821  35.505  1.00 50.51           C  
ATOM   1423  CB  GLU A  98      21.472 -32.660  37.014  1.00 50.51           C  
ATOM   1424  HB2 GLU A  98      20.553 -32.828  37.576  1.00 50.51           H  
ATOM   1425  HB3 GLU A  98      21.432 -33.280  36.118  1.00 50.51           H  
ATOM   1426  O   GLU A  98      22.595 -31.486  34.472  1.00 50.51           O  
ATOM   1427  CG  GLU A  98      22.635 -33.113  37.907  1.00 50.51           C  
ATOM   1428  HG2 GLU A  98      22.742 -32.398  38.723  1.00 50.51           H  
ATOM   1429  HG3 GLU A  98      23.556 -33.099  37.323  1.00 50.51           H  
ATOM   1430  CD  GLU A  98      22.408 -34.523  38.495  1.00 50.51           C  
ATOM   1431  OE1 GLU A  98      23.128 -34.866  39.460  1.00 50.51           O  
ATOM   1432  OE2 GLU A  98      21.517 -35.250  37.996  1.00 50.51           O  
ATOM   1433  N   ILE A  99      23.195 -29.693  35.678  1.00 55.55           N  
ATOM   1434  H   ILE A  99      22.975 -29.129  36.487  1.00 55.55           H  
ATOM   1435  CA  ILE A  99      24.231 -29.213  34.764  1.00 55.55           C  
ATOM   1436  HA  ILE A  99      23.840 -29.225  33.747  1.00 55.55           H  
ATOM   1437  C   ILE A  99      25.392 -30.199  34.834  1.00 55.55           C  
ATOM   1438  CB  ILE A  99      24.612 -27.757  35.120  1.00 55.55           C  
ATOM   1439  HB  ILE A  99      24.680 -27.683  36.205  1.00 55.55           H  
ATOM   1440  O   ILE A  99      26.130 -30.255  35.817  1.00 55.55           O  
ATOM   1441  CG1 ILE A  99      23.498 -26.808  34.611  1.00 55.55           C  
ATOM   1442 HG12 ILE A  99      22.555 -27.348  34.524  1.00 55.55           H  
ATOM   1443 HG13 ILE A  99      23.749 -26.435  33.618  1.00 55.55           H  
ATOM   1444  CG2 ILE A  99      25.969 -27.316  34.539  1.00 55.55           C  
ATOM   1445 HG21 ILE A  99      25.994 -27.490  33.463  1.00 55.55           H  
ATOM   1446 HG22 ILE A  99      26.781 -27.872  35.008  1.00 55.55           H  
ATOM   1447 HG23 ILE A  99      26.130 -26.256  34.734  1.00 55.55           H  
ATOM   1448  CD1 ILE A  99      23.247 -25.627  35.551  1.00 55.55           C  
ATOM   1449 HD11 ILE A  99      22.472 -24.987  35.130  1.00 55.55           H  
ATOM   1450 HD12 ILE A  99      22.911 -25.995  36.521  1.00 55.55           H  
ATOM   1451 HD13 ILE A  99      24.160 -25.047  35.679  1.00 55.55           H  
ATOM   1452  N   VAL A 100      25.535 -30.997  33.778  1.00 60.35           N  
ATOM   1453  H   VAL A 100      24.816 -30.979  33.069  1.00 60.35           H  
ATOM   1454  CA  VAL A 100      26.704 -31.853  33.583  1.00 60.35           C  
ATOM   1455  HA  VAL A 100      26.779 -32.504  34.453  1.00 60.35           H  
ATOM   1456  C   VAL A 100      27.933 -30.937  33.484  1.00 60.35           C  
ATOM   1457  CB  VAL A 100      26.547 -32.740  32.335  1.00 60.35           C  
ATOM   1458  HB  VAL A 100      26.409 -32.110  31.456  1.00 60.35           H  
ATOM   1459  O   VAL A 100      27.942 -30.035  32.641  1.00 60.35           O  
ATOM   1460  CG1 VAL A 100      27.778 -33.628  32.113  1.00 60.35           C  
ATOM   1461 HG11 VAL A 100      28.657 -33.013  31.918  1.00 60.35           H  
ATOM   1462 HG12 VAL A 100      27.616 -34.272  31.248  1.00 60.35           H  
ATOM   1463 HG13 VAL A 100      27.958 -34.248  32.991  1.00 60.35           H  
ATOM   1464  CG2 VAL A 100      25.326 -33.662  32.472  1.00 60.35           C  
ATOM   1465 HG21 VAL A 100      25.426 -34.288  33.359  1.00 60.35           H  
ATOM   1466 HG22 VAL A 100      25.239 -34.297  31.591  1.00 60.35           H  
ATOM   1467 HG23 VAL A 100      24.413 -33.074  32.561  1.00 60.35           H  
ATOM   1468  N   PRO A 101      28.955 -31.116  34.340  1.00 54.72           N  
ATOM   1469  CA  PRO A 101      30.105 -30.225  34.394  1.00 54.72           C  
ATOM   1470  HA  PRO A 101      29.766 -29.198  34.530  1.00 54.72           H  
ATOM   1471  C   PRO A 101      30.904 -30.321  33.092  1.00 54.72           C  
ATOM   1472  CB  PRO A 101      30.903 -30.650  35.633  1.00 54.72           C  
ATOM   1473  HB2 PRO A 101      31.978 -30.535  35.492  1.00 54.72           H  
ATOM   1474  HB3 PRO A 101      30.570 -30.066  36.491  1.00 54.72           H  
ATOM   1475  O   PRO A 101      31.479 -31.357  32.761  1.00 54.72           O  
ATOM   1476  CG  PRO A 101      30.509 -32.112  35.835  1.00 54.72           C  
ATOM   1477  HG2 PRO A 101      31.129 -32.748  35.203  1.00 54.72           H  
ATOM   1478  HG3 PRO A 101      30.590 -32.414  36.880  1.00 54.72           H  
ATOM   1479  CD  PRO A 101      29.067 -32.158  35.345  1.00 54.72           C  
ATOM   1480  HD2 PRO A 101      28.850 -33.142  34.930  1.00 54.72           H  
ATOM   1481  HD3 PRO A 101      28.389 -31.937  36.170  1.00 54.72           H  
ATOM   1482  N   VAL A 102      30.926 -29.221  32.342  1.00 57.37           N  
ATOM   1483  H   VAL A 102      30.376 -28.429  32.644  1.00 57.37           H  
ATOM   1484  CA  VAL A 102      31.769 -29.062  31.158  1.00 57.37           C  
ATOM   1485  HA  VAL A 102      31.774 -30.000  30.603  1.00 57.37           H  
ATOM   1486  C   VAL A 102      33.179 -28.763  31.661  1.00 57.37           C  
ATOM   1487  CB  VAL A 102      31.240 -27.947  30.228  1.00 57.37           C  
ATOM   1488  HB  VAL A 102      31.482 -26.971  30.649  1.00 57.37           H  
ATOM   1489  O   VAL A 102      33.390 -27.743  32.316  1.00 57.37           O  
ATOM   1490  CG1 VAL A 102      31.884 -28.061  28.841  1.00 57.37           C  
ATOM   1491 HG11 VAL A 102      31.629 -29.016  28.382  1.00 57.37           H  
ATOM   1492 HG12 VAL A 102      32.968 -27.980  28.929  1.00 57.37           H  
ATOM   1493 HG13 VAL A 102      31.533 -27.249  28.204  1.00 57.37           H  
ATOM   1494  CG2 VAL A 102      29.715 -28.008  30.042  1.00 57.37           C  
ATOM   1495 HG21 VAL A 102      29.206 -27.790  30.981  1.00 57.37           H  
ATOM   1496 HG22 VAL A 102      29.401 -27.264  29.310  1.00 57.37           H  
ATOM   1497 HG23 VAL A 102      29.419 -28.999  29.699  1.00 57.37           H  
ATOM   1498  N   ASN A 103      34.131 -29.668  31.415  1.00 52.29           N  
ATOM   1499  H   ASN A 103      33.879 -30.521  30.935  1.00 52.29           H  
ATOM   1500  CA  ASN A 103      35.528 -29.448  31.786  1.00 52.29           C  
ATOM   1501  HA  ASN A 103      35.569 -29.349  32.871  1.00 52.29           H  
ATOM   1502  C   ASN A 103      36.027 -28.148  31.127  1.00 52.29           C  
ATOM   1503  CB  ASN A 103      36.396 -30.649  31.368  1.00 52.29           C  
ATOM   1504  HB2 ASN A 103      37.435 -30.326  31.299  1.00 52.29           H  
ATOM   1505  HB3 ASN A 103      36.093 -30.997  30.380  1.00 52.29           H  
ATOM   1506  O   ASN A 103      35.974 -28.045  29.898  1.00 52.29           O  
ATOM   1507  CG  ASN A 103      36.365 -31.790  32.366  1.00 52.29           C  
ATOM   1508  ND2 ASN A 103      36.506 -33.012  31.910  1.00 52.29           N  
ATOM   1509 HD21 ASN A 103      36.510 -33.742  32.608  1.00 52.29           H  
ATOM   1510 HD22 ASN A 103      36.661 -33.176  30.925  1.00 52.29           H  
ATOM   1511  OD1 ASN A 103      36.249 -31.612  33.566  1.00 52.29           O  
ATOM   1512  N   PRO A 104      36.481 -27.152  31.908  1.00 56.67           N  
ATOM   1513  CA  PRO A 104      36.998 -25.911  31.360  1.00 56.67           C  
ATOM   1514  HA  PRO A 104      36.270 -25.470  30.679  1.00 56.67           H  
ATOM   1515  C   PRO A 104      38.286 -26.220  30.599  1.00 56.67           C  
ATOM   1516  CB  PRO A 104      37.197 -24.977  32.559  1.00 56.67           C  
ATOM   1517  HB2 PRO A 104      38.056 -24.318  32.429  1.00 56.67           H  
ATOM   1518  HB3 PRO A 104      36.291 -24.390  32.710  1.00 56.67           H  
ATOM   1519  O   PRO A 104      39.264 -26.680  31.183  1.00 56.67           O  
ATOM   1520  CG  PRO A 104      37.385 -25.927  33.740  1.00 56.67           C  
ATOM   1521  HG2 PRO A 104      38.435 -26.209  33.817  1.00 56.67           H  
ATOM   1522  HG3 PRO A 104      37.042 -25.484  34.675  1.00 56.67           H  
ATOM   1523  CD  PRO A 104      36.559 -27.151  33.360  1.00 56.67           C  
ATOM   1524  HD2 PRO A 104      35.555 -27.062  33.776  1.00 56.67           H  
ATOM   1525  HD3 PRO A 104      37.048 -28.050  33.734  1.00 56.67           H  
ATOM   1526  N   VAL A 105      38.257 -25.995  29.286  1.00 59.02           N  
ATOM   1527  H   VAL A 105      37.381 -25.696  28.880  1.00 59.02           H  
ATOM   1528  CA  VAL A 105      39.426 -26.057  28.405  1.00 59.02           C  
ATOM   1529  HA  VAL A 105      39.829 -27.070  28.395  1.00 59.02           H  
ATOM   1530  C   VAL A 105      40.480 -25.113  28.979  1.00 59.02           C  
ATOM   1531  CB  VAL A 105      39.022 -25.662  26.969  1.00 59.02           C  
ATOM   1532  HB  VAL A 105      38.566 -24.673  26.983  1.00 59.02           H  
ATOM   1533  O   VAL A 105      40.250 -23.903  29.064  1.00 59.02           O  
ATOM   1534  CG1 VAL A 105      40.217 -25.625  26.011  1.00 59.02           C  
ATOM   1535 HG11 VAL A 105      39.884 -25.387  25.001  1.00 59.02           H  
ATOM   1536 HG12 VAL A 105      40.723 -26.591  26.006  1.00 59.02           H  
ATOM   1537 HG13 VAL A 105      40.929 -24.862  26.325  1.00 59.02           H  
ATOM   1538  CG2 VAL A 105      37.992 -26.654  26.402  1.00 59.02           C  
ATOM   1539 HG21 VAL A 105      37.731 -26.371  25.383  1.00 59.02           H  
ATOM   1540 HG22 VAL A 105      38.415 -27.658  26.397  1.00 59.02           H  
ATOM   1541 HG23 VAL A 105      37.084 -26.652  27.005  1.00 59.02           H  
ATOM   1542  N   LEU A 106      41.605 -25.662  29.439  1.00 67.77           N  
ATOM   1543  H   LEU A 106      41.766 -26.647  29.285  1.00 67.77           H  
ATOM   1544  CA  LEU A 106      42.711 -24.844  29.917  1.00 67.77           C  
ATOM   1545  HA  LEU A 106      42.288 -24.068  30.556  1.00 67.77           H  
ATOM   1546  C   LEU A 106      43.368 -24.181  28.697  1.00 67.77           C  
ATOM   1547  CB  LEU A 106      43.718 -25.673  30.742  1.00 67.77           C  
ATOM   1548  HB2 LEU A 106      44.723 -25.352  30.466  1.00 67.77           H  
ATOM   1549  HB3 LEU A 106      43.640 -26.729  30.483  1.00 67.77           H  
ATOM   1550  O   LEU A 106      43.540 -24.830  27.666  1.00 67.77           O  
ATOM   1551  CG  LEU A 106      43.578 -25.487  32.265  1.00 67.77           C  
ATOM   1552  HG  LEU A 106      43.550 -24.421  32.490  1.00 67.77           H  
ATOM   1553  CD1 LEU A 106      42.315 -26.137  32.828  1.00 67.77           C  
ATOM   1554 HD11 LEU A 106      42.308 -27.202  32.593  1.00 67.77           H  
ATOM   1555 HD12 LEU A 106      42.268 -25.999  33.908  1.00 67.77           H  
ATOM   1556 HD13 LEU A 106      41.435 -25.679  32.376  1.00 67.77           H  
ATOM   1557  CD2 LEU A 106      44.789 -26.084  32.982  1.00 67.77           C  
ATOM   1558 HD21 LEU A 106      45.701 -25.605  32.624  1.00 67.77           H  
ATOM   1559 HD22 LEU A 106      44.701 -25.924  34.057  1.00 67.77           H  
ATOM   1560 HD23 LEU A 106      44.847 -27.153  32.776  1.00 67.77           H  
ATOM   1561  N   PRO A 107      43.804 -22.914  28.793  1.00 61.10           N  
ATOM   1562  CA  PRO A 107      44.420 -22.187  27.677  1.00 61.10           C  
ATOM   1563  HA  PRO A 107      43.744 -22.221  26.822  1.00 61.10           H  
ATOM   1564  C   PRO A 107      45.768 -22.769  27.202  1.00 61.10           C  
ATOM   1565  CB  PRO A 107      44.527 -20.735  28.160  1.00 61.10           C  
ATOM   1566  HB2 PRO A 107      45.414 -20.229  27.779  1.00 61.10           H  
ATOM   1567  HB3 PRO A 107      43.631 -20.192  27.859  1.00 61.10           H  
ATOM   1568  O   PRO A 107      46.407 -22.197  26.324  1.00 61.10           O  
ATOM   1569  CG  PRO A 107      44.557 -20.850  29.684  1.00 61.10           C  
ATOM   1570  HG2 PRO A 107      45.576 -21.051  30.012  1.00 61.10           H  
ATOM   1571  HG3 PRO A 107      44.168 -19.953  30.166  1.00 61.10           H  
ATOM   1572  CD  PRO A 107      43.685 -22.067  29.965  1.00 61.10           C  
ATOM   1573  HD2 PRO A 107      44.035 -22.574  30.864  1.00 61.10           H  
ATOM   1574  HD3 PRO A 107      42.646 -21.758  30.083  1.00 61.10           H  
ATOM   1575  N   THR A 108      46.213 -23.893  27.768  1.00 69.28           N  
ATOM   1576  H   THR A 108      45.625 -24.341  28.456  1.00 69.28           H  
ATOM   1577  CA  THR A 108      47.402 -24.642  27.345  1.00 69.28           C  
ATOM   1578  HA  THR A 108      48.051 -23.986  26.765  1.00 69.28           H  
ATOM   1579  C   THR A 108      47.088 -25.831  26.435  1.00 69.28           C  
ATOM   1580  CB  THR A 108      48.196 -25.121  28.567  1.00 69.28           C  
ATOM   1581  HB  THR A 108      49.031 -25.743  28.242  1.00 69.28           H  
ATOM   1582  O   THR A 108      48.021 -26.463  25.941  1.00 69.28           O  
ATOM   1583  CG2 THR A 108      48.753 -23.937  29.362  1.00 69.28           C  
ATOM   1584 HG21 THR A 108      49.362 -24.313  30.184  1.00 69.28           H  
ATOM   1585 HG22 THR A 108      49.373 -23.319  28.713  1.00 69.28           H  
ATOM   1586 HG23 THR A 108      47.940 -23.336  29.768  1.00 69.28           H  
ATOM   1587  OG1 THR A 108      47.373 -25.862  29.444  1.00 69.28           O  
ATOM   1588  HG1 THR A 108      47.086 -26.657  28.990  1.00 69.28           H  
ATOM   1589  N   ASP A 109      45.814 -26.154  26.201  1.00 63.31           N  
ATOM   1590  H   ASP A 109      45.067 -25.619  26.620  1.00 63.31           H  
ATOM   1591  CA  ASP A 109      45.440 -27.267  25.329  1.00 63.31           C  
ATOM   1592  HA  ASP A 109      46.134 -28.089  25.507  1.00 63.31           H  
ATOM   1593  C   ASP A 109      45.590 -26.858  23.855  1.00 63.31           C  
ATOM   1594  CB  ASP A 109      44.039 -27.793  25.684  1.00 63.31           C  
ATOM   1595  HB2 ASP A 109      43.736 -28.510  24.921  1.00 63.31           H  
ATOM   1596  HB3 ASP A 109      43.330 -26.966  25.672  1.00 63.31           H  
ATOM   1597  O   ASP A 109      44.879 -25.997  23.335  1.00 63.31           O  
ATOM   1598  CG  ASP A 109      43.990 -28.501  27.049  1.00 63.31           C  
ATOM   1599  OD1 ASP A 109      45.049 -29.004  27.496  1.00 63.31           O  
ATOM   1600  OD2 ASP A 109      42.884 -28.551  27.636  1.00 63.31           O  
ATOM   1601  N   SER A 110      46.572 -27.460  23.177  1.00 58.06           N  
ATOM   1602  H   SER A 110      47.149 -28.111  23.688  1.00 58.06           H  
ATOM   1603  CA  SER A 110      46.876 -27.177  21.770  1.00 58.06           C  
ATOM   1604  HA  SER A 110      46.816 -26.096  21.643  1.00 58.06           H  
ATOM   1605  C   SER A 110      45.841 -27.803  20.826  1.00 58.06           C  
ATOM   1606  CB  SER A 110      48.318 -27.574  21.425  1.00 58.06           C  
ATOM   1607  HB2 SER A 110      48.532 -27.278  20.398  1.00 58.06           H  
ATOM   1608  HB3 SER A 110      48.997 -27.034  22.085  1.00 58.06           H  
ATOM   1609  O   SER A 110      45.508 -28.981  20.931  1.00 58.06           O  
ATOM   1610  OG  SER A 110      48.560 -28.961  21.557  1.00 58.06           O  
ATOM   1611  HG  SER A 110      48.125 -29.290  22.347  1.00 58.06           H  
ATOM   1612  N   SER A 111      45.335 -27.006  19.882  1.00 65.33           N  
ATOM   1613  H   SER A 111      45.638 -26.043  19.859  1.00 65.33           H  
ATOM   1614  CA  SER A 111      44.240 -27.350  18.958  1.00 65.33           C  
ATOM   1615  HA  SER A 111      43.560 -28.025  19.476  1.00 65.33           H  
ATOM   1616  C   SER A 111      44.684 -28.077  17.679  1.00 65.33           C  
ATOM   1617  CB  SER A 111      43.460 -26.074  18.619  1.00 65.33           C  
ATOM   1618  HB2 SER A 111      42.653 -26.307  17.924  1.00 65.33           H  
ATOM   1619  HB3 SER A 111      43.026 -25.667  19.532  1.00 65.33           H  
ATOM   1620  O   SER A 111      43.927 -28.151  16.710  1.00 65.33           O  
ATOM   1621  OG  SER A 111      44.327 -25.109  18.044  1.00 65.33           O  
ATOM   1622  HG  SER A 111      43.799 -24.364  17.746  1.00 65.33           H  
ATOM   1623  N   ILE A 112      45.906 -28.616  17.647  1.00 59.64           N  
ATOM   1624  H   ILE A 112      46.433 -28.642  18.508  1.00 59.64           H  
ATOM   1625  CA  ILE A 112      46.470 -29.277  16.466  1.00 59.64           C  
ATOM   1626  HA  ILE A 112      45.896 -28.975  15.590  1.00 59.64           H  
ATOM   1627  C   ILE A 112      46.298 -30.791  16.584  1.00 59.64           C  
ATOM   1628  CB  ILE A 112      47.914 -28.788  16.218  1.00 59.64           C  
ATOM   1629  HB  ILE A 112      48.415 -28.678  17.180  1.00 59.64           H  
ATOM   1630  O   ILE A 112      46.853 -31.437  17.469  1.00 59.64           O  
ATOM   1631  CG1 ILE A 112      47.822 -27.405  15.526  1.00 59.64           C  
ATOM   1632 HG12 ILE A 112      47.543 -27.538  14.480  1.00 59.64           H  
ATOM   1633 HG13 ILE A 112      47.041 -26.813  16.003  1.00 59.64           H  
ATOM   1634  CG2 ILE A 112      48.740 -29.767  15.363  1.00 59.64           C  
ATOM   1635 HG21 ILE A 112      49.729 -29.354  15.163  1.00 59.64           H  
ATOM   1636 HG22 ILE A 112      48.238 -29.963  14.416  1.00 59.64           H  
ATOM   1637 HG23 ILE A 112      48.881 -30.707  15.895  1.00 59.64           H  
ATOM   1638  CD1 ILE A 112      49.107 -26.575  15.599  1.00 59.64           C  
ATOM   1639 HD11 ILE A 112      49.393 -26.431  16.641  1.00 59.64           H  
ATOM   1640 HD12 ILE A 112      48.934 -25.602  15.141  1.00 59.64           H  
ATOM   1641 HD13 ILE A 112      49.915 -27.075  15.066  1.00 59.64           H  
ATOM   1642  N   VAL A 113      45.507 -31.344  15.664  1.00 63.44           N  
ATOM   1643  H   VAL A 113      45.084 -30.728  14.984  1.00 63.44           H  
ATOM   1644  CA  VAL A 113      45.262 -32.783  15.520  1.00 63.44           C  
ATOM   1645  HA  VAL A 113      45.029 -33.191  16.504  1.00 63.44           H  
ATOM   1646  C   VAL A 113      46.530 -33.444  14.956  1.00 63.44           C  
ATOM   1647  CB  VAL A 113      44.049 -33.030  14.598  1.00 63.44           C  
ATOM   1648  HB  VAL A 113      44.255 -32.619  13.609  1.00 63.44           H  
ATOM   1649  O   VAL A 113      46.919 -33.109  13.835  1.00 63.44           O  
ATOM   1650  CG1 VAL A 113      43.741 -34.525  14.447  1.00 63.44           C  
ATOM   1651 HG11 VAL A 113      42.871 -34.662  13.806  1.00 63.44           H  
ATOM   1652 HG12 VAL A 113      44.586 -35.037  13.987  1.00 63.44           H  
ATOM   1653 HG13 VAL A 113      43.545 -34.969  15.424  1.00 63.44           H  
ATOM   1654  CG2 VAL A 113      42.784 -32.345  15.141  1.00 63.44           C  
ATOM   1655 HG21 VAL A 113      41.935 -32.569  14.496  1.00 63.44           H  
ATOM   1656 HG22 VAL A 113      42.573 -32.700  16.150  1.00 63.44           H  
ATOM   1657 HG23 VAL A 113      42.916 -31.264  15.166  1.00 63.44           H  
ATOM   1658  N   PRO A 114      47.197 -34.358  15.686  1.00 67.38           N  
ATOM   1659  CA  PRO A 114      48.395 -35.026  15.188  1.00 67.38           C  
ATOM   1660  HA  PRO A 114      49.093 -34.284  14.802  1.00 67.38           H  
ATOM   1661  C   PRO A 114      48.043 -36.006  14.061  1.00 67.38           C  
ATOM   1662  CB  PRO A 114      49.023 -35.710  16.406  1.00 67.38           C  
ATOM   1663  HB2 PRO A 114      49.704 -35.016  16.897  1.00 67.38           H  
ATOM   1664  HB3 PRO A 114      49.544 -36.630  16.140  1.00 67.38           H  
ATOM   1665  O   PRO A 114      47.060 -36.746  14.146  1.00 67.38           O  
ATOM   1666  CG  PRO A 114      47.826 -35.977  17.319  1.00 67.38           C  
ATOM   1667  HG2 PRO A 114      47.344 -36.908  17.022  1.00 67.38           H  
ATOM   1668  HG3 PRO A 114      48.118 -36.015  18.368  1.00 67.38           H  
ATOM   1669  CD  PRO A 114      46.886 -34.806  17.036  1.00 67.38           C  
ATOM   1670  HD2 PRO A 114      47.084 -33.999  17.741  1.00 67.38           H  
ATOM   1671  HD3 PRO A 114      45.850 -35.136  17.117  1.00 67.38           H  
ATOM   1672  N   LEU A 115      48.850 -36.005  12.998  1.00 51.76           N  
ATOM   1673  H   LEU A 115      49.658 -35.400  13.003  1.00 51.76           H  
ATOM   1674  CA  LEU A 115      48.718 -36.944  11.888  1.00 51.76           C  
ATOM   1675  HA  LEU A 115      47.657 -37.124  11.712  1.00 51.76           H  
ATOM   1676  C   LEU A 115      49.355 -38.289  12.270  1.00 51.76           C  
ATOM   1677  CB  LEU A 115      49.321 -36.366  10.592  1.00 51.76           C  
ATOM   1678  HB2 LEU A 115      49.367 -37.189   9.878  1.00 51.76           H  
ATOM   1679  HB3 LEU A 115      50.347 -36.043  10.766  1.00 51.76           H  
ATOM   1680  O   LEU A 115      50.498 -38.338  12.718  1.00 51.76           O  
ATOM   1681  CG  LEU A 115      48.497 -35.223   9.959  1.00 51.76           C  
ATOM   1682  HG  LEU A 115      47.444 -35.355  10.206  1.00 51.76           H  
ATOM   1683  CD1 LEU A 115      48.947 -33.837  10.429  1.00 51.76           C  
ATOM   1684 HD11 LEU A 115      48.349 -33.068   9.939  1.00 51.76           H  
ATOM   1685 HD12 LEU A 115      48.800 -33.744  11.506  1.00 51.76           H  
ATOM   1686 HD13 LEU A 115      49.999 -33.683  10.192  1.00 51.76           H  
ATOM   1687  CD2 LEU A 115      48.623 -35.259   8.435  1.00 51.76           C  
ATOM   1688 HD21 LEU A 115      49.669 -35.151   8.147  1.00 51.76           H  
ATOM   1689 HD22 LEU A 115      48.042 -34.449   7.994  1.00 51.76           H  
ATOM   1690 HD23 LEU A 115      48.246 -36.209   8.056  1.00 51.76           H  
ATOM   1691  N   ASN A 116      48.603 -39.377  12.091  1.00 55.79           N  
ATOM   1692  H   ASN A 116      47.665 -39.255  11.737  1.00 55.79           H  
ATOM   1693  CA  ASN A 116      49.093 -40.740  12.285  1.00 55.79           C  
ATOM   1694  HA  ASN A 116      49.724 -40.768  13.173  1.00 55.79           H  
ATOM   1695  C   ASN A 116      49.958 -41.164  11.088  1.00 55.79           C  
ATOM   1696  CB  ASN A 116      47.910 -41.711  12.486  1.00 55.79           C  
ATOM   1697  HB2 ASN A 116      47.040 -41.376  11.920  1.00 55.79           H  
ATOM   1698  HB3 ASN A 116      48.203 -42.682  12.088  1.00 55.79           H  
ATOM   1699  O   ASN A 116      49.442 -41.391   9.994  1.00 55.79           O  
ATOM   1700  CG  ASN A 116      47.516 -41.940  13.935  1.00 55.79           C  
ATOM   1701  ND2 ASN A 116      46.745 -42.971  14.192  1.00 55.79           N  
ATOM   1702 HD21 ASN A 116      46.466 -43.594  13.447  1.00 55.79           H  
ATOM   1703 HD22 ASN A 116      46.540 -43.122  15.169  1.00 55.79           H  
ATOM   1704  OD1 ASN A 116      47.885 -41.239  14.858  1.00 55.79           O  
ATOM   1705  N   GLU A 117      51.258 -41.307  11.328  1.00 54.69           N  
ATOM   1706  H   GLU A 117      51.613 -40.994  12.220  1.00 54.69           H  
ATOM   1707  CA  GLU A 117      52.238 -41.880  10.404  1.00 54.69           C  
ATOM   1708  HA  GLU A 117      52.100 -41.427   9.422  1.00 54.69           H  
ATOM   1709  C   GLU A 117      52.027 -43.407  10.312  1.00 54.69           C  
ATOM   1710  CB  GLU A 117      53.651 -41.530  10.912  1.00 54.69           C  
ATOM   1711  HB2 GLU A 117      53.967 -42.299  11.617  1.00 54.69           H  
ATOM   1712  HB3 GLU A 117      53.626 -40.599  11.478  1.00 54.69           H  
ATOM   1713  O   GLU A 117      52.068 -44.117  11.320  1.00 54.69           O  
ATOM   1714  CG  GLU A 117      54.717 -41.425   9.806  1.00 54.69           C  
ATOM   1715  HG2 GLU A 117      54.561 -42.234   9.093  1.00 54.69           H  
ATOM   1716  HG3 GLU A 117      55.692 -41.582  10.268  1.00 54.69           H  
ATOM   1717  CD  GLU A 117      54.749 -40.067   9.080  1.00 54.69           C  
ATOM   1718  OE1 GLU A 117      55.138 -40.064   7.891  1.00 54.69           O  
ATOM   1719  OE2 GLU A 117      54.401 -39.042   9.708  1.00 54.69           O  
ATOM   1720  N   GLY A 118      51.743 -43.916   9.111  1.00 44.00           N  
ATOM   1721  H   GLY A 118      51.759 -43.287   8.321  1.00 44.00           H  
ATOM   1722  CA  GLY A 118      51.569 -45.344   8.837  1.00 44.00           C  
ATOM   1723  HA2 GLY A 118      51.145 -45.838   9.712  1.00 44.00           H  
ATOM   1724  HA3 GLY A 118      50.878 -45.470   8.003  1.00 44.00           H  
ATOM   1725  C   GLY A 118      52.892 -46.012   8.460  1.00 44.00           C  
ATOM   1726  O   GLY A 118      53.511 -45.643   7.468  1.00 44.00           O  
ATOM   1727  N   ASP A 119      53.286 -47.005   9.251  1.00 40.34           N  
ATOM   1728  H   ASP A 119      52.708 -47.192  10.058  1.00 40.34           H  
ATOM   1729  CA  ASP A 119      54.516 -47.804   9.174  1.00 40.34           C  
ATOM   1730  HA  ASP A 119      55.380 -47.141   9.147  1.00 40.34           H  
ATOM   1731  C   ASP A 119      54.552 -48.765   7.955  1.00 40.34           C  
ATOM   1732  CB  ASP A 119      54.548 -48.581  10.509  1.00 40.34           C  
ATOM   1733  HB2 ASP A 119      54.442 -47.868  11.326  1.00 40.34           H  
ATOM   1734  HB3 ASP A 119      53.689 -49.251  10.549  1.00 40.34           H  
ATOM   1735  O   ASP A 119      53.676 -49.630   7.843  1.00 40.34           O  
ATOM   1736  CG  ASP A 119      55.817 -49.390  10.773  1.00 40.34           C  
ATOM   1737  OD1 ASP A 119      56.860 -49.062  10.168  1.00 40.34           O  
ATOM   1738  OD2 ASP A 119      55.731 -50.326  11.602  1.00 40.34           O  
ATOM   1739  N   PRO A 120      55.539 -48.675   7.035  1.00 45.89           N  
ATOM   1740  CA  PRO A 120      55.741 -49.651   5.970  1.00 45.89           C  
ATOM   1741  HA  PRO A 120      54.856 -50.272   5.833  1.00 45.89           H  
ATOM   1742  C   PRO A 120      56.934 -50.569   6.289  1.00 45.89           C  
ATOM   1743  CB  PRO A 120      55.931 -48.800   4.715  1.00 45.89           C  
ATOM   1744  HB2 PRO A 120      56.507 -49.315   3.946  1.00 45.89           H  
ATOM   1745  HB3 PRO A 120      54.954 -48.514   4.326  1.00 45.89           H  
ATOM   1746  O   PRO A 120      58.075 -50.316   5.902  1.00 45.89           O  
ATOM   1747  CG  PRO A 120      56.652 -47.553   5.235  1.00 45.89           C  
ATOM   1748  HG2 PRO A 120      57.727 -47.656   5.090  1.00 45.89           H  
ATOM   1749  HG3 PRO A 120      56.290 -46.657   4.729  1.00 45.89           H  
ATOM   1750  CD  PRO A 120      56.343 -47.498   6.739  1.00 45.89           C  
ATOM   1751  HD2 PRO A 120      57.267 -47.525   7.316  1.00 45.89           H  
ATOM   1752  HD3 PRO A 120      55.793 -46.585   6.965  1.00 45.89           H  
ATOM   1753  N   GLY A 121      56.665 -51.686   6.963  1.00 36.03           N  
ATOM   1754  H   GLY A 121      55.735 -51.790   7.345  1.00 36.03           H  
ATOM   1755  CA  GLY A 121      57.636 -52.758   7.171  1.00 36.03           C  
ATOM   1756  HA2 GLY A 121      57.348 -53.326   8.056  1.00 36.03           H  
ATOM   1757  HA3 GLY A 121      58.620 -52.329   7.357  1.00 36.03           H  
ATOM   1758  C   GLY A 121      57.710 -53.722   5.983  1.00 36.03           C  
ATOM   1759  O   GLY A 121      56.794 -54.514   5.777  1.00 36.03           O  
ATOM   1760  N   ILE A 122      58.826 -53.732   5.246  1.00 36.51           N  
ATOM   1761  H   ILE A 122      59.487 -52.980   5.384  1.00 36.51           H  
ATOM   1762  CA  ILE A 122      59.265 -54.896   4.456  1.00 36.51           C  
ATOM   1763  HA  ILE A 122      58.744 -55.774   4.838  1.00 36.51           H  
ATOM   1764  C   ILE A 122      60.759 -55.116   4.709  1.00 36.51           C  
ATOM   1765  CB  ILE A 122      58.903 -54.800   2.952  1.00 36.51           C  
ATOM   1766  HB  ILE A 122      59.309 -53.872   2.549  1.00 36.51           H  
ATOM   1767  O   ILE A 122      61.617 -54.350   4.281  1.00 36.51           O  
ATOM   1768  CG1 ILE A 122      57.365 -54.794   2.774  1.00 36.51           C  
ATOM   1769 HG12 ILE A 122      56.939 -55.673   3.258  1.00 36.51           H  
ATOM   1770 HG13 ILE A 122      56.965 -53.907   3.265  1.00 36.51           H  
ATOM   1771  CG2 ILE A 122      59.526 -55.983   2.176  1.00 36.51           C  
ATOM   1772 HG21 ILE A 122      60.612 -55.966   2.262  1.00 36.51           H  
ATOM   1773 HG22 ILE A 122      59.145 -56.930   2.559  1.00 36.51           H  
ATOM   1774 HG23 ILE A 122      59.297 -55.903   1.113  1.00 36.51           H  
ATOM   1775  CD1 ILE A 122      56.859 -54.750   1.328  1.00 36.51           C  
ATOM   1776 HD11 ILE A 122      57.343 -53.934   0.791  1.00 36.51           H  
ATOM   1777 HD12 ILE A 122      55.782 -54.583   1.330  1.00 36.51           H  
ATOM   1778 HD13 ILE A 122      57.060 -55.695   0.823  1.00 36.51           H  
ATOM   1779  N   VAL A 123      61.045 -56.196   5.432  1.00 33.17           N  
ATOM   1780  H   VAL A 123      60.263 -56.764   5.726  1.00 33.17           H  
ATOM   1781  CA  VAL A 123      62.378 -56.712   5.750  1.00 33.17           C  
ATOM   1782  HA  VAL A 123      63.101 -55.896   5.771  1.00 33.17           H  
ATOM   1783  C   VAL A 123      62.770 -57.717   4.670  1.00 33.17           C  
ATOM   1784  CB  VAL A 123      62.337 -57.397   7.137  1.00 33.17           C  
ATOM   1785  HB  VAL A 123      61.565 -58.167   7.128  1.00 33.17           H  
ATOM   1786  O   VAL A 123      62.087 -58.727   4.514  1.00 33.17           O  
ATOM   1787  CG1 VAL A 123      63.665 -58.069   7.508  1.00 33.17           C  
ATOM   1788 HG11 VAL A 123      63.892 -58.873   6.807  1.00 33.17           H  
ATOM   1789 HG12 VAL A 123      63.592 -58.502   8.506  1.00 33.17           H  
ATOM   1790 HG13 VAL A 123      64.471 -57.335   7.493  1.00 33.17           H  
ATOM   1791  CG2 VAL A 123      61.984 -56.396   8.245  1.00 33.17           C  
ATOM   1792 HG21 VAL A 123      60.998 -55.965   8.072  1.00 33.17           H  
ATOM   1793 HG22 VAL A 123      61.968 -56.900   9.212  1.00 33.17           H  
ATOM   1794 HG23 VAL A 123      62.721 -55.593   8.273  1.00 33.17           H  
ATOM   1795  N   ILE A 124      63.877 -57.492   3.955  1.00 37.59           N  
ATOM   1796  H   ILE A 124      64.366 -56.616   4.074  1.00 37.59           H  
ATOM   1797  CA  ILE A 124      64.550 -58.546   3.180  1.00 37.59           C  
ATOM   1798  HA  ILE A 124      64.173 -59.503   3.541  1.00 37.59           H  
ATOM   1799  C   ILE A 124      66.046 -58.517   3.496  1.00 37.59           C  
ATOM   1800  CB  ILE A 124      64.228 -58.512   1.667  1.00 37.59           C  
ATOM   1801  HB  ILE A 124      64.567 -57.561   1.255  1.00 37.59           H  
ATOM   1802  O   ILE A 124      66.712 -57.486   3.450  1.00 37.59           O  
ATOM   1803  CG1 ILE A 124      62.701 -58.644   1.444  1.00 37.59           C  
ATOM   1804 HG12 ILE A 124      62.345 -59.567   1.903  1.00 37.59           H  
ATOM   1805 HG13 ILE A 124      62.202 -57.808   1.932  1.00 37.59           H  
ATOM   1806  CG2 ILE A 124      64.972 -59.659   0.947  1.00 37.59           C  
ATOM   1807 HG21 ILE A 124      66.049 -59.568   1.084  1.00 37.59           H  
ATOM   1808 HG22 ILE A 124      64.790 -59.610  -0.126  1.00 37.59           H  
ATOM   1809 HG23 ILE A 124      64.637 -60.626   1.324  1.00 37.59           H  
ATOM   1810  CD1 ILE A 124      62.246 -58.625  -0.019  1.00 37.59           C  
ATOM   1811 HD11 ILE A 124      62.660 -57.753  -0.524  1.00 37.59           H  
ATOM   1812 HD12 ILE A 124      61.158 -58.571  -0.054  1.00 37.59           H  
ATOM   1813 HD13 ILE A 124      62.563 -59.534  -0.532  1.00 37.59           H  
ATOM   1814  N   GLN A 125      66.521 -59.690   3.892  1.00 33.77           N  
ATOM   1815  H   GLN A 125      65.889 -60.472   3.794  1.00 33.77           H  
ATOM   1816  CA  GLN A 125      67.783 -59.997   4.548  1.00 33.77           C  
ATOM   1817  HA  GLN A 125      68.069 -59.127   5.139  1.00 33.77           H  
ATOM   1818  C   GLN A 125      68.885 -60.331   3.516  1.00 33.77           C  
ATOM   1819  CB  GLN A 125      67.434 -61.166   5.486  1.00 33.77           C  
ATOM   1820  HB2 GLN A 125      67.280 -62.071   4.898  1.00 33.77           H  
ATOM   1821  HB3 GLN A 125      66.484 -60.917   5.960  1.00 33.77           H  
ATOM   1822  O   GLN A 125      68.569 -60.890   2.464  1.00 33.77           O  
ATOM   1823  CG  GLN A 125      68.420 -61.465   6.616  1.00 33.77           C  
ATOM   1824  HG2 GLN A 125      69.284 -62.000   6.222  1.00 33.77           H  
ATOM   1825  HG3 GLN A 125      68.754 -60.524   7.053  1.00 33.77           H  
ATOM   1826  CD  GLN A 125      67.778 -62.294   7.731  1.00 33.77           C  
ATOM   1827  NE2 GLN A 125      68.445 -62.457   8.851  1.00 33.77           N  
ATOM   1828 HE21 GLN A 125      67.971 -62.997   9.561  1.00 33.77           H  
ATOM   1829 HE22 GLN A 125      69.355 -62.039   8.981  1.00 33.77           H  
ATOM   1830  OE1 GLN A 125      66.672 -62.799   7.640  1.00 33.77           O  
ATOM   1831  N   PRO A 126      70.169 -60.022   3.787  1.00 33.02           N  
ATOM   1832  CA  PRO A 126      71.244 -60.093   2.800  1.00 33.02           C  
ATOM   1833  HA  PRO A 126      70.854 -59.859   1.809  1.00 33.02           H  
ATOM   1834  C   PRO A 126      71.902 -61.481   2.763  1.00 33.02           C  
ATOM   1835  CB  PRO A 126      72.218 -58.987   3.215  1.00 33.02           C  
ATOM   1836  HB2 PRO A 126      71.868 -58.033   2.821  1.00 33.02           H  
ATOM   1837  HB3 PRO A 126      73.236 -59.185   2.882  1.00 33.02           H  
ATOM   1838  O   PRO A 126      72.355 -62.002   3.783  1.00 33.02           O  
ATOM   1839  CG  PRO A 126      72.106 -58.977   4.740  1.00 33.02           C  
ATOM   1840  HG2 PRO A 126      72.314 -57.988   5.148  1.00 33.02           H  
ATOM   1841  HG3 PRO A 126      72.792 -59.711   5.164  1.00 33.02           H  
ATOM   1842  CD  PRO A 126      70.666 -59.406   5.011  1.00 33.02           C  
ATOM   1843  HD2 PRO A 126      70.652 -60.114   5.840  1.00 33.02           H  
ATOM   1844  HD3 PRO A 126      70.078 -58.521   5.253  1.00 33.02           H  
ATOM   1845  N   GLY A 127      71.975 -62.072   1.570  1.00 36.73           N  
ATOM   1846  H   GLY A 127      71.579 -61.587   0.777  1.00 36.73           H  
ATOM   1847  CA  GLY A 127      72.625 -63.353   1.305  1.00 36.73           C  
ATOM   1848  HA2 GLY A 127      71.960 -63.962   0.692  1.00 36.73           H  
ATOM   1849  HA3 GLY A 127      72.800 -63.892   2.237  1.00 36.73           H  
ATOM   1850  C   GLY A 127      73.943 -63.200   0.543  1.00 36.73           C  
ATOM   1851  O   GLY A 127      73.939 -62.839  -0.624  1.00 36.73           O  
ATOM   1852  N   ALA A 128      75.036 -63.508   1.244  1.00 36.65           N  
ATOM   1853  H   ALA A 128      74.876 -63.542   2.241  1.00 36.65           H  
ATOM   1854  CA  ALA A 128      76.204 -64.290   0.818  1.00 36.65           C  
ATOM   1855  HA  ALA A 128      76.961 -64.124   1.584  1.00 36.65           H  
ATOM   1856  C   ALA A 128      76.914 -64.015  -0.534  1.00 36.65           C  
ATOM   1857  CB  ALA A 128      75.810 -65.771   0.940  1.00 36.65           C  
ATOM   1858  HB1 ALA A 128      75.444 -65.985   1.944  1.00 36.65           H  
ATOM   1859  HB2 ALA A 128      75.032 -66.007   0.213  1.00 36.65           H  
ATOM   1860  HB3 ALA A 128      76.677 -66.399   0.735  1.00 36.65           H  
ATOM   1861  O   ALA A 128      76.487 -64.489  -1.580  1.00 36.65           O  
ATOM   1862  N   GLY A 129      78.153 -63.511  -0.425  1.00 31.49           N  
ATOM   1863  H   GLY A 129      78.328 -62.928   0.380  1.00 31.49           H  
ATOM   1864  CA  GLY A 129      79.333 -64.224  -0.955  1.00 31.49           C  
ATOM   1865  HA2 GLY A 129      79.042 -65.249  -1.186  1.00 31.49           H  
ATOM   1866  HA3 GLY A 129      80.062 -64.297  -0.148  1.00 31.49           H  
ATOM   1867  C   GLY A 129      79.989 -63.675  -2.241  1.00 31.49           C  
ATOM   1868  O   GLY A 129      79.287 -63.522  -3.234  1.00 31.49           O  
ATOM   1869  N   PRO A 130      81.319 -63.418  -2.262  1.00 37.01           N  
ATOM   1870  CA  PRO A 130      82.018 -62.730  -3.353  1.00 37.01           C  
ATOM   1871  HA  PRO A 130      81.321 -62.159  -3.966  1.00 37.01           H  
ATOM   1872  C   PRO A 130      82.832 -63.677  -4.257  1.00 37.01           C  
ATOM   1873  CB  PRO A 130      82.955 -61.774  -2.607  1.00 37.01           C  
ATOM   1874  HB2 PRO A 130      83.788 -61.443  -3.227  1.00 37.01           H  
ATOM   1875  HB3 PRO A 130      82.387 -60.918  -2.245  1.00 37.01           H  
ATOM   1876  O   PRO A 130      83.368 -64.675  -3.778  1.00 37.01           O  
ATOM   1877  CG  PRO A 130      83.425 -62.620  -1.419  1.00 37.01           C  
ATOM   1878  HG2 PRO A 130      83.649 -61.995  -0.555  1.00 37.01           H  
ATOM   1879  HG3 PRO A 130      84.304 -63.200  -1.701  1.00 37.01           H  
ATOM   1880  CD  PRO A 130      82.250 -63.562  -1.143  1.00 37.01           C  
ATOM   1881  HD2 PRO A 130      82.603 -64.591  -1.072  1.00 37.01           H  
ATOM   1882  HD3 PRO A 130      81.788 -63.252  -0.206  1.00 37.01           H  
ATOM   1883  N   ASP A 131      83.030 -63.308  -5.525  1.00 35.16           N  
ATOM   1884  H   ASP A 131      82.524 -62.520  -5.905  1.00 35.16           H  
ATOM   1885  CA  ASP A 131      84.201 -63.747  -6.295  1.00 35.16           C  
ATOM   1886  HA  ASP A 131      84.984 -63.967  -5.569  1.00 35.16           H  
ATOM   1887  C   ASP A 131      84.727 -62.614  -7.191  1.00 35.16           C  
ATOM   1888  CB  ASP A 131      83.959 -65.051  -7.076  1.00 35.16           C  
ATOM   1889  HB2 ASP A 131      83.446 -65.762  -6.428  1.00 35.16           H  
ATOM   1890  HB3 ASP A 131      83.315 -64.847  -7.931  1.00 35.16           H  
ATOM   1891  O   ASP A 131      83.974 -61.863  -7.812  1.00 35.16           O  
ATOM   1892  CG  ASP A 131      85.268 -65.707  -7.557  1.00 35.16           C  
ATOM   1893  OD1 ASP A 131      86.353 -65.269  -7.101  1.00 35.16           O  
ATOM   1894  OD2 ASP A 131      85.170 -66.664  -8.355  1.00 35.16           O  
ATOM   1895  N   LEU A 132      86.048 -62.488  -7.163  1.00 31.75           N  
ATOM   1896  H   LEU A 132      86.518 -63.320  -6.837  1.00 31.75           H  
ATOM   1897  CA  LEU A 132      86.917 -61.486  -7.757  1.00 31.75           C  
ATOM   1898  HA  LEU A 132      86.378 -60.562  -7.971  1.00 31.75           H  
ATOM   1899  C   LEU A 132      87.526 -62.062  -9.040  1.00 31.75           C  
ATOM   1900  CB  LEU A 132      88.084 -61.249  -6.766  1.00 31.75           C  
ATOM   1901  HB2 LEU A 132      88.380 -62.212  -6.350  1.00 31.75           H  
ATOM   1902  HB3 LEU A 132      88.947 -60.910  -7.339  1.00 31.75           H  
ATOM   1903  O   LEU A 132      88.282 -63.024  -8.948  1.00 31.75           O  
ATOM   1904  CG  LEU A 132      87.845 -60.250  -5.622  1.00 31.75           C  
ATOM   1905  HG  LEU A 132      86.799 -59.943  -5.608  1.00 31.75           H  
ATOM   1906  CD1 LEU A 132      88.204 -60.852  -4.260  1.00 31.75           C  
ATOM   1907 HD11 LEU A 132      88.025 -60.119  -3.474  1.00 31.75           H  
ATOM   1908 HD12 LEU A 132      87.575 -61.724  -4.078  1.00 31.75           H  
ATOM   1909 HD13 LEU A 132      89.250 -61.157  -4.247  1.00 31.75           H  
ATOM   1910  CD2 LEU A 132      88.731 -59.017  -5.824  1.00 31.75           C  
ATOM   1911 HD21 LEU A 132      88.532 -58.291  -5.035  1.00 31.75           H  
ATOM   1912 HD22 LEU A 132      89.784 -59.295  -5.802  1.00 31.75           H  
ATOM   1913 HD23 LEU A 132      88.498 -58.555  -6.784  1.00 31.75           H  
ATOM   1914  N   SER A 133      87.332 -61.434 -10.203  1.00 38.73           N  
ATOM   1915  H   SER A 133      86.562 -60.783 -10.255  1.00 38.73           H  
ATOM   1916  CA  SER A 133      88.364 -61.352 -11.262  1.00 38.73           C  
ATOM   1917  HA  SER A 133      89.189 -60.741 -10.894  1.00 38.73           H  
ATOM   1918  C   SER A 133      87.823 -60.704 -12.531  1.00 38.73           C  
ATOM   1919  CB  SER A 133      88.936 -62.715 -11.692  1.00 38.73           C  
ATOM   1920  HB2 SER A 133      88.189 -63.499 -11.575  1.00 38.73           H  
ATOM   1921  HB3 SER A 133      89.242 -62.678 -12.738  1.00 38.73           H  
ATOM   1922  O   SER A 133      86.969 -61.270 -13.206  1.00 38.73           O  
ATOM   1923  OG  SER A 133      90.082 -62.995 -10.920  1.00 38.73           O  
ATOM   1924  HG  SER A 133      89.724 -63.220 -10.059  1.00 38.73           H  
ATOM   1925  N   GLY A 134      88.386 -59.555 -12.900  1.00 34.74           N  
ATOM   1926  H   GLY A 134      89.043 -59.115 -12.272  1.00 34.74           H  
ATOM   1927  CA  GLY A 134      88.165 -58.926 -14.202  1.00 34.74           C  
ATOM   1928  HA2 GLY A 134      88.845 -59.350 -14.941  1.00 34.74           H  
ATOM   1929  HA3 GLY A 134      87.149 -59.137 -14.538  1.00 34.74           H  
ATOM   1930  C   GLY A 134      88.300 -57.406 -14.130  1.00 34.74           C  
ATOM   1931  O   GLY A 134      87.384 -56.768 -13.619  1.00 34.74           O  
ATOM   1932  N   PRO A 135      89.419 -56.822 -14.596  1.00 41.25           N  
ATOM   1933  CA  PRO A 135      89.611 -55.381 -14.624  1.00 41.25           C  
ATOM   1934  HA  PRO A 135      89.267 -54.935 -13.691  1.00 41.25           H  
ATOM   1935  C   PRO A 135      88.829 -54.761 -15.790  1.00 41.25           C  
ATOM   1936  CB  PRO A 135      91.125 -55.181 -14.740  1.00 41.25           C  
ATOM   1937  HB2 PRO A 135      91.380 -54.244 -15.234  1.00 41.25           H  
ATOM   1938  HB3 PRO A 135      91.571 -55.219 -13.746  1.00 41.25           H  
ATOM   1939  O   PRO A 135      88.825 -55.286 -16.903  1.00 41.25           O  
ATOM   1940  CG  PRO A 135      91.575 -56.398 -15.548  1.00 41.25           C  
ATOM   1941  HG2 PRO A 135      91.503 -56.170 -16.612  1.00 41.25           H  
ATOM   1942  HG3 PRO A 135      92.594 -56.692 -15.294  1.00 41.25           H  
ATOM   1943  CD  PRO A 135      90.565 -57.491 -15.193  1.00 41.25           C  
ATOM   1944  HD2 PRO A 135      91.007 -58.175 -14.469  1.00 41.25           H  
ATOM   1945  HD3 PRO A 135      90.274 -58.028 -16.095  1.00 41.25           H  
ATOM   1946  N   ASP A 136      88.188 -53.637 -15.494  1.00 35.35           N  
ATOM   1947  H   ASP A 136      88.334 -53.283 -14.559  1.00 35.35           H  
ATOM   1948  CA  ASP A 136      87.819 -52.576 -16.430  1.00 35.35           C  
ATOM   1949  HA  ASP A 136      87.230 -51.868 -15.847  1.00 35.35           H  
ATOM   1950  C   ASP A 136      86.892 -52.976 -17.590  1.00 35.35           C  
ATOM   1951  CB  ASP A 136      89.081 -51.793 -16.835  1.00 35.35           C  
ATOM   1952  HB2 ASP A 136      88.782 -50.874 -17.339  1.00 35.35           H  
ATOM   1953  HB3 ASP A 136      89.658 -52.395 -17.538  1.00 35.35           H  
ATOM   1954  O   ASP A 136      87.115 -52.642 -18.752  1.00 35.35           O  
ATOM   1955  CG  ASP A 136      89.974 -51.434 -15.635  1.00 35.35           C  
ATOM   1956  OD1 ASP A 136      89.446 -51.334 -14.500  1.00 35.35           O  
ATOM   1957  OD2 ASP A 136      91.204 -51.337 -15.842  1.00 35.35           O  
ATOM   1958  N   VAL A 137      85.782 -53.646 -17.268  1.00 41.88           N  
ATOM   1959  H   VAL A 137      85.680 -53.940 -16.308  1.00 41.88           H  
ATOM   1960  CA  VAL A 137      84.570 -53.500 -18.084  1.00 41.88           C  
ATOM   1961  HA  VAL A 137      84.847 -53.271 -19.113  1.00 41.88           H  
ATOM   1962  C   VAL A 137      83.823 -52.300 -17.525  1.00 41.88           C  
ATOM   1963  CB  VAL A 137      83.711 -54.776 -18.132  1.00 41.88           C  
ATOM   1964  HB  VAL A 137      83.382 -55.041 -17.127  1.00 41.88           H  
ATOM   1965  O   VAL A 137      83.134 -52.406 -16.510  1.00 41.88           O  
ATOM   1966  CG1 VAL A 137      82.477 -54.579 -19.029  1.00 41.88           C  
ATOM   1967 HG11 VAL A 137      82.786 -54.295 -20.035  1.00 41.88           H  
ATOM   1968 HG12 VAL A 137      81.840 -53.796 -18.619  1.00 41.88           H  
ATOM   1969 HG13 VAL A 137      81.901 -55.503 -19.073  1.00 41.88           H  
ATOM   1970  CG2 VAL A 137      84.518 -55.947 -18.708  1.00 41.88           C  
ATOM   1971 HG21 VAL A 137      84.885 -55.695 -19.703  1.00 41.88           H  
ATOM   1972 HG22 VAL A 137      83.893 -56.839 -18.763  1.00 41.88           H  
ATOM   1973 HG23 VAL A 137      85.371 -56.161 -18.064  1.00 41.88           H  
ATOM   1974  N   GLU A 138      83.997 -51.148 -18.172  1.00 37.64           N  
ATOM   1975  H   GLU A 138      84.677 -51.110 -18.918  1.00 37.64           H  
ATOM   1976  CA  GLU A 138      83.153 -49.976 -17.960  1.00 37.64           C  
ATOM   1977  HA  GLU A 138      83.204 -49.683 -16.911  1.00 37.64           H  
ATOM   1978  C   GLU A 138      81.709 -50.367 -18.279  1.00 37.64           C  
ATOM   1979  CB  GLU A 138      83.625 -48.782 -18.799  1.00 37.64           C  
ATOM   1980  HB2 GLU A 138      83.746 -49.094 -19.837  1.00 37.64           H  
ATOM   1981  HB3 GLU A 138      82.860 -48.006 -18.751  1.00 37.64           H  
ATOM   1982  O   GLU A 138      81.248 -50.404 -19.421  1.00 37.64           O  
ATOM   1983  CG  GLU A 138      84.944 -48.199 -18.268  1.00 37.64           C  
ATOM   1984  HG2 GLU A 138      84.813 -47.954 -17.214  1.00 37.64           H  
ATOM   1985  HG3 GLU A 138      85.723 -48.957 -18.344  1.00 37.64           H  
ATOM   1986  CD  GLU A 138      85.393 -46.939 -19.027  1.00 37.64           C  
ATOM   1987  OE1 GLU A 138      86.288 -46.241 -18.502  1.00 37.64           O  
ATOM   1988  OE2 GLU A 138      84.847 -46.674 -20.124  1.00 37.64           O  
ATOM   1989  N   MET A 139      81.013 -50.764 -17.223  1.00 35.07           N  
ATOM   1990  H   MET A 139      81.522 -50.877 -16.358  1.00 35.07           H  
ATOM   1991  CA  MET A 139      79.608 -51.085 -17.237  1.00 35.07           C  
ATOM   1992  HA  MET A 139      79.424 -51.824 -18.017  1.00 35.07           H  
ATOM   1993  C   MET A 139      78.857 -49.800 -17.557  1.00 35.07           C  
ATOM   1994  CB  MET A 139      79.265 -51.701 -15.881  1.00 35.07           C  
ATOM   1995  HB2 MET A 139      79.450 -50.964 -15.100  1.00 35.07           H  
ATOM   1996  HB3 MET A 139      79.936 -52.545 -15.723  1.00 35.07           H  
ATOM   1997  O   MET A 139      78.835 -48.847 -16.779  1.00 35.07           O  
ATOM   1998  CG  MET A 139      77.831 -52.218 -15.757  1.00 35.07           C  
ATOM   1999  HG2 MET A 139      77.164 -51.363 -15.652  1.00 35.07           H  
ATOM   2000  HG3 MET A 139      77.561 -52.751 -16.669  1.00 35.07           H  
ATOM   2001  SD  MET A 139      77.576 -53.343 -14.350  1.00 35.07           S  
ATOM   2002  CE  MET A 139      78.597 -52.567 -13.061  1.00 35.07           C  
ATOM   2003  HE1 MET A 139      78.440 -53.086 -12.116  1.00 35.07           H  
ATOM   2004  HE2 MET A 139      79.653 -52.635 -13.326  1.00 35.07           H  
ATOM   2005  HE3 MET A 139      78.312 -51.521 -12.946  1.00 35.07           H  
ATOM   2006  N   THR A 140      78.257 -49.797 -18.740  1.00 32.10           N  
ATOM   2007  H   THR A 140      78.443 -50.577 -19.354  1.00 32.10           H  
ATOM   2008  CA  THR A 140      77.309 -48.805 -19.226  1.00 32.10           C  
ATOM   2009  HA  THR A 140      77.794 -47.832 -19.299  1.00 32.10           H  
ATOM   2010  C   THR A 140      76.141 -48.710 -18.248  1.00 32.10           C  
ATOM   2011  CB  THR A 140      76.813 -49.233 -20.620  1.00 32.10           C  
ATOM   2012  HB  THR A 140      75.977 -48.599 -20.913  1.00 32.10           H  
ATOM   2013  O   THR A 140      75.168 -49.461 -18.347  1.00 32.10           O  
ATOM   2014  CG2 THR A 140      77.907 -49.121 -21.681  1.00 32.10           C  
ATOM   2015 HG21 THR A 140      78.265 -48.093 -21.735  1.00 32.10           H  
ATOM   2016 HG22 THR A 140      78.743 -49.776 -21.437  1.00 32.10           H  
ATOM   2017 HG23 THR A 140      77.500 -49.408 -22.651  1.00 32.10           H  
ATOM   2018  OG1 THR A 140      76.393 -50.582 -20.590  1.00 32.10           O  
ATOM   2019  HG1 THR A 140      75.747 -50.632 -19.882  1.00 32.10           H  
ATOM   2020  N   VAL A 141      76.237 -47.815 -17.267  1.00 36.89           N  
ATOM   2021  H   VAL A 141      77.119 -47.343 -17.127  1.00 36.89           H  
ATOM   2022  CA  VAL A 141      75.110 -47.480 -16.402  1.00 36.89           C  
ATOM   2023  HA  VAL A 141      74.550 -48.392 -16.196  1.00 36.89           H  
ATOM   2024  C   VAL A 141      74.207 -46.543 -17.189  1.00 36.89           C  
ATOM   2025  CB  VAL A 141      75.542 -46.929 -15.035  1.00 36.89           C  
ATOM   2026  HB  VAL A 141      76.161 -46.041 -15.168  1.00 36.89           H  
ATOM   2027  O   VAL A 141      74.448 -45.348 -17.336  1.00 36.89           O  
ATOM   2028  CG1 VAL A 141      74.312 -46.569 -14.200  1.00 36.89           C  
ATOM   2029 HG11 VAL A 141      73.654 -47.430 -14.088  1.00 36.89           H  
ATOM   2030 HG12 VAL A 141      73.782 -45.758 -14.700  1.00 36.89           H  
ATOM   2031 HG13 VAL A 141      74.621 -46.215 -13.216  1.00 36.89           H  
ATOM   2032  CG2 VAL A 141      76.331 -47.987 -14.255  1.00 36.89           C  
ATOM   2033 HG21 VAL A 141      77.259 -48.220 -14.777  1.00 36.89           H  
ATOM   2034 HG22 VAL A 141      75.743 -48.898 -14.144  1.00 36.89           H  
ATOM   2035 HG23 VAL A 141      76.588 -47.601 -13.268  1.00 36.89           H  
ATOM   2036  N   ILE A 142      73.159 -47.146 -17.734  1.00 37.76           N  
ATOM   2037  H   ILE A 142      73.118 -48.151 -17.644  1.00 37.76           H  
ATOM   2038  CA  ILE A 142      72.003 -46.480 -18.312  1.00 37.76           C  
ATOM   2039  HA  ILE A 142      72.332 -45.659 -18.948  1.00 37.76           H  
ATOM   2040  C   ILE A 142      71.205 -45.920 -17.127  1.00 37.76           C  
ATOM   2041  CB  ILE A 142      71.186 -47.497 -19.152  1.00 37.76           C  
ATOM   2042  HB  ILE A 142      70.750 -48.224 -18.468  1.00 37.76           H  
ATOM   2043  O   ILE A 142      70.275 -46.556 -16.639  1.00 37.76           O  
ATOM   2044  CG1 ILE A 142      72.042 -48.287 -20.174  1.00 37.76           C  
ATOM   2045 HG12 ILE A 142      72.233 -47.669 -21.052  1.00 37.76           H  
ATOM   2046 HG13 ILE A 142      73.009 -48.560 -19.752  1.00 37.76           H  
ATOM   2047  CG2 ILE A 142      70.042 -46.771 -19.887  1.00 37.76           C  
ATOM   2048 HG21 ILE A 142      69.394 -46.269 -19.169  1.00 37.76           H  
ATOM   2049 HG22 ILE A 142      69.432 -47.483 -20.443  1.00 37.76           H  
ATOM   2050 HG23 ILE A 142      70.448 -46.029 -20.575  1.00 37.76           H  
ATOM   2051  CD1 ILE A 142      71.381 -49.603 -20.605  1.00 37.76           C  
ATOM   2052 HD11 ILE A 142      71.208 -50.234 -19.733  1.00 37.76           H  
ATOM   2053 HD12 ILE A 142      70.433 -49.411 -21.108  1.00 37.76           H  
ATOM   2054 HD13 ILE A 142      72.043 -50.128 -21.293  1.00 37.76           H  
ATOM   2055  N   THR A 143      71.589 -44.764 -16.592  1.00 42.44           N  
ATOM   2056  H   THR A 143      72.448 -44.330 -16.897  1.00 42.44           H  
ATOM   2057  CA  THR A 143      70.714 -44.026 -15.674  1.00 42.44           C  
ATOM   2058  HA  THR A 143      70.059 -44.721 -15.149  1.00 42.44           H  
ATOM   2059  C   THR A 143      69.839 -43.099 -16.491  1.00 42.44           C  
ATOM   2060  CB  THR A 143      71.462 -43.263 -14.580  1.00 42.44           C  
ATOM   2061  HB  THR A 143      70.786 -42.533 -14.134  1.00 42.44           H  
ATOM   2062  O   THR A 143      70.312 -42.127 -17.072  1.00 42.44           O  
ATOM   2063  CG2 THR A 143      71.939 -44.205 -13.470  1.00 42.44           C  
ATOM   2064 HG21 THR A 143      72.973 -43.984 -13.203  1.00 42.44           H  
ATOM   2065 HG22 THR A 143      71.845 -45.247 -13.774  1.00 42.44           H  
ATOM   2066 HG23 THR A 143      71.314 -44.055 -12.590  1.00 42.44           H  
ATOM   2067  OG1 THR A 143      72.551 -42.577 -15.139  1.00 42.44           O  
ATOM   2068  HG1 THR A 143      72.203 -42.045 -15.859  1.00 42.44           H  
ATOM   2069  N   SER A 144      68.558 -43.456 -16.530  1.00 47.79           N  
ATOM   2070  H   SER A 144      68.322 -44.329 -16.080  1.00 47.79           H  
ATOM   2071  CA  SER A 144      67.441 -42.597 -16.903  1.00 47.79           C  
ATOM   2072  HA  SER A 144      67.456 -42.392 -17.973  1.00 47.79           H  
ATOM   2073  C   SER A 144      67.537 -41.287 -16.123  1.00 47.79           C  
ATOM   2074  CB  SER A 144      66.157 -43.353 -16.537  1.00 47.79           C  
ATOM   2075  HB2 SER A 144      66.174 -43.619 -15.480  1.00 47.79           H  
ATOM   2076  HB3 SER A 144      66.113 -44.272 -17.122  1.00 47.79           H  
ATOM   2077  O   SER A 144      67.227 -41.248 -14.936  1.00 47.79           O  
ATOM   2078  OG  SER A 144      65.000 -42.595 -16.797  1.00 47.79           O  
ATOM   2079  HG  SER A 144      64.927 -41.905 -16.133  1.00 47.79           H  
ATOM   2080  N   THR A 145      68.018 -40.233 -16.770  1.00 39.45           N  
ATOM   2081  H   THR A 145      68.347 -40.326 -17.721  1.00 39.45           H  
ATOM   2082  CA  THR A 145      68.008 -38.880 -16.227  1.00 39.45           C  
ATOM   2083  HA  THR A 145      68.266 -38.919 -15.169  1.00 39.45           H  
ATOM   2084  C   THR A 145      66.598 -38.312 -16.341  1.00 39.45           C  
ATOM   2085  CB  THR A 145      69.040 -37.984 -16.934  1.00 39.45           C  
ATOM   2086  HB  THR A 145      68.731 -36.942 -16.857  1.00 39.45           H  
ATOM   2087  O   THR A 145      66.028 -38.227 -17.430  1.00 39.45           O  
ATOM   2088  CG2 THR A 145      70.418 -38.137 -16.290  1.00 39.45           C  
ATOM   2089 HG21 THR A 145      70.757 -39.169 -16.376  1.00 39.45           H  
ATOM   2090 HG22 THR A 145      71.131 -37.477 -16.785  1.00 39.45           H  
ATOM   2091 HG23 THR A 145      70.364 -37.862 -15.237  1.00 39.45           H  
ATOM   2092  OG1 THR A 145      69.203 -38.334 -18.295  1.00 39.45           O  
ATOM   2093  HG1 THR A 145      69.695 -37.619 -18.705  1.00 39.45           H  
ATOM   2094  N   ASP A 146      66.024 -37.953 -15.193  1.00 40.37           N  
ATOM   2095  H   ASP A 146      66.508 -38.131 -14.324  1.00 40.37           H  
ATOM   2096  CA  ASP A 146      64.771 -37.210 -15.112  1.00 40.37           C  
ATOM   2097  HA  ASP A 146      63.998 -37.816 -15.584  1.00 40.37           H  
ATOM   2098  C   ASP A 146      64.900 -35.865 -15.856  1.00 40.37           C  
ATOM   2099  CB  ASP A 146      64.384 -36.965 -13.643  1.00 40.37           C  
ATOM   2100  HB2 ASP A 146      63.838 -36.024 -13.579  1.00 40.37           H  
ATOM   2101  HB3 ASP A 146      65.283 -36.864 -13.034  1.00 40.37           H  
ATOM   2102  O   ASP A 146      65.883 -35.141 -15.664  1.00 40.37           O  
ATOM   2103  CG  ASP A 146      63.469 -38.049 -13.070  1.00 40.37           C  
ATOM   2104  OD1 ASP A 146      62.550 -38.474 -13.808  1.00 40.37           O  
ATOM   2105  OD2 ASP A 146      63.670 -38.408 -11.891  1.00 40.37           O  
ATOM   2106  N   PRO A 147      63.917 -35.480 -16.690  1.00 46.51           N  
ATOM   2107  CA  PRO A 147      64.052 -34.370 -17.633  1.00 46.51           C  
ATOM   2108  HA  PRO A 147      65.043 -34.414 -18.085  1.00 46.51           H  
ATOM   2109  C   PRO A 147      63.915 -32.963 -17.018  1.00 46.51           C  
ATOM   2110  CB  PRO A 147      63.013 -34.669 -18.722  1.00 46.51           C  
ATOM   2111  HB2 PRO A 147      62.643 -33.779 -19.231  1.00 46.51           H  
ATOM   2112  HB3 PRO A 147      63.449 -35.357 -19.447  1.00 46.51           H  
ATOM   2113  O   PRO A 147      63.534 -32.036 -17.726  1.00 46.51           O  
ATOM   2114  CG  PRO A 147      61.903 -35.385 -17.959  1.00 46.51           C  
ATOM   2115  HG2 PRO A 147      61.287 -34.655 -17.433  1.00 46.51           H  
ATOM   2116  HG3 PRO A 147      61.291 -36.005 -18.614  1.00 46.51           H  
ATOM   2117  CD  PRO A 147      62.690 -36.220 -16.953  1.00 46.51           C  
ATOM   2118  HD2 PRO A 147      62.112 -36.362 -16.040  1.00 46.51           H  
ATOM   2119  HD3 PRO A 147      62.938 -37.183 -17.399  1.00 46.51           H  
ATOM   2120  N   ILE A 148      64.189 -32.760 -15.724  1.00 40.89           N  
ATOM   2121  H   ILE A 148      64.547 -33.538 -15.187  1.00 40.89           H  
ATOM   2122  CA  ILE A 148      63.925 -31.463 -15.064  1.00 40.89           C  
ATOM   2123  HA  ILE A 148      63.645 -30.733 -15.824  1.00 40.89           H  
ATOM   2124  C   ILE A 148      65.161 -30.799 -14.441  1.00 40.89           C  
ATOM   2125  CB  ILE A 148      62.675 -31.587 -14.152  1.00 40.89           C  
ATOM   2126  HB  ILE A 148      62.785 -32.481 -13.538  1.00 40.89           H  
ATOM   2127  O   ILE A 148      65.092 -29.627 -14.086  1.00 40.89           O  
ATOM   2128  CG1 ILE A 148      61.430 -31.757 -15.062  1.00 40.89           C  
ATOM   2129 HG12 ILE A 148      61.584 -32.606 -15.728  1.00 40.89           H  
ATOM   2130 HG13 ILE A 148      61.309 -30.867 -15.680  1.00 40.89           H  
ATOM   2131  CG2 ILE A 148      62.462 -30.390 -13.205  1.00 40.89           C  
ATOM   2132 HG21 ILE A 148      63.291 -30.318 -12.500  1.00 40.89           H  
ATOM   2133 HG22 ILE A 148      62.390 -29.463 -13.774  1.00 40.89           H  
ATOM   2134 HG23 ILE A 148      61.559 -30.520 -12.608  1.00 40.89           H  
ATOM   2135  CD1 ILE A 148      60.110 -32.029 -14.333  1.00 40.89           C  
ATOM   2136 HD11 ILE A 148      59.780 -31.145 -13.789  1.00 40.89           H  
ATOM   2137 HD12 ILE A 148      59.344 -32.289 -15.064  1.00 40.89           H  
ATOM   2138 HD13 ILE A 148      60.234 -32.863 -13.641  1.00 40.89           H  
ATOM   2139  N   SER A 149      66.326 -31.449 -14.372  1.00 36.74           N  
ATOM   2140  H   SER A 149      66.403 -32.393 -14.724  1.00 36.74           H  
ATOM   2141  CA  SER A 149      67.470 -30.825 -13.688  1.00 36.74           C  
ATOM   2142  HA  SER A 149      67.383 -29.742 -13.775  1.00 36.74           H  
ATOM   2143  C   SER A 149      68.830 -31.133 -14.312  1.00 36.74           C  
ATOM   2144  CB  SER A 149      67.396 -31.137 -12.189  1.00 36.74           C  
ATOM   2145  HB2 SER A 149      66.384 -30.949 -11.828  1.00 36.74           H  
ATOM   2146  HB3 SER A 149      67.648 -32.182 -12.010  1.00 36.74           H  
ATOM   2147  O   SER A 149      69.742 -31.570 -13.617  1.00 36.74           O  
ATOM   2148  OG  SER A 149      68.284 -30.298 -11.483  1.00 36.74           O  
ATOM   2149  HG  SER A 149      69.168 -30.566 -11.744  1.00 36.74           H  
ATOM   2150  N   ASP A 150      68.990 -30.859 -15.609  1.00 34.99           N  
ATOM   2151  H   ASP A 150      68.196 -30.525 -16.137  1.00 34.99           H  
ATOM   2152  CA  ASP A 150      70.314 -30.740 -16.233  1.00 34.99           C  
ATOM   2153  HA  ASP A 150      71.061 -31.101 -15.525  1.00 34.99           H  
ATOM   2154  C   ASP A 150      70.643 -29.263 -16.490  1.00 34.99           C  
ATOM   2155  CB  ASP A 150      70.455 -31.642 -17.469  1.00 34.99           C  
ATOM   2156  HB2 ASP A 150      70.074 -32.633 -17.221  1.00 34.99           H  
ATOM   2157  HB3 ASP A 150      69.855 -31.244 -18.288  1.00 34.99           H  
ATOM   2158  O   ASP A 150      70.495 -28.726 -17.587  1.00 34.99           O  
ATOM   2159  CG  ASP A 150      71.919 -31.794 -17.917  1.00 34.99           C  
ATOM   2160  OD1 ASP A 150      72.815 -31.285 -17.201  1.00 34.99           O  
ATOM   2161  OD2 ASP A 150      72.132 -32.435 -18.970  1.00 34.99           O  
ATOM   2162  N   VAL A 151      71.071 -28.587 -15.423  1.00 38.84           N  
ATOM   2163  H   VAL A 151      71.092 -29.091 -14.548  1.00 38.84           H  
ATOM   2164  CA  VAL A 151      71.860 -27.350 -15.505  1.00 38.84           C  
ATOM   2165  HA  VAL A 151      71.746 -26.936 -16.507  1.00 38.84           H  
ATOM   2166  C   VAL A 151      73.336 -27.748 -15.359  1.00 38.84           C  
ATOM   2167  CB  VAL A 151      71.371 -26.266 -14.513  1.00 38.84           C  
ATOM   2168  HB  VAL A 151      71.578 -26.588 -13.493  1.00 38.84           H  
ATOM   2169  O   VAL A 151      74.069 -27.239 -14.521  1.00 38.84           O  
ATOM   2170  CG1 VAL A 151      72.041 -24.903 -14.758  1.00 38.84           C  
ATOM   2171 HG11 VAL A 151      73.118 -24.966 -14.598  1.00 38.84           H  
ATOM   2172 HG12 VAL A 151      71.848 -24.568 -15.777  1.00 38.84           H  
ATOM   2173 HG13 VAL A 151      71.644 -24.168 -14.058  1.00 38.84           H  
ATOM   2174  CG2 VAL A 151      69.858 -26.027 -14.648  1.00 38.84           C  
ATOM   2175 HG21 VAL A 151      69.309 -26.928 -14.373  1.00 38.84           H  
ATOM   2176 HG22 VAL A 151      69.610 -25.759 -15.675  1.00 38.84           H  
ATOM   2177 HG23 VAL A 151      69.544 -25.227 -13.978  1.00 38.84           H  
ATOM   2178  N   GLY A 152      73.776 -28.737 -16.140  1.00 35.79           N  
ATOM   2179  H   GLY A 152      73.111 -29.252 -16.697  1.00 35.79           H  
ATOM   2180  CA  GLY A 152      75.156 -29.208 -16.225  1.00 35.79           C  
ATOM   2181  HA2 GLY A 152      75.148 -30.282 -16.414  1.00 35.79           H  
ATOM   2182  HA3 GLY A 152      75.673 -29.027 -15.283  1.00 35.79           H  
ATOM   2183  C   GLY A 152      75.931 -28.528 -17.351  1.00 35.79           C  
ATOM   2184  O   GLY A 152      76.667 -29.177 -18.091  1.00 35.79           O  
ATOM   2185  N   GLY A 153      75.768 -27.214 -17.523  1.00 43.12           N  
ATOM   2186  H   GLY A 153      75.160 -26.732 -16.877  1.00 43.12           H  
ATOM   2187  CA  GLY A 153      76.627 -26.432 -18.405  1.00 43.12           C  
ATOM   2188  HA2 GLY A 153      76.662 -26.887 -19.395  1.00 43.12           H  
ATOM   2189  HA3 GLY A 153      76.236 -25.418 -18.494  1.00 43.12           H  
ATOM   2190  C   GLY A 153      78.032 -26.364 -17.816  1.00 43.12           C  
ATOM   2191  O   GLY A 153      78.323 -25.474 -17.023  1.00 43.12           O  
ATOM   2192  N   SER A 154      78.887 -27.320 -18.190  1.00 45.36           N  
ATOM   2193  H   SER A 154      78.487 -28.087 -18.710  1.00 45.36           H  
ATOM   2194  CA  SER A 154      80.323 -27.368 -17.893  1.00 45.36           C  
ATOM   2195  HA  SER A 154      80.459 -27.292 -16.814  1.00 45.36           H  
ATOM   2196  C   SER A 154      81.042 -26.180 -18.551  1.00 45.36           C  
ATOM   2197  CB  SER A 154      80.891 -28.716 -18.362  1.00 45.36           C  
ATOM   2198  HB2 SER A 154      80.314 -29.527 -17.916  1.00 45.36           H  
ATOM   2199  HB3 SER A 154      80.802 -28.785 -19.446  1.00 45.36           H  
ATOM   2200  O   SER A 154      81.726 -26.300 -19.564  1.00 45.36           O  
ATOM   2201  OG  SER A 154      82.250 -28.861 -18.000  1.00 45.36           O  
ATOM   2202  HG  SER A 154      82.295 -29.178 -17.095  1.00 45.36           H  
ATOM   2203  N   GLY A 155      80.834 -24.984 -18.007  1.00 45.99           N  
ATOM   2204  H   GLY A 155      80.151 -24.919 -17.266  1.00 45.99           H  
ATOM   2205  CA  GLY A 155      81.642 -23.816 -18.306  1.00 45.99           C  
ATOM   2206  HA2 GLY A 155      81.142 -22.916 -17.948  1.00 45.99           H  
ATOM   2207  HA3 GLY A 155      81.814 -23.730 -19.379  1.00 45.99           H  
ATOM   2208  C   GLY A 155      82.964 -23.971 -17.576  1.00 45.99           C  
ATOM   2209  O   GLY A 155      83.071 -23.635 -16.399  1.00 45.99           O  
ATOM   2210  N   THR A 156      83.977 -24.512 -18.247  1.00 44.28           N  
ATOM   2211  H   THR A 156      83.818 -24.870 -19.178  1.00 44.28           H  
ATOM   2212  CA  THR A 156      85.344 -24.486 -17.730  1.00 44.28           C  
ATOM   2213  HA  THR A 156      85.356 -24.903 -16.723  1.00 44.28           H  
ATOM   2214  C   THR A 156      85.797 -23.029 -17.660  1.00 44.28           C  
ATOM   2215  CB  THR A 156      86.299 -25.316 -18.601  1.00 44.28           C  
ATOM   2216  HB  THR A 156      87.321 -25.148 -18.262  1.00 44.28           H  
ATOM   2217  O   THR A 156      86.091 -22.416 -18.685  1.00 44.28           O  
ATOM   2218  CG2 THR A 156      85.994 -26.811 -18.511  1.00 44.28           C  
ATOM   2219 HG21 THR A 156      84.987 -27.015 -18.875  1.00 44.28           H  
ATOM   2220 HG22 THR A 156      86.078 -27.146 -17.477  1.00 44.28           H  
ATOM   2221 HG23 THR A 156      86.709 -27.362 -19.122  1.00 44.28           H  
ATOM   2222  OG1 THR A 156      86.193 -24.932 -19.952  1.00 44.28           O  
ATOM   2223  HG1 THR A 156      86.257 -23.974 -19.969  1.00 44.28           H  
ATOM   2224  N   ILE A 157      85.818 -22.458 -16.457  1.00 45.68           N  
ATOM   2225  H   ILE A 157      85.434 -22.972 -15.677  1.00 45.68           H  
ATOM   2226  CA  ILE A 157      86.393 -21.136 -16.204  1.00 45.68           C  
ATOM   2227  HA  ILE A 157      86.031 -20.437 -16.958  1.00 45.68           H  
ATOM   2228  C   ILE A 157      87.912 -21.279 -16.350  1.00 45.68           C  
ATOM   2229  CB  ILE A 157      85.982 -20.607 -14.807  1.00 45.68           C  
ATOM   2230  HB  ILE A 157      86.352 -21.300 -14.052  1.00 45.68           H  
ATOM   2231  O   ILE A 157      88.570 -21.871 -15.497  1.00 45.68           O  
ATOM   2232  CG1 ILE A 157      84.443 -20.514 -14.672  1.00 45.68           C  
ATOM   2233 HG12 ILE A 157      84.061 -19.755 -15.355  1.00 45.68           H  
ATOM   2234 HG13 ILE A 157      83.993 -21.467 -14.949  1.00 45.68           H  
ATOM   2235  CG2 ILE A 157      86.623 -19.228 -14.560  1.00 45.68           C  
ATOM   2236 HG21 ILE A 157      87.708 -19.284 -14.647  1.00 45.68           H  
ATOM   2237 HG22 ILE A 157      86.396 -18.875 -13.553  1.00 45.68           H  
ATOM   2238 HG23 ILE A 157      86.248 -18.509 -15.288  1.00 45.68           H  
ATOM   2239  CD1 ILE A 157      83.959 -20.199 -13.250  1.00 45.68           C  
ATOM   2240 HD11 ILE A 157      84.383 -20.915 -12.546  1.00 45.68           H  
ATOM   2241 HD12 ILE A 157      84.243 -19.187 -12.961  1.00 45.68           H  
ATOM   2242 HD13 ILE A 157      82.872 -20.275 -13.217  1.00 45.68           H  
ATOM   2243  N   SER A 158      88.481 -20.767 -17.439  1.00 48.66           N  
ATOM   2244  H   SER A 158      87.900 -20.364 -18.160  1.00 48.66           H  
ATOM   2245  CA  SER A 158      89.932 -20.669 -17.592  1.00 48.66           C  
ATOM   2246  HA  SER A 158      90.408 -21.505 -17.080  1.00 48.66           H  
ATOM   2247  C   SER A 158      90.420 -19.371 -16.950  1.00 48.66           C  
ATOM   2248  CB  SER A 158      90.335 -20.766 -19.066  1.00 48.66           C  
ATOM   2249  HB2 SER A 158      90.091 -21.760 -19.441  1.00 48.66           H  
ATOM   2250  HB3 SER A 158      91.410 -20.611 -19.158  1.00 48.66           H  
ATOM   2251  O   SER A 158      90.140 -18.285 -17.454  1.00 48.66           O  
ATOM   2252  OG  SER A 158      89.652 -19.803 -19.841  1.00 48.66           O  
ATOM   2253  HG  SER A 158      89.682 -18.965 -19.373  1.00 48.66           H  
ATOM   2254  N   ILE A 159      91.139 -19.488 -15.834  1.00 46.23           N  
ATOM   2255  H   ILE A 159      91.295 -20.416 -15.467  1.00 46.23           H  
ATOM   2256  CA  ILE A 159      91.780 -18.370 -15.131  1.00 46.23           C  
ATOM   2257  HA  ILE A 159      91.229 -17.450 -15.328  1.00 46.23           H  
ATOM   2258  C   ILE A 159      93.196 -18.228 -15.692  1.00 46.23           C  
ATOM   2259  CB  ILE A 159      91.789 -18.618 -13.601  1.00 46.23           C  
ATOM   2260  HB  ILE A 159      92.366 -19.521 -13.406  1.00 46.23           H  
ATOM   2261  O   ILE A 159      93.998 -19.153 -15.571  1.00 46.23           O  
ATOM   2262  CG1 ILE A 159      90.354 -18.837 -13.061  1.00 46.23           C  
ATOM   2263 HG12 ILE A 159      89.789 -17.908 -13.132  1.00 46.23           H  
ATOM   2264 HG13 ILE A 159      89.846 -19.587 -13.667  1.00 46.23           H  
ATOM   2265  CG2 ILE A 159      92.469 -17.443 -12.871  1.00 46.23           C  
ATOM   2266 HG21 ILE A 159      91.914 -16.523 -13.052  1.00 46.23           H  
ATOM   2267 HG22 ILE A 159      92.508 -17.631 -11.798  1.00 46.23           H  
ATOM   2268 HG23 ILE A 159      93.495 -17.317 -13.218  1.00 46.23           H  
ATOM   2269  CD1 ILE A 159      90.302 -19.354 -11.618  1.00 46.23           C  
ATOM   2270 HD11 ILE A 159      90.904 -20.258 -11.524  1.00 46.23           H  
ATOM   2271 HD12 ILE A 159      90.667 -18.596 -10.925  1.00 46.23           H  
ATOM   2272 HD13 ILE A 159      89.269 -19.588 -11.360  1.00 46.23           H  
ATOM   2273  N   SER A 160      93.513 -17.088 -16.302  1.00 50.02           N  
ATOM   2274  H   SER A 160      92.813 -16.363 -16.378  1.00 50.02           H  
ATOM   2275  CA  SER A 160      94.867 -16.786 -16.774  1.00 50.02           C  
ATOM   2276  HA  SER A 160      95.526 -17.634 -16.586  1.00 50.02           H  
ATOM   2277  C   SER A 160      95.417 -15.587 -16.009  1.00 50.02           C  
ATOM   2278  CB  SER A 160      94.865 -16.559 -18.288  1.00 50.02           C  
ATOM   2279  HB2 SER A 160      94.208 -15.726 -18.536  1.00 50.02           H  
ATOM   2280  HB3 SER A 160      94.494 -17.459 -18.780  1.00 50.02           H  
ATOM   2281  O   SER A 160      94.894 -14.483 -16.122  1.00 50.02           O  
ATOM   2282  OG  SER A 160      96.176 -16.287 -18.748  1.00 50.02           O  
ATOM   2283  HG  SER A 160      96.307 -15.340 -18.659  1.00 50.02           H  
ATOM   2284  N   SER A 161      96.486 -15.794 -15.239  1.00 47.87           N  
ATOM   2285  H   SER A 161      96.867 -16.727 -15.171  1.00 47.87           H  
ATOM   2286  CA  SER A 161      97.271 -14.729 -14.615  1.00 47.87           C  
ATOM   2287  HA  SER A 161      96.689 -13.807 -14.611  1.00 47.87           H  
ATOM   2288  C   SER A 161      98.535 -14.489 -15.441  1.00 47.87           C  
ATOM   2289  CB  SER A 161      97.588 -15.065 -13.152  1.00 47.87           C  
ATOM   2290  HB2 SER A 161      96.655 -15.097 -12.591  1.00 47.87           H  
ATOM   2291  HB3 SER A 161      98.219 -14.282 -12.732  1.00 47.87           H  
ATOM   2292  O   SER A 161      99.290 -15.414 -15.743  1.00 47.87           O  
ATOM   2293  OG  SER A 161      98.242 -16.315 -13.030  1.00 47.87           O  
ATOM   2294  HG  SER A 161      98.383 -16.505 -12.100  1.00 47.87           H  
ATOM   2295  N   ARG A 162      98.778 -13.238 -15.839  1.00 54.14           N  
ATOM   2296  H   ARG A 162      98.108 -12.517 -15.611  1.00 54.14           H  
ATOM   2297  CA  ARG A 162     100.010 -12.851 -16.535  1.00 54.14           C  
ATOM   2298  HA  ARG A 162     100.657 -13.722 -16.639  1.00 54.14           H  
ATOM   2299  C   ARG A 162     100.763 -11.815 -15.697  1.00 54.14           C  
ATOM   2300  CB  ARG A 162      99.683 -12.395 -17.967  1.00 54.14           C  
ATOM   2301  HB2 ARG A 162      99.233 -13.235 -18.496  1.00 54.14           H  
ATOM   2302  HB3 ARG A 162      98.964 -11.577 -17.942  1.00 54.14           H  
ATOM   2303  O   ARG A 162     100.410 -10.644 -15.751  1.00 54.14           O  
ATOM   2304  CG  ARG A 162     100.945 -11.939 -18.719  1.00 54.14           C  
ATOM   2305  HG2 ARG A 162     101.203 -10.937 -18.376  1.00 54.14           H  
ATOM   2306  HG3 ARG A 162     101.783 -12.597 -18.490  1.00 54.14           H  
ATOM   2307  CD  ARG A 162     100.727 -11.890 -20.238  1.00 54.14           C  
ATOM   2308  HD2 ARG A 162     101.311 -11.058 -20.632  1.00 54.14           H  
ATOM   2309  HD3 ARG A 162      99.675 -11.693 -20.443  1.00 54.14           H  
ATOM   2310  NE  ARG A 162     101.171 -13.135 -20.902  1.00 54.14           N  
ATOM   2311  HE  ARG A 162     101.660 -13.800 -20.321  1.00 54.14           H  
ATOM   2312  NH1 ARG A 162     100.341 -12.675 -22.991  1.00 54.14           N  
ATOM   2313 HH11 ARG A 162      99.893 -11.855 -22.608  1.00 54.14           H  
ATOM   2314 HH12 ARG A 162     100.180 -12.937 -23.953  1.00 54.14           H  
ATOM   2315  NH2 ARG A 162     101.560 -14.519 -22.671  1.00 54.14           N  
ATOM   2316 HH21 ARG A 162     102.079 -15.139 -22.065  1.00 54.14           H  
ATOM   2317 HH22 ARG A 162     101.415 -14.756 -23.641  1.00 54.14           H  
ATOM   2318  CZ  ARG A 162     101.022 -13.436 -22.180  1.00 54.14           C  
ATOM   2319  N   PRO A 163     101.797 -12.216 -14.937  1.00 52.98           N  
ATOM   2320  CA  PRO A 163     102.709 -11.266 -14.313  1.00 52.98           C  
ATOM   2321  HA  PRO A 163     102.164 -10.425 -13.885  1.00 52.98           H  
ATOM   2322  C   PRO A 163     103.698 -10.751 -15.370  1.00 52.98           C  
ATOM   2323  CB  PRO A 163     103.383 -12.057 -13.186  1.00 52.98           C  
ATOM   2324  HB2 PRO A 163     102.769 -11.992 -12.288  1.00 52.98           H  
ATOM   2325  HB3 PRO A 163     104.390 -11.697 -12.977  1.00 52.98           H  
ATOM   2326  O   PRO A 163     104.464 -11.533 -15.931  1.00 52.98           O  
ATOM   2327  CG  PRO A 163     103.387 -13.502 -13.692  1.00 52.98           C  
ATOM   2328  HG2 PRO A 163     104.283 -13.679 -14.287  1.00 52.98           H  
ATOM   2329  HG3 PRO A 163     103.334 -14.214 -12.869  1.00 52.98           H  
ATOM   2330  CD  PRO A 163     102.153 -13.589 -14.591  1.00 52.98           C  
ATOM   2331  HD2 PRO A 163     101.331 -14.051 -14.045  1.00 52.98           H  
ATOM   2332  HD3 PRO A 163     102.389 -14.175 -15.479  1.00 52.98           H  
ATOM   2333  N   SER A 164     103.680  -9.453 -15.683  1.00 59.07           N  
ATOM   2334  H   SER A 164     102.958  -8.855 -15.305  1.00 59.07           H  
ATOM   2335  CA  SER A 164     104.666  -8.828 -16.584  1.00 59.07           C  
ATOM   2336  HA  SER A 164     105.088  -9.598 -17.231  1.00 59.07           H  
ATOM   2337  C   SER A 164     105.865  -8.211 -15.852  1.00 59.07           C  
ATOM   2338  CB  SER A 164     104.006  -7.804 -17.516  1.00 59.07           C  
ATOM   2339  HB2 SER A 164     104.766  -7.217 -18.030  1.00 59.07           H  
ATOM   2340  HB3 SER A 164     103.410  -8.336 -18.257  1.00 59.07           H  
ATOM   2341  O   SER A 164     106.883  -7.971 -16.495  1.00 59.07           O  
ATOM   2342  OG  SER A 164     103.153  -6.960 -16.775  1.00 59.07           O  
ATOM   2343  HG  SER A 164     103.400  -6.034 -16.829  1.00 59.07           H  
ATOM   2344  N   SER A 165     105.800  -7.988 -14.532  1.00 53.80           N  
ATOM   2345  H   SER A 165     104.931  -8.164 -14.049  1.00 53.80           H  
ATOM   2346  CA  SER A 165     106.951  -7.596 -13.696  1.00 53.80           C  
ATOM   2347  HA  SER A 165     107.784  -8.261 -13.925  1.00 53.80           H  
ATOM   2348  C   SER A 165     106.645  -7.726 -12.192  1.00 53.80           C  
ATOM   2349  CB  SER A 165     107.389  -6.162 -14.027  1.00 53.80           C  
ATOM   2350  HB2 SER A 165     107.587  -6.061 -15.094  1.00 53.80           H  
ATOM   2351  HB3 SER A 165     108.315  -5.944 -13.496  1.00 53.80           H  
ATOM   2352  O   SER A 165     105.483  -7.831 -11.809  1.00 53.80           O  
ATOM   2353  OG  SER A 165     106.419  -5.212 -13.641  1.00 53.80           O  
ATOM   2354  HG  SER A 165     105.572  -5.412 -14.045  1.00 53.80           H  
ATOM   2355  N   GLU A 166     107.675  -7.734 -11.336  1.00 64.04           N  
ATOM   2356  H   GLU A 166     108.611  -7.650 -11.706  1.00 64.04           H  
ATOM   2357  CA  GLU A 166     107.566  -8.061  -9.897  1.00 64.04           C  
ATOM   2358  HA  GLU A 166     106.953  -8.957  -9.796  1.00 64.04           H  
ATOM   2359  C   GLU A 166     106.875  -7.000  -9.014  1.00 64.04           C  
ATOM   2360  CB  GLU A 166     108.964  -8.387  -9.326  1.00 64.04           C  
ATOM   2361  HB2 GLU A 166     109.639  -7.559  -9.541  1.00 64.04           H  
ATOM   2362  HB3 GLU A 166     108.884  -8.496  -8.245  1.00 64.04           H  
ATOM   2363  O   GLU A 166     106.597  -7.285  -7.854  1.00 64.04           O  
ATOM   2364  CG  GLU A 166     109.552  -9.695  -9.885  1.00 64.04           C  
ATOM   2365  HG2 GLU A 166     109.723  -9.573 -10.955  1.00 64.04           H  
ATOM   2366  HG3 GLU A 166     108.814 -10.487  -9.754  1.00 64.04           H  
ATOM   2367  CD  GLU A 166     110.871 -10.120  -9.211  1.00 64.04           C  
ATOM   2368  OE1 GLU A 166     111.263 -11.291  -9.421  1.00 64.04           O  
ATOM   2369  OE2 GLU A 166     111.502  -9.279  -8.531  1.00 64.04           O  
ATOM   2370  N   ASN A 167     106.565  -5.803  -9.527  1.00 58.61           N  
ATOM   2371  H   ASN A 167     106.721  -5.650 -10.513  1.00 58.61           H  
ATOM   2372  CA  ASN A 167     106.034  -4.693  -8.714  1.00 58.61           C  
ATOM   2373  HA  ASN A 167     105.821  -5.078  -7.717  1.00 58.61           H  
ATOM   2374  C   ASN A 167     104.655  -4.167  -9.157  1.00 58.61           C  
ATOM   2375  CB  ASN A 167     107.117  -3.597  -8.578  1.00 58.61           C  
ATOM   2376  HB2 ASN A 167     106.677  -2.615  -8.755  1.00 58.61           H  
ATOM   2377  HB3 ASN A 167     107.891  -3.740  -9.332  1.00 58.61           H  
ATOM   2378  O   ASN A 167     104.259  -3.074  -8.753  1.00 58.61           O  
ATOM   2379  CG  ASN A 167     107.785  -3.549  -7.211  1.00 58.61           C  
ATOM   2380  ND2 ASN A 167     108.664  -2.597  -7.006  1.00 58.61           N  
ATOM   2381 HD21 ASN A 167     108.869  -1.928  -7.734  1.00 58.61           H  
ATOM   2382 HD22 ASN A 167     109.095  -2.604  -6.093  1.00 58.61           H  
ATOM   2383  OD1 ASN A 167     107.555  -4.324  -6.301  1.00 58.61           O  
ATOM   2384  N   GLU A 168     103.907  -4.936  -9.952  1.00 58.01           N  
ATOM   2385  H   GLU A 168     104.249  -5.851 -10.208  1.00 58.01           H  
ATOM   2386  CA  GLU A 168     102.535  -4.600 -10.351  1.00 58.01           C  
ATOM   2387  HA  GLU A 168     102.291  -3.618  -9.944  1.00 58.01           H  
ATOM   2388  C   GLU A 168     101.537  -5.632  -9.787  1.00 58.01           C  
ATOM   2389  CB  GLU A 168     102.460  -4.468 -11.880  1.00 58.01           C  
ATOM   2390  HB2 GLU A 168     103.305  -3.864 -12.209  1.00 58.01           H  
ATOM   2391  HB3 GLU A 168     102.541  -5.456 -12.334  1.00 58.01           H  
ATOM   2392  O   GLU A 168     101.800  -6.837  -9.857  1.00 58.01           O  
ATOM   2393  CG  GLU A 168     101.164  -3.783 -12.345  1.00 58.01           C  
ATOM   2394  HG2 GLU A 168     101.083  -2.822 -11.839  1.00 58.01           H  
ATOM   2395  HG3 GLU A 168     100.314  -4.399 -12.050  1.00 58.01           H  
ATOM   2396  CD  GLU A 168     101.109  -3.539 -13.862  1.00 58.01           C  
ATOM   2397  OE1 GLU A 168     100.057  -3.034 -14.315  1.00 58.01           O  
ATOM   2398  OE2 GLU A 168     102.113  -3.826 -14.560  1.00 58.01           O  
ATOM   2399  N   PRO A 169     100.402  -5.206  -9.197  1.00 52.70           N  
ATOM   2400  CA  PRO A 169      99.391  -6.131  -8.695  1.00 52.70           C  
ATOM   2401  HA  PRO A 169      99.856  -6.819  -7.990  1.00 52.70           H  
ATOM   2402  C   PRO A 169      98.760  -6.944  -9.835  1.00 52.70           C  
ATOM   2403  CB  PRO A 169      98.371  -5.267  -7.946  1.00 52.70           C  
ATOM   2404  HB2 PRO A 169      97.357  -5.660  -8.029  1.00 52.70           H  
ATOM   2405  HB3 PRO A 169      98.663  -5.189  -6.899  1.00 52.70           H  
ATOM   2406  O   PRO A 169      98.405  -6.414 -10.885  1.00 52.70           O  
ATOM   2407  CG  PRO A 169      98.504  -3.899  -8.612  1.00 52.70           C  
ATOM   2408  HG2 PRO A 169      97.907  -3.877  -9.524  1.00 52.70           H  
ATOM   2409  HG3 PRO A 169      98.212  -3.089  -7.943  1.00 52.70           H  
ATOM   2410  CD  PRO A 169      99.984  -3.829  -8.974  1.00 52.70           C  
ATOM   2411  HD2 PRO A 169     100.550  -3.410  -8.142  1.00 52.70           H  
ATOM   2412  HD3 PRO A 169     100.110  -3.213  -9.864  1.00 52.70           H  
ATOM   2413  N   ALA A 170      98.602  -8.250  -9.608  1.00 55.50           N  
ATOM   2414  H   ALA A 170      98.925  -8.621  -8.725  1.00 55.50           H  
ATOM   2415  CA  ALA A 170      98.067  -9.188 -10.587  1.00 55.50           C  
ATOM   2416  HA  ALA A 170      98.641  -9.082 -11.508  1.00 55.50           H  
ATOM   2417  C   ALA A 170      96.591  -8.897 -10.901  1.00 55.50           C  
ATOM   2418  CB  ALA A 170      98.269 -10.614 -10.056  1.00 55.50           C  
ATOM   2419  HB1 ALA A 170      97.894 -11.330 -10.787  1.00 55.50           H  
ATOM   2420  HB2 ALA A 170      99.330 -10.800  -9.887  1.00 55.50           H  
ATOM   2421  HB3 ALA A 170      97.724 -10.744  -9.121  1.00 55.50           H  
ATOM   2422  O   ALA A 170      95.714  -9.077 -10.055  1.00 55.50           O  
ATOM   2423  N   ILE A 171      96.313  -8.486 -12.137  1.00 52.26           N  
ATOM   2424  H   ILE A 171      97.081  -8.272 -12.757  1.00 52.26           H  
ATOM   2425  CA  ILE A 171      94.951  -8.333 -12.649  1.00 52.26           C  
ATOM   2426  HA  ILE A 171      94.306  -8.006 -11.834  1.00 52.26           H  
ATOM   2427  C   ILE A 171      94.475  -9.714 -13.115  1.00 52.26           C  
ATOM   2428  CB  ILE A 171      94.895  -7.243 -13.742  1.00 52.26           C  
ATOM   2429  HB  ILE A 171      95.558  -7.536 -14.556  1.00 52.26           H  
ATOM   2430  O   ILE A 171      95.068 -10.325 -14.006  1.00 52.26           O  
ATOM   2431  CG1 ILE A 171      95.372  -5.881 -13.174  1.00 52.26           C  
ATOM   2432 HG12 ILE A 171      96.305  -6.010 -12.625  1.00 52.26           H  
ATOM   2433 HG13 ILE A 171      94.630  -5.496 -12.475  1.00 52.26           H  
ATOM   2434  CG2 ILE A 171      93.462  -7.120 -14.295  1.00 52.26           C  
ATOM   2435 HG21 ILE A 171      93.141  -8.064 -14.736  1.00 52.26           H  
ATOM   2436 HG22 ILE A 171      92.770  -6.839 -13.501  1.00 52.26           H  
ATOM   2437 HG23 ILE A 171      93.425  -6.368 -15.082  1.00 52.26           H  
ATOM   2438  CD1 ILE A 171      95.654  -4.823 -14.246  1.00 52.26           C  
ATOM   2439 HD11 ILE A 171      94.736  -4.544 -14.762  1.00 52.26           H  
ATOM   2440 HD12 ILE A 171      96.376  -5.208 -14.966  1.00 52.26           H  
ATOM   2441 HD13 ILE A 171      96.071  -3.935 -13.772  1.00 52.26           H  
ATOM   2442  N   VAL A 172      93.433 -10.231 -12.462  1.00 58.84           N  
ATOM   2443  H   VAL A 172      93.013  -9.674 -11.732  1.00 58.84           H  
ATOM   2444  CA  VAL A 172      92.815 -11.527 -12.771  1.00 58.84           C  
ATOM   2445  HA  VAL A 172      93.561 -12.186 -13.215  1.00 58.84           H  
ATOM   2446  C   VAL A 172      91.707 -11.303 -13.794  1.00 58.84           C  
ATOM   2447  CB  VAL A 172      92.281 -12.209 -11.492  1.00 58.84           C  
ATOM   2448  HB  VAL A 172      91.546 -11.561 -11.015  1.00 58.84           H  
ATOM   2449  O   VAL A 172      90.660 -10.750 -13.466  1.00 58.84           O  
ATOM   2450  CG1 VAL A 172      91.618 -13.559 -11.800  1.00 58.84           C  
ATOM   2451 HG11 VAL A 172      92.328 -14.216 -12.302  1.00 58.84           H  
ATOM   2452 HG12 VAL A 172      90.750 -13.413 -12.443  1.00 58.84           H  
ATOM   2453 HG13 VAL A 172      91.280 -14.026 -10.875  1.00 58.84           H  
ATOM   2454  CG2 VAL A 172      93.415 -12.470 -10.490  1.00 58.84           C  
ATOM   2455 HG21 VAL A 172      93.869 -11.528 -10.181  1.00 58.84           H  
ATOM   2456 HG22 VAL A 172      93.019 -12.963  -9.603  1.00 58.84           H  
ATOM   2457 HG23 VAL A 172      94.179 -13.101 -10.945  1.00 58.84           H  
ATOM   2458  N   GLU A 173      91.931 -11.735 -15.033  1.00 54.28           N  
ATOM   2459  H   GLU A 173      92.828 -12.138 -15.264  1.00 54.28           H  
ATOM   2460  CA  GLU A 173      90.920 -11.691 -16.089  1.00 54.28           C  
ATOM   2461  HA  GLU A 173      90.223 -10.881 -15.872  1.00 54.28           H  
ATOM   2462  C   GLU A 173      90.133 -13.011 -16.107  1.00 54.28           C  
ATOM   2463  CB  GLU A 173      91.584 -11.351 -17.432  1.00 54.28           C  
ATOM   2464  HB2 GLU A 173      92.191 -12.195 -17.760  1.00 54.28           H  
ATOM   2465  HB3 GLU A 173      92.236 -10.490 -17.284  1.00 54.28           H  
ATOM   2466  O   GLU A 173      90.680 -14.084 -16.373  1.00 54.28           O  
ATOM   2467  CG  GLU A 173      90.550 -10.997 -18.513  1.00 54.28           C  
ATOM   2468  HG2 GLU A 173      89.908 -11.861 -18.681  1.00 54.28           H  
ATOM   2469  HG3 GLU A 173      89.926 -10.184 -18.141  1.00 54.28           H  
ATOM   2470  CD  GLU A 173      91.185 -10.575 -19.851  1.00 54.28           C  
ATOM   2471  OE1 GLU A 173      90.406 -10.194 -20.752  1.00 54.28           O  
ATOM   2472  OE2 GLU A 173      92.428 -10.661 -19.988  1.00 54.28           O  
ATOM   2473  N   VAL A 174      88.838 -12.935 -15.787  1.00 53.73           N  
ATOM   2474  H   VAL A 174      88.460 -12.026 -15.560  1.00 53.73           H  
ATOM   2475  CA  VAL A 174      87.902 -14.065 -15.841  1.00 53.73           C  
ATOM   2476  HA  VAL A 174      88.463 -15.000 -15.861  1.00 53.73           H  
ATOM   2477  C   VAL A 174      87.112 -13.955 -17.140  1.00 53.73           C  
ATOM   2478  CB  VAL A 174      86.975 -14.107 -14.606  1.00 53.73           C  
ATOM   2479  HB  VAL A 174      86.367 -13.203 -14.571  1.00 53.73           H  
ATOM   2480  O   VAL A 174      86.150 -13.197 -17.225  1.00 53.73           O  
ATOM   2481  CG1 VAL A 174      86.045 -15.328 -14.649  1.00 53.73           C  
ATOM   2482 HG11 VAL A 174      85.418 -15.345 -13.757  1.00 53.73           H  
ATOM   2483 HG12 VAL A 174      86.638 -16.242 -14.690  1.00 53.73           H  
ATOM   2484 HG13 VAL A 174      85.394 -15.275 -15.522  1.00 53.73           H  
ATOM   2485  CG2 VAL A 174      87.783 -14.189 -13.303  1.00 53.73           C  
ATOM   2486 HG21 VAL A 174      88.381 -13.285 -13.181  1.00 53.73           H  
ATOM   2487 HG22 VAL A 174      88.443 -15.056 -13.324  1.00 53.73           H  
ATOM   2488 HG23 VAL A 174      87.108 -14.266 -12.451  1.00 53.73           H  
ATOM   2489  N   SER A 175      87.521 -14.708 -18.159  1.00 58.33           N  
ATOM   2490  H   SER A 175      88.340 -15.285 -18.035  1.00 58.33           H  
ATOM   2491  CA  SER A 175      86.794 -14.791 -19.427  1.00 58.33           C  
ATOM   2492  HA  SER A 175      86.062 -13.986 -19.480  1.00 58.33           H  
ATOM   2493  C   SER A 175      86.043 -16.117 -19.520  1.00 58.33           C  
ATOM   2494  CB  SER A 175      87.741 -14.578 -20.606  1.00 58.33           C  
ATOM   2495  HB2 SER A 175      88.546 -15.312 -20.568  1.00 58.33           H  
ATOM   2496  HB3 SER A 175      88.168 -13.576 -20.545  1.00 58.33           H  
ATOM   2497  O   SER A 175      86.628 -17.197 -19.419  1.00 58.33           O  
ATOM   2498  OG  SER A 175      87.032 -14.720 -21.820  1.00 58.33           O  
ATOM   2499  HG  SER A 175      87.554 -14.310 -22.514  1.00 58.33           H  
ATOM   2500  N   GLN A 176      84.725 -16.031 -19.701  1.00 44.18           N  
ATOM   2501  H   GLN A 176      84.325 -15.109 -19.800  1.00 44.18           H  
ATOM   2502  CA  GLN A 176      83.870 -17.168 -20.021  1.00 44.18           C  
ATOM   2503  HA  GLN A 176      84.277 -18.079 -19.581  1.00 44.18           H  
ATOM   2504  C   GLN A 176      83.854 -17.316 -21.540  1.00 44.18           C  
ATOM   2505  CB  GLN A 176      82.456 -16.942 -19.461  1.00 44.18           C  
ATOM   2506  HB2 GLN A 176      82.055 -16.010 -19.859  1.00 44.18           H  
ATOM   2507  HB3 GLN A 176      81.817 -17.761 -19.791  1.00 44.18           H  
ATOM   2508  O   GLN A 176      83.246 -16.505 -22.235  1.00 44.18           O  
ATOM   2509  CG  GLN A 176      82.429 -16.884 -17.925  1.00 44.18           C  
ATOM   2510  HG2 GLN A 176      83.062 -16.069 -17.575  1.00 44.18           H  
ATOM   2511  HG3 GLN A 176      82.820 -17.819 -17.524  1.00 44.18           H  
ATOM   2512  CD  GLN A 176      81.025 -16.663 -17.365  1.00 44.18           C  
ATOM   2513  NE2 GLN A 176      80.861 -16.692 -16.062  1.00 44.18           N  
ATOM   2514 HE21 GLN A 176      81.642 -16.831 -15.437  1.00 44.18           H  
ATOM   2515 HE22 GLN A 176      79.917 -16.529 -15.741  1.00 44.18           H  
ATOM   2516  OE1 GLN A 176      80.051 -16.466 -18.071  1.00 44.18           O  
ATOM   2517  N   THR A 177      84.534 -18.332 -22.073  1.00 49.44           N  
ATOM   2518  H   THR A 177      85.009 -18.981 -21.461  1.00 49.44           H  
ATOM   2519  CA  THR A 177      84.439 -18.627 -23.508  1.00 49.44           C  
ATOM   2520  HA  THR A 177      84.456 -17.684 -24.055  1.00 49.44           H  
ATOM   2521  C   THR A 177      83.117 -19.361 -23.751  1.00 49.44           C  
ATOM   2522  CB  THR A 177      85.632 -19.438 -24.020  1.00 49.44           C  
ATOM   2523  HB  THR A 177      85.623 -20.437 -23.584  1.00 49.44           H  
ATOM   2524  O   THR A 177      82.954 -20.469 -23.234  1.00 49.44           O  
ATOM   2525  CG2 THR A 177      85.628 -19.533 -25.547  1.00 49.44           C  
ATOM   2526 HG21 THR A 177      86.513 -20.077 -25.875  1.00 49.44           H  
ATOM   2527 HG22 THR A 177      85.639 -18.534 -25.984  1.00 49.44           H  
ATOM   2528 HG23 THR A 177      84.742 -20.069 -25.887  1.00 49.44           H  
ATOM   2529  OG1 THR A 177      86.835 -18.790 -23.676  1.00 49.44           O  
ATOM   2530  HG1 THR A 177      86.800 -18.547 -22.748  1.00 49.44           H  
ATOM   2531  N   PRO A 178      82.153 -18.788 -24.497  1.00 51.05           N  
ATOM   2532  CA  PRO A 178      80.894 -19.461 -24.781  1.00 51.05           C  
ATOM   2533  HA  PRO A 178      80.424 -19.755 -23.843  1.00 51.05           H  
ATOM   2534  C   PRO A 178      81.180 -20.692 -25.641  1.00 51.05           C  
ATOM   2535  CB  PRO A 178      80.003 -18.443 -25.509  1.00 51.05           C  
ATOM   2536  HB2 PRO A 178      79.940 -18.682 -26.571  1.00 51.05           H  
ATOM   2537  HB3 PRO A 178      79.004 -18.411 -25.074  1.00 51.05           H  
ATOM   2538  O   PRO A 178      81.869 -20.593 -26.660  1.00 51.05           O  
ATOM   2539  CG  PRO A 178      80.722 -17.106 -25.336  1.00 51.05           C  
ATOM   2540  HG2 PRO A 178      80.580 -16.454 -26.198  1.00 51.05           H  
ATOM   2541  HG3 PRO A 178      80.371 -16.618 -24.427  1.00 51.05           H  
ATOM   2542  CD  PRO A 178      82.183 -17.498 -25.163  1.00 51.05           C  
ATOM   2543  HD2 PRO A 178      82.654 -17.611 -26.140  1.00 51.05           H  
ATOM   2544  HD3 PRO A 178      82.697 -16.728 -24.587  1.00 51.05           H  
ATOM   2545  N   ALA A 179      80.661 -21.854 -25.242  1.00 49.40           N  
ATOM   2546  H   ALA A 179      80.138 -21.892 -24.378  1.00 49.40           H  
ATOM   2547  CA  ALA A 179      80.754 -23.050 -26.065  1.00 49.40           C  
ATOM   2548  HA  ALA A 179      81.812 -23.290 -26.164  1.00 49.40           H  
ATOM   2549  C   ALA A 179      80.146 -22.763 -27.455  1.00 49.40           C  
ATOM   2550  CB  ALA A 179      80.055 -24.218 -25.360  1.00 49.40           C  
ATOM   2551  HB1 ALA A 179      80.155 -25.122 -25.960  1.00 49.40           H  
ATOM   2552  HB2 ALA A 179      78.997 -23.993 -25.228  1.00 49.40           H  
ATOM   2553  HB3 ALA A 179      80.512 -24.389 -24.385  1.00 49.40           H  
ATOM   2554  O   ALA A 179      79.086 -22.134 -27.534  1.00 49.40           O  
ATOM   2555  N   PRO A 180      80.795 -23.194 -28.552  1.00 52.49           N  
ATOM   2556  CA  PRO A 180      80.322 -22.929 -29.901  1.00 52.49           C  
ATOM   2557  HA  PRO A 180      80.229 -21.854 -30.055  1.00 52.49           H  
ATOM   2558  C   PRO A 180      78.954 -23.586 -30.095  1.00 52.49           C  
ATOM   2559  CB  PRO A 180      81.406 -23.480 -30.836  1.00 52.49           C  
ATOM   2560  HB2 PRO A 180      82.112 -22.684 -31.073  1.00 52.49           H  
ATOM   2561  HB3 PRO A 180      80.990 -23.898 -31.753  1.00 52.49           H  
ATOM   2562  O   PRO A 180      78.833 -24.805 -30.225  1.00 52.49           O  
ATOM   2563  CG  PRO A 180      82.109 -24.543 -29.993  1.00 52.49           C  
ATOM   2564  HG2 PRO A 180      83.145 -24.686 -30.300  1.00 52.49           H  
ATOM   2565  HG3 PRO A 180      81.559 -25.482 -30.054  1.00 52.49           H  
ATOM   2566  CD  PRO A 180      82.012 -23.986 -28.577  1.00 52.49           C  
ATOM   2567  HD2 PRO A 180      82.865 -23.339 -28.373  1.00 52.49           H  
ATOM   2568  HD3 PRO A 180      81.975 -24.804 -27.858  1.00 52.49           H  
ATOM   2569  N   THR A 181      77.903 -22.771 -30.105  1.00 49.23           N  
ATOM   2570  H   THR A 181      78.038 -21.785 -29.927  1.00 49.23           H  
ATOM   2571  CA  THR A 181      76.567 -23.225 -30.467  1.00 49.23           C  
ATOM   2572  HA  THR A 181      76.335 -24.104 -29.867  1.00 49.23           H  
ATOM   2573  C   THR A 181      76.594 -23.641 -31.935  1.00 49.23           C  
ATOM   2574  CB  THR A 181      75.496 -22.163 -30.168  1.00 49.23           C  
ATOM   2575  HB  THR A 181      74.547 -22.476 -30.603  1.00 49.23           H  
ATOM   2576  O   THR A 181      77.097 -22.933 -32.810  1.00 49.23           O  
ATOM   2577  CG2 THR A 181      75.305 -21.975 -28.662  1.00 49.23           C  
ATOM   2578 HG21 THR A 181      74.511 -21.252 -28.475  1.00 49.23           H  
ATOM   2579 HG22 THR A 181      76.228 -21.622 -28.204  1.00 49.23           H  
ATOM   2580 HG23 THR A 181      75.026 -22.924 -28.204  1.00 49.23           H  
ATOM   2581  OG1 THR A 181      75.857 -20.907 -30.687  1.00 49.23           O  
ATOM   2582  HG1 THR A 181      75.362 -20.238 -30.209  1.00 49.23           H  
ATOM   2583  N   LYS A 182      76.104 -24.853 -32.214  1.00 44.88           N  
ATOM   2584  H   LYS A 182      75.782 -25.412 -31.437  1.00 44.88           H  
ATOM   2585  CA  LYS A 182      75.984 -25.391 -33.574  1.00 44.88           C  
ATOM   2586  HA  LYS A 182      76.994 -25.563 -33.948  1.00 44.88           H  
ATOM   2587  C   LYS A 182      75.266 -24.356 -34.460  1.00 44.88           C  
ATOM   2588  CB  LYS A 182      75.217 -26.718 -33.486  1.00 44.88           C  
ATOM   2589  HB2 LYS A 182      75.729 -27.362 -32.772  1.00 44.88           H  
ATOM   2590  HB3 LYS A 182      74.217 -26.515 -33.101  1.00 44.88           H  
ATOM   2591  O   LYS A 182      74.236 -23.842 -34.027  1.00 44.88           O  
ATOM   2592  CG  LYS A 182      75.095 -27.470 -34.818  1.00 44.88           C  
ATOM   2593  HG2 LYS A 182      74.582 -26.849 -35.551  1.00 44.88           H  
ATOM   2594  HG3 LYS A 182      76.091 -27.721 -35.185  1.00 44.88           H  
ATOM   2595  CD  LYS A 182      74.295 -28.759 -34.596  1.00 44.88           C  
ATOM   2596  HD2 LYS A 182      74.799 -29.365 -33.843  1.00 44.88           H  
ATOM   2597  HD3 LYS A 182      73.303 -28.496 -34.228  1.00 44.88           H  
ATOM   2598  CE  LYS A 182      74.165 -29.561 -35.892  1.00 44.88           C  
ATOM   2599  HE2 LYS A 182      73.696 -28.929 -36.646  1.00 44.88           H  
ATOM   2600  HE3 LYS A 182      75.164 -29.820 -36.242  1.00 44.88           H  
ATOM   2601  NZ  LYS A 182      73.360 -30.789 -35.673  1.00 44.88           N  
ATOM   2602  HZ1 LYS A 182      73.792 -31.368 -34.968  1.00 44.88           H  
ATOM   2603  HZ2 LYS A 182      72.433 -30.551 -35.349  1.00 44.88           H  
ATOM   2604  HZ3 LYS A 182      73.280 -31.328 -36.523  1.00 44.88           H  
ATOM   2605  N   PRO A 183      75.752 -24.066 -35.683  1.00 55.46           N  
ATOM   2606  CA  PRO A 183      75.181 -23.028 -36.539  1.00 55.46           C  
ATOM   2607  HA  PRO A 183      75.279 -22.059 -36.049  1.00 55.46           H  
ATOM   2608  C   PRO A 183      73.698 -23.308 -36.802  1.00 55.46           C  
ATOM   2609  CB  PRO A 183      76.028 -23.032 -37.820  1.00 55.46           C  
ATOM   2610  HB2 PRO A 183      76.814 -22.281 -37.732  1.00 55.46           H  
ATOM   2611  HB3 PRO A 183      75.432 -22.846 -38.714  1.00 55.46           H  
ATOM   2612  O   PRO A 183      73.340 -24.266 -37.491  1.00 55.46           O  
ATOM   2613  CG  PRO A 183      76.662 -24.423 -37.838  1.00 55.46           C  
ATOM   2614  HG2 PRO A 183      77.605 -24.433 -38.384  1.00 55.46           H  
ATOM   2615  HG3 PRO A 183      75.961 -25.142 -38.264  1.00 55.46           H  
ATOM   2616  CD  PRO A 183      76.862 -24.717 -36.356  1.00 55.46           C  
ATOM   2617  HD2 PRO A 183      76.873 -25.794 -36.189  1.00 55.46           H  
ATOM   2618  HD3 PRO A 183      77.797 -24.274 -36.013  1.00 55.46           H  
ATOM   2619  N   THR A 184      72.822 -22.480 -36.236  1.00 51.28           N  
ATOM   2620  H   THR A 184      73.149 -21.756 -35.613  1.00 51.28           H  
ATOM   2621  CA  THR A 184      71.386 -22.527 -36.496  1.00 51.28           C  
ATOM   2622  HA  THR A 184      71.086 -23.567 -36.627  1.00 51.28           H  
ATOM   2623  C   THR A 184      71.112 -21.788 -37.803  1.00 51.28           C  
ATOM   2624  CB  THR A 184      70.568 -21.972 -35.317  1.00 51.28           C  
ATOM   2625  HB  THR A 184      69.536 -21.820 -35.632  1.00 51.28           H  
ATOM   2626  O   THR A 184      71.301 -20.581 -37.936  1.00 51.28           O  
ATOM   2627  CG2 THR A 184      70.582 -22.938 -34.131  1.00 51.28           C  
ATOM   2628 HG21 THR A 184      70.181 -23.905 -34.435  1.00 51.28           H  
ATOM   2629 HG22 THR A 184      69.964 -22.541 -33.326  1.00 51.28           H  
ATOM   2630 HG23 THR A 184      71.600 -23.071 -33.766  1.00 51.28           H  
ATOM   2631  OG1 THR A 184      71.104 -20.756 -34.861  1.00 51.28           O  
ATOM   2632  HG1 THR A 184      70.663 -20.512 -34.044  1.00 51.28           H  
ATOM   2633  N   ARG A 185      70.695 -22.533 -38.830  1.00 55.37           N  
ATOM   2634  H   ARG A 185      70.612 -23.529 -38.688  1.00 55.37           H  
ATOM   2635  CA  ARG A 185      70.271 -21.956 -40.109  1.00 55.37           C  
ATOM   2636  HA  ARG A 185      70.983 -21.183 -40.396  1.00 55.37           H  
ATOM   2637  C   ARG A 185      68.906 -21.299 -39.919  1.00 55.37           C  
ATOM   2638  CB  ARG A 185      70.265 -23.053 -41.184  1.00 55.37           C  
ATOM   2639  HB2 ARG A 185      71.255 -23.506 -41.222  1.00 55.37           H  
ATOM   2640  HB3 ARG A 185      69.545 -23.824 -40.910  1.00 55.37           H  
ATOM   2641  O   ARG A 185      67.895 -21.991 -39.859  1.00 55.37           O  
ATOM   2642  CG  ARG A 185      69.918 -22.506 -42.577  1.00 55.37           C  
ATOM   2643  HG2 ARG A 185      68.927 -22.053 -42.566  1.00 55.37           H  
ATOM   2644  HG3 ARG A 185      70.653 -21.753 -42.860  1.00 55.37           H  
ATOM   2645  CD  ARG A 185      69.937 -23.649 -43.597  1.00 55.37           C  
ATOM   2646  HD2 ARG A 185      69.161 -24.367 -43.333  1.00 55.37           H  
ATOM   2647  HD3 ARG A 185      70.908 -24.142 -43.543  1.00 55.37           H  
ATOM   2648  NE  ARG A 185      69.713 -23.159 -44.970  1.00 55.37           N  
ATOM   2649  HE  ARG A 185      69.441 -22.191 -45.067  1.00 55.37           H  
ATOM   2650  NH1 ARG A 185      70.186 -25.124 -46.062  1.00 55.37           N  
ATOM   2651 HH11 ARG A 185      70.335 -25.572 -45.170  1.00 55.37           H  
ATOM   2652 HH12 ARG A 185      70.287 -25.645 -46.921  1.00 55.37           H  
ATOM   2653  NH2 ARG A 185      69.649 -23.309 -47.244  1.00 55.37           N  
ATOM   2654 HH21 ARG A 185      69.395 -22.333 -47.303  1.00 55.37           H  
ATOM   2655 HH22 ARG A 185      69.753 -23.848 -48.091  1.00 55.37           H  
ATOM   2656  CZ  ARG A 185      69.849 -23.863 -46.081  1.00 55.37           C  
ATOM   2657  N   VAL A 186      68.873 -19.972 -39.856  1.00 56.27           N  
ATOM   2658  H   VAL A 186      69.749 -19.475 -39.789  1.00 56.27           H  
ATOM   2659  CA  VAL A 186      67.623 -19.202 -39.821  1.00 56.27           C  
ATOM   2660  HA  VAL A 186      66.870 -19.780 -39.286  1.00 56.27           H  
ATOM   2661  C   VAL A 186      67.141 -18.990 -41.257  1.00 56.27           C  
ATOM   2662  CB  VAL A 186      67.796 -17.871 -39.062  1.00 56.27           C  
ATOM   2663  HB  VAL A 186      68.455 -17.212 -39.627  1.00 56.27           H  
ATOM   2664  O   VAL A 186      67.784 -18.293 -42.040  1.00 56.27           O  
ATOM   2665  CG1 VAL A 186      66.441 -17.176 -38.872  1.00 56.27           C  
ATOM   2666 HG11 VAL A 186      65.766 -17.816 -38.304  1.00 56.27           H  
ATOM   2667 HG12 VAL A 186      66.580 -16.243 -38.327  1.00 56.27           H  
ATOM   2668 HG13 VAL A 186      65.992 -16.949 -39.839  1.00 56.27           H  
ATOM   2669  CG2 VAL A 186      68.412 -18.091 -37.672  1.00 56.27           C  
ATOM   2670 HG21 VAL A 186      67.808 -18.793 -37.097  1.00 56.27           H  
ATOM   2671 HG22 VAL A 186      69.427 -18.478 -37.755  1.00 56.27           H  
ATOM   2672 HG23 VAL A 186      68.461 -17.144 -37.134  1.00 56.27           H  
ATOM   2673  N   VAL A 187      66.022 -19.612 -41.626  1.00 57.89           N  
ATOM   2674  H   VAL A 187      65.541 -20.180 -40.943  1.00 57.89           H  
ATOM   2675  CA  VAL A 187      65.340 -19.348 -42.900  1.00 57.89           C  
ATOM   2676  HA  VAL A 187      66.064 -18.999 -43.637  1.00 57.89           H  
ATOM   2677  C   VAL A 187      64.327 -18.233 -42.658  1.00 57.89           C  
ATOM   2678  CB  VAL A 187      64.676 -20.619 -43.471  1.00 57.89           C  
ATOM   2679  HB  VAL A 187      63.939 -20.996 -42.762  1.00 57.89           H  
ATOM   2680  O   VAL A 187      63.354 -18.431 -41.938  1.00 57.89           O  
ATOM   2681  CG1 VAL A 187      63.976 -20.333 -44.807  1.00 57.89           C  
ATOM   2682 HG11 VAL A 187      63.163 -19.622 -44.660  1.00 57.89           H  
ATOM   2683 HG12 VAL A 187      64.683 -19.924 -45.530  1.00 57.89           H  
ATOM   2684 HG13 VAL A 187      63.545 -21.252 -45.203  1.00 57.89           H  
ATOM   2685  CG2 VAL A 187      65.719 -21.720 -43.717  1.00 57.89           C  
ATOM   2686 HG21 VAL A 187      65.232 -22.596 -44.145  1.00 57.89           H  
ATOM   2687 HG22 VAL A 187      66.488 -21.360 -44.401  1.00 57.89           H  
ATOM   2688 HG23 VAL A 187      66.179 -22.014 -42.774  1.00 57.89           H  
ATOM   2689  N   LYS A 188      64.561 -17.054 -43.241  1.00 55.67           N  
ATOM   2690  H   LYS A 188      65.388 -16.959 -43.813  1.00 55.67           H  
ATOM   2691  CA  LYS A 188      63.591 -15.952 -43.256  1.00 55.67           C  
ATOM   2692  HA  LYS A 188      62.918 -16.045 -42.403  1.00 55.67           H  
ATOM   2693  C   LYS A 188      62.752 -16.069 -44.530  1.00 55.67           C  
ATOM   2694  CB  LYS A 188      64.306 -14.589 -43.157  1.00 55.67           C  
ATOM   2695  HB2 LYS A 188      65.005 -14.489 -43.988  1.00 55.67           H  
ATOM   2696  HB3 LYS A 188      63.556 -13.803 -43.250  1.00 55.67           H  
ATOM   2697  O   LYS A 188      63.312 -16.065 -45.622  1.00 55.67           O  
ATOM   2698  CG  LYS A 188      65.064 -14.389 -41.829  1.00 55.67           C  
ATOM   2699  HG2 LYS A 188      64.371 -14.527 -40.999  1.00 55.67           H  
ATOM   2700  HG3 LYS A 188      65.857 -15.132 -41.749  1.00 55.67           H  
ATOM   2701  CD  LYS A 188      65.685 -12.983 -41.738  1.00 55.67           C  
ATOM   2702  HD2 LYS A 188      64.888 -12.243 -41.805  1.00 55.67           H  
ATOM   2703  HD3 LYS A 188      66.367 -12.839 -42.576  1.00 55.67           H  
ATOM   2704  CE  LYS A 188      66.448 -12.794 -40.416  1.00 55.67           C  
ATOM   2705  HE2 LYS A 188      67.258 -13.522 -40.372  1.00 55.67           H  
ATOM   2706  HE3 LYS A 188      65.767 -13.007 -39.592  1.00 55.67           H  
ATOM   2707  NZ  LYS A 188      66.993 -11.415 -40.267  1.00 55.67           N  
ATOM   2708  HZ1 LYS A 188      67.480 -11.308 -39.388  1.00 55.67           H  
ATOM   2709  HZ2 LYS A 188      66.251 -10.730 -40.272  1.00 55.67           H  
ATOM   2710  HZ3 LYS A 188      67.637 -11.185 -41.010  1.00 55.67           H  
ATOM   2711  N   ALA A 189      61.434 -16.187 -44.394  1.00 54.36           N  
ATOM   2712  H   ALA A 189      61.040 -16.185 -43.464  1.00 54.36           H  
ATOM   2713  CA  ALA A 189      60.498 -16.087 -45.510  1.00 54.36           C  
ATOM   2714  HA  ALA A 189      61.025 -16.214 -46.455  1.00 54.36           H  
ATOM   2715  C   ALA A 189      59.869 -14.689 -45.492  1.00 54.36           C  
ATOM   2716  CB  ALA A 189      59.456 -17.209 -45.401  1.00 54.36           C  
ATOM   2717  HB1 ALA A 189      59.951 -18.180 -45.431  1.00 54.36           H  
ATOM   2718  HB2 ALA A 189      58.757 -17.140 -46.234  1.00 54.36           H  
ATOM   2719  HB3 ALA A 189      58.901 -17.116 -44.467  1.00 54.36           H  
ATOM   2720  O   ALA A 189      59.251 -14.311 -44.499  1.00 54.36           O  
ATOM   2721  N   SER A 190      60.041 -13.919 -46.566  1.00 64.83           N  
ATOM   2722  H   SER A 190      60.582 -14.261 -47.347  1.00 64.83           H  
ATOM   2723  CA  SER A 190      59.309 -12.673 -46.795  1.00 64.83           C  
ATOM   2724  HA  SER A 190      58.765 -12.401 -45.891  1.00 64.83           H  
ATOM   2725  C   SER A 190      58.282 -12.892 -47.903  1.00 64.83           C  
ATOM   2726  CB  SER A 190      60.257 -11.507 -47.109  1.00 64.83           C  
ATOM   2727  HB2 SER A 190      60.890 -11.318 -46.242  1.00 64.83           H  
ATOM   2728  HB3 SER A 190      59.666 -10.613 -47.308  1.00 64.83           H  
ATOM   2729  O   SER A 190      58.568 -13.521 -48.922  1.00 64.83           O  
ATOM   2730  OG  SER A 190      61.075 -11.787 -48.228  1.00 64.83           O  
ATOM   2731  HG  SER A 190      61.480 -10.970 -48.529  1.00 64.83           H  
ATOM   2732  N   THR A 191      57.066 -12.394 -47.699  1.00 62.68           N  
ATOM   2733  H   THR A 191      56.860 -11.939 -46.821  1.00 62.68           H  
ATOM   2734  CA  THR A 191      55.998 -12.407 -48.704  1.00 62.68           C  
ATOM   2735  HA  THR A 191      56.349 -12.882 -49.620  1.00 62.68           H  
ATOM   2736  C   THR A 191      55.633 -10.966 -49.024  1.00 62.68           C  
ATOM   2737  CB  THR A 191      54.762 -13.189 -48.223  1.00 62.68           C  
ATOM   2738  HB  THR A 191      54.001 -13.153 -49.003  1.00 62.68           H  
ATOM   2739  O   THR A 191      55.179 -10.242 -48.138  1.00 62.68           O  
ATOM   2740  CG2 THR A 191      55.082 -14.651 -47.909  1.00 62.68           C  
ATOM   2741 HG21 THR A 191      55.531 -15.125 -48.782  1.00 62.68           H  
ATOM   2742 HG22 THR A 191      54.159 -15.172 -47.655  1.00 62.68           H  
ATOM   2743 HG23 THR A 191      55.770 -14.717 -47.067  1.00 62.68           H  
ATOM   2744  OG1 THR A 191      54.235 -12.625 -47.045  1.00 62.68           O  
ATOM   2745  HG1 THR A 191      54.181 -11.676 -47.180  1.00 62.68           H  
ATOM   2746  N   SER A 192      55.827 -10.537 -50.269  1.00 68.50           N  
ATOM   2747  H   SER A 192      56.224 -11.155 -50.963  1.00 68.50           H  
ATOM   2748  CA  SER A 192      55.320  -9.256 -50.759  1.00 68.50           C  
ATOM   2749  HA  SER A 192      55.117  -8.602 -49.911  1.00 68.50           H  
ATOM   2750  C   SER A 192      54.001  -9.478 -51.501  1.00 68.50           C  
ATOM   2751  CB  SER A 192      56.366  -8.535 -51.619  1.00 68.50           C  
ATOM   2752  HB2 SER A 192      57.224  -8.282 -50.997  1.00 68.50           H  
ATOM   2753  HB3 SER A 192      55.935  -7.613 -52.008  1.00 68.50           H  
ATOM   2754  O   SER A 192      53.865 -10.406 -52.299  1.00 68.50           O  
ATOM   2755  OG  SER A 192      56.797  -9.345 -52.695  1.00 68.50           O  
ATOM   2756  HG  SER A 192      57.374  -8.824 -53.259  1.00 68.50           H  
ATOM   2757  N   HIS A 193      53.009  -8.633 -51.223  1.00 66.54           N  
ATOM   2758  H   HIS A 193      53.178  -7.883 -50.569  1.00 66.54           H  
ATOM   2759  CA  HIS A 193      51.749  -8.605 -51.959  1.00 66.54           C  
ATOM   2760  HA  HIS A 193      51.661  -9.496 -52.580  1.00 66.54           H  
ATOM   2761  C   HIS A 193      51.750  -7.392 -52.885  1.00 66.54           C  
ATOM   2762  CB  HIS A 193      50.558  -8.601 -50.991  1.00 66.54           C  
ATOM   2763  HB2 HIS A 193      49.665  -8.296 -51.536  1.00 66.54           H  
ATOM   2764  HB3 HIS A 193      50.728  -7.872 -50.199  1.00 66.54           H  
ATOM   2765  O   HIS A 193      51.852  -6.258 -52.425  1.00 66.54           O  
ATOM   2766  CG  HIS A 193      50.291  -9.957 -50.390  1.00 66.54           C  
ATOM   2767  CD2 HIS A 193      50.626 -10.388 -49.134  1.00 66.54           C  
ATOM   2768  HD2 HIS A 193      51.138  -9.810 -48.379  1.00 66.54           H  
ATOM   2769  ND1 HIS A 193      49.665 -11.007 -51.023  1.00 66.54           N  
ATOM   2770  HD1 HIS A 193      49.306 -11.004 -51.968  1.00 66.54           H  
ATOM   2771  CE1 HIS A 193      49.625 -12.044 -50.171  1.00 66.54           C  
ATOM   2772  HE1 HIS A 193      49.198 -13.013 -50.387  1.00 66.54           H  
ATOM   2773  NE2 HIS A 193      50.194 -11.712 -49.004  1.00 66.54           N  
ATOM   2774  N   PHE A 194      51.640  -7.636 -54.190  1.00 65.87           N  
ATOM   2775  H   PHE A 194      51.582  -8.593 -54.508  1.00 65.87           H  
ATOM   2776  CA  PHE A 194      51.526  -6.580 -55.190  1.00 65.87           C  
ATOM   2777  HA  PHE A 194      52.192  -5.760 -54.922  1.00 65.87           H  
ATOM   2778  C   PHE A 194      50.088  -6.053 -55.214  1.00 65.87           C  
ATOM   2779  CB  PHE A 194      51.975  -7.131 -56.550  1.00 65.87           C  
ATOM   2780  HB2 PHE A 194      51.295  -7.923 -56.863  1.00 65.87           H  
ATOM   2781  HB3 PHE A 194      52.965  -7.574 -56.439  1.00 65.87           H  
ATOM   2782  O   PHE A 194      49.161  -6.798 -55.541  1.00 65.87           O  
ATOM   2783  CG  PHE A 194      52.052  -6.077 -57.635  1.00 65.87           C  
ATOM   2784  CD1 PHE A 194      51.003  -5.932 -58.564  1.00 65.87           C  
ATOM   2785  HD1 PHE A 194      50.134  -6.570 -58.504  1.00 65.87           H  
ATOM   2786  CD2 PHE A 194      53.171  -5.226 -57.704  1.00 65.87           C  
ATOM   2787  HD2 PHE A 194      53.975  -5.321 -56.989  1.00 65.87           H  
ATOM   2788  CE1 PHE A 194      51.079  -4.942 -59.561  1.00 65.87           C  
ATOM   2789  HE1 PHE A 194      50.271  -4.819 -60.267  1.00 65.87           H  
ATOM   2790  CE2 PHE A 194      53.243  -4.235 -58.698  1.00 65.87           C  
ATOM   2791  HE2 PHE A 194      54.093  -3.571 -58.742  1.00 65.87           H  
ATOM   2792  CZ  PHE A 194      52.199  -4.095 -59.627  1.00 65.87           C  
ATOM   2793  HZ  PHE A 194      52.252  -3.321 -60.379  1.00 65.87           H  
ATOM   2794  N   ASN A 195      49.897  -4.784 -54.852  1.00 61.88           N  
ATOM   2795  H   ASN A 195      50.699  -4.215 -54.619  1.00 61.88           H  
ATOM   2796  CA  ASN A 195      48.616  -4.099 -54.977  1.00 61.88           C  
ATOM   2797  HA  ASN A 195      47.829  -4.842 -55.106  1.00 61.88           H  
ATOM   2798  C   ASN A 195      48.664  -3.179 -56.209  1.00 61.88           C  
ATOM   2799  CB  ASN A 195      48.312  -3.336 -53.676  1.00 61.88           C  
ATOM   2800  HB2 ASN A 195      48.431  -4.013 -52.830  1.00 61.88           H  
ATOM   2801  HB3 ASN A 195      49.014  -2.511 -53.556  1.00 61.88           H  
ATOM   2802  O   ASN A 195      49.529  -2.314 -56.263  1.00 61.88           O  
ATOM   2803  CG  ASN A 195      46.900  -2.774 -53.645  1.00 61.88           C  
ATOM   2804  ND2 ASN A 195      46.388  -2.461 -52.482  1.00 61.88           N  
ATOM   2805 HD21 ASN A 195      45.469  -2.043 -52.497  1.00 61.88           H  
ATOM   2806 HD22 ASN A 195      46.976  -2.460 -51.661  1.00 61.88           H  
ATOM   2807  OD1 ASN A 195      46.219  -2.628 -54.646  1.00 61.88           O  
ATOM   2808  N   PRO A 196      47.753  -3.306 -57.190  1.00 69.57           N  
ATOM   2809  CA  PRO A 196      47.742  -2.421 -58.356  1.00 69.57           C  
ATOM   2810  HA  PRO A 196      48.727  -2.422 -58.824  1.00 69.57           H  
ATOM   2811  C   PRO A 196      47.387  -0.958 -58.033  1.00 69.57           C  
ATOM   2812  CB  PRO A 196      46.728  -3.051 -59.316  1.00 69.57           C  
ATOM   2813  HB2 PRO A 196      47.239  -3.765 -59.962  1.00 69.57           H  
ATOM   2814  HB3 PRO A 196      46.207  -2.307 -59.919  1.00 69.57           H  
ATOM   2815  O   PRO A 196      47.558  -0.102 -58.892  1.00 69.57           O  
ATOM   2816  CG  PRO A 196      45.772  -3.800 -58.389  1.00 69.57           C  
ATOM   2817  HG2 PRO A 196      45.047  -3.103 -57.969  1.00 69.57           H  
ATOM   2818  HG3 PRO A 196      45.268  -4.620 -58.900  1.00 69.57           H  
ATOM   2819  CD  PRO A 196      46.698  -4.303 -57.287  1.00 69.57           C  
ATOM   2820  HD2 PRO A 196      47.134  -5.259 -57.576  1.00 69.57           H  
ATOM   2821  HD3 PRO A 196      46.138  -4.411 -56.359  1.00 69.57           H  
ATOM   2822  N   VAL A 197      46.874  -0.660 -56.833  1.00 67.65           N  
ATOM   2823  H   VAL A 197      46.729  -1.410 -56.172  1.00 67.65           H  
ATOM   2824  CA  VAL A 197      46.484   0.705 -56.431  1.00 67.65           C  
ATOM   2825  HA  VAL A 197      46.062   1.216 -57.297  1.00 67.65           H  
ATOM   2826  C   VAL A 197      47.685   1.550 -55.988  1.00 67.65           C  
ATOM   2827  CB  VAL A 197      45.391   0.649 -55.341  1.00 67.65           C  
ATOM   2828  HB  VAL A 197      45.774   0.099 -54.482  1.00 67.65           H  
ATOM   2829  O   VAL A 197      47.636   2.771 -56.101  1.00 67.65           O  
ATOM   2830  CG1 VAL A 197      44.935   2.031 -54.853  1.00 67.65           C  
ATOM   2831 HG11 VAL A 197      45.751   2.543 -54.345  1.00 67.65           H  
ATOM   2832 HG12 VAL A 197      44.615   2.638 -55.700  1.00 67.65           H  
ATOM   2833 HG13 VAL A 197      44.110   1.930 -54.148  1.00 67.65           H  
ATOM   2834  CG2 VAL A 197      44.139  -0.072 -55.867  1.00 67.65           C  
ATOM   2835 HG21 VAL A 197      44.377  -1.103 -56.129  1.00 67.65           H  
ATOM   2836 HG22 VAL A 197      43.368  -0.088 -55.097  1.00 67.65           H  
ATOM   2837 HG23 VAL A 197      43.757   0.444 -56.748  1.00 67.65           H  
ATOM   2838  N   TYR A 198      48.763   0.932 -55.499  1.00 63.04           N  
ATOM   2839  H   TYR A 198      48.807  -0.077 -55.511  1.00 63.04           H  
ATOM   2840  CA  TYR A 198      49.972   1.639 -55.075  1.00 63.04           C  
ATOM   2841  HA  TYR A 198      50.129   2.487 -55.743  1.00 63.04           H  
ATOM   2842  C   TYR A 198      51.206   0.735 -55.181  1.00 63.04           C  
ATOM   2843  CB  TYR A 198      49.798   2.191 -53.647  1.00 63.04           C  
ATOM   2844  HB2 TYR A 198      49.015   2.949 -53.661  1.00 63.04           H  
ATOM   2845  HB3 TYR A 198      50.719   2.697 -53.357  1.00 63.04           H  
ATOM   2846  O   TYR A 198      51.166  -0.441 -54.821  1.00 63.04           O  
ATOM   2847  CG  TYR A 198      49.456   1.156 -52.588  1.00 63.04           C  
ATOM   2848  CD1 TYR A 198      48.115   0.903 -52.244  1.00 63.04           C  
ATOM   2849  HD1 TYR A 198      47.329   1.473 -52.717  1.00 63.04           H  
ATOM   2850  CD2 TYR A 198      50.484   0.446 -51.946  1.00 63.04           C  
ATOM   2851  HD2 TYR A 198      51.507   0.661 -52.220  1.00 63.04           H  
ATOM   2852  CE1 TYR A 198      47.807  -0.072 -51.279  1.00 63.04           C  
ATOM   2853  HE1 TYR A 198      46.780  -0.245 -50.992  1.00 63.04           H  
ATOM   2854  CE2 TYR A 198      50.182  -0.555 -51.003  1.00 63.04           C  
ATOM   2855  HE2 TYR A 198      50.974  -1.126 -50.541  1.00 63.04           H  
ATOM   2856  OH  TYR A 198      48.531  -1.830 -49.819  1.00 63.04           O  
ATOM   2857  HH  TYR A 198      49.330  -2.213 -49.450  1.00 63.04           H  
ATOM   2858  CZ  TYR A 198      48.837  -0.826 -50.681  1.00 63.04           C  
ATOM   2859  N   GLU A 199      52.325   1.297 -55.634  1.00 66.92           N  
ATOM   2860  H   GLU A 199      52.319   2.272 -55.894  1.00 66.92           H  
ATOM   2861  CA  GLU A 199      53.616   0.611 -55.670  1.00 66.92           C  
ATOM   2862  HA  GLU A 199      53.444  -0.462 -55.753  1.00 66.92           H  
ATOM   2863  C   GLU A 199      54.379   0.883 -54.366  1.00 66.92           C  
ATOM   2864  CB  GLU A 199      54.392   1.046 -56.923  1.00 66.92           C  
ATOM   2865  HB2 GLU A 199      53.748   0.889 -57.788  1.00 66.92           H  
ATOM   2866  HB3 GLU A 199      54.634   2.106 -56.853  1.00 66.92           H  
ATOM   2867  O   GLU A 199      54.621   2.031 -54.002  1.00 66.92           O  
ATOM   2868  CG  GLU A 199      55.683   0.234 -57.114  1.00 66.92           C  
ATOM   2869  HG2 GLU A 199      56.354   0.440 -56.281  1.00 66.92           H  
ATOM   2870  HG3 GLU A 199      55.431  -0.826 -57.081  1.00 66.92           H  
ATOM   2871  CD  GLU A 199      56.412   0.532 -58.437  1.00 66.92           C  
ATOM   2872  OE1 GLU A 199      57.483  -0.087 -58.635  1.00 66.92           O  
ATOM   2873  OE2 GLU A 199      55.894   1.328 -59.250  1.00 66.92           O  
ATOM   2874  N   THR A 200      54.751  -0.171 -53.634  1.00 58.90           N  
ATOM   2875  H   THR A 200      54.496  -1.097 -53.947  1.00 58.90           H  
ATOM   2876  CA  THR A 200      55.577  -0.046 -52.424  1.00 58.90           C  
ATOM   2877  HA  THR A 200      55.578   0.992 -52.090  1.00 58.90           H  
ATOM   2878  C   THR A 200      57.016  -0.438 -52.724  1.00 58.90           C  
ATOM   2879  CB  THR A 200      55.054  -0.886 -51.249  1.00 58.90           C  
ATOM   2880  HB  THR A 200      55.728  -0.751 -50.402  1.00 58.90           H  
ATOM   2881  O   THR A 200      57.304  -1.621 -52.919  1.00 58.90           O  
ATOM   2882  CG2 THR A 200      53.653  -0.482 -50.823  1.00 58.90           C  
ATOM   2883 HG21 THR A 200      52.959  -0.811 -51.596  1.00 58.90           H  
ATOM   2884 HG22 THR A 200      53.593   0.599 -50.698  1.00 58.90           H  
ATOM   2885 HG23 THR A 200      53.405  -0.971 -49.881  1.00 58.90           H  
ATOM   2886  OG1 THR A 200      55.003  -2.255 -51.582  1.00 58.90           O  
ATOM   2887  HG1 THR A 200      55.798  -2.430 -52.091  1.00 58.90           H  
ATOM   2888  N   ILE A 201      57.935   0.523 -52.684  1.00 61.55           N  
ATOM   2889  H   ILE A 201      57.637   1.483 -52.580  1.00 61.55           H  
ATOM   2890  CA  ILE A 201      59.373   0.242 -52.695  1.00 61.55           C  
ATOM   2891  HA  ILE A 201      59.552  -0.687 -53.236  1.00 61.55           H  
ATOM   2892  C   ILE A 201      59.811   0.048 -51.241  1.00 61.55           C  
ATOM   2893  CB  ILE A 201      60.160   1.350 -53.430  1.00 61.55           C  
ATOM   2894  HB  ILE A 201      60.034   2.287 -52.887  1.00 61.55           H  
ATOM   2895  O   ILE A 201      59.945   1.007 -50.486  1.00 61.55           O  
ATOM   2896  CG1 ILE A 201      59.629   1.543 -54.872  1.00 61.55           C  
ATOM   2897 HG12 ILE A 201      58.554   1.720 -54.848  1.00 61.55           H  
ATOM   2898 HG13 ILE A 201      59.804   0.638 -55.452  1.00 61.55           H  
ATOM   2899  CG2 ILE A 201      61.659   0.985 -53.450  1.00 61.55           C  
ATOM   2900 HG21 ILE A 201      62.030   0.848 -52.434  1.00 61.55           H  
ATOM   2901 HG22 ILE A 201      61.815   0.071 -54.023  1.00 61.55           H  
ATOM   2902 HG23 ILE A 201      62.234   1.795 -53.900  1.00 61.55           H  
ATOM   2903  CD1 ILE A 201      60.248   2.737 -55.609  1.00 61.55           C  
ATOM   2904 HD11 ILE A 201      61.304   2.558 -55.811  1.00 61.55           H  
ATOM   2905 HD12 ILE A 201      60.135   3.642 -55.013  1.00 61.55           H  
ATOM   2906 HD13 ILE A 201      59.734   2.875 -56.560  1.00 61.55           H  
ATOM   2907  N   GLN A 202      60.007  -1.203 -50.824  1.00 57.81           N  
ATOM   2908  H   GLN A 202      59.854  -1.958 -51.477  1.00 57.81           H  
ATOM   2909  CA  GLN A 202      60.555  -1.522 -49.504  1.00 57.81           C  
ATOM   2910  HA  GLN A 202      60.349  -0.704 -48.813  1.00 57.81           H  
ATOM   2911  C   GLN A 202      62.074  -1.675 -49.604  1.00 57.81           C  
ATOM   2912  CB  GLN A 202      59.892  -2.784 -48.929  1.00 57.81           C  
ATOM   2913  HB2 GLN A 202      59.963  -3.596 -49.652  1.00 57.81           H  
ATOM   2914  HB3 GLN A 202      60.431  -3.077 -48.028  1.00 57.81           H  
ATOM   2915  O   GLN A 202      62.570  -2.632 -50.196  1.00 57.81           O  
ATOM   2916  CG  GLN A 202      58.420  -2.548 -48.557  1.00 57.81           C  
ATOM   2917  HG2 GLN A 202      57.848  -2.301 -49.451  1.00 57.81           H  
ATOM   2918  HG3 GLN A 202      58.361  -1.703 -47.870  1.00 57.81           H  
ATOM   2919  CD  GLN A 202      57.773  -3.760 -47.890  1.00 57.81           C  
ATOM   2920  NE2 GLN A 202      56.643  -3.584 -47.242  1.00 57.81           N  
ATOM   2921 HE21 GLN A 202      56.257  -4.404 -46.796  1.00 57.81           H  
ATOM   2922 HE22 GLN A 202      56.218  -2.670 -47.185  1.00 57.81           H  
ATOM   2923  OE1 GLN A 202      58.251  -4.882 -47.934  1.00 57.81           O  
ATOM   2924  N   GLN A 203      62.819  -0.742 -49.012  1.00 56.56           N  
ATOM   2925  H   GLN A 203      62.359   0.047 -48.580  1.00 56.56           H  
ATOM   2926  CA  GLN A 203      64.261  -0.879 -48.820  1.00 56.56           C  
ATOM   2927  HA  GLN A 203      64.661  -1.623 -49.509  1.00 56.56           H  
ATOM   2928  C   GLN A 203      64.528  -1.374 -47.398  1.00 56.56           C  
ATOM   2929  CB  GLN A 203      64.980   0.446 -49.114  1.00 56.56           C  
ATOM   2930  HB2 GLN A 203      66.027   0.340 -48.827  1.00 56.56           H  
ATOM   2931  HB3 GLN A 203      64.539   1.243 -48.515  1.00 56.56           H  
ATOM   2932  O   GLN A 203      64.510  -0.605 -46.442  1.00 56.56           O  
ATOM   2933  CG  GLN A 203      64.920   0.829 -50.601  1.00 56.56           C  
ATOM   2934  HG2 GLN A 203      65.313   0.007 -51.199  1.00 56.56           H  
ATOM   2935  HG3 GLN A 203      63.884   1.002 -50.891  1.00 56.56           H  
ATOM   2936  CD  GLN A 203      65.723   2.088 -50.921  1.00 56.56           C  
ATOM   2937  NE2 GLN A 203      65.882   2.427 -52.181  1.00 56.56           N  
ATOM   2938 HE21 GLN A 203      65.437   1.904 -52.922  1.00 56.56           H  
ATOM   2939 HE22 GLN A 203      66.383   3.291 -52.333  1.00 56.56           H  
ATOM   2940  OE1 GLN A 203      66.229   2.789 -50.063  1.00 56.56           O  
ATOM   2941  N   THR A 204      64.768  -2.673 -47.242  1.00 57.16           N  
ATOM   2942  H   THR A 204      64.660  -3.295 -48.031  1.00 57.16           H  
ATOM   2943  CA  THR A 204      65.309  -3.232 -45.996  1.00 57.16           C  
ATOM   2944  HA  THR A 204      65.007  -2.615 -45.150  1.00 57.16           H  
ATOM   2945  C   THR A 204      66.827  -3.217 -46.064  1.00 57.16           C  
ATOM   2946  CB  THR A 204      64.804  -4.657 -45.731  1.00 57.16           C  
ATOM   2947  HB  THR A 204      65.472  -5.145 -45.021  1.00 57.16           H  
ATOM   2948  O   THR A 204      67.426  -4.062 -46.731  1.00 57.16           O  
ATOM   2949  CG2 THR A 204      63.403  -4.652 -45.127  1.00 57.16           C  
ATOM   2950 HG21 THR A 204      63.410  -4.114 -44.179  1.00 57.16           H  
ATOM   2951 HG22 THR A 204      63.080  -5.678 -44.951  1.00 57.16           H  
ATOM   2952 HG23 THR A 204      62.706  -4.170 -45.811  1.00 57.16           H  
ATOM   2953  OG1 THR A 204      64.776  -5.405 -46.926  1.00 57.16           O  
ATOM   2954  HG1 THR A 204      65.678  -5.409 -47.256  1.00 57.16           H  
ATOM   2955  N   VAL A 205      67.455  -2.271 -45.371  1.00 57.78           N  
ATOM   2956  H   VAL A 205      66.909  -1.577 -44.880  1.00 57.78           H  
ATOM   2957  CA  VAL A 205      68.901  -2.293 -45.132  1.00 57.78           C  
ATOM   2958  HA  VAL A 205      69.391  -2.838 -45.938  1.00 57.78           H  
ATOM   2959  C   VAL A 205      69.115  -3.048 -43.825  1.00 57.78           C  
ATOM   2960  CB  VAL A 205      69.514  -0.876 -45.092  1.00 57.78           C  
ATOM   2961  HB  VAL A 205      69.281  -0.393 -44.143  1.00 57.78           H  
ATOM   2962  O   VAL A 205      68.835  -2.528 -42.754  1.00 57.78           O  
ATOM   2963  CG1 VAL A 205      71.038  -0.975 -45.246  1.00 57.78           C  
ATOM   2964 HG11 VAL A 205      71.454  -1.576 -44.438  1.00 57.78           H  
ATOM   2965 HG12 VAL A 205      71.477   0.020 -45.178  1.00 57.78           H  
ATOM   2966 HG13 VAL A 205      71.300  -1.419 -46.206  1.00 57.78           H  
ATOM   2967  CG2 VAL A 205      68.983   0.023 -46.217  1.00 57.78           C  
ATOM   2968 HG21 VAL A 205      67.922   0.225 -46.073  1.00 57.78           H  
ATOM   2969 HG22 VAL A 205      69.135  -0.454 -47.186  1.00 57.78           H  
ATOM   2970 HG23 VAL A 205      69.508   0.978 -46.201  1.00 57.78           H  
ATOM   2971  N   THR A 206      69.522  -4.314 -43.899  1.00 54.53           N  
ATOM   2972  H   THR A 206      69.653  -4.737 -44.806  1.00 54.53           H  
ATOM   2973  CA  THR A 206      69.862  -5.096 -42.703  1.00 54.53           C  
ATOM   2974  HA  THR A 206      69.457  -4.618 -41.811  1.00 54.53           H  
ATOM   2975  C   THR A 206      71.373  -5.140 -42.552  1.00 54.53           C  
ATOM   2976  CB  THR A 206      69.285  -6.519 -42.747  1.00 54.53           C  
ATOM   2977  HB  THR A 206      69.672  -7.076 -41.894  1.00 54.53           H  
ATOM   2978  O   THR A 206      72.045  -5.810 -43.342  1.00 54.53           O  
ATOM   2979  CG2 THR A 206      67.758  -6.528 -42.676  1.00 54.53           C  
ATOM   2980 HG21 THR A 206      67.434  -6.013 -41.771  1.00 54.53           H  
ATOM   2981 HG22 THR A 206      67.342  -6.020 -43.546  1.00 54.53           H  
ATOM   2982 HG23 THR A 206      67.401  -7.557 -42.653  1.00 54.53           H  
ATOM   2983  OG1 THR A 206      69.666  -7.184 -43.932  1.00 54.53           O  
ATOM   2984  HG1 THR A 206      70.599  -6.989 -44.047  1.00 54.53           H  
ATOM   2985  N   HIS A 207      71.911  -4.463 -41.540  1.00 55.83           N  
ATOM   2986  H   HIS A 207      71.317  -3.909 -40.941  1.00 55.83           H  
ATOM   2987  CA  HIS A 207      73.285  -4.689 -41.104  1.00 55.83           C  
ATOM   2988  HA  HIS A 207      73.888  -4.927 -41.980  1.00 55.83           H  
ATOM   2989  C   HIS A 207      73.349  -5.915 -40.179  1.00 55.83           C  
ATOM   2990  CB  HIS A 207      73.872  -3.405 -40.505  1.00 55.83           C  
ATOM   2991  HB2 HIS A 207      74.846  -3.623 -40.067  1.00 55.83           H  
ATOM   2992  HB3 HIS A 207      73.222  -3.039 -39.711  1.00 55.83           H  
ATOM   2993  O   HIS A 207      72.378  -6.285 -39.516  1.00 55.83           O  
ATOM   2994  CG  HIS A 207      74.050  -2.331 -41.553  1.00 55.83           C  
ATOM   2995  CD2 HIS A 207      73.300  -1.193 -41.698  1.00 55.83           C  
ATOM   2996  HD2 HIS A 207      72.485  -0.887 -41.060  1.00 55.83           H  
ATOM   2997  ND1 HIS A 207      74.967  -2.344 -42.584  1.00 55.83           N  
ATOM   2998  HD1 HIS A 207      75.694  -3.030 -42.727  1.00 55.83           H  
ATOM   2999  CE1 HIS A 207      74.774  -1.242 -43.328  1.00 55.83           C  
ATOM   3000  HE1 HIS A 207      75.352  -0.966 -44.197  1.00 55.83           H  
ATOM   3001  NE2 HIS A 207      73.766  -0.515 -42.833  1.00 55.83           N  
ATOM   3002  N   ALA A 208      74.487  -6.612 -40.199  1.00 60.07           N  
ATOM   3003  H   ALA A 208      75.275  -6.239 -40.709  1.00 60.07           H  
ATOM   3004  CA  ALA A 208      74.690  -7.824 -39.417  1.00 60.07           C  
ATOM   3005  HA  ALA A 208      73.882  -8.522 -39.636  1.00 60.07           H  
ATOM   3006  C   ALA A 208      74.662  -7.499 -37.912  1.00 60.07           C  
ATOM   3007  CB  ALA A 208      76.017  -8.464 -39.848  1.00 60.07           C  
ATOM   3008  HB1 ALA A 208      75.989  -8.703 -40.911  1.00 60.07           H  
ATOM   3009  HB2 ALA A 208      76.182  -9.380 -39.281  1.00 60.07           H  
ATOM   3010  HB3 ALA A 208      76.842  -7.779 -39.652  1.00 60.07           H  
ATOM   3011  O   ALA A 208      75.518  -6.762 -37.435  1.00 60.07           O  
ATOM   3012  N   GLY A 209      73.697  -8.064 -37.181  1.00 58.40           N  
ATOM   3013  H   GLY A 209      72.972  -8.578 -37.661  1.00 58.40           H  
ATOM   3014  CA  GLY A 209      73.576  -7.922 -35.722  1.00 58.40           C  
ATOM   3015  HA2 GLY A 209      74.377  -7.288 -35.343  1.00 58.40           H  
ATOM   3016  HA3 GLY A 209      73.684  -8.903 -35.260  1.00 58.40           H  
ATOM   3017  C   GLY A 209      72.259  -7.316 -35.231  1.00 58.40           C  
ATOM   3018  O   GLY A 209      71.974  -7.406 -34.042  1.00 58.40           O  
ATOM   3019  N   GLU A 210      71.423  -6.764 -36.115  1.00 53.73           N  
ATOM   3020  H   GLU A 210      71.722  -6.645 -37.072  1.00 53.73           H  
ATOM   3021  CA  GLU A 210      70.154  -6.136 -35.719  1.00 53.73           C  
ATOM   3022  HA  GLU A 210      70.235  -5.810 -34.682  1.00 53.73           H  
ATOM   3023  C   GLU A 210      68.960  -7.109 -35.795  1.00 53.73           C  
ATOM   3024  CB  GLU A 210      69.914  -4.868 -36.549  1.00 53.73           C  
ATOM   3025  HB2 GLU A 210      69.949  -5.126 -37.608  1.00 53.73           H  
ATOM   3026  HB3 GLU A 210      68.922  -4.481 -36.315  1.00 53.73           H  
ATOM   3027  O   GLU A 210      68.786  -7.842 -36.776  1.00 53.73           O  
ATOM   3028  CG  GLU A 210      70.958  -3.779 -36.237  1.00 53.73           C  
ATOM   3029  HG2 GLU A 210      70.881  -3.519 -35.181  1.00 53.73           H  
ATOM   3030  HG3 GLU A 210      71.956  -4.181 -36.414  1.00 53.73           H  
ATOM   3031  CD  GLU A 210      70.791  -2.510 -37.087  1.00 53.73           C  
ATOM   3032  OE1 GLU A 210      71.629  -1.599 -36.918  1.00 53.73           O  
ATOM   3033  OE2 GLU A 210      69.873  -2.480 -37.938  1.00 53.73           O  
ATOM   3034  N   SER A 211      68.120  -7.119 -34.749  1.00 60.39           N  
ATOM   3035  H   SER A 211      68.345  -6.546 -33.948  1.00 60.39           H  
ATOM   3036  CA  SER A 211      66.888  -7.925 -34.658  1.00 60.39           C  
ATOM   3037  HA  SER A 211      66.950  -8.740 -35.380  1.00 60.39           H  
ATOM   3038  C   SER A 211      65.608  -7.145 -34.992  1.00 60.39           C  
ATOM   3039  CB  SER A 211      66.774  -8.561 -33.268  1.00 60.39           C  
ATOM   3040  HB2 SER A 211      65.874  -9.174 -33.220  1.00 60.39           H  
ATOM   3041  HB3 SER A 211      67.645  -9.192 -33.089  1.00 60.39           H  
ATOM   3042  O   SER A 211      64.598  -7.765 -35.327  1.00 60.39           O  
ATOM   3043  OG  SER A 211      66.716  -7.553 -32.280  1.00 60.39           O  
ATOM   3044  HG  SER A 211      66.663  -7.949 -31.408  1.00 60.39           H  
ATOM   3045  N   SER A 212      65.640  -5.809 -34.968  1.00 54.54           N  
ATOM   3046  H   SER A 212      66.484  -5.347 -34.661  1.00 54.54           H  
ATOM   3047  CA  SER A 212      64.513  -4.944 -35.331  1.00 54.54           C  
ATOM   3048  HA  SER A 212      63.589  -5.523 -35.317  1.00 54.54           H  
ATOM   3049  C   SER A 212      64.703  -4.379 -36.737  1.00 54.54           C  
ATOM   3050  CB  SER A 212      64.351  -3.822 -34.299  1.00 54.54           C  
ATOM   3051  HB2 SER A 212      63.554  -3.148 -34.614  1.00 54.54           H  
ATOM   3052  HB3 SER A 212      64.084  -4.255 -33.335  1.00 54.54           H  
ATOM   3053  O   SER A 212      65.566  -3.538 -36.972  1.00 54.54           O  
ATOM   3054  OG  SER A 212      65.554  -3.095 -34.158  1.00 54.54           O  
ATOM   3055  HG  SER A 212      65.784  -2.724 -35.013  1.00 54.54           H  
ATOM   3056  N   THR A 213      63.903  -4.834 -37.700  1.00 57.22           N  
ATOM   3057  H   THR A 213      63.207  -5.531 -37.478  1.00 57.22           H  
ATOM   3058  CA  THR A 213      63.893  -4.250 -39.045  1.00 57.22           C  
ATOM   3059  HA  THR A 213      64.918  -4.080 -39.375  1.00 57.22           H  
ATOM   3060  C   THR A 213      63.175  -2.903 -39.011  1.00 57.22           C  
ATOM   3061  CB  THR A 213      63.212  -5.187 -40.056  1.00 57.22           C  
ATOM   3062  HB  THR A 213      63.101  -4.663 -41.006  1.00 57.22           H  
ATOM   3063  O   THR A 213      61.946  -2.868 -38.947  1.00 57.22           O  
ATOM   3064  CG2 THR A 213      64.018  -6.464 -40.293  1.00 57.22           C  
ATOM   3065 HG21 THR A 213      64.097  -7.034 -39.367  1.00 57.22           H  
ATOM   3066 HG22 THR A 213      63.515  -7.069 -41.048  1.00 57.22           H  
ATOM   3067 HG23 THR A 213      65.016  -6.204 -40.646  1.00 57.22           H  
ATOM   3068  OG1 THR A 213      61.940  -5.577 -39.592  1.00 57.22           O  
ATOM   3069  HG1 THR A 213      61.484  -4.766 -39.353  1.00 57.22           H  
ATOM   3070  N   ASN A 214      63.915  -1.798 -39.084  1.00 56.04           N  
ATOM   3071  H   ASN A 214      64.919  -1.874 -39.003  1.00 56.04           H  
ATOM   3072  CA  ASN A 214      63.328  -0.471 -39.261  1.00 56.04           C  
ATOM   3073  HA  ASN A 214      62.428  -0.391 -38.652  1.00 56.04           H  
ATOM   3074  C   ASN A 214      62.920  -0.311 -40.732  1.00 56.04           C  
ATOM   3075  CB  ASN A 214      64.317   0.605 -38.775  1.00 56.04           C  
ATOM   3076  HB2 ASN A 214      63.928   1.589 -39.034  1.00 56.04           H  
ATOM   3077  HB3 ASN A 214      65.276   0.476 -39.277  1.00 56.04           H  
ATOM   3078  O   ASN A 214      63.741  -0.019 -41.599  1.00 56.04           O  
ATOM   3079  CG  ASN A 214      64.536   0.575 -37.270  1.00 56.04           C  
ATOM   3080  ND2 ASN A 214      65.489   1.328 -36.776  1.00 56.04           N  
ATOM   3081 HD21 ASN A 214      66.096   1.864 -37.379  1.00 56.04           H  
ATOM   3082 HD22 ASN A 214      65.636   1.260 -35.779  1.00 56.04           H  
ATOM   3083  OD1 ASN A 214      63.863  -0.113 -36.521  1.00 56.04           O  
ATOM   3084  N   THR A 215      61.654  -0.582 -41.044  1.00 58.15           N  
ATOM   3085  H   THR A 215      61.026  -0.898 -40.318  1.00 58.15           H  
ATOM   3086  CA  THR A 215      61.112  -0.399 -42.395  1.00 58.15           C  
ATOM   3087  HA  THR A 215      61.873  -0.660 -43.130  1.00 58.15           H  
ATOM   3088  C   THR A 215      60.735   1.064 -42.602  1.00 58.15           C  
ATOM   3089  CB  THR A 215      59.895  -1.304 -42.643  1.00 58.15           C  
ATOM   3090  HB  THR A 215      59.442  -1.032 -43.597  1.00 58.15           H  
ATOM   3091  O   THR A 215      59.705   1.511 -42.099  1.00 58.15           O  
ATOM   3092  CG2 THR A 215      60.281  -2.782 -42.693  1.00 58.15           C  
ATOM   3093 HG21 THR A 215      60.700  -3.093 -41.737  1.00 58.15           H  
ATOM   3094 HG22 THR A 215      61.014  -2.947 -43.483  1.00 58.15           H  
ATOM   3095 HG23 THR A 215      59.392  -3.378 -42.901  1.00 58.15           H  
ATOM   3096  OG1 THR A 215      58.941  -1.147 -41.620  1.00 58.15           O  
ATOM   3097  HG1 THR A 215      58.804  -0.202 -41.519  1.00 58.15           H  
ATOM   3098  N   ASN A 216      61.536   1.806 -43.367  1.00 58.81           N  
ATOM   3099  H   ASN A 216      62.404   1.411 -43.699  1.00 58.81           H  
ATOM   3100  CA  ASN A 216      61.162   3.147 -43.811  1.00 58.81           C  
ATOM   3101  HA  ASN A 216      60.613   3.648 -43.014  1.00 58.81           H  
ATOM   3102  C   ASN A 216      60.227   3.034 -45.021  1.00 58.81           C  
ATOM   3103  CB  ASN A 216      62.424   3.976 -44.103  1.00 58.81           C  
ATOM   3104  HB2 ASN A 216      63.108   3.399 -44.726  1.00 58.81           H  
ATOM   3105  HB3 ASN A 216      62.144   4.876 -44.651  1.00 58.81           H  
ATOM   3106  O   ASN A 216      60.609   2.499 -46.061  1.00 58.81           O  
ATOM   3107  CG  ASN A 216      63.136   4.429 -42.839  1.00 58.81           C  
ATOM   3108  ND2 ASN A 216      64.357   4.893 -42.953  1.00 58.81           N  
ATOM   3109 HD21 ASN A 216      64.806   4.960 -43.855  1.00 58.81           H  
ATOM   3110 HD22 ASN A 216      64.800   5.173 -42.090  1.00 58.81           H  
ATOM   3111  OD1 ASN A 216      62.610   4.398 -41.742  1.00 58.81           O  
ATOM   3112  N   VAL A 217      58.998   3.531 -44.877  1.00 62.38           N  
ATOM   3113  H   VAL A 217      58.749   3.946 -43.991  1.00 62.38           H  
ATOM   3114  CA  VAL A 217      58.010   3.608 -45.959  1.00 62.38           C  
ATOM   3115  HA  VAL A 217      58.355   3.028 -46.815  1.00 62.38           H  
ATOM   3116  C   VAL A 217      57.905   5.066 -46.387  1.00 62.38           C  
ATOM   3117  CB  VAL A 217      56.648   3.027 -45.525  1.00 62.38           C  
ATOM   3118  HB  VAL A 217      56.276   3.571 -44.657  1.00 62.38           H  
ATOM   3119  O   VAL A 217      57.381   5.895 -45.648  1.00 62.38           O  
ATOM   3120  CG1 VAL A 217      55.613   3.124 -46.654  1.00 62.38           C  
ATOM   3121 HG11 VAL A 217      55.969   2.601 -47.541  1.00 62.38           H  
ATOM   3122 HG12 VAL A 217      54.668   2.689 -46.328  1.00 62.38           H  
ATOM   3123 HG13 VAL A 217      55.432   4.169 -46.906  1.00 62.38           H  
ATOM   3124  CG2 VAL A 217      56.781   1.543 -45.148  1.00 62.38           C  
ATOM   3125 HG21 VAL A 217      55.806   1.145 -44.865  1.00 62.38           H  
ATOM   3126 HG22 VAL A 217      57.457   1.430 -44.300  1.00 62.38           H  
ATOM   3127 HG23 VAL A 217      57.172   0.979 -45.995  1.00 62.38           H  
ATOM   3128  N   VAL A 218      58.421   5.383 -47.573  1.00 59.42           N  
ATOM   3129  H   VAL A 218      58.844   4.655 -48.130  1.00 59.42           H  
ATOM   3130  CA  VAL A 218      58.254   6.704 -48.189  1.00 59.42           C  
ATOM   3131  HA  VAL A 218      58.085   7.449 -47.411  1.00 59.42           H  
ATOM   3132  C   VAL A 218      57.016   6.651 -49.077  1.00 59.42           C  
ATOM   3133  CB  VAL A 218      59.514   7.133 -48.965  1.00 59.42           C  
ATOM   3134  HB  VAL A 218      59.724   6.405 -49.748  1.00 59.42           H  
ATOM   3135  O   VAL A 218      56.965   5.867 -50.022  1.00 59.42           O  
ATOM   3136  CG1 VAL A 218      59.330   8.513 -49.610  1.00 59.42           C  
ATOM   3137 HG11 VAL A 218      58.534   8.481 -50.353  1.00 59.42           H  
ATOM   3138 HG12 VAL A 218      59.085   9.258 -48.853  1.00 59.42           H  
ATOM   3139 HG13 VAL A 218      60.248   8.809 -50.118  1.00 59.42           H  
ATOM   3140  CG2 VAL A 218      60.728   7.206 -48.027  1.00 59.42           C  
ATOM   3141 HG21 VAL A 218      60.530   7.902 -47.212  1.00 59.42           H  
ATOM   3142 HG22 VAL A 218      61.603   7.544 -48.583  1.00 59.42           H  
ATOM   3143 HG23 VAL A 218      60.946   6.221 -47.614  1.00 59.42           H  
ATOM   3144  N   ILE A 219      56.011   7.461 -48.749  1.00 61.64           N  
ATOM   3145  H   ILE A 219      56.128   8.074 -47.954  1.00 61.64           H  
ATOM   3146  CA  ILE A 219      54.798   7.631 -49.552  1.00 61.64           C  
ATOM   3147  HA  ILE A 219      54.703   6.807 -50.260  1.00 61.64           H  
ATOM   3148  C   ILE A 219      54.982   8.927 -50.337  1.00 61.64           C  
ATOM   3149  CB  ILE A 219      53.528   7.649 -48.666  1.00 61.64           C  
ATOM   3150  HB  ILE A 219      53.573   8.523 -48.016  1.00 61.64           H  
ATOM   3151  O   ILE A 219      54.850  10.013 -49.777  1.00 61.64           O  
ATOM   3152  CG1 ILE A 219      53.434   6.390 -47.769  1.00 61.64           C  
ATOM   3153 HG12 ILE A 219      53.223   5.517 -48.386  1.00 61.64           H  
ATOM   3154 HG13 ILE A 219      54.388   6.225 -47.267  1.00 61.64           H  
ATOM   3155  CG2 ILE A 219      52.276   7.764 -49.560  1.00 61.64           C  
ATOM   3156 HG21 ILE A 219      51.374   7.823 -48.951  1.00 61.64           H  
ATOM   3157 HG22 ILE A 219      52.207   6.905 -50.228  1.00 61.64           H  
ATOM   3158 HG23 ILE A 219      52.323   8.674 -50.158  1.00 61.64           H  
ATOM   3159  CD1 ILE A 219      52.383   6.497 -46.657  1.00 61.64           C  
ATOM   3160 HD11 ILE A 219      52.424   5.600 -46.039  1.00 61.64           H  
ATOM   3161 HD12 ILE A 219      51.381   6.582 -47.078  1.00 61.64           H  
ATOM   3162 HD13 ILE A 219      52.591   7.365 -46.032  1.00 61.64           H  
ATOM   3163  N   ASP A 220      55.334   8.821 -51.615  1.00 59.69           N  
ATOM   3164  H   ASP A 220      55.452   7.907 -52.029  1.00 59.69           H  
ATOM   3165  CA  ASP A 220      55.378   9.983 -52.499  1.00 59.69           C  
ATOM   3166  HA  ASP A 220      55.694  10.853 -51.923  1.00 59.69           H  
ATOM   3167  C   ASP A 220      53.968  10.258 -53.043  1.00 59.69           C  
ATOM   3168  CB  ASP A 220      56.430   9.783 -53.598  1.00 59.69           C  
ATOM   3169  HB2 ASP A 220      56.113   8.983 -54.266  1.00 59.69           H  
ATOM   3170  HB3 ASP A 220      57.370   9.487 -53.133  1.00 59.69           H  
ATOM   3171  O   ASP A 220      53.415   9.477 -53.819  1.00 59.69           O  
ATOM   3172  CG  ASP A 220      56.673  11.061 -54.407  1.00 59.69           C  
ATOM   3173  OD1 ASP A 220      55.965  12.073 -54.179  1.00 59.69           O  
ATOM   3174  OD2 ASP A 220      57.561  11.037 -55.279  1.00 59.69           O  
ATOM   3175  N   ALA A 221      53.360  11.358 -52.592  1.00 61.89           N  
ATOM   3176  H   ALA A 221      53.872  11.947 -51.951  1.00 61.89           H  
ATOM   3177  CA  ALA A 221      52.020  11.774 -53.003  1.00 61.89           C  
ATOM   3178  HA  ALA A 221      51.397  10.885 -53.097  1.00 61.89           H  
ATOM   3179  C   ALA A 221      51.998  12.476 -54.373  1.00 61.89           C  
ATOM   3180  CB  ALA A 221      51.424  12.653 -51.896  1.00 61.89           C  
ATOM   3181  HB1 ALA A 221      51.417  12.108 -50.952  1.00 61.89           H  
ATOM   3182  HB2 ALA A 221      50.400  12.922 -52.155  1.00 61.89           H  
ATOM   3183  HB3 ALA A 221      52.012  13.564 -51.785  1.00 61.89           H  
ATOM   3184  O   ALA A 221      50.920  12.774 -54.884  1.00 61.89           O  
ATOM   3185  N   SER A 222      53.157  12.741 -54.988  1.00 62.76           N  
ATOM   3186  H   SER A 222      54.024  12.440 -54.565  1.00 62.76           H  
ATOM   3187  CA  SER A 222      53.241  13.543 -56.215  1.00 62.76           C  
ATOM   3188  HA  SER A 222      52.687  14.466 -56.045  1.00 62.76           H  
ATOM   3189  C   SER A 222      52.605  12.890 -57.450  1.00 62.76           C  
ATOM   3190  CB  SER A 222      54.695  13.934 -56.492  1.00 62.76           C  
ATOM   3191  HB2 SER A 222      54.731  14.561 -57.382  1.00 62.76           H  
ATOM   3192  HB3 SER A 222      55.086  14.504 -55.648  1.00 62.76           H  
ATOM   3193  O   SER A 222      52.284  13.593 -58.407  1.00 62.76           O  
ATOM   3194  OG  SER A 222      55.502  12.799 -56.696  1.00 62.76           O  
ATOM   3195  HG  SER A 222      55.860  12.511 -55.853  1.00 62.76           H  
ATOM   3196  N   PHE A 223      52.357  11.575 -57.436  1.00 58.54           N  
ATOM   3197  H   PHE A 223      52.678  11.038 -56.643  1.00 58.54           H  
ATOM   3198  CA  PHE A 223      51.699  10.890 -58.555  1.00 58.54           C  
ATOM   3199  HA  PHE A 223      52.018  11.378 -59.476  1.00 58.54           H  
ATOM   3200  C   PHE A 223      50.162  10.992 -58.533  1.00 58.54           C  
ATOM   3201  CB  PHE A 223      52.182   9.436 -58.624  1.00 58.54           C  
ATOM   3202  HB2 PHE A 223      51.702   8.855 -57.837  1.00 58.54           H  
ATOM   3203  HB3 PHE A 223      53.257   9.410 -58.446  1.00 58.54           H  
ATOM   3204  O   PHE A 223      49.508  10.721 -59.540  1.00 58.54           O  
ATOM   3205  CG  PHE A 223      51.919   8.797 -59.975  1.00 58.54           C  
ATOM   3206  CD1 PHE A 223      50.813   7.947 -60.164  1.00 58.54           C  
ATOM   3207  HD1 PHE A 223      50.150   7.734 -59.338  1.00 58.54           H  
ATOM   3208  CD2 PHE A 223      52.762   9.095 -61.062  1.00 58.54           C  
ATOM   3209  HD2 PHE A 223      53.606   9.754 -60.920  1.00 58.54           H  
ATOM   3210  CE1 PHE A 223      50.553   7.398 -61.432  1.00 58.54           C  
ATOM   3211  HE1 PHE A 223      49.699   6.752 -61.572  1.00 58.54           H  
ATOM   3212  CE2 PHE A 223      52.504   8.546 -62.330  1.00 58.54           C  
ATOM   3213  HE2 PHE A 223      53.155   8.779 -63.160  1.00 58.54           H  
ATOM   3214  CZ  PHE A 223      51.398   7.697 -62.516  1.00 58.54           C  
ATOM   3215  HZ  PHE A 223      51.196   7.277 -63.490  1.00 58.54           H  
ATOM   3216  N   LEU A 224      49.557  11.399 -57.414  1.00 52.41           N  
ATOM   3217  H   LEU A 224      50.121  11.724 -56.641  1.00 52.41           H  
ATOM   3218  CA  LEU A 224      48.110  11.572 -57.327  1.00 52.41           C  
ATOM   3219  HA  LEU A 224      47.621  10.948 -58.075  1.00 52.41           H  
ATOM   3220  C   LEU A 224      47.766  13.020 -57.674  1.00 52.41           C  
ATOM   3221  CB  LEU A 224      47.601  11.112 -55.951  1.00 52.41           C  
ATOM   3222  HB2 LEU A 224      48.143  11.661 -55.181  1.00 52.41           H  
ATOM   3223  HB3 LEU A 224      46.545  11.370 -55.861  1.00 52.41           H  
ATOM   3224  O   LEU A 224      47.917  13.930 -56.867  1.00 52.41           O  
ATOM   3225  CG  LEU A 224      47.767   9.597 -55.710  1.00 52.41           C  
ATOM   3226  HG  LEU A 224      48.809   9.314 -55.855  1.00 52.41           H  
ATOM   3227  CD1 LEU A 224      47.386   9.263 -54.269  1.00 52.41           C  
ATOM   3228 HD11 LEU A 224      47.534   8.199 -54.083  1.00 52.41           H  
ATOM   3229 HD12 LEU A 224      46.345   9.529 -54.087  1.00 52.41           H  
ATOM   3230 HD13 LEU A 224      48.022   9.828 -53.588  1.00 52.41           H  
ATOM   3231  CD2 LEU A 224      46.893   8.745 -56.640  1.00 52.41           C  
ATOM   3232 HD21 LEU A 224      46.983   7.694 -56.366  1.00 52.41           H  
ATOM   3233 HD22 LEU A 224      47.228   8.855 -57.671  1.00 52.41           H  
ATOM   3234 HD23 LEU A 224      45.851   9.055 -56.557  1.00 52.41           H  
ATOM   3235  N   GLN A 225      47.293  13.221 -58.903  1.00 58.71           N  
ATOM   3236  H   GLN A 225      47.283  12.431 -59.532  1.00 58.71           H  
ATOM   3237  CA  GLN A 225      46.887  14.525 -59.438  1.00 58.71           C  
ATOM   3238  HA  GLN A 225      47.738  15.195 -59.314  1.00 58.71           H  
ATOM   3239  C   GLN A 225      45.706  15.168 -58.673  1.00 58.71           C  
ATOM   3240  CB  GLN A 225      46.608  14.351 -60.944  1.00 58.71           C  
ATOM   3241  HB2 GLN A 225      45.555  14.115 -61.098  1.00 58.71           H  
ATOM   3242  HB3 GLN A 225      47.199  13.516 -61.319  1.00 58.71           H  
ATOM   3243  O   GLN A 225      45.371  16.316 -58.943  1.00 58.71           O  
ATOM   3244  CG  GLN A 225      46.994  15.586 -61.769  1.00 58.71           C  
ATOM   3245  HG2 GLN A 225      48.028  15.854 -61.550  1.00 58.71           H  
ATOM   3246  HG3 GLN A 225      46.356  16.421 -61.482  1.00 58.71           H  
ATOM   3247  CD  GLN A 225      46.871  15.367 -63.278  1.00 58.71           C  
ATOM   3248  NE2 GLN A 225      47.108  16.388 -64.071  1.00 58.71           N  
ATOM   3249 HE21 GLN A 225      47.330  17.291 -63.676  1.00 58.71           H  
ATOM   3250 HE22 GLN A 225      47.007  16.204 -65.059  1.00 58.71           H  
ATOM   3251  OE1 GLN A 225      46.577  14.299 -63.792  1.00 58.71           O  
ATOM   3252  N   ASP A 226      45.130  14.461 -57.695  1.00 53.37           N  
ATOM   3253  H   ASP A 226      45.510  13.547 -57.496  1.00 53.37           H  
ATOM   3254  CA  ASP A 226      44.202  14.989 -56.698  1.00 53.37           C  
ATOM   3255  HA  ASP A 226      44.198  16.076 -56.772  1.00 53.37           H  
ATOM   3256  C   ASP A 226      44.664  14.575 -55.284  1.00 53.37           C  
ATOM   3257  CB  ASP A 226      42.775  14.475 -56.964  1.00 53.37           C  
ATOM   3258  HB2 ASP A 226      42.268  14.346 -56.008  1.00 53.37           H  
ATOM   3259  HB3 ASP A 226      42.815  13.498 -57.445  1.00 53.37           H  
ATOM   3260  O   ASP A 226      44.759  13.377 -55.002  1.00 53.37           O  
ATOM   3261  CG  ASP A 226      41.918  15.439 -57.788  1.00 53.37           C  
ATOM   3262  OD1 ASP A 226      42.069  16.667 -57.600  1.00 53.37           O  
ATOM   3263  OD2 ASP A 226      41.043  14.934 -58.528  1.00 53.37           O  
ATOM   3264  N   PRO A 227      44.913  15.522 -54.357  1.00 53.46           N  
ATOM   3265  CA  PRO A 227      45.433  15.235 -53.016  1.00 53.46           C  
ATOM   3266  HA  PRO A 227      46.227  14.492 -53.098  1.00 53.46           H  
ATOM   3267  C   PRO A 227      44.381  14.665 -52.042  1.00 53.46           C  
ATOM   3268  CB  PRO A 227      46.053  16.559 -52.548  1.00 53.46           C  
ATOM   3269  HB2 PRO A 227      46.045  16.676 -51.465  1.00 53.46           H  
ATOM   3270  HB3 PRO A 227      47.075  16.627 -52.923  1.00 53.46           H  
ATOM   3271  O   PRO A 227      44.583  14.673 -50.828  1.00 53.46           O  
ATOM   3272  CG  PRO A 227      45.193  17.614 -53.240  1.00 53.46           C  
ATOM   3273  HG2 PRO A 227      44.288  17.783 -52.657  1.00 53.46           H  
ATOM   3274  HG3 PRO A 227      45.735  18.548 -53.386  1.00 53.46           H  
ATOM   3275  CD  PRO A 227      44.825  16.959 -54.569  1.00 53.46           C  
ATOM   3276  HD2 PRO A 227      45.545  17.255 -55.332  1.00 53.46           H  
ATOM   3277  HD3 PRO A 227      43.819  17.254 -54.869  1.00 53.46           H  
ATOM   3278  N   VAL A 228      43.249  14.158 -52.536  1.00 51.91           N  
ATOM   3279  H   VAL A 228      43.178  14.054 -53.538  1.00 51.91           H  
ATOM   3280  CA  VAL A 228      42.176  13.618 -51.690  1.00 51.91           C  
ATOM   3281  HA  VAL A 228      42.191  14.154 -50.741  1.00 51.91           H  
ATOM   3282  C   VAL A 228      42.463  12.148 -51.382  1.00 51.91           C  
ATOM   3283  CB  VAL A 228      40.780  13.867 -52.291  1.00 51.91           C  
ATOM   3284  HB  VAL A 228      40.656  13.278 -53.199  1.00 51.91           H  
ATOM   3285  O   VAL A 228      42.084  11.232 -52.112  1.00 51.91           O  
ATOM   3286  CG1 VAL A 228      39.689  13.483 -51.283  1.00 51.91           C  
ATOM   3287 HG11 VAL A 228      39.783  14.078 -50.375  1.00 51.91           H  
ATOM   3288 HG12 VAL A 228      38.704  13.647 -51.721  1.00 51.91           H  
ATOM   3289 HG13 VAL A 228      39.775  12.427 -51.025  1.00 51.91           H  
ATOM   3290  CG2 VAL A 228      40.577  15.351 -52.634  1.00 51.91           C  
ATOM   3291 HG21 VAL A 228      41.258  15.651 -53.430  1.00 51.91           H  
ATOM   3292 HG22 VAL A 228      40.758  15.969 -51.754  1.00 51.91           H  
ATOM   3293 HG23 VAL A 228      39.559  15.514 -52.986  1.00 51.91           H  
ATOM   3294  N   ILE A 229      43.180  11.923 -50.282  1.00 51.76           N  
ATOM   3295  H   ILE A 229      43.530  12.730 -49.785  1.00 51.76           H  
ATOM   3296  CA  ILE A 229      43.426  10.594 -49.720  1.00 51.76           C  
ATOM   3297  HA  ILE A 229      43.749   9.931 -50.522  1.00 51.76           H  
ATOM   3298  C   ILE A 229      42.105  10.070 -49.147  1.00 51.76           C  
ATOM   3299  CB  ILE A 229      44.550  10.650 -48.662  1.00 51.76           C  
ATOM   3300  HB  ILE A 229      44.270  11.383 -47.905  1.00 51.76           H  
ATOM   3301  O   ILE A 229      41.596  10.580 -48.153  1.00 51.76           O  
ATOM   3302  CG1 ILE A 229      45.882  11.094 -49.315  1.00 51.76           C  
ATOM   3303 HG12 ILE A 229      45.708  11.938 -49.983  1.00 51.76           H  
ATOM   3304 HG13 ILE A 229      46.288  10.279 -49.914  1.00 51.76           H  
ATOM   3305  CG2 ILE A 229      44.727   9.281 -47.973  1.00 51.76           C  
ATOM   3306 HG21 ILE A 229      43.815   9.001 -47.446  1.00 51.76           H  
ATOM   3307 HG22 ILE A 229      45.525   9.334 -47.232  1.00 51.76           H  
ATOM   3308 HG23 ILE A 229      44.974   8.517 -48.710  1.00 51.76           H  
ATOM   3309  CD1 ILE A 229      46.936  11.554 -48.301  1.00 51.76           C  
ATOM   3310 HD11 ILE A 229      47.243  10.728 -47.661  1.00 51.76           H  
ATOM   3311 HD12 ILE A 229      46.534  12.361 -47.689  1.00 51.76           H  
ATOM   3312 HD13 ILE A 229      47.811  11.922 -48.837  1.00 51.76           H  
ATOM   3313  N   GLY A 230      41.563   9.036 -49.786  1.00 51.98           N  
ATOM   3314  H   GLY A 230      42.006   8.768 -50.653  1.00 51.98           H  
ATOM   3315  CA  GLY A 230      40.241   8.492 -49.490  1.00 51.98           C  
ATOM   3316  HA2 GLY A 230      39.893   8.832 -48.514  1.00 51.98           H  
ATOM   3317  HA3 GLY A 230      40.280   7.403 -49.486  1.00 51.98           H  
ATOM   3318  C   GLY A 230      39.257   8.976 -50.541  1.00 51.98           C  
ATOM   3319  O   GLY A 230      38.837  10.126 -50.523  1.00 51.98           O  
ATOM   3320  N   GLY A 231      38.922   8.102 -51.497  1.00 49.15           N  
ATOM   3321  H   GLY A 231      39.326   7.177 -51.467  1.00 49.15           H  
ATOM   3322  CA  GLY A 231      37.975   8.427 -52.564  1.00 49.15           C  
ATOM   3323  HA2 GLY A 231      38.438   9.158 -53.228  1.00 49.15           H  
ATOM   3324  HA3 GLY A 231      37.737   7.532 -53.138  1.00 49.15           H  
ATOM   3325  C   GLY A 231      36.677   9.024 -52.015  1.00 49.15           C  
ATOM   3326  O   GLY A 231      36.376   8.871 -50.836  1.00 49.15           O  
ATOM   3327  N   GLN A 232      35.886   9.659 -52.882  1.00 57.73           N  
ATOM   3328  H   GLN A 232      36.232   9.738 -53.827  1.00 57.73           H  
ATOM   3329  CA  GLN A 232      34.667  10.440 -52.576  1.00 57.73           C  
ATOM   3330  HA  GLN A 232      34.969  11.330 -52.025  1.00 57.73           H  
ATOM   3331  C   GLN A 232      33.580   9.744 -51.710  1.00 57.73           C  
ATOM   3332  CB  GLN A 232      34.048  10.883 -53.916  1.00 57.73           C  
ATOM   3333  HB2 GLN A 232      33.149  11.463 -53.708  1.00 57.73           H  
ATOM   3334  HB3 GLN A 232      33.758  10.000 -54.484  1.00 57.73           H  
ATOM   3335  O   GLN A 232      32.513  10.305 -51.492  1.00 57.73           O  
ATOM   3336  CG  GLN A 232      34.975  11.758 -54.779  1.00 57.73           C  
ATOM   3337  HG2 GLN A 232      35.859  11.195 -55.079  1.00 57.73           H  
ATOM   3338  HG3 GLN A 232      35.299  12.616 -54.190  1.00 57.73           H  
ATOM   3339  CD  GLN A 232      34.290  12.272 -56.044  1.00 57.73           C  
ATOM   3340  NE2 GLN A 232      34.899  13.200 -56.748  1.00 57.73           N  
ATOM   3341 HE21 GLN A 232      35.788  13.580 -56.456  1.00 57.73           H  
ATOM   3342 HE22 GLN A 232      34.419  13.525 -57.575  1.00 57.73           H  
ATOM   3343  OE1 GLN A 232      33.219  11.840 -56.440  1.00 57.73           O  
ATOM   3344  N   GLN A 233      33.821   8.521 -51.239  1.00 57.51           N  
ATOM   3345  H   GLN A 233      34.768   8.191 -51.360  1.00 57.51           H  
ATOM   3346  CA  GLN A 233      32.978   7.714 -50.359  1.00 57.51           C  
ATOM   3347  HA  GLN A 233      32.014   8.209 -50.241  1.00 57.51           H  
ATOM   3348  C   GLN A 233      33.565   7.549 -48.940  1.00 57.51           C  
ATOM   3349  CB  GLN A 233      32.745   6.343 -51.014  1.00 57.51           C  
ATOM   3350  HB2 GLN A 233      31.996   5.807 -50.431  1.00 57.51           H  
ATOM   3351  HB3 GLN A 233      33.672   5.772 -50.991  1.00 57.51           H  
ATOM   3352  O   GLN A 233      33.057   6.741 -48.165  1.00 57.51           O  
ATOM   3353  CG  GLN A 233      32.263   6.444 -52.470  1.00 57.51           C  
ATOM   3354  HG2 GLN A 233      31.375   7.075 -52.513  1.00 57.51           H  
ATOM   3355  HG3 GLN A 233      33.038   6.901 -53.086  1.00 57.51           H  
ATOM   3356  CD  GLN A 233      31.918   5.092 -53.081  1.00 57.51           C  
ATOM   3357  NE2 GLN A 233      31.843   5.011 -54.391  1.00 57.51           N  
ATOM   3358 HE21 GLN A 233      31.592   4.105 -54.761  1.00 57.51           H  
ATOM   3359 HE22 GLN A 233      31.995   5.829 -54.963  1.00 57.51           H  
ATOM   3360  OE1 GLN A 233      31.700   4.089 -52.424  1.00 57.51           O  
ATOM   3361  N   GLY A 234      34.652   8.250 -48.600  1.00 54.86           N  
ATOM   3362  H   GLY A 234      35.068   8.870 -49.280  1.00 54.86           H  
ATOM   3363  CA  GLY A 234      35.154   8.318 -47.230  1.00 54.86           C  
ATOM   3364  HA2 GLY A 234      35.286   7.310 -46.837  1.00 54.86           H  
ATOM   3365  HA3 GLY A 234      36.116   8.830 -47.215  1.00 54.86           H  
ATOM   3366  C   GLY A 234      34.186   9.092 -46.337  1.00 54.86           C  
ATOM   3367  O   GLY A 234      33.702  10.155 -46.718  1.00 54.86           O  
ATOM   3368  N   GLU A 235      33.886   8.559 -45.153  1.00 58.26           N  
ATOM   3369  H   GLU A 235      34.289   7.669 -44.897  1.00 58.26           H  
ATOM   3370  CA  GLU A 235      33.166   9.298 -44.116  1.00 58.26           C  
ATOM   3371  HA  GLU A 235      32.249   9.713 -44.535  1.00 58.26           H  
ATOM   3372  C   GLU A 235      34.061  10.465 -43.668  1.00 58.26           C  
ATOM   3373  CB  GLU A 235      32.782   8.364 -42.944  1.00 58.26           C  
ATOM   3374  HB2 GLU A 235      32.341   8.970 -42.153  1.00 58.26           H  
ATOM   3375  HB3 GLU A 235      33.683   7.889 -42.555  1.00 58.26           H  
ATOM   3376  O   GLU A 235      35.052  10.265 -42.965  1.00 58.26           O  
ATOM   3377  CG  GLU A 235      31.769   7.270 -43.347  1.00 58.26           C  
ATOM   3378  HG2 GLU A 235      30.891   7.758 -43.772  1.00 58.26           H  
ATOM   3379  HG3 GLU A 235      32.214   6.653 -44.128  1.00 58.26           H  
ATOM   3380  CD  GLU A 235      31.313   6.342 -42.196  1.00 58.26           C  
ATOM   3381  OE1 GLU A 235      30.398   5.515 -42.436  1.00 58.26           O  
ATOM   3382  OE2 GLU A 235      31.889   6.392 -41.085  1.00 58.26           O  
ATOM   3383  N   PHE A 236      33.757  11.678 -44.134  1.00 67.08           N  
ATOM   3384  H   PHE A 236      33.024  11.765 -44.823  1.00 67.08           H  
ATOM   3385  CA  PHE A 236      34.397  12.899 -43.658  1.00 67.08           C  
ATOM   3386  HA  PHE A 236      35.480  12.780 -43.692  1.00 67.08           H  
ATOM   3387  C   PHE A 236      33.969  13.108 -42.207  1.00 67.08           C  
ATOM   3388  CB  PHE A 236      34.011  14.096 -44.541  1.00 67.08           C  
ATOM   3389  HB2 PHE A 236      32.927  14.212 -44.537  1.00 67.08           H  
ATOM   3390  HB3 PHE A 236      34.431  15.000 -44.099  1.00 67.08           H  
ATOM   3391  O   PHE A 236      32.850  13.534 -41.933  1.00 67.08           O  
ATOM   3392  CG  PHE A 236      34.489  13.996 -45.976  1.00 67.08           C  
ATOM   3393  CD1 PHE A 236      35.776  14.445 -46.328  1.00 67.08           C  
ATOM   3394  HD1 PHE A 236      36.424  14.869 -45.575  1.00 67.08           H  
ATOM   3395  CD2 PHE A 236      33.651  13.443 -46.963  1.00 67.08           C  
ATOM   3396  HD2 PHE A 236      32.666  13.087 -46.699  1.00 67.08           H  
ATOM   3397  CE1 PHE A 236      36.223  14.336 -47.657  1.00 67.08           C  
ATOM   3398  HE1 PHE A 236      37.215  14.674 -47.921  1.00 67.08           H  
ATOM   3399  CE2 PHE A 236      34.099  13.330 -48.291  1.00 67.08           C  
ATOM   3400  HE2 PHE A 236      33.457  12.886 -49.037  1.00 67.08           H  
ATOM   3401  CZ  PHE A 236      35.386  13.776 -48.638  1.00 67.08           C  
ATOM   3402  HZ  PHE A 236      35.736  13.682 -49.655  1.00 67.08           H  
ATOM   3403  N   ILE A 237      34.837  12.742 -41.271  1.00 69.46           N  
ATOM   3404  H   ILE A 237      35.707  12.314 -41.554  1.00 69.46           H  
ATOM   3405  CA  ILE A 237      34.643  13.087 -39.867  1.00 69.46           C  
ATOM   3406  HA  ILE A 237      33.591  12.973 -39.605  1.00 69.46           H  
ATOM   3407  C   ILE A 237      35.016  14.563 -39.751  1.00 69.46           C  
ATOM   3408  CB  ILE A 237      35.471  12.166 -38.948  1.00 69.46           C  
ATOM   3409  HB  ILE A 237      36.522  12.267 -39.217  1.00 69.46           H  
ATOM   3410  O   ILE A 237      36.165  14.928 -40.006  1.00 69.46           O  
ATOM   3411  CG1 ILE A 237      35.047  10.687 -39.130  1.00 69.46           C  
ATOM   3412 HG12 ILE A 237      34.077  10.524 -38.659  1.00 69.46           H  
ATOM   3413 HG13 ILE A 237      34.939  10.454 -40.189  1.00 69.46           H  
ATOM   3414  CG2 ILE A 237      35.295  12.593 -37.478  1.00 69.46           C  
ATOM   3415 HG21 ILE A 237      34.244  12.543 -37.191  1.00 69.46           H  
ATOM   3416 HG22 ILE A 237      35.883  11.956 -36.818  1.00 69.46           H  
ATOM   3417 HG23 ILE A 237      35.643  13.617 -37.339  1.00 69.46           H  
ATOM   3418  CD1 ILE A 237      36.061   9.686 -38.567  1.00 69.46           C  
ATOM   3419 HD11 ILE A 237      35.727   8.673 -38.790  1.00 69.46           H  
ATOM   3420 HD12 ILE A 237      37.035   9.847 -39.030  1.00 69.46           H  
ATOM   3421 HD13 ILE A 237      36.149   9.796 -37.486  1.00 69.46           H  
ATOM   3422  N   GLU A 238      34.041  15.410 -39.431  1.00 71.96           N  
ATOM   3423  H   GLU A 238      33.100  15.067 -39.298  1.00 71.96           H  
ATOM   3424  CA  GLU A 238      34.295  16.827 -39.183  1.00 71.96           C  
ATOM   3425  HA  GLU A 238      34.760  17.253 -40.072  1.00 71.96           H  
ATOM   3426  C   GLU A 238      35.288  16.959 -38.022  1.00 71.96           C  
ATOM   3427  CB  GLU A 238      32.987  17.594 -38.926  1.00 71.96           C  
ATOM   3428  HB2 GLU A 238      32.461  17.148 -38.081  1.00 71.96           H  
ATOM   3429  HB3 GLU A 238      33.241  18.625 -38.681  1.00 71.96           H  
ATOM   3430  O   GLU A 238      35.146  16.314 -36.980  1.00 71.96           O  
ATOM   3431  CG  GLU A 238      32.075  17.586 -40.168  1.00 71.96           C  
ATOM   3432  HG2 GLU A 238      31.764  16.561 -40.369  1.00 71.96           H  
ATOM   3433  HG3 GLU A 238      32.659  17.930 -41.022  1.00 71.96           H  
ATOM   3434  CD  GLU A 238      30.821  18.468 -40.041  1.00 71.96           C  
ATOM   3435  OE1 GLU A 238      30.102  18.577 -41.061  1.00 71.96           O  
ATOM   3436  OE2 GLU A 238      30.578  19.024 -38.948  1.00 71.96           O  
ATOM   3437  N   LEU A 239      36.344  17.744 -38.237  1.00 71.63           N  
ATOM   3438  H   LEU A 239      36.394  18.264 -39.102  1.00 71.63           H  
ATOM   3439  CA  LEU A 239      37.354  18.002 -37.220  1.00 71.63           C  
ATOM   3440  HA  LEU A 239      37.645  17.063 -36.751  1.00 71.63           H  
ATOM   3441  C   LEU A 239      36.731  18.895 -36.147  1.00 71.63           C  
ATOM   3442  CB  LEU A 239      38.591  18.659 -37.862  1.00 71.63           C  
ATOM   3443  HB2 LEU A 239      38.258  19.532 -38.425  1.00 71.63           H  
ATOM   3444  HB3 LEU A 239      39.248  19.015 -37.069  1.00 71.63           H  
ATOM   3445  O   LEU A 239      36.469  20.071 -36.395  1.00 71.63           O  
ATOM   3446  CG  LEU A 239      39.394  17.734 -38.793  1.00 71.63           C  
ATOM   3447  HG  LEU A 239      38.722  17.241 -39.495  1.00 71.63           H  
ATOM   3448  CD1 LEU A 239      40.397  18.561 -39.601  1.00 71.63           C  
ATOM   3449 HD11 LEU A 239      41.085  19.072 -38.927  1.00 71.63           H  
ATOM   3450 HD12 LEU A 239      39.863  19.300 -40.198  1.00 71.63           H  
ATOM   3451 HD13 LEU A 239      40.959  17.908 -40.270  1.00 71.63           H  
ATOM   3452  CD2 LEU A 239      40.175  16.671 -38.015  1.00 71.63           C  
ATOM   3453 HD21 LEU A 239      40.840  17.147 -37.295  1.00 71.63           H  
ATOM   3454 HD22 LEU A 239      39.479  16.019 -37.487  1.00 71.63           H  
ATOM   3455 HD23 LEU A 239      40.759  16.064 -38.707  1.00 71.63           H  
ATOM   3456  N   ASP A 240      36.496  18.326 -34.968  1.00 69.05           N  
ATOM   3457  H   ASP A 240      36.631  17.330 -34.865  1.00 69.05           H  
ATOM   3458  CA  ASP A 240      36.047  19.084 -33.808  1.00 69.05           C  
ATOM   3459  HA  ASP A 240      35.252  19.749 -34.145  1.00 69.05           H  
ATOM   3460  C   ASP A 240      37.210  19.937 -33.283  1.00 69.05           C  
ATOM   3461  CB  ASP A 240      35.459  18.135 -32.748  1.00 69.05           C  
ATOM   3462  HB2 ASP A 240      34.935  17.326 -33.257  1.00 69.05           H  
ATOM   3463  HB3 ASP A 240      36.268  17.693 -32.166  1.00 69.05           H  
ATOM   3464  O   ASP A 240      38.324  19.444 -33.068  1.00 69.05           O  
ATOM   3465  CG  ASP A 240      34.451  18.812 -31.811  1.00 69.05           C  
ATOM   3466  OD1 ASP A 240      34.113  19.994 -32.054  1.00 69.05           O  
ATOM   3467  OD2 ASP A 240      34.001  18.112 -30.876  1.00 69.05           O  
ATOM   3468  N   ILE A 241      36.974  21.239 -33.135  1.00 71.86           N  
ATOM   3469  H   ILE A 241      36.015  21.546 -33.213  1.00 71.86           H  
ATOM   3470  CA  ILE A 241      37.987  22.180 -32.657  1.00 71.86           C  
ATOM   3471  HA  ILE A 241      38.959  21.881 -33.051  1.00 71.86           H  
ATOM   3472  C   ILE A 241      38.027  22.046 -31.138  1.00 71.86           C  
ATOM   3473  CB  ILE A 241      37.716  23.623 -33.140  1.00 71.86           C  
ATOM   3474  HB  ILE A 241      36.734  23.927 -32.780  1.00 71.86           H  
ATOM   3475  O   ILE A 241      37.159  22.562 -30.430  1.00 71.86           O  
ATOM   3476  CG1 ILE A 241      37.719  23.689 -34.687  1.00 71.86           C  
ATOM   3477 HG12 ILE A 241      37.058  22.919 -35.084  1.00 71.86           H  
ATOM   3478 HG13 ILE A 241      38.724  23.487 -35.060  1.00 71.86           H  
ATOM   3479  CG2 ILE A 241      38.770  24.592 -32.565  1.00 71.86           C  
ATOM   3480 HG21 ILE A 241      38.561  25.617 -32.871  1.00 71.86           H  
ATOM   3481 HG22 ILE A 241      39.768  24.309 -32.898  1.00 71.86           H  
ATOM   3482 HG23 ILE A 241      38.751  24.573 -31.475  1.00 71.86           H  
ATOM   3483  CD1 ILE A 241      37.229  25.026 -35.257  1.00 71.86           C  
ATOM   3484 HD11 ILE A 241      36.260  25.280 -34.828  1.00 71.86           H  
ATOM   3485 HD12 ILE A 241      37.945  25.820 -35.041  1.00 71.86           H  
ATOM   3486 HD13 ILE A 241      37.127  24.939 -36.338  1.00 71.86           H  
ATOM   3487  N   LEU A 242      39.048  21.344 -30.649  1.00 64.30           N  
ATOM   3488  H   LEU A 242      39.652  20.878 -31.311  1.00 64.30           H  
ATOM   3489  CA  LEU A 242      39.429  21.347 -29.239  1.00 64.30           C  
ATOM   3490  HA  LEU A 242      38.637  20.883 -28.651  1.00 64.30           H  
ATOM   3491  C   LEU A 242      39.574  22.820 -28.810  1.00 64.30           C  
ATOM   3492  CB  LEU A 242      40.742  20.550 -29.075  1.00 64.30           C  
ATOM   3493  HB2 LEU A 242      41.515  21.060 -29.650  1.00 64.30           H  
ATOM   3494  HB3 LEU A 242      41.043  20.584 -28.027  1.00 64.30           H  
ATOM   3495  O   LEU A 242      40.310  23.553 -29.461  1.00 64.30           O  
ATOM   3496  CG  LEU A 242      40.678  19.078 -29.538  1.00 64.30           C  
ATOM   3497  HG  LEU A 242      40.262  19.023 -30.544  1.00 64.30           H  
ATOM   3498  CD1 LEU A 242      42.082  18.472 -29.593  1.00 64.30           C  
ATOM   3499 HD11 LEU A 242      42.537  18.502 -28.602  1.00 64.30           H  
ATOM   3500 HD12 LEU A 242      42.696  19.047 -30.286  1.00 64.30           H  
ATOM   3501 HD13 LEU A 242      42.026  17.441 -29.943  1.00 64.30           H  
ATOM   3502  CD2 LEU A 242      39.822  18.215 -28.607  1.00 64.30           C  
ATOM   3503 HD21 LEU A 242      40.212  18.261 -27.590  1.00 64.30           H  
ATOM   3504 HD22 LEU A 242      38.795  18.581 -28.616  1.00 64.30           H  
ATOM   3505 HD23 LEU A 242      39.821  17.183 -28.958  1.00 64.30           H  
ATOM   3506  N   ASP A 243      38.818  23.233 -27.788  1.00 67.82           N  
ATOM   3507  H   ASP A 243      38.278  22.513 -27.329  1.00 67.82           H  
ATOM   3508  CA  ASP A 243      38.683  24.591 -27.208  1.00 67.82           C  
ATOM   3509  HA  ASP A 243      38.616  24.417 -26.134  1.00 67.82           H  
ATOM   3510  C   ASP A 243      37.390  25.363 -27.520  1.00 67.82           C  
ATOM   3511  CB  ASP A 243      39.923  25.497 -27.364  1.00 67.82           C  
ATOM   3512  HB2 ASP A 243      40.057  25.775 -28.409  1.00 67.82           H  
ATOM   3513  HB3 ASP A 243      39.745  26.424 -26.817  1.00 67.82           H  
ATOM   3514  O   ASP A 243      37.187  26.450 -26.968  1.00 67.82           O  
ATOM   3515  CG  ASP A 243      41.211  24.897 -26.796  1.00 67.82           C  
ATOM   3516  OD1 ASP A 243      41.108  24.023 -25.902  1.00 67.82           O  
ATOM   3517  OD2 ASP A 243      42.293  25.372 -27.208  1.00 67.82           O  
ATOM   3518  N   ARG A 244      36.439  24.827 -28.301  1.00 67.92           N  
ATOM   3519  H   ARG A 244      36.615  23.948 -28.766  1.00 67.92           H  
ATOM   3520  CA  ARG A 244      35.088  25.417 -28.292  1.00 67.92           C  
ATOM   3521  HA  ARG A 244      35.228  26.497 -28.267  1.00 67.92           H  
ATOM   3522  C   ARG A 244      34.360  24.984 -27.008  1.00 67.92           C  
ATOM   3523  CB  ARG A 244      34.316  25.090 -29.577  1.00 67.92           C  
ATOM   3524  HB2 ARG A 244      33.936  24.069 -29.536  1.00 67.92           H  
ATOM   3525  HB3 ARG A 244      34.997  25.172 -30.424  1.00 67.92           H  
ATOM   3526  O   ARG A 244      34.268  23.781 -26.765  1.00 67.92           O  
ATOM   3527  CG  ARG A 244      33.162  26.086 -29.774  1.00 67.92           C  
ATOM   3528  HG2 ARG A 244      33.555  27.102 -29.746  1.00 67.92           H  
ATOM   3529  HG3 ARG A 244      32.433  25.963 -28.973  1.00 67.92           H  
ATOM   3530  CD  ARG A 244      32.475  25.861 -31.123  1.00 67.92           C  
ATOM   3531  HD2 ARG A 244      32.056  24.855 -31.127  1.00 67.92           H  
ATOM   3532  HD3 ARG A 244      33.220  25.933 -31.914  1.00 67.92           H  
ATOM   3533  NE  ARG A 244      31.407  26.854 -31.358  1.00 67.92           N  
ATOM   3534  HE  ARG A 244      31.320  27.594 -30.676  1.00 67.92           H  
ATOM   3535  NH1 ARG A 244      30.516  25.866 -33.225  1.00 67.92           N  
ATOM   3536 HH11 ARG A 244      31.204  25.132 -33.142  1.00 67.92           H  
ATOM   3537 HH12 ARG A 244      29.804  25.811 -33.940  1.00 67.92           H  
ATOM   3538  NH2 ARG A 244      29.589  27.732 -32.416  1.00 67.92           N  
ATOM   3539 HH21 ARG A 244      28.867  27.653 -33.118  1.00 67.92           H  
ATOM   3540 HH22 ARG A 244      29.502  28.425 -31.687  1.00 67.92           H  
ATOM   3541  CZ  ARG A 244      30.514  26.816 -32.331  1.00 67.92           C  
ATOM   3542  N   PRO A 245      33.814  25.907 -26.189  1.00 63.34           N  
ATOM   3543  CA  PRO A 245      32.939  25.516 -25.091  1.00 63.34           C  
ATOM   3544  HA  PRO A 245      33.475  24.885 -24.383  1.00 63.34           H  
ATOM   3545  C   PRO A 245      31.772  24.737 -25.695  1.00 63.34           C  
ATOM   3546  CB  PRO A 245      32.509  26.817 -24.403  1.00 63.34           C  
ATOM   3547  HB2 PRO A 245      31.486  26.769 -24.029  1.00 63.34           H  
ATOM   3548  HB3 PRO A 245      33.199  27.036 -23.589  1.00 63.34           H  
ATOM   3549  O   PRO A 245      31.034  25.264 -26.532  1.00 63.34           O  
ATOM   3550  CG  PRO A 245      32.667  27.873 -25.497  1.00 63.34           C  
ATOM   3551  HG2 PRO A 245      31.769  27.898 -26.114  1.00 63.34           H  
ATOM   3552  HG3 PRO A 245      32.871  28.859 -25.080  1.00 63.34           H  
ATOM   3553  CD  PRO A 245      33.841  27.355 -26.326  1.00 63.34           C  
ATOM   3554  HD2 PRO A 245      34.780  27.735 -25.923  1.00 63.34           H  
ATOM   3555  HD3 PRO A 245      33.720  27.673 -27.362  1.00 63.34           H  
ATOM   3556  N   SER A 246      31.656  23.458 -25.340  1.00 67.03           N  
ATOM   3557  H   SER A 246      32.327  23.051 -24.704  1.00 67.03           H  
ATOM   3558  CA  SER A 246      30.576  22.613 -25.826  1.00 67.03           C  
ATOM   3559  HA  SER A 246      30.607  22.587 -26.915  1.00 67.03           H  
ATOM   3560  C   SER A 246      29.261  23.236 -25.375  1.00 67.03           C  
ATOM   3561  CB  SER A 246      30.724  21.178 -25.308  1.00 67.03           C  
ATOM   3562  HB2 SER A 246      31.629  20.737 -25.725  1.00 67.03           H  
ATOM   3563  HB3 SER A 246      29.867  20.587 -25.632  1.00 67.03           H  
ATOM   3564  O   SER A 246      28.967  23.268 -24.180  1.00 67.03           O  
ATOM   3565  OG  SER A 246      30.804  21.152 -23.897  1.00 67.03           O  
ATOM   3566  HG  SER A 246      30.051  21.637 -23.551  1.00 67.03           H  
ATOM   3567  N   GLN A 247      28.478  23.751 -26.321  1.00 63.85           N  
ATOM   3568  H   GLN A 247      28.816  23.789 -27.272  1.00 63.85           H  
ATOM   3569  CA  GLN A 247      27.081  24.049 -26.054  1.00 63.85           C  
ATOM   3570  HA  GLN A 247      27.017  24.636 -25.137  1.00 63.85           H  
ATOM   3571  C   GLN A 247      26.414  22.697 -25.804  1.00 63.85           C  
ATOM   3572  CB  GLN A 247      26.455  24.898 -27.178  1.00 63.85           C  
ATOM   3573  HB2 GLN A 247      27.029  25.820 -27.261  1.00 63.85           H  
ATOM   3574  HB3 GLN A 247      25.440  25.163 -26.884  1.00 63.85           H  
ATOM   3575  O   GLN A 247      26.256  21.879 -26.709  1.00 63.85           O  
ATOM   3576  CG  GLN A 247      26.400  24.218 -28.557  1.00 63.85           C  
ATOM   3577  HG2 GLN A 247      25.725  23.364 -28.512  1.00 63.85           H  
ATOM   3578  HG3 GLN A 247      27.391  23.864 -28.841  1.00 63.85           H  
ATOM   3579  CD  GLN A 247      25.877  25.116 -29.669  1.00 63.85           C  
ATOM   3580  NE2 GLN A 247      25.461  24.539 -30.774  1.00 63.85           N  
ATOM   3581 HE21 GLN A 247      24.995  25.148 -31.432  1.00 63.85           H  
ATOM   3582 HE22 GLN A 247      25.373  23.533 -30.806  1.00 63.85           H  
ATOM   3583  OE1 GLN A 247      25.858  26.333 -29.604  1.00 63.85           O  
ATOM   3584  N   PHE A 248      26.143  22.394 -24.542  1.00 60.32           N  
ATOM   3585  H   PHE A 248      26.397  23.038 -23.807  1.00 60.32           H  
ATOM   3586  CA  PHE A 248      25.312  21.254 -24.218  1.00 60.32           C  
ATOM   3587  HA  PHE A 248      25.693  20.368 -24.726  1.00 60.32           H  
ATOM   3588  C   PHE A 248      23.933  21.600 -24.773  1.00 60.32           C  
ATOM   3589  CB  PHE A 248      25.333  20.999 -22.704  1.00 60.32           C  
ATOM   3590  HB2 PHE A 248      24.821  20.059 -22.499  1.00 60.32           H  
ATOM   3591  HB3 PHE A 248      24.776  21.789 -22.201  1.00 60.32           H  
ATOM   3592  O   PHE A 248      23.341  22.601 -24.370  1.00 60.32           O  
ATOM   3593  CG  PHE A 248      26.738  20.944 -22.127  1.00 60.32           C  
ATOM   3594  CD1 PHE A 248      27.526  19.786 -22.269  1.00 60.32           C  
ATOM   3595  HD1 PHE A 248      27.119  18.916 -22.764  1.00 60.32           H  
ATOM   3596  CD2 PHE A 248      27.283  22.082 -21.502  1.00 60.32           C  
ATOM   3597  HD2 PHE A 248      26.691  22.980 -21.400  1.00 60.32           H  
ATOM   3598  CE1 PHE A 248      28.845  19.764 -21.780  1.00 60.32           C  
ATOM   3599  HE1 PHE A 248      29.453  18.880 -21.902  1.00 60.32           H  
ATOM   3600  CE2 PHE A 248      28.604  22.064 -21.021  1.00 60.32           C  
ATOM   3601  HE2 PHE A 248      29.019  22.945 -20.554  1.00 60.32           H  
ATOM   3602  CZ  PHE A 248      29.384  20.903 -21.155  1.00 60.32           C  
ATOM   3603  HZ  PHE A 248      30.402  20.892 -20.797  1.00 60.32           H  
ATOM   3604  N   GLU A 249      23.448  20.827 -25.743  1.00 66.41           N  
ATOM   3605  H   GLU A 249      24.013  20.076 -26.113  1.00 66.41           H  
ATOM   3606  CA  GLU A 249      22.018  20.795 -26.013  1.00 66.41           C  
ATOM   3607  HA  GLU A 249      21.646  21.806 -26.183  1.00 66.41           H  
ATOM   3608  C   GLU A 249      21.406  20.243 -24.732  1.00 66.41           C  
ATOM   3609  CB  GLU A 249      21.719  19.948 -27.262  1.00 66.41           C  
ATOM   3610  HB2 GLU A 249      22.053  18.924 -27.094  1.00 66.41           H  
ATOM   3611  HB3 GLU A 249      22.293  20.363 -28.091  1.00 66.41           H  
ATOM   3612  O   GLU A 249      21.468  19.041 -24.461  1.00 66.41           O  
ATOM   3613  CG  GLU A 249      20.229  19.947 -27.653  1.00 66.41           C  
ATOM   3614  HG2 GLU A 249      19.905  20.980 -27.777  1.00 66.41           H  
ATOM   3615  HG3 GLU A 249      19.652  19.506 -26.840  1.00 66.41           H  
ATOM   3616  CD  GLU A 249      19.944  19.169 -28.955  1.00 66.41           C  
ATOM   3617  OE1 GLU A 249      18.766  19.144 -29.379  1.00 66.41           O  
ATOM   3618  OE2 GLU A 249      20.895  18.597 -29.540  1.00 66.41           O  
ATOM   3619  N   ILE A 250      20.923  21.149 -23.882  1.00 59.11           N  
ATOM   3620  H   ILE A 250      21.031  22.129 -24.102  1.00 59.11           H  
ATOM   3621  CA  ILE A 250      20.026  20.785 -22.804  1.00 59.11           C  
ATOM   3622  HA  ILE A 250      20.435  19.942 -22.247  1.00 59.11           H  
ATOM   3623  C   ILE A 250      18.786  20.333 -23.554  1.00 59.11           C  
ATOM   3624  CB  ILE A 250      19.764  21.952 -21.821  1.00 59.11           C  
ATOM   3625  HB  ILE A 250      19.260  22.755 -22.358  1.00 59.11           H  
ATOM   3626  O   ILE A 250      17.917  21.127 -23.900  1.00 59.11           O  
ATOM   3627  CG1 ILE A 250      21.086  22.512 -21.243  1.00 59.11           C  
ATOM   3628 HG12 ILE A 250      21.528  21.781 -20.566  1.00 59.11           H  
ATOM   3629 HG13 ILE A 250      21.796  22.693 -22.050  1.00 59.11           H  
ATOM   3630  CG2 ILE A 250      18.848  21.461 -20.683  1.00 59.11           C  
ATOM   3631 HG21 ILE A 250      17.903  21.102 -21.093  1.00 59.11           H  
ATOM   3632 HG22 ILE A 250      19.322  20.653 -20.125  1.00 59.11           H  
ATOM   3633 HG23 ILE A 250      18.607  22.280 -20.005  1.00 59.11           H  
ATOM   3634  CD1 ILE A 250      20.912  23.847 -20.508  1.00 59.11           C  
ATOM   3635 HD11 ILE A 250      20.445  24.576 -21.169  1.00 59.11           H  
ATOM   3636 HD12 ILE A 250      20.298  23.719 -19.616  1.00 59.11           H  
ATOM   3637 HD13 ILE A 250      21.890  24.220 -20.205  1.00 59.11           H  
ATOM   3638  N   VAL A 251      18.746  19.046 -23.896  1.00 62.36           N  
ATOM   3639  H   VAL A 251      19.574  18.490 -23.737  1.00 62.36           H  
ATOM   3640  CA  VAL A 251      17.466  18.385 -24.051  1.00 62.36           C  
ATOM   3641  HA  VAL A 251      16.914  18.834 -24.877  1.00 62.36           H  
ATOM   3642  C   VAL A 251      16.789  18.700 -22.733  1.00 62.36           C  
ATOM   3643  CB  VAL A 251      17.609  16.869 -24.274  1.00 62.36           C  
ATOM   3644  HB  VAL A 251      18.100  16.414 -23.414  1.00 62.36           H  
ATOM   3645  O   VAL A 251      17.282  18.285 -21.683  1.00 62.36           O  
ATOM   3646  CG1 VAL A 251      16.233  16.218 -24.468  1.00 62.36           C  
ATOM   3647 HG11 VAL A 251      16.351  15.140 -24.574  1.00 62.36           H  
ATOM   3648 HG12 VAL A 251      15.748  16.627 -25.355  1.00 62.36           H  
ATOM   3649 HG13 VAL A 251      15.603  16.411 -23.600  1.00 62.36           H  
ATOM   3650  CG2 VAL A 251      18.453  16.567 -25.521  1.00 62.36           C  
ATOM   3651 HG21 VAL A 251      18.015  17.049 -26.395  1.00 62.36           H  
ATOM   3652 HG22 VAL A 251      18.504  15.491 -25.681  1.00 62.36           H  
ATOM   3653 HG23 VAL A 251      19.466  16.946 -25.386  1.00 62.36           H  
ATOM   3654  N   GLU A 252      15.752  19.529 -22.787  1.00 62.54           N  
ATOM   3655  H   GLU A 252      15.573  20.022 -23.649  1.00 62.54           H  
ATOM   3656  CA  GLU A 252      14.844  19.786 -21.678  1.00 62.54           C  
ATOM   3657  HA  GLU A 252      15.406  20.071 -20.789  1.00 62.54           H  
ATOM   3658  C   GLU A 252      14.127  18.460 -21.385  1.00 62.54           C  
ATOM   3659  CB  GLU A 252      13.884  20.933 -22.039  1.00 62.54           C  
ATOM   3660  HB2 GLU A 252      13.096  20.985 -21.288  1.00 62.54           H  
ATOM   3661  HB3 GLU A 252      13.431  20.698 -23.002  1.00 62.54           H  
ATOM   3662  O   GLU A 252      12.949  18.249 -21.670  1.00 62.54           O  
ATOM   3663  CG  GLU A 252      14.581  22.306 -22.105  1.00 62.54           C  
ATOM   3664  HG2 GLU A 252      14.910  22.576 -21.101  1.00 62.54           H  
ATOM   3665  HG3 GLU A 252      15.467  22.223 -22.735  1.00 62.54           H  
ATOM   3666  CD  GLU A 252      13.682  23.415 -22.682  1.00 62.54           C  
ATOM   3667  OE1 GLU A 252      14.060  24.596 -22.521  1.00 62.54           O  
ATOM   3668  OE2 GLU A 252      12.669  23.076 -23.341  1.00 62.54           O  
ATOM   3669  N   GLU A 253      14.890  17.476 -20.910  1.00 60.27           N  
ATOM   3670  H   GLU A 253      15.868  17.684 -20.764  1.00 60.27           H  
ATOM   3671  CA  GLU A 253      14.365  16.289 -20.289  1.00 60.27           C  
ATOM   3672  HA  GLU A 253      13.650  15.816 -20.961  1.00 60.27           H  
ATOM   3673  C   GLU A 253      13.638  16.810 -19.063  1.00 60.27           C  
ATOM   3674  CB  GLU A 253      15.466  15.273 -19.929  1.00 60.27           C  
ATOM   3675  HB2 GLU A 253      15.008  14.495 -19.318  1.00 60.27           H  
ATOM   3676  HB3 GLU A 253      16.247  15.760 -19.344  1.00 60.27           H  
ATOM   3677  O   GLU A 253      14.253  17.412 -18.182  1.00 60.27           O  
ATOM   3678  CG  GLU A 253      16.087  14.612 -21.173  1.00 60.27           C  
ATOM   3679  HG2 GLU A 253      15.279  14.294 -21.831  1.00 60.27           H  
ATOM   3680  HG3 GLU A 253      16.679  15.359 -21.703  1.00 60.27           H  
ATOM   3681  CD  GLU A 253      16.982  13.391 -20.876  1.00 60.27           C  
ATOM   3682  OE1 GLU A 253      17.318  12.672 -21.849  1.00 60.27           O  
ATOM   3683  OE2 GLU A 253      17.290  13.115 -19.693  1.00 60.27           O  
ATOM   3684  N   ALA A 254      12.315  16.631 -19.075  1.00 63.67           N  
ATOM   3685  H   ALA A 254      11.898  16.306 -19.936  1.00 63.67           H  
ATOM   3686  CA  ALA A 254      11.434  17.015 -17.988  1.00 63.67           C  
ATOM   3687  HA  ALA A 254      11.247  18.087 -18.049  1.00 63.67           H  
ATOM   3688  C   ALA A 254      12.116  16.696 -16.659  1.00 63.67           C  
ATOM   3689  CB  ALA A 254      10.112  16.253 -18.136  1.00 63.67           C  
ATOM   3690  HB1 ALA A 254       9.641  16.518 -19.082  1.00 63.67           H  
ATOM   3691  HB2 ALA A 254       9.448  16.529 -17.317  1.00 63.67           H  
ATOM   3692  HB3 ALA A 254      10.297  15.179 -18.103  1.00 63.67           H  
ATOM   3693  O   ALA A 254      12.487  15.540 -16.419  1.00 63.67           O  
ATOM   3694  N   GLU A 255      12.312  17.733 -15.848  1.00 68.88           N  
ATOM   3695  H   GLU A 255      12.071  18.659 -16.172  1.00 68.88           H  
ATOM   3696  CA  GLU A 255      13.034  17.639 -14.590  1.00 68.88           C  
ATOM   3697  HA  GLU A 255      14.098  17.571 -14.819  1.00 68.88           H  
ATOM   3698  C   GLU A 255      12.577  16.402 -13.803  1.00 68.88           C  
ATOM   3699  CB  GLU A 255      12.786  18.886 -13.742  1.00 68.88           C  
ATOM   3700  HB2 GLU A 255      11.716  18.961 -13.547  1.00 68.88           H  
ATOM   3701  HB3 GLU A 255      13.304  18.762 -12.792  1.00 68.88           H  
ATOM   3702  O   GLU A 255      11.383  16.059 -13.808  1.00 68.88           O  
ATOM   3703  CG  GLU A 255      13.279  20.179 -14.406  1.00 68.88           C  
ATOM   3704  HG2 GLU A 255      14.338  20.065 -14.638  1.00 68.88           H  
ATOM   3705  HG3 GLU A 255      12.736  20.338 -15.338  1.00 68.88           H  
ATOM   3706  CD  GLU A 255      13.074  21.392 -13.489  1.00 68.88           C  
ATOM   3707  OE1 GLU A 255      13.797  22.386 -13.698  1.00 68.88           O  
ATOM   3708  OE2 GLU A 255      12.233  21.284 -12.566  1.00 68.88           O  
ATOM   3709  N   PRO A 256      13.496  15.684 -13.134  1.00 67.04           N  
ATOM   3710  CA  PRO A 256      13.133  14.485 -12.404  1.00 67.04           C  
ATOM   3711  HA  PRO A 256      12.664  13.775 -13.085  1.00 67.04           H  
ATOM   3712  C   PRO A 256      12.145  14.837 -11.285  1.00 67.04           C  
ATOM   3713  CB  PRO A 256      14.460  13.898 -11.903  1.00 67.04           C  
ATOM   3714  HB2 PRO A 256      14.360  13.405 -10.936  1.00 67.04           H  
ATOM   3715  HB3 PRO A 256      14.844  13.198 -12.645  1.00 67.04           H  
ATOM   3716  O   PRO A 256      12.533  15.240 -10.193  1.00 67.04           O  
ATOM   3717  CG  PRO A 256      15.389  15.111 -11.832  1.00 67.04           C  
ATOM   3718  HG2 PRO A 256      15.231  15.641 -10.893  1.00 67.04           H  
ATOM   3719  HG3 PRO A 256      16.437  14.829 -11.942  1.00 67.04           H  
ATOM   3720  CD  PRO A 256      14.914  15.979 -12.993  1.00 67.04           C  
ATOM   3721  HD2 PRO A 256      15.084  17.032 -12.767  1.00 67.04           H  
ATOM   3722  HD3 PRO A 256      15.435  15.700 -13.909  1.00 67.04           H  
ATOM   3723  N   LYS A 257      10.848  14.595 -11.528  1.00 65.80           N  
ATOM   3724  H   LYS A 257      10.622  14.522 -12.510  1.00 65.80           H  
ATOM   3725  CA  LYS A 257       9.743  14.842 -10.580  1.00 65.80           C  
ATOM   3726  HA  LYS A 257       9.736  15.903 -10.331  1.00 65.80           H  
ATOM   3727  C   LYS A 257       9.877  14.086  -9.249  1.00 65.80           C  
ATOM   3728  CB  LYS A 257       8.398  14.467 -11.234  1.00 65.80           C  
ATOM   3729  HB2 LYS A 257       7.623  14.548 -10.473  1.00 65.80           H  
ATOM   3730  HB3 LYS A 257       8.438  13.426 -11.556  1.00 65.80           H  
ATOM   3731  O   LYS A 257       9.056  14.245  -8.350  1.00 65.80           O  
ATOM   3732  CG  LYS A 257       7.971  15.347 -12.421  1.00 65.80           C  
ATOM   3733  HG2 LYS A 257       8.659  15.215 -13.256  1.00 65.80           H  
ATOM   3734  HG3 LYS A 257       7.975  16.392 -12.113  1.00 65.80           H  
ATOM   3735  CD  LYS A 257       6.547  14.944 -12.847  1.00 65.80           C  
ATOM   3736  HD2 LYS A 257       6.560  13.919 -13.216  1.00 65.80           H  
ATOM   3737  HD3 LYS A 257       5.901  14.986 -11.970  1.00 65.80           H  
ATOM   3738  CE  LYS A 257       5.956  15.864 -13.920  1.00 65.80           C  
ATOM   3739  HE2 LYS A 257       6.526  15.755 -14.843  1.00 65.80           H  
ATOM   3740  HE3 LYS A 257       6.068  16.895 -13.585  1.00 65.80           H  
ATOM   3741  NZ  LYS A 257       4.513  15.560 -14.139  1.00 65.80           N  
ATOM   3742  HZ1 LYS A 257       3.985  15.615 -13.280  1.00 65.80           H  
ATOM   3743  HZ2 LYS A 257       4.365  14.617 -14.469  1.00 65.80           H  
ATOM   3744  HZ3 LYS A 257       4.094  16.215 -14.784  1.00 65.80           H  
ATOM   3745  N   THR A 258      10.831  13.166  -9.115  1.00 67.50           N  
ATOM   3746  H   THR A 258      11.550  13.145  -9.824  1.00 67.50           H  
ATOM   3747  CA  THR A 258      11.006  12.349  -7.912  1.00 67.50           C  
ATOM   3748  HA  THR A 258      10.596  12.889  -7.058  1.00 67.50           H  
ATOM   3749  C   THR A 258      12.484  12.111  -7.638  1.00 67.50           C  
ATOM   3750  CB  THR A 258      10.249  11.018  -8.038  1.00 67.50           C  
ATOM   3751  HB  THR A 258      10.673  10.431  -8.853  1.00 67.50           H  
ATOM   3752  O   THR A 258      13.221  11.645  -8.502  1.00 67.50           O  
ATOM   3753  CG2 THR A 258      10.274  10.187  -6.754  1.00 67.50           C  
ATOM   3754 HG21 THR A 258       9.960  10.796  -5.907  1.00 67.50           H  
ATOM   3755 HG22 THR A 258       9.594   9.341  -6.859  1.00 67.50           H  
ATOM   3756 HG23 THR A 258      11.276   9.793  -6.581  1.00 67.50           H  
ATOM   3757  OG1 THR A 258       8.886  11.253  -8.309  1.00 67.50           O  
ATOM   3758  HG1 THR A 258       8.743  12.202  -8.276  1.00 67.50           H  
ATOM   3759  N   SER A 259      12.891  12.353  -6.391  1.00 62.86           N  
ATOM   3760  H   SER A 259      12.227  12.743  -5.738  1.00 62.86           H  
ATOM   3761  CA  SER A 259      14.271  12.212  -5.903  1.00 62.86           C  
ATOM   3762  HA  SER A 259      14.922  12.834  -6.517  1.00 62.86           H  
ATOM   3763  C   SER A 259      14.827  10.782  -5.955  1.00 62.86           C  
ATOM   3764  CB  SER A 259      14.326  12.729  -4.462  1.00 62.86           C  
ATOM   3765  HB2 SER A 259      15.335  12.605  -4.068  1.00 62.86           H  
ATOM   3766  HB3 SER A 259      14.078  13.790  -4.455  1.00 62.86           H  
ATOM   3767  O   SER A 259      16.031  10.576  -5.838  1.00 62.86           O  
ATOM   3768  OG  SER A 259      13.400  12.025  -3.645  1.00 62.86           O  
ATOM   3769  HG  SER A 259      13.413  12.438  -2.779  1.00 62.86           H  
ATOM   3770  N   THR A 260      13.969   9.774  -6.139  1.00 72.76           N  
ATOM   3771  H   THR A 260      12.999  10.020  -6.269  1.00 72.76           H  
ATOM   3772  CA  THR A 260      14.345   8.356  -6.226  1.00 72.76           C  
ATOM   3773  HA  THR A 260      15.431   8.279  -6.269  1.00 72.76           H  
ATOM   3774  C   THR A 260      13.782   7.722  -7.507  1.00 72.76           C  
ATOM   3775  CB  THR A 260      13.927   7.583  -4.963  1.00 72.76           C  
ATOM   3776  HB  THR A 260      14.050   6.515  -5.146  1.00 72.76           H  
ATOM   3777  O   THR A 260      12.683   7.169  -7.502  1.00 72.76           O  
ATOM   3778  CG2 THR A 260      14.782   7.970  -3.758  1.00 72.76           C  
ATOM   3779 HG21 THR A 260      14.482   7.381  -2.891  1.00 72.76           H  
ATOM   3780 HG22 THR A 260      14.666   9.030  -3.529  1.00 72.76           H  
ATOM   3781 HG23 THR A 260      15.832   7.772  -3.972  1.00 72.76           H  
ATOM   3782  OG1 THR A 260      12.593   7.838  -4.592  1.00 72.76           O  
ATOM   3783  HG1 THR A 260      12.572   8.739  -4.260  1.00 72.76           H  
ATOM   3784  N   PRO A 261      14.525   7.743  -8.630  1.00 59.70           N  
ATOM   3785  CA  PRO A 261      14.059   7.210  -9.918  1.00 59.70           C  
ATOM   3786  HA  PRO A 261      13.042   7.558 -10.099  1.00 59.70           H  
ATOM   3787  C   PRO A 261      14.033   5.666  -9.998  1.00 59.70           C  
ATOM   3788  CB  PRO A 261      14.983   7.853 -10.962  1.00 59.70           C  
ATOM   3789  HB2 PRO A 261      14.578   8.823 -11.250  1.00 59.70           H  
ATOM   3790  HB3 PRO A 261      15.125   7.233 -11.847  1.00 59.70           H  
ATOM   3791  O   PRO A 261      13.890   5.095 -11.079  1.00 59.70           O  
ATOM   3792  CG  PRO A 261      16.289   8.061 -10.199  1.00 59.70           C  
ATOM   3793  HG2 PRO A 261      16.852   7.128 -10.174  1.00 59.70           H  
ATOM   3794  HG3 PRO A 261      16.888   8.862 -10.632  1.00 59.70           H  
ATOM   3795  CD  PRO A 261      15.811   8.412  -8.793  1.00 59.70           C  
ATOM   3796  HD2 PRO A 261      15.671   9.489  -8.712  1.00 59.70           H  
ATOM   3797  HD3 PRO A 261      16.544   8.072  -8.061  1.00 59.70           H  
ATOM   3798  N   LEU A 262      14.180   4.954  -8.876  1.00 63.07           N  
ATOM   3799  H   LEU A 262      14.148   5.457  -8.000  1.00 63.07           H  
ATOM   3800  CA  LEU A 262      14.234   3.491  -8.838  1.00 63.07           C  
ATOM   3801  HA  LEU A 262      14.921   3.149  -9.612  1.00 63.07           H  
ATOM   3802  C   LEU A 262      12.865   2.873  -9.143  1.00 63.07           C  
ATOM   3803  CB  LEU A 262      14.769   3.028  -7.469  1.00 63.07           C  
ATOM   3804  HB2 LEU A 262      14.419   2.016  -7.264  1.00 63.07           H  
ATOM   3805  HB3 LEU A 262      14.351   3.674  -6.696  1.00 63.07           H  
ATOM   3806  O   LEU A 262      12.026   2.762  -8.257  1.00 63.07           O  
ATOM   3807  CG  LEU A 262      16.304   3.033  -7.385  1.00 63.07           C  
ATOM   3808  HG  LEU A 262      16.696   3.929  -7.866  1.00 63.07           H  
ATOM   3809  CD1 LEU A 262      16.743   3.041  -5.922  1.00 63.07           C  
ATOM   3810 HD11 LEU A 262      17.831   3.047  -5.864  1.00 63.07           H  
ATOM   3811 HD12 LEU A 262      16.369   3.939  -5.431  1.00 63.07           H  
ATOM   3812 HD13 LEU A 262      16.357   2.162  -5.406  1.00 63.07           H  
ATOM   3813  CD2 LEU A 262      16.902   1.791  -8.056  1.00 63.07           C  
ATOM   3814 HD21 LEU A 262      16.538   0.887  -7.568  1.00 63.07           H  
ATOM   3815 HD22 LEU A 262      16.630   1.768  -9.111  1.00 63.07           H  
ATOM   3816 HD23 LEU A 262      17.989   1.827  -7.980  1.00 63.07           H  
ATOM   3817  N   ASP A 263      12.680   2.465 -10.403  1.00 60.88           N  
ATOM   3818  H   ASP A 263      13.370   2.800 -11.060  1.00 60.88           H  
ATOM   3819  CA  ASP A 263      11.663   1.541 -10.941  1.00 60.88           C  
ATOM   3820  HA  ASP A 263      11.467   1.908 -11.949  1.00 60.88           H  
ATOM   3821  C   ASP A 263      10.293   1.578 -10.232  1.00 60.88           C  
ATOM   3822  CB  ASP A 263      12.259   0.129 -11.104  1.00 60.88           C  
ATOM   3823  HB2 ASP A 263      13.297   0.220 -11.424  1.00 60.88           H  
ATOM   3824  HB3 ASP A 263      12.249  -0.380 -10.140  1.00 60.88           H  
ATOM   3825  O   ASP A 263       9.647   0.556  -9.952  1.00 60.88           O  
ATOM   3826  CG  ASP A 263      11.527  -0.724 -12.153  1.00 60.88           C  
ATOM   3827  OD1 ASP A 263      10.667  -0.182 -12.888  1.00 60.88           O  
ATOM   3828  OD2 ASP A 263      11.798  -1.945 -12.198  1.00 60.88           O  
ATOM   3829  N   THR A 264       9.835   2.798  -9.934  1.00 61.22           N  
ATOM   3830  H   THR A 264      10.445   3.584 -10.104  1.00 61.22           H  
ATOM   3831  CA  THR A 264       8.552   3.064  -9.282  1.00 61.22           C  
ATOM   3832  HA  THR A 264       8.510   2.498  -8.352  1.00 61.22           H  
ATOM   3833  C   THR A 264       7.409   2.605 -10.168  1.00 61.22           C  
ATOM   3834  CB  THR A 264       8.368   4.553  -8.956  1.00 61.22           C  
ATOM   3835  HB  THR A 264       7.363   4.710  -8.564  1.00 61.22           H  
ATOM   3836  O   THR A 264       6.364   2.231  -9.645  1.00 61.22           O  
ATOM   3837  CG2 THR A 264       9.370   5.057  -7.922  1.00 61.22           C  
ATOM   3838 HG21 THR A 264       9.320   4.446  -7.021  1.00 61.22           H  
ATOM   3839 HG22 THR A 264       9.145   6.091  -7.661  1.00 61.22           H  
ATOM   3840 HG23 THR A 264      10.385   5.012  -8.319  1.00 61.22           H  
ATOM   3841  OG1 THR A 264       8.525   5.306 -10.132  1.00 61.22           O  
ATOM   3842  HG1 THR A 264       8.694   6.219  -9.889  1.00 61.22           H  
ATOM   3843  N   PHE A 265       7.617   2.526 -11.486  1.00 62.71           N  
ATOM   3844  H   PHE A 265       8.487   2.902 -11.836  1.00 62.71           H  
ATOM   3845  CA  PHE A 265       6.652   2.009 -12.449  1.00 62.71           C  
ATOM   3846  HA  PHE A 265       5.776   2.657 -12.447  1.00 62.71           H  
ATOM   3847  C   PHE A 265       6.187   0.597 -12.096  1.00 62.71           C  
ATOM   3848  CB  PHE A 265       7.271   2.028 -13.850  1.00 62.71           C  
ATOM   3849  HB2 PHE A 265       8.213   1.480 -13.841  1.00 62.71           H  
ATOM   3850  HB3 PHE A 265       6.600   1.516 -14.539  1.00 62.71           H  
ATOM   3851  O   PHE A 265       4.982   0.334 -12.080  1.00 62.71           O  
ATOM   3852  CG  PHE A 265       7.500   3.427 -14.378  1.00 62.71           C  
ATOM   3853  CD1 PHE A 265       6.399   4.208 -14.780  1.00 62.71           C  
ATOM   3854  HD1 PHE A 265       5.397   3.810 -14.723  1.00 62.71           H  
ATOM   3855  CD2 PHE A 265       8.801   3.960 -14.448  1.00 62.71           C  
ATOM   3856  HD2 PHE A 265       9.653   3.372 -14.141  1.00 62.71           H  
ATOM   3857  CE1 PHE A 265       6.597   5.518 -15.248  1.00 62.71           C  
ATOM   3858  HE1 PHE A 265       5.756   6.127 -15.547  1.00 62.71           H  
ATOM   3859  CE2 PHE A 265       8.997   5.271 -14.918  1.00 62.71           C  
ATOM   3860  HE2 PHE A 265       9.992   5.688 -14.966  1.00 62.71           H  
ATOM   3861  CZ  PHE A 265       7.896   6.049 -15.317  1.00 62.71           C  
ATOM   3862  HZ  PHE A 265       8.050   7.059 -15.667  1.00 62.71           H  
ATOM   3863  N   SER A 266       7.103  -0.311 -11.747  1.00 69.20           N  
ATOM   3864  H   SER A 266       8.078  -0.049 -11.752  1.00 69.20           H  
ATOM   3865  CA  SER A 266       6.730  -1.688 -11.407  1.00 69.20           C  
ATOM   3866  HA  SER A 266       6.140  -2.087 -12.233  1.00 69.20           H  
ATOM   3867  C   SER A 266       5.856  -1.753 -10.142  1.00 69.20           C  
ATOM   3868  CB  SER A 266       7.988  -2.555 -11.280  1.00 69.20           C  
ATOM   3869  HB2 SER A 266       7.694  -3.604 -11.296  1.00 69.20           H  
ATOM   3870  HB3 SER A 266       8.657  -2.369 -12.121  1.00 69.20           H  
ATOM   3871  O   SER A 266       4.859  -2.487 -10.095  1.00 69.20           O  
ATOM   3872  OG  SER A 266       8.664  -2.297 -10.068  1.00 69.20           O  
ATOM   3873  HG  SER A 266       9.317  -1.611 -10.225  1.00 69.20           H  
ATOM   3874  N   GLY A 267       6.180  -0.941  -9.130  1.00 72.79           N  
ATOM   3875  H   GLY A 267       7.013  -0.383  -9.246  1.00 72.79           H  
ATOM   3876  CA  GLY A 267       5.425  -0.828  -7.883  1.00 72.79           C  
ATOM   3877  HA2 GLY A 267       6.029  -0.272  -7.166  1.00 72.79           H  
ATOM   3878  HA3 GLY A 267       5.231  -1.822  -7.481  1.00 72.79           H  
ATOM   3879  C   GLY A 267       4.094  -0.094  -8.057  1.00 72.79           C  
ATOM   3880  O   GLY A 267       3.068  -0.543  -7.544  1.00 72.79           O  
ATOM   3881  N   ALA A 268       4.087   0.996  -8.821  1.00 70.37           N  
ATOM   3882  H   ALA A 268       4.964   1.303  -9.218  1.00 70.37           H  
ATOM   3883  CA  ALA A 268       2.917   1.803  -9.137  1.00 70.37           C  
ATOM   3884  HA  ALA A 268       2.436   2.114  -8.210  1.00 70.37           H  
ATOM   3885  C   ALA A 268       1.897   0.998  -9.944  1.00 70.37           C  
ATOM   3886  CB  ALA A 268       3.362   3.063  -9.889  1.00 70.37           C  
ATOM   3887  HB1 ALA A 268       4.049   3.644  -9.274  1.00 70.37           H  
ATOM   3888  HB2 ALA A 268       2.495   3.682 -10.120  1.00 70.37           H  
ATOM   3889  HB3 ALA A 268       3.860   2.794 -10.820  1.00 70.37           H  
ATOM   3890  O   ALA A 268       0.720   1.011  -9.606  1.00 70.37           O  
ATOM   3891  N   LEU A 269       2.333   0.199 -10.926  1.00 73.62           N  
ATOM   3892  H   LEU A 269       3.304   0.265 -11.199  1.00 73.62           H  
ATOM   3893  CA  LEU A 269       1.442  -0.677 -11.693  1.00 73.62           C  
ATOM   3894  HA  LEU A 269       0.625  -0.076 -12.092  1.00 73.62           H  
ATOM   3895  C   LEU A 269       0.800  -1.764 -10.824  1.00 73.62           C  
ATOM   3896  CB  LEU A 269       2.220  -1.321 -12.853  1.00 73.62           C  
ATOM   3897  HB2 LEU A 269       1.638  -2.154 -13.246  1.00 73.62           H  
ATOM   3898  HB3 LEU A 269       3.153  -1.726 -12.460  1.00 73.62           H  
ATOM   3899  O   LEU A 269      -0.376  -2.085 -11.008  1.00 73.62           O  
ATOM   3900  CG  LEU A 269       2.534  -0.366 -14.019  1.00 73.62           C  
ATOM   3901  HG  LEU A 269       3.016   0.540 -13.652  1.00 73.62           H  
ATOM   3902  CD1 LEU A 269       3.477  -1.076 -14.993  1.00 73.62           C  
ATOM   3903 HD11 LEU A 269       4.405  -1.327 -14.479  1.00 73.62           H  
ATOM   3904 HD12 LEU A 269       3.723  -0.401 -15.812  1.00 73.62           H  
ATOM   3905 HD13 LEU A 269       3.013  -1.979 -15.392  1.00 73.62           H  
ATOM   3906  CD2 LEU A 269       1.271   0.035 -14.785  1.00 73.62           C  
ATOM   3907 HD21 LEU A 269       1.551   0.657 -15.635  1.00 73.62           H  
ATOM   3908 HD22 LEU A 269       0.740  -0.846 -15.145  1.00 73.62           H  
ATOM   3909 HD23 LEU A 269       0.617   0.630 -14.149  1.00 73.62           H  
ATOM   3910  N   LYS A 270       1.540  -2.338  -9.864  1.00 79.46           N  
ATOM   3911  H   LYS A 270       2.500  -2.041  -9.764  1.00 79.46           H  
ATOM   3912  CA  LYS A 270       0.966  -3.294  -8.901  1.00 79.46           C  
ATOM   3913  HA  LYS A 270       0.431  -4.073  -9.443  1.00 79.46           H  
ATOM   3914  C   LYS A 270      -0.087  -2.620  -8.017  1.00 79.46           C  
ATOM   3915  CB  LYS A 270       2.065  -3.945  -8.050  1.00 79.46           C  
ATOM   3916  HB2 LYS A 270       2.732  -3.174  -7.665  1.00 79.46           H  
ATOM   3917  HB3 LYS A 270       1.599  -4.444  -7.201  1.00 79.46           H  
ATOM   3918  O   LYS A 270      -1.176  -3.168  -7.877  1.00 79.46           O  
ATOM   3919  CG  LYS A 270       2.876  -4.989  -8.834  1.00 79.46           C  
ATOM   3920  HG2 LYS A 270       3.321  -4.527  -9.715  1.00 79.46           H  
ATOM   3921  HG3 LYS A 270       2.215  -5.793  -9.157  1.00 79.46           H  
ATOM   3922  CD  LYS A 270       3.984  -5.568  -7.943  1.00 79.46           C  
ATOM   3923  HD2 LYS A 270       4.606  -4.747  -7.586  1.00 79.46           H  
ATOM   3924  HD3 LYS A 270       3.532  -6.066  -7.085  1.00 79.46           H  
ATOM   3925  CE  LYS A 270       4.860  -6.559  -8.717  1.00 79.46           C  
ATOM   3926  HE2 LYS A 270       4.239  -7.383  -9.067  1.00 79.46           H  
ATOM   3927  HE3 LYS A 270       5.265  -6.044  -9.588  1.00 79.46           H  
ATOM   3928  NZ  LYS A 270       5.974  -7.070  -7.877  1.00 79.46           N  
ATOM   3929  HZ1 LYS A 270       5.632  -7.546  -7.054  1.00 79.46           H  
ATOM   3930  HZ2 LYS A 270       6.567  -7.699  -8.398  1.00 79.46           H  
ATOM   3931  HZ3 LYS A 270       6.557  -6.303  -7.573  1.00 79.46           H  
ATOM   3932  N   LYS A 271       0.207  -1.423  -7.498  1.00 78.66           N  
ATOM   3933  H   LYS A 271       1.127  -1.046  -7.675  1.00 78.66           H  
ATOM   3934  CA  LYS A 271      -0.732  -0.625  -6.692  1.00 78.66           C  
ATOM   3935  HA  LYS A 271      -1.095  -1.221  -5.855  1.00 78.66           H  
ATOM   3936  C   LYS A 271      -1.974  -0.229  -7.498  1.00 78.66           C  
ATOM   3937  CB  LYS A 271      -0.024   0.624  -6.142  1.00 78.66           C  
ATOM   3938  HB2 LYS A 271      -0.770   1.281  -5.695  1.00 78.66           H  
ATOM   3939  HB3 LYS A 271       0.434   1.161  -6.973  1.00 78.66           H  
ATOM   3940  O   LYS A 271      -3.088  -0.459  -7.049  1.00 78.66           O  
ATOM   3941  CG  LYS A 271       1.045   0.319  -5.077  1.00 78.66           C  
ATOM   3942  HG2 LYS A 271       0.559  -0.034  -4.168  1.00 78.66           H  
ATOM   3943  HG3 LYS A 271       1.724  -0.458  -5.429  1.00 78.66           H  
ATOM   3944  CD  LYS A 271       1.844   1.597  -4.773  1.00 78.66           C  
ATOM   3945  HD2 LYS A 271       1.170   2.342  -4.351  1.00 78.66           H  
ATOM   3946  HD3 LYS A 271       2.244   1.987  -5.709  1.00 78.66           H  
ATOM   3947  CE  LYS A 271       3.009   1.349  -3.808  1.00 78.66           C  
ATOM   3948  HE2 LYS A 271       2.606   0.989  -2.861  1.00 78.66           H  
ATOM   3949  HE3 LYS A 271       3.644   0.569  -4.227  1.00 78.66           H  
ATOM   3950  NZ  LYS A 271       3.802   2.592  -3.598  1.00 78.66           N  
ATOM   3951  HZ1 LYS A 271       4.588   2.444  -2.980  1.00 78.66           H  
ATOM   3952  HZ2 LYS A 271       4.174   2.932  -4.473  1.00 78.66           H  
ATOM   3953  HZ3 LYS A 271       3.232   3.337  -3.223  1.00 78.66           H  
ATOM   3954  N   ALA A 272      -1.807   0.271  -8.721  1.00 78.63           N  
ATOM   3955  H   ALA A 272      -0.867   0.479  -9.028  1.00 78.63           H  
ATOM   3956  CA  ALA A 272      -2.910   0.672  -9.592  1.00 78.63           C  
ATOM   3957  HA  ALA A 272      -3.499   1.435  -9.084  1.00 78.63           H  
ATOM   3958  C   ALA A 272      -3.849  -0.501  -9.915  1.00 78.63           C  
ATOM   3959  CB  ALA A 272      -2.326   1.284 -10.870  1.00 78.63           C  
ATOM   3960  HB1 ALA A 272      -3.134   1.618 -11.519  1.00 78.63           H  
ATOM   3961  HB2 ALA A 272      -1.719   0.550 -11.400  1.00 78.63           H  
ATOM   3962  HB3 ALA A 272      -1.706   2.145 -10.617  1.00 78.63           H  
ATOM   3963  O   ALA A 272      -5.066  -0.337  -9.914  1.00 78.63           O  
ATOM   3964  N   ARG A 273      -3.306  -1.709 -10.121  1.00 86.19           N  
ATOM   3965  H   ARG A 273      -2.299  -1.780 -10.129  1.00 86.19           H  
ATOM   3966  CA  ARG A 273      -4.117  -2.925 -10.299  1.00 86.19           C  
ATOM   3967  HA  ARG A 273      -4.873  -2.738 -11.062  1.00 86.19           H  
ATOM   3968  C   ARG A 273      -4.899  -3.317  -9.048  1.00 86.19           C  
ATOM   3969  CB  ARG A 273      -3.226  -4.093 -10.729  1.00 86.19           C  
ATOM   3970  HB2 ARG A 273      -3.777  -5.026 -10.607  1.00 86.19           H  
ATOM   3971  HB3 ARG A 273      -2.347  -4.131 -10.085  1.00 86.19           H  
ATOM   3972  O   ARG A 273      -5.951  -3.933  -9.189  1.00 86.19           O  
ATOM   3973  CG  ARG A 273      -2.798  -3.980 -12.194  1.00 86.19           C  
ATOM   3974  HG2 ARG A 273      -2.325  -3.015 -12.377  1.00 86.19           H  
ATOM   3975  HG3 ARG A 273      -3.674  -4.071 -12.836  1.00 86.19           H  
ATOM   3976  CD  ARG A 273      -1.811  -5.104 -12.504  1.00 86.19           C  
ATOM   3977  HD2 ARG A 273      -0.964  -4.995 -11.826  1.00 86.19           H  
ATOM   3978  HD3 ARG A 273      -2.290  -6.065 -12.319  1.00 86.19           H  
ATOM   3979  NE  ARG A 273      -1.353  -5.042 -13.903  1.00 86.19           N  
ATOM   3980  HE  ARG A 273      -1.961  -4.566 -14.554  1.00 86.19           H  
ATOM   3981  NH1 ARG A 273       0.706  -6.009 -13.590  1.00 86.19           N  
ATOM   3982 HH11 ARG A 273       1.617  -6.251 -13.954  1.00 86.19           H  
ATOM   3983 HH12 ARG A 273       0.496  -6.102 -12.607  1.00 86.19           H  
ATOM   3984  NH2 ARG A 273       0.124  -5.289 -15.619  1.00 86.19           N  
ATOM   3985 HH21 ARG A 273      -0.513  -4.809 -16.239  1.00 86.19           H  
ATOM   3986 HH22 ARG A 273       1.042  -5.535 -15.959  1.00 86.19           H  
ATOM   3987  CZ  ARG A 273      -0.183  -5.447 -14.362  1.00 86.19           C  
ATOM   3988  N   GLU A 274      -4.401  -2.999  -7.855  1.00 87.59           N  
ATOM   3989  H   GLU A 274      -3.522  -2.504  -7.806  1.00 87.59           H  
ATOM   3990  CA  GLU A 274      -5.135  -3.211  -6.604  1.00 87.59           C  
ATOM   3991  HA  GLU A 274      -5.589  -4.201  -6.628  1.00 87.59           H  
ATOM   3992  C   GLU A 274      -6.280  -2.196  -6.461  1.00 87.59           C  
ATOM   3993  CB  GLU A 274      -4.166  -3.166  -5.406  1.00 87.59           C  
ATOM   3994  HB2 GLU A 274      -3.865  -2.135  -5.215  1.00 87.59           H  
ATOM   3995  HB3 GLU A 274      -3.279  -3.751  -5.648  1.00 87.59           H  
ATOM   3996  O   GLU A 274      -7.401  -2.594  -6.154  1.00 87.59           O  
ATOM   3997  CG  GLU A 274      -4.808  -3.751  -4.136  1.00 87.59           C  
ATOM   3998  HG2 GLU A 274      -5.044  -4.798  -4.322  1.00 87.59           H  
ATOM   3999  HG3 GLU A 274      -5.748  -3.234  -3.945  1.00 87.59           H  
ATOM   4000  CD  GLU A 274      -3.925  -3.658  -2.877  1.00 87.59           C  
ATOM   4001  OE1 GLU A 274      -4.485  -3.858  -1.765  1.00 87.59           O  
ATOM   4002  OE2 GLU A 274      -2.701  -3.438  -3.014  1.00 87.59           O  
ATOM   4003  N   LEU A 275      -6.019  -0.916  -6.755  1.00 89.30           N  
ATOM   4004  H   LEU A 275      -5.064  -0.677  -6.980  1.00 89.30           H  
ATOM   4005  CA  LEU A 275      -6.977   0.185  -6.589  1.00 89.30           C  
ATOM   4006  HA  LEU A 275      -7.478   0.062  -5.629  1.00 89.30           H  
ATOM   4007  C   LEU A 275      -8.090   0.194  -7.646  1.00 89.30           C  
ATOM   4008  CB  LEU A 275      -6.224   1.535  -6.590  1.00 89.30           C  
ATOM   4009  HB2 LEU A 275      -5.731   1.644  -7.555  1.00 89.30           H  
ATOM   4010  HB3 LEU A 275      -6.953   2.341  -6.502  1.00 89.30           H  
ATOM   4011  O   LEU A 275      -9.251   0.421  -7.318  1.00 89.30           O  
ATOM   4012  CG  LEU A 275      -5.164   1.715  -5.483  1.00 89.30           C  
ATOM   4013  HG  LEU A 275      -4.485   0.863  -5.495  1.00 89.30           H  
ATOM   4014  CD1 LEU A 275      -4.344   2.979  -5.730  1.00 89.30           C  
ATOM   4015 HD11 LEU A 275      -3.836   2.913  -6.692  1.00 89.30           H  
ATOM   4016 HD12 LEU A 275      -3.604   3.099  -4.939  1.00 89.30           H  
ATOM   4017 HD13 LEU A 275      -4.998   3.851  -5.728  1.00 89.30           H  
ATOM   4018  CD2 LEU A 275      -5.749   1.808  -4.082  1.00 89.30           C  
ATOM   4019 HD21 LEU A 275      -6.044   2.834  -3.861  1.00 89.30           H  
ATOM   4020 HD22 LEU A 275      -5.003   1.498  -3.350  1.00 89.30           H  
ATOM   4021 HD23 LEU A 275      -6.628   1.167  -4.023  1.00 89.30           H  
ATOM   4022  N   TYR A 276      -7.753  -0.082  -8.908  1.00 89.99           N  
ATOM   4023  H   TYR A 276      -6.773  -0.233  -9.102  1.00 89.99           H  
ATOM   4024  CA  TYR A 276      -8.656   0.032 -10.063  1.00 89.99           C  
ATOM   4025  HA  TYR A 276      -9.584   0.496  -9.728  1.00 89.99           H  
ATOM   4026  C   TYR A 276      -9.072  -1.330 -10.638  1.00 89.99           C  
ATOM   4027  CB  TYR A 276      -8.052   0.979 -11.109  1.00 89.99           C  
ATOM   4028  HB2 TYR A 276      -7.085   0.595 -11.433  1.00 89.99           H  
ATOM   4029  HB3 TYR A 276      -8.701   1.004 -11.984  1.00 89.99           H  
ATOM   4030  O   TYR A 276      -9.344  -1.475 -11.831  1.00 89.99           O  
ATOM   4031  CG  TYR A 276      -7.897   2.404 -10.615  1.00 89.99           C  
ATOM   4032  CD1 TYR A 276      -8.997   3.284 -10.661  1.00 89.99           C  
ATOM   4033  HD1 TYR A 276      -9.948   2.946 -11.045  1.00 89.99           H  
ATOM   4034  CD2 TYR A 276      -6.665   2.848 -10.098  1.00 89.99           C  
ATOM   4035  HD2 TYR A 276      -5.822   2.175 -10.063  1.00 89.99           H  
ATOM   4036  CE1 TYR A 276      -8.865   4.605 -10.192  1.00 89.99           C  
ATOM   4037  HE1 TYR A 276      -9.708   5.279 -10.205  1.00 89.99           H  
ATOM   4038  CE2 TYR A 276      -6.528   4.169  -9.630  1.00 89.99           C  
ATOM   4039  HE2 TYR A 276      -5.583   4.510  -9.235  1.00 89.99           H  
ATOM   4040  OH  TYR A 276      -7.493   6.330  -9.234  1.00 89.99           O  
ATOM   4041  HH  TYR A 276      -6.589   6.500  -8.958  1.00 89.99           H  
ATOM   4042  CZ  TYR A 276      -7.629   5.052  -9.679  1.00 89.99           C  
ATOM   4043  N   ASN A 277      -9.127  -2.365  -9.799  1.00 90.36           N  
ATOM   4044  H   ASN A 277      -8.905  -2.202  -8.827  1.00 90.36           H  
ATOM   4045  CA  ASN A 277      -9.655  -3.660 -10.217  1.00 90.36           C  
ATOM   4046  HA  ASN A 277      -9.174  -3.931 -11.157  1.00 90.36           H  
ATOM   4047  C   ASN A 277     -11.174  -3.575 -10.451  1.00 90.36           C  
ATOM   4048  CB  ASN A 277      -9.297  -4.712  -9.158  1.00 90.36           C  
ATOM   4049  HB2 ASN A 277      -8.259  -4.575  -8.856  1.00 90.36           H  
ATOM   4050  HB3 ASN A 277      -9.912  -4.556  -8.271  1.00 90.36           H  
ATOM   4051  O   ASN A 277     -11.885  -2.912  -9.707  1.00 90.36           O  
ATOM   4052  CG  ASN A 277      -9.458  -6.148  -9.623  1.00 90.36           C  
ATOM   4053  ND2 ASN A 277      -8.957  -7.080  -8.851  1.00 90.36           N  
ATOM   4054 HD21 ASN A 277      -8.923  -8.015  -9.233  1.00 90.36           H  
ATOM   4055 HD22 ASN A 277      -8.410  -6.789  -8.054  1.00 90.36           H  
ATOM   4056  OD1 ASN A 277     -10.044  -6.475 -10.645  1.00 90.36           O  
ATOM   4057  N   ARG A 278     -11.712  -4.359 -11.392  1.00 91.45           N  
ATOM   4058  H   ARG A 278     -11.071  -4.928 -11.925  1.00 91.45           H  
ATOM   4059  CA  ARG A 278     -13.162  -4.481 -11.650  1.00 91.45           C  
ATOM   4060  HA  ARG A 278     -13.538  -3.511 -11.974  1.00 91.45           H  
ATOM   4061  C   ARG A 278     -13.984  -4.844 -10.401  1.00 91.45           C  
ATOM   4062  CB  ARG A 278     -13.355  -5.509 -12.780  1.00 91.45           C  
ATOM   4063  HB2 ARG A 278     -12.834  -6.429 -12.515  1.00 91.45           H  
ATOM   4064  HB3 ARG A 278     -12.911  -5.112 -13.692  1.00 91.45           H  
ATOM   4065  O   ARG A 278     -15.180  -4.584 -10.357  1.00 91.45           O  
ATOM   4066  CG  ARG A 278     -14.831  -5.843 -13.045  1.00 91.45           C  
ATOM   4067  HG2 ARG A 278     -15.391  -4.930 -13.250  1.00 91.45           H  
ATOM   4068  HG3 ARG A 278     -15.244  -6.321 -12.156  1.00 91.45           H  
ATOM   4069  CD  ARG A 278     -15.006  -6.821 -14.205  1.00 91.45           C  
ATOM   4070  HD2 ARG A 278     -14.961  -6.268 -15.143  1.00 91.45           H  
ATOM   4071  HD3 ARG A 278     -14.197  -7.551 -14.181  1.00 91.45           H  
ATOM   4072  NE  ARG A 278     -16.295  -7.526 -14.074  1.00 91.45           N  
ATOM   4073  HE  ARG A 278     -16.872  -7.253 -13.291  1.00 91.45           H  
ATOM   4074  NH1 ARG A 278     -16.166  -8.782 -15.986  1.00 91.45           N  
ATOM   4075 HH11 ARG A 278     -15.343  -8.261 -16.252  1.00 91.45           H  
ATOM   4076 HH12 ARG A 278     -16.583  -9.438 -16.631  1.00 91.45           H  
ATOM   4077  NH2 ARG A 278     -17.905  -9.041 -14.604  1.00 91.45           N  
ATOM   4078 HH21 ARG A 278     -18.308  -9.703 -15.252  1.00 91.45           H  
ATOM   4079 HH22 ARG A 278     -18.441  -8.749 -13.799  1.00 91.45           H  
ATOM   4080  CZ  ARG A 278     -16.781  -8.445 -14.886  1.00 91.45           C  
ATOM   4081  N   ARG A 279     -13.370  -5.506  -9.416  1.00 91.01           N  
ATOM   4082  H   ARG A 279     -12.374  -5.636  -9.520  1.00 91.01           H  
ATOM   4083  CA  ARG A 279     -14.022  -5.893  -8.150  1.00 91.01           C  
ATOM   4084  HA  ARG A 279     -15.066  -6.143  -8.339  1.00 91.01           H  
ATOM   4085  C   ARG A 279     -14.074  -4.764  -7.116  1.00 91.01           C  
ATOM   4086  CB  ARG A 279     -13.311  -7.109  -7.543  1.00 91.01           C  
ATOM   4087  HB2 ARG A 279     -13.794  -7.366  -6.600  1.00 91.01           H  
ATOM   4088  HB3 ARG A 279     -12.276  -6.841  -7.331  1.00 91.01           H  
ATOM   4089  O   ARG A 279     -14.687  -4.960  -6.072  1.00 91.01           O  
ATOM   4090  CG  ARG A 279     -13.344  -8.340  -8.454  1.00 91.01           C  
ATOM   4091  HG2 ARG A 279     -12.839  -8.117  -9.393  1.00 91.01           H  
ATOM   4092  HG3 ARG A 279     -14.377  -8.624  -8.654  1.00 91.01           H  
ATOM   4093  CD  ARG A 279     -12.614  -9.489  -7.757  1.00 91.01           C  
ATOM   4094  HD2 ARG A 279     -13.169  -9.774  -6.863  1.00 91.01           H  
ATOM   4095  HD3 ARG A 279     -11.629  -9.132  -7.457  1.00 91.01           H  
ATOM   4096  NE  ARG A 279     -12.469 -10.655  -8.647  1.00 91.01           N  
ATOM   4097  HE  ARG A 279     -13.108 -10.711  -9.428  1.00 91.01           H  
ATOM   4098  NH1 ARG A 279     -10.753 -11.668  -7.505  1.00 91.01           N  
ATOM   4099 HH11 ARG A 279     -10.097 -12.427  -7.391  1.00 91.01           H  
ATOM   4100 HH12 ARG A 279     -10.808 -10.946  -6.800  1.00 91.01           H  
ATOM   4101  NH2 ARG A 279     -11.536 -12.602  -9.375  1.00 91.01           N  
ATOM   4102 HH21 ARG A 279     -12.171 -12.617 -10.160  1.00 91.01           H  
ATOM   4103 HH22 ARG A 279     -10.875 -13.354  -9.243  1.00 91.01           H  
ATOM   4104  CZ  ARG A 279     -11.590 -11.632  -8.505  1.00 91.01           C  
ATOM   4105  N   VAL A 280     -13.391  -3.652  -7.374  1.00 94.99           N  
ATOM   4106  H   VAL A 280     -12.982  -3.521  -8.289  1.00 94.99           H  
ATOM   4107  CA  VAL A 280     -13.268  -2.518  -6.463  1.00 94.99           C  
ATOM   4108  HA  VAL A 280     -13.637  -2.808  -5.479  1.00 94.99           H  
ATOM   4109  C   VAL A 280     -14.130  -1.377  -6.991  1.00 94.99           C  
ATOM   4110  CB  VAL A 280     -11.799  -2.091  -6.293  1.00 94.99           C  
ATOM   4111  HB  VAL A 280     -11.390  -1.787  -7.256  1.00 94.99           H  
ATOM   4112  O   VAL A 280     -13.925  -0.892  -8.104  1.00 94.99           O  
ATOM   4113  CG1 VAL A 280     -11.687  -0.926  -5.311  1.00 94.99           C  
ATOM   4114 HG11 VAL A 280     -10.633  -0.684  -5.170  1.00 94.99           H  
ATOM   4115 HG12 VAL A 280     -12.184  -0.044  -5.715  1.00 94.99           H  
ATOM   4116 HG13 VAL A 280     -12.129  -1.186  -4.349  1.00 94.99           H  
ATOM   4117  CG2 VAL A 280     -10.942  -3.238  -5.738  1.00 94.99           C  
ATOM   4118 HG21 VAL A 280     -11.014  -4.121  -6.373  1.00 94.99           H  
ATOM   4119 HG22 VAL A 280     -11.267  -3.493  -4.729  1.00 94.99           H  
ATOM   4120 HG23 VAL A 280      -9.901  -2.918  -5.696  1.00 94.99           H  
ATOM   4121  N   ARG A 281     -15.112  -0.952  -6.198  1.00 95.44           N  
ATOM   4122  H   ARG A 281     -15.211  -1.388  -5.292  1.00 95.44           H  
ATOM   4123  CA  ARG A 281     -15.983   0.179  -6.522  1.00 95.44           C  
ATOM   4124  HA  ARG A 281     -16.254   0.127  -7.576  1.00 95.44           H  
ATOM   4125  C   ARG A 281     -15.249   1.493  -6.280  1.00 95.44           C  
ATOM   4126  CB  ARG A 281     -17.255   0.068  -5.675  1.00 95.44           C  
ATOM   4127  HB2 ARG A 281     -16.977   0.047  -4.621  1.00 95.44           H  
ATOM   4128  HB3 ARG A 281     -17.762  -0.867  -5.913  1.00 95.44           H  
ATOM   4129  O   ARG A 281     -14.648   1.665  -5.232  1.00 95.44           O  
ATOM   4130  CG  ARG A 281     -18.214   1.237  -5.912  1.00 95.44           C  
ATOM   4131  HG2 ARG A 281     -17.734   2.176  -5.636  1.00 95.44           H  
ATOM   4132  HG3 ARG A 281     -18.503   1.273  -6.963  1.00 95.44           H  
ATOM   4133  CD  ARG A 281     -19.455   1.056  -5.045  1.00 95.44           C  
ATOM   4134  HD2 ARG A 281     -19.149   0.937  -4.006  1.00 95.44           H  
ATOM   4135  HD3 ARG A 281     -19.980   0.152  -5.354  1.00 95.44           H  
ATOM   4136  NE  ARG A 281     -20.340   2.225  -5.158  1.00 95.44           N  
ATOM   4137  HE  ARG A 281     -19.961   3.051  -5.599  1.00 95.44           H  
ATOM   4138  NH1 ARG A 281     -22.038   1.350  -3.895  1.00 95.44           N  
ATOM   4139 HH11 ARG A 281     -21.487   0.516  -3.749  1.00 95.44           H  
ATOM   4140 HH12 ARG A 281     -22.989   1.388  -3.556  1.00 95.44           H  
ATOM   4141  NH2 ARG A 281     -22.240   3.406  -4.775  1.00 95.44           N  
ATOM   4142 HH21 ARG A 281     -21.825   4.207  -5.230  1.00 95.44           H  
ATOM   4143 HH22 ARG A 281     -23.129   3.517  -4.307  1.00 95.44           H  
ATOM   4144  CZ  ARG A 281     -21.537   2.320  -4.615  1.00 95.44           C  
ATOM   4145  N   GLN A 282     -15.330   2.425  -7.219  1.00 94.06           N  
ATOM   4146  H   GLN A 282     -15.885   2.239  -8.042  1.00 94.06           H  
ATOM   4147  CA  GLN A 282     -14.743   3.760  -7.091  1.00 94.06           C  
ATOM   4148  HA  GLN A 282     -13.862   3.728  -6.450  1.00 94.06           H  
ATOM   4149  C   GLN A 282     -15.767   4.708  -6.451  1.00 94.06           C  
ATOM   4150  CB  GLN A 282     -14.320   4.234  -8.493  1.00 94.06           C  
ATOM   4151  HB2 GLN A 282     -15.199   4.263  -9.137  1.00 94.06           H  
ATOM   4152  HB3 GLN A 282     -13.925   5.249  -8.440  1.00 94.06           H  
ATOM   4153  O   GLN A 282     -16.863   4.858  -6.991  1.00 94.06           O  
ATOM   4154  CG  GLN A 282     -13.266   3.330  -9.156  1.00 94.06           C  
ATOM   4155  HG2 GLN A 282     -13.065   3.706 -10.159  1.00 94.06           H  
ATOM   4156  HG3 GLN A 282     -13.654   2.317  -9.257  1.00 94.06           H  
ATOM   4157  CD  GLN A 282     -11.948   3.303  -8.398  1.00 94.06           C  
ATOM   4158  NE2 GLN A 282     -11.312   2.157  -8.294  1.00 94.06           N  
ATOM   4159 HE21 GLN A 282     -10.453   2.128  -7.764  1.00 94.06           H  
ATOM   4160 HE22 GLN A 282     -11.735   1.300  -8.621  1.00 94.06           H  
ATOM   4161  OE1 GLN A 282     -11.485   4.310  -7.895  1.00 94.06           O  
ATOM   4162  N   THR A 283     -15.422   5.332  -5.325  1.00 94.00           N  
ATOM   4163  H   THR A 283     -14.520   5.146  -4.911  1.00 94.00           H  
ATOM   4164  CA  THR A 283     -16.282   6.300  -4.626  1.00 94.00           C  
ATOM   4165  HA  THR A 283     -17.117   6.579  -5.268  1.00 94.00           H  
ATOM   4166  C   THR A 283     -15.472   7.557  -4.322  1.00 94.00           C  
ATOM   4167  CB  THR A 283     -16.872   5.708  -3.336  1.00 94.00           C  
ATOM   4168  HB  THR A 283     -16.066   5.525  -2.625  1.00 94.00           H  
ATOM   4169  O   THR A 283     -14.431   7.486  -3.668  1.00 94.00           O  
ATOM   4170  CG2 THR A 283     -17.910   6.626  -2.691  1.00 94.00           C  
ATOM   4171 HG21 THR A 283     -18.705   6.863  -3.398  1.00 94.00           H  
ATOM   4172 HG22 THR A 283     -17.443   7.554  -2.359  1.00 94.00           H  
ATOM   4173 HG23 THR A 283     -18.347   6.142  -1.818  1.00 94.00           H  
ATOM   4174  OG1 THR A 283     -17.516   4.475  -3.607  1.00 94.00           O  
ATOM   4175  HG1 THR A 283     -17.177   3.875  -2.939  1.00 94.00           H  
ATOM   4176  N   ARG A 284     -15.931   8.707  -4.826  1.00 93.30           N  
ATOM   4177  H   ARG A 284     -16.834   8.707  -5.278  1.00 93.30           H  
ATOM   4178  CA  ARG A 284     -15.301  10.007  -4.575  1.00 93.30           C  
ATOM   4179  HA  ARG A 284     -14.237   9.859  -4.394  1.00 93.30           H  
ATOM   4180  C   ARG A 284     -15.924  10.631  -3.336  1.00 93.30           C  
ATOM   4181  CB  ARG A 284     -15.467  10.930  -5.791  1.00 93.30           C  
ATOM   4182  HB2 ARG A 284     -16.527  11.127  -5.953  1.00 93.30           H  
ATOM   4183  HB3 ARG A 284     -15.072  10.430  -6.676  1.00 93.30           H  
ATOM   4184  O   ARG A 284     -17.118  10.898  -3.353  1.00 93.30           O  
ATOM   4185  CG  ARG A 284     -14.723  12.261  -5.596  1.00 93.30           C  
ATOM   4186  HG2 ARG A 284     -15.056  12.753  -4.682  1.00 93.30           H  
ATOM   4187  HG3 ARG A 284     -13.654  12.062  -5.520  1.00 93.30           H  
ATOM   4188  CD  ARG A 284     -14.987  13.201  -6.774  1.00 93.30           C  
ATOM   4189  HD2 ARG A 284     -14.724  12.691  -7.701  1.00 93.30           H  
ATOM   4190  HD3 ARG A 284     -16.051  13.438  -6.790  1.00 93.30           H  
ATOM   4191  NE  ARG A 284     -14.191  14.439  -6.668  1.00 93.30           N  
ATOM   4192  HE  ARG A 284     -13.333  14.382  -6.137  1.00 93.30           H  
ATOM   4193  NH1 ARG A 284     -15.488  15.789  -8.003  1.00 93.30           N  
ATOM   4194 HH11 ARG A 284     -15.601  16.661  -8.500  1.00 93.30           H  
ATOM   4195 HH12 ARG A 284     -16.126  15.020  -8.151  1.00 93.30           H  
ATOM   4196  NH2 ARG A 284     -13.590  16.585  -7.146  1.00 93.30           N  
ATOM   4197 HH21 ARG A 284     -13.712  17.431  -7.683  1.00 93.30           H  
ATOM   4198 HH22 ARG A 284     -12.708  16.453  -6.672  1.00 93.30           H  
ATOM   4199  CZ  ARG A 284     -14.428  15.594  -7.267  1.00 93.30           C  
ATOM   4200  N   THR A 285     -15.107  10.944  -2.339  1.00 90.34           N  
ATOM   4201  H   THR A 285     -14.123  10.738  -2.435  1.00 90.34           H  
ATOM   4202  CA  THR A 285     -15.581  11.515  -1.073  1.00 90.34           C  
ATOM   4203  HA  THR A 285     -16.670  11.564  -1.084  1.00 90.34           H  
ATOM   4204  C   THR A 285     -15.043  12.934  -0.896  1.00 90.34           C  
ATOM   4205  CB  THR A 285     -15.202  10.607   0.101  1.00 90.34           C  
ATOM   4206  HB  THR A 285     -14.117  10.588   0.201  1.00 90.34           H  
ATOM   4207  O   THR A 285     -13.877  13.210  -1.175  1.00 90.34           O  
ATOM   4208  CG2 THR A 285     -15.828  11.046   1.424  1.00 90.34           C  
ATOM   4209 HG21 THR A 285     -16.277  12.037   1.367  1.00 90.34           H  
ATOM   4210 HG22 THR A 285     -16.636  10.370   1.702  1.00 90.34           H  
ATOM   4211 HG23 THR A 285     -15.058  11.043   2.196  1.00 90.34           H  
ATOM   4212  OG1 THR A 285     -15.666   9.302  -0.165  1.00 90.34           O  
ATOM   4213  HG1 THR A 285     -16.625   9.357  -0.170  1.00 90.34           H  
ATOM   4214  N   GLN A 286     -15.896  13.846  -0.427  1.00 87.61           N  
ATOM   4215  H   GLN A 286     -16.845  13.553  -0.246  1.00 87.61           H  
ATOM   4216  CA  GLN A 286     -15.552  15.253  -0.163  1.00 87.61           C  
ATOM   4217  HA  GLN A 286     -14.653  15.515  -0.721  1.00 87.61           H  
ATOM   4218  C   GLN A 286     -15.230  15.533   1.317  1.00 87.61           C  
ATOM   4219  CB  GLN A 286     -16.698  16.150  -0.657  1.00 87.61           C  
ATOM   4220  HB2 GLN A 286     -17.611  15.860  -0.136  1.00 87.61           H  
ATOM   4221  HB3 GLN A 286     -16.487  17.187  -0.394  1.00 87.61           H  
ATOM   4222  O   GLN A 286     -14.869  16.651   1.680  1.00 87.61           O  
ATOM   4223  CG  GLN A 286     -16.958  16.076  -2.172  1.00 87.61           C  
ATOM   4224  HG2 GLN A 286     -17.919  16.552  -2.364  1.00 87.61           H  
ATOM   4225  HG3 GLN A 286     -17.041  15.039  -2.497  1.00 87.61           H  
ATOM   4226  CD  GLN A 286     -15.912  16.787  -3.030  1.00 87.61           C  
ATOM   4227  NE2 GLN A 286     -16.205  17.025  -4.290  1.00 87.61           N  
ATOM   4228 HE21 GLN A 286     -17.138  16.838  -4.630  1.00 87.61           H  
ATOM   4229 HE22 GLN A 286     -15.544  17.618  -4.770  1.00 87.61           H  
ATOM   4230  OE1 GLN A 286     -14.825  17.150  -2.616  1.00 87.61           O  
ATOM   4231  N   ASN A 287     -15.340  14.524   2.183  1.00 88.62           N  
ATOM   4232  H   ASN A 287     -15.638  13.623   1.839  1.00 88.62           H  
ATOM   4233  CA  ASN A 287     -15.188  14.673   3.624  1.00 88.62           C  
ATOM   4234  HA  ASN A 287     -15.868  15.465   3.939  1.00 88.62           H  
ATOM   4235  C   ASN A 287     -13.734  15.048   4.009  1.00 88.62           C  
ATOM   4236  CB  ASN A 287     -15.677  13.367   4.267  1.00 88.62           C  
ATOM   4237  HB2 ASN A 287     -16.628  13.092   3.811  1.00 88.62           H  
ATOM   4238  HB3 ASN A 287     -14.966  12.562   4.085  1.00 88.62           H  
ATOM   4239  O   ASN A 287     -12.797  14.351   3.601  1.00 88.62           O  
ATOM   4240  CG  ASN A 287     -15.903  13.472   5.760  1.00 88.62           C  
ATOM   4241  ND2 ASN A 287     -16.808  12.676   6.273  1.00 88.62           N  
ATOM   4242 HD21 ASN A 287     -17.381  12.124   5.650  1.00 88.62           H  
ATOM   4243 HD22 ASN A 287     -17.009  12.739   7.260  1.00 88.62           H  
ATOM   4244  OD1 ASN A 287     -15.258  14.244   6.453  1.00 88.62           O  
ATOM   4245  N   PRO A 288     -13.496  16.141   4.764  1.00 85.72           N  
ATOM   4246  CA  PRO A 288     -12.154  16.534   5.212  1.00 85.72           C  
ATOM   4247  HA  PRO A 288     -11.463  16.585   4.370  1.00 85.72           H  
ATOM   4248  C   PRO A 288     -11.528  15.560   6.218  1.00 85.72           C  
ATOM   4249  CB  PRO A 288     -12.321  17.939   5.797  1.00 85.72           C  
ATOM   4250  HB2 PRO A 288     -12.187  18.680   5.009  1.00 85.72           H  
ATOM   4251  HB3 PRO A 288     -11.627  18.133   6.615  1.00 85.72           H  
ATOM   4252  O   PRO A 288     -10.305  15.421   6.236  1.00 85.72           O  
ATOM   4253  CG  PRO A 288     -13.773  17.962   6.270  1.00 85.72           C  
ATOM   4254  HG2 PRO A 288     -13.849  17.486   7.248  1.00 85.72           H  
ATOM   4255  HG3 PRO A 288     -14.173  18.976   6.306  1.00 85.72           H  
ATOM   4256  CD  PRO A 288     -14.485  17.108   5.227  1.00 85.72           C  
ATOM   4257  HD2 PRO A 288     -15.352  16.629   5.681  1.00 85.72           H  
ATOM   4258  HD3 PRO A 288     -14.800  17.733   4.391  1.00 85.72           H  
ATOM   4259  N   LEU A 289     -12.332  14.822   6.992  1.00 85.40           N  
ATOM   4260  H   LEU A 289     -13.332  14.935   6.913  1.00 85.40           H  
ATOM   4261  CA  LEU A 289     -11.831  13.861   7.985  1.00 85.40           C  
ATOM   4262  HA  LEU A 289     -11.116  14.369   8.633  1.00 85.40           H  
ATOM   4263  C   LEU A 289     -11.072  12.689   7.343  1.00 85.40           C  
ATOM   4264  CB  LEU A 289     -13.005  13.359   8.846  1.00 85.40           C  
ATOM   4265  HB2 LEU A 289     -13.727  12.864   8.197  1.00 85.40           H  
ATOM   4266  HB3 LEU A 289     -12.631  12.615   9.549  1.00 85.40           H  
ATOM   4267  O   LEU A 289     -10.261  12.031   7.993  1.00 85.40           O  
ATOM   4268  CG  LEU A 289     -13.729  14.459   9.647  1.00 85.40           C  
ATOM   4269  HG  LEU A 289     -14.096  15.226   8.965  1.00 85.40           H  
ATOM   4270  CD1 LEU A 289     -14.930  13.859  10.373  1.00 85.40           C  
ATOM   4271 HD11 LEU A 289     -15.468  14.641  10.908  1.00 85.40           H  
ATOM   4272 HD12 LEU A 289     -15.607  13.392   9.658  1.00 85.40           H  
ATOM   4273 HD13 LEU A 289     -14.597  13.113  11.094  1.00 85.40           H  
ATOM   4274  CD2 LEU A 289     -12.809  15.118  10.676  1.00 85.40           C  
ATOM   4275 HD21 LEU A 289     -11.998  15.657  10.187  1.00 85.40           H  
ATOM   4276 HD22 LEU A 289     -12.406  14.363  11.351  1.00 85.40           H  
ATOM   4277 HD23 LEU A 289     -13.382  15.828  11.273  1.00 85.40           H  
ATOM   4278  N   PHE A 290     -11.260  12.467   6.040  1.00 89.37           N  
ATOM   4279  H   PHE A 290     -11.910  13.068   5.552  1.00 89.37           H  
ATOM   4280  CA  PHE A 290     -10.633  11.380   5.295  1.00 89.37           C  
ATOM   4281  HA  PHE A 290     -10.922  10.441   5.767  1.00 89.37           H  
ATOM   4282  C   PHE A 290      -9.090  11.425   5.282  1.00 89.37           C  
ATOM   4283  CB  PHE A 290     -11.203  11.411   3.872  1.00 89.37           C  
ATOM   4284  HB2 PHE A 290     -10.901  12.340   3.390  1.00 89.37           H  
ATOM   4285  HB3 PHE A 290     -12.292  11.404   3.925  1.00 89.37           H  
ATOM   4286  O   PHE A 290      -8.447  10.372   5.226  1.00 89.37           O  
ATOM   4287  CG  PHE A 290     -10.774  10.238   3.020  1.00 89.37           C  
ATOM   4288  CD1 PHE A 290     -10.024  10.444   1.847  1.00 89.37           C  
ATOM   4289  HD1 PHE A 290      -9.758  11.445   1.541  1.00 89.37           H  
ATOM   4290  CD2 PHE A 290     -11.143   8.933   3.398  1.00 89.37           C  
ATOM   4291  HD2 PHE A 290     -11.741   8.774   4.283  1.00 89.37           H  
ATOM   4292  CE1 PHE A 290      -9.657   9.345   1.050  1.00 89.37           C  
ATOM   4293  HE1 PHE A 290      -9.139   9.498   0.115  1.00 89.37           H  
ATOM   4294  CE2 PHE A 290     -10.753   7.836   2.615  1.00 89.37           C  
ATOM   4295  HE2 PHE A 290     -11.061   6.840   2.896  1.00 89.37           H  
ATOM   4296  CZ  PHE A 290     -10.007   8.045   1.444  1.00 89.37           C  
ATOM   4297  HZ  PHE A 290      -9.742   7.207   0.816  1.00 89.37           H  
ATOM   4298  N   PHE A 291      -8.475  12.612   5.367  1.00 86.27           N  
ATOM   4299  H   PHE A 291      -9.042  13.445   5.437  1.00 86.27           H  
ATOM   4300  CA  PHE A 291      -7.016  12.765   5.258  1.00 86.27           C  
ATOM   4301  HA  PHE A 291      -6.671  12.180   4.405  1.00 86.27           H  
ATOM   4302  C   PHE A 291      -6.240  12.260   6.480  1.00 86.27           C  
ATOM   4303  CB  PHE A 291      -6.673  14.233   4.992  1.00 86.27           C  
ATOM   4304  HB2 PHE A 291      -7.050  14.842   5.815  1.00 86.27           H  
ATOM   4305  HB3 PHE A 291      -5.589  14.341   4.977  1.00 86.27           H  
ATOM   4306  O   PHE A 291      -5.140  11.725   6.338  1.00 86.27           O  
ATOM   4307  CG  PHE A 291      -7.206  14.762   3.679  1.00 86.27           C  
ATOM   4308  CD1 PHE A 291      -6.792  14.180   2.466  1.00 86.27           C  
ATOM   4309  HD1 PHE A 291      -6.097  13.353   2.470  1.00 86.27           H  
ATOM   4310  CD2 PHE A 291      -8.082  15.862   3.664  1.00 86.27           C  
ATOM   4311  HD2 PHE A 291      -8.384  16.329   4.590  1.00 86.27           H  
ATOM   4312  CE1 PHE A 291      -7.254  14.695   1.244  1.00 86.27           C  
ATOM   4313  HE1 PHE A 291      -6.915  14.270   0.311  1.00 86.27           H  
ATOM   4314  CE2 PHE A 291      -8.516  16.396   2.441  1.00 86.27           C  
ATOM   4315  HE2 PHE A 291      -9.123  17.289   2.436  1.00 86.27           H  
ATOM   4316  CZ  PHE A 291      -8.102  15.814   1.232  1.00 86.27           C  
ATOM   4317  HZ  PHE A 291      -8.402  16.251   0.291  1.00 86.27           H  
ATOM   4318  N   GLY A 292      -6.812  12.380   7.677  1.00 84.21           N  
ATOM   4319  H   GLY A 292      -7.738  12.781   7.712  1.00 84.21           H  
ATOM   4320  CA  GLY A 292      -6.151  11.982   8.924  1.00 84.21           C  
ATOM   4321  HA2 GLY A 292      -5.217  11.456   8.728  1.00 84.21           H  
ATOM   4322  HA3 GLY A 292      -5.917  12.876   9.501  1.00 84.21           H  
ATOM   4323  C   GLY A 292      -7.041  11.084   9.765  1.00 84.21           C  
ATOM   4324  O   GLY A 292      -6.720   9.920  10.012  1.00 84.21           O  
ATOM   4325  N   ARG A 293      -8.209  11.606  10.132  1.00 86.00           N  
ATOM   4326  H   ARG A 293      -8.457  12.515   9.768  1.00 86.00           H  
ATOM   4327  CA  ARG A 293      -9.145  11.015  11.089  1.00 86.00           C  
ATOM   4328  HA  ARG A 293      -8.600  10.335  11.744  1.00 86.00           H  
ATOM   4329  C   ARG A 293     -10.225  10.178  10.403  1.00 86.00           C  
ATOM   4330  CB  ARG A 293      -9.731  12.127  11.967  1.00 86.00           C  
ATOM   4331  HB2 ARG A 293     -10.380  12.762  11.363  1.00 86.00           H  
ATOM   4332  HB3 ARG A 293     -10.338  11.662  12.743  1.00 86.00           H  
ATOM   4333  O   ARG A 293     -11.405  10.299  10.695  1.00 86.00           O  
ATOM   4334  CG  ARG A 293      -8.656  13.000  12.636  1.00 86.00           C  
ATOM   4335  HG2 ARG A 293      -8.073  13.537  11.888  1.00 86.00           H  
ATOM   4336  HG3 ARG A 293      -7.997  12.378  13.242  1.00 86.00           H  
ATOM   4337  CD  ARG A 293      -9.363  14.012  13.526  1.00 86.00           C  
ATOM   4338  HD2 ARG A 293      -9.928  13.427  14.252  1.00 86.00           H  
ATOM   4339  HD3 ARG A 293     -10.070  14.599  12.940  1.00 86.00           H  
ATOM   4340  NE  ARG A 293      -8.443  14.905  14.248  1.00 86.00           N  
ATOM   4341  HE  ARG A 293      -7.620  15.241  13.768  1.00 86.00           H  
ATOM   4342  NH1 ARG A 293      -9.749  15.039  16.140  1.00 86.00           N  
ATOM   4343 HH11 ARG A 293      -9.946  15.404  17.061  1.00 86.00           H  
ATOM   4344 HH12 ARG A 293     -10.374  14.330  15.783  1.00 86.00           H  
ATOM   4345  NH2 ARG A 293      -7.873  16.256  15.985  1.00 86.00           N  
ATOM   4346 HH21 ARG A 293      -7.053  16.577  15.490  1.00 86.00           H  
ATOM   4347 HH22 ARG A 293      -8.080  16.622  16.904  1.00 86.00           H  
ATOM   4348  CZ  ARG A 293      -8.695  15.394  15.451  1.00 86.00           C  
ATOM   4349  N   ALA A 294      -9.824   9.286   9.497  1.00 84.39           N  
ATOM   4350  H   ALA A 294      -8.842   9.269   9.258  1.00 84.39           H  
ATOM   4351  CA  ALA A 294     -10.789   8.503   8.717  1.00 84.39           C  
ATOM   4352  HA  ALA A 294     -11.453   9.200   8.205  1.00 84.39           H  
ATOM   4353  C   ALA A 294     -11.677   7.585   9.578  1.00 84.39           C  
ATOM   4354  CB  ALA A 294     -10.045   7.687   7.664  1.00 84.39           C  
ATOM   4355  HB1 ALA A 294      -9.496   6.887   8.162  1.00 84.39           H  
ATOM   4356  HB2 ALA A 294     -10.771   7.245   6.981  1.00 84.39           H  
ATOM   4357  HB3 ALA A 294      -9.376   8.333   7.095  1.00 84.39           H  
ATOM   4358  O   ALA A 294     -12.757   7.212   9.138  1.00 84.39           O  
ATOM   4359  N   ARG A 295     -11.241   7.240  10.798  1.00 82.39           N  
ATOM   4360  H   ARG A 295     -10.348   7.601  11.103  1.00 82.39           H  
ATOM   4361  CA  ARG A 295     -12.072   6.528  11.780  1.00 82.39           C  
ATOM   4362  HA  ARG A 295     -12.446   5.610  11.327  1.00 82.39           H  
ATOM   4363  C   ARG A 295     -13.333   7.317  12.151  1.00 82.39           C  
ATOM   4364  CB  ARG A 295     -11.242   6.131  13.015  1.00 82.39           C  
ATOM   4365  HB2 ARG A 295     -11.887   5.582  13.701  1.00 82.39           H  
ATOM   4366  HB3 ARG A 295     -10.451   5.454  12.692  1.00 82.39           H  
ATOM   4367  O   ARG A 295     -14.415   6.749  12.113  1.00 82.39           O  
ATOM   4368  CG  ARG A 295     -10.610   7.309  13.777  1.00 82.39           C  
ATOM   4369  HG2 ARG A 295      -9.986   7.897  13.104  1.00 82.39           H  
ATOM   4370  HG3 ARG A 295     -11.393   7.943  14.194  1.00 82.39           H  
ATOM   4371  CD  ARG A 295      -9.755   6.792  14.933  1.00 82.39           C  
ATOM   4372  HD2 ARG A 295     -10.409   6.310  15.660  1.00 82.39           H  
ATOM   4373  HD3 ARG A 295      -9.059   6.039  14.561  1.00 82.39           H  
ATOM   4374  NE  ARG A 295      -8.983   7.872  15.575  1.00 82.39           N  
ATOM   4375  HE  ARG A 295      -8.923   8.763  15.103  1.00 82.39           H  
ATOM   4376  NH1 ARG A 295      -8.753   6.845  17.618  1.00 82.39           N  
ATOM   4377 HH11 ARG A 295      -9.702   6.504  17.569  1.00 82.39           H  
ATOM   4378 HH12 ARG A 295      -8.434   6.881  18.576  1.00 82.39           H  
ATOM   4379  NH2 ARG A 295      -7.628   8.723  17.195  1.00 82.39           N  
ATOM   4380 HH21 ARG A 295      -7.496   9.566  16.655  1.00 82.39           H  
ATOM   4381 HH22 ARG A 295      -7.341   8.699  18.163  1.00 82.39           H  
ATOM   4382  CZ  ARG A 295      -8.458   7.803  16.787  1.00 82.39           C  
ATOM   4383  N   GLU A 296     -13.213   8.630  12.352  1.00 83.46           N  
ATOM   4384  H   GLU A 296     -12.305   9.063  12.266  1.00 83.46           H  
ATOM   4385  CA  GLU A 296     -14.335   9.525  12.684  1.00 83.46           C  
ATOM   4386  HA  GLU A 296     -14.893   9.119  13.528  1.00 83.46           H  
ATOM   4387  C   GLU A 296     -15.325   9.672  11.515  1.00 83.46           C  
ATOM   4388  CB  GLU A 296     -13.796  10.918  13.071  1.00 83.46           C  
ATOM   4389  HB2 GLU A 296     -14.644  11.576  13.258  1.00 83.46           H  
ATOM   4390  HB3 GLU A 296     -13.244  11.318  12.221  1.00 83.46           H  
ATOM   4391  O   GLU A 296     -16.474  10.048  11.712  1.00 83.46           O  
ATOM   4392  CG  GLU A 296     -12.889  10.941  14.319  1.00 83.46           C  
ATOM   4393  HG2 GLU A 296     -12.074  10.232  14.174  1.00 83.46           H  
ATOM   4394  HG3 GLU A 296     -13.471  10.618  15.182  1.00 83.46           H  
ATOM   4395  CD  GLU A 296     -12.268  12.327  14.600  1.00 83.46           C  
ATOM   4396  OE1 GLU A 296     -11.479  12.451  15.568  1.00 83.46           O  
ATOM   4397  OE2 GLU A 296     -12.409  13.247  13.764  1.00 83.46           O  
ATOM   4398  N   ALA A 297     -14.902   9.358  10.284  1.00 79.84           N  
ATOM   4399  H   ALA A 297     -13.947   9.052  10.168  1.00 79.84           H  
ATOM   4400  CA  ALA A 297     -15.797   9.340   9.128  1.00 79.84           C  
ATOM   4401  HA  ALA A 297     -16.492  10.175   9.214  1.00 79.84           H  
ATOM   4402  C   ALA A 297     -16.651   8.059   9.045  1.00 79.84           C  
ATOM   4403  CB  ALA A 297     -14.963   9.551   7.857  1.00 79.84           C  
ATOM   4404  HB1 ALA A 297     -14.313   8.693   7.685  1.00 79.84           H  
ATOM   4405  HB2 ALA A 297     -14.364  10.457   7.952  1.00 79.84           H  
ATOM   4406  HB3 ALA A 297     -15.634   9.658   7.005  1.00 79.84           H  
ATOM   4407  O   ALA A 297     -17.704   8.078   8.411  1.00 79.84           O  
ATOM   4408  N   VAL A 298     -16.204   6.954   9.658  1.00 80.51           N  
ATOM   4409  H   VAL A 298     -15.369   7.036  10.220  1.00 80.51           H  
ATOM   4410  CA  VAL A 298     -16.890   5.648   9.629  1.00 80.51           C  
ATOM   4411  HA  VAL A 298     -17.547   5.604   8.760  1.00 80.51           H  
ATOM   4412  C   VAL A 298     -17.774   5.451  10.857  1.00 80.51           C  
ATOM   4413  CB  VAL A 298     -15.878   4.487   9.519  1.00 80.51           C  
ATOM   4414  HB  VAL A 298     -15.190   4.532  10.364  1.00 80.51           H  
ATOM   4415  O   VAL A 298     -18.895   4.974  10.720  1.00 80.51           O  
ATOM   4416  CG1 VAL A 298     -16.562   3.112   9.528  1.00 80.51           C  
ATOM   4417 HG11 VAL A 298     -15.836   2.320   9.347  1.00 80.51           H  
ATOM   4418 HG12 VAL A 298     -17.017   2.925  10.501  1.00 80.51           H  
ATOM   4419 HG13 VAL A 298     -17.341   3.076   8.766  1.00 80.51           H  
ATOM   4420  CG2 VAL A 298     -15.049   4.564   8.230  1.00 80.51           C  
ATOM   4421 HG21 VAL A 298     -14.509   5.511   8.189  1.00 80.51           H  
ATOM   4422 HG22 VAL A 298     -14.328   3.747   8.214  1.00 80.51           H  
ATOM   4423 HG23 VAL A 298     -15.703   4.483   7.362  1.00 80.51           H  
ATOM   4424  N   GLN A 299     -17.282   5.810  12.045  1.00 74.94           N  
ATOM   4425  H   GLN A 299     -16.377   6.255  12.087  1.00 74.94           H  
ATOM   4426  CA  GLN A 299     -17.982   5.614  13.315  1.00 74.94           C  
ATOM   4427  HA  GLN A 299     -18.987   5.244  13.111  1.00 74.94           H  
ATOM   4428  C   GLN A 299     -18.139   6.934  14.072  1.00 74.94           C  
ATOM   4429  CB  GLN A 299     -17.273   4.538  14.164  1.00 74.94           C  
ATOM   4430  HB2 GLN A 299     -17.248   3.610  13.593  1.00 74.94           H  
ATOM   4431  HB3 GLN A 299     -17.863   4.363  15.064  1.00 74.94           H  
ATOM   4432  O   GLN A 299     -17.257   7.793  14.038  1.00 74.94           O  
ATOM   4433  CG  GLN A 299     -15.835   4.906  14.583  1.00 74.94           C  
ATOM   4434  HG2 GLN A 299     -15.225   5.042  13.689  1.00 74.94           H  
ATOM   4435  HG3 GLN A 299     -15.846   5.842  15.141  1.00 74.94           H  
ATOM   4436  CD  GLN A 299     -15.145   3.846  15.435  1.00 74.94           C  
ATOM   4437  NE2 GLN A 299     -14.057   4.174  16.101  1.00 74.94           N  
ATOM   4438 HE21 GLN A 299     -13.704   5.120  16.144  1.00 74.94           H  
ATOM   4439 HE22 GLN A 299     -13.691   3.471  16.727  1.00 74.94           H  
ATOM   4440  OE1 GLN A 299     -15.539   2.692  15.486  1.00 74.94           O  
ATOM   4441  N   PHE A 300     -19.241   7.066  14.809  1.00 66.24           N  
ATOM   4442  H   PHE A 300     -19.932   6.329  14.793  1.00 66.24           H  
ATOM   4443  CA  PHE A 300     -19.374   8.092  15.837  1.00 66.24           C  
ATOM   4444  HA  PHE A 300     -19.020   9.047  15.448  1.00 66.24           H  
ATOM   4445  C   PHE A 300     -18.489   7.705  17.032  1.00 66.24           C  
ATOM   4446  CB  PHE A 300     -20.853   8.246  16.229  1.00 66.24           C  
ATOM   4447  HB2 PHE A 300     -21.250   7.274  16.523  1.00 66.24           H  
ATOM   4448  HB3 PHE A 300     -20.908   8.892  17.104  1.00 66.24           H  
ATOM   4449  O   PHE A 300     -18.898   6.932  17.893  1.00 66.24           O  
ATOM   4450  CG  PHE A 300     -21.740   8.846  15.151  1.00 66.24           C  
ATOM   4451  CD1 PHE A 300     -21.712  10.234  14.915  1.00 66.24           C  
ATOM   4452  HD1 PHE A 300     -21.040  10.862  15.483  1.00 66.24           H  
ATOM   4453  CD2 PHE A 300     -22.623   8.036  14.411  1.00 66.24           C  
ATOM   4454  HD2 PHE A 300     -22.667   6.971  14.584  1.00 66.24           H  
ATOM   4455  CE1 PHE A 300     -22.553  10.810  13.944  1.00 66.24           C  
ATOM   4456  HE1 PHE A 300     -22.521  11.874  13.766  1.00 66.24           H  
ATOM   4457  CE2 PHE A 300     -23.471   8.617  13.450  1.00 66.24           C  
ATOM   4458  HE2 PHE A 300     -24.167   8.001  12.900  1.00 66.24           H  
ATOM   4459  CZ  PHE A 300     -23.430   9.998  13.206  1.00 66.24           C  
ATOM   4460  HZ  PHE A 300     -24.079  10.434  12.462  1.00 66.24           H  
ATOM   4461  N   GLU A 301     -17.250   8.197  17.064  1.00 66.46           N  
ATOM   4462  H   GLU A 301     -16.930   8.756  16.286  1.00 66.46           H  
ATOM   4463  CA  GLU A 301     -16.327   7.979  18.183  1.00 66.46           C  
ATOM   4464  HA  GLU A 301     -16.600   7.058  18.699  1.00 66.46           H  
ATOM   4465  C   GLU A 301     -16.468   9.136  19.178  1.00 66.46           C  
ATOM   4466  CB  GLU A 301     -14.897   7.772  17.646  1.00 66.46           C  
ATOM   4467  HB2 GLU A 301     -14.976   7.046  16.836  1.00 66.46           H  
ATOM   4468  HB3 GLU A 301     -14.528   8.704  17.218  1.00 66.46           H  
ATOM   4469  O   GLU A 301     -15.973  10.238  18.951  1.00 66.46           O  
ATOM   4470  CG  GLU A 301     -13.868   7.232  18.665  1.00 66.46           C  
ATOM   4471  HG2 GLU A 301     -14.297   6.362  19.163  1.00 66.46           H  
ATOM   4472  HG3 GLU A 301     -13.678   7.997  19.418  1.00 66.46           H  
ATOM   4473  CD  GLU A 301     -12.537   6.812  17.988  1.00 66.46           C  
ATOM   4474  OE1 GLU A 301     -11.487   6.660  18.655  1.00 66.46           O  
ATOM   4475  OE2 GLU A 301     -12.528   6.596  16.750  1.00 66.46           O  
ATOM   4476  N   PHE A 302     -17.180   8.890  20.277  1.00 65.40           N  
ATOM   4477  H   PHE A 302     -17.619   7.985  20.365  1.00 65.40           H  
ATOM   4478  CA  PHE A 302     -17.058   9.680  21.499  1.00 65.40           C  
ATOM   4479  HA  PHE A 302     -16.446  10.564  21.316  1.00 65.40           H  
ATOM   4480  C   PHE A 302     -16.335   8.806  22.520  1.00 65.40           C  
ATOM   4481  CB  PHE A 302     -18.436  10.154  21.985  1.00 65.40           C  
ATOM   4482  HB2 PHE A 302     -18.856  10.829  21.240  1.00 65.40           H  
ATOM   4483  HB3 PHE A 302     -19.100   9.293  22.059  1.00 65.40           H  
ATOM   4484  O   PHE A 302     -16.883   7.803  22.979  1.00 65.40           O  
ATOM   4485  CG  PHE A 302     -18.401  10.867  23.328  1.00 65.40           C  
ATOM   4486  CD1 PHE A 302     -18.768  10.181  24.503  1.00 65.40           C  
ATOM   4487  HD1 PHE A 302     -19.068   9.145  24.445  1.00 65.40           H  
ATOM   4488  CD2 PHE A 302     -17.973  12.205  23.412  1.00 65.40           C  
ATOM   4489  HD2 PHE A 302     -17.671  12.731  22.518  1.00 65.40           H  
ATOM   4490  CE1 PHE A 302     -18.715  10.830  25.750  1.00 65.40           C  
ATOM   4491  HE1 PHE A 302     -18.982  10.297  26.651  1.00 65.40           H  
ATOM   4492  CE2 PHE A 302     -17.914  12.853  24.660  1.00 65.40           C  
ATOM   4493  HE2 PHE A 302     -17.564  13.873  24.722  1.00 65.40           H  
ATOM   4494  CZ  PHE A 302     -18.284  12.166  25.829  1.00 65.40           C  
ATOM   4495  HZ  PHE A 302     -18.220  12.658  26.788  1.00 65.40           H  
ATOM   4496  N   GLU A 303     -15.093   9.160  22.848  1.00 68.23           N  
ATOM   4497  H   GLU A 303     -14.675   9.974  22.421  1.00 68.23           H  
ATOM   4498  CA  GLU A 303     -14.358   8.509  23.927  1.00 68.23           C  
ATOM   4499  HA  GLU A 303     -14.440   7.428  23.814  1.00 68.23           H  
ATOM   4500  C   GLU A 303     -15.016   8.920  25.244  1.00 68.23           C  
ATOM   4501  CB  GLU A 303     -12.867   8.876  23.844  1.00 68.23           C  
ATOM   4502  HB2 GLU A 303     -12.741   9.945  24.012  1.00 68.23           H  
ATOM   4503  HB3 GLU A 303     -12.522   8.642  22.837  1.00 68.23           H  
ATOM   4504  O   GLU A 303     -14.876  10.053  25.696  1.00 68.23           O  
ATOM   4505  CG  GLU A 303     -12.011   8.087  24.850  1.00 68.23           C  
ATOM   4506  HG2 GLU A 303     -12.297   8.377  25.860  1.00 68.23           H  
ATOM   4507  HG3 GLU A 303     -12.233   7.026  24.731  1.00 68.23           H  
ATOM   4508  CD  GLU A 303     -10.496   8.305  24.666  1.00 68.23           C  
ATOM   4509  OE1 GLU A 303      -9.732   7.612  25.375  1.00 68.23           O  
ATOM   4510  OE2 GLU A 303     -10.102   9.147  23.826  1.00 68.23           O  
ATOM   4511  N   ASN A 304     -15.808   8.021  25.828  1.00 72.08           N  
ATOM   4512  H   ASN A 304     -15.952   7.135  25.365  1.00 72.08           H  
ATOM   4513  CA  ASN A 304     -16.355   8.219  27.160  1.00 72.08           C  
ATOM   4514  HA  ASN A 304     -16.576   9.278  27.297  1.00 72.08           H  
ATOM   4515  C   ASN A 304     -15.293   7.773  28.181  1.00 72.08           C  
ATOM   4516  CB  ASN A 304     -17.681   7.451  27.290  1.00 72.08           C  
ATOM   4517  HB2 ASN A 304     -18.373   7.800  26.523  1.00 72.08           H  
ATOM   4518  HB3 ASN A 304     -17.505   6.387  27.131  1.00 72.08           H  
ATOM   4519  O   ASN A 304     -15.199   6.572  28.437  1.00 72.08           O  
ATOM   4520  CG  ASN A 304     -18.330   7.639  28.652  1.00 72.08           C  
ATOM   4521  ND2 ASN A 304     -19.477   7.039  28.864  1.00 72.08           N  
ATOM   4522 HD21 ASN A 304     -19.888   7.164  29.778  1.00 72.08           H  
ATOM   4523 HD22 ASN A 304     -19.868   6.441  28.150  1.00 72.08           H  
ATOM   4524  OD1 ASN A 304     -17.840   8.320  29.541  1.00 72.08           O  
ATOM   4525  N   PRO A 305     -14.518   8.689  28.798  1.00 80.76           N  
ATOM   4526  CA  PRO A 305     -13.410   8.320  29.685  1.00 80.76           C  
ATOM   4527  HA  PRO A 305     -12.696   7.696  29.148  1.00 80.76           H  
ATOM   4528  C   PRO A 305     -13.870   7.558  30.936  1.00 80.76           C  
ATOM   4529  CB  PRO A 305     -12.747   9.651  30.063  1.00 80.76           C  
ATOM   4530  HB2 PRO A 305     -12.315   9.631  31.063  1.00 80.76           H  
ATOM   4531  HB3 PRO A 305     -11.979   9.891  29.328  1.00 80.76           H  
ATOM   4532  O   PRO A 305     -13.074   6.885  31.587  1.00 80.76           O  
ATOM   4533  CG  PRO A 305     -13.886  10.663  29.954  1.00 80.76           C  
ATOM   4534  HG2 PRO A 305     -14.513  10.618  30.844  1.00 80.76           H  
ATOM   4535  HG3 PRO A 305     -13.515  11.675  29.790  1.00 80.76           H  
ATOM   4536  CD  PRO A 305     -14.653  10.140  28.749  1.00 80.76           C  
ATOM   4537  HD2 PRO A 305     -15.693  10.462  28.800  1.00 80.76           H  
ATOM   4538  HD3 PRO A 305     -14.168  10.528  27.854  1.00 80.76           H  
ATOM   4539  N   ALA A 306     -15.155   7.657  31.295  1.00 76.10           N  
ATOM   4540  H   ALA A 306     -15.778   8.191  30.706  1.00 76.10           H  
ATOM   4541  CA  ALA A 306     -15.727   6.934  32.424  1.00 76.10           C  
ATOM   4542  HA  ALA A 306     -14.983   6.875  33.217  1.00 76.10           H  
ATOM   4543  C   ALA A 306     -16.129   5.488  32.076  1.00 76.10           C  
ATOM   4544  CB  ALA A 306     -16.917   7.746  32.948  1.00 76.10           C  
ATOM   4545  HB1 ALA A 306     -17.328   7.260  33.833  1.00 76.10           H  
ATOM   4546  HB2 ALA A 306     -16.591   8.752  33.214  1.00 76.10           H  
ATOM   4547  HB3 ALA A 306     -17.692   7.808  32.184  1.00 76.10           H  
ATOM   4548  O   ALA A 306     -16.357   4.687  32.985  1.00 76.10           O  
ATOM   4549  N   PHE A 307     -16.241   5.143  30.790  1.00 72.18           N  
ATOM   4550  H   PHE A 307     -15.911   5.781  30.080  1.00 72.18           H  
ATOM   4551  CA  PHE A 307     -16.671   3.822  30.348  1.00 72.18           C  
ATOM   4552  HA  PHE A 307     -17.357   3.413  31.090  1.00 72.18           H  
ATOM   4553  C   PHE A 307     -15.472   2.877  30.240  1.00 72.18           C  
ATOM   4554  CB  PHE A 307     -17.449   3.943  29.034  1.00 72.18           C  
ATOM   4555  HB2 PHE A 307     -18.222   4.701  29.158  1.00 72.18           H  
ATOM   4556  HB3 PHE A 307     -16.774   4.278  28.246  1.00 72.18           H  
ATOM   4557  O   PHE A 307     -14.562   3.086  29.444  1.00 72.18           O  
ATOM   4558  CG  PHE A 307     -18.128   2.659  28.607  1.00 72.18           C  
ATOM   4559  CD1 PHE A 307     -17.589   1.884  27.564  1.00 72.18           C  
ATOM   4560  HD1 PHE A 307     -16.681   2.189  27.065  1.00 72.18           H  
ATOM   4561  CD2 PHE A 307     -19.299   2.232  29.263  1.00 72.18           C  
ATOM   4562  HD2 PHE A 307     -19.712   2.819  30.071  1.00 72.18           H  
ATOM   4563  CE1 PHE A 307     -18.224   0.693  27.172  1.00 72.18           C  
ATOM   4564  HE1 PHE A 307     -17.800   0.095  26.379  1.00 72.18           H  
ATOM   4565  CE2 PHE A 307     -19.931   1.037  28.875  1.00 72.18           C  
ATOM   4566  HE2 PHE A 307     -20.823   0.701  29.382  1.00 72.18           H  
ATOM   4567  CZ  PHE A 307     -19.394   0.271  27.827  1.00 72.18           C  
ATOM   4568  HZ  PHE A 307     -19.874  -0.649  27.528  1.00 72.18           H  
ATOM   4569  N   LYS A 308     -15.474   1.822  31.059  1.00 72.76           N  
ATOM   4570  H   LYS A 308     -16.285   1.693  31.647  1.00 72.76           H  
ATOM   4571  CA  LYS A 308     -14.556   0.687  30.924  1.00 72.76           C  
ATOM   4572  HA  LYS A 308     -13.664   1.004  30.383  1.00 72.76           H  
ATOM   4573  C   LYS A 308     -15.250  -0.381  30.092  1.00 72.76           C  
ATOM   4574  CB  LYS A 308     -14.144   0.149  32.299  1.00 72.76           C  
ATOM   4575  HB2 LYS A 308     -13.554  -0.757  32.161  1.00 72.76           H  
ATOM   4576  HB3 LYS A 308     -15.040  -0.109  32.864  1.00 72.76           H  
ATOM   4577  O   LYS A 308     -16.414  -0.679  30.348  1.00 72.76           O  
ATOM   4578  CG  LYS A 308     -13.312   1.173  33.082  1.00 72.76           C  
ATOM   4579  HG2 LYS A 308     -12.391   1.383  32.538  1.00 72.76           H  
ATOM   4580  HG3 LYS A 308     -13.876   2.098  33.195  1.00 72.76           H  
ATOM   4581  CD  LYS A 308     -12.976   0.625  34.470  1.00 72.76           C  
ATOM   4582  HD2 LYS A 308     -13.906   0.391  34.989  1.00 72.76           H  
ATOM   4583  HD3 LYS A 308     -12.386  -0.285  34.367  1.00 72.76           H  
ATOM   4584  CE  LYS A 308     -12.193   1.678  35.254  1.00 72.76           C  
ATOM   4585  HE2 LYS A 308     -11.248   1.858  34.743  1.00 72.76           H  
ATOM   4586  HE3 LYS A 308     -12.759   2.609  35.243  1.00 72.76           H  
ATOM   4587  NZ  LYS A 308     -11.961   1.229  36.646  1.00 72.76           N  
ATOM   4588  HZ1 LYS A 308     -11.429   1.922  37.153  1.00 72.76           H  
ATOM   4589  HZ2 LYS A 308     -12.847   1.081  37.109  1.00 72.76           H  
ATOM   4590  HZ3 LYS A 308     -11.453   0.356  36.641  1.00 72.76           H  
ATOM   4591  N   ASP A 309     -14.526  -0.957  29.141  1.00 65.38           N  
ATOM   4592  H   ASP A 309     -13.581  -0.624  29.010  1.00 65.38           H  
ATOM   4593  CA  ASP A 309     -15.049  -1.810  28.064  1.00 65.38           C  
ATOM   4594  HA  ASP A 309     -15.983  -1.349  27.743  1.00 65.38           H  
ATOM   4595  C   ASP A 309     -15.426  -3.242  28.518  1.00 65.38           C  
ATOM   4596  CB  ASP A 309     -14.042  -1.753  26.890  1.00 65.38           C  
ATOM   4597  HB2 ASP A 309     -13.413  -2.643  26.895  1.00 65.38           H  
ATOM   4598  HB3 ASP A 309     -13.372  -0.906  27.036  1.00 65.38           H  
ATOM   4599  O   ASP A 309     -15.183  -4.236  27.838  1.00 65.38           O  
ATOM   4600  CG  ASP A 309     -14.668  -1.565  25.502  1.00 65.38           C  
ATOM   4601  OD1 ASP A 309     -15.868  -1.218  25.425  1.00 65.38           O  
ATOM   4602  OD2 ASP A 309     -13.903  -1.709  24.523  1.00 65.38           O  
ATOM   4603  N   GLU A 310     -16.020  -3.375  29.706  1.00 69.37           N  
ATOM   4604  H   GLU A 310     -16.260  -2.524  30.195  1.00 69.37           H  
ATOM   4605  CA  GLU A 310     -16.594  -4.627  30.204  1.00 69.37           C  
ATOM   4606  HA  GLU A 310     -16.023  -5.466  29.806  1.00 69.37           H  
ATOM   4607  C   GLU A 310     -18.023  -4.773  29.667  1.00 69.37           C  
ATOM   4608  CB  GLU A 310     -16.511  -4.706  31.737  1.00 69.37           C  
ATOM   4609  HB2 GLU A 310     -16.935  -3.802  32.172  1.00 69.37           H  
ATOM   4610  HB3 GLU A 310     -17.098  -5.564  32.066  1.00 69.37           H  
ATOM   4611  O   GLU A 310     -19.020  -4.605  30.373  1.00 69.37           O  
ATOM   4612  CG  GLU A 310     -15.066  -4.891  32.231  1.00 69.37           C  
ATOM   4613  HG2 GLU A 310     -14.655  -5.795  31.780  1.00 69.37           H  
ATOM   4614  HG3 GLU A 310     -14.468  -4.045  31.893  1.00 69.37           H  
ATOM   4615  CD  GLU A 310     -14.950  -5.001  33.762  1.00 69.37           C  
ATOM   4616  OE1 GLU A 310     -13.805  -4.889  34.261  1.00 69.37           O  
ATOM   4617  OE2 GLU A 310     -15.983  -5.192  34.445  1.00 69.37           O  
ATOM   4618  N   VAL A 311     -18.131  -5.038  28.366  1.00 57.08           N  
ATOM   4619  H   VAL A 311     -17.282  -5.090  27.820  1.00 57.08           H  
ATOM   4620  CA  VAL A 311     -19.421  -5.181  27.691  1.00 57.08           C  
ATOM   4621  HA  VAL A 311     -20.120  -4.493  28.167  1.00 57.08           H  
ATOM   4622  C   VAL A 311     -19.951  -6.603  27.886  1.00 57.08           C  
ATOM   4623  CB  VAL A 311     -19.336  -4.762  26.211  1.00 57.08           C  
ATOM   4624  HB  VAL A 311     -18.703  -5.462  25.665  1.00 57.08           H  
ATOM   4625  O   VAL A 311     -19.282  -7.594  27.601  1.00 57.08           O  
ATOM   4626  CG1 VAL A 311     -20.726  -4.730  25.569  1.00 57.08           C  
ATOM   4627 HG11 VAL A 311     -20.645  -4.379  24.540  1.00 57.08           H  
ATOM   4628 HG12 VAL A 311     -21.373  -4.056  26.131  1.00 57.08           H  
ATOM   4629 HG13 VAL A 311     -21.145  -5.736  25.544  1.00 57.08           H  
ATOM   4630  CG2 VAL A 311     -18.758  -3.348  26.069  1.00 57.08           C  
ATOM   4631 HG21 VAL A 311     -18.750  -3.046  25.021  1.00 57.08           H  
ATOM   4632 HG22 VAL A 311     -17.726  -3.317  26.417  1.00 57.08           H  
ATOM   4633 HG23 VAL A 311     -19.351  -2.637  26.645  1.00 57.08           H  
ATOM   4634  N   THR A 312     -21.183  -6.716  28.380  1.00 63.96           N  
ATOM   4635  H   THR A 312     -21.694  -5.861  28.547  1.00 63.96           H  
ATOM   4636  CA  THR A 312     -21.923  -7.985  28.404  1.00 63.96           C  
ATOM   4637  HA  THR A 312     -21.236  -8.785  28.680  1.00 63.96           H  
ATOM   4638  C   THR A 312     -22.457  -8.301  27.004  1.00 63.96           C  
ATOM   4639  CB  THR A 312     -23.065  -7.952  29.436  1.00 63.96           C  
ATOM   4640  HB  THR A 312     -23.738  -8.789  29.249  1.00 63.96           H  
ATOM   4641  O   THR A 312     -22.864  -7.390  26.287  1.00 63.96           O  
ATOM   4642  CG2 THR A 312     -22.538  -8.060  30.866  1.00 63.96           C  
ATOM   4643 HG21 THR A 312     -22.013  -9.007  30.990  1.00 63.96           H  
ATOM   4644 HG22 THR A 312     -21.845  -7.246  31.078  1.00 63.96           H  
ATOM   4645 HG23 THR A 312     -23.371  -8.023  31.569  1.00 63.96           H  
ATOM   4646  OG1 THR A 312     -23.799  -6.749  29.377  1.00 63.96           O  
ATOM   4647  HG1 THR A 312     -23.305  -6.095  29.877  1.00 63.96           H  
ATOM   4648  N   GLU A 313     -22.512  -9.583  26.614  1.00 64.66           N  
ATOM   4649  H   GLU A 313     -22.085 -10.280  27.208  1.00 64.66           H  
ATOM   4650  CA  GLU A 313     -22.906 -10.027  25.255  1.00 64.66           C  
ATOM   4651  HA  GLU A 313     -22.136  -9.721  24.546  1.00 64.66           H  
ATOM   4652  C   GLU A 313     -24.241  -9.436  24.746  1.00 64.66           C  
ATOM   4653  CB  GLU A 313     -23.025 -11.565  25.209  1.00 64.66           C  
ATOM   4654  HB2 GLU A 313     -23.701 -11.890  26.000  1.00 64.66           H  
ATOM   4655  HB3 GLU A 313     -23.476 -11.832  24.253  1.00 64.66           H  
ATOM   4656  O   GLU A 313     -24.469  -9.349  23.540  1.00 64.66           O  
ATOM   4657  CG  GLU A 313     -21.697 -12.336  25.322  1.00 64.66           C  
ATOM   4658  HG2 GLU A 313     -21.303 -12.209  26.330  1.00 64.66           H  
ATOM   4659  HG3 GLU A 313     -20.985 -11.902  24.620  1.00 64.66           H  
ATOM   4660  CD  GLU A 313     -21.852 -13.844  25.015  1.00 64.66           C  
ATOM   4661  OE1 GLU A 313     -20.817 -14.514  24.793  1.00 64.66           O  
ATOM   4662  OE2 GLU A 313     -23.001 -14.349  25.024  1.00 64.66           O  
ATOM   4663  N   THR A 314     -25.133  -8.993  25.639  1.00 61.42           N  
ATOM   4664  H   THR A 314     -24.884  -9.020  26.617  1.00 61.42           H  
ATOM   4665  CA  THR A 314     -26.399  -8.337  25.278  1.00 61.42           C  
ATOM   4666  HA  THR A 314     -26.923  -8.965  24.557  1.00 61.42           H  
ATOM   4667  C   THR A 314     -26.215  -6.978  24.600  1.00 61.42           C  
ATOM   4668  CB  THR A 314     -27.296  -8.172  26.515  1.00 61.42           C  
ATOM   4669  HB  THR A 314     -28.138  -7.523  26.273  1.00 61.42           H  
ATOM   4670  O   THR A 314     -27.034  -6.613  23.764  1.00 61.42           O  
ATOM   4671  CG2 THR A 314     -27.833  -9.524  26.986  1.00 61.42           C  
ATOM   4672 HG21 THR A 314     -28.501  -9.369  27.834  1.00 61.42           H  
ATOM   4673 HG22 THR A 314     -28.388  -9.998  26.175  1.00 61.42           H  
ATOM   4674 HG23 THR A 314     -27.010 -10.170  27.290  1.00 61.42           H  
ATOM   4675  OG1 THR A 314     -26.584  -7.637  27.610  1.00 61.42           O  
ATOM   4676  HG1 THR A 314     -26.320  -6.738  27.401  1.00 61.42           H  
ATOM   4677  N   PHE A 315     -25.150  -6.239  24.919  1.00 52.28           N  
ATOM   4678  H   PHE A 315     -24.450  -6.634  25.531  1.00 52.28           H  
ATOM   4679  CA  PHE A 315     -24.929  -4.878  24.414  1.00 52.28           C  
ATOM   4680  HA  PHE A 315     -25.894  -4.395  24.265  1.00 52.28           H  
ATOM   4681  C   PHE A 315     -24.228  -4.826  23.053  1.00 52.28           C  
ATOM   4682  CB  PHE A 315     -24.158  -4.066  25.461  1.00 52.28           C  
ATOM   4683  HB2 PHE A 315     -23.555  -4.734  26.077  1.00 52.28           H  
ATOM   4684  HB3 PHE A 315     -23.474  -3.384  24.955  1.00 52.28           H  
ATOM   4685  O   PHE A 315     -24.382  -3.844  22.330  1.00 52.28           O  
ATOM   4686  CG  PHE A 315     -25.056  -3.239  26.350  1.00 52.28           C  
ATOM   4687  CD1 PHE A 315     -25.463  -1.961  25.927  1.00 52.28           C  
ATOM   4688  HD1 PHE A 315     -25.139  -1.579  24.969  1.00 52.28           H  
ATOM   4689  CD2 PHE A 315     -25.501  -3.745  27.585  1.00 52.28           C  
ATOM   4690  HD2 PHE A 315     -25.184  -4.724  27.913  1.00 52.28           H  
ATOM   4691  CE1 PHE A 315     -26.307  -1.185  26.738  1.00 52.28           C  
ATOM   4692  HE1 PHE A 315     -26.629  -0.211  26.401  1.00 52.28           H  
ATOM   4693  CE2 PHE A 315     -26.350  -2.970  28.396  1.00 52.28           C  
ATOM   4694  HE2 PHE A 315     -26.692  -3.359  29.344  1.00 52.28           H  
ATOM   4695  CZ  PHE A 315     -26.751  -1.690  27.973  1.00 52.28           C  
ATOM   4696  HZ  PHE A 315     -27.408  -1.095  28.591  1.00 52.28           H  
ATOM   4697  N   GLU A 316     -23.509  -5.879  22.651  1.00 62.96           N  
ATOM   4698  H   GLU A 316     -23.392  -6.663  23.277  1.00 62.96           H  
ATOM   4699  CA  GLU A 316     -22.840  -5.911  21.342  1.00 62.96           C  
ATOM   4700  HA  GLU A 316     -22.122  -5.093  21.283  1.00 62.96           H  
ATOM   4701  C   GLU A 316     -23.825  -5.748  20.170  1.00 62.96           C  
ATOM   4702  CB  GLU A 316     -22.092  -7.236  21.151  1.00 62.96           C  
ATOM   4703  HB2 GLU A 316     -22.795  -8.061  21.272  1.00 62.96           H  
ATOM   4704  HB3 GLU A 316     -21.721  -7.253  20.126  1.00 62.96           H  
ATOM   4705  O   GLU A 316     -23.450  -5.250  19.108  1.00 62.96           O  
ATOM   4706  CG  GLU A 316     -20.898  -7.442  22.095  1.00 62.96           C  
ATOM   4707  HG2 GLU A 316     -21.266  -7.534  23.117  1.00 62.96           H  
ATOM   4708  HG3 GLU A 316     -20.255  -6.564  22.037  1.00 62.96           H  
ATOM   4709  CD  GLU A 316     -20.084  -8.697  21.723  1.00 62.96           C  
ATOM   4710  OE1 GLU A 316     -19.036  -8.917  22.364  1.00 62.96           O  
ATOM   4711  OE2 GLU A 316     -20.487  -9.420  20.775  1.00 62.96           O  
ATOM   4712  N   GLN A 317     -25.086  -6.155  20.351  1.00 59.57           N  
ATOM   4713  H   GLN A 317     -25.339  -6.510  21.262  1.00 59.57           H  
ATOM   4714  CA  GLN A 317     -26.141  -6.000  19.344  1.00 59.57           C  
ATOM   4715  HA  GLN A 317     -25.738  -6.272  18.368  1.00 59.57           H  
ATOM   4716  C   GLN A 317     -26.621  -4.547  19.227  1.00 59.57           C  
ATOM   4717  CB  GLN A 317     -27.315  -6.939  19.660  1.00 59.57           C  
ATOM   4718  HB2 GLN A 317     -27.686  -6.739  20.665  1.00 59.57           H  
ATOM   4719  HB3 GLN A 317     -28.118  -6.743  18.950  1.00 59.57           H  
ATOM   4720  O   GLN A 317     -26.772  -4.046  18.113  1.00 59.57           O  
ATOM   4721  CG  GLN A 317     -26.906  -8.415  19.546  1.00 59.57           C  
ATOM   4722  HG2 GLN A 317     -26.490  -8.595  18.555  1.00 59.57           H  
ATOM   4723  HG3 GLN A 317     -26.132  -8.631  20.283  1.00 59.57           H  
ATOM   4724  CD  GLN A 317     -28.053  -9.397  19.769  1.00 59.57           C  
ATOM   4725  NE2 GLN A 317     -27.762 -10.679  19.806  1.00 59.57           N  
ATOM   4726 HE21 GLN A 317     -26.793 -10.952  19.880  1.00 59.57           H  
ATOM   4727 HE22 GLN A 317     -28.531 -11.271  20.085  1.00 59.57           H  
ATOM   4728  OE1 GLN A 317     -29.221  -9.079  19.896  1.00 59.57           O  
ATOM   4729  N   ASP A 318     -26.789  -3.849  20.351  1.00 58.92           N  
ATOM   4730  H   ASP A 318     -26.666  -4.310  21.241  1.00 58.92           H  
ATOM   4731  CA  ASP A 318     -27.219  -2.445  20.369  1.00 58.92           C  
ATOM   4732  HA  ASP A 318     -28.090  -2.327  19.724  1.00 58.92           H  
ATOM   4733  C   ASP A 318     -26.121  -1.519  19.826  1.00 58.92           C  
ATOM   4734  CB  ASP A 318     -27.617  -2.036  21.797  1.00 58.92           C  
ATOM   4735  HB2 ASP A 318     -27.691  -0.949  21.833  1.00 58.92           H  
ATOM   4736  HB3 ASP A 318     -26.833  -2.336  22.492  1.00 58.92           H  
ATOM   4737  O   ASP A 318     -26.400  -0.603  19.047  1.00 58.92           O  
ATOM   4738  CG  ASP A 318     -28.963  -2.606  22.267  1.00 58.92           C  
ATOM   4739  OD1 ASP A 318     -29.666  -3.248  21.455  1.00 58.92           O  
ATOM   4740  OD2 ASP A 318     -29.292  -2.371  23.451  1.00 58.92           O  
ATOM   4741  N   LEU A 319     -24.853  -1.808  20.148  1.00 60.50           N  
ATOM   4742  H   LEU A 319     -24.690  -2.552  20.811  1.00 60.50           H  
ATOM   4743  CA  LEU A 319     -23.703  -1.098  19.577  1.00 60.50           C  
ATOM   4744  HA  LEU A 319     -23.823  -0.030  19.760  1.00 60.50           H  
ATOM   4745  C   LEU A 319     -23.632  -1.257  18.050  1.00 60.50           C  
ATOM   4746  CB  LEU A 319     -22.404  -1.586  20.245  1.00 60.50           C  
ATOM   4747  HB2 LEU A 319     -22.353  -2.672  20.157  1.00 60.50           H  
ATOM   4748  HB3 LEU A 319     -21.560  -1.169  19.697  1.00 60.50           H  
ATOM   4749  O   LEU A 319     -23.272  -0.312  17.350  1.00 60.50           O  
ATOM   4750  CG  LEU A 319     -22.247  -1.197  21.729  1.00 60.50           C  
ATOM   4751  HG  LEU A 319     -23.073  -1.610  22.309  1.00 60.50           H  
ATOM   4752  CD1 LEU A 319     -20.939  -1.777  22.269  1.00 60.50           C  
ATOM   4753 HD11 LEU A 319     -20.943  -2.861  22.163  1.00 60.50           H  
ATOM   4754 HD12 LEU A 319     -20.088  -1.363  21.730  1.00 60.50           H  
ATOM   4755 HD13 LEU A 319     -20.836  -1.535  23.327  1.00 60.50           H  
ATOM   4756  CD2 LEU A 319     -22.225   0.319  21.939  1.00 60.50           C  
ATOM   4757 HD21 LEU A 319     -23.197   0.749  21.699  1.00 60.50           H  
ATOM   4758 HD22 LEU A 319     -22.006   0.539  22.984  1.00 60.50           H  
ATOM   4759 HD23 LEU A 319     -21.457   0.773  21.313  1.00 60.50           H  
ATOM   4760  N   GLN A 320     -24.043  -2.411  17.510  1.00 63.47           N  
ATOM   4761  H   GLN A 320     -24.349  -3.147  18.131  1.00 63.47           H  
ATOM   4762  CA  GLN A 320     -24.151  -2.611  16.060  1.00 63.47           C  
ATOM   4763  HA  GLN A 320     -23.232  -2.259  15.591  1.00 63.47           H  
ATOM   4764  C   GLN A 320     -25.291  -1.793  15.437  1.00 63.47           C  
ATOM   4765  CB  GLN A 320     -24.324  -4.105  15.731  1.00 63.47           C  
ATOM   4766  HB2 GLN A 320     -25.096  -4.536  16.369  1.00 63.47           H  
ATOM   4767  HB3 GLN A 320     -24.647  -4.211  14.696  1.00 63.47           H  
ATOM   4768  O   GLN A 320     -25.169  -1.374  14.289  1.00 63.47           O  
ATOM   4769  CG  GLN A 320     -23.021  -4.894  15.907  1.00 63.47           C  
ATOM   4770  HG2 GLN A 320     -22.330  -4.629  15.107  1.00 63.47           H  
ATOM   4771  HG3 GLN A 320     -22.551  -4.607  16.848  1.00 63.47           H  
ATOM   4772  CD  GLN A 320     -23.219  -6.410  15.905  1.00 63.47           C  
ATOM   4773  NE2 GLN A 320     -22.302  -7.153  16.486  1.00 63.47           N  
ATOM   4774 HE21 GLN A 320     -22.702  -7.984  16.898  1.00 63.47           H  
ATOM   4775 HE22 GLN A 320     -21.642  -6.642  17.055  1.00 63.47           H  
ATOM   4776  OE1 GLN A 320     -24.152  -6.991  15.369  1.00 63.47           O  
ATOM   4777  N   GLN A 321     -26.384  -1.541  16.165  1.00 60.97           N  
ATOM   4778  H   GLN A 321     -26.436  -1.903  17.106  1.00 60.97           H  
ATOM   4779  CA  GLN A 321     -27.517  -0.765  15.652  1.00 60.97           C  
ATOM   4780  HA  GLN A 321     -27.703  -1.083  14.626  1.00 60.97           H  
ATOM   4781  C   GLN A 321     -27.228   0.744  15.602  1.00 60.97           C  
ATOM   4782  CB  GLN A 321     -28.768  -1.091  16.483  1.00 60.97           C  
ATOM   4783  HB2 GLN A 321     -28.646  -0.723  17.502  1.00 60.97           H  
ATOM   4784  HB3 GLN A 321     -28.890  -2.173  16.516  1.00 60.97           H  
ATOM   4785  O   GLN A 321     -27.724   1.430  14.708  1.00 60.97           O  
ATOM   4786  CG  GLN A 321     -30.028  -0.468  15.862  1.00 60.97           C  
ATOM   4787  HG2 GLN A 321     -29.966   0.618  15.935  1.00 60.97           H  
ATOM   4788  HG3 GLN A 321     -30.078  -0.736  14.806  1.00 60.97           H  
ATOM   4789  CD  GLN A 321     -31.329  -0.910  16.522  1.00 60.97           C  
ATOM   4790  NE2 GLN A 321     -32.448  -0.348  16.121  1.00 60.97           N  
ATOM   4791 HE21 GLN A 321     -33.265  -0.632  16.643  1.00 60.97           H  
ATOM   4792 HE22 GLN A 321     -32.421   0.413  15.458  1.00 60.97           H  
ATOM   4793  OE1 GLN A 321     -31.402  -1.767  17.379  1.00 60.97           O  
ATOM   4794  N   LEU A 322     -26.417   1.260  16.531  1.00 57.67           N  
ATOM   4795  H   LEU A 322     -26.093   0.649  17.267  1.00 57.67           H  
ATOM   4796  CA  LEU A 322     -26.004   2.670  16.562  1.00 57.67           C  
ATOM   4797  HA  LEU A 322     -26.853   3.289  16.271  1.00 57.67           H  
ATOM   4798  C   LEU A 322     -24.894   3.012  15.556  1.00 57.67           C  
ATOM   4799  CB  LEU A 322     -25.582   3.045  17.993  1.00 57.67           C  
ATOM   4800  HB2 LEU A 322     -25.098   4.021  17.975  1.00 57.67           H  
ATOM   4801  HB3 LEU A 322     -24.844   2.319  18.335  1.00 57.67           H  
ATOM   4802  O   LEU A 322     -24.647   4.191  15.307  1.00 57.67           O  
ATOM   4803  CG  LEU A 322     -26.741   3.102  19.004  1.00 57.67           C  
ATOM   4804  HG  LEU A 322     -27.283   2.156  19.001  1.00 57.67           H  
ATOM   4805  CD1 LEU A 322     -26.177   3.331  20.406  1.00 57.67           C  
ATOM   4806 HD11 LEU A 322     -25.502   2.515  20.661  1.00 57.67           H  
ATOM   4807 HD12 LEU A 322     -26.989   3.345  21.133  1.00 57.67           H  
ATOM   4808 HD13 LEU A 322     -25.633   4.275  20.444  1.00 57.67           H  
ATOM   4809  CD2 LEU A 322     -27.725   4.238  18.698  1.00 57.67           C  
ATOM   4810 HD21 LEU A 322     -28.238   4.045  17.756  1.00 57.67           H  
ATOM   4811 HD22 LEU A 322     -28.472   4.294  19.489  1.00 57.67           H  
ATOM   4812 HD23 LEU A 322     -27.190   5.186  18.636  1.00 57.67           H  
ATOM   4813  N   ALA A 323     -24.256   2.012  14.944  1.00 59.23           N  
ATOM   4814  H   ALA A 323     -24.509   1.068  15.201  1.00 59.23           H  
ATOM   4815  CA  ALA A 323     -23.136   2.169  14.014  1.00 59.23           C  
ATOM   4816  HA  ALA A 323     -22.469   2.922  14.433  1.00 59.23           H  
ATOM   4817  C   ALA A 323     -23.542   2.687  12.614  1.00 59.23           C  
ATOM   4818  CB  ALA A 323     -22.362   0.844  13.970  1.00 59.23           C  
ATOM   4819  HB1 ALA A 323     -22.079   0.546  14.980  1.00 59.23           H  
ATOM   4820  HB2 ALA A 323     -22.982   0.067  13.522  1.00 59.23           H  
ATOM   4821  HB3 ALA A 323     -21.458   0.967  13.374  1.00 59.23           H  
ATOM   4822  O   ALA A 323     -23.004   2.247  11.598  1.00 59.23           O  
ATOM   4823  N   ALA A 324     -24.494   3.621  12.531  1.00 66.42           N  
ATOM   4824  H   ALA A 324     -24.842   4.009  13.396  1.00 66.42           H  
ATOM   4825  CA  ALA A 324     -24.717   4.363  11.297  1.00 66.42           C  
ATOM   4826  HA  ALA A 324     -24.782   3.657  10.469  1.00 66.42           H  
ATOM   4827  C   ALA A 324     -23.514   5.287  11.059  1.00 66.42           C  
ATOM   4828  CB  ALA A 324     -26.043   5.128  11.379  1.00 66.42           C  
ATOM   4829  HB1 ALA A 324     -26.010   5.833  12.209  1.00 66.42           H  
ATOM   4830  HB2 ALA A 324     -26.206   5.677  10.452  1.00 66.42           H  
ATOM   4831  HB3 ALA A 324     -26.863   4.427  11.535  1.00 66.42           H  
ATOM   4832  O   ALA A 324     -23.141   6.055  11.941  1.00 66.42           O  
ATOM   4833  N   ALA A 325     -22.898   5.216   9.879  1.00 73.34           N  
ATOM   4834  H   ALA A 325     -23.205   4.538   9.195  1.00 73.34           H  
ATOM   4835  CA  ALA A 325     -21.795   6.108   9.543  1.00 73.34           C  
ATOM   4836  HA  ALA A 325     -21.069   6.040  10.353  1.00 73.34           H  
ATOM   4837  C   ALA A 325     -22.304   7.561   9.422  1.00 73.34           C  
ATOM   4838  CB  ALA A 325     -21.109   5.624   8.261  1.00 73.34           C  
ATOM   4839  HB1 ALA A 325     -20.746   4.606   8.399  1.00 73.34           H  
ATOM   4840  HB2 ALA A 325     -21.807   5.662   7.425  1.00 73.34           H  
ATOM   4841  HB3 ALA A 325     -20.258   6.270   8.041  1.00 73.34           H  
ATOM   4842  O   ALA A 325     -23.344   7.771   8.788  1.00 73.34           O  
ATOM   4843  N   PRO A 326     -21.588   8.564   9.976  1.00 77.89           N  
ATOM   4844  CA  PRO A 326     -21.961   9.976   9.834  1.00 77.89           C  
ATOM   4845  HA  PRO A 326     -22.904  10.149  10.354  1.00 77.89           H  
ATOM   4846  C   PRO A 326     -22.101  10.409   8.370  1.00 77.89           C  
ATOM   4847  CB  PRO A 326     -20.835  10.768  10.512  1.00 77.89           C  
ATOM   4848  HB2 PRO A 326     -20.096  11.081   9.775  1.00 77.89           H  
ATOM   4849  HB3 PRO A 326     -21.223  11.636  11.044  1.00 77.89           H  
ATOM   4850  O   PRO A 326     -22.949  11.233   8.029  1.00 77.89           O  
ATOM   4851  CG  PRO A 326     -20.176   9.776  11.468  1.00 77.89           C  
ATOM   4852  HG2 PRO A 326     -19.112   9.980  11.591  1.00 77.89           H  
ATOM   4853  HG3 PRO A 326     -20.673   9.798  12.438  1.00 77.89           H  
ATOM   4854  CD  PRO A 326     -20.411   8.416  10.823  1.00 77.89           C  
ATOM   4855  HD2 PRO A 326     -19.552   8.141  10.212  1.00 77.89           H  
ATOM   4856  HD3 PRO A 326     -20.572   7.672  11.603  1.00 77.89           H  
ATOM   4857  N   ASP A 327     -21.259   9.843   7.507  1.00 84.22           N  
ATOM   4858  H   ASP A 327     -20.618   9.148   7.862  1.00 84.22           H  
ATOM   4859  CA  ASP A 327     -21.243  10.087   6.074  1.00 84.22           C  
ATOM   4860  HA  ASP A 327     -21.907  10.923   5.855  1.00 84.22           H  
ATOM   4861  C   ASP A 327     -21.727   8.826   5.328  1.00 84.22           C  
ATOM   4862  CB  ASP A 327     -19.826  10.543   5.711  1.00 84.22           C  
ATOM   4863  HB2 ASP A 327     -19.617  11.452   6.276  1.00 84.22           H  
ATOM   4864  HB3 ASP A 327     -19.120   9.791   6.062  1.00 84.22           H  
ATOM   4865  O   ASP A 327     -21.170   7.738   5.526  1.00 84.22           O  
ATOM   4866  CG  ASP A 327     -19.577  10.852   4.231  1.00 84.22           C  
ATOM   4867  OD1 ASP A 327     -20.432  10.520   3.380  1.00 84.22           O  
ATOM   4868  OD2 ASP A 327     -18.492  11.429   3.978  1.00 84.22           O  
ATOM   4869  N   PRO A 328     -22.761   8.936   4.467  1.00 84.61           N  
ATOM   4870  CA  PRO A 328     -23.350   7.791   3.774  1.00 84.61           C  
ATOM   4871  HA  PRO A 328     -23.714   7.070   4.507  1.00 84.61           H  
ATOM   4872  C   PRO A 328     -22.373   7.066   2.841  1.00 84.61           C  
ATOM   4873  CB  PRO A 328     -24.534   8.367   2.990  1.00 84.61           C  
ATOM   4874  HB2 PRO A 328     -24.706   7.840   2.051  1.00 84.61           H  
ATOM   4875  HB3 PRO A 328     -25.429   8.331   3.611  1.00 84.61           H  
ATOM   4876  O   PRO A 328     -22.565   5.878   2.563  1.00 84.61           O  
ATOM   4877  CG  PRO A 328     -24.136   9.823   2.755  1.00 84.61           C  
ATOM   4878  HG2 PRO A 328     -23.429   9.890   1.928  1.00 84.61           H  
ATOM   4879  HG3 PRO A 328     -25.002  10.461   2.582  1.00 84.61           H  
ATOM   4880  CD  PRO A 328     -23.433  10.166   4.062  1.00 84.61           C  
ATOM   4881  HD2 PRO A 328     -22.743  10.993   3.897  1.00 84.61           H  
ATOM   4882  HD3 PRO A 328     -24.167  10.440   4.820  1.00 84.61           H  
ATOM   4883  N   ASP A 329     -21.311   7.729   2.373  1.00 87.24           N  
ATOM   4884  H   ASP A 329     -21.173   8.695   2.636  1.00 87.24           H  
ATOM   4885  CA  ASP A 329     -20.274   7.073   1.574  1.00 87.24           C  
ATOM   4886  HA  ASP A 329     -20.735   6.613   0.700  1.00 87.24           H  
ATOM   4887  C   ASP A 329     -19.573   5.960   2.368  1.00 87.24           C  
ATOM   4888  CB  ASP A 329     -19.237   8.104   1.102  1.00 87.24           C  
ATOM   4889  HB2 ASP A 329     -18.961   8.754   1.933  1.00 87.24           H  
ATOM   4890  HB3 ASP A 329     -18.337   7.566   0.803  1.00 87.24           H  
ATOM   4891  O   ASP A 329     -19.181   4.932   1.796  1.00 87.24           O  
ATOM   4892  CG  ASP A 329     -19.668   8.949  -0.101  1.00 87.24           C  
ATOM   4893  OD1 ASP A 329     -20.723   8.642  -0.711  1.00 87.24           O  
ATOM   4894  OD2 ASP A 329     -18.831   9.796  -0.499  1.00 87.24           O  
ATOM   4895  N   PHE A 330     -19.471   6.123   3.690  1.00 87.95           N  
ATOM   4896  H   PHE A 330     -19.892   6.944   4.102  1.00 87.95           H  
ATOM   4897  CA  PHE A 330     -18.751   5.223   4.585  1.00 87.95           C  
ATOM   4898  HA  PHE A 330     -18.081   4.648   3.946  1.00 87.95           H  
ATOM   4899  C   PHE A 330     -19.628   4.183   5.297  1.00 87.95           C  
ATOM   4900  CB  PHE A 330     -17.852   6.019   5.537  1.00 87.95           C  
ATOM   4901  HB2 PHE A 330     -18.476   6.696   6.119  1.00 87.95           H  
ATOM   4902  HB3 PHE A 330     -17.380   5.340   6.247  1.00 87.95           H  
ATOM   4903  O   PHE A 330     -19.149   3.477   6.185  1.00 87.95           O  
ATOM   4904  CG  PHE A 330     -16.762   6.809   4.835  1.00 87.95           C  
ATOM   4905  CD1 PHE A 330     -15.550   6.221   4.418  1.00 87.95           C  
ATOM   4906  HD1 PHE A 330     -15.345   5.180   4.623  1.00 87.95           H  
ATOM   4907  CD2 PHE A 330     -16.968   8.171   4.599  1.00 87.95           C  
ATOM   4908  HD2 PHE A 330     -17.901   8.628   4.896  1.00 87.95           H  
ATOM   4909  CE1 PHE A 330     -14.581   6.982   3.741  1.00 87.95           C  
ATOM   4910  HE1 PHE A 330     -13.670   6.515   3.397  1.00 87.95           H  
ATOM   4911  CE2 PHE A 330     -15.981   8.950   3.988  1.00 87.95           C  
ATOM   4912  HE2 PHE A 330     -16.168  10.007   3.867  1.00 87.95           H  
ATOM   4913  CZ  PHE A 330     -14.793   8.355   3.530  1.00 87.95           C  
ATOM   4914  HZ  PHE A 330     -14.051   8.951   3.019  1.00 87.95           H  
ATOM   4915  N   ALA A 331     -20.885   4.023   4.876  1.00 85.27           N  
ATOM   4916  H   ALA A 331     -21.246   4.663   4.182  1.00 85.27           H  
ATOM   4917  CA  ALA A 331     -21.792   3.036   5.455  1.00 85.27           C  
ATOM   4918  HA  ALA A 331     -21.907   3.275   6.512  1.00 85.27           H  
ATOM   4919  C   ALA A 331     -21.250   1.591   5.362  1.00 85.27           C  
ATOM   4920  CB  ALA A 331     -23.164   3.181   4.792  1.00 85.27           C  
ATOM   4921  HB1 ALA A 331     -23.864   2.478   5.244  1.00 85.27           H  
ATOM   4922  HB2 ALA A 331     -23.538   4.195   4.934  1.00 85.27           H  
ATOM   4923  HB3 ALA A 331     -23.086   2.972   3.725  1.00 85.27           H  
ATOM   4924  O   ALA A 331     -20.683   1.180   4.338  1.00 85.27           O  
ATOM   4925  N   ASP A 332     -21.461   0.824   6.437  1.00 83.16           N  
ATOM   4926  H   ASP A 332     -22.000   1.221   7.193  1.00 83.16           H  
ATOM   4927  CA  ASP A 332     -21.121  -0.600   6.591  1.00 83.16           C  
ATOM   4928  HA  ASP A 332     -21.301  -0.844   7.638  1.00 83.16           H  
ATOM   4929  C   ASP A 332     -19.648  -0.956   6.327  1.00 83.16           C  
ATOM   4930  CB  ASP A 332     -22.074  -1.480   5.765  1.00 83.16           C  
ATOM   4931  HB2 ASP A 332     -21.876  -1.318   4.705  1.00 83.16           H  
ATOM   4932  HB3 ASP A 332     -21.869  -2.528   5.983  1.00 83.16           H  
ATOM   4933  O   ASP A 332     -19.326  -2.077   5.910  1.00 83.16           O  
ATOM   4934  CG  ASP A 332     -23.554  -1.231   6.046  1.00 83.16           C  
ATOM   4935  OD1 ASP A 332     -23.890  -0.925   7.208  1.00 83.16           O  
ATOM   4936  OD2 ASP A 332     -24.333  -1.400   5.078  1.00 83.16           O  
ATOM   4937  N   ILE A 333     -18.726  -0.010   6.517  1.00 87.44           N  
ATOM   4938  H   ILE A 333     -19.024   0.895   6.853  1.00 87.44           H
[truncated: 282,618 more chars]
