# Supplementary material for: Widespread Horizontal Gene Transfer Among Animal Viruses
Source: bioRxiv. 2024 Mar 26:2024.03.25.586562. Preprint. [Version 2] doi: 10.1101/2024.03.25.586562 (PMC11071296; doi:10.1101/2024.03.25.586562)
Supplement: Supplement 7 [file media-7.zip › File7_PDB/Papilloma8025_L2.pdb]

ATOM      1  N   MET A   1      42.428  37.432   5.935  1.00 53.33           N  
ATOM      2  H   MET A   1      41.948  37.995   5.247  1.00 53.33           H  
ATOM      3  H2  MET A   1      42.432  37.919   6.820  1.00 53.33           H  
ATOM      4  H3  MET A   1      43.386  37.305   5.640  1.00 53.33           H  
ATOM      5  CA  MET A   1      41.783  36.106   6.067  1.00 53.33           C  
ATOM      6  HA  MET A   1      40.768  36.232   6.443  1.00 53.33           H  
ATOM      7  C   MET A   1      42.603  35.318   7.080  1.00 53.33           C  
ATOM      8  CB  MET A   1      41.726  35.425   4.682  1.00 53.33           C  
ATOM      9  HB2 MET A   1      41.676  36.201   3.918  1.00 53.33           H  
ATOM     10  HB3 MET A   1      42.634  34.851   4.498  1.00 53.33           H  
ATOM     11  O   MET A   1      43.760  35.041   6.795  1.00 53.33           O  
ATOM     12  CG  MET A   1      40.506  34.528   4.466  1.00 53.33           C  
ATOM     13  HG2 MET A   1      40.546  33.684   5.155  1.00 53.33           H  
ATOM     14  HG3 MET A   1      39.601  35.103   4.660  1.00 53.33           H  
ATOM     15  SD  MET A   1      40.444  33.906   2.763  1.00 53.33           S  
ATOM     16  CE  MET A   1      38.838  33.067   2.743  1.00 53.33           C  
ATOM     17  HE1 MET A   1      38.818  32.288   3.505  1.00 53.33           H  
ATOM     18  HE2 MET A   1      38.044  33.789   2.936  1.00 53.33           H  
ATOM     19  HE3 MET A   1      38.678  32.618   1.763  1.00 53.33           H  
ATOM     20  N   ALA A   2      42.103  35.093   8.299  1.00 69.95           N  
ATOM     21  H   ALA A   2      41.142  35.308   8.523  1.00 69.95           H  
ATOM     22  CA  ALA A   2      42.894  34.401   9.322  1.00 69.95           C  
ATOM     23  HA  ALA A   2      43.854  34.909   9.403  1.00 69.95           H  
ATOM     24  C   ALA A   2      43.136  32.937   8.901  1.00 69.95           C  
ATOM     25  CB  ALA A   2      42.190  34.507  10.681  1.00 69.95           C  
ATOM     26  HB1 ALA A   2      42.793  34.016  11.445  1.00 69.95           H  
ATOM     27  HB2 ALA A   2      41.216  34.022  10.638  1.00 69.95           H  
ATOM     28  HB3 ALA A   2      42.064  35.554  10.957  1.00 69.95           H  
ATOM     29  O   ALA A   2      42.214  32.316   8.358  1.00 69.95           O  
ATOM     30  N   PRO A   3      44.345  32.381   9.107  1.00 76.20           N  
ATOM     31  CA  PRO A   3      44.630  30.998   8.754  1.00 76.20           C  
ATOM     32  HA  PRO A   3      44.505  30.865   7.680  1.00 76.20           H  
ATOM     33  C   PRO A   3      43.666  30.070   9.496  1.00 76.20           C  
ATOM     34  CB  PRO A   3      46.099  30.758   9.121  1.00 76.20           C  
ATOM     35  HB2 PRO A   3      46.275  29.745   9.485  1.00 76.20           H  
ATOM     36  HB3 PRO A   3      46.727  30.963   8.254  1.00 76.20           H  
ATOM     37  O   PRO A   3      43.444  30.195  10.700  1.00 76.20           O  
ATOM     38  CG  PRO A   3      46.373  31.803  10.202  1.00 76.20           C  
ATOM     39  HG2 PRO A   3      47.425  32.085  10.237  1.00 76.20           H  
ATOM     40  HG3 PRO A   3      46.046  31.423  11.171  1.00 76.20           H  
ATOM     41  CD  PRO A   3      45.486  32.976   9.789  1.00 76.20           C  
ATOM     42  HD2 PRO A   3      45.183  33.538  10.672  1.00 76.20           H  
ATOM     43  HD3 PRO A   3      46.026  33.621   9.096  1.00 76.20           H  
ATOM     44  N   ARG A   4      43.057  29.144   8.751  1.00 78.26           N  
ATOM     45  H   ARG A   4      43.282  29.119   7.767  1.00 78.26           H  
ATOM     46  CA  ARG A   4      42.109  28.165   9.287  1.00 78.26           C  
ATOM     47  HA  ARG A   4      41.270  28.710   9.720  1.00 78.26           H  
ATOM     48  C   ARG A   4      42.804  27.364  10.391  1.00 78.26           C  
ATOM     49  CB  ARG A   4      41.625  27.283   8.124  1.00 78.26           C  
ATOM     50  HB2 ARG A   4      41.400  27.929   7.275  1.00 78.26           H  
ATOM     51  HB3 ARG A   4      42.427  26.607   7.826  1.00 78.26           H  
ATOM     52  O   ARG A   4      43.837  26.749  10.135  1.00 78.26           O  
ATOM     53  CG  ARG A   4      40.361  26.474   8.441  1.00 78.26           C  
ATOM     54  HG2 ARG A   4      39.550  27.161   8.684  1.00 78.26           H  
ATOM     55  HG3 ARG A   4      40.543  25.813   9.288  1.00 78.26           H  
ATOM     56  CD  ARG A   4      39.983  25.641   7.207  1.00 78.26           C  
ATOM     57  HD2 ARG A   4      39.958  26.297   6.336  1.00 78.26           H  
ATOM     58  HD3 ARG A   4      40.755  24.888   7.052  1.00 78.26           H  
ATOM     59  NE  ARG A   4      38.664  24.994   7.349  1.00 78.26           N  
ATOM     60  HE  ARG A   4      38.072  25.339   8.090  1.00 78.26           H  
ATOM     61  NH1 ARG A   4      38.818  23.624   5.507  1.00 78.26           N  
ATOM     62 HH11 ARG A   4      38.391  23.000   4.838  1.00 78.26           H  
ATOM     63 HH12 ARG A   4      39.745  23.980   5.325  1.00 78.26           H  
ATOM     64  NH2 ARG A   4      36.924  23.680   6.682  1.00 78.26           N  
ATOM     65 HH21 ARG A   4      36.324  24.143   7.349  1.00 78.26           H  
ATOM     66 HH22 ARG A   4      36.511  23.088   5.976  1.00 78.26           H  
ATOM     67  CZ  ARG A   4      38.147  24.103   6.519  1.00 78.26           C  
ATOM     68  N   ALA A   5      42.238  27.361  11.598  1.00 79.89           N  
ATOM     69  H   ALA A   5      41.457  27.978  11.770  1.00 79.89           H  
ATOM     70  CA  ALA A   5      42.795  26.623  12.727  1.00 79.89           C  
ATOM     71  HA  ALA A   5      43.754  27.073  12.986  1.00 79.89           H  
ATOM     72  C   ALA A   5      43.031  25.152  12.343  1.00 79.89           C  
ATOM     73  CB  ALA A   5      41.862  26.762  13.936  1.00 79.89           C  
ATOM     74  HB1 ALA A   5      42.286  26.234  14.790  1.00 79.89           H  
ATOM     75  HB2 ALA A   5      40.884  26.337  13.707  1.00 79.89           H  
ATOM     76  HB3 ALA A   5      41.747  27.814  14.198  1.00 79.89           H  
ATOM     77  O   ALA A   5      42.129  24.469  11.840  1.00 79.89           O  
ATOM     78  N   LYS A   6      44.263  24.673  12.552  1.00 82.68           N  
ATOM     79  H   LYS A   6      44.950  25.298  12.948  1.00 82.68           H  
ATOM     80  CA  LYS A   6      44.651  23.286  12.284  1.00 82.68           C  
ATOM     81  HA  LYS A   6      44.474  23.077  11.229  1.00 82.68           H  
ATOM     82  C   LYS A   6      43.767  22.375  13.132  1.00 82.68           C  
ATOM     83  CB  LYS A   6      46.151  23.112  12.587  1.00 82.68           C  
ATOM     84  HB2 LYS A   6      46.703  23.859  12.017  1.00 82.68           H  
ATOM     85  HB3 LYS A   6      46.324  23.301  13.647  1.00 82.68           H  
ATOM     86  O   LYS A   6      43.762  22.472  14.355  1.00 82.68           O  
ATOM     87  CG  LYS A   6      46.705  21.721  12.228  1.00 82.68           C  
ATOM     88  HG2 LYS A   6      46.521  21.519  11.173  1.00 82.68           H  
ATOM     89  HG3 LYS A   6      46.204  20.961  12.829  1.00 82.68           H  
ATOM     90  CD  LYS A   6      48.218  21.669  12.503  1.00 82.68           C  
ATOM     91  HD2 LYS A   6      48.711  22.437  11.906  1.00 82.68           H  
ATOM     92  HD3 LYS A   6      48.389  21.886  13.557  1.00 82.68           H  
ATOM     93  CE  LYS A   6      48.822  20.298  12.163  1.00 82.68           C  
ATOM     94  HE2 LYS A   6      48.303  19.537  12.747  1.00 82.68           H  
ATOM     95  HE3 LYS A   6      48.648  20.092  11.107  1.00 82.68           H  
ATOM     96  NZ  LYS A   6      50.281  20.259  12.457  1.00 82.68           N  
ATOM     97  HZ1 LYS A   6      50.459  20.442  13.434  1.00 82.68           H  
ATOM     98  HZ2 LYS A   6      50.777  20.957  11.921  1.00 82.68           H  
ATOM     99  HZ3 LYS A   6      50.678  19.358  12.231  1.00 82.68           H  
ATOM    100  N   ARG A   7      43.012  21.484  12.484  1.00 79.08           N  
ATOM    101  H   ARG A   7      43.039  21.487  11.474  1.00 79.08           H  
ATOM    102  CA  ARG A   7      42.233  20.460  13.188  1.00 79.08           C  
ATOM    103  HA  ARG A   7      41.601  20.941  13.934  1.00 79.08           H  
ATOM    104  C   ARG A   7      43.202  19.545  13.931  1.00 79.08           C  
ATOM    105  CB  ARG A   7      41.350  19.663  12.216  1.00 79.08           C  
ATOM    106  HB2 ARG A   7      41.942  19.348  11.357  1.00 79.08           H  
ATOM    107  HB3 ARG A   7      40.997  18.770  12.732  1.00 79.08           H  
ATOM    108  O   ARG A   7      43.953  18.798  13.305  1.00 79.08           O  
ATOM    109  CG  ARG A   7      40.127  20.463  11.746  1.00 79.08           C  
ATOM    110  HG2 ARG A   7      39.545  20.766  12.617  1.00 79.08           H  
ATOM    111  HG3 ARG A   7      40.450  21.353  11.205  1.00 79.08           H  
ATOM    112  CD  ARG A   7      39.258  19.591  10.831  1.00 79.08           C  
ATOM    113  HD2 ARG A   7      39.037  18.659  11.351  1.00 79.08           H  
ATOM    114  HD3 ARG A   7      39.819  19.362   9.925  1.00 79.08           H  
ATOM    115  NE  ARG A   7      37.990  20.258  10.476  1.00 79.08           N  
ATOM    116  HE  ARG A   7      37.862  21.199  10.821  1.00 79.08           H  
ATOM    117  NH1 ARG A   7      37.023  18.487   9.371  1.00 79.08           N  
ATOM    118 HH11 ARG A   7      36.234  18.075   8.894  1.00 79.08           H  
ATOM    119 HH12 ARG A   7      37.858  17.937   9.517  1.00 79.08           H  
ATOM    120  NH2 ARG A   7      35.877  20.379   9.625  1.00 79.08           N  
ATOM    121 HH21 ARG A   7      35.745  21.282  10.056  1.00 79.08           H  
ATOM    122 HH22 ARG A   7      35.091  19.928   9.178  1.00 79.08           H  
ATOM    123  CZ  ARG A   7      36.976  19.708   9.827  1.00 79.08           C  
ATOM    124  N   VAL A   8      43.187  19.618  15.255  1.00 82.36           N  
ATOM    125  H   VAL A   8      42.614  20.322  15.697  1.00 82.36           H  
ATOM    126  CA  VAL A   8      43.914  18.687  16.117  1.00 82.36           C  
ATOM    127  HA  VAL A   8      44.904  18.515  15.695  1.00 82.36           H  
ATOM    128  C   VAL A   8      43.150  17.366  16.115  1.00 82.36           C  
ATOM    129  CB  VAL A   8      44.105  19.270  17.530  1.00 82.36           C  
ATOM    130  HB  VAL A   8      43.130  19.455  17.981  1.00 82.36           H  
ATOM    131  O   VAL A   8      41.927  17.346  16.272  1.00 82.36           O  
ATOM    132  CG1 VAL A   8      44.899  18.319  18.430  1.00 82.36           C  
ATOM    133 HG11 VAL A   8      44.332  17.406  18.610  1.00 82.36           H  
ATOM    134 HG12 VAL A   8      45.860  18.071  17.981  1.00 82.36           H  
ATOM    135 HG13 VAL A   8      45.073  18.788  19.398  1.00 82.36           H  
ATOM    136  CG2 VAL A   8      44.877  20.596  17.459  1.00 82.36           C  
ATOM    137 HG21 VAL A   8      45.849  20.445  16.988  1.00 82.36           H  
ATOM    138 HG22 VAL A   8      44.315  21.344  16.901  1.00 82.36           H  
ATOM    139 HG23 VAL A   8      45.031  20.982  18.467  1.00 82.36           H  
ATOM    140  N   LYS A   9      43.856  16.260  15.868  1.00 82.80           N  
ATOM    141  H   LYS A   9      44.863  16.333  15.823  1.00 82.80           H  
ATOM    142  CA  LYS A   9      43.255  14.928  15.972  1.00 82.80           C  
ATOM    143  HA  LYS A   9      42.339  14.901  15.383  1.00 82.80           H  
ATOM    144  C   LYS A   9      42.877  14.695  17.434  1.00 82.80           C  
ATOM    145  CB  LYS A   9      44.214  13.838  15.468  1.00 82.80           C  
ATOM    146  HB2 LYS A   9      45.167  13.924  15.989  1.00 82.80           H  
ATOM    147  HB3 LYS A   9      43.784  12.867  15.714  1.00 82.80           H  
ATOM    148  O   LYS A   9      43.687  14.950  18.319  1.00 82.80           O  
ATOM    149  CG  LYS A   9      44.444  13.902  13.948  1.00 82.80           C  
ATOM    150  HG2 LYS A   9      44.936  14.841  13.691  1.00 82.80           H  
ATOM    151  HG3 LYS A   9      43.483  13.853  13.436  1.00 82.80           H  
ATOM    152  CD  LYS A   9      45.321  12.726  13.489  1.00 82.80           C  
ATOM    153  HD2 LYS A   9      44.828  11.793  13.762  1.00 82.80           H  
ATOM    154  HD3 LYS A   9      46.278  12.777  14.008  1.00 82.80           H  
ATOM    155  CE  LYS A   9      45.556  12.755  11.972  1.00 82.80           C  
ATOM    156  HE2 LYS A   9      44.588  12.725  11.470  1.00 82.80           H  
ATOM    157  HE3 LYS A   9      46.042  13.695  11.712  1.00 82.80           H  
ATOM    158  NZ  LYS A   9      46.393  11.606  11.531  1.00 82.80           N  
ATOM    159  HZ1 LYS A   9      46.546  11.625  10.532  1.00 82.80           H  
ATOM    160  HZ2 LYS A   9      47.293  11.618  11.988  1.00 82.80           H  
ATOM    161  HZ3 LYS A   9      45.947  10.729  11.760  1.00 82.80           H  
ATOM    162  N   ARG A  10      41.651  14.228  17.673  1.00 76.45           N  
ATOM    163  H   ARG A  10      41.062  14.009  16.882  1.00 76.45           H  
ATOM    164  CA  ARG A  10      41.249  13.744  18.997  1.00 76.45           C  
ATOM    165  HA  ARG A  10      41.490  14.501  19.744  1.00 76.45           H  
ATOM    166  C   ARG A  10      42.069  12.508  19.348  1.00 76.45           C  
ATOM    167  CB  ARG A  10      39.745  13.439  19.041  1.00 76.45           C  
ATOM    168  HB2 ARG A  10      39.484  12.772  18.219  1.00 76.45           H  
ATOM    169  HB3 ARG A  10      39.516  12.931  19.978  1.00 76.45           H  
ATOM    170  O   ARG A  10      42.464  11.761  18.451  1.00 76.45           O  
ATOM    171  CG  ARG A  10      38.909  14.723  18.963  1.00 76.45           C  
ATOM    172  HG2 ARG A  10      39.162  15.363  19.808  1.00 76.45           H  
ATOM    173  HG3 ARG A  10      39.127  15.256  18.037  1.00 76.45           H  
ATOM    174  CD  ARG A  10      37.415  14.390  19.010  1.00 76.45           C  
ATOM    175  HD2 ARG A  10      37.167  13.796  18.130  1.00 76.45           H  
ATOM    176  HD3 ARG A  10      37.214  13.794  19.900  1.00 76.45           H  
ATOM    177  NE  ARG A  10      36.597  15.618  19.060  1.00 76.45           N  
ATOM    178  HE  ARG A  10      36.989  16.392  19.577  1.00 76.45           H  
ATOM    179  NH1 ARG A  10      34.731  14.822  17.976  1.00 76.45           N  
ATOM    180 HH11 ARG A  10      35.159  13.909  17.928  1.00 76.45           H  
ATOM    181 HH12 ARG A  10      33.756  14.928  17.734  1.00 76.45           H  
ATOM    182  NH2 ARG A  10      34.735  16.898  18.786  1.00 76.45           N  
ATOM    183 HH21 ARG A  10      33.764  16.982  18.522  1.00 76.45           H  
ATOM    184 HH22 ARG A  10      35.151  17.623  19.354  1.00 76.45           H  
ATOM    185  CZ  ARG A  10      35.366  15.773  18.605  1.00 76.45           C  
ATOM    186  N   ASP A  11      42.301  12.316  20.639  1.00 82.33           N  
ATOM    187  H   ASP A  11      41.955  12.976  21.321  1.00 82.33           H  
ATOM    188  CA  ASP A  11      42.933  11.103  21.138  1.00 82.33           C  
ATOM    189  HA  ASP A  11      43.852  10.948  20.573  1.00 82.33           H  
ATOM    190  C   ASP A  11      42.024   9.883  20.896  1.00 82.33           C  
ATOM    191  CB  ASP A  11      43.325  11.296  22.613  1.00 82.33           C  
ATOM    192  HB2 ASP A  11      42.442  11.175  23.240  1.00 82.33           H  
ATOM    193  HB3 ASP A  11      43.690  12.315  22.744  1.00 82.33           H  
ATOM    194  O   ASP A  11      40.816  10.000  20.658  1.00 82.33           O  
ATOM    195  CG  ASP A  11      44.431  10.345  23.093  1.00 82.33           C  
ATOM    196  OD1 ASP A  11      44.824   9.413  22.346  1.00 82.33           O  
ATOM    197  OD2 ASP A  11      44.879  10.526  24.237  1.00 82.33           O  
ATOM    198  N   SER A  12      42.626   8.700  20.914  1.00 85.49           N  
ATOM    199  H   SER A  12      43.590   8.703  21.213  1.00 85.49           H  
ATOM    200  CA  SER A  12      41.923   7.428  20.808  1.00 85.49           C  
ATOM    201  HA  SER A  12      41.379   7.419  19.864  1.00 85.49           H  
ATOM    202  C   SER A  12      40.914   7.260  21.949  1.00 85.49           C  
ATOM    203  CB  SER A  12      42.933   6.275  20.792  1.00 85.49           C  
ATOM    204  HB2 SER A  12      42.404   5.336  20.632  1.00 85.49           H  
ATOM    205  HB3 SER A  12      43.639   6.420  19.974  1.00 85.49           H  
ATOM    206  O   SER A  12      41.157   7.668  23.085  1.00 85.49           O  
ATOM    207  OG  SER A  12      43.641   6.200  22.015  1.00 85.49           O  
ATOM    208  HG  SER A  12      44.191   6.980  22.118  1.00 85.49           H  
ATOM    209  N   ALA A  13      39.782   6.609  21.668  1.00 81.63           N  
ATOM    210  H   ALA A  13      39.611   6.317  20.716  1.00 81.63           H  
ATOM    211  CA  ALA A  13      38.740   6.376  22.671  1.00 81.63           C  
ATOM    212  HA  ALA A  13      38.367   7.340  23.017  1.00 81.63           H  
ATOM    213  C   ALA A  13      39.275   5.626  23.908  1.00 81.63           C  
ATOM    214  CB  ALA A  13      37.587   5.622  21.996  1.00 81.63           C  
ATOM    215  HB1 ALA A  13      37.913   4.627  21.695  1.00 81.63           H  
ATOM    216  HB2 ALA A  13      36.756   5.532  22.696  1.00 81.63           H  
ATOM    217  HB3 ALA A  13      37.242   6.177  21.123  1.00 81.63           H  
ATOM    218  O   ALA A  13      38.854   5.901  25.027  1.00 81.63           O  
ATOM    219  N   THR A  14      40.249   4.730  23.716  1.00 86.01           N  
ATOM    220  H   THR A  14      40.606   4.589  22.782  1.00 86.01           H  
ATOM    221  CA  THR A  14      40.930   3.991  24.788  1.00 86.01           C  
ATOM    222  HA  THR A  14      40.186   3.491  25.409  1.00 86.01           H  
ATOM    223  C   THR A  14      41.740   4.897  25.712  1.00 86.01           C  
ATOM    224  CB  THR A  14      41.868   2.932  24.185  1.00 86.01           C  
ATOM    225  HB  THR A  14      42.555   2.565  24.948  1.00 86.01           H  
ATOM    226  O   THR A  14      41.694   4.718  26.928  1.00 86.01           O  
ATOM    227  CG2 THR A  14      41.079   1.751  23.622  1.00 86.01           C  
ATOM    228 HG21 THR A  14      40.414   2.082  22.824  1.00 86.01           H  
ATOM    229 HG22 THR A  14      41.773   1.013  23.220  1.00 86.01           H  
ATOM    230 HG23 THR A  14      40.496   1.285  24.416  1.00 86.01           H  
ATOM    231  OG1 THR A  14      42.595   3.465  23.097  1.00 86.01           O  
ATOM    232  HG1 THR A  14      43.350   3.966  23.416  1.00 86.01           H  
ATOM    233  N   ASN A  15      42.460   5.883  25.169  1.00 86.24           N  
ATOM    234  H   ASN A  15      42.425   6.036  24.171  1.00 86.24           H  
ATOM    235  CA  ASN A  15      43.218   6.834  25.984  1.00 86.24           C  
ATOM    236  HA  ASN A  15      43.757   6.300  26.767  1.00 86.24           H  
ATOM    237  C   ASN A  15      42.298   7.836  26.681  1.00 86.24           C  
ATOM    238  CB  ASN A  15      44.232   7.572  25.115  1.00 86.24           C  
ATOM    239  HB2 ASN A  15      43.734   7.945  24.219  1.00 86.24           H  
ATOM    240  HB3 ASN A  15      44.606   8.433  25.670  1.00 86.24           H  
ATOM    241  O   ASN A  15      42.500   8.112  27.860  1.00 86.24           O  
ATOM    242  CG  ASN A  15      45.443   6.758  24.722  1.00 86.24           C  
ATOM    243  ND2 ASN A  15      46.195   7.271  23.780  1.00 86.24           N  
ATOM    244 HD21 ASN A  15      47.065   6.808  23.558  1.00 86.24           H  
ATOM    245 HD22 ASN A  15      45.954   8.185  23.425  1.00 86.24           H  
ATOM    246  OD1 ASN A  15      45.715   5.680  25.240  1.00 86.24           O  
ATOM    247  N   LEU A  16      41.246   8.304  25.998  1.00 83.99           N  
ATOM    248  H   LEU A  16      41.169   8.070  25.019  1.00 83.99           H  
ATOM    249  CA  LEU A  16      40.222   9.161  26.605  1.00 83.99           C  
ATOM    250  HA  LEU A  16      40.693  10.067  26.986  1.00 83.99           H  
ATOM    251  C   LEU A  16      39.563   8.474  27.807  1.00 83.99           C  
ATOM    252  CB  LEU A  16      39.164   9.533  25.550  1.00 83.99           C  
ATOM    253  HB2 LEU A  16      38.790   8.614  25.097  1.00 83.99           H  
ATOM    254  HB3 LEU A  16      38.327  10.017  26.054  1.00 83.99           H  
ATOM    255  O   LEU A  16      39.394   9.095  28.853  1.00 83.99           O  
ATOM    256  CG  LEU A  16      39.667  10.469  24.438  1.00 83.99           C  
ATOM    257  HG  LEU A  16      40.556  10.043  23.973  1.00 83.99           H  
ATOM    258  CD1 LEU A  16      38.590  10.615  23.361  1.00 83.99           C  
ATOM    259 HD11 LEU A  16      38.355   9.635  22.944  1.00 83.99           H  
ATOM    260 HD12 LEU A  16      38.967  11.246  22.557  1.00 83.99           H  
ATOM    261 HD13 LEU A  16      37.691  11.058  23.790  1.00 83.99           H  
ATOM    262  CD2 LEU A  16      40.003  11.865  24.963  1.00 83.99           C  
ATOM    263 HD21 LEU A  16      40.284  12.516  24.136  1.00 83.99           H  
ATOM    264 HD22 LEU A  16      39.147  12.290  25.488  1.00 83.99           H  
ATOM    265 HD23 LEU A  16      40.849  11.811  25.648  1.00 83.99           H  
ATOM    266  N   TYR A  17      39.256   7.178  27.694  1.00 85.71           N  
ATOM    267  H   TYR A  17      39.362   6.726  26.797  1.00 85.71           H  
ATOM    268  CA  TYR A  17      38.713   6.405  28.810  1.00 85.71           C  
ATOM    269  HA  TYR A  17      37.856   6.943  29.214  1.00 85.71           H  
ATOM    270  C   TYR A  17      39.720   6.238  29.959  1.00 85.71           C  
ATOM    271  CB  TYR A  17      38.219   5.049  28.301  1.00 85.71           C  
ATOM    272  HB2 TYR A  17      39.056   4.494  27.877  1.00 85.71           H  
ATOM    273  HB3 TYR A  17      37.496   5.213  27.503  1.00 85.71           H  
ATOM    274  O   TYR A  17      39.360   6.430  31.119  1.00 85.71           O  
ATOM    275  CG  TYR A  17      37.559   4.226  29.388  1.00 85.71           C  
ATOM    276  CD1 TYR A  17      38.192   3.069  29.881  1.00 85.71           C  
ATOM    277  HD1 TYR A  17      39.128   2.739  29.455  1.00 85.71           H  
ATOM    278  CD2 TYR A  17      36.331   4.647  29.940  1.00 85.71           C  
ATOM    279  HD2 TYR A  17      35.843   5.537  29.571  1.00 85.71           H  
ATOM    280  CE1 TYR A  17      37.600   2.337  30.928  1.00 85.71           C  
ATOM    281  HE1 TYR A  17      38.062   1.438  31.308  1.00 85.71           H  
ATOM    282  CE2 TYR A  17      35.739   3.918  30.990  1.00 85.71           C  
ATOM    283  HE2 TYR A  17      34.804   4.242  31.422  1.00 85.71           H  
ATOM    284  OH  TYR A  17      35.830   2.064  32.517  1.00 85.71           O  
ATOM    285  HH  TYR A  17      34.988   2.431  32.795  1.00 85.71           H  
ATOM    286  CZ  TYR A  17      36.376   2.763  31.489  1.00 85.71           C  
ATOM    287  N   ARG A  18      40.999   5.951  29.664  1.00 86.56           N  
ATOM    288  H   ARG A  18      41.242   5.811  28.693  1.00 86.56           H  
ATOM    289  CA  ARG A  18      42.059   5.884  30.692  1.00 86.56           C  
ATOM    290  HA  ARG A  18      41.763   5.175  31.465  1.00 86.56           H  
ATOM    291  C   ARG A  18      42.243   7.218  31.420  1.00 86.56           C  
ATOM    292  CB  ARG A  18      43.395   5.445  30.077  1.00 86.56           C  
ATOM    293  HB2 ARG A  18      44.193   5.668  30.786  1.00 86.56           H  
ATOM    294  HB3 ARG A  18      43.583   6.017  29.169  1.00 86.56           H  
ATOM    295  O   ARG A  18      42.379   7.217  32.638  1.00 86.56           O  
ATOM    296  CG  ARG A  18      43.447   3.944  29.767  1.00 86.56           C  
ATOM    297  HG2 ARG A  18      42.643   3.677  29.081  1.00 86.56           H  
ATOM    298  HG3 ARG A  18      43.328   3.379  30.691  1.00 86.56           H  
ATOM    299  CD  ARG A  18      44.801   3.610  29.132  1.00 86.56           C  
ATOM    300  HD2 ARG A  18      44.925   4.228  28.242  1.00 86.56           H  
ATOM    301  HD3 ARG A  18      45.592   3.855  29.841  1.00 86.56           H  
ATOM    302  NE  ARG A  18      44.898   2.188  28.753  1.00 86.56           N  
ATOM    303  HE  ARG A  18      44.114   1.597  28.991  1.00 86.56           H  
ATOM    304  NH1 ARG A  18      46.975   2.306  27.781  1.00 86.56           N  
ATOM    305 HH11 ARG A  18      46.990   3.301  27.953  1.00 86.56           H  
ATOM    306 HH12 ARG A  18      47.753   1.865  27.312  1.00 86.56           H  
ATOM    307  NH2 ARG A  18      45.896   0.355  27.837  1.00 86.56           N  
ATOM    308 HH21 ARG A  18      46.691  -0.073  27.384  1.00 86.56           H  
ATOM    309 HH22 ARG A  18      45.112  -0.220  28.113  1.00 86.56           H  
ATOM    310  CZ  ARG A  18      45.918   1.625  28.129  1.00 86.56           C  
ATOM    311  N   HIS A  19      42.215   8.332  30.690  1.00 85.04           N  
ATOM    312  H   HIS A  19      42.134   8.245  29.687  1.00 85.04           H  
ATOM    313  CA  HIS A  19      42.334   9.677  31.252  1.00 85.04           C  
ATOM    314  HA  HIS A  19      43.211   9.713  31.898  1.00 85.04           H  
ATOM    315  C   HIS A  19      41.115  10.049  32.110  1.00 85.04           C  
ATOM    316  CB  HIS A  19      42.542  10.669  30.100  1.00 85.04           C  
ATOM    317  HB2 HIS A  19      43.331  10.296  29.447  1.00 85.04           H  
ATOM    318  HB3 HIS A  19      41.628  10.748  29.511  1.00 85.04           H  
ATOM    319  O   HIS A  19      41.270  10.596  33.198  1.00 85.04           O  
ATOM    320  CG  HIS A  19      42.941  12.038  30.579  1.00 85.04           C  
ATOM    321  CD2 HIS A  19      44.210  12.550  30.614  1.00 85.04           C  
ATOM    322  HD2 HIS A  19      45.109  12.047  30.290  1.00 85.04           H  
ATOM    323  ND1 HIS A  19      42.103  12.998  31.096  1.00 85.04           N  
ATOM    324  HD1 HIS A  19      41.104  12.916  31.221  1.00 85.04           H  
ATOM    325  CE1 HIS A  19      42.852  14.058  31.448  1.00 85.04           C  
ATOM    326  HE1 HIS A  19      42.478  14.967  31.894  1.00 85.04           H  
ATOM    327  NE2 HIS A  19      44.142  13.834  31.160  1.00 85.04           N  
ATOM    328  N   CYS A  20      39.909   9.685  31.669  1.00 85.66           N  
ATOM    329  H   CYS A  20      39.826   9.309  30.735  1.00 85.66           H  
ATOM    330  CA  CYS A  20      38.689   9.816  32.467  1.00 85.66           C  
ATOM    331  HA  CYS A  20      38.545  10.860  32.743  1.00 85.66           H  
ATOM    332  C   CYS A  20      38.783   9.008  33.775  1.00 85.66           C  
ATOM    333  CB  CYS A  20      37.506   9.382  31.593  1.00 85.66           C  
ATOM    334  HB2 CYS A  20      37.780   8.471  31.062  1.00 85.66           H  
ATOM    335  HB3 CYS A  20      37.325  10.161  30.852  1.00 85.66           H  
ATOM    336  O   CYS A  20      38.541   9.544  34.853  1.00 85.66           O  
ATOM    337  SG  CYS A  20      35.966   9.035  32.478  1.00 85.66           S  
ATOM    338  N   LYS A  21      39.243   7.750  33.716  1.00 84.18           N  
ATOM    339  H   LYS A  21      39.399   7.343  32.804  1.00 84.18           H  
ATOM    340  CA  LYS A  21      39.438   6.912  34.913  1.00 84.18           C  
ATOM    341  HA  LYS A  21      38.503   6.911  35.473  1.00 84.18           H  
ATOM    342  C   LYS A  21      40.498   7.473  35.874  1.00 84.18           C  
ATOM    343  CB  LYS A  21      39.755   5.474  34.473  1.00 84.18           C  
ATOM    344  HB2 LYS A  21      39.023   5.169  33.725  1.00 84.18           H  
ATOM    345  HB3 LYS A  21      40.747   5.437  34.024  1.00 84.18           H  
ATOM    346  O   LYS A  21      40.403   7.248  37.075  1.00 84.18           O  
ATOM    347  CG  LYS A  21      39.682   4.495  35.655  1.00 84.18           C  
ATOM    348  HG2 LYS A  21      38.711   4.597  36.140  1.00 84.18           H  
ATOM    349  HG3 LYS A  21      40.463   4.733  36.376  1.00 84.18           H  
ATOM    350  CD  LYS A  21      39.864   3.041  35.206  1.00 84.18           C  
ATOM    351  HD2 LYS A  21      39.089   2.793  34.481  1.00 84.18           H  
ATOM    352  HD3 LYS A  21      40.846   2.924  34.747  1.00 84.18           H  
ATOM    353  CE  LYS A  21      39.742   2.133  36.435  1.00 84.18           C  
ATOM    354  HE2 LYS A  21      40.522   2.402  37.147  1.00 84.18           H  
ATOM    355  HE3 LYS A  21      38.782   2.336  36.912  1.00 84.18           H  
ATOM    356  NZ  LYS A  21      39.834   0.695  36.081  1.00 84.18           N  
ATOM    357  HZ1 LYS A  21      39.724   0.129  36.911  1.00 84.18           H  
ATOM    358  HZ2 LYS A  21      40.728   0.483  35.662  1.00 84.18           H  
ATOM    359  HZ3 LYS A  21      39.094   0.448  35.441  1.00 84.18           H  
ATOM    360  N   ALA A  22      41.483   8.206  35.356  1.00 84.95           N  
ATOM    361  H   ALA A  22      41.515   8.316  34.352  1.00 84.95           H  
ATOM    362  CA  ALA A  22      42.503   8.896  36.145  1.00 84.95           C  
ATOM    363  HA  ALA A  22      42.780   8.252  36.980  1.00 84.95           H  
ATOM    364  C   ALA A  22      42.021  10.225  36.772  1.00 84.95           C  
ATOM    365  CB  ALA A  22      43.749   9.079  35.267  1.00 84.95           C  
ATOM    366  HB1 ALA A  22      44.069   8.117  34.867  1.00 84.95           H  
ATOM    367  HB2 ALA A  22      44.556   9.502  35.865  1.00 84.95           H  
ATOM    368  HB3 ALA A  22      43.527   9.761  34.446  1.00 84.95           H  
ATOM    369  O   ALA A  22      42.814  10.901  37.422  1.00 84.95           O  
ATOM    370  N   GLY A  23      40.745  10.599  36.598  1.00 82.82           N  
ATOM    371  H   GLY A  23      40.133  10.007  36.055  1.00 82.82           H  
ATOM    372  CA  GLY A  23      40.145  11.804  37.183  1.00 82.82           C  
ATOM    373  HA2 GLY A  23      40.709  12.114  38.063  1.00 82.82           H  
ATOM    374  HA3 GLY A  23      39.132  11.559  37.503  1.00 82.82           H  
ATOM    375  C   GLY A  23      40.044  13.006  36.239  1.00 82.82           C  
ATOM    376  O   GLY A  23      39.778  14.112  36.700  1.00 82.82           O  
ATOM    377  N   GLY A  24      40.274  12.822  34.936  1.00 84.10           N  
ATOM    378  H   GLY A  24      40.500  11.891  34.615  1.00 84.10           H  
ATOM    379  CA  GLY A  24      40.097  13.880  33.939  1.00 84.10           C  
ATOM    380  HA2 GLY A  24      40.821  13.719  33.140  1.00 84.10           H  
ATOM    381  HA3 GLY A  24      40.311  14.851  34.386  1.00 84.10           H  
ATOM    382  C   GLY A  24      38.696  13.942  33.321  1.00 84.10           C  
ATOM    383  O   GLY A  24      37.767  13.274  33.767  1.00 84.10           O  
ATOM    384  N   ASP A  25      38.558  14.720  32.242  1.00 82.09           N  
ATOM    385  H   ASP A  25      39.318  15.329  31.979  1.00 82.09           H  
ATOM    386  CA  ASP A  25      37.276  14.917  31.555  1.00 82.09           C  
ATOM    387  HA  ASP A  25      36.557  15.273  32.293  1.00 82.09           H  
ATOM    388  C   ASP A  25      36.709  13.623  30.948  1.00 82.09           C  
ATOM    389  CB  ASP A  25      37.397  15.992  30.460  1.00 82.09           C  
ATOM    390  HB2 ASP A  25      36.526  15.920  29.809  1.00 82.09           H  
ATOM    391  HB3 ASP A  25      38.280  15.789  29.855  1.00 82.09           H  
ATOM    392  O   ASP A  25      37.308  12.979  30.079  1.00 82.09           O  
ATOM    393  CG  ASP A  25      37.447  17.426  30.994  1.00 82.09           C  
ATOM    394  OD1 ASP A  25      36.884  17.667  32.081  1.00 82.09           O  
ATOM    395  OD2 ASP A  25      38.018  18.269  30.269  1.00 82.09           O  
ATOM    396  N   CYS A  26      35.495  13.280  31.376  1.00 80.70           N  
ATOM    397  H   CYS A  26      35.104  13.834  32.125  1.00 80.70           H  
ATOM    398  CA  CYS A  26      34.771  12.079  30.985  1.00 80.70           C  
ATOM    399  HA  CYS A  26      35.457  11.362  30.534  1.00 80.70           H  
ATOM    400  C   CYS A  26      33.678  12.401  29.963  1.00 80.70           C  
ATOM    401  CB  CYS A  26      34.195  11.447  32.252  1.00 80.70           C  
ATOM    402  HB2 CYS A  26      33.509  10.647  31.976  1.00 80.70           H  
ATOM    403  HB3 CYS A  26      33.618  12.200  32.787  1.00 80.70           H  
ATOM    404  O   CYS A  26      32.550  12.747  30.316  1.00 80.70           O  
ATOM    405  SG  CYS A  26      35.430  10.770  33.382  1.00 80.70           S  
ATOM    406  N   ILE A  27      33.995  12.265  28.674  1.00 83.89           N  
ATOM    407  H   ILE A  27      34.946  12.021  28.440  1.00 83.89           H  
ATOM    408  CA  ILE A  27      32.993  12.425  27.613  1.00 83.89           C  
ATOM    409  HA  ILE A  27      32.496  13.380  27.786  1.00 83.89           H  
ATOM    410  C   ILE A  27      31.977  11.273  27.736  1.00 83.89           C  
ATOM    411  CB  ILE A  27      33.647  12.480  26.216  1.00 83.89           C  
ATOM    412  HB  ILE A  27      34.167  11.537  26.047  1.00 83.89           H  
ATOM    413  O   ILE A  27      32.387  10.108  27.650  1.00 83.89           O  
ATOM    414  CG1 ILE A  27      34.676  13.634  26.137  1.00 83.89           C  
ATOM    415 HG12 ILE A  27      35.340  13.602  27.000  1.00 83.89           H  
ATOM    416 HG13 ILE A  27      34.156  14.592  26.154  1.00 83.89           H  
ATOM    417  CG2 ILE A  27      32.570  12.651  25.124  1.00 83.89           C  
ATOM    418 HG21 ILE A  27      33.025  12.631  24.134  1.00 83.89           H  
ATOM    419 HG22 ILE A  27      32.046  13.598  25.254  1.00 83.89           H  
ATOM    420 HG23 ILE A  27      31.848  11.835  25.160  1.00 83.89           H  
ATOM    421  CD1 ILE A  27      35.576  13.566  24.898  1.00 83.89           C  
ATOM    422 HD11 ILE A  27      36.068  12.594  24.852  1.00 83.89           H  
ATOM    423 HD12 ILE A  27      34.995  13.728  23.990  1.00 83.89           H  
ATOM    424 HD13 ILE A  27      36.337  14.343  24.967  1.00 83.89           H  
ATOM    425  N   PRO A  28      30.668  11.557  27.898  1.00 80.44           N  
ATOM    426  CA  PRO A  28      29.661  10.539  28.211  1.00 80.44           C  
ATOM    427  HA  PRO A  28      29.905  10.066  29.162  1.00 80.44           H  
ATOM    428  C   PRO A  28      29.579   9.440  27.145  1.00 80.44           C  
ATOM    429  CB  PRO A  28      28.339  11.305  28.356  1.00 80.44           C  
ATOM    430  HB2 PRO A  28      27.491  10.743  27.964  1.00 80.44           H  
ATOM    431  HB3 PRO A  28      28.177  11.544  29.407  1.00 80.44           H  
ATOM    432  O   PRO A  28      29.358   8.278  27.471  1.00 80.44           O  
ATOM    433  CG  PRO A  28      28.567  12.598  27.573  1.00 80.44           C  
ATOM    434  HG2 PRO A  28      28.391  12.423  26.512  1.00 80.44           H  
ATOM    435  HG3 PRO A  28      27.940  13.411  27.940  1.00 80.44           H  
ATOM    436  CD  PRO A  28      30.047  12.871  27.813  1.00 80.44           C  
ATOM    437  HD2 PRO A  28      30.181  13.395  28.760  1.00 80.44           H  
ATOM    438  HD3 PRO A  28      30.450  13.463  26.992  1.00 80.44           H  
ATOM    439  N   ASP A  29      29.841   9.776  25.881  1.00 82.90           N  
ATOM    440  H   ASP A  29      29.889  10.758  25.651  1.00 82.90           H  
ATOM    441  CA  ASP A  29      29.846   8.815  24.774  1.00 82.90           C  
ATOM    442  HA  ASP A  29      28.888   8.295  24.748  1.00 82.90           H  
ATOM    443  C   ASP A  29      30.953   7.757  24.908  1.00 82.90           C  
ATOM    444  CB  ASP A  29      30.030   9.566  23.446  1.00 82.90           C  
ATOM    445  HB2 ASP A  29      30.974  10.112  23.477  1.00 82.90           H  
ATOM    446  HB3 ASP A  29      30.096   8.834  22.641  1.00 82.90           H  
ATOM    447  O   ASP A  29      30.747   6.591  24.570  1.00 82.90           O  
ATOM    448  CG  ASP A  29      28.899  10.541  23.106  1.00 82.90           C  
ATOM    449  OD1 ASP A  29      27.818  10.439  23.726  1.00 82.90           O  
ATOM    450  OD2 ASP A  29      29.152  11.396  22.229  1.00 82.90           O  
ATOM    451  N   VAL A  30      32.131   8.145  25.412  1.00 84.69           N  
ATOM    452  H   VAL A  30      32.192   9.076  25.798  1.00 84.69           H  
ATOM    453  CA  VAL A  30      33.266   7.228  25.603  1.00 84.69           C  
ATOM    454  HA  VAL A  30      33.337   6.572  24.736  1.00 84.69           H  
ATOM    455  C   VAL A  30      33.008   6.337  26.813  1.00 84.69           C  
ATOM    456  CB  VAL A  30      34.596   7.998  25.736  1.00 84.69           C  
ATOM    457  HB  VAL A  30      34.530   8.695  26.572  1.00 84.69           H  
ATOM    458  O   VAL A  30      33.167   5.123  26.716  1.00 84.69           O  
ATOM    459  CG1 VAL A  30      35.782   7.060  25.981  1.00 84.69           C  
ATOM    460 HG11 VAL A  30      35.853   6.330  25.175  1.00 84.69           H  
ATOM    461 HG12 VAL A  30      36.707   7.633  26.034  1.00 84.69           H  
ATOM    462 HG13 VAL A  30      35.657   6.543  26.932  1.00 84.69           H  
ATOM    463  CG2 VAL A  30      34.903   8.793  24.459  1.00 84.69           C  
ATOM    464 HG21 VAL A  30      34.966   8.120  23.604  1.00 84.69           H  
ATOM    465 HG22 VAL A  30      35.847   9.324  24.576  1.00 84.69           H  
ATOM    466 HG23 VAL A  30      34.118   9.528  24.280  1.00 84.69           H  
ATOM    467  N   VAL A  31      32.550   6.918  27.924  1.00 85.62           N  
ATOM    468  H   VAL A  31      32.403   7.917  27.923  1.00 85.62           H  
ATOM    469  CA  VAL A  31      32.230   6.167  29.148  1.00 85.62           C  
ATOM    470  HA  VAL A  31      33.114   5.617  29.471  1.00 85.62           H  
ATOM    471  C   VAL A  31      31.139   5.136  28.879  1.00 85.62           C  
ATOM    472  CB  VAL A  31      31.818   7.118  30.284  1.00 85.62           C  
ATOM    473  HB  VAL A  31      30.960   7.712  29.968  1.00 85.62           H  
ATOM    474  O   VAL A  31      31.340   3.958  29.156  1.00 85.62           O  
ATOM    475  CG1 VAL A  31      31.448   6.355  31.558  1.00 85.62           C  
ATOM    476 HG11 VAL A  31      30.578   5.719  31.397  1.00 85.62           H  
ATOM    477 HG12 VAL A  31      31.204   7.054  32.358  1.00 85.62           H  
ATOM    478 HG13 VAL A  31      32.285   5.738  31.884  1.00 85.62           H  
ATOM    479  CG2 VAL A  31      32.973   8.065  30.628  1.00 85.62           C  
ATOM    480 HG21 VAL A  31      33.859   7.490  30.898  1.00 85.62           H  
ATOM    481 HG22 VAL A  31      33.203   8.721  29.788  1.00 85.62           H  
ATOM    482 HG23 VAL A  31      32.685   8.682  31.479  1.00 85.62           H  
ATOM    483  N   ASN A  32      30.035   5.533  28.241  1.00 85.87           N  
ATOM    484  H   ASN A  32      29.912   6.515  28.035  1.00 85.87           H  
ATOM    485  CA  ASN A  32      28.937   4.614  27.943  1.00 85.87           C  
ATOM    486  HA  ASN A  32      28.598   4.170  28.879  1.00 85.87           H  
ATOM    487  C   ASN A  32      29.369   3.454  27.041  1.00 85.87           C  
ATOM    488  CB  ASN A  32      27.779   5.395  27.303  1.00 85.87           C  
ATOM    489  HB2 ASN A  32      27.043   4.690  26.917  1.00 85.87           H  
ATOM    490  HB3 ASN A  32      28.156   5.987  26.469  1.00 85.87           H  
ATOM    491  O   ASN A  32      28.847   2.353  27.186  1.00 85.87           O  
ATOM    492  CG  ASN A  32      27.056   6.298  28.284  1.00 85.87           C  
ATOM    493  ND2 ASN A  32      26.392   7.321  27.799  1.00 85.87           N  
ATOM    494 HD21 ASN A  32      26.005   7.947  28.491  1.00 85.87           H  
ATOM    495 HD22 ASN A  32      26.520   7.586  26.833  1.00 85.87           H  
ATOM    496  OD1 ASN A  32      27.043   6.097  29.486  1.00 85.87           O  
ATOM    497  N   LYS A  33      30.328   3.680  26.136  1.00 84.45           N  
ATOM    498  H   LYS A  33      30.712   4.612  26.073  1.00 84.45           H  
ATOM    499  CA  LYS A  33      30.859   2.635  25.258  1.00 84.45           C  
ATOM    500  HA  LYS A  33      30.024   2.056  24.864  1.00 84.45           H  
ATOM    501  C   LYS A  33      31.740   1.622  25.994  1.00 84.45           C  
ATOM    502  CB  LYS A  33      31.599   3.296  24.089  1.00 84.45           C  
ATOM    503  HB2 LYS A  33      32.472   3.831  24.461  1.00 84.45           H  
ATOM    504  HB3 LYS A  33      30.929   4.007  23.606  1.00 84.45           H  
ATOM    505  O   LYS A  33      31.674   0.444  25.671  1.00 84.45           O  
ATOM    506  CG  LYS A  33      32.038   2.247  23.061  1.00 84.45           C  
ATOM    507  HG2 LYS A  33      32.741   1.553  23.520  1.00 84.45           H  
ATOM    508  HG3 LYS A  33      31.163   1.692  22.723  1.00 84.45           H  
ATOM    509  CD  LYS A  33      32.723   2.893  21.858  1.00 84.45           C  
ATOM    510  HD2 LYS A  33      33.613   3.425  22.193  1.00 84.45           H  
ATOM    511  HD3 LYS A  33      32.033   3.587  21.377  1.00 84.45           H  
ATOM    512  CE  LYS A  33      33.102   1.764  20.897  1.00 84.45           C  
ATOM    513  HE2 LYS A  33      32.193   1.226  20.625  1.00 84.45           H  
ATOM    514  HE3 LYS A  33      33.744   1.062  21.428  1.00 84.45           H  
ATOM    515  NZ  LYS A  33      33.782   2.275  19.686  1.00 84.45           N  
ATOM    516  HZ1 LYS A  33      33.169   2.908  19.192  1.00 84.45           H  
ATOM    517  HZ2 LYS A  33      34.634   2.753  19.942  1.00 84.45           H  
ATOM    518  HZ3 LYS A  33      34.006   1.502  19.076  1.00 84.45           H  
ATOM    519  N   PHE A  34      32.583   2.064  26.929  1.00 84.83           N  
ATOM    520  H   PHE A  34      32.589   3.050  27.149  1.00 84.83           H  
ATOM    521  CA  PHE A  34      33.475   1.163  27.675  1.00 84.83           C  
ATOM    522  HA  PHE A  34      33.758   0.329  27.033  1.00 84.83           H  
ATOM    523  C   PHE A  34      32.807   0.523  28.895  1.00 84.83           C  
ATOM    524  CB  PHE A  34      34.759   1.902  28.073  1.00 84.83           C  
ATOM    525  HB2 PHE A  34      34.501   2.879  28.482  1.00 84.83           H  
ATOM    526  HB3 PHE A  34      35.257   1.342  28.864  1.00 84.83           H  
ATOM    527  O   PHE A  34      33.216  -0.555  29.311  1.00 84.83           O  
ATOM    528  CG  PHE A  34      35.743   2.055  26.931  1.00 84.83           C  
ATOM    529  CD1 PHE A  34      36.544   0.967  26.540  1.00 84.83           C  
ATOM    530  HD1 PHE A  34      36.457   0.026  27.062  1.00 84.83           H  
ATOM    531  CD2 PHE A  34      35.858   3.275  26.249  1.00 84.83           C  
ATOM    532  HD2 PHE A  34      35.277   4.125  26.574  1.00 84.83           H  
ATOM    533  CE1 PHE A  34      37.445   1.100  25.467  1.00 84.83           C  
ATOM    534  HE1 PHE A  34      38.048   0.255  25.171  1.00 84.83           H  
ATOM    535  CE2 PHE A  34      36.745   3.407  25.169  1.00 84.83           C  
ATOM    536  HE2 PHE A  34      36.824   4.356  24.661  1.00 84.83           H  
ATOM    537  CZ  PHE A  34      37.540   2.320  24.776  1.00 84.83           C  
ATOM    538  HZ  PHE A  34      38.224   2.421  23.946  1.00 84.83           H  
ATOM    539  N   GLU A  35      31.778   1.159  29.452  1.00 85.52           N  
ATOM    540  H   GLU A  35      31.548   2.089  29.130  1.00 85.52           H  
ATOM    541  CA  GLU A  35      30.999   0.626  30.574  1.00 85.52           C  
ATOM    542  HA  GLU A  35      31.620  -0.071  31.135  1.00 85.52           H  
ATOM    543  C   GLU A  35      29.767  -0.183  30.137  1.00 85.52           C  
ATOM    544  CB  GLU A  35      30.598   1.759  31.534  1.00 85.52           C  
ATOM    545  HB2 GLU A  35      29.980   1.335  32.325  1.00 85.52           H  
ATOM    546  HB3 GLU A  35      30.007   2.503  31.000  1.00 85.52           H  
ATOM    547  O   GLU A  35      28.953  -0.530  30.987  1.00 85.52           O  
ATOM    548  CG  GLU A  35      31.809   2.428  32.198  1.00 85.52           C  
ATOM    549  HG2 GLU A  35      32.450   1.651  32.615  1.00 85.52           H  
ATOM    550  HG3 GLU A  35      32.386   2.968  31.448  1.00 85.52           H  
ATOM    551  CD  GLU A  35      31.413   3.393  33.326  1.00 85.52           C  
ATOM    552  OE1 GLU A  35      32.359   3.955  33.916  1.00 85.52           O  
ATOM    553  OE2 GLU A  35      30.196   3.552  33.620  1.00 85.52           O  
ATOM    554  N   ASN A  36      29.603  -0.474  28.839  1.00 81.30           N  
ATOM    555  H   ASN A  36      30.346  -0.238  28.198  1.00 81.30           H  
ATOM    556  CA  ASN A  36      28.429  -1.163  28.279  1.00 81.30           C  
ATOM    557  HA  ASN A  36      28.482  -1.056  27.196  1.00 81.30           H  
ATOM    558  C   ASN A  36      27.093  -0.521  28.707  1.00 81.30           C  
ATOM    559  CB  ASN A  36      28.494  -2.669  28.584  1.00 81.30           C  
ATOM    560  HB2 ASN A  36      27.657  -3.167  28.094  1.00 81.30           H  
ATOM    561  HB3 ASN A  36      28.391  -2.817  29.659  1.00 81.30           H  
ATOM    562  O   ASN A  36      26.119  -1.194  29.036  1.00 81.30           O  
ATOM    563  CG  ASN A  36      29.765  -3.332  28.099  1.00 81.30           C  
ATOM    564  ND2 ASN A  36      30.233  -4.331  28.811  1.00 81.30           N  
ATOM    565 HD21 ASN A  36      31.071  -4.773  28.462  1.00 81.30           H  
ATOM    566 HD22 ASN A  36      29.731  -4.645  29.629  1.00 81.30           H  
ATOM    567  OD1 ASN A  36      30.364  -2.980  27.098  1.00 81.30           O  
ATOM    568  N   LYS A  37      27.058   0.814  28.755  1.00 84.37           N  
ATOM    569  H   LYS A  37      27.893   1.287  28.442  1.00 84.37           H  
ATOM    570  CA  LYS A  37      25.871   1.619  29.089  1.00 84.37           C  
ATOM    571  HA  LYS A  37      25.073   0.946  29.403  1.00 84.37           H  
ATOM    572  C   LYS A  37      25.324   2.344  27.866  1.00 84.37           C  
ATOM    573  CB  LYS A  37      26.179   2.573  30.253  1.00 84.37           C  
ATOM    574  HB2 LYS A  37      25.369   3.292  30.369  1.00 84.37           H  
ATOM    575  HB3 LYS A  37      27.093   3.123  30.030  1.00 84.37           H  
ATOM    576  O   LYS A  37      24.608   3.345  28.004  1.00 84.37           O  
ATOM    577  CG  LYS A  37      26.336   1.838  31.587  1.00 84.37           C  
ATOM    578  HG2 LYS A  37      25.392   1.369  31.864  1.00 84.37           H  
ATOM    579  HG3 LYS A  37      27.103   1.069  31.497  1.00 84.37           H  
ATOM    580  CD  LYS A  37      26.757   2.839  32.665  1.00 84.37           C  
ATOM    581  HD2 LYS A  37      25.981   3.592  32.802  1.00 84.37           H  
ATOM    582  HD3 LYS A  37      27.673   3.329  32.336  1.00 84.37           H  
ATOM    583  CE  LYS A  37      27.028   2.120  33.986  1.00 84.37           C  
ATOM    584  HE2 LYS A  37      26.086   1.823  34.445  1.00 84.37           H  
ATOM    585  HE3 LYS A  37      27.600   1.218  33.766  1.00 84.37           H  
ATOM    586  NZ  LYS A  37      27.825   2.988  34.886  1.00 84.37           N  
ATOM    587  HZ1 LYS A  37      28.696   3.221  34.432  1.00 84.37           H  
ATOM    588  HZ2 LYS A  37      28.080   2.508  35.738  1.00 84.37           H  
ATOM    589  HZ3 LYS A  37      27.362   3.860  35.096  1.00 84.37           H  
ATOM    590  N   THR A  38      25.662   1.887  26.661  1.00 86.42           N  
ATOM    591  H   THR A  38      26.176   1.021  26.590  1.00 86.42           H  
ATOM    592  CA  THR A  38      25.096   2.481  25.451  1.00 86.42           C  
ATOM    593  HA  THR A  38      25.255   3.557  25.522  1.00 86.42           H  
ATOM    594  C   THR A  38      23.583   2.225  25.398  1.00 86.42           C  
ATOM    595  CB  THR A  38      25.786   2.011  24.164  1.00 86.42           C  
ATOM    596  HB  THR A  38      25.414   2.627  23.346  1.00 86.42           H  
ATOM    597  O   THR A  38      23.081   1.296  26.032  1.00 86.42           O  
ATOM    598  CG2 THR A  38      27.302   2.177  24.193  1.00 86.42           C  
ATOM    599 HG21 THR A  38      27.565   3.201  24.458  1.00 86.42           H  
ATOM    600 HG22 THR A  38      27.708   1.941  23.210  1.00 86.42           H  
ATOM    601 HG23 THR A  38      27.734   1.488  24.919  1.00 86.42           H  
ATOM    602  OG1 THR A  38      25.463   0.683  23.863  1.00 86.42           O  
ATOM    603  HG1 THR A  38      25.977   0.107  24.434  1.00 86.42           H  
ATOM    604  N   PRO A  39      22.808   3.029  24.651  1.00 84.08           N  
ATOM    605  CA  PRO A  39      21.380   2.767  24.473  1.00 84.08           C  
ATOM    606  HA  PRO A  39      20.875   2.877  25.432  1.00 84.08           H  
ATOM    607  C   PRO A  39      21.105   1.361  23.923  1.00 84.08           C  
ATOM    608  CB  PRO A  39      20.888   3.847  23.504  1.00 84.08           C  
ATOM    609  HB2 PRO A  39      20.922   3.477  22.479  1.00 84.08           H  
ATOM    610  HB3 PRO A  39      19.879   4.177  23.752  1.00 84.08           H  
ATOM    611  O   PRO A  39      20.110   0.751  24.297  1.00 84.08           O  
ATOM    612  CG  PRO A  39      21.908   4.975  23.660  1.00 84.08           C  
ATOM    613  HG2 PRO A  39      21.985   5.580  22.758  1.00 84.08           H  
ATOM    614  HG3 PRO A  39      21.636   5.594  24.515  1.00 84.08           H  
ATOM    615  CD  PRO A  39      23.209   4.240  23.960  1.00 84.08           C  
ATOM    616  HD2 PRO A  39      23.852   4.868  24.577  1.00 84.08           H  
ATOM    617  HD3 PRO A  39      23.705   3.983  23.025  1.00 84.08           H  
ATOM    618  N   ALA A  40      22.000   0.839  23.076  1.00 85.20           N  
ATOM    619  H   ALA A  40      22.846   1.355  22.880  1.00 85.20           H  
ATOM    620  CA  ALA A  40      21.917  -0.519  22.553  1.00 85.20           C  
ATOM    621  HA  ALA A  40      20.923  -0.679  22.135  1.00 85.20           H  
ATOM    622  C   ALA A  40      22.119  -1.564  23.658  1.00 85.20           C  
ATOM    623  CB  ALA A  40      22.947  -0.677  21.430  1.00 85.20           C  
ATOM    624  HB1 ALA A  40      23.955  -0.535  21.820  1.00 85.20           H  
ATOM    625  HB2 ALA A  40      22.754   0.049  20.640  1.00 85.20           H  
ATOM    626  HB3 ALA A  40      22.875  -1.682  21.016  1.00 85.20           H  
ATOM    627  O   ALA A  40      21.325  -2.493  23.749  1.00 85.20           O  
ATOM    628  N   ASP A  41      23.102  -1.368  24.541  1.00 86.79           N  
ATOM    629  H   ASP A  41      23.769  -0.626  24.389  1.00 86.79           H  
ATOM    630  CA  ASP A  41      23.329  -2.273  25.675  1.00 86.79           C  
ATOM    631  HA  ASP A  41      23.442  -3.290  25.300  1.00 86.79           H  
ATOM    632  C   ASP A  41      22.154  -2.254  26.652  1.00 86.79           C  
ATOM    633  CB  ASP A  41      24.608  -1.909  26.433  1.00 86.79           C  
ATOM    634  HB2 ASP A  41      24.761  -2.643  27.224  1.00 86.79           H  
ATOM    635  HB3 ASP A  41      24.476  -0.931  26.896  1.00 86.79           H  
ATOM    636  O   ASP A  41      21.752  -3.301  27.140  1.00 86.79           O  
ATOM    637  CG  ASP A  41      25.845  -1.886  25.544  1.00 86.79           C  
ATOM    638  OD1 ASP A  41      25.982  -2.782  24.687  1.00 86.79           O  
ATOM    639  OD2 ASP A  41      26.584  -0.875  25.640  1.00 86.79           O  
ATOM    640  N   LYS A  42      21.532  -1.090  26.882  1.00 85.30           N  
ATOM    641  H   LYS A  42      21.942  -0.260  26.478  1.00 85.30           H  
ATOM    642  CA  LYS A  42      20.314  -0.991  27.705  1.00 85.30           C  
ATOM    643  HA  LYS A  42      20.501  -1.470  28.666  1.00 85.30           H  
ATOM    644  C   LYS A  42      19.138  -1.740  27.083  1.00 85.30           C  
ATOM    645  CB  LYS A  42      19.932   0.474  27.934  1.00 85.30           C  
ATOM    646  HB2 LYS A  42      18.955   0.504  28.416  1.00 85.30           H  
ATOM    647  HB3 LYS A  42      19.861   0.987  26.975  1.00 85.30           H  
ATOM    648  O   LYS A  42      18.420  -2.434  27.794  1.00 85.30           O  
ATOM    649  CG  LYS A  42      20.941   1.193  28.834  1.00 85.30           C  
ATOM    650  HG2 LYS A  42      21.925   1.192  28.367  1.00 85.30           H  
ATOM    651  HG3 LYS A  42      21.005   0.673  29.790  1.00 85.30           H  
ATOM    652  CD  LYS A  42      20.490   2.636  29.068  1.00 85.30           C  
ATOM    653  HD2 LYS A  42      19.528   2.629  29.580  1.00 85.30           H  
ATOM    654  HD3 LYS A  42      20.391   3.143  28.109  1.00 85.30           H  
ATOM    655  CE  LYS A  42      21.538   3.345  29.925  1.00 85.30           C  
ATOM    656  HE2 LYS A  42      21.692   2.760  30.832  1.00 85.30           H  
ATOM    657  HE3 LYS A  42      22.480   3.361  29.378  1.00 85.30           H  
ATOM    658  NZ  LYS A  42      21.109   4.722  30.268  1.00 85.30           N  
ATOM    659  HZ1 LYS A  42      20.969   5.261  29.425  1.00 85.30           H  
ATOM    660  HZ2 LYS A  42      21.820   5.170  30.828  1.00 85.30           H  
ATOM    661  HZ3 LYS A  42      20.248   4.694  30.795  1.00 85.30           H  
ATOM    662  N   ILE A  43      18.941  -1.616  25.768  1.00 86.18           N  
ATOM    663  H   ILE A  43      19.570  -1.025  25.244  1.00 86.18           H  
ATOM    664  CA  ILE A  43      17.909  -2.375  25.046  1.00 86.18           C  
ATOM    665  HA  ILE A  43      16.949  -2.227  25.541  1.00 86.18           H  
ATOM    666  C   ILE A  43      18.210  -3.870  25.111  1.00 86.18           C  
ATOM    667  CB  ILE A  43      17.783  -1.898  23.582  1.00 86.18           C  
ATOM    668  HB  ILE A  43      18.778  -1.882  23.137  1.00 86.18           H  
ATOM    669  O   ILE A  43      17.286  -4.651  25.285  1.00 86.18           O  
ATOM    670  CG1 ILE A  43      17.188  -0.474  23.535  1.00 86.18           C  
ATOM    671 HG12 ILE A  43      16.123  -0.517  23.759  1.00 86.18           H  
ATOM    672 HG13 ILE A  43      17.651   0.149  24.301  1.00 86.18           H  
ATOM    673  CG2 ILE A  43      16.895  -2.847  22.748  1.00 86.18           C  
ATOM    674 HG21 ILE A  43      17.361  -3.829  22.662  1.00 86.18           H  
ATOM    675 HG22 ILE A  43      16.762  -2.469  21.735  1.00 86.18           H  
ATOM    676 HG23 ILE A  43      15.920  -2.961  23.221  1.00 86.18           H  
ATOM    677  CD1 ILE A  43      17.392   0.223  22.183  1.00 86.18           C  
ATOM    678 HD11 ILE A  43      18.450   0.225  21.922  1.00 86.18           H  
ATOM    679 HD12 ILE A  43      17.045   1.254  22.257  1.00 86.18           H  
ATOM    680 HD13 ILE A  43      16.823  -0.277  21.399  1.00 86.18           H  
ATOM    681  N   LEU A  44      19.476  -4.274  25.001  1.00 84.95           N  
ATOM    682  H   LEU A  44      20.198  -3.591  24.819  1.00 84.95           H  
ATOM    683  CA  LEU A  44      19.864  -5.674  25.130  1.00 84.95           C  
ATOM    684  HA  LEU A  44      19.201  -6.279  24.511  1.00 84.95           H  
ATOM    685  C   LEU A  44      19.672  -6.188  26.555  1.00 84.95           C  
ATOM    686  CB  LEU A  44      21.313  -5.867  24.661  1.00 84.95           C  
ATOM    687  HB2 LEU A  44      21.679  -6.823  25.036  1.00 84.95           H  
ATOM    688  HB3 LEU A  44      21.935  -5.086  25.099  1.00 84.95           H  
ATOM    689  O   LEU A  44      19.156  -7.282  26.708  1.00 84.95           O  
ATOM    690  CG  LEU A  44      21.476  -5.857  23.132  1.00 84.95           C  
ATOM    691  HG  LEU A  44      21.027  -4.956  22.715  1.00 84.95           H  
ATOM    692  CD1 LEU A  44      22.963  -5.868  22.782  1.00 84.95           C  
ATOM    693 HD11 LEU A  44      23.091  -5.843  21.700  1.00 84.95           H  
ATOM    694 HD12 LEU A  44      23.437  -6.764  23.184  1.00 84.95           H  
ATOM    695 HD13 LEU A  44      23.446  -4.990  23.212  1.00 84.95           H  
ATOM    696  CD2 LEU A  44      20.826  -7.080  22.475  1.00 84.95           C  
ATOM    697 HD21 LEU A  44      19.743  -7.049  22.595  1.00 84.95           H  
ATOM    698 HD22 LEU A  44      21.211  -7.995  22.926  1.00 84.95           H  
ATOM    699 HD23 LEU A  44      21.048  -7.087  21.408  1.00 84.95           H  
ATOM    700  N   GLN A  45      20.015  -5.407  27.577  1.00 82.16           N  
ATOM    701  H   GLN A  45      20.492  -4.540  27.373  1.00 82.16           H  
ATOM    702  CA  GLN A  45      19.850  -5.776  28.983  1.00 82.16           C  
ATOM    703  HA  GLN A  45      20.328  -6.742  29.147  1.00 82.16           H  
ATOM    704  C   GLN A  45      18.371  -5.926  29.365  1.00 82.16           C  
ATOM    705  CB  GLN A  45      20.555  -4.716  29.846  1.00 82.16           C  
ATOM    706  HB2 GLN A  45      21.581  -4.604  29.497  1.00 82.16           H  
ATOM    707  HB3 GLN A  45      20.043  -3.760  29.737  1.00 82.16           H  
ATOM    708  O   GLN A  45      18.011  -6.874  30.053  1.00 82.16           O  
ATOM    709  CG  GLN A  45      20.598  -5.106  31.330  1.00 82.16           C  
ATOM    710  HG2 GLN A  45      19.584  -5.213  31.714  1.00 82.16           H  
ATOM    711  HG3 GLN A  45      21.100  -6.069  31.426  1.00 82.16           H  
ATOM    712  CD  GLN A  45      21.325  -4.085  32.200  1.00 82.16           C  
ATOM    713  NE2 GLN A  45      21.636  -4.442  33.428  1.00 82.16           N  
ATOM    714 HE21 GLN A  45      21.384  -5.359  33.769  1.00 82.16           H  
ATOM    715 HE22 GLN A  45      22.114  -3.755  33.993  1.00 82.16           H  
ATOM    716  OE1 GLN A  45      21.612  -2.957  31.827  1.00 82.16           O  
ATOM    717  N   VAL A  46      17.510  -5.012  28.904  1.00 81.77           N  
ATOM    718  H   VAL A  46      17.881  -4.228  28.386  1.00 81.77           H  
ATOM    719  CA  VAL A  46      16.056  -5.080  29.136  1.00 81.77           C  
ATOM    720  HA  VAL A  46      15.869  -5.389  30.165  1.00 81.77           H  
ATOM    721  C   VAL A  46      15.401  -6.130  28.236  1.00 81.77           C  
ATOM    722  CB  VAL A  46      15.415  -3.695  28.912  1.00 81.77           C  
ATOM    723  HB  VAL A  46      15.679  -3.338  27.917  1.00 81.77           H  
ATOM    724  O   VAL A  46      14.519  -6.871  28.657  1.00 81.77           O  
ATOM    725  CG1 VAL A  46      13.885  -3.725  29.019  1.00 81.77           C  
ATOM    726 HG11 VAL A  46      13.589  -4.154  29.976  1.00 81.77           H  
ATOM    727 HG12 VAL A  46      13.481  -2.716  28.936  1.00 81.77           H  
ATOM    728 HG13 VAL A  46      13.459  -4.328  28.217  1.00 81.77           H  
ATOM    729  CG2 VAL A  46      15.919  -2.674  29.944  1.00 81.77           C  
ATOM    730 HG21 VAL A  46      17.006  -2.604  29.916  1.00 81.77           H  
ATOM    731 HG22 VAL A  46      15.617  -2.985  30.944  1.00 81.77           H  
ATOM    732 HG23 VAL A  46      15.499  -1.691  29.729  1.00 81.77           H  
ATOM    733  N   GLY A  47      15.816  -6.209  26.976  1.00 78.63           N  
ATOM    734  H   GLY A  47      16.548  -5.587  26.663  1.00 78.63           H  
ATOM    735  CA  GLY A  47      15.264  -7.150  26.008  1.00 78.63           C  
ATOM    736  HA2 GLY A  47      14.180  -7.046  25.971  1.00 78.63           H  
ATOM    737  HA3 GLY A  47      15.679  -6.931  25.024  1.00 78.63           H  
ATOM    738  C   GLY A  47      15.600  -8.595  26.358  1.00 78.63           C  
ATOM    739  O   GLY A  47      14.734  -9.457  26.244  1.00 78.63           O  
ATOM    740  N   SER A  48      16.818  -8.863  26.837  1.00 73.11           N  
ATOM    741  H   SER A  48      17.495  -8.122  26.948  1.00 73.11           H  
ATOM    742  CA  SER A  48      17.221 -10.207  27.254  1.00 73.11           C  
ATOM    743  HA  SER A  48      16.932 -10.911  26.474  1.00 73.11           H  
ATOM    744  C   SER A  48      16.525 -10.661  28.534  1.00 73.11           C  
ATOM    745  CB  SER A  48      18.738 -10.311  27.428  1.00 73.11           C  
ATOM    746  HB2 SER A  48      18.999 -11.358  27.589  1.00 73.11           H  
ATOM    747  HB3 SER A  48      19.233  -9.965  26.520  1.00 73.11           H  
ATOM    748  O   SER A  48      16.264 -11.851  28.665  1.00 73.11           O  
ATOM    749  OG  SER A  48      19.184  -9.554  28.535  1.00 73.11           O  
ATOM    750  HG  SER A  48      20.114  -9.737  28.685  1.00 73.11           H  
ATOM    751  N   SER A  49      16.169  -9.748  29.446  1.00 77.24           N  
ATOM    752  H   SER A  49      16.471  -8.790  29.339  1.00 77.24           H  
ATOM    753  CA  SER A  49      15.416 -10.121  30.650  1.00 77.24           C  
ATOM    754  HA  SER A  49      15.859 -11.028  31.060  1.00 77.24           H  
ATOM    755  C   SER A  49      13.949 -10.446  30.358  1.00 77.24           C  
ATOM    756  CB  SER A  49      15.529  -9.035  31.727  1.00 77.24           C  
ATOM    757  HB2 SER A  49      15.086  -9.410  32.650  1.00 77.24           H  
ATOM    758  HB3 SER A  49      16.583  -8.828  31.914  1.00 77.24           H  
ATOM    759  O   SER A  49      13.343 -11.225  31.083  1.00 77.24           O  
ATOM    760  OG  SER A  49      14.879  -7.831  31.365  1.00 77.24           O  
ATOM    761  HG  SER A  49      13.945  -8.010  31.232  1.00 77.24           H  
ATOM    762  N   VAL A  50      13.360  -9.844  29.319  1.00 76.91           N  
ATOM    763  H   VAL A  50      13.905  -9.178  28.791  1.00 76.91           H  
ATOM    764  CA  VAL A  50      11.943 -10.049  28.956  1.00 76.91           C  
ATOM    765  HA  VAL A  50      11.369 -10.249  29.860  1.00 76.91           H  
ATOM    766  C   VAL A  50      11.751 -11.269  28.051  1.00 76.91           C  
ATOM    767  CB  VAL A  50      11.382  -8.766  28.309  1.00 76.91           C  
ATOM    768  HB  VAL A  50      12.027  -8.473  27.482  1.00 76.91           H  
ATOM    769  O   VAL A  50      10.699 -11.905  28.070  1.00 76.91           O  
ATOM    770  CG1 VAL A  50       9.953  -8.921  27.771  1.00 76.91           C  
ATOM    771 HG11 VAL A  50       9.939  -9.617  26.932  1.00 76.91           H  
ATOM    772 HG12 VAL A  50       9.298  -9.299  28.556  1.00 76.91           H  
ATOM    773 HG13 VAL A  50       9.578  -7.960  27.419  1.00 76.91           H  
ATOM    774  CG2 VAL A  50      11.345  -7.623  29.335  1.00 76.91           C  
ATOM    775 HG21 VAL A  50      10.665  -7.876  30.148  1.00 76.91           H  
ATOM    776 HG22 VAL A  50      12.336  -7.448  29.753  1.00 76.91           H  
ATOM    777 HG23 VAL A  50      11.010  -6.704  28.854  1.00 76.91           H  
ATOM    778  N   ILE A  51      12.751 -11.609  27.241  1.00 72.62           N  
ATOM    779  H   ILE A  51      13.610 -11.079  27.281  1.00 72.62           H  
ATOM    780  CA  ILE A  51      12.645 -12.684  26.256  1.00 72.62           C  
ATOM    781  HA  ILE A  51      11.594 -12.834  26.009  1.00 72.62           H  
ATOM    782  C   ILE A  51      13.139 -14.002  26.877  1.00 72.62           C  
ATOM    783  CB  ILE A  51      13.344 -12.255  24.942  1.00 72.62           C  
ATOM    784  HB  ILE A  51      14.382 -12.005  25.166  1.00 72.62           H  
ATOM    785  O   ILE A  51      14.304 -14.367  26.746  1.00 72.62           O  
ATOM    786  CG1 ILE A  51      12.649 -11.014  24.325  1.00 72.62           C  
ATOM    787 HG12 ILE A  51      12.507 -10.250  25.089  1.00 72.62           H  
ATOM    788 HG13 ILE A  51      11.661 -11.295  23.962  1.00 72.62           H  
ATOM    789  CG2 ILE A  51      13.327 -13.397  23.916  1.00 72.62           C  
ATOM    790 HG21 ILE A  51      13.974 -14.198  24.275  1.00 72.62           H  
ATOM    791 HG22 ILE A  51      12.310 -13.766  23.776  1.00 72.62           H  
ATOM    792 HG23 ILE A  51      13.737 -13.077  22.958  1.00 72.62           H  
ATOM    793  CD1 ILE A  51      13.437 -10.359  23.180  1.00 72.62           C  
ATOM    794 HD11 ILE A  51      12.950  -9.424  22.904  1.00 72.62           H  
ATOM    795 HD12 ILE A  51      13.460 -11.005  22.303  1.00 72.62           H  
ATOM    796 HD13 ILE A  51      14.455 -10.143  23.505  1.00 72.62           H  
ATOM    797  N   TYR A  52      12.232 -14.747  27.519  1.00 71.17           N  
ATOM    798  H   TYR A  52      11.324 -14.341  27.696  1.00 71.17           H  
ATOM    799  CA  TYR A  52      12.425 -16.168  27.840  1.00 71.17           C  
ATOM    800  HA  TYR A  52      13.493 -16.385  27.868  1.00 71.17           H  
ATOM    801  C   TYR A  52      11.798 -17.024  26.733  1.00 71.17           C  
ATOM    802  CB  TYR A  52      11.872 -16.505  29.232  1.00 71.17           C  
ATOM    803  HB2 TYR A  52      12.334 -15.837  29.960  1.00 71.17           H  
ATOM    804  HB3 TYR A  52      10.799 -16.314  29.252  1.00 71.17           H  
ATOM    805  O   TYR A  52      10.602 -17.313  26.730  1.00 71.17           O  
ATOM    806  CG  TYR A  52      12.139 -17.941  29.663  1.00 71.17           C  
ATOM    807  CD1 TYR A  52      11.123 -18.913  29.571  1.00 71.17           C  
ATOM    808  HD1 TYR A  52      10.148 -18.639  29.195  1.00 71.17           H  
ATOM    809  CD2 TYR A  52      13.405 -18.302  30.167  1.00 71.17           C  
ATOM    810  HD2 TYR A  52      14.180 -17.555  30.255  1.00 71.17           H  
ATOM    811  CE1 TYR A  52      11.368 -20.236  29.990  1.00 71.17           C  
ATOM    812  HE1 TYR A  52      10.587 -20.981  29.948  1.00 71.17           H  
ATOM    813  CE2 TYR A  52      13.655 -19.624  30.586  1.00 71.17           C  
ATOM    814  HE2 TYR A  52      14.621 -19.891  30.987  1.00 71.17           H  
ATOM    815  OH  TYR A  52      12.860 -21.873  30.896  1.00 71.17           O  
ATOM    816  HH  TYR A  52      13.713 -21.978  31.325  1.00 71.17           H  
ATOM    817  CZ  TYR A  52      12.632 -20.594  30.500  1.00 71.17           C  
ATOM    818  N   LEU A  53      12.605 -17.408  25.745  1.00 66.25           N  
ATOM    819  H   LEU A  53      13.576 -17.132  25.789  1.00 66.25           H  
ATOM    820  CA  LEU A  53      12.191 -18.354  24.709  1.00 66.25           C  
ATOM    821  HA  LEU A  53      11.142 -18.200  24.458  1.00 66.25           H  
ATOM    822  C   LEU A  53      12.341 -19.764  25.291  1.00 66.25           C  
ATOM    823  CB  LEU A  53      13.041 -18.155  23.437  1.00 66.25           C  
ATOM    824  HB2 LEU A  53      12.730 -18.894  22.699  1.00 66.25           H  
ATOM    825  HB3 LEU A  53      14.084 -18.351  23.687  1.00 66.25           H  
ATOM    826  O   LEU A  53      13.404 -20.360  25.153  1.00 66.25           O  
ATOM    827  CG  LEU A  53      12.952 -16.762  22.802  1.00 66.25           C  
ATOM    828  HG  LEU A  53      13.120 -16.022  23.585  1.00 66.25           H  
ATOM    829  CD1 LEU A  53      14.044 -16.587  21.746  1.00 66.25           C  
ATOM    830 HD11 LEU A  53      15.021 -16.716  22.210  1.00 66.25           H  
ATOM    831 HD12 LEU A  53      13.918 -17.335  20.963  1.00 66.25           H  
ATOM    832 HD13 LEU A  53      13.986 -15.587  21.316  1.00 66.25           H  
ATOM    833  CD2 LEU A  53      11.595 -16.485  22.156  1.00 66.25           C  
ATOM    834 HD21 LEU A  53      10.812 -16.529  22.914  1.00 66.25           H  
ATOM    835 HD22 LEU A  53      11.593 -15.489  21.714  1.00 66.25           H  
ATOM    836 HD23 LEU A  53      11.393 -17.229  21.386  1.00 66.25           H  
ATOM    837  N   GLY A  54      11.327 -20.255  26.010  1.00 65.44           N  
ATOM    838  H   GLY A  54      10.536 -19.645  26.158  1.00 65.44           H  
ATOM    839  CA  GLY A  54      11.356 -21.514  26.773  1.00 65.44           C  
ATOM    840  HA2 GLY A  54      12.039 -21.399  27.615  1.00 65.44           H  
ATOM    841  HA3 GLY A  54      10.362 -21.710  27.174  1.00 65.44           H  
ATOM    842  C   GLY A  54      11.793 -22.744  25.968  1.00 65.44           C  
ATOM    843  O   GLY A  54      10.965 -23.469  25.429  1.00 65.44           O  
ATOM    844  N   GLY A  55      13.105 -22.958  25.843  1.00 62.37           N  
ATOM    845  H   GLY A  55      13.713 -22.238  26.208  1.00 62.37           H  
ATOM    846  CA  GLY A  55      13.722 -24.014  25.030  1.00 62.37           C  
ATOM    847  HA2 GLY A  55      14.783 -24.071  25.271  1.00 62.37           H  
ATOM    848  HA3 GLY A  55      13.262 -24.966  25.293  1.00 62.37           H  
ATOM    849  C   GLY A  55      13.591 -23.840  23.507  1.00 62.37           C  
ATOM    850  O   GLY A  55      14.286 -24.521  22.753  1.00 62.37           O  
ATOM    851  N   ALA A  56      12.748 -22.921  23.030  1.00 57.26           N  
ATOM    852  H   ALA A  56      12.187 -22.413  23.699  1.00 57.26           H  
ATOM    853  CA  ALA A  56      12.538 -22.654  21.610  1.00 57.26           C  
ATOM    854  HA  ALA A  56      12.552 -23.603  21.074  1.00 57.26           H  
ATOM    855  C   ALA A  56      13.673 -21.782  21.046  1.00 57.26           C  
ATOM    856  CB  ALA A  56      11.144 -22.044  21.420  1.00 57.26           C  
ATOM    857  HB1 ALA A  56      10.387 -22.730  21.800  1.00 57.26           H  
ATOM    858  HB2 ALA A  56      10.965 -21.865  20.360  1.00 57.26           H  
ATOM    859  HB3 ALA A  56      11.073 -21.099  21.958  1.00 57.26           H  
ATOM    860  O   ALA A  56      13.608 -20.553  21.027  1.00 57.26           O  
ATOM    861  N   SER A  57      14.743 -22.426  20.591  1.00 55.00           N  
ATOM    862  H   SER A  57      14.751 -23.434  20.651  1.00 55.00           H  
ATOM    863  CA  SER A  57      15.859 -21.763  19.916  1.00 55.00           C  
ATOM    864  HA  SER A  57      16.015 -20.794  20.391  1.00 55.00           H  
ATOM    865  C   SER A  57      15.536 -21.500  18.438  1.00 55.00           C  
ATOM    866  CB  SER A  57      17.157 -22.560  20.108  1.00 55.00           C  
ATOM    867  HB2 SER A  57      17.509 -22.421  21.130  1.00 55.00           H  
ATOM    868  HB3 SER A  57      17.918 -22.179  19.428  1.00 55.00           H  
ATOM    869  O   SER A  57      14.953 -22.334  17.745  1.00 55.00           O  
ATOM    870  OG  SER A  57      16.972 -23.944  19.881  1.00 55.00           O  
ATOM    871  HG  SER A  57      16.676 -24.362  20.692  1.00 55.00           H  
ATOM    872  N   ILE A  58      15.929 -20.329  17.925  1.00 59.55           N  
ATOM    873  H   ILE A  58      16.380 -19.665  18.539  1.00 59.55           H  
ATOM    874  CA  ILE A  58      15.950 -20.065  16.481  1.00 59.55           C  
ATOM    875  HA  ILE A  58      15.046 -20.475  16.031  1.00 59.55           H  
ATOM    876  C   ILE A  58      17.149 -20.829  15.921  1.00 59.55           C  
ATOM    877  CB  ILE A  58      15.995 -18.550  16.160  1.00 59.55           C  
ATOM    878  HB  ILE A  58      16.877 -18.120  16.636  1.00 59.55           H  
ATOM    879  O   ILE A  58      18.270 -20.323  15.893  1.00 59.55           O  
ATOM    880  CG1 ILE A  58      14.740 -17.844  16.725  1.00 59.55           C  
ATOM    881 HG12 ILE A  58      14.637 -18.085  17.783  1.00 59.55           H  
ATOM    882 HG13 ILE A  58      13.852 -18.214  16.213  1.00 59.55           H  
ATOM    883  CG2 ILE A  58      16.097 -18.313  14.637  1.00 59.55           C  
ATOM    884 HG21 ILE A  58      16.174 -17.247  14.420  1.00 59.55           H  
ATOM    885 HG22 ILE A  58      16.992 -18.787  14.232  1.00 59.55           H  
ATOM    886 HG23 ILE A  58      15.222 -18.724  14.134  1.00 59.55           H  
ATOM    887  CD1 ILE A  58      14.779 -16.314  16.620  1.00 59.55           C  
ATOM    888 HD11 ILE A  58      15.701 -15.934  17.059  1.00 59.55           H  
ATOM    889 HD12 ILE A  58      14.709 -15.998  15.579  1.00 59.55           H  
ATOM    890 HD13 ILE A  58      13.931 -15.897  17.163  1.00 59.55           H  
ATOM    891  N   GLY A  59      16.923 -22.070  15.503  1.00 54.14           N  
ATOM    892  H   GLY A  59      16.021 -22.487  15.687  1.00 54.14           H  
ATOM    893  CA  GLY A  59      17.893 -22.791  14.696  1.00 54.14           C  
ATOM    894  HA2 GLY A  59      17.557 -23.815  14.538  1.00 54.14           H  
ATOM    895  HA3 GLY A  59      18.859 -22.809  15.201  1.00 54.14           H  
ATOM    896  C   GLY A  59      18.020 -22.094  13.346  1.00 54.14           C  
ATOM    897  O   GLY A  59      17.061 -22.051  12.577  1.00 54.14           O  
ATOM    898  N   THR A  60      19.204 -21.586  13.008  1.00 57.95           N  
ATOM    899  H   THR A  60      19.946 -21.572  13.693  1.00 57.95           H  
ATOM    900  CA  THR A  60      19.544 -21.207  11.627  1.00 57.95           C  
ATOM    901  HA  THR A  60      18.688 -20.700  11.182  1.00 57.95           H  
ATOM    902  C   THR A  60      19.795 -22.469  10.793  1.00 57.95           C  
ATOM    903  CB  THR A  60      20.737 -20.240  11.568  1.00 57.95           C  
ATOM    904  HB  THR A  60      20.962 -20.013  10.526  1.00 57.95           H  
ATOM    905  O   THR A  60      20.816 -22.602  10.124  1.00 57.95           O  
ATOM    906  CG2 THR A  60      20.464 -18.924  12.296  1.00 57.95           C  
ATOM    907 HG21 THR A  60      20.306 -19.105  13.359  1.00 57.95           H  
ATOM    908 HG22 THR A  60      21.322 -18.263  12.174  1.00 57.95           H  
ATOM    909 HG23 THR A  60      19.579 -18.447  11.876  1.00 57.95           H  
ATOM    910  OG1 THR A  60      21.862 -20.839  12.163  1.00 57.95           O  
ATOM    911  HG1 THR A  60      22.146 -21.542  11.574  1.00 57.95           H  
ATOM    912  N   GLY A  61      18.897 -23.450  10.877  1.00 52.03           N  
ATOM    913  H   GLY A  61      18.057 -23.266  11.406  1.00 52.03           H  
ATOM    914  CA  GLY A  61      18.872 -24.561   9.942  1.00 52.03           C  
ATOM    915  HA2 GLY A  61      19.867 -24.991   9.834  1.00 52.03           H  
ATOM    916  HA3 GLY A  61      18.185 -25.332  10.291  1.00 52.03           H  
ATOM    917  C   GLY A  61      18.377 -24.027   8.605  1.00 52.03           C  
ATOM    918  O   GLY A  61      17.364 -23.327   8.554  1.00 52.03           O  
ATOM    919  N   LYS A  62      19.079 -24.333   7.508  1.00 57.42           N  
ATOM    920  H   LYS A  62      19.908 -24.899   7.616  1.00 57.42           H  
ATOM    921  CA  LYS A  62      18.489 -24.185   6.174  1.00 57.42           C  
ATOM    922  HA  LYS A  62      18.222 -23.142   6.000  1.00 57.42           H  
ATOM    923  C   LYS A  62      17.208 -25.014   6.179  1.00 57.42           C  
ATOM    924  CB  LYS A  62      19.450 -24.675   5.075  1.00 57.42           C  
ATOM    925  HB2 LYS A  62      20.002 -25.544   5.431  1.00 57.42           H  
ATOM    926  HB3 LYS A  62      18.858 -24.987   4.215  1.00 57.42           H  
ATOM    927  O   LYS A  62      17.277 -26.234   6.274  1.00 57.42           O  
ATOM    928  CG  LYS A  62      20.425 -23.586   4.602  1.00 57.42           C  
ATOM    929  HG2 LYS A  62      21.019 -23.235   5.446  1.00 57.42           H  
ATOM    930  HG3 LYS A  62      19.856 -22.750   4.196  1.00 57.42           H  
ATOM    931  CD  LYS A  62      21.360 -24.141   3.515  1.00 57.42           C  
ATOM    932  HD2 LYS A  62      20.761 -24.587   2.721  1.00 57.42           H  
ATOM    933  HD3 LYS A  62      21.989 -24.915   3.955  1.00 57.42           H  
ATOM    934  CE  LYS A  62      22.242 -23.034   2.919  1.00 57.42           C  
ATOM    935  HE2 LYS A  62      22.779 -22.546   3.732  1.00 57.42           H  
ATOM    936  HE3 LYS A  62      21.598 -22.290   2.449  1.00 57.42           H  
ATOM    937  NZ  LYS A  62      23.211 -23.575   1.928  1.00 57.42           N  
ATOM    938  HZ1 LYS A  62      23.822 -24.252   2.363  1.00 57.42           H  
ATOM    939  HZ2 LYS A  62      22.733 -24.031   1.164  1.00 57.42           H  
ATOM    940  HZ3 LYS A  62      23.789 -22.839   1.550  1.00 57.42           H  
ATOM    941  N   GLY A  63      16.056 -24.351   6.113  1.00 51.52           N  
ATOM    942  H   GLY A  63      16.069 -23.344   6.193  1.00 51.52           H  
ATOM    943  CA  GLY A  63      14.791 -25.026   5.876  1.00 51.52           C  
ATOM    944  HA2 GLY A  63      13.977 -24.302   5.826  1.00 51.52           H  
ATOM    945  HA3 GLY A  63      14.589 -25.741   6.673  1.00 51.52           H  
ATOM    946  C   GLY A  63      14.901 -25.744   4.540  1.00 51.52           C  
ATOM    947  O   GLY A  63      14.856 -25.105   3.489  1.00 51.52           O  
ATOM    948  N   THR A  64      15.101 -27.058   4.574  1.00 47.82           N  
ATOM    949  H   THR A  64      15.265 -27.514   5.460  1.00 47.82           H  
ATOM    950  CA  THR A  64      14.929 -27.916   3.409  1.00 47.82           C  
ATOM    951  HA  THR A  64      15.431 -27.483   2.544  1.00 47.82           H  
ATOM    952  C   THR A  64      13.433 -27.941   3.139  1.00 47.82           C  
ATOM    953  CB  THR A  64      15.508 -29.322   3.643  1.00 47.82           C  
ATOM    954  HB  THR A  64      15.253 -29.960   2.797  1.00 47.82           H  
ATOM    955  O   THR A  64      12.702 -28.774   3.670  1.00 47.82           O  
ATOM    956  CG2 THR A  64      17.031 -29.271   3.780  1.00 47.82           C  
ATOM    957 HG21 THR A  64      17.416 -30.281   3.924  1.00 47.82           H  
ATOM    958 HG22 THR A  64      17.319 -28.655   4.632  1.00 47.82           H  
ATOM    959 HG23 THR A  64      17.463 -28.858   2.869  1.00 47.82           H  
ATOM    960  OG1 THR A  64      14.983 -29.878   4.823  1.00 47.82           O  
ATOM    961  HG1 THR A  64      14.036 -29.955   4.690  1.00 47.82           H  
ATOM    962  N   GLY A  65      12.950 -26.939   2.400  1.00 49.01           N  
ATOM    963  H   GLY A  65      13.590 -26.214   2.109  1.00 49.01           H  
ATOM    964  CA  GLY A  65      11.620 -26.995   1.812  1.00 49.01           C  
ATOM    965  HA2 GLY A  65      11.484 -26.190   1.090  1.00 49.01           H  
ATOM    966  HA3 GLY A  65      10.864 -26.926   2.595  1.00 49.01           H  
ATOM    967  C   GLY A  65      11.504 -28.331   1.090  1.00 49.01           C  
ATOM    968  O   GLY A  65      12.460 -28.730   0.425  1.00 49.01           O  
ATOM    969  N   GLY A  66      10.396 -29.042   1.307  1.00 46.91           N  
ATOM    970  H   GLY A  66       9.690 -28.654   1.917  1.00 46.91           H  
ATOM    971  CA  GLY A  66      10.122 -30.334   0.681  1.00 46.91           C  
ATOM    972  HA2 GLY A  66       9.121 -30.668   0.956  1.00 46.91           H  
ATOM    973  HA3 GLY A  66      10.843 -31.067   1.043  1.00 46.91           H  
ATOM    974  C   GLY A  66      10.220 -30.279  -0.847  1.00 46.91           C  
ATOM    975  O   GLY A  66      10.596 -29.263  -1.421  1.00 46.91           O  
ATOM    976  N   SER A  67       9.866 -31.376  -1.515  1.00 51.49           N  
ATOM    977  H   SER A  67       9.449 -32.137  -0.998  1.00 51.49           H  
ATOM    978  CA  SER A  67      10.109 -31.629  -2.950  1.00 51.49           C  
ATOM    979  HA  SER A  67      11.178 -31.792  -3.084  1.00 51.49           H  
ATOM    980  C   SER A  67       9.724 -30.507  -3.937  1.00 51.49           C  
ATOM    981  CB  SER A  67       9.389 -32.919  -3.351  1.00 51.49           C  
ATOM    982  HB2 SER A  67       9.533 -33.102  -4.416  1.00 51.49           H  
ATOM    983  HB3 SER A  67       9.806 -33.757  -2.792  1.00 51.49           H  
ATOM    984  O   SER A  67      10.172 -30.522  -5.078  1.00 51.49           O  
ATOM    985  OG  SER A  67       8.007 -32.806  -3.068  1.00 51.49           O  
ATOM    986  HG  SER A  67       7.536 -33.477  -3.567  1.00 51.49           H  
ATOM    987  N   THR A  68       8.973 -29.493  -3.515  1.00 54.54           N  
ATOM    988  H   THR A  68       8.633 -29.537  -2.565  1.00 54.54           H  
ATOM    989  CA  THR A  68       8.813 -28.212  -4.207  1.00 54.54           C  
ATOM    990  HA  THR A  68       9.031 -28.345  -5.266  1.00 54.54           H  
ATOM    991  C   THR A  68       9.800 -27.162  -3.660  1.00 54.54           C  
ATOM    992  CB  THR A  68       7.351 -27.758  -4.102  1.00 54.54           C  
ATOM    993  HB  THR A  68       7.224 -26.841  -4.676  1.00 54.54           H  
ATOM    994  O   THR A  68       9.442 -26.303  -2.849  1.00 54.54           O  
ATOM    995  CG2 THR A  68       6.385 -28.819  -4.636  1.00 54.54           C  
ATOM    996 HG21 THR A  68       5.376 -28.407  -4.654  1.00 54.54           H  
ATOM    997 HG22 THR A  68       6.670 -29.104  -5.649  1.00 54.54           H  
ATOM    998 HG23 THR A  68       6.388 -29.702  -3.997  1.00 54.54           H  
ATOM    999  OG1 THR A  68       7.016 -27.510  -2.755  1.00 54.54           O  
ATOM   1000  HG1 THR A  68       7.683 -26.896  -2.440  1.00 54.54           H  
ATOM   1001  N   GLY A  69      11.070 -27.253  -4.064  1.00 47.27           N  
ATOM   1002  H   GLY A  69      11.309 -28.017  -4.680  1.00 47.27           H  
ATOM   1003  CA  GLY A  69      12.149 -26.386  -3.579  1.00 47.27           C  
ATOM   1004  HA2 GLY A  69      13.076 -26.644  -4.090  1.00 47.27           H  
ATOM   1005  HA3 GLY A  69      12.286 -26.578  -2.515  1.00 47.27           H  
ATOM   1006  C   GLY A  69      11.884 -24.889  -3.792  1.00 47.27           C  
ATOM   1007  O   GLY A  69      11.509 -24.448  -4.878  1.00 47.27           O  
ATOM   1008  N   TYR A  70      12.123 -24.081  -2.755  1.00 48.92           N  
ATOM   1009  H   TYR A  70      12.408 -24.496  -1.880  1.00 48.92           H  
ATOM   1010  CA  TYR A  70      12.127 -22.625  -2.880  1.00 48.92           C  
ATOM   1011  HA  TYR A  70      11.217 -22.317  -3.395  1.00 48.92           H  
ATOM   1012  C   TYR A  70      13.331 -22.175  -3.713  1.00 48.92           C  
ATOM   1013  CB  TYR A  70      12.145 -21.951  -1.499  1.00 48.92           C  
ATOM   1014  HB2 TYR A  70      12.446 -20.911  -1.627  1.00 48.92           H  
ATOM   1015  HB3 TYR A  70      12.897 -22.427  -0.870  1.00 48.92           H  
ATOM   1016  O   TYR A  70      14.482 -22.430  -3.355  1.00 48.92           O  
ATOM   1017  CG  TYR A  70      10.805 -21.960  -0.791  1.00 48.92           C  
ATOM   1018  CD1 TYR A  70       9.869 -20.941  -1.056  1.00 48.92           C  
ATOM   1019  HD1 TYR A  70      10.104 -20.159  -1.763  1.00 48.92           H  
ATOM   1020  CD2 TYR A  70      10.486 -22.988   0.118  1.00 48.92           C  
ATOM   1021  HD2 TYR A  70      11.198 -23.777   0.313  1.00 48.92           H  
ATOM   1022  CE1 TYR A  70       8.617 -20.947  -0.411  1.00 48.92           C  
ATOM   1023  HE1 TYR A  70       7.886 -20.180  -0.615  1.00 48.92           H  
ATOM   1024  CE2 TYR A  70       9.232 -23.002   0.759  1.00 48.92           C  
ATOM   1025  HE2 TYR A  70       8.984 -23.799   1.444  1.00 48.92           H  
ATOM   1026  OH  TYR A  70       7.084 -21.980   1.109  1.00 48.92           O  
ATOM   1027  HH  TYR A  70       6.946 -22.778   1.624  1.00 48.92           H  
ATOM   1028  CZ  TYR A  70       8.295 -21.979   0.494  1.00 48.92           C  
ATOM   1029  N   ARG A  71      13.072 -21.435  -4.796  1.00 51.94           N  
ATOM   1030  H   ARG A  71      12.105 -21.315  -5.063  1.00 51.94           H  
ATOM   1031  CA  ARG A  71      14.105 -20.683  -5.513  1.00 51.94           C  
ATOM   1032  HA  ARG A  71      14.942 -21.361  -5.678  1.00 51.94           H  
ATOM   1033  C   ARG A  71      14.545 -19.508  -4.625  1.00 51.94           C  
ATOM   1034  CB  ARG A  71      13.555 -20.238  -6.878  1.00 51.94           C  
ATOM   1035  HB2 ARG A  71      12.750 -19.519  -6.732  1.00 51.94           H  
ATOM   1036  HB3 ARG A  71      13.141 -21.114  -7.378  1.00 51.94           H  
ATOM   1037  O   ARG A  71      13.690 -18.701  -4.254  1.00 51.94           O  
ATOM   1038  CG  ARG A  71      14.628 -19.624  -7.791  1.00 51.94           C  
ATOM   1039  HG2 ARG A  71      14.982 -18.687  -7.362  1.00 51.94           H  
ATOM   1040  HG3 ARG A  71      15.466 -20.316  -7.880  1.00 51.94           H  
ATOM   1041  CD  ARG A  71      14.041 -19.366  -9.186  1.00 51.94           C  
ATOM   1042  HD2 ARG A  71      13.197 -18.683  -9.092  1.00 51.94           H  
ATOM   1043  HD3 ARG A  71      13.666 -20.311  -9.580  1.00 51.94           H  
ATOM   1044  NE  ARG A  71      15.039 -18.773 -10.102  1.00 51.94           N  
ATOM   1045  HE  ARG A  71      15.545 -17.971  -9.755  1.00 51.94           H  
ATOM   1046  NH1 ARG A  71      14.760 -20.179 -11.911  1.00 51.94           N  
ATOM   1047 HH11 ARG A  71      14.056 -20.703 -11.412  1.00 51.94           H  
ATOM   1048 HH12 ARG A  71      15.002 -20.446 -12.854  1.00 51.94           H  
ATOM   1049  NH2 ARG A  71      16.223 -18.507 -12.031  1.00 51.94           N  
ATOM   1050 HH21 ARG A  71      16.442 -18.803 -12.971  1.00 51.94           H  
ATOM   1051 HH22 ARG A  71      16.725 -17.726 -11.635  1.00 51.94           H  
ATOM   1052  CZ  ARG A  71      15.331 -19.156 -11.336  1.00 51.94           C  
ATOM   1053  N   PRO A  72      15.835 -19.382  -4.263  1.00 49.50           N  
ATOM   1054  CA  PRO A  72      16.299 -18.259  -3.460  1.00 49.50           C  
ATOM   1055  HA  PRO A  72      15.769 -18.253  -2.508  1.00 49.50           H  
ATOM   1056  C   PRO A  72      16.025 -16.941  -4.196  1.00 49.50           C  
ATOM   1057  CB  PRO A  72      17.788 -18.514  -3.196  1.00 49.50           C  
ATOM   1058  HB2 PRO A  72      18.370 -17.592  -3.187  1.00 49.50           H  
ATOM   1059  HB3 PRO A  72      17.900 -19.042  -2.250  1.00 49.50           H  
ATOM   1060  O   PRO A  72      16.439 -16.739  -5.340  1.00 49.50           O  
ATOM   1061  CG  PRO A  72      18.206 -19.437  -4.341  1.00 49.50           C  
ATOM   1062  HG2 PRO A  72      18.455 -18.839  -5.218  1.00 49.50           H  
ATOM   1063  HG3 PRO A  72      19.045 -20.074  -4.063  1.00 49.50           H  
ATOM   1064  CD  PRO A  72      16.945 -20.250  -4.620  1.00 49.50           C  
ATOM   1065  HD2 PRO A  72      16.928 -21.139  -3.989  1.00 49.50           H  
ATOM   1066  HD3 PRO A  72      16.919 -20.533  -5.672  1.00 49.50           H  
ATOM   1067  N   LEU A  73      15.305 -16.044  -3.522  1.00 52.55           N  
ATOM   1068  H   LEU A  73      14.953 -16.315  -2.615  1.00 52.55           H  
ATOM   1069  CA  LEU A  73      15.109 -14.656  -3.932  1.00 52.55           C  
ATOM   1070  HA  LEU A  73      14.685 -14.615  -4.935  1.00 52.55           H  
ATOM   1071  C   LEU A  73      16.480 -13.965  -3.935  1.00 52.55           C  
ATOM   1072  CB  LEU A  73      14.145 -13.987  -2.927  1.00 52.55           C  
ATOM   1073  HB2 LEU A  73      14.242 -12.904  -3.004  1.00 52.55           H  
ATOM   1074  HB3 LEU A  73      14.463 -14.259  -1.920  1.00 52.55           H  
ATOM   1075  O   LEU A  73      17.007 -13.653  -2.871  1.00 52.55           O  
ATOM   1076  CG  LEU A  73      12.664 -14.369  -3.119  1.00 52.55           C  
ATOM   1077  HG  LEU A  73      12.590 -15.387  -3.501  1.00 52.55           H  
ATOM   1078  CD1 LEU A  73      11.912 -14.303  -1.789  1.00 52.55           C  
ATOM   1079 HD11 LEU A  73      11.975 -13.298  -1.372  1.00 52.55           H  
ATOM   1080 HD12 LEU A  73      12.347 -15.016  -1.088  1.00 52.55           H  
ATOM   1081 HD13 LEU A  73      10.866 -14.567  -1.948  1.00 52.55           H  
ATOM   1082  CD2 LEU A  73      11.982 -13.411  -4.099  1.00 52.55           C  
ATOM   1083 HD21 LEU A  73      10.948 -13.719  -4.251  1.00 52.55           H  
ATOM   1084 HD22 LEU A  73      12.001 -12.392  -3.713  1.00 52.55           H  
ATOM   1085 HD23 LEU A  73      12.494 -13.443  -5.061  1.00 52.55           H  
ATOM   1086  N   GLY A  74      17.071 -13.752  -5.113  1.00 43.75           N  
ATOM   1087  H   GLY A  74      16.608 -14.095  -5.943  1.00 43.75           H  
ATOM   1088  CA  GLY A  74      18.287 -12.936  -5.248  1.00 43.75           C  
ATOM   1089  HA2 GLY A  74      18.796 -12.871  -4.287  1.00 43.75           H  
ATOM   1090  HA3 GLY A  74      17.991 -11.925  -5.527  1.00 43.75           H  
ATOM   1091  C   GLY A  74      19.338 -13.396  -6.261  1.00 43.75           C  
ATOM   1092  O   GLY A  74      20.401 -12.794  -6.308  1.00 43.75           O  
ATOM   1093  N   GLY A  75      19.072 -14.432  -7.064  1.00 37.37           N  
ATOM   1094  H   GLY A  75      18.217 -14.946  -6.907  1.00 37.37           H  
ATOM   1095  CA  GLY A  75      20.018 -14.968  -8.057  1.00 37.37           C  
ATOM   1096  HA2 GLY A  75      20.137 -16.037  -7.886  1.00 37.37           H  
ATOM   1097  HA3 GLY A  75      20.997 -14.507  -7.925  1.00 37.37           H  
ATOM   1098  C   GLY A  75      19.617 -14.769  -9.525  1.00 37.37           C  
ATOM   1099  O   GLY A  75      19.831 -15.668 -10.328  1.00 37.37           O  
ATOM   1100  N   GLY A  76      18.973 -13.655  -9.878  1.00 37.20           N  
ATOM   1101  H   GLY A  76      18.828 -12.956  -9.164  1.00 37.20           H  
ATOM   1102  CA  GLY A  76      18.931 -13.162 -11.263  1.00 37.20           C  
ATOM   1103  HA2 GLY A  76      17.911 -12.909 -11.552  1.00 37.20           H  
ATOM   1104  HA3 GLY A  76      19.336 -13.894 -11.962  1.00 37.20           H  
ATOM   1105  C   GLY A  76      19.781 -11.896 -11.278  1.00 37.20           C  
ATOM   1106  O   GLY A  76      19.472 -10.964 -10.553  1.00 37.20           O  
ATOM   1107  N   GLY A  77      20.949 -11.860 -11.910  1.00 35.17           N  
ATOM   1108  H   GLY A  77      21.544 -11.128 -11.549  1.00 35.17           H  
ATOM   1109  CA  GLY A  77      21.078 -12.074 -13.343  1.00 35.17           C  
ATOM   1110  HA2 GLY A  77      20.414 -12.867 -13.687  1.00 35.17           H  
ATOM   1111  HA3 GLY A  77      22.107 -12.332 -13.594  1.00 35.17           H  
ATOM   1112  C   GLY A  77      20.692 -10.768 -14.031  1.00 35.17           C  
ATOM   1113  O   GLY A  77      19.552 -10.625 -14.451  1.00 35.17           O  
ATOM   1114  N   GLY A  78      21.629  -9.818 -14.080  1.00 33.88           N  
ATOM   1115  H   GLY A  78      22.520  -9.999 -13.642  1.00 33.88           H  
ATOM   1116  CA  GLY A  78      21.485  -8.567 -14.825  1.00 33.88           C  
ATOM   1117  HA2 GLY A  78      20.491  -8.504 -15.269  1.00 33.88           H  
ATOM   1118  HA3 GLY A  78      22.203  -8.560 -15.646  1.00 33.88           H  
ATOM   1119  C   GLY A  78      21.673  -7.309 -13.977  1.00 33.88           C  
ATOM   1120  O   GLY A  78      20.877  -7.016 -13.097  1.00 33.88           O  
ATOM   1121  N   ASP A  79      22.709  -6.545 -14.313  1.00 36.09           N  
ATOM   1122  H   ASP A  79      23.288  -6.880 -15.069  1.00 36.09           H  
ATOM   1123  CA  ASP A  79      22.838  -5.111 -14.028  1.00 36.09           C  
ATOM   1124  HA  ASP A  79      23.690  -4.827 -14.645  1.00 36.09           H  
ATOM   1125  C   ASP A  79      23.291  -4.670 -12.621  1.00 36.09           C  
ATOM   1126  CB  ASP A  79      21.634  -4.342 -14.611  1.00 36.09           C  
ATOM   1127  HB2 ASP A  79      20.871  -4.210 -13.843  1.00 36.09           H  
ATOM   1128  HB3 ASP A  79      21.191  -4.916 -15.425  1.00 36.09           H  
ATOM   1129  O   ASP A  79      22.822  -3.684 -12.053  1.00 36.09           O  
ATOM   1130  CG  ASP A  79      22.049  -2.991 -15.195  1.00 36.09           C  
ATOM   1131  OD1 ASP A  79      23.083  -2.973 -15.903  1.00 36.09           O  
ATOM   1132  OD2 ASP A  79      21.334  -1.994 -14.954  1.00 36.09           O  
ATOM   1133  N   SER A  80      24.306  -5.337 -12.061  1.00 37.38           N  
ATOM   1134  H   SER A  80      24.654  -6.168 -12.518  1.00 37.38           H  
ATOM   1135  CA  SER A  80      25.157  -4.677 -11.065  1.00 37.38           C  
ATOM   1136  HA  SER A  80      24.535  -4.034 -10.442  1.00 37.38           H  
ATOM   1137  C   SER A  80      26.172  -3.785 -11.783  1.00 37.38           C  
ATOM   1138  CB  SER A  80      25.816  -5.668 -10.101  1.00 37.38           C  
ATOM   1139  HB2 SER A  80      25.049  -6.280  -9.627  1.00 37.38           H  
ATOM   1140  HB3 SER A  80      26.341  -5.108  -9.327  1.00 37.38           H  
ATOM   1141  O   SER A  80      27.239  -4.240 -12.198  1.00 37.38           O  
ATOM   1142  OG  SER A  80      26.742  -6.500 -10.766  1.00 37.38           O  
ATOM   1143  HG  SER A  80      27.224  -5.948 -11.387  1.00 37.38           H  
ATOM   1144  N   VAL A  81      25.829  -2.505 -11.919  1.00 39.73           N  
ATOM   1145  H   VAL A  81      24.869  -2.265 -11.713  1.00 39.73           H  
ATOM   1146  CA  VAL A  81      26.738  -1.429 -12.328  1.00 39.73           C  
ATOM   1147  HA  VAL A  81      27.089  -1.632 -13.339  1.00 39.73           H  
ATOM   1148  C   VAL A  81      27.941  -1.413 -11.381  1.00 39.73           C  
ATOM   1149  CB  VAL A  81      25.991  -0.078 -12.334  1.00 39.73           C  
ATOM   1150  HB  VAL A  81      25.551   0.094 -11.352  1.00 39.73           H  
ATOM   1151  O   VAL A  81      27.877  -0.930 -10.248  1.00 39.73           O  
ATOM   1152  CG1 VAL A  81      26.913   1.107 -12.661  1.00 39.73           C  
ATOM   1153 HG11 VAL A  81      27.394   0.945 -13.626  1.00 39.73           H  
ATOM   1154 HG12 VAL A  81      26.327   2.025 -12.703  1.00 39.73           H  
ATOM   1155 HG13 VAL A  81      27.675   1.221 -11.890  1.00 39.73           H  
ATOM   1156  CG2 VAL A  81      24.862  -0.093 -13.373  1.00 39.73           C  
ATOM   1157 HG21 VAL A  81      24.128  -0.865 -13.139  1.00 39.73           H  
ATOM   1158 HG22 VAL A  81      24.343   0.865 -13.383  1.00 39.73           H  
ATOM   1159 HG23 VAL A  81      25.259  -0.294 -14.368  1.00 39.73           H  
ATOM   1160  N   THR A  82      29.058  -1.969 -11.840  1.00 37.98           N  
ATOM   1161  H   THR A  82      29.021  -2.468 -12.718  1.00 37.98           H  
ATOM   1162  CA  THR A  82      30.349  -1.896 -11.162  1.00 37.98           C  
ATOM   1163  HA  THR A  82      30.231  -2.242 -10.135  1.00 37.98           H  
ATOM   1164  C   THR A  82      30.822  -0.448 -11.143  1.00 37.98           C  
ATOM   1165  CB  THR A  82      31.391  -2.789 -11.854  1.00 37.98           C  
ATOM   1166  HB  THR A  82      32.389  -2.486 -11.537  1.00 37.98           H  
ATOM   1167  O   THR A  82      31.235   0.106 -12.162  1.00 37.98           O  
ATOM   1168  CG2 THR A  82      31.199  -4.260 -11.497  1.00 37.98           C  
ATOM   1169 HG21 THR A  82      30.208  -4.594 -11.808  1.00 37.98           H  
ATOM   1170 HG22 THR A  82      31.950  -4.859 -12.012  1.00 37.98           H  
ATOM   1171 HG23 THR A  82      31.307  -4.403 -10.421  1.00 37.98           H  
ATOM   1172  OG1 THR A  82      31.290  -2.666 -13.253  1.00 37.98           O  
ATOM   1173  HG1 THR A  82      31.396  -1.737 -13.473  1.00 37.98           H  
ATOM   1174  N   VAL A  83      30.788   0.171  -9.963  1.00 35.28           N  
ATOM   1175  H   VAL A  83      30.317  -0.303  -9.205  1.00 35.28           H  
ATOM   1176  CA  VAL A  83      31.426   1.462  -9.682  1.00 35.28           C  
ATOM   1177  HA  VAL A  83      31.248   2.127 -10.527  1.00 35.28           H  
ATOM   1178  C   VAL A  83      32.936   1.226  -9.579  1.00 35.28           C  
ATOM   1179  CB  VAL A  83      30.812   2.124  -8.428  1.00 35.28           C  
ATOM   1180  HB  VAL A  83      30.980   1.488  -7.559  1.00 35.28           H  
ATOM   1181  O   VAL A  83      33.504   1.120  -8.496  1.00 35.28           O  
ATOM   1182  CG1 VAL A  83      31.416   3.509  -8.152  1.00 35.28           C  
ATOM   1183 HG11 VAL A  83      30.936   3.950  -7.279  1.00 35.28           H  
ATOM   1184 HG12 VAL A  83      31.264   4.160  -9.013  1.00 35.28           H  
ATOM   1185 HG13 VAL A  83      32.483   3.424  -7.947  1.00 35.28           H  
ATOM   1186  CG2 VAL A  83      29.297   2.319  -8.598  1.00 35.28           C  
ATOM   1187 HG21 VAL A  83      28.797   1.356  -8.698  1.00 35.28           H  
ATOM   1188 HG22 VAL A  83      28.884   2.820  -7.723  1.00 35.28           H  
ATOM   1189 HG23 VAL A  83      29.090   2.915  -9.487  1.00 35.28           H  
ATOM   1190  N   GLY A  84      33.578   1.068 -10.735  1.00 37.04           N  
ATOM   1191  H   GLY A  84      33.016   1.047 -11.575  1.00 37.04           H  
ATOM   1192  CA  GLY A  84      35.015   0.868 -10.886  1.00 37.04           C  
ATOM   1193  HA2 GLY A  84      35.188  -0.064 -11.425  1.00 37.04           H  
ATOM   1194  HA3 GLY A  84      35.504   0.792  -9.915  1.00 37.04           H  
ATOM   1195  C   GLY A  84      35.638   2.002 -11.692  1.00 37.04           C  
ATOM   1196  O   GLY A  84      35.511   2.057 -12.904  1.00 37.04           O  
ATOM   1197  N   THR A  85      36.287   2.919 -10.980  1.00 33.81           N  
ATOM   1198  H   THR A  85      36.218   2.765  -9.984  1.00 33.81           H  
ATOM   1199  CA  THR A  85      37.486   3.681 -11.372  1.00 33.81           C  
ATOM   1200  HA  THR A  85      37.349   4.668 -10.931  1.00 33.81           H  
ATOM   1201  C   THR A  85      37.779   3.930 -12.867  1.00 33.81           C  
ATOM   1202  CB  THR A  85      38.737   3.071 -10.692  1.00 33.81           C  
ATOM   1203  HB  THR A  85      39.570   3.021 -11.393  1.00 33.81           H  
ATOM   1204  O   THR A  85      38.334   3.089 -13.561  1.00 33.81           O  
ATOM   1205  CG2 THR A  85      39.177   3.922  -9.501  1.00 33.81           C  
ATOM   1206 HG21 THR A  85      39.451   4.920  -9.841  1.00 33.81           H  
ATOM   1207 HG22 THR A  85      38.369   3.988  -8.771  1.00 33.81           H  
ATOM   1208 HG23 THR A  85      40.044   3.459  -9.030  1.00 33.81           H  
ATOM   1209  OG1 THR A  85      38.497   1.782 -10.171  1.00 33.81           O  
ATOM   1210  HG1 THR A  85      38.499   1.169 -10.909  1.00 33.81           H  
ATOM   1211  N   ARG A  86      37.638   5.215 -13.230  1.00 33.72           N  
ATOM   1212  H   ARG A  86      37.048   5.754 -12.613  1.00 33.72           H  
ATOM   1213  CA  ARG A  86      38.308   5.973 -14.310  1.00 33.72           C  
ATOM   1214  HA  ARG A  86      38.190   7.008 -13.988  1.00 33.72           H  
ATOM   1215  C   ARG A  86      37.691   5.859 -15.724  1.00 33.72           C  
ATOM   1216  CB  ARG A  86      39.829   5.719 -14.287  1.00 33.72           C  
ATOM   1217  HB2 ARG A  86      40.125   5.421 -13.281  1.00 33.72           H  
ATOM   1218  HB3 ARG A  86      40.079   4.903 -14.964  1.00 33.72           H  
ATOM   1219  O   ARG A  86      37.754   4.806 -16.343  1.00 33.72           O  
ATOM   1220  CG  ARG A  86      40.633   6.974 -14.653  1.00 33.72           C  
ATOM   1221  HG2 ARG A  86      40.349   7.784 -13.981  1.00 33.72           H  
ATOM   1222  HG3 ARG A  86      40.415   7.268 -15.680  1.00 33.72           H  
ATOM   1223  CD  ARG A  86      42.134   6.701 -14.500  1.00 33.72           C  
ATOM   1224  HD2 ARG A  86      42.312   6.212 -13.543  1.00 33.72           H  
ATOM   1225  HD3 ARG A  86      42.434   6.015 -15.292  1.00 33.72           H  
ATOM   1226  NE  ARG A  86      42.919   7.953 -14.542  1.00 33.72           N  
ATOM   1227  HE  ARG A  86      42.524   8.747 -14.059  1.00 33.72           H  
ATOM   1228  NH1 ARG A  86      44.694   7.193 -15.792  1.00 33.72           N  
ATOM   1229 HH11 ARG A  86      45.583   7.353 -16.245  1.00 33.72           H  
ATOM   1230 HH12 ARG A  86      44.249   6.291 -15.880  1.00 33.72           H  
ATOM   1231  NH2 ARG A  86      44.693   9.291 -15.042  1.00 33.72           N  
ATOM   1232 HH21 ARG A  86      44.264  10.061 -14.550  1.00 33.72           H  
ATOM   1233 HH22 ARG A  86      45.585   9.422 -15.498  1.00 33.72           H  
ATOM   1234  CZ  ARG A  86      44.092   8.136 -15.123  1.00 33.72           C  
ATOM   1235  N   PRO A  87      37.156   6.969 -16.278  1.00 39.93           N  
ATOM   1236  CA  PRO A  87      36.519   6.979 -17.589  1.00 39.93           C  
ATOM   1237  HA  PRO A  87      35.859   6.119 -17.700  1.00 39.93           H  
ATOM   1238  C   PRO A  87      37.582   6.936 -18.690  1.00 39.93           C  
ATOM   1239  CB  PRO A  87      35.682   8.265 -17.619  1.00 39.93           C  
ATOM   1240  HB2 PRO A  87      35.551   8.652 -18.629  1.00 39.93           H  
ATOM   1241  HB3 PRO A  87      34.711   8.072 -17.163  1.00 39.93           H  
ATOM   1242  O   PRO A  87      38.168   7.957 -19.052  1.00 39.93           O  
ATOM   1243  CG  PRO A  87      36.475   9.226 -16.735  1.00 39.93           C  
ATOM   1244  HG2 PRO A  87      35.828   9.972 -16.272  1.00 39.93           H  
ATOM   1245  HG3 PRO A  87      37.255   9.713 -17.319  1.00 39.93           H  
ATOM   1246  CD  PRO A  87      37.106   8.305 -15.695  1.00 39.93           C  
ATOM   1247  HD2 PRO A  87      36.476   8.286 -14.805  1.00 39.93           H  
ATOM   1248  HD3 PRO A  87      38.104   8.665 -15.446  1.00 39.93           H  
ATOM   1249  N   THR A  88      37.847   5.756 -19.237  1.00 42.13           N  
ATOM   1250  H   THR A  88      37.459   4.916 -18.833  1.00 42.13           H  
ATOM   1251  CA  THR A  88      38.460   5.647 -20.562  1.00 42.13           C  
ATOM   1252  HA  THR A  88      39.177   6.454 -20.706  1.00 42.13           H  
ATOM   1253  C   THR A  88      37.350   5.805 -21.589  1.00 42.13           C  
ATOM   1254  CB  THR A  88      39.222   4.330 -20.742  1.00 42.13           C  
ATOM   1255  HB  THR A  88      39.485   4.201 -21.792  1.00 42.13           H  
ATOM   1256  O   THR A  88      36.474   4.953 -21.710  1.00 42.13           O  
ATOM   1257  CG2 THR A  88      40.504   4.340 -19.907  1.00 42.13           C  
ATOM   1258 HG21 THR A  88      41.038   3.403 -20.068  1.00 42.13           H  
ATOM   1259 HG22 THR A  88      41.141   5.169 -20.213  1.00 42.13           H  
ATOM   1260 HG23 THR A  88      40.260   4.428 -18.848  1.00 42.13           H  
ATOM   1261  OG1 THR A  88      38.441   3.244 -20.315  1.00 42.13           O  
ATOM   1262  HG1 THR A  88      37.651   3.211 -20.858  1.00 42.13           H  
ATOM   1263  N   VAL A  89      37.359   6.936 -22.292  1.00 46.00           N  
ATOM   1264  H   VAL A  89      38.082   7.612 -22.095  1.00 46.00           H  
ATOM   1265  CA  VAL A  89      36.451   7.218 -23.406  1.00 46.00           C  
ATOM   1266  HA  VAL A  89      35.421   7.070 -23.080  1.00 46.00           H  
ATOM   1267  C   VAL A  89      36.758   6.221 -24.523  1.00 46.00           C  
ATOM   1268  CB  VAL A  89      36.615   8.681 -23.875  1.00 46.00           C  
ATOM   1269  HB  VAL A  89      37.641   8.843 -24.204  1.00 46.00           H  
ATOM   1270  O   VAL A  89      37.716   6.400 -25.272  1.00 46.00           O  
ATOM   1271  CG1 VAL A  89      35.672   9.025 -25.036  1.00 46.00           C  
ATOM   1272 HG11 VAL A  89      35.804  10.068 -25.326  1.00 46.00           H  
ATOM   1273 HG12 VAL A  89      34.636   8.863 -24.738  1.00 46.00           H  
ATOM   1274 HG13 VAL A  89      35.893   8.397 -25.899  1.00 46.00           H  
ATOM   1275  CG2 VAL A  89      36.327   9.666 -22.731  1.00 46.00           C  
ATOM   1276 HG21 VAL A  89      37.038   9.527 -21.916  1.00 46.00           H  
ATOM   1277 HG22 VAL A  89      35.317   9.511 -22.353  1.00 46.00           H  
ATOM   1278 HG23 VAL A  89      36.421  10.690 -23.092  1.00 46.00           H  
ATOM   1279  N   LEU A  90      35.967   5.152 -24.613  1.00 45.95           N  
ATOM   1280  H   LEU A  90      35.273   5.004 -23.894  1.00 45.95           H  
ATOM   1281  CA  LEU A  90      35.970   4.245 -25.755  1.00 45.95           C  
ATOM   1282  HA  LEU A  90      36.996   3.987 -26.020  1.00 45.95           H  
ATOM   1283  C   LEU A  90      35.350   5.001 -26.934  1.00 45.95           C  
ATOM   1284  CB  LEU A  90      35.201   2.954 -25.404  1.00 45.95           C  
ATOM   1285  HB2 LEU A  90      34.211   3.229 -25.041  1.00 45.95           H  
ATOM   1286  HB3 LEU A  90      35.064   2.371 -26.314  1.00 45.95           H  
ATOM   1287  O   LEU A  90      34.139   5.211 -26.983  1.00 45.95           O  
ATOM   1288  CG  LEU A  90      35.889   2.062 -24.351  1.00 45.95           C  
ATOM   1289  HG  LEU A  90      36.133   2.657 -23.471  1.00 45.95           H  
ATOM   1290  CD1 LEU A  90      34.945   0.942 -23.918  1.00 45.95           C  
ATOM   1291 HD11 LEU A  90      34.685   0.318 -24.773  1.00 45.95           H  
ATOM   1292 HD12 LEU A  90      35.424   0.324 -23.159  1.00 45.95           H  
ATOM   1293 HD13 LEU A  90      34.033   1.366 -23.497  1.00 45.95           H  
ATOM   1294  CD2 LEU A  90      37.174   1.424 -24.886  1.00 45.95           C  
ATOM   1295 HD21 LEU A  90      36.959   0.848 -25.787  1.00 45.95           H  
ATOM   1296 HD22 LEU A  90      37.593   0.756 -24.134  1.00 45.95           H  
ATOM   1297 HD23 LEU A  90      37.914   2.191 -25.114  1.00 45.95           H  
ATOM   1298  N   ARG A  91      36.190   5.490 -27.850  1.00 40.59           N  
ATOM   1299  H   ARG A  91      37.175   5.297 -27.736  1.00 40.59           H  
ATOM   1300  CA  ARG A  91      35.719   6.017 -29.134  1.00 40.59           C  
ATOM   1301  HA  ARG A  91      34.839   6.632 -28.944  1.00 40.59           H  
ATOM   1302  C   ARG A  91      35.317   4.833 -30.019  1.00 40.59           C  
ATOM   1303  CB  ARG A  91      36.788   6.874 -29.826  1.00 40.59           C  
ATOM   1304  HB2 ARG A  91      36.561   6.921 -30.891  1.00 40.59           H  
ATOM   1305  HB3 ARG A  91      37.768   6.412 -29.705  1.00 40.59           H  
ATOM   1306  O   ARG A  91      36.146   3.942 -30.194  1.00 40.59           O  
ATOM   1307  CG  ARG A  91      36.797   8.303 -29.276  1.00 40.59           C  
ATOM   1308  HG2 ARG A  91      35.819   8.756 -29.438  1.00 40.59           H  
ATOM   1309  HG3 ARG A  91      37.008   8.279 -28.207  1.00 40.59           H  
ATOM   1310  CD  ARG A  91      37.866   9.139 -29.984  1.00 40.59           C  
ATOM   1311  HD2 ARG A  91      37.678   9.107 -31.057  1.00 40.59           H  
ATOM   1312  HD3 ARG A  91      38.844   8.700 -29.784  1.00 40.59           H  
ATOM   1313  NE  ARG A  91      37.844  10.540 -29.521  1.00 40.59           N  
ATOM   1314  HE  ARG A  91      37.171  10.766 -28.802  1.00 40.59           H  
ATOM   1315  NH1 ARG A  91      39.479  11.333 -30.922  1.00 40.59           N  
ATOM   1316 HH11 ARG A  91      40.022  12.096 -31.301  1.00 40.59           H  
ATOM   1317 HH12 ARG A  91      39.583  10.406 -31.309  1.00 40.59           H  
ATOM   1318  NH2 ARG A  91      38.448  12.735 -29.526  1.00 40.59           N  
ATOM   1319 HH21 ARG A  91      39.004  13.485 -29.912  1.00 40.59           H  
ATOM   1320 HH22 ARG A  91      37.742  12.934 -28.832  1.00 40.59           H  
ATOM   1321  CZ  ARG A  91      38.589  11.524 -29.989  1.00 40.59           C  
ATOM   1322  N   PRO A  92      34.095   4.814 -30.575  1.00 43.95           N  
ATOM   1323  CA  PRO A  92      33.697   3.785 -31.524  1.00 43.95           C  
ATOM   1324  HA  PRO A  92      33.824   2.800 -31.075  1.00 43.95           H  
ATOM   1325  C   PRO A  92      34.569   3.878 -32.782  1.00 43.95           C  
ATOM   1326  CB  PRO A  92      32.208   4.023 -31.797  1.00 43.95           C  
ATOM   1327  HB2 PRO A  92      31.616   3.422 -31.107  1.00 43.95           H  
ATOM   1328  HB3 PRO A  92      31.936   3.789 -32.826  1.00 43.95           H  
ATOM   1329  O   PRO A  92      34.783   4.964 -33.324  1.00 43.95           O  
ATOM   1330  CG  PRO A  92      32.003   5.504 -31.480  1.00 43.95           C  
ATOM   1331  HG2 PRO A  92      30.987   5.710 -31.143  1.00 43.95           H  
ATOM   1332  HG3 PRO A  92      32.240   6.098 -32.362  1.00 43.95           H  
ATOM   1333  CD  PRO A  92      33.029   5.786 -30.387  1.00 43.95           C  
ATOM   1334  HD2 PRO A  92      32.574   5.640 -29.408  1.00 43.95           H  
ATOM   1335  HD3 PRO A  92      33.392   6.809 -30.491  1.00 43.95           H  
ATOM   1336  N   SER A  93      35.091   2.736 -33.226  1.00 50.18           N  
ATOM   1337  H   SER A  93      34.892   1.876 -32.735  1.00 50.18           H  
ATOM   1338  CA  SER A  93      35.753   2.593 -34.519  1.00 50.18           C  
ATOM   1339  HA  SER A  93      36.550   3.331 -34.610  1.00 50.18           H  
ATOM   1340  C   SER A  93      34.722   2.827 -35.620  1.00 50.18           C  
ATOM   1341  CB  SER A  93      36.367   1.191 -34.635  1.00 50.18           C  
ATOM   1342  HB2 SER A  93      37.224   1.118 -33.966  1.00 50.18           H  
ATOM   1343  HB3 SER A  93      36.704   1.019 -35.657  1.00 50.18           H  
ATOM   1344  O   SER A  93      33.769   2.060 -35.748  1.00 50.18           O  
ATOM   1345  OG  SER A  93      35.415   0.208 -34.272  1.00 50.18           O  
ATOM   1346  HG  SER A  93      34.675   0.277 -34.879  1.00 50.18           H  
ATOM   1347  N   ILE A  94      34.890   3.903 -36.388  1.00 58.11           N  
ATOM   1348  H   ILE A  94      35.692   4.497 -36.231  1.00 58.11           H  
ATOM   1349  CA  ILE A  94      34.062   4.161 -37.562  1.00 58.11           C  
ATOM   1350  HA  ILE A  94      33.037   3.916 -37.286  1.00 58.11           H  
ATOM   1351  C   ILE A  94      34.496   3.165 -38.642  1.00 58.11           C  
ATOM   1352  CB  ILE A  94      34.109   5.667 -37.940  1.00 58.11           C  
ATOM   1353  HB  ILE A  94      34.361   6.210 -37.030  1.00 58.11           H  
ATOM   1354  O   ILE A  94      35.670   3.103 -39.009  1.00 58.11           O  
ATOM   1355  CG1 ILE A  94      32.718   6.176 -38.374  1.00 58.11           C  
ATOM   1356 HG12 ILE A  94      32.538   5.916 -39.418  1.00 58.11           H  
ATOM   1357 HG13 ILE A  94      31.948   5.693 -37.771  1.00 58.11           H  
ATOM   1358  CG2 ILE A  94      35.177   6.029 -38.990  1.00 58.11           C  
ATOM   1359 HG21 ILE A  94      36.155   5.670 -38.669  1.00 58.11           H  
ATOM   1360 HG22 ILE A  94      35.232   7.109 -39.120  1.00 58.11           H  
ATOM   1361 HG23 ILE A  94      34.932   5.575 -39.950  1.00 58.11           H  
ATOM   1362  CD1 ILE A  94      32.548   7.690 -38.180  1.00 58.11           C  
ATOM   1363 HD11 ILE A  94      33.245   8.237 -38.814  1.00 58.11           H  
ATOM   1364 HD12 ILE A  94      31.533   7.973 -38.457  1.00 58.11           H  
ATOM   1365 HD13 ILE A  94      32.715   7.956 -37.136  1.00 58.11           H  
ATOM   1366  N   VAL A  95      33.566   2.318 -39.071  1.00 57.63           N  
ATOM   1367  H   VAL A  95      32.628   2.397 -38.705  1.00 57.63           H  
ATOM   1368  CA  VAL A  95      33.783   1.381 -40.173  1.00 57.63           C  
ATOM   1369  HA  VAL A  95      34.740   0.876 -40.040  1.00 57.63           H  
ATOM   1370  C   VAL A  95      33.838   2.221 -41.444  1.00 57.63           C  
ATOM   1371  CB  VAL A  95      32.670   0.315 -40.209  1.00 57.63           C  
ATOM   1372  HB  VAL A  95      31.702   0.807 -40.301  1.00 57.63           H  
ATOM   1373  O   VAL A  95      32.883   2.926 -41.762  1.00 57.63           O  
ATOM   1374  CG1 VAL A  95      32.843  -0.652 -41.384  1.00 57.63           C  
ATOM   1375 HG11 VAL A  95      32.055  -1.404 -41.366  1.00 57.63           H  
ATOM   1376 HG12 VAL A  95      33.813  -1.147 -41.333  1.00 57.63           H  
ATOM   1377 HG13 VAL A  95      32.767  -0.114 -42.329  1.00 57.63           H  
ATOM   1378  CG2 VAL A  95      32.674  -0.511 -38.911  1.00 57.63           C  
ATOM   1379 HG21 VAL A  95      31.893  -1.270 -38.961  1.00 57.63           H  
ATOM   1380 HG22 VAL A  95      32.477   0.126 -38.049  1.00 57.63           H  
ATOM   1381 HG23 VAL A  95      33.639  -1.003 -38.784  1.00 57.63           H  
ATOM   1382  N   VAL A  96      34.986   2.221 -42.120  1.00 53.60           N  
ATOM   1383  H   VAL A  96      35.737   1.628 -41.798  1.00 53.60           H  
ATOM   1384  CA  VAL A  96      35.132   2.862 -43.428  1.00 53.60           C  
ATOM   1385  HA  VAL A  96      34.586   3.806 -43.431  1.00 53.60           H  
ATOM   1386  C   VAL A  96      34.492   1.929 -44.446  1.00 53.60           C  
ATOM   1387  CB  VAL A  96      36.607   3.164 -43.758  1.00 53.60           C  
ATOM   1388  HB  VAL A  96      37.180   2.237 -43.751  1.00 53.60           H  
ATOM   1389  O   VAL A  96      35.004   0.841 -44.692  1.00 53.60           O  
ATOM   1390  CG1 VAL A  96      36.754   3.825 -45.135  1.00 53.60           C  
ATOM   1391 HG11 VAL A  96      37.802   4.049 -45.331  1.00 53.60           H  
ATOM   1392 HG12 VAL A  96      36.402   3.148 -45.913  1.00 53.60           H  
ATOM   1393 HG13 VAL A  96      36.170   4.745 -45.178  1.00 53.60           H  
ATOM   1394  CG2 VAL A  96      37.213   4.116 -42.715  1.00 53.60           C  
ATOM   1395 HG21 VAL A  96      38.251   4.328 -42.972  1.00 53.60           H  
ATOM   1396 HG22 VAL A  96      37.190   3.656 -41.727  1.00 53.60           H  
ATOM   1397 HG23 VAL A  96      36.648   5.047 -42.689  1.00 53.60           H  
ATOM   1398  N   ASP A  97      33.351   2.350 -44.979  1.00 55.08           N  
ATOM   1399  H   ASP A  97      32.956   3.223 -44.660  1.00 55.08           H  
ATOM   1400  CA  ASP A  97      32.624   1.654 -46.035  1.00 55.08           C  
ATOM   1401  HA  ASP A  97      32.524   0.606 -45.751  1.00 55.08           H  
ATOM   1402  C   ASP A  97      33.407   1.784 -47.359  1.00 55.08           C  
ATOM   1403  CB  ASP A  97      31.214   2.270 -46.115  1.00 55.08           C  
ATOM   1404  HB2 ASP A  97      31.271   3.250 -46.588  1.00 55.08           H  
ATOM   1405  HB3 ASP A  97      30.842   2.416 -45.101  1.00 55.08           H  
ATOM   1406  O   ASP A  97      33.675   2.913 -47.796  1.00 55.08           O  
ATOM   1407  CG  ASP A  97      30.188   1.403 -46.848  1.00 55.08           C  
ATOM   1408  OD1 ASP A  97      30.456   0.192 -47.003  1.00 55.08           O  
ATOM   1409  OD2 ASP A  97      29.122   1.963 -47.184  1.00 55.08           O  
ATOM   1410  N   PRO A  98      33.862   0.684 -47.987  1.00 59.51           N  
ATOM   1411  CA  PRO A  98      34.532   0.759 -49.274  1.00 59.51           C  
ATOM   1412  HA  PRO A  98      35.304   1.529 -49.247  1.00 59.51           H  
ATOM   1413  C   PRO A  98      33.516   1.109 -50.368  1.00 59.51           C  
ATOM   1414  CB  PRO A  98      35.208  -0.601 -49.468  1.00 59.51           C  
ATOM   1415  HB2 PRO A  98      36.204  -0.575 -49.026  1.00 59.51           H  
ATOM   1416  HB3 PRO A  98      35.267  -0.888 -50.518  1.00 59.51           H  
ATOM   1417  O   PRO A  98      32.712   0.288 -50.797  1.00 59.51           O  
ATOM   1418  CG  PRO A  98      34.324  -1.556 -48.666  1.00 59.51           C  
ATOM   1419  HG2 PRO A  98      34.885  -2.415 -48.297  1.00 59.51           H  
ATOM   1420  HG3 PRO A  98      33.489  -1.885 -49.283  1.00 59.51           H  
ATOM   1421  CD  PRO A  98      33.797  -0.693 -47.519  1.00 59.51           C  
ATOM   1422  HD2 PRO A  98      32.773  -0.982 -47.283  1.00 59.51           H  
ATOM   1423  HD3 PRO A  98      34.435  -0.812 -46.644  1.00 59.51           H  
ATOM   1424  N   LEU A  99      33.594   2.346 -50.860  1.00 41.23           N  
ATOM   1425  H   LEU A  99      34.188   2.999 -50.368  1.00 41.23           H  
ATOM   1426  CA  LEU A  99      32.946   2.783 -52.094  1.00 41.23           C  
ATOM   1427  HA  LEU A  99      31.878   2.570 -52.036  1.00 41.23           H  
ATOM   1428  C   LEU A  99      33.533   1.998 -53.282  1.00 41.23           C  
ATOM   1429  CB  LEU A  99      33.167   4.301 -52.269  1.00 41.23           C  
ATOM   1430  HB2 LEU A  99      32.829   4.591 -53.264  1.00 41.23           H  
ATOM   1431  HB3 LEU A  99      34.239   4.492 -52.220  1.00 41.23           H  
ATOM   1432  O   LEU A  99      34.559   2.381 -53.842  1.00 41.23           O  
ATOM   1433  CG  LEU A  99      32.462   5.195 -51.232  1.00 41.23           C  
ATOM   1434  HG  LEU A  99      32.661   4.826 -50.226  1.00 41.23           H  
ATOM   1435  CD1 LEU A  99      33.008   6.621 -51.334  1.00 41.23           C  
ATOM   1436 HD11 LEU A  99      32.516   7.251 -50.593  1.00 41.23           H  
ATOM   1437 HD12 LEU A  99      32.825   7.020 -52.332  1.00 41.23           H  
ATOM   1438 HD13 LEU A  99      34.079   6.616 -51.134  1.00 41.23           H  
ATOM   1439  CD2 LEU A  99      30.950   5.247 -51.462  1.00 41.23           C  
ATOM   1440 HD21 LEU A  99      30.728   5.599 -52.469  1.00 41.23           H  
ATOM   1441 HD22 LEU A  99      30.490   5.912 -50.731  1.00 41.23           H  
ATOM   1442 HD23 LEU A  99      30.525   4.253 -51.322  1.00 41.23           H  
ATOM   1443  N   GLY A 100      32.895   0.896 -53.663  1.00 46.56           N  
ATOM   1444  H   GLY A 100      32.198   0.513 -53.042  1.00 46.56           H  
ATOM   1445  CA  GLY A 100      33.237   0.133 -54.862  1.00 46.56           C  
ATOM   1446  HA2 GLY A 100      34.210  -0.340 -54.729  1.00 46.56           H  
ATOM   1447  HA3 GLY A 100      33.302   0.819 -55.707  1.00 46.56           H  
ATOM   1448  C   GLY A 100      32.203  -0.965 -55.122  1.00 46.56           C  
ATOM   1449  O   GLY A 100      31.876  -1.697 -54.191  1.00 46.56           O  
ATOM   1450  N   PRO A 101      31.646  -1.073 -56.341  1.00 46.33           N  
ATOM   1451  CA  PRO A 101      30.553  -1.994 -56.627  1.00 46.33           C  
ATOM   1452  HA  PRO A 101      29.744  -1.856 -55.909  1.00 46.33           H  
ATOM   1453  C   PRO A 101      31.059  -3.436 -56.542  1.00 46.33           C  
ATOM   1454  CB  PRO A 101      30.057  -1.616 -58.028  1.00 46.33           C  
ATOM   1455  HB2 PRO A 101      29.670  -2.477 -58.573  1.00 46.33           H  
ATOM   1456  HB3 PRO A 101      29.292  -0.845 -57.945  1.00 46.33           H  
ATOM   1457  O   PRO A 101      31.903  -3.850 -57.332  1.00 46.33           O  
ATOM   1458  CG  PRO A 101      31.299  -1.031 -58.701  1.00 46.33           C  
ATOM   1459  HG2 PRO A 101      31.903  -1.835 -59.121  1.00 46.33           H  
ATOM   1460  HG3 PRO A 101      31.036  -0.310 -59.475  1.00 46.33           H  
ATOM   1461  CD  PRO A 101      32.053  -0.371 -57.547  1.00 46.33           C  
ATOM   1462  HD2 PRO A 101      33.128  -0.454 -57.709  1.00 46.33           H  
ATOM   1463  HD3 PRO A 101      31.759   0.676 -57.472  1.00 46.33           H  
ATOM   1464  N   VAL A 102      30.559  -4.194 -55.569  1.00 53.45           N  
ATOM   1465  H   VAL A 102      29.913  -3.781 -54.912  1.00 53.45           H  
ATOM   1466  CA  VAL A 102      30.704  -5.650 -55.569  1.00 53.45           C  
ATOM   1467  HA  VAL A 102      31.658  -5.916 -56.024  1.00 53.45           H  
ATOM   1468  C   VAL A 102      29.588  -6.202 -56.441  1.00 53.45           C  
ATOM   1469  CB  VAL A 102      30.689  -6.240 -54.148  1.00 53.45           C  
ATOM   1470  HB  VAL A 102      29.752  -5.981 -53.655  1.00 53.45           H  
ATOM   1471  O   VAL A 102      28.412  -5.932 -56.192  1.00 53.45           O  
ATOM   1472  CG1 VAL A 102      30.830  -7.768 -54.172  1.00 53.45           C  
ATOM   1473 HG11 VAL A 102      30.851  -8.154 -53.153  1.00 53.45           H  
ATOM   1474 HG12 VAL A 102      31.748  -8.055 -54.686  1.00 53.45           H  
ATOM   1475 HG13 VAL A 102      29.979  -8.216 -54.686  1.00 53.45           H  
ATOM   1476  CG2 VAL A 102      31.853  -5.676 -53.320  1.00 53.45           C  
ATOM   1477 HG21 VAL A 102      32.803  -5.901 -53.806  1.00 53.45           H  
ATOM   1478 HG22 VAL A 102      31.754  -4.595 -53.219  1.00 53.45           H  
ATOM   1479 HG23 VAL A 102      31.844  -6.114 -52.322  1.00 53.45           H  
ATOM   1480  N   ASP A 103      29.974  -6.944 -57.475  1.00 40.96           N  
ATOM   1481  H   ASP A 103      30.962  -7.029 -57.668  1.00 40.96           H  
ATOM   1482  CA  ASP A 103      29.067  -7.631 -58.384  1.00 40.96           C  
ATOM   1483  HA  ASP A 103      28.422  -6.892 -58.860  1.00 40.96           H  
ATOM   1484  C   ASP A 103      28.188  -8.610 -57.599  1.00 40.96           C  
ATOM   1485  CB  ASP A 103      29.870  -8.337 -59.488  1.00 40.96           C  
ATOM   1486  HB2 ASP A 103      29.193  -8.972 -60.059  1.00 40.96           H  
ATOM   1487  HB3 ASP A 103      30.628  -8.976 -59.034  1.00 40.96           H  
ATOM   1488  O   ASP A 103      28.622  -9.666 -57.133  1.00 40.96           O  
ATOM   1489  CG  ASP A 103      30.527  -7.350 -60.459  1.00 40.96           C  
ATOM   1490  OD1 ASP A 103      29.841  -6.380 -60.855  1.00 40.96           O  
ATOM   1491  OD2 ASP A 103      31.705  -7.584 -60.808  1.00 40.96           O  
ATOM   1492  N   ILE A 104      26.926  -8.221 -57.432  1.00 43.82           N  
ATOM   1493  H   ILE A 104      26.682  -7.297 -57.758  1.00 43.82           H  
ATOM   1494  CA  ILE A 104      25.873  -9.048 -56.859  1.00 43.82           C  
ATOM   1495  HA  ILE A 104      26.234  -9.498 -55.934  1.00 43.82           H  
ATOM   1496  C   ILE A 104      25.596 -10.150 -57.881  1.00 43.82           C  
ATOM   1497  CB  ILE A 104      24.616  -8.199 -56.545  1.00 43.82           C  
ATOM   1498  HB  ILE A 104      24.233  -7.797 -57.483  1.00 43.82           H  
ATOM   1499  O   ILE A 104      24.873  -9.949 -58.855  1.00 43.82           O  
ATOM   1500  CG1 ILE A 104      24.945  -7.006 -55.614  1.00 43.82           C  
ATOM   1501 HG12 ILE A 104      25.844  -6.495 -55.960  1.00 43.82           H  
ATOM   1502 HG13 ILE A 104      25.140  -7.369 -54.605  1.00 43.82           H  
ATOM   1503  CG2 ILE A 104      23.524  -9.084 -55.911  1.00 43.82           C  
ATOM   1504 HG21 ILE A 104      23.261  -9.901 -56.583  1.00 43.82           H  
ATOM   1505 HG22 ILE A 104      23.879  -9.502 -54.969  1.00 43.82           H  
ATOM   1506 HG23 ILE A 104      22.621  -8.502 -55.728  1.00 43.82           H  
ATOM   1507  CD1 ILE A 104      23.844  -5.940 -55.572  1.00 43.82           C  
ATOM   1508 HD11 ILE A 104      24.184  -5.097 -54.970  1.00 43.82           H  
ATOM   1509 HD12 ILE A 104      22.937  -6.343 -55.122  1.00 43.82           H  
ATOM   1510 HD13 ILE A 104      23.627  -5.588 -56.581  1.00 43.82           H  
ATOM   1511  N   THR A 105      26.191 -11.322 -57.677  1.00 48.29           N  
ATOM   1512  H   THR A 105      26.826 -11.407 -56.897  1.00 48.29           H  
ATOM   1513  CA  THR A 105      25.720 -12.536 -58.343  1.00 48.29           C  
ATOM   1514  HA  THR A 105      25.531 -12.289 -59.388  1.00 48.29           H  
ATOM   1515  C   THR A 105      24.407 -12.949 -57.668  1.00 48.29           C  
ATOM   1516  CB  THR A 105      26.762 -13.662 -58.346  1.00 48.29           C  
ATOM   1517  HB  THR A 105      26.274 -14.596 -58.628  1.00 48.29           H  
ATOM   1518  O   THR A 105      24.379 -13.139 -56.449  1.00 48.29           O  
ATOM   1519  CG2 THR A 105      27.877 -13.368 -59.349  1.00 48.29           C  
ATOM   1520 HG21 THR A 105      27.460 -13.299 -60.353  1.00 48.29           H  
ATOM   1521 HG22 THR A 105      28.608 -14.177 -59.328  1.00 48.29           H  
ATOM   1522 HG23 THR A 105      28.371 -12.427 -59.104  1.00 48.29           H  
ATOM   1523  OG1 THR A 105      27.387 -13.823 -57.097  1.00 48.29           O  
ATOM   1524  HG1 THR A 105      28.039 -13.123 -57.009  1.00 48.29           H  
ATOM   1525  N   PRO A 106      23.285 -13.015 -58.406  1.00 44.72           N  
ATOM   1526  CA  PRO A 106      21.986 -13.292 -57.819  1.00 44.72           C  
ATOM   1527  HA  PRO A 106      21.841 -12.694 -56.919  1.00 44.72           H  
ATOM   1528  C   PRO A 106      21.914 -14.776 -57.462  1.00 44.72           C  
ATOM   1529  CB  PRO A 106      20.961 -12.863 -58.873  1.00 44.72           C  
ATOM   1530  HB2 PRO A 106      20.739 -11.803 -58.750  1.00 44.72           H  
ATOM   1531  HB3 PRO A 106      20.045 -13.451 -58.820  1.00 44.72           H  
ATOM   1532  O   PRO A 106      21.852 -15.638 -58.338  1.00 44.72           O  
ATOM   1533  CG  PRO A 106      21.700 -13.073 -60.194  1.00 44.72           C  
ATOM   1534  HG2 PRO A 106      21.592 -14.108 -60.518  1.00 44.72           H  
ATOM   1535  HG3 PRO A 106      21.337 -12.396 -60.968  1.00 44.72           H  
ATOM   1536  CD  PRO A 106      23.161 -12.800 -59.839  1.00 44.72           C  
ATOM   1537  HD2 PRO A 106      23.812 -13.476 -60.393  1.00 44.72           H  
ATOM   1538  HD3 PRO A 106      23.403 -11.763 -60.073  1.00 44.72           H  
ATOM   1539  N   ILE A 107      21.924 -15.082 -56.167  1.00 47.04           N  
ATOM   1540  H   ILE A 107      22.064 -14.340 -55.496  1.00 47.04           H  
ATOM   1541  CA  ILE A 107      21.477 -16.385 -55.680  1.00 47.04           C  
ATOM   1542  HA  ILE A 107      21.840 -17.162 -56.354  1.00 47.04           H  
ATOM   1543  C   ILE A 107      19.953 -16.374 -55.780  1.00 47.04           C  
ATOM   1544  CB  ILE A 107      22.060 -16.692 -54.285  1.00 47.04           C  
ATOM   1545  HB  ILE A 107      21.976 -15.799 -53.664  1.00 47.04           H  
ATOM   1546  O   ILE A 107      19.252 -15.765 -54.974  1.00 47.04           O  
ATOM   1547  CG1 ILE A 107      23.554 -17.054 -54.471  1.00 47.04           C  
ATOM   1548 HG12 ILE A 107      24.011 -16.357 -55.172  1.00 47.04           H  
ATOM   1549 HG13 ILE A 107      23.637 -18.053 -54.897  1.00 47.04           H  
ATOM   1550  CG2 ILE A 107      21.313 -17.844 -53.583  1.00 47.04           C  
ATOM   1551 HG21 ILE A 107      21.317 -18.734 -54.212  1.00 47.04           H  
ATOM   1552 HG22 ILE A 107      21.782 -18.076 -52.627  1.00 47.04           H  
ATOM   1553 HG23 ILE A 107      20.281 -17.558 -53.379  1.00 47.04           H  
ATOM   1554  CD1 ILE A 107      24.381 -16.986 -53.184  1.00 47.04           C  
ATOM   1555 HD11 ILE A 107      24.305 -15.990 -52.747  1.00 47.04           H  
ATOM   1556 HD12 ILE A 107      24.033 -17.727 -52.465  1.00 47.04           H  
ATOM   1557 HD13 ILE A 107      25.426 -17.190 -53.417  1.00 47.04           H  
ATOM   1558  N   ASP A 108      19.478 -17.011 -56.845  1.00 41.01           N  
ATOM   1559  H   ASP A 108      20.152 -17.353 -57.515  1.00 41.01           H  
ATOM   1560  CA  ASP A 108      18.084 -17.327 -57.130  1.00 41.01           C  
ATOM   1561  HA  ASP A 108      17.485 -16.422 -57.027  1.00 41.01           H  
ATOM   1562  C   ASP A 108      17.585 -18.362 -56.110  1.00 41.01           C  
ATOM   1563  CB  ASP A 108      18.004 -17.802 -58.592  1.00 41.01           C  
ATOM   1564  HB2 ASP A 108      18.555 -17.094 -59.212  1.00 41.01           H  
ATOM   1565  HB3 ASP A 108      18.492 -18.772 -58.692  1.00 41.01           H  
ATOM   1566  O   ASP A 108      17.537 -19.566 -56.350  1.00 41.01           O  
ATOM   1567  CG  ASP A 108      16.581 -17.879 -59.152  1.00 41.01           C  
ATOM   1568  OD1 ASP A 108      15.677 -17.256 -58.548  1.00 41.01           O  
ATOM   1569  OD2 ASP A 108      16.429 -18.503 -60.226  1.00 41.01           O  
ATOM   1570  N   ALA A 109      17.308 -17.891 -54.901  1.00 49.84           N  
ATOM   1571  H   ALA A 109      17.523 -16.920 -54.720  1.00 49.84           H  
ATOM   1572  CA  ALA A 109      16.564 -18.629 -53.900  1.00 49.84           C  
ATOM   1573  HA  ALA A 109      16.191 -19.561 -54.326  1.00 49.84           H  
ATOM   1574  C   ALA A 109      15.357 -17.769 -53.547  1.00 49.84           C  
ATOM   1575  CB  ALA A 109      17.472 -18.992 -52.720  1.00 49.84           C  
ATOM   1576  HB1 ALA A 109      17.940 -18.092 -52.321  1.00 49.84           H  
ATOM   1577  HB2 ALA A 109      16.881 -19.467 -51.937  1.00 49.84           H  
ATOM   1578  HB3 ALA A 109      18.245 -19.682 -53.057  1.00 49.84           H  
ATOM   1579  O   ALA A 109      15.394 -16.932 -52.646  1.00 49.84           O  
ATOM   1580  N   VAL A 110      14.286 -17.942 -54.318  1.00 49.48           N  
ATOM   1581  H   VAL A 110      14.375 -18.559 -55.114  1.00 49.48           H  
ATOM   1582  CA  VAL A 110      12.949 -17.464 -53.973  1.00 49.48           C  
ATOM   1583  HA  VAL A 110      12.989 -16.391 -53.784  1.00 49.48           H  
ATOM   1584  C   VAL A 110      12.542 -18.160 -52.672  1.00 49.48           C  
ATOM   1585  CB  VAL A 110      11.985 -17.709 -55.153  1.00 49.48           C  
ATOM   1586  HB  VAL A 110      12.117 -18.727 -55.522  1.00 49.48           H  
ATOM   1587  O   VAL A 110      12.034 -19.277 -52.658  1.00 49.48           O  
ATOM   1588  CG1 VAL A 110      10.511 -17.526 -54.786  1.00 49.48           C  
ATOM   1589 HG11 VAL A 110      10.199 -18.359 -54.157  1.00 49.48           H  
ATOM   1590 HG12 VAL A 110      10.362 -16.581 -54.263  1.00 49.48           H  
ATOM   1591 HG13 VAL A 110       9.896 -17.547 -55.686  1.00 49.48           H  
ATOM   1592  CG2 VAL A 110      12.302 -16.731 -56.292  1.00 49.48           C  
ATOM   1593 HG21 VAL A 110      13.330 -16.866 -56.629  1.00 49.48           H  
ATOM   1594 HG22 VAL A 110      12.168 -15.701 -55.960  1.00 49.48           H  
ATOM   1595 HG23 VAL A 110      11.649 -16.926 -57.143  1.00 49.48           H  
ATOM   1596  N   VAL A 111      12.846 -17.507 -51.551  1.00 48.72           N  
ATOM   1597  H   VAL A 111      13.434 -16.691 -51.640  1.00 48.72           H  
ATOM   1598  CA  VAL A 111      12.409 -17.903 -50.213  1.00 48.72           C  
ATOM   1599  HA  VAL A 111      12.461 -18.988 -50.123  1.00 48.72           H  
ATOM   1600  C   VAL A 111      10.947 -17.481 -50.078  1.00 48.72           C  
ATOM   1601  CB  VAL A 111      13.315 -17.291 -49.120  1.00 48.72           C  
ATOM   1602  HB  VAL A 111      13.267 -16.203 -49.174  1.00 48.72           H  
ATOM   1603  O   VAL A 111      10.637 -16.360 -49.680  1.00 48.72           O  
ATOM   1604  CG1 VAL A 111      12.881 -17.735 -47.717  1.00 48.72           C  
ATOM   1605 HG11 VAL A 111      13.546 -17.307 -46.967  1.00 48.72           H  
ATOM   1606 HG12 VAL A 111      12.905 -18.822 -47.643  1.00 48.72           H  
ATOM   1607 HG13 VAL A 111      11.868 -17.391 -47.509  1.00 48.72           H  
ATOM   1608  CG2 VAL A 111      14.781 -17.715 -49.289  1.00 48.72           C  
ATOM   1609 HG21 VAL A 111      15.190 -17.298 -50.210  1.00 48.72           H  
ATOM   1610 HG22 VAL A 111      14.855 -18.802 -49.323  1.00 48.72           H  
ATOM   1611 HG23 VAL A 111      15.378 -17.337 -48.459  1.00 48.72           H  
ATOM   1612  N   THR A 112      10.028 -18.356 -50.477  1.00 52.05           N  
ATOM   1613  H   THR A 112      10.330 -19.211 -50.921  1.00 52.05           H  
ATOM   1614  CA  THR A 112       8.602 -18.216 -50.156  1.00 52.05           C  
ATOM   1615  HA  THR A 112       8.332 -17.162 -50.222  1.00 52.05           H  
ATOM   1616  C   THR A 112       8.340 -18.663 -48.722  1.00 52.05           C  
ATOM   1617  CB  THR A 112       7.710 -18.989 -51.140  1.00 52.05           C  
ATOM   1618  HB  THR A 112       6.714 -19.114 -50.715  1.00 52.05           H  
ATOM   1619  O   THR A 112       9.003 -19.561 -48.210  1.00 52.05           O  
ATOM   1620  CG2 THR A 112       7.577 -18.219 -52.452  1.00 52.05           C  
ATOM   1621 HG21 THR A 112       7.087 -18.847 -53.196  1.00 52.05           H  
ATOM   1622 HG22 THR A 112       6.977 -17.324 -52.291  1.00 52.05           H  
ATOM   1623 HG23 THR A 112       8.563 -17.925 -52.811  1.00 52.05           H  
ATOM   1624  OG1 THR A 112       8.245 -20.258 -51.435  1.00 52.05           O  
ATOM   1625  HG1 THR A 112       8.168 -20.827 -50.666  1.00 52.05           H  
ATOM   1626  N   SER A 113       7.324 -18.075 -48.086  1.00 56.56           N  
ATOM   1627  H   SER A 113       6.774 -17.400 -48.598  1.00 56.56           H  
ATOM   1628  CA  SER A 113       6.896 -18.297 -46.692  1.00 56.56           C  
ATOM   1629  HA  SER A 113       7.722 -18.031 -46.034  1.00 56.56           H  
ATOM   1630  C   SER A 113       6.490 -19.735 -46.328  1.00 56.56           C  
ATOM   1631  CB  SER A 113       5.722 -17.351 -46.403  1.00 56.56           C  
ATOM   1632  HB2 SER A 113       6.087 -16.324 -46.425  1.00 56.56           H  
ATOM   1633  HB3 SER A 113       5.307 -17.547 -45.414  1.00 56.56           H  
ATOM   1634  O   SER A 113       6.024 -19.974 -45.219  1.00 56.56           O  
ATOM   1635  OG  SER A 113       4.715 -17.493 -47.393  1.00 56.56           O  
ATOM   1636  HG  SER A 113       4.248 -18.320 -47.251  1.00 56.56           H  
ATOM   1637  N   GLU A 114       6.645 -20.685 -47.246  1.00 56.42           N  
ATOM   1638  H   GLU A 114       7.106 -20.426 -48.106  1.00 56.42           H  
ATOM   1639  CA  GLU A 114       6.277 -22.091 -47.078  1.00 56.42           C  
ATOM   1640  HA  GLU A 114       5.672 -22.197 -46.178  1.00 56.42           H  
ATOM   1641  C   GLU A 114       7.491 -23.012 -46.869  1.00 56.42           C  
ATOM   1642  CB  GLU A 114       5.402 -22.537 -48.260  1.00 56.42           C  
ATOM   1643  HB2 GLU A 114       5.968 -22.440 -49.186  1.00 56.42           H  
ATOM   1644  HB3 GLU A 114       5.136 -23.585 -48.116  1.00 56.42           H  
ATOM   1645  O   GLU A 114       7.314 -24.206 -46.642  1.00 56.42           O  
ATOM   1646  CG  GLU A 114       4.107 -21.708 -48.354  1.00 56.42           C  
ATOM   1647  HG2 GLU A 114       4.357 -20.679 -48.613  1.00 56.42           H  
ATOM   1648  HG3 GLU A 114       3.632 -21.699 -47.373  1.00 56.42           H  
ATOM   1649  CD  GLU A 114       3.104 -22.246 -49.386  1.00 56.42           C  
ATOM   1650  OE1 GLU A 114       1.962 -21.734 -49.375  1.00 56.42           O  
ATOM   1651  OE2 GLU A 114       3.478 -23.137 -50.181  1.00 56.42           O  
ATOM   1652  N   THR A 115       8.730 -22.499 -46.894  1.00 49.32           N  
ATOM   1653  H   THR A 115       8.862 -21.516 -47.087  1.00 49.32           H  
ATOM   1654  CA  THR A 115       9.917 -23.320 -46.595  1.00 49.32           C  
ATOM   1655  HA  THR A 115       9.767 -24.298 -47.054  1.00 49.32           H  
ATOM   1656  C   THR A 115      10.093 -23.496 -45.076  1.00 49.32           C  
ATOM   1657  CB  THR A 115      11.194 -22.748 -47.226  1.00 49.32           C  
ATOM   1658  HB  THR A 115      12.042 -23.351 -46.901  1.00 49.32           H  
ATOM   1659  O   THR A 115      10.332 -22.501 -44.385  1.00 49.32           O  
ATOM   1660  CG2 THR A 115      11.133 -22.776 -48.753  1.00 49.32           C  
ATOM   1661 HG21 THR A 115      10.334 -22.125 -49.110  1.00 49.32           H  
ATOM   1662 HG22 THR A 115      10.956 -23.794 -49.101  1.00 49.32           H  
ATOM   1663 HG23 THR A 115      12.081 -22.421 -49.158  1.00 49.32           H  
ATOM   1664  OG1 THR A 115      11.400 -21.416 -46.822  1.00 49.32           O  
ATOM   1665  HG1 THR A 115      11.177 -21.372 -45.890  1.00 49.32           H  
ATOM   1666  N   PRO A 116       9.988 -24.720 -44.520  1.00 47.86           N  
ATOM   1667  CA  PRO A 116       9.992 -24.942 -43.076  1.00 47.86           C  
ATOM   1668  HA  PRO A 116       9.343 -24.209 -42.598  1.00 47.86           H  
ATOM   1669  C   PRO A 116      11.402 -24.814 -42.478  1.00 47.86           C  
ATOM   1670  CB  PRO A 116       9.387 -26.335 -42.881  1.00 47.86           C  
ATOM   1671  HB2 PRO A 116       8.300 -26.255 -42.843  1.00 47.86           H  
ATOM   1672  HB3 PRO A 116       9.765 -26.830 -41.987  1.00 47.86           H  
ATOM   1673  O   PRO A 116      12.389 -25.259 -43.057  1.00 47.86           O  
ATOM   1674  CG  PRO A 116       9.795 -27.074 -44.155  1.00 47.86           C  
ATOM   1675  HG2 PRO A 116       9.099 -27.877 -44.398  1.00 47.86           H  
ATOM   1676  HG3 PRO A 116      10.806 -27.466 -44.042  1.00 47.86           H  
ATOM   1677  CD  PRO A 116       9.791 -25.981 -45.222  1.00 47.86           C  
ATOM   1678  HD2 PRO A 116      10.587 -26.159 -45.945  1.00 47.86           H  
ATOM   1679  HD3 PRO A 116       8.822 -25.975 -45.722  1.00 47.86           H  
ATOM   1680  N   SER A 117      11.490 -24.231 -41.280  1.00 57.45           N  
ATOM   1681  H   SER A 117      10.636 -23.901 -40.854  1.00 57.45           H  
ATOM   1682  CA  SER A 117      12.740 -23.861 -40.595  1.00 57.45           C  
ATOM   1683  HA  SER A 117      13.465 -23.575 -41.357  1.00 57.45           H  
ATOM   1684  C   SER A 117      13.387 -24.985 -39.770  1.00 57.45           C  
ATOM   1685  CB  SER A 117      12.479 -22.631 -39.716  1.00 57.45           C  
ATOM   1686  HB2 SER A 117      13.426 -22.230 -39.354  1.00 57.45           H  
ATOM   1687  HB3 SER A 117      11.978 -21.864 -40.306  1.00 57.45           H  
ATOM   1688  O   SER A 117      14.146 -24.702 -38.843  1.00 57.45           O  
ATOM   1689  OG  SER A 117      11.666 -22.990 -38.612  1.00 57.45           O  
ATOM   1690  HG  SER A 117      12.220 -23.487 -38.005  1.00 57.45           H  
ATOM   1691  N   ILE A 118      13.062 -26.250 -40.039  1.00 44.07           N  
ATOM   1692  H   ILE A 118      12.523 -26.436 -40.873  1.00 44.07           H  
ATOM   1693  CA  ILE A 118      13.558 -27.395 -39.265  1.00 44.07           C  
ATOM   1694  HA  ILE A 118      14.279 -27.039 -38.529  1.00 44.07           H  
ATOM   1695  C   ILE A 118      14.352 -28.322 -40.177  1.00 44.07           C  
ATOM   1696  CB  ILE A 118      12.405 -28.044 -38.462  1.00 44.07           C  
ATOM   1697  HB  ILE A 118      11.471 -27.877 -39.000  1.00 44.07           H  
ATOM   1698  O   ILE A 118      13.824 -28.912 -41.115  1.00 44.07           O  
ATOM   1699  CG1 ILE A 118      12.338 -27.323 -37.092  1.00 44.07           C  
ATOM   1700 HG12 ILE A 118      13.090 -27.739 -36.422  1.00 44.07           H  
ATOM   1701 HG13 ILE A 118      12.565 -26.265 -37.227  1.00 44.07           H  
ATOM   1702  CG2 ILE A 118      12.557 -29.563 -38.260  1.00 44.07           C  
ATOM   1703 HG21 ILE A 118      11.756 -29.940 -37.624  1.00 44.07           H  
ATOM   1704 HG22 ILE A 118      12.490 -30.079 -39.217  1.00 44.07           H  
ATOM   1705 HG23 ILE A 118      13.516 -29.792 -37.795  1.00 44.07           H  
ATOM   1706  CD1 ILE A 118      10.968 -27.379 -36.415  1.00 44.07           C  
ATOM   1707 HD11 ILE A 118      10.217 -26.926 -37.063  1.00 44.07           H  
ATOM   1708 HD12 ILE A 118      11.006 -26.828 -35.476  1.00 44.07           H  
ATOM   1709 HD13 ILE A 118      10.690 -28.413 -36.207  1.00 44.07           H  
ATOM   1710  N   VAL A 119      15.649 -28.410 -39.881  1.00 59.81           N  
ATOM   1711  H   VAL A 119      15.985 -27.878 -39.091  1.00 59.81           H  
ATOM   1712  CA  VAL A 119      16.602 -29.314 -40.525  1.00 59.81           C  
ATOM   1713  HA  VAL A 119      16.488 -29.233 -41.606  1.00 59.81           H  
ATOM   1714  C   VAL A 119      16.281 -30.737 -40.052  1.00 59.81           C  
ATOM   1715  CB  VAL A 119      18.049 -28.922 -40.156  1.00 59.81           C  
ATOM   1716  HB  VAL A 119      18.185 -29.007 -39.078  1.00 59.81           H  
ATOM   1717  O   VAL A 119      16.393 -30.998 -38.852  1.00 59.81           O  
ATOM   1718  CG1 VAL A 119      19.074 -29.829 -40.848  1.00 59.81           C  
ATOM   1719 HG11 VAL A 119      18.942 -30.862 -40.526  1.00 59.81           H  
ATOM   1720 HG12 VAL A 119      20.084 -29.519 -40.581  1.00 59.81           H  
ATOM   1721 HG13 VAL A 119      18.955 -29.776 -41.930  1.00 59.81           H  
ATOM   1722  CG2 VAL A 119      18.357 -27.471 -40.557  1.00 59.81           C  
ATOM   1723 HG21 VAL A 119      18.194 -27.338 -41.627  1.00 59.81           H  
ATOM   1724 HG22 VAL A 119      17.719 -26.778 -40.009  1.00 59.81           H  
ATOM   1725 HG23 VAL A 119      19.395 -27.236 -40.323  1.00 59.81           H  
ATOM   1726  N   PRO A 120      15.855 -31.659 -40.933  1.00 59.98           N  
ATOM   1727  CA  PRO A 120      15.607 -33.035 -40.529  1.00 59.98           C  
ATOM   1728  HA  PRO A 120      14.943 -33.052 -39.665  1.00 59.98           H  
ATOM   1729  C   PRO A 120      16.933 -33.707 -40.156  1.00 59.98           C  
ATOM   1730  CB  PRO A 120      14.896 -33.692 -41.716  1.00 59.98           C  
ATOM   1731  HB2 PRO A 120      15.150 -34.748 -41.814  1.00 59.98           H  
ATOM   1732  HB3 PRO A 120      13.819 -33.571 -41.602  1.00 59.98           H  
ATOM   1733  O   PRO A 120      17.908 -33.645 -40.907  1.00 59.98           O  
ATOM   1734  CG  PRO A 120      15.372 -32.880 -42.921  1.00 59.98           C  
ATOM   1735  HG2 PRO A 120      16.317 -33.286 -43.280  1.00 59.98           H  
ATOM   1736  HG3 PRO A 120      14.632 -32.873 -43.721  1.00 59.98           H  
ATOM   1737  CD  PRO A 120      15.605 -31.480 -42.355  1.00 59.98           C  
ATOM   1738  HD2 PRO A 120      16.456 -31.019 -42.855  1.00 59.98           H  
ATOM   1739  HD3 PRO A 120      14.709 -30.876 -42.495  1.00 59.98           H  
ATOM   1740  N   LEU A 121      16.971 -34.346 -38.984  1.00 46.60           N  
ATOM   1741  H   LEU A 121      16.143 -34.346 -38.406  1.00 46.60           H  
ATOM   1742  CA  LEU A 121      18.077 -35.213 -38.587  1.00 46.60           C  
ATOM   1743  HA  LEU A 121      19.019 -34.677 -38.698  1.00 46.60           H  
ATOM   1744  C   LEU A 121      18.096 -36.417 -39.537  1.00 46.60           C  
ATOM   1745  CB  LEU A 121      17.925 -35.664 -37.117  1.00 46.60           C  
ATOM   1746  HB2 LEU A 121      16.870 -35.741 -36.851  1.00 46.60           H  
ATOM   1747  HB3 LEU A 121      18.343 -36.668 -37.040  1.00 46.60           H  
ATOM   1748  O   LEU A 121      17.193 -37.247 -39.512  1.00 46.60           O  
ATOM   1749  CG  LEU A 121      18.671 -34.792 -36.091  1.00 46.60           C  
ATOM   1750  HG  LEU A 121      19.705 -34.671 -36.413  1.00 46.60           H  
ATOM   1751  CD1 LEU A 121      18.046 -33.406 -35.918  1.00 46.60           C  
ATOM   1752 HD11 LEU A 121      17.008 -33.502 -35.600  1.00 46.60           H  
ATOM   1753 HD12 LEU A 121      18.605 -32.841 -35.172  1.00 46.60           H  
ATOM   1754 HD13 LEU A 121      18.082 -32.864 -36.863  1.00 46.60           H  
ATOM   1755  CD2 LEU A 121      18.674 -35.489 -34.729  1.00 46.60           C  
ATOM   1756 HD21 LEU A 121      19.226 -34.889 -34.005  1.00 46.60           H  
ATOM   1757 HD22 LEU A 121      19.158 -36.462 -34.816  1.00 46.60           H  
ATOM   1758 HD23 LEU A 121      17.652 -35.634 -34.379  1.00 46.60           H  
ATOM   1759  N   SER A 122      19.109 -36.483 -40.398  1.00 60.49           N  
ATOM   1760  H   SER A 122      19.782 -35.730 -40.406  1.00 60.49           H  
ATOM   1761  CA  SER A 122      19.362 -37.651 -41.238  1.00 60.49           C  
ATOM   1762  HA  SER A 122      18.411 -38.044 -41.599  1.00 60.49           H  
ATOM   1763  C   SER A 122      20.054 -38.718 -40.392  1.00 60.49           C  
ATOM   1764  CB  SER A 122      20.199 -37.257 -42.457  1.00 60.49           C  
ATOM   1765  HB2 SER A 122      21.218 -37.023 -42.148  1.00 60.49           H  
ATOM   1766  HB3 SER A 122      19.759 -36.373 -42.918  1.00 60.49           H  
ATOM   1767  O   SER A 122      21.187 -38.531 -39.949  1.00 60.49           O  
ATOM   1768  OG  SER A 122      20.212 -38.297 -43.413  1.00 60.49           O  
ATOM   1769  HG  SER A 122      21.106 -38.635 -43.495  1.00 60.49           H  
ATOM   1770  N   GLU A 123      19.356 -39.821 -40.152  1.00 44.16           N  
ATOM   1771  H   GLU A 123      18.408 -39.868 -40.498  1.00 44.16           H  
ATOM   1772  CA  GLU A 123      19.855 -41.012 -39.471  1.00 44.16           C  
ATOM   1773  HA  GLU A 123      20.589 -40.714 -38.722  1.00 44.16           H  
ATOM   1774  C   GLU A 123      20.555 -41.892 -40.518  1.00 44.16           C  
ATOM   1775  CB  GLU A 123      18.664 -41.651 -38.734  1.00 44.16           C  
ATOM   1776  HB2 GLU A 123      18.152 -40.831 -38.231  1.00 44.16           H  
ATOM   1777  HB3 GLU A 123      17.967 -42.092 -39.446  1.00 44.16           H  
ATOM   1778  O   GLU A 123      19.922 -42.630 -41.270  1.00 44.16           O  
ATOM   1779  CG  GLU A 123      19.055 -42.690 -37.670  1.00 44.16           C  
ATOM   1780  HG2 GLU A 123      19.149 -43.667 -38.144  1.00 44.16           H  
ATOM   1781  HG3 GLU A 123      20.031 -42.420 -37.267  1.00 44.16           H  
ATOM   1782  CD  GLU A 123      18.050 -42.761 -36.498  1.00 44.16           C  
ATOM   1783  OE1 GLU A 123      18.443 -43.303 -35.441  1.00 44.16           O  
ATOM   1784  OE2 GLU A 123      16.912 -42.253 -36.636  1.00 44.16           O  
ATOM   1785  N   GLY A 124      21.868 -41.695 -40.670  1.00 43.60           N  
ATOM   1786  H   GLY A 124      22.320 -41.034 -40.055  1.00 43.60           H  
ATOM   1787  CA  GLY A 124      22.710 -42.415 -41.626  1.00 43.60           C  
ATOM   1788  HA2 GLY A 124      22.100 -42.868 -42.408  1.00 43.60           H  
ATOM   1789  HA3 GLY A 124      23.398 -41.714 -42.097  1.00 43.60           H  
ATOM   1790  C   GLY A 124      23.539 -43.495 -40.936  1.00 43.60           C  
ATOM   1791  O   GLY A 124      24.473 -43.181 -40.203  1.00 43.60           O  
ATOM   1792  N   ASP A 125      23.177 -44.749 -41.194  1.00 41.43           N  
ATOM   1793  H   ASP A 125      22.354 -44.872 -41.767  1.00 41.43           H  
ATOM   1794  CA  ASP A 125      23.838 -45.990 -40.769  1.00 41.43           C  
ATOM   1795  HA  ASP A 125      23.833 -46.013 -39.679  1.00 41.43           H  
ATOM   1796  C   ASP A 125      25.298 -46.072 -41.297  1.00 41.43           C  
ATOM   1797  CB  ASP A 125      22.948 -47.136 -41.300  1.00 41.43           C  
ATOM   1798  HB2 ASP A 125      23.155 -47.277 -42.361  1.00 41.43           H  
ATOM   1799  HB3 ASP A 125      21.904 -46.835 -41.214  1.00 41.43           H  
ATOM   1800  O   ASP A 125      25.572 -45.613 -42.414  1.00 41.43           O  
ATOM   1801  CG  ASP A 125      23.063 -48.482 -40.577  1.00 41.43           C  
ATOM   1802  OD1 ASP A 125      23.437 -48.491 -39.386  1.00 41.43           O  
ATOM   1803  OD2 ASP A 125      22.720 -49.499 -41.217  1.00 41.43           O  
ATOM   1804  N   PRO A 126      26.269 -46.624 -40.540  1.00 35.86           N  
ATOM   1805  CA  PRO A 126      27.685 -46.528 -40.854  1.00 35.86           C  
ATOM   1806  HA  PRO A 126      27.907 -45.563 -41.311  1.00 35.86           H  
ATOM   1807  C   PRO A 126      28.087 -47.646 -41.819  1.00 35.86           C  
ATOM   1808  CB  PRO A 126      28.386 -46.610 -39.495  1.00 35.86           C  
ATOM   1809  HB2 PRO A 126      28.390 -45.621 -39.036  1.00 35.86           H  
ATOM   1810  HB3 PRO A 126      29.404 -46.991 -39.575  1.00 35.86           H  
ATOM   1811  O   PRO A 126      28.414 -48.760 -41.410  1.00 35.86           O  
ATOM   1812  CG  PRO A 126      27.490 -47.538 -38.677  1.00 35.86           C  
ATOM   1813  HG2 PRO A 126      27.476 -47.249 -37.626  1.00 35.86           H  
ATOM   1814  HG3 PRO A 126      27.827 -48.570 -38.780  1.00 35.86           H  
ATOM   1815  CD  PRO A 126      26.109 -47.387 -39.311  1.00 35.86           C  
ATOM   1816  HD2 PRO A 126      25.438 -46.881 -38.617  1.00 35.86           H  
ATOM   1817  HD3 PRO A 126      25.746 -48.387 -39.550  1.00 35.86           H  
ATOM   1818  N   SER A 127      28.109 -47.348 -43.118  1.00 38.49           N  
ATOM   1819  H   SER A 127      27.744 -46.452 -43.409  1.00 38.49           H  
ATOM   1820  CA  SER A 127      28.762 -48.208 -44.105  1.00 38.49           C  
ATOM   1821  HA  SER A 127      29.058 -49.133 -43.611  1.00 38.49           H  
ATOM   1822  C   SER A 127      30.030 -47.549 -44.634  1.00 38.49           C  
ATOM   1823  CB  SER A 127      27.820 -48.637 -45.221  1.00 38.49           C  
ATOM   1824  HB2 SER A 127      27.675 -47.810 -45.916  1.00 38.49           H  
ATOM   1825  HB3 SER A 127      26.858 -48.926 -44.800  1.00 38.49           H  
ATOM   1826  O   SER A 127      30.030 -46.443 -45.169  1.00 38.49           O  
ATOM   1827  OG  SER A 127      28.390 -49.744 -45.895  1.00 38.49           O  
ATOM   1828  HG  SER A 127      28.111 -50.543 -45.442  1.00 38.49           H  
ATOM   1829  N   VAL A 128      31.119 -48.270 -44.405  1.00 34.92           N  
ATOM   1830  H   VAL A 128      30.947 -49.160 -43.959  1.00 34.92           H  
ATOM   1831  CA  VAL A 128      32.509 -48.021 -44.768  1.00 34.92           C  
ATOM   1832  HA  VAL A 128      32.910 -47.206 -44.165  1.00 34.92           H  
ATOM   1833  C   VAL A 128      32.628 -47.663 -46.252  1.00 34.92           C  
ATOM   1834  CB  VAL A 128      33.275 -49.327 -44.448  1.00 34.92           C  
ATOM   1835  HB  VAL A 128      32.843 -50.145 -45.024  1.00 34.92           H  
ATOM   1836  O   VAL A 128      32.451 -48.519 -47.113  1.00 34.92           O  
ATOM   1837  CG1 VAL A 128      34.765 -49.250 -44.788  1.00 34.92           C  
ATOM   1838 HG11 VAL A 128      35.252 -50.195 -44.549  1.00 34.92           H  
ATOM   1839 HG12 VAL A 128      34.897 -49.073 -45.855  1.00 34.92           H  
ATOM   1840 HG13 VAL A 128      35.242 -48.445 -44.229  1.00 34.92           H  
ATOM   1841  CG2 VAL A 128      33.153 -49.697 -42.957  1.00 34.92           C  
ATOM   1842 HG21 VAL A 128      33.518 -48.877 -42.338  1.00 34.92           H  
ATOM   1843 HG22 VAL A 128      32.121 -49.922 -42.688  1.00 34.92           H  
ATOM   1844 HG23 VAL A 128      33.749 -50.587 -42.752  1.00 34.92           H  
ATOM   1845  N   VAL A 129      32.972 -46.410 -46.560  1.00 40.27           N  
ATOM   1846  H   VAL A 129      33.033 -45.726 -45.820  1.00 40.27           H  
ATOM   1847  CA  VAL A 129      33.462 -46.028 -47.891  1.00 40.27           C  
ATOM   1848  HA  VAL A 129      33.373 -46.884 -48.560  1.00 40.27           H  
ATOM   1849  C   VAL A 129      34.944 -45.706 -47.767  1.00 40.27           C  
ATOM   1850  CB  VAL A 129      32.641 -44.901 -48.543  1.00 40.27           C  
ATOM   1851  HB  VAL A 129      32.681 -44.008 -47.919  1.00 40.27           H  
ATOM   1852  O   VAL A 129      35.347 -44.724 -47.146  1.00 40.27           O  
ATOM   1853  CG1 VAL A 129      33.187 -44.565 -49.939  1.00 40.27           C  
ATOM   1854 HG11 VAL A 129      34.207 -44.188 -49.864  1.00 40.27           H  
ATOM   1855 HG12 VAL A 129      32.571 -43.791 -50.398  1.00 40.27           H  
ATOM   1856 HG13 VAL A 129      33.180 -45.453 -50.571  1.00 40.27           H  
ATOM   1857  CG2 VAL A 129      31.176 -45.328 -48.712  1.00 40.27           C  
ATOM   1858 HG21 VAL A 129      30.611 -44.538 -49.207  1.00 40.27           H  
ATOM   1859 HG22 VAL A 129      30.726 -45.508 -47.735  1.00 40.27           H  
ATOM   1860 HG23 VAL A 129      31.115 -46.244 -49.300  1.00 40.27           H  
ATOM   1861  N   GLU A 130      35.748 -46.597 -48.335  1.00 33.10           N  
ATOM   1862  H   GLU A 130      35.315 -47.392 -48.784  1.00 33.10           H  
ATOM   1863  CA  GLU A 130      37.197 -46.511 -48.458  1.00 33.10           C  
ATOM   1864  HA  GLU A 130      37.636 -46.324 -47.478  1.00 33.10           H  
ATOM   1865  C   GLU A 130      37.568 -45.361 -49.408  1.00 33.10           C  
ATOM   1866  CB  GLU A 130      37.721 -47.858 -48.995  1.00 33.10           C  
ATOM   1867  HB2 GLU A 130      38.799 -47.781 -49.139  1.00 33.10           H  
ATOM   1868  HB3 GLU A 130      37.257 -48.044 -49.964  1.00 33.10           H  
ATOM   1869  O   GLU A 130      37.200 -45.367 -50.583  1.00 33.10           O  
ATOM   1870  CG  GLU A 130      37.432 -49.046 -48.055  1.00 33.10           C  
ATOM   1871  HG2 GLU A 130      37.950 -48.870 -47.112  1.00 33.10           H  
ATOM   1872  HG3 GLU A 130      36.364 -49.089 -47.846  1.00 33.10           H  
ATOM   1873  CD  GLU A 130      37.855 -50.407 -48.638  1.00 33.10           C  
ATOM   1874  OE1 GLU A 130      38.170 -51.307 -47.826  1.00 33.10           O  
ATOM   1875  OE2 GLU A 130      37.846 -50.554 -49.882  1.00 33.10           O  
ATOM   1876  N   ILE A 131      38.300 -44.361 -48.908  1.00 43.07           N  
ATOM   1877  H   ILE A 131      38.549 -44.389 -47.930  1.00 43.07           H  
ATOM   1878  CA  ILE A 131      38.850 -43.269 -49.722  1.00 43.07           C  
ATOM   1879  HA  ILE A 131      38.326 -43.251 -50.677  1.00 43.07           H  
ATOM   1880  C   ILE A 131      40.343 -43.552 -49.950  1.00 43.07           C  
ATOM   1881  CB  ILE A 131      38.613 -41.885 -49.075  1.00 43.07           C  
ATOM   1882  HB  ILE A 131      39.130 -41.856 -48.116  1.00 43.07           H  
ATOM   1883  O   ILE A 131      41.093 -43.638 -48.975  1.00 43.07           O  
ATOM   1884  CG1 ILE A 131      37.103 -41.646 -48.827  1.00 43.07           C  
ATOM   1885 HG12 ILE A 131      36.576 -41.626 -49.781  1.00 43.07           H  
ATOM   1886 HG13 ILE A 131      36.697 -42.470 -48.240  1.00 43.07           H  
ATOM   1887  CG2 ILE A 131      39.193 -40.779 -49.983  1.00 43.07           C  
ATOM   1888 HG21 ILE A 131      40.258 -40.935 -50.150  1.00 43.07           H  
ATOM   1889 HG22 ILE A 131      39.085 -39.804 -49.508  1.00 43.07           H  
ATOM   1890 HG23 ILE A 131      38.677 -40.771 -50.943  1.00 43.07           H  
ATOM   1891  CD1 ILE A 131      36.790 -40.361 -48.052  1.00 43.07           C  
ATOM   1892 HD11 ILE A 131      37.020 -39.482 -48.656  1.00 43.07           H  
ATOM   1893 HD12 ILE A 131      35.728 -40.341 -47.807  1.00 43.07           H  
ATOM   1894 HD13 ILE A 131      37.366 -40.333 -47.127  1.00 43.07           H  
ATOM   1895  N   PRO A 132      40.805 -43.688 -51.207  1.00 34.56           N  
ATOM   1896  CA  PRO A 132      42.211 -43.894 -51.514  1.00 34.56           C  
ATOM   1897  HA  PRO A 132      42.664 -44.538 -50.760  1.00 34.56           H  
ATOM   1898  C   PRO A 132      42.976 -42.563 -51.566  1.00 34.56           C  
ATOM   1899  CB  PRO A 132      42.218 -44.635 -52.854  1.00 34.56           C  
ATOM   1900  HB2 PRO A 132      42.100 -45.703 -52.674  1.00 34.56           H  
ATOM   1901  HB3 PRO A 132      43.124 -44.443 -53.428  1.00 34.56           H  
ATOM   1902  O   PRO A 132      42.588 -41.628 -52.260  1.00 34.56           O  
ATOM   1903  CG  PRO A 132      40.972 -44.100 -53.561  1.00 34.56           C  
ATOM   1904  HG2 PRO A 132      41.221 -43.186 -54.100  1.00 34.56           H  
ATOM   1905  HG3 PRO A 132      40.550 -44.838 -54.243  1.00 34.56           H  
ATOM   1906  CD  PRO A 132      40.006 -43.768 -52.422  1.00 34.56           C  
ATOM   1907  HD2 PRO A 132      39.276 -44.571 -52.322  1.00 34.56           H  
ATOM   1908  HD3 PRO A 132      39.502 -42.823 -52.621  1.00 34.56           H  
ATOM   1909  N   ASN A 133      44.100 -42.539 -50.848  1.00 32.59           N  
ATOM   1910  H   ASN A 133      44.201 -43.290 -50.180  1.00 32.59           H  
ATOM   1911  CA  ASN A 133      45.351 -41.829 -51.128  1.00 32.59           C  
ATOM   1912  HA  ASN A 133      45.808 -41.591 -50.167  1.00 32.59           H  
ATOM   1913  C   ASN A 133      45.260 -40.501 -51.898  1.00 32.59           C  
ATOM   1914  CB  ASN A 133      46.293 -42.815 -51.849  1.00 32.59           C  
ATOM   1915  HB2 ASN A 133      45.814 -43.164 -52.764  1.00 32.59           H  
ATOM   1916  HB3 ASN A 133      47.210 -42.294 -52.123  1.00 32.59           H  
ATOM   1917  O   ASN A 133      45.463 -40.461 -53.112  1.00 32.59           O  
ATOM   1918  CG  ASN A 133      46.685 -44.012 -51.009  1.00 32.59           C  
ATOM   1919  ND2 ASN A 133      47.354 -44.976 -51.594  1.00 32.59           N  
ATOM   1920 HD21 ASN A 133      47.581 -45.764 -51.006  1.00 32.59           H  
ATOM   1921 HD22 ASN A 133      47.596 -44.912 -52.573  1.00 32.59           H  
ATOM   1922  OD1 ASN A 133      46.406 -44.114 -49.829  1.00 32.59           O  
ATOM   1923  N   VAL A 134      45.146 -39.394 -51.164  1.00 40.67           N  
ATOM   1924  H   VAL A 134      44.922 -39.479 -50.182  1.00 40.67           H  
ATOM   1925  CA  VAL A 134      45.710 -38.116 -51.611  1.00 40.67           C  
ATOM   1926  HA  VAL A 134      46.223 -38.284 -52.558  1.00 40.67           H  
ATOM   1927  C   VAL A 134      46.761 -37.717 -50.588  1.00 40.67           C  
ATOM   1928  CB  VAL A 134      44.669 -37.010 -51.870  1.00 40.67           C  
ATOM   1929  HB  VAL A 134      44.509 -36.427 -50.963  1.00 40.67           H  
ATOM   1930  O   VAL A 134      46.456 -37.415 -49.439  1.00 40.67           O  
ATOM   1931  CG1 VAL A 134      45.201 -36.086 -52.976  1.00 40.67           C  
ATOM   1932 HG11 VAL A 134      46.164 -35.671 -52.677  1.00 40.67           H  
ATOM   1933 HG12 VAL A 134      44.504 -35.263 -53.131  1.00 40.67           H  
ATOM   1934 HG13 VAL A 134      45.316 -36.639 -53.908  1.00 40.67           H  
ATOM   1935  CG2 VAL A 134      43.309 -37.550 -52.328  1.00 40.67           C  
ATOM   1936 HG21 VAL A 134      42.644 -36.723 -52.576  1.00 40.67           H  
ATOM   1937 HG22 VAL A 134      42.846 -38.128 -51.527  1.00 40.67           H  
ATOM   1938 HG23 VAL A 134      43.434 -38.190 -53.202  1.00 40.67           H  
ATOM   1939  N   SER A 135      48.014 -37.835 -51.013  1.00 39.64           N  
ATOM   1940  H   SER A 135      48.166 -38.076 -51.982  1.00 39.64           H  
ATOM   1941  CA  SER A 135      49.204 -37.467 -50.263  1.00 39.64           C  
ATOM   1942  HA  SER A 135      49.276 -38.094 -49.374  1.00 39.64           H  
ATOM   1943  C   SER A 135      49.150 -36.001 -49.843  1.00 39.64           C  
ATOM   1944  CB  SER A 135      50.435 -37.717 -51.139  1.00 39.64           C  
ATOM   1945  HB2 SER A 135      50.583 -38.791 -51.256  1.00 39.64           H  
ATOM   1946  HB3 SER A 135      51.318 -37.287 -50.667  1.00 39.64           H  
ATOM   1947  O   SER A 135      49.050 -35.101 -50.677  1.00 39.64           O  
ATOM   1948  OG  SER A 135      50.236 -37.134 -52.416  1.00 39.64           O  
ATOM   1949  HG  SER A 135      50.032 -36.209 -52.262  1.00 39.64           H  
ATOM   1950  N   GLU A 136      49.246 -35.815 -48.536  1.00 34.27           N  
ATOM   1951  H   GLU A 136      49.217 -36.648 -47.966  1.00 34.27           H  
ATOM   1952  CA  GLU A 136      49.577 -34.601 -47.802  1.00 34.27           C  
ATOM   1953  HA  GLU A 136      48.713 -33.939 -47.740  1.00 34.27           H  
ATOM   1954  C   GLU A 136      50.777 -33.884 -48.436  1.00 34.27           C  
ATOM   1955  CB  GLU A 136      50.014 -35.059 -46.390  1.00 34.27           C  
ATOM   1956  HB2 GLU A 136      50.951 -35.606 -46.494  1.00 34.27           H  
ATOM   1957  HB3 GLU A 136      50.204 -34.176 -45.779  1.00 34.27           H  
ATOM   1958  O   GLU A 136      51.760 -34.558 -48.731  1.00 34.27           O  
ATOM   1959  CG  GLU A 136      49.007 -35.971 -45.656  1.00 34.27           C  
ATOM   1960  HG2 GLU A 136      48.121 -35.380 -45.422  1.00 34.27           H  
ATOM   1961  HG3 GLU A 136      48.697 -36.791 -46.303  1.00 34.27           H  
ATOM   1962  CD  GLU A 136      49.566 -36.605 -44.370  1.00 34.27           C  
ATOM   1963  OE1 GLU A 136      48.735 -37.113 -43.586  1.00 34.27           O  
ATOM   1964  OE2 GLU A 136      50.805 -36.611 -44.187  1.00 34.27           O  
ATOM   1965  N   THR A 137      50.754 -32.553 -48.600  1.00 35.36           N  
ATOM   1966  H   THR A 137      49.844 -32.133 -48.718  1.00 35.36           H  
ATOM   1967  CA  THR A 137      51.759 -31.659 -47.975  1.00 35.36           C  
ATOM   1968  HA  THR A 137      51.623 -31.791 -46.901  1.00 35.36           H  
ATOM   1969  C   THR A 137      51.534 -30.162 -48.255  1.00 35.36           C  
ATOM   1970  CB  THR A 137      53.255 -31.956 -48.266  1.00 35.36           C  
ATOM   1971  HB  THR A 137      53.760 -31.026 -48.530  1.00 35.36           H  
ATOM   1972  O   THR A 137      51.371 -29.729 -49.389  1.00 35.36           O  
ATOM   1973  CG2 THR A 137      53.932 -32.522 -47.015  1.00 35.36           C  
ATOM   1974 HG21 THR A 137      53.477 -33.473 -46.740  1.00 35.36           H  
ATOM   1975 HG22 THR A 137      53.840 -31.825 -46.182  1.00 35.36           H  
ATOM   1976 HG23 THR A 137      54.991 -32.680 -47.217  1.00 35.36           H  
ATOM   1977  OG1 THR A 137      53.512 -32.861 -49.305  1.00 35.36           O  
ATOM   1978  HG1 THR A 137      52.909 -33.595 -49.171  1.00 35.36           H  
ATOM   1979  N   GLU A 138      51.618 -29.407 -47.154  1.00 28.69           N  
ATOM   1980  H   GLU A 138      51.693 -29.941 -46.300  1.00 28.69           H  
ATOM   1981  CA  GLU A 138      52.015 -27.999 -46.984  1.00 28.69           C  
ATOM   1982  HA  GLU A 138      51.971 -27.841 -45.907  1.00 28.69           H  
ATOM   1983  C   GLU A 138      51.125 -26.869 -47.529  1.00 28.69           C  
ATOM   1984  CB  GLU A 138      53.507 -27.797 -47.299  1.00 28.69           C  
ATOM   1985  HB2 GLU A 138      53.746 -26.763 -47.050  1.00 28.69           H  
ATOM   1986  HB3 GLU A 138      53.700 -27.959 -48.359  1.00 28.69           H  
ATOM   1987  O   GLU A 138      51.368 -26.283 -48.580  1.00 28.69           O  
ATOM   1988  CG  GLU A 138      54.386 -28.742 -46.457  1.00 28.69           C  
ATOM   1989  HG2 GLU A 138      54.457 -29.702 -46.969  1.00 28.69           H  
ATOM   1990  HG3 GLU A 138      53.899 -28.916 -45.497  1.00 28.69           H  
ATOM   1991  CD  GLU A 138      55.804 -28.227 -46.174  1.00 28.69           C  
ATOM   1992  OE1 GLU A 138      56.471 -28.871 -45.333  1.00 28.69           O  
ATOM   1993  OE2 GLU A 138      56.207 -27.193 -46.753  1.00 28.69           O  
ATOM   1994  N   VAL A 139      50.188 -26.419 -46.683  1.00 35.41           N  
ATOM   1995  H   VAL A 139      49.975 -26.976 -45.869  1.00 35.41           H  
ATOM   1996  CA  VAL A 139      49.815 -24.998 -46.620  1.00 35.41           C  
ATOM   1997  HA  VAL A 139      50.469 -24.441 -47.292  1.00 35.41           H  
ATOM   1998  C   VAL A 139      50.080 -24.496 -45.205  1.00 35.41           C  
ATOM   1999  CB  VAL A 139      48.378 -24.715 -47.093  1.00 35.41           C  
ATOM   2000  HB  VAL A 139      47.670 -25.252 -46.463  1.00 35.41           H  
ATOM   2001  O   VAL A 139      49.461 -24.925 -44.233  1.00 35.41           O  
ATOM   2002  CG1 VAL A 139      48.065 -23.211 -47.030  1.00 35.41           C  
ATOM   2003 HG11 VAL A 139      48.777 -22.650 -47.636  1.00 35.41           H  
ATOM   2004 HG12 VAL A 139      48.110 -22.858 -46.000  1.00 35.41           H  
ATOM   2005 HG13 VAL A 139      47.057 -23.031 -47.404  1.00 35.41           H  
ATOM   2006  CG2 VAL A 139      48.188 -25.163 -48.549  1.00 35.41           C  
ATOM   2007 HG21 VAL A 139      47.178 -24.926 -48.884  1.00 35.41           H  
ATOM   2008 HG22 VAL A 139      48.912 -24.667 -49.194  1.00 35.41           H  
ATOM   2009 HG23 VAL A 139      48.331 -26.240 -48.629  1.00 35.41           H  
ATOM   2010  N   VAL A 140      51.052 -23.593 -45.116  1.00 29.90           N  
ATOM   2011  H   VAL A 140      51.513 -23.342 -45.979  1.00 29.90           H  
ATOM   2012  CA  VAL A 140      51.466 -22.862 -43.921  1.00 29.90           C  
ATOM   2013  HA  VAL A 140      51.649 -23.564 -43.107  1.00 29.90           H  
ATOM   2014  C   VAL A 140      50.341 -21.904 -43.521  1.00 29.90           C  
ATOM   2015  CB  VAL A 140      52.775 -22.101 -44.239  1.00 29.90           C  
ATOM   2016  HB  VAL A 140      52.608 -21.443 -45.092  1.00 29.90           H  
ATOM   2017  O   VAL A 140      50.124 -20.890 -44.179  1.00 29.90           O  
ATOM   2018  CG1 VAL A 140      53.266 -21.242 -43.068  1.00 29.90           C  
ATOM   2019 HG11 VAL A 140      54.201 -20.750 -43.337  1.00 29.90           H  
ATOM   2020 HG12 VAL A 140      53.429 -21.866 -42.190  1.00 29.90           H  
ATOM   2021 HG13 VAL A 140      52.533 -20.471 -42.833  1.00 29.90           H  
ATOM   2022  CG2 VAL A 140      53.903 -23.075 -44.614  1.00 29.90           C  
ATOM   2023 HG21 VAL A 140      54.822 -22.523 -44.810  1.00 29.90           H  
ATOM   2024 HG22 VAL A 140      54.079 -23.780 -43.802  1.00 29.90           H  
ATOM   2025 HG23 VAL A 140      53.651 -23.634 -45.515  1.00 29.90           H  
ATOM   2026  N   ALA A 141      49.630 -22.213 -42.440  1.00 36.02           N  
ATOM   2027  H   ALA A 141      49.779 -23.110 -42.001  1.00 36.02           H  
ATOM   2028  CA  ALA A 141      48.753 -21.273 -41.751  1.00 36.02           C  
ATOM   2029  HA  ALA A 141      48.940 -20.267 -42.125  1.00 36.02           H  
ATOM   2030  C   ALA A 141      49.101 -21.292 -40.258  1.00 36.02           C  
ATOM   2031  CB  ALA A 141      47.285 -21.606 -42.042  1.00 36.02           C  
ATOM   2032  HB1 ALA A 141      47.055 -22.610 -41.686  1.00 36.02           H  
ATOM   2033  HB2 ALA A 141      47.103 -21.555 -43.115  1.00 36.02           H  
ATOM   2034  HB3 ALA A 141      46.638 -20.891 -41.534  1.00 36.02           H  
ATOM   2035  O   ALA A 141      49.191 -22.356 -39.647  1.00 36.02           O  
ATOM   2036  N   GLU A 142      49.364 -20.106 -39.707  1.00 33.88           N  
ATOM   2037  H   GLU A 142      49.245 -19.287 -40.287  1.00 33.88           H  
ATOM   2038  CA  GLU A 142      49.749 -19.853 -38.318  1.00 33.88           C  
ATOM   2039  HA  GLU A 142      50.784 -20.159 -38.168  1.00 33.88           H  
ATOM   2040  C   GLU A 142      48.865 -20.617 -37.323  1.00 33.88           C  
ATOM   2041  CB  GLU A 142      49.640 -18.348 -38.026  1.00 33.88           C  
ATOM   2042  HB2 GLU A 142      48.691 -17.980 -38.417  1.00 33.88           H  
ATOM   2043  HB3 GLU A 142      49.636 -18.209 -36.945  1.00 33.88           H  
ATOM   2044  O   GLU A 142      47.711 -20.271 -37.066  1.00 33.88           O  
ATOM   2045  CG  GLU A 142      50.793 -17.507 -38.582  1.00 33.88           C  
ATOM   2046  HG2 GLU A 142      50.842 -17.635 -39.663  1.00 33.88           H  
ATOM   2047  HG3 GLU A 142      51.729 -17.867 -38.154  1.00 33.88           H  
ATOM   2048  CD  GLU A 142      50.587 -16.020 -38.251  1.00 33.88           C  
ATOM   2049  OE1 GLU A 142      51.504 -15.418 -37.646  1.00 33.88           O  
ATOM   2050  OE2 GLU A 142      49.511 -15.494 -38.611  1.00 33.88           O  
ATOM   2051  N   GLY A 143      49.440 -21.658 -36.723  1.00 29.61           N  
ATOM   2052  H   GLY A 143      50.341 -21.960 -37.066  1.00 29.61           H  
ATOM   2053  CA  GLY A 143      48.854 -22.385 -35.609  1.00 29.61           C  
ATOM   2054  HA2 GLY A 143      47.817 -22.630 -35.837  1.00 29.61           H  
ATOM   2055  HA3 GLY A 143      49.405 -23.312 -35.450  1.00 29.61           H  
ATOM   2056  C   GLY A 143      48.909 -21.556 -34.330  1.00 29.61           C  
ATOM   2057  O   GLY A 143      49.833 -21.693 -33.528  1.00 29.61           O  
ATOM   2058  N   GLY A 144      47.890 -20.730 -34.105  1.00 29.39           N  
ATOM   2059  H   GLY A 144      47.249 -20.569 -34.868  1.00 29.39           H  
ATOM   2060  CA  GLY A 144      47.498 -20.324 -32.759  1.00 29.39           C  
ATOM   2061  HA2 GLY A 144      46.719 -19.564 -32.817  1.00 29.39           H  
ATOM   2062  HA3 GLY A 144      48.354 -19.921 -32.219  1.00 29.39           H  
ATOM   2063  C   GLY A 144      46.943 -21.548 -32.034  1.00 29.39           C  
ATOM   2064  O   GLY A 144      45.789 -21.917 -32.234  1.00 29.39           O  
ATOM   2065  N   GLY A 145      47.789 -22.220 -31.253  1.00 29.98           N  
ATOM   2066  H   GLY A 145      48.750 -21.908 -31.239  1.00 29.98           H  
ATOM   2067  CA  GLY A 145      47.452 -23.448 -30.539  1.00 29.98           C  
ATOM   2068  HA2 GLY A 145      48.308 -23.766 -29.943  1.00 29.98           H  
ATOM   2069  HA3 GLY A 145      47.226 -24.233 -31.261  1.00 29.98           H  
ATOM   2070  C   GLY A 145      46.260 -23.265 -29.604  1.00 29.98           C  
ATOM   2071  O   GLY A 145      46.399 -22.770 -28.488  1.00 29.98           O  
ATOM   2072  N   VAL A 146      45.088 -23.718 -30.042  1.00 34.82           N  
ATOM   2073  H   VAL A 146      45.013 -23.971 -31.017  1.00 34.82           H  
ATOM   2074  CA  VAL A 146      43.949 -23.977 -29.166  1.00 34.82           C  
ATOM   2075  HA  VAL A 146      43.854 -23.163 -28.447  1.00 34.82           H  
ATOM   2076  C   VAL A 146      44.289 -25.258 -28.414  1.00 34.82           C  
ATOM   2077  CB  VAL A 146      42.629 -24.069 -29.962  1.00 34.82           C  
ATOM   2078  HB  VAL A 146      42.671 -24.916 -30.647  1.00 34.82           H  
ATOM   2079  O   VAL A 146      43.978 -26.363 -28.856  1.00 34.82           O  
ATOM   2080  CG1 VAL A 146      41.429 -24.246 -29.021  1.00 34.82           C  
ATOM   2081 HG11 VAL A 146      41.524 -25.178 -28.465  1.00 34.82           H  
ATOM   2082 HG12 VAL A 146      41.370 -23.411 -28.323  1.00 34.82           H  
ATOM   2083 HG13 VAL A 146      40.510 -24.293 -29.605  1.00 34.82           H  
ATOM   2084  CG2 VAL A 146      42.390 -22.797 -30.788  1.00 34.82           C  
ATOM   2085 HG21 VAL A 146      42.386 -21.921 -30.139  1.00 34.82           H  
ATOM   2086 HG22 VAL A 146      41.433 -22.867 -31.305  1.00 34.82           H  
ATOM   2087 HG23 VAL A 146      43.169 -22.680 -31.541  1.00 34.82           H  
ATOM   2088  N   SER A 147      45.020 -25.134 -27.303  1.00 35.69           N  
ATOM   2089  H   SER A 147      45.349 -24.220 -27.027  1.00 35.69           H  
ATOM   2090  CA  SER A 147      45.217 -26.271 -26.413  1.00 35.69           C  
ATOM   2091  HA  SER A 147      45.596 -27.103 -27.007  1.00 35.69           H  
ATOM   2092  C   SER A 147      43.851 -26.651 -25.854  1.00 35.69           C  
ATOM   2093  CB  SER A 147      46.249 -26.011 -25.308  1.00 35.69           C  
ATOM   2094  HB2 SER A 147      46.472 -26.957 -24.815  1.00 35.69           H  
ATOM   2095  HB3 SER A 147      47.169 -25.626 -25.748  1.00 35.69           H  
ATOM   2096  O   SER A 147      43.268 -25.921 -25.051  1.00 35.69           O  
ATOM   2097  OG  SER A 147      45.774 -25.107 -24.334  1.00 35.69           O  
ATOM   2098  HG  SER A 147      44.819 -25.196 -24.287  1.00 35.69           H  
ATOM   2099  N   SER A 148      43.353 -27.787 -26.326  1.00 38.01           N  
ATOM   2100  H   SER A 148      43.835 -28.182 -27.120  1.00 38.01           H  
ATOM   2101  CA  SER A 148      42.235 -28.555 -25.797  1.00 38.01           C  
ATOM   2102  HA  SER A 148      41.314 -27.978 -25.886  1.00 38.01           H  
ATOM   2103  C   SER A 148      42.467 -28.882 -24.312  1.00 38.01           C  
ATOM   2104  CB  SER A 148      42.116 -29.809 -26.681  1.00 38.01           C  
ATOM   2105  HB2 SER A 148      43.114 -30.176 -26.920  1.00 38.01           H  
ATOM   2106  HB3 SER A 148      41.613 -29.549 -27.613  1.00 38.01           H  
ATOM   2107  O   SER A 148      42.851 -29.990 -23.945  1.00 38.01           O  
ATOM   2108  OG  SER A 148      41.425 -30.855 -26.044  1.00 38.01           O  
ATOM   2109  HG  SER A 148      41.913 -31.074 -25.247  1.00 38.01           H  
ATOM   2110  N   GLY A 149      42.259 -27.902 -23.438  1.00 40.90           N  
ATOM   2111  H   GLY A 149      42.096 -26.976 -23.809  1.00 40.90           H  
ATOM   2112  CA  GLY A 149      42.054 -28.106 -22.010  1.00 40.90           C  
ATOM   2113  HA2 GLY A 149      42.623 -28.964 -21.652  1.00 40.90           H  
ATOM   2114  HA3 GLY A 149      42.360 -27.217 -21.460  1.00 40.90           H  
ATOM   2115  C   GLY A 149      40.572 -28.348 -21.774  1.00 40.90           C  
ATOM   2116  O   GLY A 149      39.884 -27.477 -21.249  1.00 40.90           O  
ATOM   2117  N   ALA A 150      40.052 -29.482 -22.244  1.00 37.87           N  
ATOM   2118  H   ALA A 150      40.664 -30.168 -22.661  1.00 37.87           H  
ATOM   2119  CA  ALA A 150      38.689 -29.873 -21.921  1.00 37.87           C  
ATOM   2120  HA  ALA A 150      38.037 -29.035 -22.169  1.00 37.87           H  
ATOM   2121  C   ALA A 150      38.619 -30.181 -20.409  1.00 37.87           C  
ATOM   2122  CB  ALA A 150      38.269 -31.061 -22.792  1.00 37.87           C  
ATOM   2123  HB1 ALA A 150      38.915 -31.916 -22.591  1.00 37.87           H  
ATOM   2124  HB2 ALA A 150      38.342 -30.795 -23.847  1.00 37.87           H  
ATOM   2125  HB3 ALA A 150      37.240 -31.336 -22.564  1.00 37.87           H  
ATOM   2126  O   ALA A 150      39.442 -30.958 -19.918  1.00 37.87           O  
ATOM   2127  N   PRO A 151      37.694 -29.566 -19.653  1.00 42.83           N  
ATOM   2128  CA  PRO A 151      37.545 -29.829 -18.227  1.00 42.83           C  
ATOM   2129  HA  PRO A 151      38.494 -29.662 -17.718  1.00 42.83           H  
ATOM   2130  C   PRO A 151      37.100 -31.279 -17.999  1.00 42.83           C  
ATOM   2131  CB  PRO A 151      36.517 -28.804 -17.730  1.00 42.83           C  
ATOM   2132  HB2 PRO A 151      37.036 -27.904 -17.402  1.00 42.83           H  
ATOM   2133  HB3 PRO A 151      35.899 -29.199 -16.924  1.00 42.83           H  
ATOM   2134  O   PRO A 151      36.162 -31.758 -18.636  1.00 42.83           O  
ATOM   2135  CG  PRO A 151      35.689 -28.485 -18.976  1.00 42.83           C  
ATOM   2136  HG2 PRO A 151      34.908 -29.235 -19.096  1.00 42.83           H  
ATOM   2137  HG3 PRO A 151      35.256 -27.486 -18.929  1.00 42.83           H  
ATOM   2138  CD  PRO A 151      36.698 -28.613 -20.113  1.00 42.83           C  
ATOM   2139  HD2 PRO A 151      37.178 -27.651 -20.295  1.00 42.83           H  
ATOM   2140  HD3 PRO A 151      36.192 -28.964 -21.012  1.00 42.83           H  
ATOM   2141  N   THR A 152      37.759 -31.982 -17.078  1.00 42.54           N  
ATOM   2142  H   THR A 152      38.575 -31.586 -16.634  1.00 42.54           H  
ATOM   2143  CA  THR A 152      37.348 -33.318 -16.632  1.00 42.54           C  
ATOM   2144  HA  THR A 152      37.151 -33.928 -17.514  1.00 42.54           H  
ATOM   2145  C   THR A 152      36.050 -33.210 -15.838  1.00 42.54           C  
ATOM   2146  CB  THR A 152      38.438 -34.020 -15.790  1.00 42.54           C  
ATOM   2147  HB  THR A 152      37.998 -34.421 -14.876  1.00 42.54           H  
ATOM   2148  O   THR A 152      36.041 -32.721 -14.711  1.00 42.54           O  
ATOM   2149  CG2 THR A 152      39.057 -35.188 -16.554  1.00 42.54           C  
ATOM   2150 HG21 THR A 152      38.289 -35.930 -16.774  1.00 42.54           H  
ATOM   2151 HG22 THR A 152      39.831 -35.653 -15.944  1.00 42.54           H  
ATOM   2152 HG23 THR A 152      39.497 -34.830 -17.485  1.00 42.54           H  
ATOM   2153  OG1 THR A 152      39.493 -33.149 -15.432  1.00 42.54           O  
ATOM   2154  HG1 THR A 152      39.326 -32.866 -14.530  1.00 42.54           H  
ATOM   2155  N   VAL A 153      34.946 -33.654 -16.438  1.00 41.93           N  
ATOM   2156  H   VAL A 153      35.020 -33.966 -17.396  1.00 41.93           H  
ATOM   2157  CA  VAL A 153      33.643 -33.791 -15.780  1.00 41.93           C  
ATOM   2158  HA  VAL A 153      33.576 -33.087 -14.951  1.00 41.93           H  
ATOM   2159  C   VAL A 153      33.549 -35.209 -15.226  1.00 41.93           C  
ATOM   2160  CB  VAL A 153      32.491 -33.488 -16.763  1.00 41.93           C  
ATOM   2161  HB  VAL A 153      32.514 -34.206 -17.584  1.00 41.93           H  
ATOM   2162  O   VAL A 153      33.476 -36.168 -15.990  1.00 41.93           O  
ATOM   2163  CG1 VAL A 153      31.126 -33.580 -16.068  1.00 41.93           C  
ATOM   2164 HG11 VAL A 153      30.956 -34.596 -15.711  1.00 41.93           H  
ATOM   2165 HG12 VAL A 153      31.090 -32.891 -15.225  1.00 41.93           H  
ATOM   2166 HG13 VAL A 153      30.334 -33.333 -16.775  1.00 41.93           H  
ATOM   2167  CG2 VAL A 153      32.614 -32.078 -17.360  1.00 41.93           C  
ATOM   2168 HG21 VAL A 153      31.767 -31.880 -18.016  1.00 41.93           H  
ATOM   2169 HG22 VAL A 153      33.526 -31.997 -17.951  1.00 41.93           H  
ATOM   2170 HG23 VAL A 153      32.638 -31.335 -16.563  1.00 41.93           H  
ATOM   2171  N   SER A 154      33.565 -35.362 -13.906  1.00 49.77           N  
ATOM   2172  H   SER A 154      33.733 -34.568 -13.305  1.00 49.77           H  
ATOM   2173  CA  SER A 154      33.275 -36.634 -13.240  1.00 49.77           C  
ATOM   2174  HA  SER A 154      33.514 -37.455 -13.915  1.00 49.77           H  
ATOM   2175  C   SER A 154      31.776 -36.717 -12.934  1.00 49.77           C  
ATOM   2176  CB  SER A 154      34.160 -36.831 -11.998  1.00 49.77           C  
ATOM   2177  HB2 SER A 154      35.061 -37.364 -12.300  1.00 49.77           H  
ATOM   2178  HB3 SER A 154      33.631 -37.437 -11.262  1.00 49.77           H  
ATOM   2179  O   SER A 154      31.258 -36.048 -12.042  1.00 49.77           O  
ATOM   2180  OG  SER A 154      34.553 -35.597 -11.422  1.00 49.77           O  
ATOM   2181  HG  SER A 154      35.058 -35.755 -10.621  1.00 49.77           H  
ATOM   2182  N   SER A 155      31.062 -37.532 -13.709  1.00 46.77           N  
ATOM   2183  H   SER A 155      31.521 -37.999 -14.478  1.00 46.77           H  
ATOM   2184  CA  SER A 155      29.673 -37.922 -13.450  1.00 46.77           C  
ATOM   2185  HA  SER A 155      29.139 -37.096 -12.981  1.00 46.77           H  
ATOM   2186  C   SER A 155      29.641 -39.130 -12.510  1.00 46.77           C  
ATOM   2187  CB  SER A 155      28.972 -38.258 -14.773  1.00 46.77           C  
ATOM   2188  HB2 SER A 155      28.865 -37.348 -15.363  1.00 46.77           H  
ATOM   2189  HB3 SER A 155      27.980 -38.663 -14.569  1.00 46.77           H  
ATOM   2190  O   SER A 155      30.275 -40.142 -12.804  1.00 46.77           O  
ATOM   2191  OG  SER A 155      29.729 -39.201 -15.509  1.00 46.77           O  
ATOM   2192  HG  SER A 155      29.863 -39.974 -14.954  1.00 46.77           H  
ATOM   2193  N   SER A 156      28.901 -39.046 -11.404  1.00 52.64           N  
ATOM   2194  H   SER A 156      28.370 -38.201 -11.244  1.00 52.64           H  
ATOM   2195  CA  SER A 156      28.527 -40.237 -10.631  1.00 52.64           C  
ATOM   2196  HA  SER A 156      29.358 -40.942 -10.631  1.00 52.64           H  
ATOM   2197  C   SER A 156      27.318 -40.910 -11.288  1.00 52.64           C  
ATOM   2198  CB  SER A 156      28.224 -39.873  -9.176  1.00 52.64           C  
ATOM   2199  HB2 SER A 156      29.040 -39.276  -8.771  1.00 52.64           H  
ATOM   2200  HB3 SER A 156      27.298 -39.299  -9.129  1.00 52.64           H  
ATOM   2201  O   SER A 156      26.439 -40.216 -11.800  1.00 52.64           O  
ATOM   2202  OG  SER A 156      28.095 -41.058  -8.418  1.00 52.64           O  
ATOM   2203  HG  SER A 156      27.558 -40.898  -7.639  1.00 52.64           H  
ATOM   2204  N   GLU A 157      27.275 -42.243 -11.274  1.00 61.23           N  
ATOM   2205  H   GLU A 157      28.016 -42.740 -10.803  1.00 61.23           H  
ATOM   2206  CA  GLU A 157      26.262 -43.066 -11.960  1.00 61.23           C  
ATOM   2207  HA  GLU A 157      26.201 -42.733 -12.997  1.00 61.23           H  
ATOM   2208  C   GLU A 157      24.843 -42.904 -11.365  1.00 61.23           C  
ATOM   2209  CB  GLU A 157      26.775 -44.523 -11.965  1.00 61.23           C  
ATOM   2210  HB2 GLU A 157      26.594 -44.973 -10.989  1.00 61.23           H  
ATOM   2211  HB3 GLU A 157      27.852 -44.488 -12.127  1.00 61.23           H  
ATOM   2212  O   GLU A 157      23.853 -43.093 -12.063  1.00 61.23           O  
ATOM   2213  CG  GLU A 157      26.173 -45.412 -13.069  1.00 61.23           C  
ATOM   2214  HG2 GLU A 157      26.251 -44.880 -14.017  1.00 61.23           H  
ATOM   2215  HG3 GLU A 157      25.115 -45.567 -12.857  1.00 61.23           H  
ATOM   2216  CD  GLU A 157      26.876 -46.781 -13.213  1.00 61.23           C  
ATOM   2217  OE1 GLU A 157      26.425 -47.570 -14.076  1.00 61.23           O  
ATOM   2218  OE2 GLU A 157      27.879 -47.028 -12.502  1.00 61.23           O  
ATOM   2219  N   ASP A 158      24.717 -42.414 -10.127  1.00 51.15           N  
ATOM   2220  H   ASP A 158      25.568 -42.298  -9.594  1.00 51.15           H  
ATOM   2221  CA  ASP A 158      23.433 -42.292  -9.411  1.00 51.15           C  
ATOM   2222  HA  ASP A 158      22.760 -43.045  -9.823  1.00 51.15           H  
ATOM   2223  C   ASP A 158      22.678 -40.960  -9.623  1.00 51.15           C  
ATOM   2224  CB  ASP A 158      23.633 -42.640  -7.925  1.00 51.15           C  
ATOM   2225  HB2 ASP A 158      24.512 -42.118  -7.548  1.00 51.15           H  
ATOM   2226  HB3 ASP A 158      22.774 -42.306  -7.344  1.00 51.15           H  
ATOM   2227  O   ASP A 158      22.016 -40.445  -8.720  1.00 51.15           O  
ATOM   2228  CG  ASP A 158      23.756 -44.142  -7.661  1.00 51.15           C  
ATOM   2229  OD1 ASP A 158      23.135 -44.931  -8.406  1.00 51.15           O  
ATOM   2230  OD2 ASP A 158      24.423 -44.474  -6.657  1.00 51.15           O  
ATOM   2231  N   GLY A 159      22.760 -40.354 -10.812  1.00 50.23           N  
ATOM   2232  H   GLY A 159      23.289 -40.831 -11.528  1.00 50.23           H  
ATOM   2233  CA  GLY A 159      21.913 -39.200 -11.176  1.00 50.23           C  
ATOM   2234  HA2 GLY A 159      22.110 -38.945 -12.217  1.00 50.23           H  
ATOM   2235  HA3 GLY A 159      20.867 -39.495 -11.087  1.00 50.23           H  
ATOM   2236  C   GLY A 159      22.115 -37.926 -10.332  1.00 50.23           C  
ATOM   2237  O   GLY A 159      21.300 -37.003 -10.389  1.00 50.23           O  
ATOM   2238  N   GLY A 160      23.198 -37.855  -9.554  1.00 51.54           N  
ATOM   2239  H   GLY A 160      23.792 -38.671  -9.537  1.00 51.54           H  
ATOM   2240  CA  GLY A 160      23.613 -36.671  -8.802  1.00 51.54           C  
ATOM   2241  HA2 GLY A 160      22.733 -36.200  -8.363  1.00 51.54           H  
ATOM   2242  HA3 GLY A 160      24.282 -36.970  -7.996  1.00 51.54           H  
ATOM   2243  C   GLY A 160      24.346 -35.663  -9.692  1.00 51.54           C  
ATOM   2244  O   GLY A 160      25.173 -36.038 -10.518  1.00 51.54           O  
ATOM   2245  N   ALA A 161      24.030 -34.376  -9.525  1.00 47.35           N  
ATOM   2246  H   ALA A 161      23.337 -34.159  -8.823  1.00 47.35           H  
ATOM   2247  CA  ALA A 161      24.534 -33.267 -10.338  1.00 47.35           C  
ATOM   2248  HA  ALA A 161      24.073 -33.348 -11.322  1.00 47.35           H  
ATOM   2249  C   ALA A 161      26.066 -33.269 -10.531  1.00 47.35           C  
ATOM   2250  CB  ALA A 161      24.066 -31.958  -9.688  1.00 47.35           C  
ATOM   2251  HB1 ALA A 161      22.978 -31.946  -9.614  1.00 47.35           H  
ATOM   2252  HB2 ALA A 161      24.501 -31.864  -8.693  1.00 47.35           H  
ATOM   2253  HB3 ALA A 161      24.389 -31.113 -10.296  1.00 47.35           H  
ATOM   2254  O   ALA A 161      26.826 -33.505  -9.593  1.00 47.35           O  
ATOM   2255  N   ALA A 162      26.499 -32.939 -11.752  1.00 51.96           N  
ATOM   2256  H   ALA A 162      25.810 -32.764 -12.470  1.00 51.96           H  
ATOM   2257  CA  ALA A 162      27.901 -32.844 -12.143  1.00 51.96           C  
ATOM   2258  HA  ALA A 162      28.374 -33.811 -11.970  1.00 51.96           H  
ATOM   2259  C   ALA A 162      28.642 -31.782 -11.314  1.00 51.96           C  
ATOM   2260  CB  ALA A 162      27.964 -32.536 -13.646  1.00 51.96           C  
ATOM   2261  HB1 ALA A 162      29.006 -32.478 -13.960  1.00 51.96           H  
ATOM   2262  HB2 ALA A 162      27.478 -31.583 -13.856  1.00 51.96           H  
ATOM   2263  HB3 ALA A 162      27.471 -33.329 -14.210  1.00 51.96           H  
ATOM   2264  O   ALA A 162      28.284 -30.602 -11.323  1.00 51.96           O  
ATOM   2265  N   VAL A 163      29.687 -32.203 -10.603  1.00 47.76           N  
ATOM   2266  H   VAL A 163      29.939 -33.180 -10.643  1.00 47.76           H  
ATOM   2267  CA  VAL A 163      30.546 -31.305  -9.827  1.00 47.76           C  
ATOM   2268  HA  VAL A 163      29.968 -30.431  -9.526  1.00 47.76           H  
ATOM   2269  C   VAL A 163      31.684 -30.838 -10.730  1.00 47.76           C  
ATOM   2270  CB  VAL A 163      31.046 -31.983  -8.537  1.00 47.76           C  
ATOM   2271  HB  VAL A 163      31.608 -32.882  -8.790  1.00 47.76           H  
ATOM   2272  O   VAL A 163      32.515 -31.634 -11.156  1.00 47.76           O  
ATOM   2273  CG1 VAL A 163      31.950 -31.045  -7.726  1.00 47.76           C  
ATOM   2274 HG11 VAL A 163      32.261 -31.540  -6.806  1.00 47.76           H  
ATOM   2275 HG12 VAL A 163      31.421 -30.124  -7.481  1.00 47.76           H  
ATOM   2276 HG13 VAL A 163      32.849 -30.808  -8.296  1.00 47.76           H  
ATOM   2277  CG2 VAL A 163      29.864 -32.379  -7.638  1.00 47.76           C  
ATOM   2278 HG21 VAL A 163      29.263 -31.503  -7.395  1.00 47.76           H  
ATOM   2279 HG22 VAL A 163      29.235 -33.111  -8.145  1.00 47.76           H  
ATOM   2280 HG23 VAL A 163      30.235 -32.833  -6.718  1.00 47.76           H  
ATOM   2281  N   LEU A 164      31.708 -29.541 -11.043  1.00 53.09           N  
ATOM   2282  H   LEU A 164      30.970 -28.950 -10.687  1.00 53.09           H  
ATOM   2283  CA  LEU A 164      32.780 -28.914 -11.815  1.00 53.09           C  
ATOM   2284  HA  LEU A 164      33.193 -29.665 -12.489  1.00 53.09           H  
ATOM   2285  C   LEU A 164      33.898 -28.476 -10.856  1.00 53.09           C  
ATOM   2286  CB  LEU A 164      32.212 -27.743 -12.655  1.00 53.09           C  
ATOM   2287  HB2 LEU A 164      31.123 -27.738 -12.595  1.00 53.09           H  
ATOM   2288  HB3 LEU A 164      32.539 -26.798 -12.223  1.00 53.09           H  
ATOM   2289  O   LEU A 164      33.772 -27.465 -10.162  1.00 53.09           O  
ATOM   2290  CG  LEU A 164      32.635 -27.795 -14.139  1.00 53.09           C  
ATOM   2291  HG  LEU A 164      33.463 -28.491 -14.273  1.00 53.09           H  
ATOM   2292  CD1 LEU A 164      31.463 -28.245 -15.015  1.00 53.09           C  
ATOM   2293 HD11 LEU A 164      30.642 -27.532 -14.949  1.00 53.09           H  
ATOM   2294 HD12 LEU A 164      31.790 -28.327 -16.051  1.00 53.09           H  
ATOM   2295 HD13 LEU A 164      31.119 -29.224 -14.681  1.00 53.09           H  
ATOM   2296  CD2 LEU A 164      33.102 -26.425 -14.633  1.00 53.09           C  
ATOM   2297 HD21 LEU A 164      32.302 -25.693 -14.523  1.00 53.09           H  
ATOM   2298 HD22 LEU A 164      33.969 -26.109 -14.053  1.00 53.09           H  
ATOM   2299 HD23 LEU A 164      33.391 -26.494 -15.682  1.00 53.09           H  
ATOM   2300  N   GLU A 165      34.991 -29.233 -10.797  1.00 52.23           N  
ATOM   2301  H   GLU A 165      35.028 -30.093 -11.326  1.00 52.23           H  
ATOM   2302  CA  GLU A 165      36.165 -28.857 -10.008  1.00 52.23           C  
ATOM   2303  HA  GLU A 165      35.823 -28.406  -9.076  1.00 52.23           H  
ATOM   2304  C   GLU A 165      36.987 -27.804 -10.763  1.00 52.23           C  
ATOM   2305  CB  GLU A 165      36.975 -30.105  -9.615  1.00 52.23           C  
ATOM   2306  HB2 GLU A 165      37.387 -30.578 -10.507  1.00 52.23           H  
ATOM   2307  HB3 GLU A 165      36.296 -30.806  -9.129  1.00 52.23           H  
ATOM   2308  O   GLU A 165      37.814 -28.115 -11.617  1.00 52.23           O  
ATOM   2309  CG  GLU A 165      38.109 -29.751  -8.635  1.00 52.23           C  
ATOM   2310  HG2 GLU A 165      38.839 -29.127  -9.151  1.00 52.23           H  
ATOM   2311  HG3 GLU A 165      37.688 -29.162  -7.821  1.00 52.23           H  
ATOM   2312  CD  GLU A 165      38.830 -30.973  -8.038  1.00 52.23           C  
ATOM   2313  OE1 GLU A 165      39.741 -30.733  -7.212  1.00 52.23           O  
ATOM   2314  OE2 GLU A 165      38.474 -32.119  -8.389  1.00 52.23           O  
ATOM   2315  N   VAL A 166      36.779 -26.525 -10.437  1.00 49.20           N  
ATOM   2316  H   VAL A 166      36.016 -26.319  -9.808  1.00 49.20           H  
ATOM   2317  CA  VAL A 166      37.649 -25.426 -10.893  1.00 49.20           C  
ATOM   2318  HA  VAL A 166      38.058 -25.707 -11.863  1.00 49.20           H  
ATOM   2319  C   VAL A 166      38.840 -25.314  -9.935  1.00 49.20           C  
ATOM   2320  CB  VAL A 166      36.889 -24.099 -11.107  1.00 49.20           C  
ATOM   2321  HB  VAL A 166      36.647 -23.653 -10.142  1.00 49.20           H  
ATOM   2322  O   VAL A 166      39.076 -24.292  -9.294  1.00 49.20           O  
ATOM   2323  CG1 VAL A 166      37.734 -23.109 -11.927  1.00 49.20           C  
ATOM   2324 HG11 VAL A 166      37.185 -22.176 -12.060  1.00 49.20           H  
ATOM   2325 HG12 VAL A 166      37.964 -23.533 -12.904  1.00 49.20           H  
ATOM   2326 HG13 VAL A 166      38.666 -22.886 -11.407  1.00 49.20           H  
ATOM   2327  CG2 VAL A 166      35.576 -24.306 -11.876  1.00 49.20           C  
ATOM   2328 HG21 VAL A 166      35.098 -23.345 -12.067  1.00 49.20           H  
ATOM   2329 HG22 VAL A 166      35.776 -24.805 -12.824  1.00 49.20           H  
ATOM   2330 HG23 VAL A 166      34.887 -24.916 -11.292  1.00 49.20           H  
ATOM   2331  N   GLY A 167      39.575 -26.412  -9.772  1.00 44.28           N  
ATOM   2332  H   GLY A 167      39.321 -27.232 -10.305  1.00 44.28           H  
ATOM   2333  CA  GLY A 167      40.880 -26.384  -9.129  1.00 44.28           C  
ATOM   2334  HA2 GLY A 167      40.831 -25.825  -8.195  1.00 44.28           H  
ATOM   2335  HA3 GLY A 167      41.213 -27.401  -8.922  1.00 44.28           H  
ATOM   2336  C   GLY A 167      41.855 -25.727 -10.095  1.00 44.28           C  
ATOM   2337  O   GLY A 167      41.946 -26.149 -11.245  1.00 44.28           O  
ATOM   2338  N   GLY A 168      42.559 -24.679  -9.660  1.00 40.56           N  
ATOM   2339  H   GLY A 168      42.384 -24.350  -8.721  1.00 40.56           H  
ATOM   2340  CA  GLY A 168      43.650 -24.077 -10.424  1.00 40.56           C  
ATOM   2341  HA2 GLY A 168      43.268 -23.678 -11.364  1.00 40.56           H  
ATOM   2342  HA3 GLY A 168      44.106 -23.269  -9.851  1.00 40.56           H  
ATOM   2343  C   GLY A 168      44.711 -25.133 -10.712  1.00 40.56           C  
ATOM   2344  O   GLY A 168      45.613 -25.348  -9.907  1.00 40.56           O  
ATOM   2345  N   GLY A 169      44.554 -25.841 -11.830  1.00 37.82           N  
ATOM   2346  H   GLY A 169      43.678 -25.739 -12.322  1.00 37.82           H  
ATOM   2347  CA  GLY A 169      45.474 -26.867 -12.273  1.00 37.82           C  
ATOM   2348  HA2 GLY A 169      45.151 -27.274 -13.231  1.00 37.82           H  
ATOM   2349  HA3 GLY A 169      45.507 -27.668 -11.535  1.00 37.82           H  
ATOM   2350  C   GLY A 169      46.847 -26.238 -12.434  1.00 37.82           C  
ATOM   2351  O   GLY A 169      46.991 -25.207 -13.090  1.00 37.82           O  
ATOM   2352  N   ASN A 170      47.852 -26.872 -11.834  1.00 37.96           N  
ATOM   2353  H   ASN A 170      47.597 -27.661 -11.258  1.00 37.96           H  
ATOM   2354  CA  ASN A 170      49.275 -26.520 -11.882  1.00 37.96           C  
ATOM   2355  HA  ASN A 170      49.379 -25.480 -11.573  1.00 37.96           H  
ATOM   2356  C   ASN A 170      49.891 -26.613 -13.301  1.00 37.96           C  
ATOM   2357  CB  ASN A 170      50.013 -27.425 -10.869  1.00 37.96           C  
ATOM   2358  HB2 ASN A 170      49.682 -28.457 -10.989  1.00 37.96           H  
ATOM   2359  HB3 ASN A 170      51.085 -27.401 -11.066  1.00 37.96           H  
ATOM   2360  O   ASN A 170      51.059 -26.957 -13.460  1.00 37.96           O  
ATOM   2361  CG  ASN A 170      49.867 -26.999  -9.422  1.00 37.96           C  
ATOM   2362  ND2 ASN A 170      50.053 -27.916  -8.501  1.00 37.96           N  
ATOM   2363 HD21 ASN A 170      50.223 -28.877  -8.759  1.00 37.96           H  
ATOM   2364 HD22 ASN A 170      49.904 -27.616  -7.548  1.00 37.96           H  
ATOM   2365  OD1 ASN A 170      49.651 -25.850  -9.087  1.00 37.96           O  
ATOM   2366  N   GLY A 171      49.123 -26.323 -14.348  1.00 39.08           N  
ATOM   2367  H   GLY A 171      48.200 -25.961 -14.153  1.00 39.08           H  
ATOM   2368  CA  GLY A 171      49.472 -26.520 -15.746  1.00 39.08           C  
ATOM   2369  HA2 GLY A 171      50.553 -26.610 -15.858  1.00 39.08           H  
ATOM   2370  HA3 GLY A 171      49.012 -27.439 -16.107  1.00 39.08           H  
ATOM   2371  C   GLY A 171      49.002 -25.368 -16.625  1.00 39.08           C  
ATOM   2372  O   GLY A 171      48.288 -25.587 -17.590  1.00 39.08           O  
ATOM   2373  N   SER A 172      49.360 -24.130 -16.289  1.00 37.53           N  
ATOM   2374  H   SER A 172      49.763 -23.993 -15.373  1.00 37.53           H  
ATOM   2375  CA  SER A 172      49.574 -23.067 -17.287  1.00 37.53           C  
ATOM   2376  HA  SER A 172      50.264 -23.460 -18.034  1.00 37.53           H  
ATOM   2377  C   SER A 172      50.259 -21.861 -16.644  1.00 37.53           C  
ATOM   2378  CB  SER A 172      48.318 -22.656 -18.075  1.00 37.53           C  
ATOM   2379  HB2 SER A 172      48.473 -21.673 -18.520  1.00 37.53           H  
ATOM   2380  HB3 SER A 172      48.156 -23.366 -18.887  1.00 37.53           H  
ATOM   2381  O   SER A 172      49.661 -20.965 -16.060  1.00 37.53           O  
ATOM   2382  OG  SER A 172      47.162 -22.631 -17.276  1.00 37.53           O  
ATOM   2383  HG  SER A 172      46.927 -23.544 -17.096  1.00 37.53           H  
ATOM   2384  N   SER A 173      51.585 -21.924 -16.706  1.00 38.13           N  
ATOM   2385  H   SER A 173      51.946 -22.817 -17.011  1.00 38.13           H  
ATOM   2386  CA  SER A 173      52.523 -20.848 -17.014  1.00 38.13           C  
ATOM   2387  HA  SER A 173      53.344 -20.910 -16.300  1.00 38.13           H  
ATOM   2388  C   SER A 173      51.995 -19.401 -17.016  1.00 38.13           C  
ATOM   2389  CB  SER A 173      53.098 -21.175 -18.400  1.00 38.13           C  
ATOM   2390  HB2 SER A 173      53.900 -20.477 -18.641  1.00 38.13           H  
ATOM   2391  HB3 SER A 173      52.310 -21.090 -19.148  1.00 38.13           H  
ATOM   2392  O   SER A 173      51.186 -19.028 -17.856  1.00 38.13           O  
ATOM   2393  OG  SER A 173      53.601 -22.505 -18.402  1.00 38.13           O  
ATOM   2394  HG  SER A 173      53.858 -22.736 -19.298  1.00 38.13           H  
ATOM   2395  N   ALA A 174      52.612 -18.579 -16.155  1.00 45.62           N  
ATOM   2396  H   ALA A 174      53.150 -19.049 -15.441  1.00 45.62           H  
ATOM   2397  CA  ALA A 174      52.875 -17.129 -16.268  1.00 45.62           C  
ATOM   2398  HA  ALA A 174      53.948 -17.036 -16.099  1.00 45.62           H  
ATOM   2399  C   ALA A 174      52.251 -16.218 -15.198  1.00 45.62           C  
ATOM   2400  CB  ALA A 174      52.661 -16.571 -17.683  1.00 45.62           C  
ATOM   2401  HB1 ALA A 174      51.596 -16.524 -17.912  1.00 45.62           H  
ATOM   2402  HB2 ALA A 174      53.163 -17.195 -18.423  1.00 45.62           H  
ATOM   2403  HB3 ALA A 174      53.068 -15.562 -17.742  1.00 45.62           H  
ATOM   2404  O   ALA A 174      52.806 -15.150 -14.935  1.00 45.62           O  
ATOM   2405  N   ALA A 175      51.192 -16.624 -14.499  1.00 44.24           N  
ATOM   2406  H   ALA A 175      50.740 -17.495 -14.739  1.00 44.24           H  
ATOM   2407  CA  ALA A 175      50.732 -15.883 -13.326  1.00 44.24           C  
ATOM   2408  HA  ALA A 175      51.027 -14.837 -13.406  1.00 44.24           H  
ATOM   2409  C   ALA A 175      51.407 -16.468 -12.082  1.00 44.24           C  
ATOM   2410  CB  ALA A 175      49.202 -15.892 -13.277  1.00 44.24           C  
ATOM   2411  HB1 ALA A 175      48.860 -15.337 -12.403  1.00 44.24           H  
ATOM   2412  HB2 ALA A 175      48.837 -16.917 -13.210  1.00 44.24           H  
ATOM   2413  HB3 ALA A 175      48.799 -15.427 -14.177  1.00 44.24           H  
ATOM   2414  O   ALA A 175      51.026 -17.532 -11.601  1.00 44.24           O  
ATOM   2415  N   GLY A 176      52.456 -15.802 -11.584  1.00 38.23           N  
ATOM   2416  H   GLY A 176      52.764 -14.972 -12.069  1.00 38.23           H  
ATOM   2417  CA  GLY A 176      53.095 -16.181 -10.322  1.00 38.23           C  
ATOM   2418  HA2 GLY A 176      53.776 -15.396  -9.993  1.00 38.23           H  
ATOM   2419  HA3 GLY A 176      53.658 -17.099 -10.488  1.00 38.23           H  
ATOM   2420  C   GLY A 176      52.042 -16.420  -9.232  1.00 38.23           C  
ATOM   2421  O   GLY A 176      51.008 -15.750  -9.266  1.00 38.23           O  
ATOM   2422  N   PRO A 177      52.274 -17.364  -8.298  1.00 46.50           N  
ATOM   2423  CA  PRO A 177      51.272 -17.818  -7.337  1.00 46.50           C  
ATOM   2424  HA  PRO A 177      50.522 -18.428  -7.841  1.00 46.50           H  
ATOM   2425  C   PRO A 177      50.608 -16.600  -6.712  1.00 46.50           C  
ATOM   2426  CB  PRO A 177      52.031 -18.670  -6.308  1.00 46.50           C  
ATOM   2427  HB2 PRO A 177      51.672 -18.513  -5.292  1.00 46.50           H  
ATOM   2428  HB3 PRO A 177      51.939 -19.722  -6.579  1.00 46.50           H  
ATOM   2429  O   PRO A 177      51.256 -15.849  -5.972  1.00 46.50           O  
ATOM   2430  CG  PRO A 177      53.488 -18.233  -6.473  1.00 46.50           C  
ATOM   2431  HG2 PRO A 177      54.184 -19.023  -6.189  1.00 46.50           H  
ATOM   2432  HG3 PRO A 177      53.671 -17.328  -5.893  1.00 46.50           H  
ATOM   2433  CD  PRO A 177      53.572 -17.915  -7.963  1.00 46.50           C  
ATOM   2434  HD2 PRO A 177      54.378 -17.205  -8.149  1.00 46.50           H  
ATOM   2435  HD3 PRO A 177      53.734 -18.831  -8.531  1.00 46.50           H  
ATOM   2436  N   SER A 178      49.349 -16.348  -7.074  1.00 51.52           N  
ATOM   2437  H   SER A 178      48.872 -16.964  -7.717  1.00 51.52           H  
ATOM   2438  CA  SER A 178      48.620 -15.214  -6.537  1.00 51.52           C  
ATOM   2439  HA  SER A 178      49.239 -14.324  -6.650  1.00 51.52           H  
ATOM   2440  C   SER A 178      48.452 -15.512  -5.055  1.00 51.52           C  
ATOM   2441  CB  SER A 178      47.314 -14.950  -7.300  1.00 51.52           C  
ATOM   2442  HB2 SER A 178      46.795 -14.105  -6.846  1.00 51.52           H  
ATOM   2443  HB3 SER A 178      47.557 -14.699  -8.332  1.00 51.52           H  
ATOM   2444  O   SER A 178      47.701 -16.386  -4.630  1.00 51.52           O  
ATOM   2445  OG  SER A 178      46.470 -16.077  -7.291  1.00 51.52           O  
ATOM   2446  HG  SER A 178      45.788 -15.988  -7.961  1.00 51.52           H  
ATOM   2447  N   ARG A 179      49.276 -14.854  -4.236  1.00 56.92           N  
ATOM   2448  H   ARG A 179      49.997 -14.296  -4.671  1.00 56.92           H  
ATOM   2449  CA  ARG A 179      49.244 -14.995  -2.783  1.00 56.92           C  
ATOM   2450  HA  ARG A 179      49.131 -16.049  -2.528  1.00 56.92           H  
ATOM   2451  C   ARG A 179      47.997 -14.286  -2.279  1.00 56.92           C  
ATOM   2452  CB  ARG A 179      50.534 -14.460  -2.145  1.00 56.92           C  
ATOM   2453  HB2 ARG A 179      50.724 -13.450  -2.507  1.00 56.92           H  
ATOM   2454  HB3 ARG A 179      50.387 -14.419  -1.066  1.00 56.92           H  
ATOM   2455  O   ARG A 179      48.074 -13.176  -1.757  1.00 56.92           O  
ATOM   2456  CG  ARG A 179      51.755 -15.345  -2.428  1.00 56.92           C  
ATOM   2457  HG2 ARG A 179      51.954 -15.373  -3.500  1.00 56.92           H  
ATOM   2458  HG3 ARG A 179      51.561 -16.356  -2.070  1.00 56.92           H  
ATOM   2459  CD  ARG A 179      52.973 -14.764  -1.703  1.00 56.92           C  
ATOM   2460  HD2 ARG A 179      53.170 -13.769  -2.101  1.00 56.92           H  
ATOM   2461  HD3 ARG A 179      52.739 -14.687  -0.641  1.00 56.92           H  
ATOM   2462  NE  ARG A 179      54.169 -15.608  -1.877  1.00 56.92           N  
ATOM   2463  HE  ARG A 179      54.070 -16.403  -2.492  1.00 56.92           H  
ATOM   2464  NH1 ARG A 179      55.590 -14.408  -0.530  1.00 56.92           N  
ATOM   2465 HH11 ARG A 179      54.882 -13.693  -0.449  1.00 56.92           H  
ATOM   2466 HH12 ARG A 179      56.516 -14.276  -0.149  1.00 56.92           H  
ATOM   2467  NH2 ARG A 179      56.320 -16.267  -1.520  1.00 56.92           N  
ATOM   2468 HH21 ARG A 179      57.224 -16.141  -1.089  1.00 56.92           H  
ATOM   2469 HH22 ARG A 179      56.174 -17.069  -2.116  1.00 56.92           H  
ATOM   2470  CZ  ARG A 179      55.348 -15.427  -1.310  1.00 56.92           C  
ATOM   2471  N   ALA A 180      46.845 -14.909  -2.466  1.00 64.77           N  
ATOM   2472  H   ALA A 180      46.840 -15.766  -3.001  1.00 64.77           H  
ATOM   2473  CA  ALA A 180      45.626 -14.480  -1.825  1.00 64.77           C  
ATOM   2474  HA  ALA A 180      45.465 -13.421  -2.026  1.00 64.77           H  
ATOM   2475  C   ALA A 180      45.786 -14.690  -0.316  1.00 64.77           C  
ATOM   2476  CB  ALA A 180      44.456 -15.261  -2.413  1.00 64.77           C  
ATOM   2477  HB1 ALA A 180      44.630 -16.332  -2.316  1.00 64.77           H  
ATOM   2478  HB2 ALA A 180      43.554 -15.003  -1.858  1.00 64.77           H  
ATOM   2479  HB3 ALA A 180      44.325 -15.011  -3.466  1.00 64.77           H  
ATOM   2480  O   ALA A 180      46.040 -15.796   0.157  1.00 64.77           O  
ATOM   2481  N   ARG A 181      45.688 -13.602   0.447  1.00 66.06           N  
ATOM   2482  H   ARG A 181      45.480 -12.725  -0.009  1.00 66.06           H  
ATOM   2483  CA  ARG A 181      45.628 -13.652   1.907  1.00 66.06           C  
ATOM   2484  HA  ARG A 181      45.937 -14.634   2.262  1.00 66.06           H  
ATOM   2485  C   ARG A 181      44.181 -13.449   2.314  1.00 66.06           C  
ATOM   2486  CB  ARG A 181      46.538 -12.590   2.537  1.00 66.06           C  
ATOM   2487  HB2 ARG A 181      46.333 -12.557   3.606  1.00 66.06           H  
ATOM   2488  HB3 ARG A 181      46.306 -11.612   2.114  1.00 66.06           H  
ATOM   2489  O   ARG A 181      43.633 -12.378   2.074  1.00 66.06           O  
ATOM   2490  CG  ARG A 181      48.026 -12.900   2.333  1.00 66.06           C  
ATOM   2491  HG2 ARG A 181      48.245 -13.895   2.720  1.00 66.06           H  
ATOM   2492  HG3 ARG A 181      48.268 -12.865   1.270  1.00 66.06           H  
ATOM   2493  CD  ARG A 181      48.861 -11.861   3.088  1.00 66.06           C  
ATOM   2494  HD2 ARG A 181      48.579 -11.891   4.141  1.00 66.06           H  
ATOM   2495  HD3 ARG A 181      48.632 -10.874   2.688  1.00 66.06           H  
ATOM   2496  NE  ARG A 181      50.306 -12.122   2.962  1.00 66.06           N  
ATOM   2497  HE  ARG A 181      50.568 -12.899   2.372  1.00 66.06           H  
ATOM   2498  NH1 ARG A 181      51.022 -10.438   4.347  1.00 66.06           N  
ATOM   2499 HH11 ARG A 181      50.059 -10.172   4.496  1.00 66.06           H  
ATOM   2500 HH12 ARG A 181      51.765  -9.940   4.816  1.00 66.06           H  
ATOM   2501  NH2 ARG A 181      52.518 -11.789   3.396  1.00 66.06           N  
ATOM   2502 HH21 ARG A 181      53.246 -11.285   3.882  1.00 66.06           H  
ATOM   2503 HH22 ARG A 181      52.743 -12.619   2.866  1.00 66.06           H  
ATOM   2504  CZ  ARG A 181      51.270 -11.450   3.563  1.00 66.06           C  
ATOM   2505  N   VAL A 182      43.592 -14.452   2.952  1.00 65.96           N  
ATOM   2506  H   VAL A 182      44.090 -15.323   3.075  1.00 65.96           H  
ATOM   2507  CA  VAL A 182      42.309 -14.295   3.634  1.00 65.96           C  
ATOM   2508  HA  VAL A 182      41.807 -13.412   3.239  1.00 65.96           H  
ATOM   2509  C   VAL A 182      42.588 -14.054   5.114  1.00 65.96           C  
ATOM   2510  CB  VAL A 182      41.358 -15.482   3.389  1.00 65.96           C  
ATOM   2511  HB  VAL A 182      41.743 -16.378   3.875  1.00 65.96           H  
ATOM   2512  O   VAL A 182      43.263 -14.849   5.764  1.00 65.96           O  
ATOM   2513  CG1 VAL A 182      39.993 -15.121   3.988  1.00 65.96           C  
ATOM   2514 HG11 VAL A 182      40.048 -15.092   5.076  1.00 65.96           H  
ATOM   2515 HG12 VAL A 182      39.658 -14.153   3.615  1.00 65.96           H  
ATOM   2516 HG13 VAL A 182      39.238 -15.854   3.704  1.00 65.96           H  
ATOM   2517  CG2 VAL A 182      41.184 -15.766   1.889  1.00 65.96           C  
ATOM   2518 HG21 VAL A 182      40.817 -14.877   1.375  1.00 65.96           H  
ATOM   2519 HG22 VAL A 182      42.128 -16.081   1.445  1.00 65.96           H  
ATOM   2520 HG23 VAL A 182      40.467 -16.574   1.749  1.00 65.96           H  
ATOM   2521  N   SER A 183      42.108 -12.930   5.644  1.00 72.63           N  
ATOM   2522  H   SER A 183      41.580 -12.305   5.052  1.00 72.63           H  
ATOM   2523  CA  SER A 183      42.164 -12.606   7.071  1.00 72.63           C  
ATOM   2524  HA  SER A 183      42.845 -13.291   7.577  1.00 72.63           H  
ATOM   2525  C   SER A 183      40.778 -12.758   7.694  1.00 72.63           C  
ATOM   2526  CB  SER A 183      42.698 -11.184   7.282  1.00 72.63           C  
ATOM   2527  HB2 SER A 183      43.709 -11.115   6.880  1.00 72.63           H  
ATOM   2528  HB3 SER A 183      42.736 -10.976   8.352  1.00 72.63           H  
ATOM   2529  O   SER A 183      39.824 -12.166   7.192  1.00 72.63           O  
ATOM   2530  OG  SER A 183      41.877 -10.217   6.652  1.00 72.63           O  
ATOM   2531  HG  SER A 183      40.957 -10.451   6.793  1.00 72.63           H  
ATOM   2532  N   ARG A 184      40.675 -13.482   8.813  1.00 70.16           N  
ATOM   2533  H   ARG A 184      41.509 -13.921   9.177  1.00 70.16           H  
ATOM   2534  CA  ARG A 184      39.445 -13.636   9.607  1.00 70.16           C  
ATOM   2535  HA  ARG A 184      38.680 -12.962   9.222  1.00 70.16           H  
ATOM   2536  C   ARG A 184      39.707 -13.253  11.061  1.00 70.16           C  
ATOM   2537  CB  ARG A 184      38.915 -15.078   9.462  1.00 70.16           C  
ATOM   2538  HB2 ARG A 184      39.747 -15.772   9.580  1.00 70.16           H  
ATOM   2539  HB3 ARG A 184      38.513 -15.200   8.457  1.00 70.16           H  
ATOM   2540  O   ARG A 184      40.763 -13.564  11.606  1.00 70.16           O  
ATOM   2541  CG  ARG A 184      37.830 -15.462  10.488  1.00 70.16           C  
ATOM   2542  HG2 ARG A 184      37.005 -14.751  10.455  1.00 70.16           H  
ATOM   2543  HG3 ARG A 184      38.269 -15.450  11.485  1.00 70.16           H  
ATOM   2544  CD  ARG A 184      37.295 -16.870  10.209  1.00 70.16           C  
ATOM   2545  HD2 ARG A 184      36.430 -16.799   9.550  1.00 70.16           H  
ATOM   2546  HD3 ARG A 184      38.069 -17.447   9.702  1.00 70.16           H  
ATOM   2547  NE  ARG A 184      36.929 -17.584  11.447  1.00 70.16           N  
ATOM   2548  HE  ARG A 184      36.837 -17.060  12.306  1.00 70.16           H  
ATOM   2549  NH1 ARG A 184      36.563 -19.602  10.446  1.00 70.16           N  
ATOM   2550 HH11 ARG A 184      36.479 -19.141   9.551  1.00 70.16           H  
ATOM   2551 HH12 ARG A 184      36.252 -20.560  10.519  1.00 70.16           H  
ATOM   2552  NH2 ARG A 184      36.438 -19.461  12.657  1.00 70.16           N  
ATOM   2553 HH21 ARG A 184      36.693 -19.028  13.533  1.00 70.16           H  
ATOM   2554 HH22 ARG A 184      36.121 -20.420  12.674  1.00 70.16           H  
ATOM   2555  CZ  ARG A 184      36.633 -18.869  11.517  1.00 70.16           C  
ATOM   2556  N   THR A 185      38.720 -12.626  11.694  1.00 74.96           N  
ATOM   2557  H   THR A 185      37.891 -12.384  11.171  1.00 74.96           H  
ATOM   2558  CA  THR A 185      38.695 -12.346  13.136  1.00 74.96           C  
ATOM   2559  HA  THR A 185      39.642 -12.637  13.591  1.00 74.96           H  
ATOM   2560  C   THR A 185      37.583 -13.153  13.791  1.00 74.96           C  
ATOM   2561  CB  THR A 185      38.477 -10.852  13.417  1.00 74.96           C  
ATOM   2562  HB  THR A 185      38.343 -10.709  14.489  1.00 74.96           H  
ATOM   2563  O   THR A 185      36.437 -13.062  13.361  1.00 74.96           O  
ATOM   2564  CG2 THR A 185      39.663 -10.008  12.953  1.00 74.96           C  
ATOM   2565 HG21 THR A 185      40.567 -10.332  13.468  1.00 74.96           H  
ATOM   2566 HG22 THR A 185      39.472  -8.961  13.189  1.00 74.96           H  
ATOM   2567 HG23 THR A 185      39.803 -10.108  11.876  1.00 74.96           H  
ATOM   2568  OG1 THR A 185      37.332 -10.385  12.741  1.00 74.96           O  
ATOM   2569  HG1 THR A 185      36.605 -10.977  12.949  1.00 74.96           H  
ATOM   2570  N   GLN A 186      37.908 -13.917  14.831  1.00 71.78           N  
ATOM   2571  H   GLN A 186      38.862 -13.916  15.163  1.00 71.78           H  
ATOM   2572  CA  GLN A 186      36.936 -14.640  15.649  1.00 71.78           C  
ATOM   2573  HA  GLN A 186      35.928 -14.389  15.316  1.00 71.78           H  
ATOM   2574  C   GLN A 186      37.053 -14.199  17.107  1.00 71.78           C  
ATOM   2575  CB  GLN A 186      37.101 -16.157  15.469  1.00 71.78           C  
ATOM   2576  HB2 GLN A 186      37.005 -16.379  14.406  1.00 71.78           H  
ATOM   2577  HB3 GLN A 186      36.286 -16.656  15.992  1.00 71.78           H  
ATOM   2578  O   GLN A 186      38.161 -13.993  17.603  1.00 71.78           O  
ATOM   2579  CG  GLN A 186      38.439 -16.728  15.984  1.00 71.78           C  
ATOM   2580  HG2 GLN A 186      38.498 -16.603  17.065  1.00 71.78           H  
ATOM   2581  HG3 GLN A 186      39.273 -16.195  15.529  1.00 71.78           H  
ATOM   2582  CD  GLN A 186      38.592 -18.211  15.668  1.00 71.78           C  
ATOM   2583  NE2 GLN A 186      39.632 -18.861  16.139  1.00 71.78           N  
ATOM   2584 HE21 GLN A 186      39.659 -19.851  15.941  1.00 71.78           H  
ATOM   2585 HE22 GLN A 186      40.293 -18.419  16.761  1.00 71.78           H  
ATOM   2586  OE1 GLN A 186      37.794 -18.804  14.963  1.00 71.78           O  
ATOM   2587  N   TYR A 187      35.917 -14.059  17.783  1.00 72.99           N  
ATOM   2588  H   TYR A 187      35.045 -14.294  17.330  1.00 72.99           H  
ATOM   2589  CA  TYR A 187      35.857 -13.783  19.214  1.00 72.99           C  
ATOM   2590  HA  TYR A 187      36.829 -13.445  19.575  1.00 72.99           H  
ATOM   2591  C   TYR A 187      35.505 -15.084  19.928  1.00 72.99           C  
ATOM   2592  CB  TYR A 187      34.839 -12.667  19.488  1.00 72.99           C  
ATOM   2593  HB2 TYR A 187      34.725 -12.558  20.567  1.00 72.99           H  
ATOM   2594  HB3 TYR A 187      33.867 -12.959  19.089  1.00 72.99           H  
ATOM   2595  O   TYR A 187      34.452 -15.659  19.663  1.00 72.99           O  
ATOM   2596  CG  TYR A 187      35.241 -11.322  18.909  1.00 72.99           C  
ATOM   2597  CD1 TYR A 187      36.170 -10.518  19.598  1.00 72.99           C  
ATOM   2598  HD1 TYR A 187      36.579 -10.858  20.538  1.00 72.99           H  
ATOM   2599  CD2 TYR A 187      34.707 -10.882  17.681  1.00 72.99           C  
ATOM   2600  HD2 TYR A 187      33.994 -11.498  17.153  1.00 72.99           H  
ATOM   2601  CE1 TYR A 187      36.563  -9.275  19.066  1.00 72.99           C  
ATOM   2602  HE1 TYR A 187      37.274  -8.663  19.602  1.00 72.99           H  
ATOM   2603  CE2 TYR A 187      35.099  -9.641  17.144  1.00 72.99           C  
ATOM   2604  HE2 TYR A 187      34.693  -9.296  16.205  1.00 72.99           H  
ATOM   2605  OH  TYR A 187      36.406  -7.635  17.324  1.00 72.99           O  
ATOM   2606  HH  TYR A 187      37.043  -7.202  17.896  1.00 72.99           H  
ATOM   2607  CZ  TYR A 187      36.026  -8.835  17.837  1.00 72.99           C  
ATOM   2608  N   SER A 188      36.383 -15.568  20.809  1.00 72.42           N  
ATOM   2609  H   SER A 188      37.238 -15.068  21.006  1.00 72.42           H  
ATOM   2610  CA  SER A 188      36.043 -16.702  21.666  1.00 72.42           C  
ATOM   2611  HA  SER A 188      35.541 -17.464  21.069  1.00 72.42           H  
ATOM   2612  C   SER A 188      35.082 -16.221  22.750  1.00 72.42           C  
ATOM   2613  CB  SER A 188      37.291 -17.349  22.280  1.00 72.42           C  
ATOM   2614  HB2 SER A 188      37.997 -17.604  21.489  1.00 72.42           H  
ATOM   2615  HB3 SER A 188      36.999 -18.267  22.790  1.00 72.42           H  
ATOM   2616  O   SER A 188      35.431 -15.328  23.526  1.00 72.42           O  
ATOM   2617  OG  SER A 188      37.909 -16.486  23.213  1.00 72.42           O  
ATOM   2618  HG  SER A 188      37.218 -16.048  23.715  1.00 72.42           H  
ATOM   2619  N   ASN A 189      33.894 -16.809  22.817  1.00 70.93           N  
ATOM   2620  H   ASN A 189      33.662 -17.536  22.156  1.00 70.93           H  
ATOM   2621  CA  ASN A 189      32.967 -16.626  23.924  1.00 70.93           C  
ATOM   2622  HA  ASN A 189      33.385 -15.932  24.652  1.00 70.93           H  
ATOM   2623  C   ASN A 189      32.784 -17.980  24.618  1.00 70.93           C  
ATOM   2624  CB  ASN A 189      31.660 -16.024  23.380  1.00 70.93           C  
ATOM   2625  HB2 ASN A 189      31.897 -15.148  22.777  1.00 70.93           H  
ATOM   2626  HB3 ASN A 189      31.163 -16.756  22.743  1.00 70.93           H  
ATOM   2627  O   ASN A 189      32.644 -18.992  23.945  1.00 70.93           O  
ATOM   2628  CG  ASN A 189      30.699 -15.606  24.477  1.00 70.93           C  
ATOM   2629  ND2 ASN A 189      29.739 -14.767  24.173  1.00 70.93           N  
ATOM   2630 HD21 ASN A 189      29.630 -14.447  23.222  1.00 70.93           H  
ATOM   2631 HD22 ASN A 189      29.100 -14.534  24.919  1.00 70.93           H  
ATOM   2632  OD1 ASN A 189      30.793 -16.002  25.624  1.00 70.93           O  
ATOM   2633  N   ALA A 190      32.779 -18.008  25.950  1.00 69.79           N  
ATOM   2634  H   ALA A 190      32.810 -17.135  26.457  1.00 69.79           H  
ATOM   2635  CA  ALA A 190      32.515 -19.232  26.706  1.00 69.79           C  
ATOM   2636  HA  ALA A 190      33.186 -20.017  26.359  1.00 69.79           H  
ATOM   2637  C   ALA A 190      31.077 -19.753  26.513  1.00 69.79           C  
ATOM   2638  CB  ALA A 190      32.814 -18.954  28.183  1.00 69.79           C  
ATOM   2639  HB1 ALA A 190      32.146 -18.181  28.564  1.00 69.79           H  
ATOM   2640  HB2 ALA A 190      32.658 -19.866  28.759  1.00 69.79           H  
ATOM   2641  HB3 ALA A 190      33.850 -18.637  28.303  1.00 69.79           H  
ATOM   2642  O   ALA A 190      30.823 -20.926  26.744  1.00 69.79           O  
ATOM   2643  N   ALA A 191      30.146 -18.896  26.080  1.00 65.50           N  
ATOM   2644  H   ALA A 191      30.402 -17.927  25.957  1.00 65.50           H  
ATOM   2645  CA  ALA A 191      28.750 -19.272  25.874  1.00 65.50           C  
ATOM   2646  HA  ALA A 191      28.438 -19.919  26.694  1.00 65.50           H  
ATOM   2647  C   ALA A 191      28.493 -20.055  24.573  1.00 65.50           C  
ATOM   2648  CB  ALA A 191      27.908 -17.990  25.929  1.00 65.50           C  
ATOM   2649  HB1 ALA A 191      28.177 -17.330  25.104  1.00 65.50           H  
ATOM   2650  HB2 ALA A 191      26.852 -18.250  25.848  1.00 65.50           H  
ATOM   2651  HB3 ALA A 191      28.073 -17.479  26.877  1.00 65.50           H  
ATOM   2652  O   ALA A 191      27.424 -20.640  24.431  1.00 65.50           O  
ATOM   2653  N   TYR A 192      29.410 -20.035  23.597  1.00 69.35           N  
ATOM   2654  H   TYR A 192      30.317 -19.623  23.766  1.00 69.35           H  
ATOM   2655  CA  TYR A 192      29.208 -20.735  22.327  1.00 69.35           C  
ATOM   2656  HA  TYR A 192      28.715 -21.683  22.541  1.00 69.35           H  
ATOM   2657  C   TYR A 192      30.512 -21.063  21.598  1.00 69.35           C  
ATOM   2658  CB  TYR A 192      28.279 -19.919  21.417  1.00 69.35           C  
ATOM   2659  HB2 TYR A 192      27.339 -19.763  21.945  1.00 69.35           H  
ATOM   2660  HB3 TYR A 192      28.052 -20.531  20.544  1.00 69.35           H  
ATOM   2661  O   TYR A 192      31.477 -20.299  21.628  1.00 69.35           O  
ATOM   2662  CG  TYR A 192      28.795 -18.563  20.960  1.00 69.35           C  
ATOM   2663  CD1 TYR A 192      28.367 -17.395  21.620  1.00 69.35           C  
ATOM   2664  HD1 TYR A 192      27.680 -17.477  22.449  1.00 69.35           H  
ATOM   2665  CD2 TYR A 192      29.674 -18.463  19.863  1.00 69.35           C  
ATOM   2666  HD2 TYR A 192      30.016 -19.358  19.366  1.00 69.35           H  
ATOM   2667  CE1 TYR A 192      28.807 -16.132  21.180  1.00 69.35           C  
ATOM   2668  HE1 TYR A 192      28.435 -15.240  21.664  1.00 69.35           H  
ATOM   2669  CE2 TYR A 192      30.135 -17.205  19.434  1.00 69.35           C  
ATOM   2670  HE2 TYR A 192      30.821 -17.127  18.603  1.00 69.35           H  
ATOM   2671  OH  TYR A 192      30.137 -14.821  19.670  1.00 69.35           O  
ATOM   2672  HH  TYR A 192      29.689 -14.104  20.125  1.00 69.35           H  
ATOM   2673  CZ  TYR A 192      29.702 -16.038  20.091  1.00 69.35           C  
ATOM   2674  N   VAL A 193      30.502 -22.172  20.859  1.00 72.85           N  
ATOM   2675  H   VAL A 193      29.665 -22.736  20.865  1.00 72.85           H  
ATOM   2676  CA  VAL A 193      31.614 -22.635  20.025  1.00 72.85           C  
ATOM   2677  HA  VAL A 193      32.492 -22.025  20.237  1.00 72.85           H  
ATOM   2678  C   VAL A 193      31.227 -22.494  18.546  1.00 72.85           C  
ATOM   2679  CB  VAL A 193      32.000 -24.085  20.378  1.00 72.85           C  
ATOM   2680  HB  VAL A 193      31.162 -24.749  20.166  1.00 72.85           H  
ATOM   2681  O   VAL A 193      30.296 -23.165  18.093  1.00 72.85           O  
ATOM   2682  CG1 VAL A 193      33.213 -24.540  19.556  1.00 72.85           C  
ATOM   2683 HG11 VAL A 193      32.974 -24.537  18.492  1.00 72.85           H  
ATOM   2684 HG12 VAL A 193      33.481 -25.558  19.837  1.00 72.85           H  
ATOM   2685 HG13 VAL A 193      34.063 -23.882  19.739  1.00 72.85           H  
ATOM   2686  CG2 VAL A 193      32.365 -24.216  21.865  1.00 72.85           C  
ATOM   2687 HG21 VAL A 193      31.493 -24.014  22.486  1.00 72.85           H  
ATOM   2688 HG22 VAL A 193      33.160 -23.517  22.125  1.00 72.85           H  
ATOM   2689 HG23 VAL A 193      32.692 -25.234  22.078  1.00 72.85           H  
ATOM   2690  N   PRO A 194      31.892 -21.620  17.767  1.00 70.47           N  
ATOM   2691  CA  PRO A 194      31.655 -21.523  16.330  1.00 70.47           C  
ATOM   2692  HA  PRO A 194      30.585 -21.556  16.124  1.00 70.47           H  
ATOM   2693  C   PRO A 194      32.343 -22.676  15.578  1.00 70.47           C  
ATOM   2694  CB  PRO A 194      32.188 -20.145  15.931  1.00 70.47           C  
ATOM   2695  HB2 PRO A 194      31.406 -19.400  16.082  1.00 70.47           H  
ATOM   2696  HB3 PRO A 194      32.538 -20.123  14.899  1.00 70.47           H  
ATOM   2697  O   PRO A 194      33.534 -22.927  15.770  1.00 70.47           O  
ATOM   2698  CG  PRO A 194      33.322 -19.900  16.928  1.00 70.47           C  
ATOM   2699  HG2 PRO A 194      34.238 -20.362  16.560  1.00 70.47           H  
ATOM   2700  HG3 PRO A 194      33.480 -18.836  17.107  1.00 70.47           H  
ATOM   2701  CD  PRO A 194      32.863 -20.621  18.197  1.00 70.47           C  
ATOM   2702  HD2 PRO A 194      32.382 -19.914  18.873  1.00 70.47           H  
ATOM   2703  HD3 PRO A 194      33.717 -21.089  18.685  1.00 70.47           H  
ATOM   2704  N   VAL A 195      31.610 -23.346  14.688  1.00 73.31           N  
ATOM   2705  H   VAL A 195      30.654 -23.049  14.552  1.00 73.31           H  
ATOM   2706  CA  VAL A 195      32.088 -24.410  13.793  1.00 73.31           C  
ATOM   2707  HA  VAL A 195      33.138 -24.615  14.004  1.00 73.31           H  
ATOM   2708  C   VAL A 195      31.971 -23.928  12.351  1.00 73.31           C  
ATOM   2709  CB  VAL A 195      31.301 -25.719  14.002  1.00 73.31           C  
ATOM   2710  HB  VAL A 195      30.239 -25.533  13.841  1.00 73.31           H  
ATOM   2711  O   VAL A 195      30.934 -23.428  11.930  1.00 73.31           O  
ATOM   2712  CG1 VAL A 195      31.755 -26.821  13.031  1.00 73.31           C  
ATOM   2713 HG11 VAL A 195      31.216 -27.743  13.247  1.00 73.31           H  
ATOM   2714 HG12 VAL A 195      32.825 -27.000  13.136  1.00 73.31           H  
ATOM   2715 HG13 VAL A 195      31.527 -26.537  12.003  1.00 73.31           H  
ATOM   2716  CG2 VAL A 195      31.475 -26.245  15.432  1.00 73.31           C  
ATOM   2717 HG21 VAL A 195      30.959 -27.198  15.541  1.00 73.31           H  
ATOM   2718 HG22 VAL A 195      31.044 -25.541  16.143  1.00 73.31           H  
ATOM   2719 HG23 VAL A 195      32.533 -26.380  15.658  1.00 73.31           H  
ATOM   2720  N   THR A 196      33.037 -24.074  11.569  1.00 67.80           N  
ATOM   2721  H   THR A 196      33.869 -24.507  11.944  1.00 67.80           H  
ATOM   2722  CA  THR A 196      33.092 -23.561  10.193  1.00 67.80           C  
ATOM   2723  HA  THR A 196      32.213 -22.949   9.988  1.00 67.80           H  
ATOM   2724  C   THR A 196      33.087 -24.689   9.184  1.00 67.80           C  
ATOM   2725  CB  THR A 196      34.303 -22.651  10.002  1.00 67.80           C  
ATOM   2726  HB  THR A 196      34.350 -22.328   8.962  1.00 67.80           H  
ATOM   2727  O   THR A 196      33.937 -25.576   9.261  1.00 67.80           O  
ATOM   2728  CG2 THR A 196      34.159 -21.436  10.914  1.00 67.80           C  
ATOM   2729 HG21 THR A 196      34.317 -20.532  10.327  1.00 67.80           H  
ATOM   2730 HG22 THR A 196      34.832 -21.503  11.769  1.00 67.80           H  
ATOM   2731 HG23 THR A 196      33.143 -21.359  11.303  1.00 67.80           H  
ATOM   2732  OG1 THR A 196      35.510 -23.298  10.362  1.00 67.80           O  
ATOM   2733  HG1 THR A 196      35.483 -24.162   9.945  1.00 67.80           H  
ATOM   2734  N   HIS A 197      32.147 -24.648   8.240  1.00 71.10           N  
ATOM   2735  H   HIS A 197      31.473 -23.897   8.253  1.00 71.10           H  
ATOM   2736  CA  HIS A 197      31.907 -25.758   7.317  1.00 71.10           C  
ATOM   2737  HA  HIS A 197      32.296 -26.675   7.760  1.00 71.10           H  
ATOM   2738  C   HIS A 197      32.607 -25.621   5.959  1.00 71.10           C  
ATOM   2739  CB  HIS A 197      30.394 -25.941   7.147  1.00 71.10           C  
ATOM   2740  HB2 HIS A 197      30.213 -26.741   6.428  1.00 71.10           H  
ATOM   2741  HB3 HIS A 197      29.959 -25.026   6.745  1.00 71.10           H  
ATOM   2742  O   HIS A 197      32.674 -26.607   5.230  1.00 71.10           O  
ATOM   2743  CG  HIS A 197      29.702 -26.307   8.433  1.00 71.10           C  
ATOM   2744  CD2 HIS A 197      28.870 -25.514   9.175  1.00 71.10           C  
ATOM   2745  HD2 HIS A 197      28.589 -24.496   8.948  1.00 71.10           H  
ATOM   2746  ND1 HIS A 197      29.804 -27.515   9.086  1.00 71.10           N  
ATOM   2747  HD1 HIS A 197      30.350 -28.309   8.784  1.00 71.10           H  
ATOM   2748  CE1 HIS A 197      29.042 -27.460  10.189  1.00 71.10           C  
ATOM   2749  HE1 HIS A 197      28.916 -28.262  10.900  1.00 71.10           H  
ATOM   2750  NE2 HIS A 197      28.448 -26.261  10.280  1.00 71.10           N  
ATOM   2751  N   SER A 198      33.128 -24.441   5.601  1.00 66.31           N  
ATOM   2752  H   SER A 198      33.042 -23.652   6.225  1.00 66.31           H  
ATOM   2753  CA  SER A 198      33.757 -24.207   4.294  1.00 66.31           C  
ATOM   2754  HA  SER A 198      33.879 -25.168   3.796  1.00 66.31           H  
ATOM   2755  C   SER A 198      35.169 -23.621   4.386  1.00 66.31           C  
ATOM   2756  CB  SER A 198      32.840 -23.383   3.377  1.00 66.31           C  
ATOM   2757  HB2 SER A 198      33.366 -23.180   2.443  1.00 66.31           H  
ATOM   2758  HB3 SER A 198      31.958 -23.979   3.142  1.00 66.31           H  
ATOM   2759  O   SER A 198      35.527 -22.914   5.330  1.00 66.31           O  
ATOM   2760  OG  SER A 198      32.416 -22.153   3.943  1.00 66.31           O  
ATOM   2761  HG  SER A 198      32.283 -21.552   3.206  1.00 66.31           H  
ATOM   2762  N   THR A 199      35.996 -23.946   3.389  1.00 69.57           N  
ATOM   2763  H   THR A 199      35.666 -24.561   2.659  1.00 69.57           H  
ATOM   2764  CA  THR A 199      37.343 -23.392   3.231  1.00 69.57           C  
ATOM   2765  HA  THR A 199      37.799 -23.348   4.221  1.00 69.57           H  
ATOM   2766  C   THR A 199      37.241 -21.990   2.621  1.00 69.57           C  
ATOM   2767  CB  THR A 199      38.220 -24.289   2.342  1.00 69.57           C  
ATOM   2768  HB  THR A 199      37.920 -24.174   1.300  1.00 69.57           H  
ATOM   2769  O   THR A 199      36.589 -21.833   1.591  1.00 69.57           O  
ATOM   2770  CG2 THR A 199      39.708 -23.968   2.483  1.00 69.57           C  
ATOM   2771 HG21 THR A 199      40.024 -24.071   3.521  1.00 69.57           H  
ATOM   2772 HG22 THR A 199      40.281 -24.655   1.861  1.00 69.57           H  
ATOM   2773 HG23 THR A 199      39.899 -22.952   2.138  1.00 69.57           H  
ATOM   2774  OG1 THR A 199      38.059 -25.641   2.703  1.00 69.57           O  
ATOM   2775  HG1 THR A 199      38.435 -25.780   3.575  1.00 69.57           H  
ATOM   2776  N   PRO A 200      37.854 -20.955   3.222  1.00 64.31           N  
ATOM   2777  CA  PRO A 200      37.743 -19.590   2.724  1.00 64.31           C  
ATOM   2778  HA  PRO A 200      36.693 -19.316   2.622  1.00 64.31           H  
ATOM   2779  C   PRO A 200      38.429 -19.431   1.361  1.00 64.31           C  
ATOM   2780  CB  PRO A 200      38.393 -18.718   3.801  1.00 64.31           C  
ATOM   2781  HB2 PRO A 200      38.937 -17.887   3.350  1.00 64.31           H  
ATOM   2782  HB3 PRO A 200      37.635 -18.356   4.496  1.00 64.31           H  
ATOM   2783  O   PRO A 200      39.656 -19.507   1.268  1.00 64.31           O  
ATOM   2784  CG  PRO A 200      39.346 -19.657   4.535  1.00 64.31           C  
ATOM   2785  HG2 PRO A 200      40.295 -19.706   4.002  1.00 64.31           H  
ATOM   2786  HG3 PRO A 200      39.501 -19.351   5.570  1.00 64.31           H  
ATOM   2787  CD  PRO A 200      38.642 -21.004   4.443  1.00 64.31           C  
ATOM   2788  HD2 PRO A 200      37.975 -21.135   5.295  1.00 64.31           H  
ATOM   2789  HD3 PRO A 200      39.381 -21.805   4.413  1.00 64.31           H  
ATOM   2790  N   THR A 201      37.643 -19.149   0.323  1.00 67.59           N  
ATOM   2791  H   THR A 201      36.642 -19.171   0.454  1.00 67.59           H  
ATOM   2792  CA  THR A 201      38.143 -18.833  -1.023  1.00 67.59           C  
ATOM   2793  HA  THR A 201      39.130 -19.281  -1.130  1.00 67.59           H  
ATOM   2794  C   THR A 201      38.238 -17.311  -1.193  1.00 67.59           C  
ATOM   2795  CB  THR A 201      37.251 -19.465  -2.104  1.00 67.59           C  
ATOM   2796  HB  THR A 201      36.264 -19.002  -2.088  1.00 67.59           H  
ATOM   2797  O   THR A 201      37.337 -16.586  -0.762  1.00 67.59           O  
ATOM   2798  CG2 THR A 201      37.842 -19.366  -3.512  1.00 67.59           C  
ATOM   2799 HG21 THR A 201      37.964 -18.323  -3.806  1.00 67.59           H  
ATOM   2800 HG22 THR A 201      37.157 -19.840  -4.215  1.00 67.59           H  
ATOM   2801 HG23 THR A 201      38.797 -19.889  -3.556  1.00 67.59           H  
ATOM   2802  OG1 THR A 201      37.124 -20.840  -1.840  1.00 67.59           O  
ATOM   2803  HG1 THR A 201      36.343 -20.964  -1.295  1.00 67.59           H  
ATOM   2804  N   PRO A 202      39.312 -16.762  -1.793  1.00 67.25           N  
ATOM   2805  CA  PRO A 202      39.383 -15.331  -2.079  1.00 67.25           C  
ATOM   2806  HA  PRO A 202      39.375 -14.779  -1.139  1.00 67.25           H  
ATOM   2807  C   PRO A 202      38.201 -14.866  -2.939  1.00 67.25           C  
ATOM   2808  CB  PRO A 202      40.724 -15.111  -2.779  1.00 67.25           C  
ATOM   2809  HB2 PRO A 202      40.660 -14.374  -3.580  1.00 67.25           H  
ATOM   2810  HB3 PRO A 202      41.446 -14.790  -2.028  1.00 67.25           H  
ATOM   2811  O   PRO A 202      37.947 -15.415  -4.004  1.00 67.25           O  
ATOM   2812  CG  PRO A 202      41.100 -16.494  -3.315  1.00 67.25           C  
ATOM   2813  HG2 PRO A 202      42.179 -16.628  -3.403  1.00 67.25           H  
ATOM   2814  HG3 PRO A 202      40.619 -16.651  -4.281  1.00 67.25           H  
ATOM   2815  CD  PRO A 202      40.494 -17.445  -2.290  1.00 67.25           C  
ATOM   2816  HD2 PRO A 202      41.192 -17.601  -1.468  1.00 67.25           H  
ATOM   2817  HD3 PRO A 202      40.261 -18.397  -2.767  1.00 67.25           H  
ATOM   2818  N   GLY A 203      37.504 -13.826  -2.476  1.00 67.26           N  
ATOM   2819  H   GLY A 203      37.724 -13.487  -1.550  1.00 67.26           H  
ATOM   2820  CA  GLY A 203      36.321 -13.262  -3.137  1.00 67.26           C  
ATOM   2821  HA2 GLY A 203      36.312 -13.554  -4.187  1.00 67.26           H  
ATOM   2822  HA3 GLY A 203      36.368 -12.174  -3.088  1.00 67.26           H  
ATOM   2823  C   GLY A 203      34.986 -13.703  -2.528  1.00 67.26           C  
ATOM   2824  O   GLY A 203      33.973 -13.057  -2.785  1.00 67.26           O  
ATOM   2825  N   GLU A 204      34.974 -14.728  -1.674  1.00 63.53           N  
ATOM   2826  H   GLU A 204      35.822 -15.248  -1.496  1.00 63.53           H  
ATOM   2827  CA  GLU A 204      33.772 -15.153  -0.958  1.00 63.53           C  
ATOM   2828  HA  GLU A 204      32.907 -14.942  -1.588  1.00 63.53           H  
ATOM   2829  C   GLU A 204      33.614 -14.373   0.358  1.00 63.53           C  
ATOM   2830  CB  GLU A 204      33.814 -16.672  -0.756  1.00 63.53           C  
ATOM   2831  HB2 GLU A 204      34.569 -16.920  -0.010  1.00 63.53           H  
ATOM   2832  HB3 GLU A 204      34.094 -17.132  -1.704  1.00 63.53           H  
ATOM   2833  O   GLU A 204      34.517 -14.334   1.194  1.00 63.53           O  
ATOM   2834  CG  GLU A 204      32.452 -17.238  -0.328  1.00 63.53           C  
ATOM   2835  HG2 GLU A 204      31.692 -16.889  -1.028  1.00 63.53           H  
ATOM   2836  HG3 GLU A 204      32.202 -16.847   0.658  1.00 63.53           H  
ATOM   2837  CD  GLU A 204      32.439 -18.776  -0.290  1.00 63.53           C  
ATOM   2838  OE1 GLU A 204      31.333 -19.324  -0.098  1.00 63.53           O  
ATOM   2839  OE2 GLU A 204      33.527 -19.385  -0.417  1.00 63.53           O  
ATOM   2840  N   ALA A 205      32.458 -13.727   0.546  1.00 62.28           N  
ATOM   2841  H   ALA A 205      31.779 -13.742  -0.201  1.00 62.28           H  
ATOM   2842  CA  ALA A 205      32.139 -12.965   1.760  1.00 62.28           C  
ATOM   2843  HA  ALA A 205      33.062 -12.750   2.300  1.00 62.28           H  
ATOM   2844  C   ALA A 205      31.232 -13.731   2.742  1.00 62.28           C  
ATOM   2845  CB  ALA A 205      31.527 -11.622   1.341  1.00 62.28           C  
ATOM   2846  HB1 ALA A 205      32.215 -11.093   0.681  1.00 62.28           H  
ATOM   2847  HB2 ALA A 205      31.342 -11.013   2.225  1.00 62.28           H  
ATOM   2848  HB3 ALA A 205      30.584 -11.790   0.820  1.00 62.28           H  
ATOM   2849  O   ALA A 205      30.973 -13.247   3.843  1.00 62.28           O  
ATOM   2850  N   SER A 206      30.724 -14.904   2.354  1.00 63.09           N  
ATOM   2851  H   SER A 206      31.018 -15.283   1.465  1.00 63.09           H  
ATOM   2852  CA  SER A 206      29.675 -15.631   3.075  1.00 63.09           C  
ATOM   2853  HA  SER A 206      29.470 -15.144   4.028  1.00 63.09           H  
ATOM   2854  C   SER A 206      30.118 -17.057   3.402  1.00 63.09           C  
ATOM   2855  CB  SER A 206      28.372 -15.621   2.260  1.00 63.09           C  
ATOM   2856  HB2 SER A 206      27.577 -16.082   2.846  1.00 63.09           H  
ATOM   2857  HB3 SER A 206      28.507 -16.193   1.342  1.00 63.09           H  
ATOM   2858  O   SER A 206      29.636 -18.008   2.801  1.00 63.09           O  
ATOM   2859  OG  SER A 206      28.006 -14.293   1.924  1.00 63.09           O  
ATOM   2860  HG  SER A 206      28.153 -13.746   2.699  1.00 63.09           H  
ATOM   2861  N   LEU A 207      31.033 -17.214   4.363  1.00 63.85           N  
ATOM   2862  H   LEU A 207      31.387 -16.401   4.846  1.00 63.85           H  
ATOM   2863  CA  LEU A 207      31.356 -18.542   4.891  1.00 63.85           C  
ATOM   2864  HA  LEU A 207      31.524 -19.210   4.046  1.00 63.85           H  
ATOM   2865  C   LEU A 207      30.173 -19.125   5.675  1.00 63.85           C  
ATOM   2866  CB  LEU A 207      32.636 -18.512   5.743  1.00 63.85           C  
ATOM   2867  HB2 LEU A 207      32.641 -17.628   6.379  1.00 63.85           H  
ATOM   2868  HB3 LEU A 207      32.607 -19.372   6.413  1.00 63.85           H  
ATOM   2869  O   LEU A 207      29.469 -18.414   6.396  1.00 63.85           O  
ATOM   2870  CG  LEU A 207      33.917 -18.591   4.885  1.00 63.85           C  
ATOM   2871  HG  LEU A 207      33.664 -18.771   3.840  1.00 63.85           H  
ATOM   2872  CD1 LEU A 207      34.725 -17.295   4.968  1.00 63.85           C  
ATOM   2873 HD11 LEU A 207      35.578 -17.356   4.293  1.00 63.85           H  
ATOM   2874 HD12 LEU A 207      34.097 -16.464   4.645  1.00 63.85           H  
ATOM   2875 HD13 LEU A 207      35.061 -17.125   5.991  1.00 63.85           H  
ATOM   2876  CD2 LEU A 207      34.798 -19.743   5.361  1.00 63.85           C  
ATOM   2877 HD21 LEU A 207      35.675 -19.837   4.720  1.00 63.85           H  
ATOM   2878 HD22 LEU A 207      35.104 -19.586   6.395  1.00 63.85           H  
ATOM   2879 HD23 LEU A 207      34.233 -20.673   5.302  1.00 63.85           H  
ATOM   2880  N   GLY A 208      29.961 -20.433   5.523  1.00 67.10           N  
ATOM   2881  H   GLY A 208      30.608 -20.955   4.948  1.00 67.10           H  
ATOM   2882  CA  GLY A 208      28.966 -21.185   6.279  1.00 67.10           C  
ATOM   2883  HA2 GLY A 208      28.764 -22.129   5.774  1.00 67.10           H  
ATOM   2884  HA3 GLY A 208      28.040 -20.614   6.346  1.00 67.10           H  
ATOM   2885  C   GLY A 208      29.469 -21.486   7.687  1.00 67.10           C  
ATOM   2886  O   GLY A 208      29.976 -22.581   7.936  1.00 67.10           O  
ATOM   2887  N   ASP A 209      29.324 -20.525   8.593  1.00 69.27           N  
ATOM   2888  H   ASP A 209      29.004 -19.618   8.285  1.00 69.27           H  
ATOM   2889  CA  ASP A 209      29.617 -20.706  10.015  1.00 69.27           C  
ATOM   2890  HA  ASP A 209      30.355 -21.499  10.135  1.00 69.27           H  
ATOM   2891  C   ASP A 209      28.342 -21.143  10.748  1.00 69.27           C  
ATOM   2892  CB  ASP A 209      30.229 -19.425  10.618  1.00 69.27           C  
ATOM   2893  HB2 ASP A 209      29.608 -18.570  10.354  1.00 69.27           H  
ATOM   2894  HB3 ASP A 209      30.217 -19.524  11.703  1.00 69.27           H  
ATOM   2895  O   ASP A 209      27.290 -20.510  10.629  1.00 69.27           O  
ATOM   2896  CG  ASP A 209      31.682 -19.152  10.187  1.00 69.27           C  
ATOM   2897  OD1 ASP A 209      32.202 -19.862   9.296  1.00 69.27           O  
ATOM   2898  OD2 ASP A 209      32.306 -18.239  10.779  1.00 69.27           O  
ATOM   2899  N   SER A 210      28.428 -22.226  11.516  1.00 73.17           N  
ATOM   2900  H   SER A 210      29.321 -22.693  11.592  1.00 73.17           H  
ATOM   2901  CA  SER A 210      27.418 -22.609  12.499  1.00 73.17           C  
ATOM   2902  HA  SER A 210      26.519 -22.017  12.331  1.00 73.17           H  
ATOM   2903  C   SER A 210      27.915 -22.282  13.904  1.00 73.17           C  
ATOM   2904  CB  SER A 210      27.009 -24.076  12.350  1.00 73.17           C  
ATOM   2905  HB2 SER A 210      26.673 -24.254  11.329  1.00 73.17           H  
ATOM   2906  HB3 SER A 210      26.182 -24.285  13.029  1.00 73.17           H  
ATOM   2907  O   SER A 210      29.114 -22.227  14.174  1.00 73.17           O  
ATOM   2908  OG  SER A 210      28.072 -24.947  12.653  1.00 73.17           O  
ATOM   2909  HG  SER A 210      28.322 -25.390  11.839  1.00 73.17           H  
ATOM   2910  N   VAL A 211      26.987 -22.013  14.817  1.00 69.29           N  
ATOM   2911  H   VAL A 211      26.013 -22.087  14.562  1.00 69.29           H  
ATOM   2912  CA  VAL A 211      27.299 -21.704  16.213  1.00 69.29           C  
ATOM   2913  HA  VAL A 211      28.372 -21.793  16.388  1.00 69.29           H  
ATOM   2914  C   VAL A 211      26.611 -22.739  17.082  1.00 69.29           C  
ATOM   2915  CB  VAL A 211      26.889 -20.265  16.571  1.00 69.29           C  
ATOM   2916  HB  VAL A 211      25.826 -20.122  16.377  1.00 69.29           H  
ATOM   2917  O   VAL A 211      25.385 -22.835  17.075  1.00 69.29           O  
ATOM   2918  CG1 VAL A 211      27.164 -19.980  18.047  1.00 69.29           C  
ATOM   2919 HG11 VAL A 211      26.982 -18.929  18.272  1.00 69.29           H  
ATOM   2920 HG12 VAL A 211      28.201 -20.230  18.270  1.00 69.29           H  
ATOM   2921 HG13 VAL A 211      26.504 -20.581  18.673  1.00 69.29           H  
ATOM   2922  CG2 VAL A 211      27.685 -19.244  15.745  1.00 69.29           C  
ATOM   2923 HG21 VAL A 211      27.407 -18.231  16.037  1.00 69.29           H  
ATOM   2924 HG22 VAL A 211      28.754 -19.387  15.902  1.00 69.29           H  
ATOM   2925 HG23 VAL A 211      27.465 -19.367  14.685  1.00 69.29           H  
ATOM   2926  N   ILE A 212      27.402 -23.510  17.824  1.00 66.86           N  
ATOM   2927  H   ILE A 212      28.403 -23.382  17.781  1.00 66.86           H  
ATOM   2928  CA  ILE A 212      26.893 -24.481  18.788  1.00 66.86           C  
ATOM   2929  HA  ILE A 212      25.856 -24.715  18.550  1.00 66.86           H  
ATOM   2930  C   ILE A 212      26.928 -23.817  20.164  1.00 66.86           C  
ATOM   2931  CB  ILE A 212      27.680 -25.808  18.724  1.00 66.86           C  
ATOM   2932  HB  ILE A 212      28.714 -25.617  19.011  1.00 66.86           H  
ATOM   2933  O   ILE A 212      27.993 -23.487  20.684  1.00 66.86           O  
ATOM   2934  CG1 ILE A 212      27.666 -26.377  17.282  1.00 66.86           C  
ATOM   2935 HG12 ILE A 212      28.108 -25.649  16.602  1.00 66.86           H  
ATOM   2936 HG13 ILE A 212      26.637 -26.549  16.969  1.00 66.86           H  
ATOM   2937  CG2 ILE A 212      27.067 -26.810  19.721  1.00 66.86           C  
ATOM   2938 HG21 ILE A 212      26.040 -27.046  19.441  1.00 66.86           H  
ATOM   2939 HG22 ILE A 212      27.080 -26.403  20.732  1.00 66.86           H  
ATOM   2940 HG23 ILE A 212      27.653 -27.729  19.742  1.00 66.86           H  
ATOM   2941  CD1 ILE A 212      28.460 -27.677  17.109  1.00 66.86           C  
ATOM   2942 HD11 ILE A 212      28.526 -27.917  16.048  1.00 66.86           H  
ATOM   2943 HD12 ILE A 212      27.960 -28.500  17.618  1.00 66.86           H  
ATOM   2944 HD13 ILE A 212      29.466 -27.554  17.511  1.00 66.86           H  
ATOM   2945  N   ILE A 213      25.751 -23.591  20.740  1.00 67.38           N  
ATOM   2946  H   ILE A 213      24.918 -23.879  20.247  1.00 67.38           H  
ATOM   2947  CA  ILE A 213      25.588 -23.110  22.113  1.00 67.38           C  
ATOM   2948  HA  ILE A 213      26.473 -22.563  22.437  1.00 67.38           H  
ATOM   2949  C   ILE A 213      25.439 -24.358  22.977  1.00 67.38           C  
ATOM   2950  CB  ILE A 213      24.367 -22.166  22.226  1.00 67.38           C  
ATOM   2951  HB  ILE A 213      23.474 -22.730  21.955  1.00 67.38           H  
ATOM   2952  O   ILE A 213      24.360 -24.948  23.032  1.00 67.38           O  
ATOM   2953  CG1 ILE A 213      24.484 -20.971  21.252  1.00 67.38           C  
ATOM   2954 HG12 ILE A 213      24.704 -21.331  20.247  1.00 67.38           H  
ATOM   2955 HG13 ILE A 213      25.301 -20.322  21.567  1.00 67.38           H  
ATOM   2956  CG2 ILE A 213      24.201 -21.667  23.674  1.00 67.38           C  
ATOM   2957 HG21 ILE A 213      25.025 -21.007  23.946  1.00 67.38           H  
ATOM   2958 HG22 ILE A 213      24.174 -22.503  24.372  1.00 67.38           H  
ATOM   2959 HG23 ILE A 213      23.261 -21.125  23.782  1.00 67.38           H  
ATOM   2960  CD1 ILE A 213      23.211 -20.125  21.147  1.00 67.38           C  
ATOM   2961 HD11 ILE A 213      23.344 -19.371  20.372  1.00 67.38           H  
ATOM   2962 HD12 ILE A 213      22.365 -20.760  20.882  1.00 67.38           H  
ATOM   2963 HD13 ILE A 213      23.008 -19.619  22.090  1.00 67.38           H  
ATOM   2964  N   SER A 214      26.525 -24.810  23.596  1.00 58.94           N  
ATOM   2965  H   SER A 214      27.401 -24.311  23.527  1.00 58.94           H  
ATOM   2966  CA  SER A 214      26.465 -25.922  24.535  1.00 58.94           C  
ATOM   2967  HA  SER A 214      25.599 -26.539  24.297  1.00 58.94           H  
ATOM   2968  C   SER A 214      26.255 -25.374  25.952  1.00 58.94           C  
ATOM   2969  CB  SER A 214      27.673 -26.845  24.350  1.00 58.94           C  
ATOM   2970  HB2 SER A 214      27.554 -27.724  24.984  1.00 58.94           H  
ATOM   2971  HB3 SER A 214      27.698 -27.184  23.314  1.00 58.94           H  
ATOM   2972  O   SER A 214      26.981 -24.507  26.429  1.00 58.94           O  
ATOM   2973  OG  SER A 214      28.892 -26.203  24.643  1.00 58.94           O  
ATOM   2974  HG  SER A 214      29.164 -26.573  25.486  1.00 58.94           H  
ATOM   2975  N   SER A 215      25.203 -25.851  26.623  1.00 63.47           N  
ATOM   2976  H   SER A 215      24.606 -26.520  26.159  1.00 63.47           H  
ATOM   2977  CA  SER A 215      24.903 -25.507  28.024  1.00 63.47           C  
ATOM   2978  HA  SER A 215      25.107 -24.447  28.175  1.00 63.47           H  
ATOM   2979  C   SER A 215      25.777 -26.284  29.021  1.00 63.47           C  
ATOM   2980  CB  SER A 215      23.417 -25.749  28.313  1.00 63.47           C  
ATOM   2981  HB2 SER A 215      23.197 -26.810  28.202  1.00 63.47           H  
ATOM   2982  HB3 SER A 215      22.810 -25.187  27.603  1.00 63.47           H  
ATOM   2983  O   SER A 215      25.586 -26.166  30.229  1.00 63.47           O  
ATOM   2984  OG  SER A 215      23.086 -25.343  29.624  1.00 63.47           O  
ATOM   2985  HG  SER A 215      23.802 -25.618  30.201  1.00 63.47           H  
ATOM   2986  N   ASP A 216      26.715 -27.098  28.535  1.00 59.37           N  
ATOM   2987  H   ASP A 216      26.924 -27.079  27.547  1.00 59.37           H  
ATOM   2988  CA  ASP A 216      27.672 -27.831  29.367  1.00 59.37           C  
ATOM   2989  HA  ASP A 216      27.150 -28.204  30.248  1.00 59.37           H  
ATOM   2990  C   ASP A 216      28.816 -26.941  29.876  1.00 59.37           C  
ATOM   2991  CB  ASP A 216      28.200 -29.049  28.594  1.00 59.37           C  
ATOM   2992  HB2 ASP A 216      27.354 -29.629  28.224  1.00 59.37           H  
ATOM   2993  HB3 ASP A 216      28.754 -29.681  29.288  1.00 59.37           H  
ATOM   2994  O   ASP A 216      29.622 -27.379  30.698  1.00 59.37           O  
ATOM   2995  CG  ASP A 216      29.116 -28.698  27.414  1.00 59.37           C  
ATOM   2996  OD1 ASP A 216      29.042 -27.548  26.916  1.00 59.37           O  
ATOM   2997  OD2 ASP A 216      29.843 -29.607  26.966  1.00 59.37           O  
ATOM   2998  N   GLY A 217      28.868 -25.680  29.429  1.00 53.14           N  
ATOM   2999  H   GLY A 217      28.232 -25.424  28.687  1.00 53.14           H  
ATOM   3000  CA  GLY A 217      29.768 -24.667  29.952  1.00 53.14           C  
ATOM   3001  HA2 GLY A 217      29.580 -23.720  29.447  1.00 53.14           H  
ATOM   3002  HA3 GLY A 217      30.799 -24.968  29.767  1.00 53.14           H  
ATOM   3003  C   GLY A 217      29.537 -24.483  31.446  1.00 53.14           C  
ATOM   3004  O   GLY A 217      28.591 -23.811  31.850  1.00 53.14           O  
ATOM   3005  N   GLY A 218      30.414 -25.094  32.248  1.00 47.84           N  
ATOM   3006  H   GLY A 218      31.016 -25.770  31.799  1.00 47.84           H  
ATOM   3007  CA  GLY A 218      30.455 -25.019  33.703  1.00 47.84           C  
ATOM   3008  HA2 GLY A 218      29.562 -25.494  34.110  1.00 47.84           H  
ATOM   3009  HA3 GLY A 218      31.333 -25.550  34.071  1.00 47.84           H  
ATOM   3010  C   GLY A 218      30.519 -23.577  34.192  1.00 47.84           C  
ATOM   3011  O   GLY A 218      31.590 -23.033  34.454  1.00 47.84           O  
ATOM   3012  N   GLY A 219      29.354 -22.948  34.302  1.00 54.31           N  
ATOM   3013  H   GLY A 219      28.543 -23.396  33.900  1.00 54.31           H  
ATOM   3014  CA  GLY A 219      29.190 -21.685  34.989  1.00 54.31           C  
ATOM   3015  HA2 GLY A 219      29.898 -20.956  34.595  1.00 54.31           H  
ATOM   3016  HA3 GLY A 219      28.175 -21.313  34.851  1.00 54.31           H  
ATOM   3017  C   GLY A 219      29.434 -21.909  36.472  1.00 54.31           C  
ATOM   3018  O   GLY A 219      28.843 -22.793  37.090  1.00 54.31           O  
ATOM   3019  N   THR A 220      30.315 -21.108  37.061  1.00 60.87           N  
ATOM   3020  H   THR A 220      30.813 -20.426  36.508  1.00 60.87           H  
ATOM   3021  CA  THR A 220      30.447 -21.048  38.514  1.00 60.87           C  
ATOM   3022  HA  THR A 220      30.586 -22.054  38.909  1.00 60.87           H  
ATOM   3023  C   THR A 220      29.148 -20.470  39.071  1.00 60.87           C  
ATOM   3024  CB  THR A 220      31.652 -20.190  38.927  1.00 60.87           C  
ATOM   3025  HB  THR A 220      31.693 -20.142  40.015  1.00 60.87           H  
ATOM   3026  O   THR A 220      28.847 -19.301  38.828  1.00 60.87           O  
ATOM   3027  CG2 THR A 220      32.970 -20.764  38.403  1.00 60.87           C  
ATOM   3028 HG21 THR A 220      33.798 -20.164  38.780  1.00 60.87           H  
ATOM   3029 HG22 THR A 220      33.088 -21.790  38.750  1.00 60.87           H  
ATOM   3030 HG23 THR A 220      32.989 -20.749  37.313  1.00 60.87           H  
ATOM   3031  OG1 THR A 220      31.530 -18.885  38.410  1.00 60.87           O  
ATOM   3032  HG1 THR A 220      30.613 -18.631  38.533  1.00 60.87           H  
ATOM   3033  N   VAL A 221      28.364 -21.281  39.779  1.00 53.85           N  
ATOM   3034  H   VAL A 221      28.608 -22.260  39.838  1.00 53.85           H  
ATOM   3035  CA  VAL A 221      27.132 -20.838  40.442  1.00 53.85           C  
ATOM   3036  HA  VAL A 221      26.495 -20.338  39.712  1.00 53.85           H  
ATOM   3037  C   VAL A 221      27.512 -19.832  41.528  1.00 53.85           C  
ATOM   3038  CB  VAL A 221      26.346 -22.038  41.011  1.00 53.85           C  
ATOM   3039  HB  VAL A 221      26.973 -22.576  41.723  1.00 53.85           H  
ATOM   3040  O   VAL A 221      28.097 -20.190  42.550  1.00 53.85           O  
ATOM   3041  CG1 VAL A 221      25.065 -21.593  41.727  1.00 53.85           C  
ATOM   3042 HG11 VAL A 221      25.304 -20.972  42.591  1.00 53.85           H  
ATOM   3043 HG12 VAL A 221      24.425 -21.027  41.050  1.00 53.85           H  
ATOM   3044 HG13 VAL A 221      24.515 -22.464  42.084  1.00 53.85           H  
ATOM   3045  CG2 VAL A 221      25.946 -23.009  39.890  1.00 53.85           C  
ATOM   3046 HG21 VAL A 221      25.376 -23.839  40.306  1.00 53.85           H  
ATOM   3047 HG22 VAL A 221      25.332 -22.495  39.150  1.00 53.85           H  
ATOM   3048 HG23 VAL A 221      26.829 -23.416  39.397  1.00 53.85           H  
ATOM   3049  N   VAL A 222      27.233 -18.552  41.287  1.00 55.12           N  
ATOM   3050  H   VAL A 222      26.784 -18.316  40.414  1.00 55.12           H  
ATOM   3051  CA  VAL A 222      27.413 -17.489  42.281  1.00 55.12           C  
ATOM   3052  HA  VAL A 222      28.216 -17.767  42.963  1.00 55.12           H  
ATOM   3053  C   VAL A 222      26.115 -17.386  43.077  1.00 55.12           C  
ATOM   3054  CB  VAL A 222      27.807 -16.150  41.624  1.00 55.12           C  
ATOM   3055  HB  VAL A 222      27.025 -15.834  40.934  1.00 55.12           H  
ATOM   3056  O   VAL A 222      25.117 -16.904  42.556  1.00 55.12           O  
ATOM   3057  CG1 VAL A 222      28.007 -15.056  42.682  1.00 55.12           C  
ATOM   3058 HG11 VAL A 222      28.313 -14.128  42.198  1.00 55.12           H  
ATOM   3059 HG12 VAL A 222      27.070 -14.867  43.205  1.00 55.12           H  
ATOM   3060 HG13 VAL A 222      28.769 -15.357  43.400  1.00 55.12           H  
ATOM   3061  CG2 VAL A 222      29.122 -16.277  40.840  1.00 55.12           C  
ATOM   3062 HG21 VAL A 222      29.404 -15.308  40.428  1.00 55.12           H  
ATOM   3063 HG22 VAL A 222      28.992 -16.972  40.011  1.00 55.12           H  
ATOM   3064 HG23 VAL A 222      29.916 -16.640  41.492  1.00 55.12           H  
ATOM   3065  N   GLY A 223      26.140 -17.848  44.330  1.00 54.88           N  
ATOM   3066  H   GLY A 223      26.986 -18.308  44.634  1.00 54.88           H  
ATOM   3067  CA  GLY A 223      24.971 -17.893  45.217  1.00 54.88           C  
ATOM   3068  HA2 GLY A 223      25.253 -17.570  46.219  1.00 54.88           H  
ATOM   3069  HA3 GLY A 223      24.192 -17.223  44.853  1.00 54.88           H  
ATOM   3070  C   GLY A 223      24.385 -19.301  45.281  1.00 54.88           C  
ATOM   3071  O   GLY A 223      23.581 -19.690  44.447  1.00 54.88           O  
ATOM   3072  N   GLY A 224      24.843 -20.098  46.249  1.00 53.14           N  
ATOM   3073  H   GLY A 224      25.476 -19.696  46.926  1.00 53.14           H  
ATOM   3074  CA  GLY A 224      24.582 -21.540  46.354  1.00 53.14           C  
ATOM   3075  HA2 GLY A 224      24.757 -21.993  45.378  1.00 53.14           H  
ATOM   3076  HA3 GLY A 224      25.286 -21.981  47.060  1.00 53.14           H  
ATOM   3077  C   GLY A 224      23.170 -21.940  46.788  1.00 53.14           C  
ATOM   3078  O   GLY A 224      23.024 -22.935  47.491  1.00 53.14           O  
ATOM   3079  N   GLN A 225      22.147 -21.169  46.435  1.00 57.71           N  
ATOM   3080  H   GLN A 225      22.309 -20.412  45.787  1.00 57.71           H  
ATOM   3081  CA  GLN A 225      20.761 -21.441  46.800  1.00 57.71           C  
ATOM   3082  HA  GLN A 225      20.628 -22.504  47.001  1.00 57.71           H  
ATOM   3083  C   GLN A 225      19.905 -21.076  45.593  1.00 57.71           C  
ATOM   3084  CB  GLN A 225      20.383 -20.656  48.073  1.00 57.71           C  
ATOM   3085  HB2 GLN A 225      19.345 -20.871  48.325  1.00 57.71           H  
ATOM   3086  HB3 GLN A 225      20.483 -19.587  47.889  1.00 57.71           H  
ATOM   3087  O   GLN A 225      19.865 -19.920  45.184  1.00 57.71           O  
ATOM   3088  CG  GLN A 225      21.285 -21.058  49.257  1.00 57.71           C  
ATOM   3089  HG2 GLN A 225      22.322 -20.804  49.038  1.00 57.71           H  
ATOM   3090  HG3 GLN A 225      21.214 -22.136  49.397  1.00 57.71           H  
ATOM   3091  CD  GLN A 225      20.961 -20.386  50.580  1.00 57.71           C  
ATOM   3092  NE2 GLN A 225      21.527 -20.872  51.663  1.00 57.71           N  
ATOM   3093 HE21 GLN A 225      22.076 -21.718  51.614  1.00 57.71           H  
ATOM   3094 HE22 GLN A 225      21.243 -20.426  52.524  1.00 57.71           H  
ATOM   3095  OE1 GLN A 225      20.249 -19.410  50.692  1.00 57.71           O  
ATOM   3096  N   PHE A 226      19.288 -22.078  44.972  1.00 56.90           N  
ATOM   3097  H   PHE A 226      19.352 -23.009  45.360  1.00 56.90           H  
ATOM   3098  CA  PHE A 226      18.242 -21.840  43.991  1.00 56.90           C  
ATOM   3099  HA  PHE A 226      18.626 -21.233  43.171  1.00 56.90           H  
ATOM   3100  C   PHE A 226      17.135 -21.069  44.717  1.00 56.90           C  
ATOM   3101  CB  PHE A 226      17.737 -23.189  43.443  1.00 56.90           C  
ATOM   3102  HB2 PHE A 226      17.352 -23.790  44.267  1.00 56.90           H  
ATOM   3103  HB3 PHE A 226      16.898 -22.994  42.776  1.00 56.90           H  
ATOM   3104  O   PHE A 226      16.543 -21.604  45.652  1.00 56.90           O  
ATOM   3105  CG  PHE A 226      18.779 -24.004  42.691  1.00 56.90           C  
ATOM   3106  CD1 PHE A 226      18.909 -23.864  41.297  1.00 56.90           C  
ATOM   3107  HD1 PHE A 226      18.263 -23.182  40.765  1.00 56.90           H  
ATOM   3108  CD2 PHE A 226      19.612 -24.912  43.377  1.00 56.90           C  
ATOM   3109  HD2 PHE A 226      19.497 -25.046  44.442  1.00 56.90           H  
ATOM   3110  CE1 PHE A 226      19.869 -24.615  40.595  1.00 56.90           C  
ATOM   3111  HE1 PHE A 226      19.956 -24.507  39.524  1.00 56.90           H  
ATOM   3112  CE2 PHE A 226      20.578 -25.657  42.676  1.00 56.90           C  
ATOM   3113  HE2 PHE A 226      21.207 -26.356  43.208  1.00 56.90           H  
ATOM   3114  CZ  PHE A 226      20.707 -25.508  41.284  1.00 56.90           C  
ATOM   3115  HZ  PHE A 226      21.439 -26.090  40.743  1.00 56.90           H  
ATOM   3116  N   GLU A 227      16.872 -19.819  44.337  1.00 60.13           N  
ATOM   3117  H   GLU A 227      17.451 -19.364  43.645  1.00 60.13           H  
ATOM   3118  CA  GLU A 227      15.568 -19.235  44.639  1.00 60.13           C  
ATOM   3119  HA  GLU A 227      15.285 -19.474  45.664  1.00 60.13           H  
ATOM   3120  C   GLU A 227      14.570 -19.939  43.721  1.00 60.13           C  
ATOM   3121  CB  GLU A 227      15.542 -17.703  44.514  1.00 60.13           C  
ATOM   3122  HB2 GLU A 227      14.497 -17.395  44.549  1.00 60.13           H  
ATOM   3123  HB3 GLU A 227      15.970 -17.391  43.561  1.00 60.13           H  
ATOM   3124  O   GLU A 227      14.379 -19.578  42.559  1.00 60.13           O  
ATOM   3125  CG  GLU A 227      16.295 -17.032  45.679  1.00 60.13           C  
ATOM   3126  HG2 GLU A 227      17.367 -17.129  45.504  1.00 60.13           H  
ATOM   3127  HG3 GLU A 227      16.060 -17.566  46.599  1.00 60.13           H  
ATOM   3128  CD  GLU A 227      15.940 -15.547  45.890  1.00 60.13           C  
ATOM   3129  OE1 GLU A 227      16.432 -14.980  46.894  1.00 60.13           O  
ATOM   3130  OE2 GLU A 227      15.210 -14.966  45.053  1.00 60.13           O  
ATOM   3131  N   GLU A 228      14.023 -21.039  44.227  1.00 64.90           N  
ATOM   3132  H   GLU A 228      14.316 -21.346  45.144  1.00 64.90           H  
ATOM   3133  CA  GLU A 228      12.917 -21.752  43.612  1.00 64.90           C  
ATOM   3134  HA  GLU A 228      13.111 -21.860  42.545  1.00 64.90           H  
ATOM   3135  C   GLU A 228      11.677 -20.875  43.796  1.00 64.90           C  
ATOM   3136  CB  GLU A 228      12.830 -23.159  44.228  1.00 64.90           C  
ATOM   3137  HB2 GLU A 228      12.462 -23.098  45.252  1.00 64.90           H  
ATOM   3138  HB3 GLU A 228      13.840 -23.569  44.255  1.00 64.90           H  
ATOM   3139  O   GLU A 228      11.002 -20.906  44.821  1.00 64.90           O  
ATOM   3140  CG  GLU A 228      11.961 -24.126  43.409  1.00 64.90           C  
ATOM   3141  HG2 GLU A 228      12.248 -24.042  42.361  1.00 64.90           H  
ATOM   3142  HG3 GLU A 228      10.916 -23.827  43.496  1.00 64.90           H  
ATOM   3143  CD  GLU A 228      12.123 -25.593  43.855  1.00 64.90           C  
ATOM   3144  OE1 GLU A 228      11.857 -26.482  43.011  1.00 64.90           O  
ATOM   3145  OE2 GLU A 228      12.554 -25.835  45.007  1.00 64.90           O  
ATOM   3146  N   ILE A 229      11.447 -19.981  42.835  1.00 67.64           N  
ATOM   3147  H   ILE A 229      12.124 -19.892  42.090  1.00 67.64           H  
ATOM   3148  CA  ILE A 229      10.243 -19.155  42.812  1.00 67.64           C  
ATOM   3149  HA  ILE A 229      10.104 -18.703  43.794  1.00 67.64           H  
ATOM   3150  C   ILE A 229       9.076 -20.106  42.544  1.00 67.64           C  
ATOM   3151  CB  ILE A 229      10.354 -18.024  41.765  1.00 67.64           C  
ATOM   3152  HB  ILE A 229      10.520 -18.477  40.788  1.00 67.64           H  
ATOM   3153  O   ILE A 229       8.951 -20.642  41.440  1.00 67.64           O  
ATOM   3154  CG1 ILE A 229      11.544 -17.087  42.086  1.00 67.64           C  
ATOM   3155 HG12 ILE A 229      11.314 -16.489  42.967  1.00 67.64           H  
ATOM   3156 HG13 ILE A 229      12.431 -17.678  42.314  1.00 67.64           H  
ATOM   3157  CG2 ILE A 229       9.041 -17.217  41.715  1.00 67.64           C  
ATOM   3158 HG21 ILE A 229       8.837 -16.772  42.689  1.00 67.64           H  
ATOM   3159 HG22 ILE A 229       8.206 -17.866  41.448  1.00 67.64           H  
ATOM   3160 HG23 ILE A 229       9.101 -16.431  40.962  1.00 67.64           H  
ATOM   3161  CD1 ILE A 229      11.927 -16.157  40.927  1.00 67.64           C  
ATOM   3162 HD11 ILE A 229      11.125 -15.448  40.723  1.00 67.64           H  
ATOM   3163 HD12 ILE A 229      12.134 -16.745  40.033  1.00 67.64           H  
ATOM   3164 HD13 ILE A 229      12.824 -15.599  41.199  1.00 67.64           H  
ATOM   3165  N   GLU A 230       8.246 -20.335  43.562  1.00 66.94           N  
ATOM   3166  H   GLU A 230       8.490 -19.979  44.476  1.00 66.94           H  
ATOM   3167  CA  GLU A 230       7.035 -21.140  43.439  1.00 66.94           C  
ATOM   3168  HA  GLU A 230       7.324 -22.151  43.151  1.00 66.94           H  
ATOM   3169  C   GLU A 230       6.144 -20.556  42.333  1.00 66.94           C  
ATOM   3170  CB  GLU A 230       6.278 -21.226  44.778  1.00 66.94           C  
ATOM   3171  HB2 GLU A 230       5.340 -21.752  44.602  1.00 66.94           H  
ATOM   3172  HB3 GLU A 230       6.052 -20.219  45.127  1.00 66.94           H  
ATOM   3173  O   GLU A 230       5.840 -19.360  42.309  1.00 66.94           O  
ATOM   3174  CG  GLU A 230       7.068 -21.983  45.865  1.00 66.94           C  
ATOM   3175  HG2 GLU A 230       7.349 -22.957  45.466  1.00 66.94           H  
ATOM   3176  HG3 GLU A 230       7.982 -21.430  46.083  1.00 66.94           H  
ATOM   3177  CD  GLU A 230       6.284 -22.187  47.177  1.00 66.94           C  
ATOM   3178  OE1 GLU A 230       6.785 -22.943  48.042  1.00 66.94           O  
ATOM   3179  OE2 GLU A 230       5.190 -21.595  47.329  1.00 66.94           O  
ATOM   3180  N   LEU A 231       5.747 -21.401  41.379  1.00 65.29           N  
ATOM   3181  H   LEU A 231       6.032 -22.368  41.441  1.00 65.29           H  
ATOM   3182  CA  LEU A 231       4.805 -21.013  40.337  1.00 65.29           C  
ATOM   3183  HA  LEU A 231       5.095 -20.043  39.934  1.00 65.29           H  
ATOM   3184  C   LEU A 231       3.416 -20.863  40.964  1.00 65.29           C  
ATOM   3185  CB  LEU A 231       4.807 -22.043  39.191  1.00 65.29           C  
ATOM   3186  HB2 LEU A 231       3.948 -21.824  38.557  1.00 65.29           H  
ATOM   3187  HB3 LEU A 231       4.645 -23.039  39.604  1.00 65.29           H  
ATOM   3188  O   LEU A 231       2.710 -21.853  41.152  1.00 65.29           O  
ATOM   3189  CG  LEU A 231       6.089 -22.017  38.333  1.00 65.29           C  
ATOM   3190  HG  LEU A 231       6.731 -21.192  38.643  1.00 65.29           H  
ATOM   3191  CD1 LEU A 231       6.873 -23.325  38.465  1.00 65.29           C  
ATOM   3192 HD11 LEU A 231       7.781 -23.273  37.864  1.00 65.29           H  
ATOM   3193 HD12 LEU A 231       6.263 -24.168  38.141  1.00 65.29           H  
ATOM   3194 HD13 LEU A 231       7.161 -23.466  39.507  1.00 65.29           H  
ATOM   3195  CD2 LEU A 231       5.747 -21.822  36.853  1.00 65.29           C  
ATOM   3196 HD21 LEU A 231       6.666 -21.791  36.268  1.00 65.29           H  
ATOM   3197 HD22 LEU A 231       5.219 -20.877  36.729  1.00 65.29           H  
ATOM   3198 HD23 LEU A 231       5.117 -22.640  36.505  1.00 65.29           H  
ATOM   3199  N   ASP A 232       3.020 -19.629  41.271  1.00 66.28           N  
ATOM   3200  H   ASP A 232       3.702 -18.883  41.260  1.00 66.28           H  
ATOM   3201  CA  ASP A 232       1.646 -19.332  41.665  1.00 66.28           C  
ATOM   3202  HA  ASP A 232       1.362 -20.050  42.435  1.00 66.28           H  
ATOM   3203  C   ASP A 232       0.712 -19.523  40.461  1.00 66.28           C  
ATOM   3204  CB  ASP A 232       1.529 -17.934  42.291  1.00 66.28           C  
ATOM   3205  HB2 ASP A 232       2.273 -17.839  43.082  1.00 66.28           H  
ATOM   3206  HB3 ASP A 232       1.740 -17.180  41.532  1.00 66.28           H  
ATOM   3207  O   ASP A 232       0.856 -18.894  39.403  1.00 66.28           O  
ATOM   3208  CG  ASP A 232       0.142 -17.674  42.900  1.00 66.28           C  
ATOM   3209  OD1 ASP A 232      -0.609 -18.656  43.108  1.00 66.28           O  
ATOM   3210  OD2 ASP A 232      -0.167 -16.485  43.141  1.00 66.28           O  
ATOM   3211  N   VAL A 233      -0.246 -20.435  40.612  1.00 64.14           N  
ATOM   3212  H   VAL A 233      -0.358 -20.819  41.540  1.00 64.14           H  
ATOM   3213  CA  VAL A 233      -1.287 -20.688  39.622  1.00 64.14           C  
ATOM   3214  HA  VAL A 233      -0.857 -20.575  38.626  1.00 64.14           H  
ATOM   3215  C   VAL A 233      -2.336 -19.610  39.831  1.00 64.14           C  
ATOM   3216  CB  VAL A 233      -1.878 -22.111  39.736  1.00 64.14           C  
ATOM   3217  HB  VAL A 233      -2.511 -22.189  40.620  1.00 64.14           H  
ATOM   3218  O   VAL A 233      -3.271 -19.792  40.606  1.00 64.14           O  
ATOM   3219  CG1 VAL A 233      -2.717 -22.436  38.489  1.00 64.14           C  
ATOM   3220 HG11 VAL A 233      -3.528 -21.714  38.398  1.00 64.14           H  
ATOM   3221 HG12 VAL A 233      -3.150 -23.432  38.590  1.00 64.14           H  
ATOM   3222 HG13 VAL A 233      -2.092 -22.397  37.597  1.00 64.14           H  
ATOM   3223  CG2 VAL A 233      -0.794 -23.189  39.860  1.00 64.14           C  
ATOM   3224 HG21 VAL A 233      -1.250 -24.179  39.873  1.00 64.14           H  
ATOM   3225 HG22 VAL A 233      -0.096 -23.115  39.027  1.00 64.14           H  
ATOM   3226 HG23 VAL A 233      -0.241 -23.059  40.791  1.00 64.14           H  
ATOM   3227  N   LEU A 234      -2.173 -18.470  39.157  1.00 56.19           N  
ATOM   3228  H   LEU A 234      -1.285 -18.328  38.697  1.00 56.19           H  
ATOM   3229  CA  LEU A 234      -3.153 -17.386  39.193  1.00 56.19           C  
ATOM   3230  HA  LEU A 234      -3.178 -16.981  40.205  1.00 56.19           H  
ATOM   3231  C   LEU A 234      -4.546 -17.955  38.874  1.00 56.19           C  
ATOM   3232  CB  LEU A 234      -2.750 -16.270  38.211  1.00 56.19           C  
ATOM   3233  HB2 LEU A 234      -2.626 -16.713  37.223  1.00 56.19           H  
ATOM   3234  HB3 LEU A 234      -3.566 -15.550  38.151  1.00 56.19           H  
ATOM   3235  O   LEU A 234      -4.839 -18.333  37.734  1.00 56.19           O  
ATOM   3236  CG  LEU A 234      -1.459 -15.518  38.588  1.00 56.19           C  
ATOM   3237  HG  LEU A 234      -0.642 -16.229  38.716  1.00 56.19           H  
ATOM   3238  CD1 LEU A 234      -1.084 -14.560  37.455  1.00 56.19           C  
ATOM   3239 HD11 LEU A 234      -0.154 -14.049  37.707  1.00 56.19           H  
ATOM   3240 HD12 LEU A 234      -1.876 -13.826  37.309  1.00 56.19           H  
ATOM   3241 HD13 LEU A 234      -0.933 -15.125  36.535  1.00 56.19           H  
ATOM   3242  CD2 LEU A 234      -1.615 -14.698  39.870  1.00 56.19           C  
ATOM   3243 HD21 LEU A 234      -1.746 -15.364  40.723  1.00 56.19           H  
ATOM   3244 HD22 LEU A 234      -0.708 -14.123  40.053  1.00 56.19           H  
ATOM   3245 HD23 LEU A 234      -2.469 -14.024  39.796  1.00 56.19           H  
ATOM   3246  N   ASN A 235      -5.382 -18.060  39.912  1.00 51.91           N  
ATOM   3247  H   ASN A 235      -4.992 -17.884  40.827  1.00 51.91           H  
ATOM   3248  CA  ASN A 235      -6.752 -18.546  39.825  1.00 51.91           C  
ATOM   3249  HA  ASN A 235      -6.723 -19.596  39.530  1.00 51.91           H  
ATOM   3250  C   ASN A 235      -7.482 -17.762  38.729  1.00 51.91           C  
ATOM   3251  CB  ASN A 235      -7.446 -18.412  41.198  1.00 51.91           C  
ATOM   3252  HB2 ASN A 235      -7.035 -17.559  41.739  1.00 51.91           H  
ATOM   3253  HB3 ASN A 235      -8.508 -18.217  41.046  1.00 51.91           H  
ATOM   3254  O   ASN A 235      -7.572 -16.538  38.773  1.00 51.91           O  
ATOM   3255  CG  ASN A 235      -7.356 -19.664  42.054  1.00 51.91           C  
ATOM   3256  ND2 ASN A 235      -7.429 -19.528  43.357  1.00 51.91           N  
ATOM   3257 HD21 ASN A 235      -7.437 -18.608  43.774  1.00 51.91           H  
ATOM   3258 HD22 ASN A 235      -7.295 -20.373  43.893  1.00 51.91           H  
ATOM   3259  OD1 ASN A 235      -7.287 -20.782  41.573  1.00 51.91           O  
ATOM   3260  N   ARG A 236      -7.990 -18.483  37.725  1.00 49.87           N  
ATOM   3261  H   ARG A 236      -7.851 -19.481  37.789  1.00 49.87           H  
ATOM   3262  CA  ARG A 236      -8.537 -17.948  36.464  1.00 49.87           C  
ATOM   3263  HA  ARG A 236      -7.849 -17.182  36.109  1.00 49.87           H  
ATOM   3264  C   ARG A 236      -9.888 -17.226  36.604  1.00 49.87           C  
ATOM   3265  CB  ARG A 236      -8.602 -19.072  35.410  1.00 49.87           C  
ATOM   3266  HB2 ARG A 236      -9.222 -19.883  35.793  1.00 49.87           H  
ATOM   3267  HB3 ARG A 236      -9.074 -18.684  34.508  1.00 49.87           H  
ATOM   3268  O   ARG A 236     -10.641 -17.152  35.638  1.00 49.87           O  
ATOM   3269  CG  ARG A 236      -7.225 -19.623  35.010  1.00 49.87           C  
ATOM   3270  HG2 ARG A 236      -6.617 -18.821  34.591  1.00 49.87           H  
ATOM   3271  HG3 ARG A 236      -6.717 -20.013  35.892  1.00 49.87           H  
ATOM   3272  CD  ARG A 236      -7.351 -20.762  33.984  1.00 49.87           C  
ATOM   3273  HD2 ARG A 236      -6.360 -21.190  33.835  1.00 49.87           H  
ATOM   3274  HD3 ARG A 236      -8.003 -21.531  34.398  1.00 49.87           H  
ATOM   3275  NE  ARG A 236      -7.879 -20.303  32.679  1.00 49.87           N  
ATOM   3276  HE  ARG A 236      -8.036 -19.311  32.570  1.00 49.87           H  
ATOM   3277  NH1 ARG A 236      -8.034 -22.355  31.671  1.00 49.87           N  
ATOM   3278 HH11 ARG A 236      -8.282 -22.909  30.864  1.00 49.87           H  
ATOM   3279 HH12 ARG A 236      -7.691 -22.779  32.522  1.00 49.87           H  
ATOM   3280  NH2 ARG A 236      -8.628 -20.526  30.529  1.00 49.87           N  
ATOM   3281 HH21 ARG A 236      -8.801 -19.535  30.439  1.00 49.87           H  
ATOM   3282 HH22 ARG A 236      -8.900 -21.081  29.730  1.00 49.87           H  
ATOM   3283  CZ  ARG A 236      -8.178 -21.056  31.634  1.00 49.87           C  
ATOM   3284  N   SER A 237     -10.227 -16.698  37.774  1.00 55.95           N  
ATOM   3285  H   SER A 237      -9.534 -16.675  38.508  1.00 55.95           H  
ATOM   3286  CA  SER A 237     -11.416 -15.866  37.947  1.00 55.95           C  
ATOM   3287  HA  SER A 237     -12.173 -16.148  37.215  1.00 55.95           H  
ATOM   3288  C   SER A 237     -11.046 -14.400  37.708  1.00 55.95           C  
ATOM   3289  CB  SER A 237     -12.044 -16.093  39.325  1.00 55.95           C  
ATOM   3290  HB2 SER A 237     -12.879 -15.405  39.460  1.00 55.95           H  
ATOM   3291  HB3 SER A 237     -12.416 -17.115  39.388  1.00 55.95           H  
ATOM   3292  O   SER A 237     -10.292 -13.831  38.485  1.00 55.95           O  
ATOM   3293  OG  SER A 237     -11.095 -15.882  40.349  1.00 55.95           O  
ATOM   3294  HG  SER A 237     -10.700 -15.020  40.200  1.00 55.95           H  
ATOM   3295  N   GLU A 238     -11.605 -13.818  36.644  1.00 51.21           N  
ATOM   3296  H   GLU A 238     -12.169 -14.423  36.065  1.00 51.21           H  
ATOM   3297  CA  GLU A 238     -11.638 -12.383  36.285  1.00 51.21           C  
ATOM   3298  HA  GLU A 238     -12.564 -12.276  35.719  1.00 51.21           H  
ATOM   3299  C   GLU A 238     -10.608 -11.822  35.301  1.00 51.21           C  
ATOM   3300  CB  GLU A 238     -11.845 -11.438  37.476  1.00 51.21           C  
ATOM   3301  HB2 GLU A 238     -10.984 -11.471  38.144  1.00 51.21           H  
ATOM   3302  HB3 GLU A 238     -11.929 -10.421  37.094  1.00 51.21           H  
ATOM   3303  O   GLU A 238     -10.814 -10.712  34.807  1.00 51.21           O  
ATOM   3304  CG  GLU A 238     -13.136 -11.753  38.237  1.00 51.21           C  
ATOM   3305  HG2 GLU A 238     -13.065 -12.744  38.685  1.00 51.21           H  
ATOM   3306  HG3 GLU A 238     -13.964 -11.763  37.528  1.00 51.21           H  
ATOM   3307  CD  GLU A 238     -13.429 -10.730  39.340  1.00 51.21           C  
ATOM   3308  OE1 GLU A 238     -14.522 -10.860  39.934  1.00 51.21           O  
ATOM   3309  OE2 GLU A 238     -12.586  -9.836  39.583  1.00 51.21           O  
ATOM   3310  N   PHE A 239      -9.629 -12.595  34.827  1.00 47.41           N  
ATOM   3311  H   PHE A 239      -9.474 -13.505  35.238  1.00 47.41           H  
ATOM   3312  CA  PHE A 239      -9.045 -12.270  33.522  1.00 47.41           C  
ATOM   3313  HA  PHE A 239      -8.999 -11.186  33.416  1.00 47.41           H  
ATOM   3314  C   PHE A 239      -9.988 -12.746  32.416  1.00 47.41           C  
ATOM   3315  CB  PHE A 239      -7.594 -12.734  33.388  1.00 47.41           C  
ATOM   3316  HB2 PHE A 239      -7.493 -13.749  33.771  1.00 47.41           H  
ATOM   3317  HB3 PHE A 239      -7.334 -12.754  32.330  1.00 47.41           H  
ATOM   3318  O   PHE A 239      -9.697 -13.685  31.682  1.00 47.41           O  
ATOM   3319  CG  PHE A 239      -6.617 -11.803  34.083  1.00 47.41           C  
ATOM   3320  CD1 PHE A 239      -6.215 -10.596  33.473  1.00 47.41           C  
ATOM   3321  HD1 PHE A 239      -6.601 -10.328  32.500  1.00 47.41           H  
ATOM   3322  CD2 PHE A 239      -6.134 -12.128  35.362  1.00 47.41           C  
ATOM   3323  HD2 PHE A 239      -6.453 -13.038  35.848  1.00 47.41           H  
ATOM   3324  CE1 PHE A 239      -5.325  -9.730  34.133  1.00 47.41           C  
ATOM   3325  HE1 PHE A 239      -5.026  -8.803  33.666  1.00 47.41           H  
ATOM   3326  CE2 PHE A 239      -5.246 -11.262  36.022  1.00 47.41           C  
ATOM   3327  HE2 PHE A 239      -4.887 -11.515  37.009  1.00 47.41           H  
ATOM   3328  CZ  PHE A 239      -4.839 -10.065  35.409  1.00 47.41           C  
ATOM   3329  HZ  PHE A 239      -4.162  -9.399  35.924  1.00 47.41           H  
ATOM   3330  N   SER A 240     -11.108 -12.035  32.261  1.00 47.91           N  
ATOM   3331  H   SER A 240     -11.267 -11.307  32.943  1.00 47.91           H  
ATOM   3332  CA  SER A 240     -11.783 -11.909  30.967  1.00 47.91           C  
ATOM   3333  HA  SER A 240     -11.872 -12.901  30.524  1.00 47.91           H  
ATOM   3334  C   SER A 240     -10.891 -11.081  30.036  1.00 47.91           C  
ATOM   3335  CB  SER A 240     -13.203 -11.345  31.101  1.00 47.91           C  
ATOM   3336  HB2 SER A 240     -13.798 -12.009  31.728  1.00 47.91           H  
ATOM   3337  HB3 SER A 240     -13.660 -11.309  30.112  1.00 47.91           H  
ATOM   3338  O   SER A 240     -11.241 -10.017  29.532  1.00 47.91           O  
ATOM   3339  OG  SER A 240     -13.214 -10.043  31.655  1.00 47.91           O  
ATOM   3340  HG  SER A 240     -13.000 -10.082  32.590  1.00 47.91           H  
ATOM   3341  N   ILE A 241      -9.675 -11.574  29.798  1.00 55.09           N  
ATOM   3342  H   ILE A 241      -9.465 -12.460  30.234  1.00 55.09           H  
ATOM   3343  CA  ILE A 241      -9.022 -11.324  28.526  1.00 55.09           C  
ATOM   3344  HA  ILE A 241      -8.948 -10.256  28.320  1.00 55.09           H  
ATOM   3345  C   ILE A 241      -9.997 -11.986  27.582  1.00 55.09           C  
ATOM   3346  CB  ILE A 241      -7.630 -11.984  28.482  1.00 55.09           C  
ATOM   3347  HB  ILE A 241      -7.749 -13.046  28.696  1.00 55.09           H  
ATOM   3348  O   ILE A 241     -10.062 -13.211  27.573  1.00 55.09           O  
ATOM   3349  CG1 ILE A 241      -6.715 -11.367  29.563  1.00 55.09           C  
ATOM   3350 HG12 ILE A 241      -7.302 -11.032  30.418  1.00 55.09           H  
ATOM   3351 HG13 ILE A 241      -6.194 -10.496  29.165  1.00 55.09           H  
ATOM   3352  CG2 ILE A 241      -6.995 -11.839  27.086  1.00 55.09           C  
ATOM   3353 HG21 ILE A 241      -7.601 -12.359  26.345  1.00 55.09           H  
ATOM   3354 HG22 ILE A 241      -6.922 -10.787  26.811  1.00 55.09           H  
ATOM   3355 HG23 ILE A 241      -6.001 -12.284  27.083  1.00 55.09           H  
ATOM   3356  CD1 ILE A 241      -5.701 -12.380  30.096  1.00 55.09           C  
ATOM   3357 HD11 ILE A 241      -5.140 -11.937  30.919  1.00 55.09           H  
ATOM   3358 HD12 ILE A 241      -5.005 -12.659  29.304  1.00 55.09           H  
ATOM   3359 HD13 ILE A 241      -6.209 -13.278  30.450  1.00 55.09           H  
ATOM   3360  N   ALA A 242     -10.854 -11.183  26.945  1.00 54.96           N  
ATOM   3361  H   ALA A 242     -10.850 -10.200  27.175  1.00 54.96           H  
ATOM   3362  CA  ALA A 242     -11.714 -11.639  25.875  1.00 54.96           C  
ATOM   3363  HA  ALA A 242     -12.556 -12.200  26.279  1.00 54.96           H  
ATOM   3364  C   ALA A 242     -10.834 -12.551  25.034  1.00 54.96           C  
ATOM   3365  CB  ALA A 242     -12.213 -10.416  25.095  1.00 54.96           C  
ATOM   3366  HB1 ALA A 242     -12.823 -10.751  24.255  1.00 54.96           H  
ATOM   3367  HB2 ALA A 242     -12.818  -9.784  25.745  1.00 54.96           H  
ATOM   3368  HB3 ALA A 242     -11.369  -9.842  24.711  1.00 54.96           H  
ATOM   3369  O   ALA A 242      -9.848 -12.077  24.463  1.00 54.96           O  
ATOM   3370  N   GLU A 243     -11.069 -13.860  25.137  1.00 54.37           N  
ATOM   3371  H   GLU A 243     -11.788 -14.195  25.763  1.00 54.37           H  
ATOM   3372  CA  GLU A 243     -10.289 -14.842  24.419  1.00 54.37           C  
ATOM   3373  HA  GLU A 243      -9.229 -14.714  24.642  1.00 54.37           H  
ATOM   3374  C   GLU A 243     -10.528 -14.460  22.975  1.00 54.37           C  
ATOM   3375  CB  GLU A 243     -10.722 -16.276  24.792  1.00 54.37           C  
ATOM   3376  HB2 GLU A 243     -11.788 -16.280  25.022  1.00 54.37           H  
ATOM   3377  HB3 GLU A 243     -10.569 -16.926  23.930  1.00 54.37           H  
ATOM   3378  O   GLU A 243     -11.639 -14.602  22.463  1.00 54.37           O  
ATOM   3379  CG  GLU A 243      -9.868 -16.828  25.962  1.00 54.37           C  
ATOM   3380  HG2 GLU A 243      -9.118 -17.495  25.536  1.00 54.37           H  
ATOM   3381  HG3 GLU A 243      -9.319 -16.007  26.424  1.00 54.37           H  
ATOM   3382  CD  GLU A 243     -10.614 -17.568  27.091  1.00 54.37           C  
ATOM   3383  OE1 GLU A 243      -9.914 -18.234  27.901  1.00 54.37           O  
ATOM   3384  OE2 GLU A 243     -11.859 -17.476  27.166  1.00 54.37           O  
ATOM   3385  N   ASP A 244      -9.522 -13.808  22.390  1.00 58.20           N  
ATOM   3386  H   ASP A 244      -8.754 -13.516  22.977  1.00 58.20           H  
ATOM   3387  CA  ASP A 244      -9.541 -13.311  21.029  1.00 58.20           C  
ATOM   3388  HA  ASP A 244     -10.487 -12.799  20.852  1.00 58.20           H  
ATOM   3389  C   ASP A 244      -9.488 -14.575  20.184  1.00 58.20           C  
ATOM   3390  CB  ASP A 244      -8.390 -12.304  20.817  1.00 58.20           C  
ATOM   3391  HB2 ASP A 244      -7.440 -12.836  20.760  1.00 58.20           H  
ATOM   3392  HB3 ASP A 244      -8.343 -11.653  21.690  1.00 58.20           H  
ATOM   3393  O   ASP A 244      -8.426 -15.068  19.791  1.00 58.20           O  
ATOM   3394  CG  ASP A 244      -8.550 -11.394  19.588  1.00 58.20           C  
ATOM   3395  OD1 ASP A 244      -9.671 -11.303  19.035  1.00 58.20           O  
ATOM   3396  OD2 ASP A 244      -7.538 -10.757  19.212  1.00 58.20           O  
ATOM   3397  N   GLN A 245     -10.659 -15.210  20.082  1.00 61.18           N  
ATOM   3398  H   GLN A 245     -11.420 -14.825  20.624  1.00 61.18           H  
ATOM   3399  CA  GLN A 245     -10.890 -16.451  19.384  1.00 61.18           C  
ATOM   3400  HA  GLN A 245     -10.440 -17.261  19.957  1.00 61.18           H  
ATOM   3401  C   GLN A 245     -10.222 -16.250  18.031  1.00 61.18           C  
ATOM   3402  CB  GLN A 245     -12.405 -16.669  19.236  1.00 61.18           C  
ATOM   3403  HB2 GLN A 245     -12.892 -16.501  20.197  1.00 61.18           H  
ATOM   3404  HB3 GLN A 245     -12.799 -15.921  18.548  1.00 61.18           H  
ATOM   3405  O   GLN A 245     -10.502 -15.233  17.389  1.00 61.18           O  
ATOM   3406  CG  GLN A 245     -12.781 -18.063  18.705  1.00 61.18           C  
ATOM   3407  HG2 GLN A 245     -13.760 -17.994  18.229  1.00 61.18           H  
ATOM   3408  HG3 GLN A 245     -12.069 -18.379  17.942  1.00 61.18           H  
ATOM   3409  CD  GLN A 245     -12.894 -19.120  19.800  1.00 61.18           C  
ATOM   3410  NE2 GLN A 245     -12.481 -20.344  19.556  1.00 61.18           N  
ATOM   3411 HE21 GLN A 245     -12.113 -20.605  18.652  1.00 61.18           H  
ATOM   3412 HE22 GLN A 245     -12.611 -20.989  20.322  1.00 61.18           H  
ATOM   3413  OE1 GLN A 245     -13.389 -18.895  20.885  1.00 61.18           O  
ATOM   3414  N   PRO A 246      -9.312 -17.140  17.600  1.00 61.13           N  
ATOM   3415  CA  PRO A 246      -8.561 -16.919  16.378  1.00 61.13           C  
ATOM   3416  HA  PRO A 246      -7.929 -16.038  16.496  1.00 61.13           H  
ATOM   3417  C   PRO A 246      -9.548 -16.686  15.231  1.00 61.13           C  
ATOM   3418  CB  PRO A 246      -7.676 -18.162  16.208  1.00 61.13           C  
ATOM   3419  HB2 PRO A 246      -7.603 -18.482  15.168  1.00 61.13           H  
ATOM   3420  HB3 PRO A 246      -6.683 -17.949  16.604  1.00 61.13           H  
ATOM   3421  O   PRO A 246     -10.170 -17.623  14.735  1.00 61.13           O  
ATOM   3422  CG  PRO A 246      -8.347 -19.225  17.081  1.00 61.13           C  
ATOM   3423  HG2 PRO A 246      -9.141 -19.714  16.517  1.00 61.13           H  
ATOM   3424  HG3 PRO A 246      -7.631 -19.958  17.452  1.00 61.13           H  
ATOM   3425  CD  PRO A 246      -8.955 -18.405  18.214  1.00 61.13           C  
ATOM   3426  HD2 PRO A 246      -9.823 -18.922  18.624  1.00 61.13           H  
ATOM   3427  HD3 PRO A 246      -8.213 -18.231  18.993  1.00 61.13           H  
ATOM   3428  N   ARG A 247      -9.711 -15.418  14.818  1.00 60.02           N  
ATOM   3429  H   ARG A 247      -9.349 -14.707  15.438  1.00 60.02           H  
ATOM   3430  CA  ARG A 247     -10.701 -15.013  13.801  1.00 60.02           C  
ATOM   3431  HA  ARG A 247     -11.668 -15.432  14.079  1.00 60.02           H  
ATOM   3432  C   ARG A 247     -10.375 -15.606  12.427  1.00 60.02           C  
ATOM   3433  CB  ARG A 247     -10.837 -13.472  13.733  1.00 60.02           C  
ATOM   3434  HB2 ARG A 247     -11.499 -13.221  12.905  1.00 60.02           H  
ATOM   3435  HB3 ARG A 247      -9.859 -13.037  13.525  1.00 60.02           H  
ATOM   3436  O   ARG A 247     -11.174 -15.515  11.504  1.00 60.02           O  
ATOM   3437  CG  ARG A 247     -11.414 -12.825  15.009  1.00 60.02           C  
ATOM   3438  HG2 ARG A 247     -12.370 -13.284  15.261  1.00 60.02           H  
ATOM   3439  HG3 ARG A 247     -10.725 -13.014  15.833  1.00 60.02           H  
ATOM   3440  CD  ARG A 247     -11.588 -11.296  14.887  1.00 60.02           C  
ATOM   3441  HD2 ARG A 247     -10.702 -10.881  14.408  1.00 60.02           H  
ATOM   3442  HD3 ARG A 247     -11.636 -10.888  15.897  1.00 60.02           H  
ATOM   3443  NE  ARG A 247     -12.819 -10.885  14.164  1.00 60.02           N  
ATOM   3444  HE  ARG A 247     -13.605 -11.517  14.219  1.00 60.02           H  
ATOM   3445  NH1 ARG A 247     -12.120  -8.803  13.444  1.00 60.02           N  
ATOM   3446 HH11 ARG A 247     -12.249  -7.997  12.849  1.00 60.02           H  
ATOM   3447 HH12 ARG A 247     -11.191  -8.965  13.805  1.00 60.02           H  
ATOM   3448  NH2 ARG A 247     -14.191  -9.419  13.047  1.00 60.02           N  
ATOM   3449 HH21 ARG A 247     -14.274  -8.505  12.626  1.00 60.02           H  
ATOM   3450 HH22 ARG A 247     -14.982 -10.045  13.112  1.00 60.02           H  
ATOM   3451  CZ  ARG A 247     -13.035  -9.717  13.563  1.00 60.02           C  
ATOM   3452  N   THR A 248      -9.193 -16.204  12.270  1.00 63.00           N  
ATOM   3453  H   THR A 248      -8.634 -16.339  13.101  1.00 63.00           H  
ATOM   3454  CA  THR A 248      -8.731 -16.832  11.036  1.00 63.00           C  
ATOM   3455  HA  THR A 248      -9.599 -17.002  10.398  1.00 63.00           H  
ATOM   3456  C   THR A 248      -8.102 -18.196  11.313  1.00 63.00           C  
ATOM   3457  CB  THR A 248      -7.784 -15.888  10.283  1.00 63.00           C  
ATOM   3458  HB  THR A 248      -8.305 -14.945  10.115  1.00 63.00           H  
ATOM   3459  O   THR A 248      -7.355 -18.371  12.273  1.00 63.00           O  
ATOM   3460  CG2 THR A 248      -6.474 -15.581  11.013  1.00 63.00           C  
ATOM   3461 HG21 THR A 248      -5.860 -14.925  10.396  1.00 63.00           H  
ATOM   3462 HG22 THR A 248      -5.924 -16.500  11.216  1.00 63.00           H  
ATOM   3463 HG23 THR A 248      -6.686 -15.078  11.957  1.00 63.00           H  
ATOM   3464  OG1 THR A 248      -7.459 -16.432   9.023  1.00 63.00           O  
ATOM   3465  HG1 THR A 248      -8.243 -16.372   8.473  1.00 63.00           H  
ATOM   3466  N   SER A 249      -8.381 -19.155  10.429  1.00 58.97           N  
ATOM   3467  H   SER A 249      -8.983 -18.938   9.648  1.00 58.97           H  
ATOM   3468  CA  SER A 249      -7.881 -20.534  10.487  1.00 58.97           C  
ATOM   3469  HA  SER A 249      -8.119 -20.953  11.464  1.00 58.97           H  
ATOM   3470  C   SER A 249      -6.365 -20.657  10.299  1.00 58.97           C  
ATOM   3471  CB  SER A 249      -8.600 -21.365   9.419  1.00 58.97           C  
ATOM   3472  HB2 SER A 249      -9.652 -21.456   9.688  1.00 58.97           H  
ATOM   3473  HB3 SER A 249      -8.163 -22.363   9.376  1.00 58.97           H  
ATOM   3474  O   SER A 249      -5.786 -21.692  10.616  1.00 58.97           O  
ATOM   3475  OG  SER A 249      -8.497 -20.737   8.150  1.00 58.97           O  
ATOM   3476  HG  SER A 249      -8.931 -21.297   7.502  1.00 58.97           H  
ATOM   3477  N   THR A 250      -5.694 -19.608   9.818  1.00 69.08           N  
ATOM   3478  H   THR A 250      -6.230 -18.789   9.568  1.00 69.08           H  
ATOM   3479  CA  THR A 250      -4.236 -19.577   9.670  1.00 69.08           C  
ATOM   3480  HA  THR A 250      -3.808 -20.483  10.097  1.00 69.08           H  
ATOM   3481  C   THR A 250      -3.680 -18.365  10.410  1.00 69.08           C  
ATOM   3482  CB  THR A 250      -3.810 -19.560   8.192  1.00 69.08           C  
ATOM   3483  HB  THR A 250      -2.722 -19.496   8.155  1.00 69.08           H  
ATOM   3484  O   THR A 250      -3.819 -17.248   9.896  1.00 69.08           O  
ATOM   3485  CG2 THR A 250      -4.239 -20.826   7.455  1.00 69.08           C  
ATOM   3486 HG21 THR A 250      -3.842 -20.810   6.440  1.00 69.08           H  
ATOM   3487 HG22 THR A 250      -3.858 -21.706   7.973  1.00 69.08           H  
ATOM   3488 HG23 THR A 250      -5.327 -20.884   7.408  1.00 69.08           H  
ATOM   3489  OG1 THR A 250      -4.344 -18.445   7.507  1.00 69.08           O  
ATOM   3490  HG1 THR A 250      -4.520 -17.787   8.183  1.00 69.08           H  
ATOM   3491  N   PRO A 251      -3.041 -18.522  11.585  1.00 52.88           N  
ATOM   3492  CA  PRO A 251      -2.418 -17.400  12.271  1.00 52.88           C  
ATOM   3493  HA  PRO A 251      -3.149 -16.608  12.437  1.00 52.88           H  
ATOM   3494  C   PRO A 251      -1.280 -16.865  11.399  1.00 52.88           C  
ATOM   3495  CB  PRO A 251      -1.957 -17.942  13.628  1.00 52.88           C  
ATOM   3496  HB2 PRO A 251      -2.759 -17.819  14.356  1.00 52.88           H  
ATOM   3497  HB3 PRO A 251      -1.048 -17.457  13.985  1.00 52.88           H  
ATOM   3498  O   PRO A 251      -0.175 -17.407  11.346  1.00 52.88           O  
ATOM   3499  CG  PRO A 251      -1.743 -19.431  13.364  1.00 52.88           C  
ATOM   3500  HG2 PRO A 251      -0.752 -19.592  12.939  1.00 52.88           H  
ATOM   3501  HG3 PRO A 251      -1.870 -20.025  14.269  1.00 52.88           H  
ATOM   3502  CD  PRO A 251      -2.809 -19.760  12.319  1.00 52.88           C  
ATOM   3503  HD2 PRO A 251      -2.446 -20.557  11.672  1.00 52.88           H  
ATOM   3504  HD3 PRO A 251      -3.732 -20.065  12.812  1.00 52.88           H  
ATOM   3505  N   ARG A 252      -1.545 -15.785  10.664  1.00 58.11           N  
ATOM   3506  H   ARG A 252      -2.493 -15.435  10.676  1.00 58.11           H  
ATOM   3507  CA  ARG A 252      -0.486 -15.021  10.013  1.00 58.11           C  
ATOM   3508  HA  ARG A 252       0.210 -15.715   9.542  1.00 58.11           H  
ATOM   3509  C   ARG A 252       0.247 -14.283  11.118  1.00 58.11           C  
ATOM   3510  CB  ARG A 252      -1.057 -14.073   8.950  1.00 58.11           C  
ATOM   3511  HB2 ARG A 252      -1.869 -13.488   9.382  1.00 58.11           H  
ATOM   3512  HB3 ARG A 252      -0.272 -13.390   8.627  1.00 58.11           H  
ATOM   3513  O   ARG A 252      -0.369 -13.514  11.847  1.00 58.11           O  
ATOM   3514  CG  ARG A 252      -1.568 -14.858   7.733  1.00 58.11           C  
ATOM   3515  HG2 ARG A 252      -2.359 -15.542   8.041  1.00 58.11           H  
ATOM   3516  HG3 ARG A 252      -0.749 -15.436   7.306  1.00 58.11           H  
ATOM   3517  CD  ARG A 252      -2.122 -13.902   6.672  1.00 58.11           C  
ATOM   3518  HD2 ARG A 252      -2.956 -13.358   7.116  1.00 58.11           H  
ATOM   3519  HD3 ARG A 252      -1.347 -13.189   6.391  1.00 58.11           H  
ATOM   3520  NE  ARG A 252      -2.576 -14.635   5.474  1.00 58.11           N  
ATOM   3521  HE  ARG A 252      -2.257 -15.588   5.375  1.00 58.11           H  
ATOM   3522  NH1 ARG A 252      -4.107 -13.094   4.708  1.00 58.11           N  
ATOM   3523 HH11 ARG A 252      -4.023 -12.569   5.567  1.00 58.11           H  
ATOM   3524 HH12 ARG A 252      -4.864 -12.874   4.076  1.00 58.11           H  
ATOM   3525  NH2 ARG A 252      -3.798 -14.991   3.583  1.00 58.11           N  
ATOM   3526 HH21 ARG A 252      -4.539 -14.719   2.953  1.00 58.11           H  
ATOM   3527 HH22 ARG A 252      -3.444 -15.934   3.511  1.00 58.11           H  
ATOM   3528  CZ  ARG A 252      -3.488 -14.238   4.600  1.00 58.11           C  
ATOM   3529  N   SER A 253       1.555 -14.515  11.229  1.00 63.36           N  
ATOM   3530  H   SER A 253       1.941 -15.287  10.705  1.00 63.36           H  
ATOM   3531  CA  SER A 253       2.402 -13.809  12.191  1.00 63.36           C  
ATOM   3532  HA  SER A 253       2.207 -14.206  13.188  1.00 63.36           H  
ATOM   3533  C   SER A 253       2.095 -12.307  12.181  1.00 63.36           C  
ATOM   3534  CB  SER A 253       3.878 -14.032  11.865  1.00 63.36           C  
ATOM   3535  HB2 SER A 253       4.063 -13.776  10.822  1.00 63.36           H  
ATOM   3536  HB3 SER A 253       4.143 -15.075  12.038  1.00 63.36           H  
ATOM   3537  O   SER A 253       2.210 -11.644  11.142  1.00 63.36           O  
ATOM   3538  OG  SER A 253       4.650 -13.193  12.692  1.00 63.36           O  
ATOM   3539  HG  SER A 253       5.553 -13.162  12.369  1.00 63.36           H  
ATOM   3540  N   VAL A 254       1.721 -11.779  13.349  1.00 63.19           N  
ATOM   3541  H   VAL A 254       1.575 -12.414  14.121  1.00 63.19           H  
ATOM   3542  CA  VAL A 254       1.373 -10.367  13.565  1.00 63.19           C  
ATOM   3543  HA  VAL A 254       0.475 -10.135  12.991  1.00 63.19           H  
ATOM   3544  C   VAL A 254       2.499  -9.444  13.081  1.00 63.19           C  
ATOM   3545  CB  VAL A 254       1.067 -10.135  15.063  1.00 63.19           C  
ATOM   3546  HB  VAL A 254       1.970 -10.337  15.640  1.00 63.19           H  
ATOM   3547  O   VAL A 254       2.243  -8.370  12.535  1.00 63.19           O  
ATOM   3548  CG1 VAL A 254       0.631  -8.694  15.343  1.00 63.19           C  
ATOM   3549 HG11 VAL A 254      -0.212  -8.423  14.708  1.00 63.19           H  
ATOM   3550 HG12 VAL A 254       1.462  -8.011  15.169  1.00 63.19           H  
ATOM   3551 HG13 VAL A 254       0.332  -8.594  16.386  1.00 63.19           H  
ATOM   3552  CG2 VAL A 254      -0.042 -11.068  15.570  1.00 63.19           C  
ATOM   3553 HG21 VAL A 254       0.260 -12.113  15.510  1.00 63.19           H  
ATOM   3554 HG22 VAL A 254      -0.264 -10.850  16.615  1.00 63.19           H  
ATOM   3555 HG23 VAL A 254      -0.952 -10.924  14.986  1.00 63.19           H  
ATOM   3556  N   SER A 255       3.760  -9.889  13.171  1.00 64.44           N  
ATOM   3557  H   SER A 255       3.917 -10.818  13.536  1.00 64.44           H  
ATOM   3558  CA  SER A 255       4.920  -9.114  12.713  1.00 64.44           C  
ATOM   3559  HA  SER A 255       4.883  -8.141  13.203  1.00 64.44           H  
ATOM   3560  C   SER A 255       4.915  -8.853  11.201  1.00 64.44           C  
ATOM   3561  CB  SER A 255       6.223  -9.799  13.144  1.00 64.44           C  
ATOM   3562  HB2 SER A 255       6.183  -9.997  14.215  1.00 64.44           H  
ATOM   3563  HB3 SER A 255       7.055  -9.122  12.951  1.00 64.44           H  
ATOM   3564  O   SER A 255       5.308  -7.770  10.755  1.00 64.44           O  
ATOM   3565  OG  SER A 255       6.454 -11.012  12.451  1.00 64.44           O  
ATOM   3566  HG  SER A 255       7.228 -11.428  12.839  1.00 64.44           H  
ATOM   3567  N   ASN A 256       4.408  -9.798  10.404  1.00 67.07           N  
ATOM   3568  H   ASN A 256       4.051 -10.638  10.837  1.00 67.07           H  
ATOM   3569  CA  ASN A 256       4.291  -9.641   8.955  1.00 67.07           C  
ATOM   3570  HA  ASN A 256       5.205  -9.183   8.576  1.00 67.07           H  
ATOM   3571  C   ASN A 256       3.142  -8.695   8.583  1.00 67.07           C  
ATOM   3572  CB  ASN A 256       4.132 -11.026   8.301  1.00 67.07           C  
ATOM   3573  HB2 ASN A 256       3.871 -10.895   7.251  1.00 67.07           H  
ATOM   3574  HB3 ASN A 256       3.324 -11.572   8.788  1.00 67.07           H  
ATOM   3575  O   ASN A 256       3.267  -7.935   7.621  1.00 67.07           O  
ATOM   3576  CG  ASN A 256       5.403 -11.856   8.351  1.00 67.07           C  
ATOM   3577  ND2 ASN A 256       5.303 -13.144   8.119  1.00 67.07           N  
ATOM   3578 HD21 ASN A 256       6.165 -13.671   8.155  1.00 67.07           H  
ATOM   3579 HD22 ASN A 256       4.407 -13.585   7.971  1.00 67.07           H  
ATOM   3580  OD1 ASN A 256       6.500 -11.365   8.550  1.00 67.07           O  
ATOM   3581  N   LEU A 257       2.051  -8.701   9.357  1.00 63.22           N  
ATOM   3582  H   LEU A 257       2.027  -9.327  10.149  1.00 63.22           H  
ATOM   3583  CA  LEU A 257       0.925  -7.783   9.165  1.00 63.22           C  
ATOM   3584  HA  LEU A 257       0.612  -7.814   8.122  1.00 63.22           H  
ATOM   3585  C   LEU A 257       1.338  -6.335   9.448  1.00 63.22           C  
ATOM   3586  CB  LEU A 257      -0.262  -8.202  10.051  1.00 63.22           C  
ATOM   3587  HB2 LEU A 257       0.054  -8.198  11.094  1.00 63.22           H  
ATOM   3588  HB3 LEU A 257      -1.048  -7.454   9.949  1.00 63.22           H  
ATOM   3589  O   LEU A 257       1.073  -5.463   8.623  1.00 63.22           O  
ATOM   3590  CG  LEU A 257      -0.862  -9.581   9.724  1.00 63.22           C  
ATOM   3591  HG  LEU A 257      -0.090 -10.346   9.815  1.00 63.22           H  
ATOM   3592  CD1 LEU A 257      -1.975  -9.904  10.716  1.00 63.22           C  
ATOM   3593 HD11 LEU A 257      -2.375 -10.899  10.524  1.00 63.22           H  
ATOM   3594 HD12 LEU A 257      -2.782  -9.175  10.638  1.00 63.22           H  
ATOM   3595 HD13 LEU A 257      -1.586  -9.890  11.734  1.00 63.22           H  
ATOM   3596  CD2 LEU A 257      -1.445  -9.638   8.307  1.00 63.22           C  
ATOM   3597 HD21 LEU A 257      -2.178  -8.842   8.179  1.00 63.22           H  
ATOM   3598 HD22 LEU A 257      -0.651  -9.536   7.568  1.00 63.22           H  
ATOM   3599 HD23 LEU A 257      -1.940 -10.598   8.161  1.00 63.22           H  
ATOM   3600  N   LEU A 258       2.067  -6.086  10.542  1.00 60.66           N  
ATOM   3601  H   LEU A 258       2.203  -6.836  11.205  1.00 60.66           H  
ATOM   3602  CA  LEU A 258       2.545  -4.741  10.886  1.00 60.66           C  
ATOM   3603  HA  LEU A 258       1.687  -4.072  10.939  1.00 60.66           H  
ATOM   3604  C   LEU A 258       3.476  -4.159   9.817  1.00 60.66           C  
ATOM   3605  CB  LEU A 258       3.253  -4.764  12.255  1.00 60.66           C  
ATOM   3606  HB2 LEU A 258       3.602  -5.770  12.487  1.00 60.66           H  
ATOM   3607  HB3 LEU A 258       4.130  -4.118  12.205  1.00 60.66           H  
ATOM   3608  O   LEU A 258       3.361  -2.983   9.469  1.00 60.66           O  
ATOM   3609  CG  LEU A 258       2.367  -4.240  13.397  1.00 60.66           C  
ATOM   3610  HG  LEU A 258       2.008  -3.243  13.141  1.00 60.66           H  
ATOM   3611  CD1 LEU A 258       1.168  -5.147  13.657  1.00 60.66           C  
ATOM   3612 HD11 LEU A 258       0.504  -5.159  12.792  1.00 60.66           H  
ATOM   3613 HD12 LEU A 258       0.603  -4.781  14.514  1.00 60.66           H  
ATOM   3614 HD13 LEU A 258       1.505  -6.163  13.861  1.00 60.66           H  
ATOM   3615  CD2 LEU A 258       3.199  -4.135  14.674  1.00 60.66           C  
ATOM   3616 HD21 LEU A 258       4.043  -3.462  14.521  1.00 60.66           H  
ATOM   3617 HD22 LEU A 258       3.563  -5.120  14.966  1.00 60.66           H  
ATOM   3618 HD23 LEU A 258       2.579  -3.740  15.479  1.00 60.66           H  
ATOM   3619  N   ARG A 259       4.385  -4.975   9.265  1.00 68.32           N  
ATOM   3620  H   ARG A 259       4.438  -5.924   9.605  1.00 68.32           H  
ATOM   3621  CA  ARG A 259       5.254  -4.539   8.161  1.00 68.32           C  
ATOM   3622  HA  ARG A 259       5.748  -3.609   8.445  1.00 68.32           H  
ATOM   3623  C   ARG A 259       4.443  -4.173   6.917  1.00 68.32           C  
ATOM   3624  CB  ARG A 259       6.319  -5.601   7.859  1.00 68.32           C  
ATOM   3625  HB2 ARG A 259       6.724  -5.410   6.865  1.00 68.32           H  
ATOM   3626  HB3 ARG A 259       5.871  -6.595   7.865  1.00 68.32           H  
ATOM   3627  O   ARG A 259       4.638  -3.087   6.383  1.00 68.32           O  
ATOM   3628  CG  ARG A 259       7.468  -5.531   8.874  1.00 68.32           C  
ATOM   3629  HG2 ARG A 259       7.871  -4.518   8.859  1.00 68.32           H  
ATOM   3630  HG3 ARG A 259       7.103  -5.751   9.877  1.00 68.32           H  
ATOM   3631  CD  ARG A 259       8.581  -6.519   8.503  1.00 68.32           C  
ATOM   3632  HD2 ARG A 259       8.643  -6.588   7.417  1.00 68.32           H  
ATOM   3633  HD3 ARG A 259       8.325  -7.501   8.900  1.00 68.32           H  
ATOM   3634  NE  ARG A 259       9.892  -6.076   9.020  1.00 68.32           N  
ATOM   3635  HE  ARG A 259       9.895  -5.252   9.604  1.00 68.32           H  
ATOM   3636  NH1 ARG A 259      11.153  -7.755   8.095  1.00 68.32           N  
ATOM   3637 HH11 ARG A 259      12.047  -8.192   7.921  1.00 68.32           H  
ATOM   3638 HH12 ARG A 259      10.307  -8.213   7.789  1.00 68.32           H  
ATOM   3639  NH2 ARG A 259      12.167  -6.103   9.195  1.00 68.32           N  
ATOM   3640 HH21 ARG A 259      13.046  -6.565   9.013  1.00 68.32           H  
ATOM   3641 HH22 ARG A 259      12.146  -5.267   9.760  1.00 68.32           H  
ATOM   3642  CZ  ARG A 259      11.059  -6.643   8.768  1.00 68.32           C  
ATOM   3643  N   ARG A 260       3.482  -5.015   6.518  1.00 68.56           N  
ATOM   3644  H   ARG A 260       3.353  -5.868   7.042  1.00 68.56           H  
ATOM   3645  CA  ARG A 260       2.609  -4.747   5.359  1.00 68.56           C  
ATOM   3646  HA  ARG A 260       3.226  -4.527   4.488  1.00 68.56           H  
ATOM   3647  C   ARG A 260       1.722  -3.518   5.554  1.00 68.56           C  
ATOM   3648  CB  ARG A 260       1.727  -5.968   5.075  1.00 68.56           C  
ATOM   3649  HB2 ARG A 260       1.248  -6.291   5.999  1.00 68.56           H  
ATOM   3650  HB3 ARG A 260       0.944  -5.678   4.374  1.00 68.56           H  
ATOM   3651  O   ARG A 260       1.564  -2.732   4.625  1.00 68.56           O  
ATOM   3652  CG  ARG A 260       2.510  -7.132   4.457  1.00 68.56           C  
ATOM   3653  HG2 ARG A 260       3.332  -7.421   5.112  1.00 68.56           H  
ATOM   3654  HG3 ARG A 260       2.914  -6.828   3.492  1.00 68.56           H  
ATOM   3655  CD  ARG A 260       1.556  -8.315   4.267  1.00 68.56           C  
ATOM   3656  HD2 ARG A 260       0.783  -8.032   3.553  1.00 68.56           H  
ATOM   3657  HD3 ARG A 260       1.086  -8.535   5.225  1.00 68.56           H  
ATOM   3658  NE  ARG A 260       2.260  -9.519   3.791  1.00 68.56           N  
ATOM   3659  HE  ARG A 260       3.254  -9.433   3.631  1.00 68.56           H  
ATOM   3660  NH1 ARG A 260       0.428 -10.900   3.713  1.00 68.56           N  
ATOM   3661 HH11 ARG A 260      -0.161 -10.121   3.971  1.00 68.56           H  
ATOM   3662 HH12 ARG A 260       0.010 -11.776   3.433  1.00 68.56           H  
ATOM   3663  NH2 ARG A 260       2.434 -11.700   3.156  1.00 68.56           N  
ATOM   3664 HH21 ARG A 260       3.419 -11.577   2.971  1.00 68.56           H  
ATOM   3665 HH22 ARG A 260       2.001 -12.582   2.923  1.00 68.56           H  
ATOM   3666  CZ  ARG A 260       1.707 -10.696   3.559  1.00 68.56           C  
ATOM   3667  N   ALA A 261       1.164  -3.327   6.749  1.00 70.34           N  
ATOM   3668  H   ALA A 261       1.270  -4.041   7.455  1.00 70.34           H  
ATOM   3669  CA  ALA A 261       0.345  -2.158   7.061  1.00 70.34           C  
ATOM   3670  HA  ALA A 261      -0.463  -2.085   6.333  1.00 70.34           H  
ATOM   3671  C   ALA A 261       1.169  -0.864   6.976  1.00 70.34           C  
ATOM   3672  CB  ALA A 261      -0.270  -2.349   8.451  1.00 70.34           C  
ATOM   3673  HB1 ALA A 261      -0.905  -1.496   8.690  1.00 70.34           H  
ATOM   3674  HB2 ALA A 261       0.513  -2.432   9.205  1.00 70.34           H  
ATOM   3675  HB3 ALA A 261      -0.877  -3.254   8.466  1.00 70.34           H  
ATOM   3676  O   ALA A 261       0.699   0.147   6.453  1.00 70.34           O  
ATOM   3677  N   LYS A 262       2.434  -0.906   7.412  1.00 80.32           N  
ATOM   3678  H   LYS A 262       2.764  -1.756   7.846  1.00 80.32           H  
ATOM   3679  CA  LYS A 262       3.343   0.240   7.313  1.00 80.32           C  
ATOM   3680  HA  LYS A 262       2.849   1.096   7.773  1.00 80.32           H  
ATOM   3681  C   LYS A 262       3.634   0.644   5.866  1.00 80.32           C  
ATOM   3682  CB  LYS A 262       4.621  -0.080   8.091  1.00 80.32           C  
ATOM   3683  HB2 LYS A 262       4.343  -0.464   9.073  1.00 80.32           H  
ATOM   3684  HB3 LYS A 262       5.192  -0.845   7.564  1.00 80.32           H  
ATOM   3685  O   LYS A 262       3.836   1.831   5.618  1.00 80.32           O  
ATOM   3686  CG  LYS A 262       5.488   1.168   8.280  1.00 80.32           C  
ATOM   3687  HG2 LYS A 262       5.860   1.510   7.314  1.00 80.32           H  
ATOM   3688  HG3 LYS A 262       4.893   1.959   8.737  1.00 80.32           H  
ATOM   3689  CD  LYS A 262       6.675   0.839   9.184  1.00 80.32           C  
ATOM   3690  HD2 LYS A 262       6.301   0.489  10.146  1.00 80.32           H  
ATOM   3691  HD3 LYS A 262       7.271   0.053   8.720  1.00 80.32           H  
ATOM   3692  CE  LYS A 262       7.524   2.095   9.381  1.00 80.32           C  
ATOM   3693  HE2 LYS A 262       7.901   2.413   8.409  1.00 80.32           H  
ATOM   3694  HE3 LYS A 262       6.880   2.885   9.768  1.00 80.32           H  
ATOM   3695  NZ  LYS A 262       8.640   1.832  10.320  1.00 80.32           N  
ATOM   3696  HZ1 LYS A 262       9.232   1.097   9.961  1.00 80.32           H  
ATOM   3697  HZ2 LYS A 262       8.271   1.535  11.212  1.00 80.32           H  
ATOM   3698  HZ3 LYS A 262       9.192   2.666  10.463  1.00 80.32           H  
ATOM   3699  N   ASP A 263       3.621  -0.301   4.929  1.00 84.03           N  
ATOM   3700  H   ASP A 263       3.541  -1.267   5.211  1.00 84.03           H  
ATOM   3701  CA  ASP A 263       3.807  -0.003   3.506  1.00 84.03           C  
ATOM   3702  HA  ASP A 263       4.672   0.651   3.394  1.00 84.03           H  
ATOM   3703  C   ASP A 263       2.602   0.735   2.907  1.00 84.03           C  
ATOM   3704  CB  ASP A 263       4.089  -1.289   2.713  1.00 84.03           C  
ATOM   3705  HB2 ASP A 263       4.171  -1.031   1.657  1.00 84.03           H  
ATOM   3706  HB3 ASP A 263       3.246  -1.972   2.819  1.00 84.03           H  
ATOM   3707  O   ASP A 263       2.788   1.591   2.047  1.00 84.03           O  
ATOM   3708  CG  ASP A 263       5.382  -2.003   3.123  1.00 84.03           C  
ATOM   3709  OD1 ASP A 263       6.304  -1.324   3.636  1.00 84.03           O  
ATOM   3710  OD2 ASP A 263       5.436  -3.232   2.886  1.00 84.03           O  
ATOM   3711  N   LEU A 264       1.381   0.445   3.375  1.00 87.69           N  
ATOM   3712  H   LEU A 264       1.309  -0.258   4.097  1.00 87.69           H  
ATOM   3713  CA  LEU A 264       0.144   1.078   2.894  1.00 87.69           C  
ATOM   3714  HA  LEU A 264       0.202   1.209   1.813  1.00 87.69           H  
ATOM   3715  C   LEU A 264      -0.081   2.473   3.489  1.00 87.69           C  
ATOM   3716  CB  LEU A 264      -1.057   0.176   3.231  1.00 87.69           C  
ATOM   3717  HB2 LEU A 264      -1.970   0.704   2.955  1.00 87.69           H  
ATOM   3718  HB3 LEU A 264      -1.086   0.017   4.309  1.00 87.69           H  
ATOM   3719  O   LEU A 264      -0.510   3.384   2.787  1.00 87.69           O  
ATOM   3720  CG  LEU A 264      -1.061  -1.193   2.533  1.00 87.69           C  
ATOM   3721  HG  LEU A 264      -0.179  -1.763   2.825  1.00 87.69           H  
ATOM   3722  CD1 LEU A 264      -2.292  -1.989   2.961  1.00 87.69           C  
ATOM   3723 HD11 LEU A 264      -2.303  -2.101   4.045  1.00 87.69           H  
ATOM   3724 HD12 LEU A 264      -2.289  -2.979   2.504  1.00 87.69           H  
ATOM   3725 HD13 LEU A 264      -3.197  -1.464   2.655  1.00 87.69           H  
ATOM   3726  CD2 LEU A 264      -1.055  -1.047   1.011  1.00 87.69           C  
ATOM   3727 HD21 LEU A 264      -1.446  -1.942   0.527  1.00 87.69           H  
ATOM   3728 HD22 LEU A 264      -1.695  -0.211   0.728  1.00 87.69           H  
ATOM   3729 HD23 LEU A 264      -0.040  -0.842   0.670  1.00 87.69           H  
ATOM   3730  N   TYR A 265       0.222   2.644   4.777  1.00 88.78           N  
ATOM   3731  H   TYR A 265       0.523   1.829   5.293  1.00 88.78           H  
ATOM   3732  CA  TYR A 265      -0.082   3.861   5.543  1.00 88.78           C  
ATOM   3733  HA  TYR A 265      -0.740   4.488   4.942  1.00 88.78           H  
ATOM   3734  C   TYR A 265       1.153   4.729   5.819  1.00 88.78           C  
ATOM   3735  CB  TYR A 265      -0.874   3.486   6.801  1.00 88.78           C  
ATOM   3736  HB2 TYR A 265      -0.287   2.794   7.405  1.00 88.78           H  
ATOM   3737  HB3 TYR A 265      -1.047   4.382   7.398  1.00 88.78           H  
ATOM   3738  O   TYR A 265       1.226   5.458   6.809  1.00 88.78           O  
ATOM   3739  CG  TYR A 265      -2.225   2.877   6.482  1.00 88.78           C  
ATOM   3740  CD1 TYR A 265      -3.283   3.711   6.073  1.00 88.78           C  
ATOM   3741  HD1 TYR A 265      -3.134   4.778   5.997  1.00 88.78           H  
ATOM   3742  CD2 TYR A 265      -2.419   1.485   6.564  1.00 88.78           C  
ATOM   3743  HD2 TYR A 265      -1.615   0.841   6.889  1.00 88.78           H  
ATOM   3744  CE1 TYR A 265      -4.536   3.159   5.755  1.00 88.78           C  
ATOM   3745  HE1 TYR A 265      -5.341   3.801   5.429  1.00 88.78           H  
ATOM   3746  CE2 TYR A 265      -3.665   0.925   6.226  1.00 88.78           C  
ATOM   3747  HE2 TYR A 265      -3.831  -0.140   6.284  1.00 88.78           H  
ATOM   3748  OH  TYR A 265      -5.930   1.227   5.517  1.00 88.78           O  
ATOM   3749  HH  TYR A 265      -6.617   1.896   5.474  1.00 88.78           H  
ATOM   3750  CZ  TYR A 265      -4.725   1.763   5.828  1.00 88.78           C  
ATOM   3751  N   ASN A 266       2.159   4.663   4.947  1.00 89.29           N  
ATOM   3752  H   ASN A 266       2.055   4.053   4.149  1.00 89.29           H  
ATOM   3753  CA  ASN A 266       3.329   5.528   5.051  1.00 89.29           C  
ATOM   3754  HA  ASN A 266       3.643   5.542   6.094  1.00 89.29           H  
ATOM   3755  C   ASN A 266       2.987   6.967   4.628  1.00 89.29           C  
ATOM   3756  CB  ASN A 266       4.462   4.926   4.208  1.00 89.29           C  
ATOM   3757  HB2 ASN A 266       4.215   5.022   3.151  1.00 89.29           H  
ATOM   3758  HB3 ASN A 266       4.540   3.861   4.426  1.00 89.29           H  
ATOM   3759  O   ASN A 266       2.224   7.183   3.697  1.00 89.29           O  
ATOM   3760  CG  ASN A 266       5.826   5.540   4.457  1.00 89.29           C  
ATOM   3761  ND2 ASN A 266       6.835   5.011   3.811  1.00 89.29           N  
ATOM   3762 HD21 ASN A 266       6.663   4.182   3.259  1.00 89.29           H  
ATOM   3763 HD22 ASN A 266       7.763   5.317   4.065  1.00 89.29           H  
ATOM   3764  OD1 ASN A 266       6.028   6.492   5.198  1.00 89.29           O  
ATOM   3765  N   ARG A 267       3.666   7.966   5.205  1.00 90.92           N  
ATOM   3766  H   ARG A 267       4.330   7.701   5.919  1.00 90.92           H  
ATOM   3767  CA  ARG A 267       3.538   9.394   4.842  1.00 90.92           C  
ATOM   3768  HA  ARG A 267       2.516   9.709   5.050  1.00 90.92           H  
ATOM   3769  C   ARG A 267       3.772   9.680   3.350  1.00 90.92           C  
ATOM   3770  CB  ARG A 267       4.522  10.197   5.711  1.00 90.92           C  
ATOM   3771  HB2 ARG A 267       5.541   9.913   5.448  1.00 90.92           H  
ATOM   3772  HB3 ARG A 267       4.352   9.937   6.756  1.00 90.92           H  
ATOM   3773  O   ARG A 267       3.346  10.710   2.848  1.00 90.92           O  
ATOM   3774  CG  ARG A 267       4.353  11.720   5.562  1.00 90.92           C  
ATOM   3775  HG2 ARG A 267       4.537  12.034   4.534  1.00 90.92           H  
ATOM   3776  HG3 ARG A 267       3.328  11.985   5.824  1.00 90.92           H  
ATOM   3777  CD  ARG A 267       5.307  12.504   6.465  1.00 90.92           C  
ATOM   3778  HD2 ARG A 267       5.216  12.135   7.486  1.00 90.92           H  
ATOM   3779  HD3 ARG A 267       4.992  13.548   6.444  1.00 90.92           H  
ATOM   3780  NE  ARG A 267       6.709  12.404   6.004  1.00 90.92           N  
ATOM   3781  HE  ARG A 267       6.888  11.728   5.276  1.00 90.92           H  
ATOM   3782  NH1 ARG A 267       7.554  14.083   7.315  1.00 90.92           N  
ATOM   3783 HH11 ARG A 267       6.630  14.221   7.698  1.00 90.92           H  
ATOM   3784 HH12 ARG A 267       8.317  14.677   7.606  1.00 90.92           H  
ATOM   3785  NH2 ARG A 267       8.906  13.008   5.907  1.00 90.92           N  
ATOM   3786 HH21 ARG A 267       9.052  12.344   5.160  1.00 90.92           H  
ATOM   3787 HH22 ARG A 267       9.655  13.614   6.208  1.00 90.92           H  
ATOM   3788  CZ  ARG A 267       7.712  13.160   6.409  1.00 90.92           C  
ATOM   3789  N   ARG A 268       4.516   8.814   2.657  1.00 91.09           N  
ATOM   3790  H   ARG A 268       4.770   7.962   3.135  1.00 91.09           H  
ATOM   3791  CA  ARG A 268       4.795   8.935   1.214  1.00 91.09           C  
ATOM   3792  HA  ARG A 268       4.899   9.987   0.946  1.00 91.09           H  
ATOM   3793  C   ARG A 268       3.654   8.419   0.331  1.00 91.09           C  
ATOM   3794  CB  ARG A 268       6.088   8.189   0.864  1.00 91.09           C  
ATOM   3795  HB2 ARG A 268       5.967   7.135   1.116  1.00 91.09           H  
ATOM   3796  HB3 ARG A 268       6.253   8.261  -0.211  1.00 91.09           H  
ATOM   3797  O   ARG A 268       3.688   8.659  -0.870  1.00 91.09           O  
ATOM   3798  CG  ARG A 268       7.322   8.748   1.583  1.00 91.09           C  
ATOM   3799  HG2 ARG A 268       7.195   8.654   2.662  1.00 91.09           H  
ATOM   3800  HG3 ARG A 268       7.453   9.797   1.321  1.00 91.09           H  
ATOM   3801  CD  ARG A 268       8.554   7.947   1.152  1.00 91.09           C  
ATOM   3802  HD2 ARG A 268       8.697   8.074   0.079  1.00 91.09           H  
ATOM   3803  HD3 ARG A 268       8.362   6.893   1.354  1.00 91.09           H  
ATOM   3804  NE  ARG A 268       9.770   8.378   1.869  1.00 91.09           N  
ATOM   3805  HE  ARG A 268       9.733   9.277   2.329  1.00 91.09           H  
ATOM   3806  NH1 ARG A 268      11.081   6.591   1.274  1.00 91.09           N  
ATOM   3807 HH11 ARG A 268      10.329   6.234   0.702  1.00 91.09           H  
ATOM   3808 HH12 ARG A 268      11.969   6.109   1.267  1.00 91.09           H  
ATOM   3809  NH2 ARG A 268      11.932   8.188   2.574  1.00 91.09           N  
ATOM   3810 HH21 ARG A 268      12.806   7.683   2.559  1.00 91.09           H  
ATOM   3811 HH22 ARG A 268      11.878   9.087   3.032  1.00 91.09           H  
ATOM   3812  CZ  ARG A 268      10.916   7.720   1.903  1.00 91.09           C  
ATOM   3813  N   VAL A 269       2.708   7.684   0.910  1.00 94.19           N  
ATOM   3814  H   VAL A 269       2.677   7.616   1.917  1.00 94.19           H  
ATOM   3815  CA  VAL A 269       1.594   7.055   0.205  1.00 94.19           C  
ATOM   3816  HA  VAL A 269       1.816   7.025  -0.862  1.00 94.19           H  
ATOM   3817  C   VAL A 269       0.349   7.902   0.420  1.00 94.19           C  
ATOM   3818  CB  VAL A 269       1.372   5.607   0.676  1.00 94.19           C  
ATOM   3819  HB  VAL A 269       1.089   5.612   1.729  1.00 94.19           H  
ATOM   3820  O   VAL A 269      -0.071   8.118   1.558  1.00 94.19           O  
ATOM   3821  CG1 VAL A 269       0.263   4.936  -0.136  1.00 94.19           C  
ATOM   3822 HG11 VAL A 269       0.479   4.988  -1.203  1.00 94.19           H  
ATOM   3823 HG12 VAL A 269      -0.693   5.420   0.064  1.00 94.19           H  
ATOM   3824 HG13 VAL A 269       0.181   3.891   0.162  1.00 94.19           H  
ATOM   3825  CG2 VAL A 269       2.629   4.741   0.526  1.00 94.19           C  
ATOM   3826 HG21 VAL A 269       2.810   4.505  -0.523  1.00 94.19           H  
ATOM   3827 HG22 VAL A 269       3.506   5.226   0.953  1.00 94.19           H  
ATOM   3828 HG23 VAL A 269       2.459   3.801   1.053  1.00 94.19           H  
ATOM   3829  N   THR A 270      -0.239   8.399  -0.663  1.00 95.30           N  
ATOM   3830  H   THR A 270       0.116   8.163  -1.579  1.00 95.30           H  
ATOM   3831  CA  THR A 270      -1.508   9.132  -0.595  1.00 95.30           C  
ATOM   3832  HA  THR A 270      -1.495   9.780   0.281  1.00 95.30           H  
ATOM   3833  C   THR A 270      -2.665   8.154  -0.430  1.00 95.30           C  
ATOM   3834  CB  THR A 270      -1.721  10.022  -1.826  1.00 95.30           C  
ATOM   3835  HB  THR A 270      -2.698  10.500  -1.755  1.00 95.30           H  
ATOM   3836  O   THR A 270      -2.640   7.074  -1.007  1.00 95.30           O  
ATOM   3837  CG2 THR A 270      -0.641  11.099  -1.929  1.00 95.30           C  
ATOM   3838 HG21 THR A 270       0.334  10.642  -2.094  1.00 95.30           H  
ATOM   3839 HG22 THR A 270      -0.617  11.686  -1.011  1.00 95.30           H  
ATOM   3840 HG23 THR A 270      -0.870  11.761  -2.764  1.00 95.30           H  
ATOM   3841  OG1 THR A 270      -1.657   9.263  -3.007  1.00 95.30           O  
ATOM   3842  HG1 THR A 270      -2.151   9.724  -3.689  1.00 95.30           H  
ATOM   3843  N   GLN A 271      -3.673   8.511   0.362  1.00 94.33           N  
ATOM   3844  H   GLN A 271      -3.687   9.439   0.760  1.00 94.33           H  
ATOM   3845  CA  GLN A 271      -4.856   7.678   0.588  1.00 94.33           C  
ATOM   3846  HA  GLN A 271      -4.656   6.641   0.317  1.00 94.33           H  
ATOM   3847  C   GLN A 271      -5.990   8.196  -0.298  1.00 94.33           C  
ATOM   3848  CB  GLN A 271      -5.243   7.732   2.077  1.00 94.33           C  
ATOM   3849  HB2 GLN A 271      -6.136   7.127   2.237  1.00 94.33           H  
ATOM   3850  HB3 GLN A 271      -5.492   8.760   2.338  1.00 94.33           H  
ATOM   3851  O   GLN A 271      -6.398   9.345  -0.133  1.00 94.33           O  
ATOM   3852  CG  GLN A 271      -4.141   7.254   3.036  1.00 94.33           C  
ATOM   3853  HG2 GLN A 271      -4.469   7.437   4.059  1.00 94.33           H  
ATOM   3854  HG3 GLN A 271      -3.233   7.838   2.878  1.00 94.33           H  
ATOM   3855  CD  GLN A 271      -3.830   5.770   2.909  1.00 94.33           C  
ATOM   3856  NE2 GLN A 271      -2.568   5.401   2.897  1.00 94.33           N  
ATOM   3857 HE21 GLN A 271      -2.342   4.423   2.783  1.00 94.33           H  
ATOM   3858 HE22 GLN A 271      -1.835   6.094   2.849  1.00 94.33           H  
ATOM   3859  OE1 GLN A 271      -4.715   4.932   2.855  1.00 94.33           O  
ATOM   3860  N   THR A 272      -6.481   7.375  -1.219  1.00 94.52           N  
ATOM   3861  H   THR A 272      -6.086   6.454  -1.344  1.00 94.52           H  
ATOM   3862  CA  THR A 272      -7.560   7.722  -2.154  1.00 94.52           C  
ATOM   3863  HA  THR A 272      -7.950   8.714  -1.926  1.00 94.52           H  
ATOM   3864  C   THR A 272      -8.704   6.730  -1.984  1.00 94.52           C  
ATOM   3865  CB  THR A 272      -7.059   7.754  -3.608  1.00 94.52           C  
ATOM   3866  HB  THR A 272      -7.907   7.749  -4.293  1.00 94.52           H  
ATOM   3867  O   THR A 272      -8.509   5.514  -2.047  1.00 94.52           O  
ATOM   3868  CG2 THR A 272      -6.200   8.994  -3.868  1.00 94.52           C  
ATOM   3869 HG21 THR A 272      -6.800   9.889  -3.702  1.00 94.52           H  
ATOM   3870 HG22 THR A 272      -5.336   9.000  -3.203  1.00 94.52           H  
ATOM   3871 HG23 THR A 272      -5.864   8.982  -4.904  1.00 94.52           H  
ATOM   3872  OG1 THR A 272      -6.225   6.650  -3.863  1.00 94.52           O  
ATOM   3873  HG1 THR A 272      -6.304   6.422  -4.792  1.00 94.52           H  
ATOM   3874  N   ARG A 273      -9.899   7.248  -1.690  1.00 93.78           N  
ATOM   3875  H   ARG A 273     -10.031   8.244  -1.792  1.00 93.78           H  
ATOM   3876  CA  ARG A 273     -11.111   6.435  -1.585  1.00 93.78           C  
ATOM   3877  HA  ARG A 273     -10.858   5.415  -1.296  1.00 93.78           H  
ATOM   3878  C   ARG A 273     -11.764   6.401  -2.955  1.00 93.78           C  
ATOM   3879  CB  ARG A 273     -12.069   7.028  -0.544  1.00 93.78           C  
ATOM   3880  HB2 ARG A 273     -12.340   8.044  -0.832  1.00 93.78           H  
ATOM   3881  HB3 ARG A 273     -11.575   7.062   0.426  1.00 93.78           H  
ATOM   3882  O   ARG A 273     -12.195   7.448  -3.410  1.00 93.78           O  
ATOM   3883  CG  ARG A 273     -13.340   6.172  -0.436  1.00 93.78           C  
ATOM   3884  HG2 ARG A 273     -13.834   6.103  -1.406  1.00 93.78           H  
ATOM   3885  HG3 ARG A 273     -13.071   5.169  -0.104  1.00 93.78           H  
ATOM   3886  CD  ARG A 273     -14.322   6.796   0.552  1.00 93.78           C  
ATOM   3887  HD2 ARG A 273     -13.844   6.877   1.529  1.00 93.78           H  
ATOM   3888  HD3 ARG A 273     -14.582   7.792   0.194  1.00 93.78           H  
ATOM   3889  NE  ARG A 273     -15.538   5.973   0.663  1.00 93.78           N  
ATOM   3890  HE  ARG A 273     -15.525   5.086   0.179  1.00 93.78           H  
ATOM   3891  NH1 ARG A 273     -16.843   7.500   1.774  1.00 93.78           N  
ATOM   3892 HH11 ARG A 273     -16.099   8.177   1.696  1.00 93.78           H  
ATOM   3893 HH12 ARG A 273     -17.748   7.784   2.121  1.00 93.78           H  
ATOM   3894  NH2 ARG A 273     -17.689   5.507   1.233  1.00 93.78           N  
ATOM   3895 HH21 ARG A 273     -18.589   5.817   1.571  1.00 93.78           H  
ATOM   3896 HH22 ARG A 273     -17.621   4.620   0.755  1.00 93.78           H  
ATOM   3897  CZ  ARG A 273     -16.678   6.328   1.224  1.00 93.78           C  
ATOM   3898  N   VAL A 274     -11.885   5.212  -3.531  1.00 93.72           N  
ATOM   3899  H   VAL A 274     -11.587   4.389  -3.027  1.00 93.72           H  
ATOM   3900  CA  VAL A 274     -12.453   5.051  -4.871  1.00 93.72           C  
ATOM   3901  HA  VAL A 274     -12.022   5.815  -5.517  1.00 93.72           H  
ATOM   3902  C   VAL A 274     -13.961   5.274  -4.833  1.00 93.72           C  
ATOM   3903  CB  VAL A 274     -12.097   3.684  -5.473  1.00 93.72           C  
ATOM   3904  HB  VAL A 274     -12.548   2.899  -4.866  1.00 93.72           H  
ATOM   3905  O   VAL A 274     -14.656   4.716  -3.978  1.00 93.72           O  
ATOM   3906  CG1 VAL A 274     -12.623   3.547  -6.904  1.00 93.72           C  
ATOM   3907 HG11 VAL A 274     -13.704   3.414  -6.892  1.00 93.72           H  
ATOM   3908 HG12 VAL A 274     -12.382   4.438  -7.484  1.00 93.72           H  
ATOM   3909 HG13 VAL A 274     -12.178   2.679  -7.392  1.00 93.72           H  
ATOM   3910  CG2 VAL A 274     -10.580   3.458  -5.474  1.00 93.72           C  
ATOM   3911 HG21 VAL A 274     -10.101   4.238  -6.067  1.00 93.72           H  
ATOM   3912 HG22 VAL A 274     -10.362   2.480  -5.904  1.00 93.72           H  
ATOM   3913 HG23 VAL A 274     -10.188   3.477  -4.457  1.00 93.72           H  
ATOM   3914  N   THR A 275     -14.458   6.081  -5.765  1.00 89.65           N  
ATOM   3915  H   THR A 275     -13.814   6.550  -6.386  1.00 89.65           H  
ATOM   3916  CA  THR A 275     -15.889   6.371  -5.938  1.00 89.65           C  
ATOM   3917  HA  THR A 275     -16.354   6.485  -4.959  1.00 89.65           H  
ATOM   3918  C   THR A 275     -16.613   5.223  -6.649  1.00 89.65           C  
ATOM   3919  CB  THR A 275     -16.071   7.687  -6.709  1.00 89.65           C  
ATOM   3920  HB  THR A 275     -17.128   7.825  -6.937  1.00 89.65           H  
ATOM   3921  O   THR A 275     -17.614   4.716  -6.141  1.00 89.65           O  
ATOM   3922  CG2 THR A 275     -15.578   8.896  -5.915  1.00 89.65           C  
ATOM   3923 HG21 THR A 275     -14.515   8.803  -5.690  1.00 89.65           H  
ATOM   3924 HG22 THR A 275     -15.739   9.804  -6.496  1.00 89.65           H  
ATOM   3925 HG23 THR A 275     -16.134   8.973  -4.981  1.00 89.65           H  
ATOM   3926  OG1 THR A 275     -15.340   7.633  -7.909  1.00 89.65           O  
ATOM   3927  HG1 THR A 275     -14.674   8.324  -7.911  1.00 89.65           H  
ATOM   3928  N   ASN A 276     -16.061   4.744  -7.768  1.00 90.00           N  
ATOM   3929  H   ASN A 276     -15.295   5.277  -8.153  1.00 90.00           H  
ATOM   3930  CA  ASN A 276     -16.601   3.652  -8.585  1.00 90.00           C  
ATOM   3931  HA  ASN A 276     -17.688   3.732  -8.594  1.00 90.00           H  
ATOM   3932  C   ASN A 276     -16.266   2.267  -8.002  1.00 90.00           C  
ATOM   3933  CB  ASN A 276     -16.111   3.842 -10.028  1.00 90.00           C  
ATOM   3934  HB2 ASN A 276     -16.412   2.991 -10.640  1.00 90.00           H  
ATOM   3935  HB3 ASN A 276     -15.023   3.904 -10.045  1.00 90.00           H  
ATOM   3936  O   ASN A 276     -15.438   1.515  -8.524  1.00 90.00           O  
ATOM   3937  CG  ASN A 276     -16.703   5.084 -10.662  1.00 90.00           C  
ATOM   3938  ND2 ASN A 276     -15.901   5.900 -11.300  1.00 90.00           N  
ATOM   3939 HD21 ASN A 276     -14.899   5.837 -11.192  1.00 90.00           H  
ATOM   3940 HD22 ASN A 276     -16.316   6.744 -11.669  1.00 90.00           H  
ATOM   3941  OD1 ASN A 276     -17.893   5.341 -10.563  1.00 90.00           O  
ATOM   3942  N   ALA A 277     -16.914   1.927  -6.886  1.00 88.61           N  
ATOM   3943  H   ALA A 277     -17.535   2.616  -6.487  1.00 88.61           H  
ATOM   3944  CA  ALA A 277     -16.640   0.703  -6.135  1.00 88.61           C  
ATOM   3945  HA  ALA A 277     -15.587   0.707  -5.851  1.00 88.61           H  
ATOM   3946  C   ALA A 277     -16.883  -0.586  -6.942  1.00 88.61           C  
ATOM   3947  CB  ALA A 277     -17.490   0.726  -4.860  1.00 88.61           C  
ATOM   3948  HB1 ALA A 277     -17.196   1.571  -4.237  1.00 88.61           H  
ATOM   3949  HB2 ALA A 277     -18.545   0.818  -5.118  1.00 88.61           H  
ATOM   3950  HB3 ALA A 277     -17.347  -0.202  -4.306  1.00 88.61           H  
ATOM   3951  O   ALA A 277     -16.108  -1.529  -6.824  1.00 88.61           O  
ATOM   3952  N   GLN A 278     -17.930  -0.644  -7.770  1.00 88.48           N  
ATOM   3953  H   GLN A 278     -18.521   0.169  -7.863  1.00 88.48           H  
ATOM   3954  CA  GLN A 278     -18.319  -1.874  -8.475  1.00 88.48           C  
ATOM   3955  HA  GLN A 278     -18.401  -2.682  -7.748  1.00 88.48           H  
ATOM   3956  C   GLN A 278     -17.263  -2.308  -9.501  1.00 88.48           C  
ATOM   3957  CB  GLN A 278     -19.687  -1.703  -9.163  1.00 88.48           C  
ATOM   3958  HB2 GLN A 278     -19.902  -2.628  -9.697  1.00 88.48           H  
ATOM   3959  HB3 GLN A 278     -19.635  -0.905  -9.904  1.00 88.48           H  
ATOM   3960  O   GLN A 278     -16.901  -3.484  -9.552  1.00 88.48           O  
ATOM   3961  CG  GLN A 278     -20.861  -1.444  -8.199  1.00 88.48           C  
ATOM   3962  HG2 GLN A 278     -20.798  -2.136  -7.360  1.00 88.48           H  
ATOM   3963  HG3 GLN A 278     -21.790  -1.652  -8.730  1.00 88.48           H  
ATOM   3964  CD  GLN A 278     -20.948  -0.014  -7.668  1.00 88.48           C  
ATOM   3965  NE2 GLN A 278     -21.771   0.241  -6.677  1.00 88.48           N  
ATOM   3966 HE21 GLN A 278     -21.845   1.213  -6.413  1.00 88.48           H  
ATOM   3967 HE22 GLN A 278     -22.398  -0.469  -6.327  1.00 88.48           H  
ATOM   3968  OE1 GLN A 278     -20.266   0.898  -8.103  1.00 88.48           O  
ATOM   3969  N   GLN A 279     -16.730  -1.356 -10.274  1.00 89.11           N  
ATOM   3970  H   GLN A 279     -17.044  -0.403 -10.157  1.00 89.11           H  
ATOM   3971  CA  GLN A 279     -15.653  -1.619 -11.232  1.00 89.11           C  
ATOM   3972  HA  GLN A 279     -15.906  -2.485 -11.843  1.00 89.11           H  
ATOM   3973  C   GLN A 279     -14.359  -1.960 -10.492  1.00 89.11           C  
ATOM   3974  CB  GLN A 279     -15.467  -0.415 -12.163  1.00 89.11           C  
ATOM   3975  HB2 GLN A 279     -15.361   0.491 -11.565  1.00 89.11           H  
ATOM   3976  HB3 GLN A 279     -14.556  -0.557 -12.745  1.00 89.11           H  
ATOM   3977  O   GLN A 279     -13.766  -2.996 -10.746  1.00 89.11           O  
ATOM   3978  CG  GLN A 279     -16.650  -0.260 -13.134  1.00 89.11           C  
ATOM   3979  HG2 GLN A 279     -17.578  -0.161 -12.570  1.00 89.11           H  
ATOM   3980  HG3 GLN A 279     -16.720  -1.152 -13.757  1.00 89.11           H  
ATOM   3981  CD  GLN A 279     -16.517   0.956 -14.045  1.00 89.11           C  
ATOM   3982  NE2 GLN A 279     -17.498   1.227 -14.876  1.00 89.11           N  
ATOM   3983 HE21 GLN A 279     -18.299   0.616 -14.959  1.00 89.11           H  
ATOM   3984 HE22 GLN A 279     -17.354   2.039 -15.459  1.00 89.11           H  
ATOM   3985  OE1 GLN A 279     -15.555   1.699 -14.021  1.00 89.11           O  
ATOM   3986  N   PHE A 280     -13.984  -1.186  -9.470  1.00 92.78           N  
ATOM   3987  H   PHE A 280     -14.517  -0.353  -9.266  1.00 92.78           H  
ATOM   3988  CA  PHE A 280     -12.760  -1.446  -8.703  1.00 92.78           C  
ATOM   3989  HA  PHE A 280     -11.909  -1.361  -9.380  1.00 92.78           H  
ATOM   3990  C   PHE A 280     -12.692  -2.849  -8.068  1.00 92.78           C  
ATOM   3991  CB  PHE A 280     -12.648  -0.371  -7.620  1.00 92.78           C  
ATOM   3992  HB2 PHE A 280     -13.504  -0.447  -6.949  1.00 92.78           H  
ATOM   3993  HB3 PHE A 280     -12.693   0.608  -8.096  1.00 92.78           H  
ATOM   3994  O   PHE A 280     -11.600  -3.405  -7.913  1.00 92.78           O  
ATOM   3995  CG  PHE A 280     -11.369  -0.458  -6.813  1.00 92.78           C  
ATOM   3996  CD1 PHE A 280     -11.380  -1.015  -5.521  1.00 92.78           C  
ATOM   3997  HD1 PHE A 280     -12.303  -1.395  -5.108  1.00 92.78           H  
ATOM   3998  CD2 PHE A 280     -10.159  -0.008  -7.371  1.00 92.78           C  
ATOM   3999  HD2 PHE A 280     -10.150   0.402  -8.370  1.00 92.78           H  
ATOM   4000  CE1 PHE A 280     -10.192  -1.084  -4.771  1.00 92.78           C  
ATOM   4001  HE1 PHE A 280     -10.213  -1.501  -3.775  1.00 92.78           H  
ATOM   4002  CE2 PHE A 280      -8.968  -0.085  -6.627  1.00 92.78           C  
ATOM   4003  HE2 PHE A 280      -8.047   0.279  -7.058  1.00 92.78           H  
ATOM   4004  CZ  PHE A 280      -8.987  -0.613  -5.323  1.00 92.78           C  
ATOM   4005  HZ  PHE A 280      -8.078  -0.655  -4.741  1.00 92.78           H  
ATOM   4006  N   LEU A 281     -13.844  -3.403  -7.675  1.00 90.21           N  
ATOM   4007  H   LEU A 281     -14.691  -2.867  -7.806  1.00 90.21           H  
ATOM   4008  CA  LEU A 281     -13.958  -4.738  -7.085  1.00 90.21           C  
ATOM   4009  HA  LEU A 281     -13.116  -4.907  -6.415  1.00 90.21           H  
ATOM   4010  C   LEU A 281     -13.908  -5.871  -8.115  1.00 90.21           C  
ATOM   4011  CB  LEU A 281     -15.277  -4.823  -6.296  1.00 90.21           C  
ATOM   4012  HB2 LEU A 281     -15.459  -5.864  -6.030  1.00 90.21           H  
ATOM   4013  HB3 LEU A 281     -16.089  -4.506  -6.950  1.00 90.21           H  
ATOM   4014  O   LEU A 281     -13.405  -6.939  -7.782  1.00 90.21           O  
ATOM   4015  CG  LEU A 281     -15.311  -3.982  -5.010  1.00 90.21           C  
ATOM   4016  HG  LEU A 281     -15.020  -2.951  -5.212  1.00 90.21           H  
ATOM   4017  CD1 LEU A 281     -16.722  -3.996  -4.419  1.00 90.21           C  
ATOM   4018 HD11 LEU A 281     -17.418  -3.580  -5.148  1.00 90.21           H  
ATOM   4019 HD12 LEU A 281     -16.754  -3.384  -3.518  1.00 90.21           H  
ATOM   4020 HD13 LEU A 281     -17.019  -5.018  -4.181  1.00 90.21           H  
ATOM   4021  CD2 LEU A 281     -14.348  -4.513  -3.957  1.00 90.21           C  
ATOM   4022 HD21 LEU A 281     -14.573  -5.563  -3.769  1.00 90.21           H  
ATOM   4023 HD22 LEU A 281     -13.323  -4.416  -4.314  1.00 90.21           H  
ATOM   4024 HD23 LEU A 281     -14.456  -3.927  -3.045  1.00 90.21           H  
ATOM   4025  N   SER A 282     -14.449  -5.653  -9.315  1.00 89.73           N  
ATOM   4026  H   SER A 282     -14.726  -4.711  -9.553  1.00 89.73           H  
ATOM   4027  CA  SER A 282     -14.519  -6.664 -10.376  1.00 89.73           C  
ATOM   4028  HA  SER A 282     -14.504  -7.656  -9.924  1.00 89.73           H  
ATOM   4029  C   SER A 282     -13.294  -6.596 -11.285  1.00 89.73           C  
ATOM   4030  CB  SER A 282     -15.831  -6.551 -11.165  1.00 89.73           C  
ATOM   4031  HB2 SER A 282     -15.773  -7.193 -12.045  1.00 89.73           H  
ATOM   4032  HB3 SER A 282     -16.651  -6.901 -10.539  1.00 89.73           H  
ATOM   4033  O   SER A 282     -12.463  -7.498 -11.251  1.00 89.73           O  
ATOM   4034  OG  SER A 282     -16.106  -5.219 -11.569  1.00 89.73           O  
ATOM   4035  HG  SER A 282     -16.390  -4.710 -10.807  1.00 89.73           H  
ATOM   4036  N   ASP A 283     -13.146  -5.501 -12.026  1.00 89.63           N  
ATOM   4037  H   ASP A 283     -13.859  -4.787 -11.973  1.00 89.63           H  
ATOM   4038  CA  ASP A 283     -11.992  -5.207 -12.870  1.00 89.63           C  
ATOM   4039  HA  ASP A 283     -11.150  -5.809 -12.528  1.00 89.63           H  
ATOM   4040  C   ASP A 283     -11.620  -3.709 -12.801  1.00 89.63           C  
ATOM   4041  CB  ASP A 283     -12.258  -5.638 -14.319  1.00 89.63           C  
ATOM   4042  HB2 ASP A 283     -13.177  -5.169 -14.673  1.00 89.63           H  
ATOM   4043  HB3 ASP A 283     -12.382  -6.720 -14.357  1.00 89.63           H  
ATOM   4044  O   ASP A 283     -12.397  -2.843 -13.218  1.00 89.63           O  
ATOM   4045  CG  ASP A 283     -11.093  -5.229 -15.229  1.00 89.63           C  
ATOM   4046  OD1 ASP A 283      -9.958  -5.079 -14.704  1.00 89.63           O  
ATOM   4047  OD2 ASP A 283     -11.354  -4.906 -16.401  1.00 89.63           O  
ATOM   4048  N   PRO A 284     -10.423  -3.359 -12.290  1.00 91.43           N  
ATOM   4049  CA  PRO A 284      -9.979  -1.971 -12.222  1.00 91.43           C  
ATOM   4050  HA  PRO A 284     -10.824  -1.317 -12.006  1.00 91.43           H  
ATOM   4051  C   PRO A 284      -9.294  -1.461 -13.501  1.00 91.43           C  
ATOM   4052  CB  PRO A 284      -9.008  -1.949 -11.050  1.00 91.43           C  
ATOM   4053  HB2 PRO A 284      -8.306  -1.117 -11.097  1.00 91.43           H  
ATOM   4054  HB3 PRO A 284      -9.560  -1.938 -10.110  1.00 91.43           H  
ATOM   4055  O   PRO A 284      -8.954  -0.276 -13.544  1.00 91.43           O  
ATOM   4056  CG  PRO A 284      -8.321  -3.290 -11.236  1.00 91.43           C  
ATOM   4057  HG2 PRO A 284      -7.831  -3.566 -10.302  1.00 91.43           H  
ATOM   4058  HG3 PRO A 284      -7.601  -3.218 -12.052  1.00 91.43           H  
ATOM   4059  CD  PRO A 284      -9.460  -4.227 -11.627  1.00 91.43           C  
ATOM   4060  HD2 PRO A 284      -9.915  -4.659 -10.736  1.00 91.43           H  
ATOM   4061  HD3 PRO A 284      -9.095  -5.011 -12.290  1.00 91.43           H  
ATOM   4062  N   GLN A 285      -9.032  -2.291 -14.520  1.00 90.49           N  
ATOM   4063  H   GLN A 285      -9.372  -3.241 -14.488  1.00 90.49           H  
ATOM   4064  CA  GLN A 285      -8.448  -1.820 -15.786  1.00 90.49           C  
ATOM   4065  HA  GLN A 285      -7.466  -1.407 -15.558  1.00 90.49           H  
ATOM   4066  C   GLN A 285      -9.239  -0.672 -16.454  1.00 90.49           C  
ATOM   4067  CB  GLN A 285      -8.243  -2.986 -16.771  1.00 90.49           C  
ATOM   4068  HB2 GLN A 285      -7.903  -2.577 -17.722  1.00 90.49           H  
ATOM   4069  HB3 GLN A 285      -9.185  -3.507 -16.944  1.00 90.49           H  
ATOM   4070  O   GLN A 285      -8.594   0.322 -16.820  1.00 90.49           O  
ATOM   4071  CG  GLN A 285      -7.190  -3.984 -16.274  1.00 90.49           C  
ATOM   4072  HG2 GLN A 285      -7.565  -4.520 -15.401  1.00 90.49           H  
ATOM   4073  HG3 GLN A 285      -6.299  -3.428 -15.985  1.00 90.49           H  
ATOM   4074  CD  GLN A 285      -6.796  -5.004 -17.335  1.00 90.49           C  
ATOM   4075  NE2 GLN A 285      -5.596  -4.925 -17.873  1.00 90.49           N  
ATOM   4076 HE21 GLN A 285      -5.402  -5.668 -18.528  1.00 90.49           H  
ATOM   4077 HE22 GLN A 285      -4.935  -4.217 -17.587  1.00 90.49           H  
ATOM   4078  OE1 GLN A 285      -7.510  -5.896 -17.729  1.00 90.49           O  
ATOM   4079  N   PRO A 286     -10.587  -0.717 -16.562  1.00 89.16           N  
ATOM   4080  CA  PRO A 286     -11.381   0.355 -17.169  1.00 89.16           C  
ATOM   4081  HA  PRO A 286     -11.005   0.563 -18.171  1.00 89.16           H  
ATOM   4082  C   PRO A 286     -11.365   1.671 -16.385  1.00 89.16           C  
ATOM   4083  CB  PRO A 286     -12.811  -0.193 -17.276  1.00 89.16           C  
ATOM   4084  HB2 PRO A 286     -12.942  -0.679 -18.243  1.00 89.16           H  
ATOM   4085  HB3 PRO A 286     -13.568   0.580 -17.139  1.00 89.16           H  
ATOM   4086  O   PRO A 286     -11.774   2.692 -16.925  1.00 89.16           O  
ATOM   4087  CG  PRO A 286     -12.876  -1.241 -16.172  1.00 89.16           C  
ATOM   4088  HG2 PRO A 286     -13.643  -1.991 -16.360  1.00 89.16           H  
ATOM   4089  HG3 PRO A 286     -13.023  -0.763 -15.203  1.00 89.16           H  
ATOM   4090  CD  PRO A 286     -11.478  -1.832 -16.258  1.00 89.16           C  
ATOM   4091  HD2 PRO A 286     -11.442  -2.545 -17.082  1.00 89.16           H  
ATOM   4092  HD3 PRO A 286     -11.257  -2.345 -15.322  1.00 89.16           H  
ATOM   4093  N   LEU A 287     -10.877   1.691 -15.140  1.00 89.50           N  
ATOM   4094  H   LEU A 287     -10.555   0.826 -14.729  1.00 89.50           H  
ATOM   4095  CA  LEU A 287     -10.713   2.937 -14.382  1.00 89.50           C  
ATOM   4096  HA  LEU A 287     -11.586   3.570 -14.542  1.00 89.50           H  
ATOM   4097  C   LEU A 287      -9.497   3.745 -14.859  1.00 89.50           C  
ATOM   4098  CB  LEU A 287     -10.598   2.622 -12.880  1.00 89.50           C  
ATOM   4099  HB2 LEU A 287     -10.436   3.556 -12.343  1.00 89.50           H  
ATOM   4100  HB3 LEU A 287      -9.718   2.000 -12.719  1.00 89.50           H  
ATOM   4101  O   LEU A 287      -9.453   4.961 -14.673  1.00 89.50           O  
ATOM   4102  CG  LEU A 287     -11.830   1.923 -12.276  1.00 89.50           C  
ATOM   4103  HG  LEU A 287     -12.074   1.028 -12.848  1.00 89.50           H  
ATOM   4104  CD1 LEU A 287     -11.526   1.497 -10.840  1.00 89.50           C  
ATOM   4105 HD11 LEU A 287     -12.395   0.976 -10.437  1.00 89.50           H  
ATOM   4106 HD12 LEU A 287     -11.316   2.377 -10.232  1.00 89.50           H  
ATOM   4107 HD13 LEU A 287     -10.667   0.827 -10.834  1.00 89.50           H  
ATOM   4108  CD2 LEU A 287     -13.043   2.852 -12.244  1.00 89.50           C  
ATOM   4109 HD21 LEU A 287     -12.810   3.770 -11.704  1.00 89.50           H  
ATOM   4110 HD22 LEU A 287     -13.882   2.351 -11.761  1.00 89.50           H  
ATOM   4111 HD23 LEU A 287     -13.349   3.100 -13.260  1.00 89.50           H  
ATOM   4112  N   ILE A 288      -8.504   3.080 -15.464  1.00 89.97           N  
ATOM   4113  H   ILE A 288      -8.645   2.094 -15.632  1.00 89.97           H  
ATOM   4114  CA  ILE A 288      -7.210   3.677 -15.832  1.00 89.97           C  
ATOM   4115  HA  ILE A 288      -7.095   4.628 -15.312  1.00 89.97           H  
ATOM   4116  C   ILE A 288      -7.141   3.992 -17.325  1.00 89.97           C  
ATOM   4117  CB  ILE A 288      -6.049   2.755 -15.388  1.00 89.97           C  
ATOM   4118  HB  ILE A 288      -6.210   1.759 -15.801  1.00 89.97           H  
ATOM   4119  O   ILE A 288      -6.731   5.092 -17.696  1.00 89.97           O  
ATOM   4120  CG1 ILE A 288      -6.020   2.665 -13.847  1.00 89.97           C  
ATOM   4121 HG12 ILE A 288      -5.614   3.602 -13.465  1.00 89.97           H  
ATOM   4122 HG13 ILE A 288      -7.028   2.538 -13.454  1.00 89.97           H  
ATOM   4123  CG2 ILE A 288      -4.690   3.290 -15.890  1.00 89.97           C  
ATOM   4124 HG21 ILE A 288      -4.542   4.316 -15.551  1.00 89.97           H  
ATOM   4125 HG22 ILE A 288      -3.873   2.667 -15.527  1.00 89.97           H  
ATOM   4126 HG23 ILE A 288      -4.651   3.267 -16.979  1.00 89.97           H  
ATOM   4127  CD1 ILE A 288      -5.173   1.535 -13.269  1.00 89.97           C  
ATOM   4128 HD11 ILE A 288      -5.233   1.569 -12.181  1.00 89.97           H  
ATOM   4129 HD12 ILE A 288      -4.130   1.661 -13.556  1.00 89.97           H  
ATOM   4130 HD13 ILE A 288      -5.567   0.578 -13.610  1.00 89.97           H  
ATOM   4131  N   GLN A 289      -7.522   3.045 -18.184  1.00 86.10           N  
ATOM   4132  H   GLN A 289      -7.935   2.195 -17.826  1.00 86.10           H  
ATOM   4133  CA  GLN A 289      -7.406   3.191 -19.634  1.00 86.10           C  
ATOM   4134  HA  GLN A 289      -7.255   4.246 -19.867  1.00 86.10           H  
ATOM   4135  C   GLN A 289      -8.685   2.765 -20.348  1.00 86.10           C  
ATOM   4136  CB  GLN A 289      -6.170   2.434 -20.161  1.00 86.10           C  
ATOM   4137  HB2 GLN A 289      -6.041   2.675 -21.216  1.00 86.10           H  
ATOM   4138  HB3 GLN A 289      -5.289   2.789 -19.626  1.00 86.10           H  
ATOM   4139  O   GLN A 289      -9.344   1.805 -19.957  1.00 86.10           O  
ATOM   4140  CG  GLN A 289      -6.262   0.903 -20.017  1.00 86.10           C  
ATOM   4141  HG2 GLN A 289      -6.392   0.641 -18.967  1.00 86.10           H  
ATOM   4142  HG3 GLN A 289      -7.131   0.540 -20.565  1.00 86.10           H  
ATOM   4143  CD  GLN A 289      -5.038   0.164 -20.548  1.00 86.10           C  
ATOM   4144  NE2 GLN A 289      -5.138  -1.134 -20.737  1.00 86.10           N  
ATOM   4145 HE21 GLN A 289      -6.011  -1.611 -20.561  1.00 86.10           H  
ATOM   4146 HE22 GLN A 289      -4.323  -1.601 -21.110  1.00 86.10           H  
ATOM   4147  OE1 GLN A 289      -3.970   0.707 -20.782  1.00 86.10           O  
ATOM   4148  N   PHE A 290      -8.986   3.439 -21.457  1.00 80.84           N  
ATOM   4149  H   PHE A 290      -8.420   4.234 -21.718  1.00 80.84           H  
ATOM   4150  CA  PHE A 290      -9.980   2.967 -22.413  1.00 80.84           C  
ATOM   4151  HA  PHE A 290     -10.862   2.620 -21.875  1.00 80.84           H  
ATOM   4152  C   PHE A 290      -9.374   1.787 -23.180  1.00 80.84           C  
ATOM   4153  CB  PHE A 290     -10.399   4.120 -23.334  1.00 80.84           C  
ATOM   4154  HB2 PHE A 290      -9.541   4.437 -23.927  1.00 80.84           H  
ATOM   4155  HB3 PHE A 290     -11.155   3.751 -24.028  1.00 80.84           H  
ATOM   4156  O   PHE A 290      -8.552   1.972 -24.076  1.00 80.84           O  
ATOM   4157  CG  PHE A 290     -10.963   5.323 -22.601  1.00 80.84           C  
ATOM   4158  CD1 PHE A 290     -12.271   5.285 -22.081  1.00 80.84           C  
ATOM   4159  HD1 PHE A 290     -12.875   4.398 -22.197  1.00 80.84           H  
ATOM   4160  CD2 PHE A 290     -10.179   6.481 -22.432  1.00 80.84           C  
ATOM   4161  HD2 PHE A 290      -9.172   6.520 -22.821  1.00 80.84           H  
ATOM   4162  CE1 PHE A 290     -12.798   6.405 -21.411  1.00 80.84           C  
ATOM   4163  HE1 PHE A 290     -13.800   6.372 -21.009  1.00 80.84           H  
ATOM   4164  CE2 PHE A 290     -10.703   7.594 -21.753  1.00 80.84           C  
ATOM   4165  HE2 PHE A 290     -10.098   8.479 -21.617  1.00 80.84           H  
ATOM   4166  CZ  PHE A 290     -12.012   7.559 -21.245  1.00 80.84           C  
ATOM   4167  HZ  PHE A 290     -12.409   8.413 -20.716  1.00 80.84           H  
ATOM   4168  N   GLY A 291      -9.716   0.567 -22.777  1.00 74.86           N  
ATOM   4169  H   GLY A 291     -10.360   0.470 -22.004  1.00 74.86           H  
ATOM   4170  CA  GLY A 291      -9.210  -0.660 -23.379  1.00 74.86           C  
ATOM   4171  HA2 GLY A 291      -8.795  -0.454 -24.366  1.00 74.86           H  
ATOM   4172  HA3 GLY A 291      -8.422  -1.076 -22.752  1.00 74.86           H  
ATOM   4173  C   GLY A 291     -10.307  -1.702 -23.524  1.00 74.86           C  
ATOM   4174  O   GLY A 291     -11.325  -1.649 -22.838  1.00 74.86           O  
ATOM   4175  N   VAL A 292     -10.090  -2.646 -24.436  1.00 75.52           N  
ATOM   4176  H   VAL A 292      -9.208  -2.647 -24.929  1.00 75.52           H  
ATOM   4177  CA  VAL A 292     -10.897  -3.865 -24.499  1.00 75.52           C  
ATOM   4178  HA  VAL A 292     -11.948  -3.608 -24.372  1.00 75.52           H  
ATOM   4179  C   VAL A 292     -10.470  -4.753 -23.337  1.00 75.52           C  
ATOM   4180  CB  VAL A 292     -10.732  -4.582 -25.852  1.00 75.52           C  
ATOM   4181  HB  VAL A 292      -9.682  -4.834 -26.003  1.00 75.52           H  
ATOM   4182  O   VAL A 292      -9.277  -5.019 -23.180  1.00 75.52           O  
ATOM   4183  CG1 VAL A 292     -11.560  -5.869 -25.926  1.00 75.52           C  
ATOM   4184 HG11 VAL A 292     -11.458  -6.324 -26.911  1.00 75.52           H  
ATOM   4185 HG12 VAL A 292     -12.611  -5.655 -25.733  1.00 75.52           H  
ATOM   4186 HG13 VAL A 292     -11.205  -6.586 -25.186  1.00 75.52           H  
ATOM   4187  CG2 VAL A 292     -11.181  -3.671 -27.005  1.00 75.52           C  
ATOM   4188 HG21 VAL A 292     -11.083  -4.201 -27.952  1.00 75.52           H  
ATOM   4189 HG22 VAL A 292     -10.561  -2.776 -27.046  1.00 75.52           H  
ATOM   4190 HG23 VAL A 292     -12.222  -3.380 -26.863  1.00 75.52           H  
ATOM   4191  N   ASP A 293     -11.446  -5.181 -22.541  1.00 75.23           N  
ATOM   4192  H   ASP A 293     -12.394  -4.875 -22.708  1.00 75.23           H  
ATOM   4193  CA  ASP A 293     -11.259  -6.156 -21.471  1.00 75.23           C  
ATOM   4194  HA  ASP A 293     -10.554  -5.763 -20.738  1.00 75.23           H  
ATOM   4195  C   ASP A 293     -10.682  -7.445 -22.074  1.00 75.23           C  
ATOM   4196  CB  ASP A 293     -12.606  -6.373 -20.762  1.00 75.23           C  
ATOM   4197  HB2 ASP A 293     -13.325  -6.773 -21.477  1.00 75.23           H  
ATOM   4198  HB3 ASP A 293     -12.976  -5.407 -20.417  1.00 75.23           H  
ATOM   4199  O   ASP A 293     -11.288  -8.067 -22.954  1.00 75.23           O  
ATOM   4200  CG  ASP A 293     -12.520  -7.314 -19.558  1.00 75.23           C  
ATOM   4201  OD1 ASP A 293     -11.394  -7.769 -19.259  1.00 75.23           O  
ATOM   4202  OD2 ASP A 293     -13.605  -7.616 -19.012  1.00 75.23           O  
ATOM   4203  N   ASN A 294      -9.455  -7.786 -21.677  1.00 80.51           N  
ATOM   4204  H   ASN A 294      -9.109  -7.330 -20.845  1.00 80.51           H  
ATOM   4205  CA  ASN A 294      -8.819  -9.015 -22.116  1.00 80.51           C  
ATOM   4206  HA  ASN A 294      -9.257  -9.313 -23.069  1.00 80.51           H  
ATOM   4207  C   ASN A 294      -9.094 -10.088 -21.056  1.00 80.51           C  
ATOM   4208  CB  ASN A 294      -7.324  -8.804 -22.392  1.00 80.51           C  
ATOM   4209  HB2 ASN A 294      -6.873  -8.344 -21.513  1.00 80.51           H  
ATOM   4210  HB3 ASN A 294      -7.209  -8.120 -23.233  1.00 80.51           H  
ATOM   4211  O   ASN A 294      -8.402 -10.105 -20.034  1.00 80.51           O  
ATOM   4212  CG  ASN A 294      -6.610 -10.109 -22.718  1.00 80.51           C  
ATOM   4213  ND2 ASN A 294      -5.300 -10.132 -22.672  1.00 80.51           N  
ATOM   4214 HD21 ASN A 294      -4.804  -9.358 -22.253  1.00 80.51           H  
ATOM   4215 HD22 ASN A 294      -4.872 -11.031 -22.843  1.00 80.51           H  
ATOM   4216  OD1 ASN A 294      -7.193 -11.134 -23.031  1.00 80.51           O  
ATOM   4217  N   PRO A 295     -10.004 -11.043 -21.326  1.00 79.85           N  
ATOM   4218  CA  PRO A 295     -10.446 -12.029 -20.341  1.00 79.85           C  
ATOM   4219  HA  PRO A 295     -10.824 -11.517 -19.456  1.00 79.85           H  
ATOM   4220  C   PRO A 295      -9.336 -12.992 -19.896  1.00 79.85           C  
ATOM   4221  CB  PRO A 295     -11.591 -12.780 -21.031  1.00 79.85           C  
ATOM   4222  HB2 PRO A 295     -12.527 -12.255 -20.844  1.00 79.85           H  
ATOM   4223  HB3 PRO A 295     -11.670 -13.816 -20.700  1.00 79.85           H  
ATOM   4224  O   PRO A 295      -9.529 -13.771 -18.968  1.00 79.85           O  
ATOM   4225  CG  PRO A 295     -11.241 -12.682 -22.514  1.00 79.85           C  
ATOM   4226  HG2 PRO A 295     -10.476 -13.416 -22.766  1.00 79.85           H  
ATOM   4227  HG3 PRO A 295     -12.119 -12.799 -23.148  1.00 79.85           H  
ATOM   4228  CD  PRO A 295     -10.661 -11.278 -22.606  1.00 79.85           C  
ATOM   4229  HD2 PRO A 295      -9.961 -11.229 -23.440  1.00 79.85           H  
ATOM   4230  HD3 PRO A 295     -11.469 -10.558 -22.737  1.00 79.85           H  
ATOM   4231  N   ALA A 296      -8.178 -12.987 -20.567  1.00 84.27           N  
ATOM   4232  H   ALA A 296      -8.065 -12.322 -21.319  1.00 84.27           H  
ATOM   4233  CA  ALA A 296      -7.024 -13.774 -20.155  1.00 84.27           C  
ATOM   4234  HA  ALA A 296      -7.366 -14.769 -19.869  1.00 84.27           H  
ATOM   4235  C   ALA A 296      -6.287 -13.185 -18.938  1.00 84.27           C  
ATOM   4236  CB  ALA A 296      -6.085 -13.913 -21.359  1.00 84.27           C  
ATOM   4237  HB1 ALA A 296      -5.688 -12.935 -21.632  1.00 84.27           H  
ATOM   4238  HB2 ALA A 296      -5.259 -14.574 -21.099  1.00 84.27           H  
ATOM   4239  HB3 ALA A 296      -6.628 -14.333 -22.206  1.00 84.27           H  
ATOM   4240  O   ALA A 296      -5.502 -13.902 -18.313  1.00 84.27           O  
ATOM   4241  N   TYR A 297      -6.483 -11.900 -18.617  1.00 83.99           N  
ATOM   4242  H   TYR A 297      -7.206 -11.373 -19.085  1.00 83.99           H  
ATOM   4243  CA  TYR A 297      -5.856 -11.293 -17.446  1.00 83.99           C  
ATOM   4244  HA  TYR A 297      -4.881 -11.760 -17.308  1.00 83.99           H  
ATOM   4245  C   TYR A 297      -6.657 -11.579 -16.181  1.00 83.99           C  
ATOM   4246  CB  TYR A 297      -5.616  -9.789 -17.633  1.00 83.99           C  
ATOM   4247  HB2 TYR A 297      -5.334  -9.360 -16.671  1.00 83.99           H  
ATOM   4248  HB3 TYR A 297      -6.553  -9.318 -17.932  1.00 83.99           H  
ATOM   4249  O   TYR A 297      -7.871 -11.428 -16.133  1.00 83.99           O  
ATOM   4250  CG  TYR A 297      -4.515  -9.457 -18.625  1.00 83.99           C  
ATOM   4251  CD1 TYR A 297      -3.212  -9.961 -18.445  1.00 83.99           C  
ATOM   4252  HD1 TYR A 297      -2.992 -10.582 -17.589  1.00 83.99           H  
ATOM   4253  CD2 TYR A 297      -4.790  -8.614 -19.713  1.00 83.99           C  
ATOM   4254  HD2 TYR A 297      -5.772  -8.169 -19.776  1.00 83.99           H  
ATOM   4255  CE1 TYR A 297      -2.204  -9.676 -19.386  1.00 83.99           C  
ATOM   4256  HE1 TYR A 297      -1.213 -10.085 -19.252  1.00 83.99           H  
ATOM   4257  CE2 TYR A 297      -3.788  -8.322 -20.661  1.00 83.99           C  
ATOM   4258  HE2 TYR A 297      -3.988  -7.652 -21.484  1.00 83.99           H  
ATOM   4259  OH  TYR A 297      -1.538  -8.615 -21.432  1.00 83.99           O  
ATOM   4260  HH  TYR A 297      -0.709  -9.042 -21.205  1.00 83.99           H  
ATOM   4261  CZ  TYR A 297      -2.499  -8.872 -20.507  1.00 83.99           C  
ATOM   4262  N   ASP A 298      -5.938 -11.968 -15.133  1.00 89.44           N  
ATOM   4263  H   ASP A 298      -4.940 -12.083 -15.237  1.00 89.44           H  
ATOM   4264  CA  ASP A 298      -6.500 -12.081 -13.796  1.00 89.44           C  
ATOM   4265  HA  ASP A 298      -7.479 -12.553 -13.867  1.00 89.44           H  
ATOM   4266  C   ASP A 298      -6.631 -10.672 -13.182  1.00 89.44           C  
ATOM   4267  CB  ASP A 298      -5.602 -13.012 -12.971  1.00 89.44           C  
ATOM   4268  HB2 ASP A 298      -5.591 -13.994 -13.443  1.00 89.44           H  
ATOM   4269  HB3 ASP A 298      -4.583 -12.625 -12.984  1.00 89.44           H  
ATOM   4270  O   ASP A 298      -5.605  -9.999 -12.997  1.00 89.44           O  
ATOM   4271  CG  ASP A 298      -6.046 -13.181 -11.515  1.00 89.44           C  
ATOM   4272  OD1 ASP A 298      -7.117 -12.654 -11.145  1.00 89.44           O  
ATOM   4273  OD2 ASP A 298      -5.262 -13.806 -10.764  1.00 89.44           O  
ATOM   4274  N   PRO A 299      -7.851 -10.208 -12.846  1.00 84.59           N  
ATOM   4275  CA  PRO A 299      -8.058  -8.879 -12.283  1.00 84.59           C  
ATOM   4276  HA  PRO A 299      -7.633  -8.126 -12.948  1.00 84.59           H  
ATOM   4277  C   PRO A 299      -7.427  -8.723 -10.898  1.00 84.59           C  
ATOM   4278  CB  PRO A 299      -9.577  -8.697 -12.220  1.00 84.59           C  
ATOM   4279  HB2 PRO A 299      -9.932  -8.270 -13.158  1.00 84.59           H  
ATOM   4280  HB3 PRO A 299      -9.882  -8.070 -11.382  1.00 84.59           H  
ATOM   4281  O   PRO A 299      -7.160  -7.592 -10.483  1.00 84.59           O  
ATOM   4282  CG  PRO A 299     -10.100 -10.124 -12.080  1.00 84.59           C  
ATOM   4283  HG2 PRO A 299     -10.022 -10.448 -11.042  1.00 84.59           H  
ATOM   4284  HG3 PRO A 299     -11.125 -10.217 -12.438  1.00 84.59           H  
ATOM   4285  CD  PRO A 299      -9.124 -10.915 -12.945  1.00 84.59           C  
ATOM   4286  HD2 PRO A 299      -9.460 -10.908 -13.982  1.00 84.59           H  
ATOM   4287  HD3 PRO A 299      -9.058 -11.938 -12.576  1.00 84.59           H  
ATOM   4288  N   ASP A 300      -7.158  -9.807 -10.167  1.00 87.50           N  
ATOM   4289  H   ASP A 300      -7.387 -10.717 -10.541  1.00 87.50           H  
ATOM   4290  CA  ASP A 300      -6.547  -9.750  -8.834  1.00 87.50           C  
ATOM   4291  HA  ASP A 300      -6.875  -8.838  -8.334  1.00 87.50           H  
ATOM   4292  C   ASP A 300      -5.016  -9.671  -8.871  1.00 87.50           C  
ATOM   4293  CB  ASP A 300      -7.025 -10.948  -8.002  1.00 87.50           C  
ATOM   4294  HB2 ASP A 300      -6.955 -11.863  -8.592  1.00 87.50           H  
ATOM   4295  HB3 ASP A 300      -6.366 -11.062  -7.142  1.00 87.50           H  
ATOM   4296  O   ASP A 300      -4.375  -9.334  -7.861  1.00 87.50           O  
ATOM   4297  CG  ASP A 300      -8.448 -10.774  -7.466  1.00 87.50           C  
ATOM   4298  OD1 ASP A 300      -8.886  -9.602  -7.343  1.00 87.50           O  
ATOM   4299  OD2 ASP A 300      -9.014 -11.789  -7.003  1.00 87.50           O  
ATOM   4300  N   ALA A 301      -4.422  -9.927 -10.037  1.00 90.56           N  
ATOM   4301  H   ALA A 301      -5.013 -10.159 -10.823  1.00 90.56           H  
ATOM   4302  CA  ALA A 301      -2.991  -9.835 -10.254  1.00 90.56           C  
ATOM   4303  HA  ALA A 301      -2.501 -10.326  -9.413  1.00 90.56           H  
ATOM   4304  C   ALA A 301      -2.494  -8.375 -10.289  1.00 90.56           C  
ATOM   4305  CB  ALA A 301      -2.634 -10.629 -11.517  1.00 90.56           C  
ATOM   4306  HB1 ALA A 301      -1.553 -10.685 -11.647  1.00 90.56           H  
ATOM   4307  HB2 ALA A 301      -3.074 -10.150 -12.392  1.00 90.56           H  
ATOM   4308  HB3 ALA A 301      -3.030 -11.641 -11.434  1.00 90.56           H  
ATOM   4309  O   ALA A 301      -3.232  -7.397 -10.172  1.00 90.56           O  
ATOM   4310  N   THR A 302      -1.173  -8.217 -10.404  1.00 92.41           N  
ATOM   4311  H   THR A 302      -0.648  -9.035 -10.676  1.00 92.41           H  
ATOM   4312  CA  THR A 302      -0.575  -6.893 -10.622  1.00 92.41           C  
ATOM   4313  HA  THR A 302      -1.054  -6.164  -9.967  1.00 92.41           H  
ATOM   4314  C   THR A 302      -0.803  -6.474 -12.067  1.00 92.41           C  
ATOM   4315  CB  THR A 302       0.925  -6.910 -10.333  1.00 92.41           C  
ATOM   4316  HB  THR A 302       1.407  -7.621 -11.004  1.00 92.41           H  
ATOM   4317  O   THR A 302      -0.415  -7.201 -12.977  1.00 92.41           O  
ATOM   4318  CG2 THR A 302       1.600  -5.551 -10.481  1.00 92.41           C  
ATOM   4319 HG21 THR A 302       2.676  -5.704 -10.387  1.00 92.41           H  
ATOM   4320 HG22 THR A 302       1.409  -5.140 -11.472  1.00 92.41           H  
ATOM   4321 HG23 THR A 302       1.234  -4.858  -9.724  1.00 92.41           H  
ATOM   4322  OG1 THR A 302       1.137  -7.324  -9.000  1.00 92.41           O  
ATOM   4323  HG1 THR A 302       0.482  -8.011  -8.862  1.00 92.41           H  
ATOM   4324  N   LEU A 303      -1.352  -5.281 -12.261  1.00 91.29           N  
ATOM   4325  H   LEU A 303      -1.590  -4.724 -11.453  1.00 91.29           H  
ATOM   4326  CA  LEU A 303      -1.623  -4.711 -13.573  1.00 91.29           C  
ATOM   4327  HA  LEU A 303      -1.539  -5.488 -14.333  1.00 91.29           H  
ATOM   4328  C   LEU A 303      -0.576  -3.641 -13.880  1.00 91.29           C  
ATOM   4329  CB  LEU A 303      -3.061  -4.171 -13.606  1.00 91.29           C  
ATOM   4330  HB2 LEU A 303      -3.139  -3.363 -12.879  1.00 91.29           H  
ATOM   4331  HB3 LEU A 303      -3.258  -3.753 -14.593  1.00 91.29           H  
ATOM   4332  O   LEU A 303      -0.315  -2.754 -13.061  1.00 91.29           O  
ATOM   4333  CG  LEU A 303      -4.137  -5.231 -13.288  1.00 91.29           C  
ATOM   4334  HG  LEU A 303      -3.884  -5.758 -12.368  1.00 91.29           H  
ATOM   4335  CD1 LEU A 303      -5.466  -4.529 -13.048  1.00 91.29           C  
ATOM   4336 HD11 LEU A 303      -5.396  -3.928 -12.141  1.00 91.29           H  
ATOM   4337 HD12 LEU A 303      -6.254  -5.270 -12.921  1.00 91.29           H  
ATOM   4338 HD13 LEU A 303      -5.718  -3.886 -13.892  1.00 91.29           H  
ATOM   4339  CD2 LEU A 303      -4.285  -6.256 -14.409  1.00 91.29           C  
ATOM   4340 HD21 LEU A 303      -3.361  -6.822 -14.534  1.00 91.29           H  
ATOM   4341 HD22 LEU A 303      -5.073  -6.963 -14.152  1.00 91.29           H  
ATOM   4342 HD23 LEU A 303      -4.551  -5.766 -15.346  1.00 91.29           H  
ATOM   4343  N   GLU A 304       0.047  -3.733 -15.047  1.00 90.76           N  
ATOM   4344  H   GLU A 304      -0.236  -4.452 -15.698  1.00 90.76           H  
ATOM   4345  CA  GLU A 304       1.037  -2.767 -15.519  1.00 90.76           C  
ATOM   4346  HA  GLU A 304       1.173  -1.988 -14.769  1.00 90.76           H  
ATOM   4347  C   GLU A 304       0.504  -2.075 -16.770  1.00 90.76           C  
ATOM   4348  CB  GLU A 304       2.414  -3.425 -15.730  1.00 90.76           C  
ATOM   4349  HB2 GLU A 304       2.328  -4.247 -16.441  1.00 90.76           H  
ATOM   4350  HB3 GLU A 304       3.091  -2.673 -16.136  1.00 90.76           H  
ATOM   4351  O   GLU A 304       0.057  -2.724 -17.714  1.00 90.76           O  
ATOM   4352  CG  GLU A 304       2.989  -3.942 -14.396  1.00 90.76           C  
ATOM   4353  HG2 GLU A 304       2.895  -3.143 -13.661  1.00 90.76           H  
ATOM   4354  HG3 GLU A 304       2.391  -4.783 -14.044  1.00 90.76           H  
ATOM   4355  CD  GLU A 304       4.468  -4.369 -14.437  1.00 90.76           C  
ATOM   4356  OE1 GLU A 304       5.073  -4.423 -13.326  1.00 90.76           O  
ATOM   4357  OE2 GLU A 304       5.012  -4.596 -15.538  1.00 90.76           O  
ATOM   4358  N   PHE A 305       0.541  -0.746 -16.755  1.00 88.89           N  
ATOM   4359  H   PHE A 305       0.964  -0.276 -15.967  1.00 88.89           H  
ATOM   4360  CA  PHE A 305      -0.012   0.097 -17.802  1.00 88.89           C  
ATOM   4361  HA  PHE A 305      -0.584  -0.522 -18.494  1.00 88.89           H  
ATOM   4362  C   PHE A 305       1.147   0.772 -18.534  1.00 88.89           C  
ATOM   4363  CB  PHE A 305      -1.012   1.089 -17.203  1.00 88.89           C  
ATOM   4364  HB2 PHE A 305      -0.500   1.735 -16.491  1.00 88.89           H  
ATOM   4365  HB3 PHE A 305      -1.410   1.717 -18.000  1.00 88.89           H  
ATOM   4366  O   PHE A 305       1.827   1.636 -17.960  1.00 88.89           O  
ATOM   4367  CG  PHE A 305      -2.162   0.385 -16.512  1.00 88.89           C  
ATOM   4368  CD1 PHE A 305      -3.240  -0.116 -17.264  1.00 88.89           C  
ATOM   4369  HD1 PHE A 305      -3.273   0.049 -18.331  1.00 88.89           H  
ATOM   4370  CD2 PHE A 305      -2.110   0.158 -15.125  1.00 88.89           C  
ATOM   4371  HD2 PHE A 305      -1.272   0.524 -14.551  1.00 88.89           H  
ATOM   4372  CE1 PHE A 305      -4.275  -0.826 -16.630  1.00 88.89           C  
ATOM   4373  HE1 PHE A 305      -5.114  -1.187 -17.207  1.00 88.89           H  
ATOM   4374  CE2 PHE A 305      -3.128  -0.580 -14.497  1.00 88.89           C  
ATOM   4375  HE2 PHE A 305      -3.084  -0.771 -13.436  1.00 88.89           H  
ATOM   4376  CZ  PHE A 305      -4.217  -1.060 -15.247  1.00 88.89           C  
ATOM   4377  HZ  PHE A 305      -5.013  -1.604 -14.761  1.00 88.89           H  
ATOM   4378  N   PRO A 306       1.439   0.360 -19.781  1.00 82.97           N  
ATOM   4379  CA  PRO A 306       2.467   1.013 -20.564  1.00 82.97           C  
ATOM   4380  HA  PRO A 306       3.399   1.002 -19.999  1.00 82.97           H  
ATOM   4381  C   PRO A 306       2.032   2.455 -20.855  1.00 82.97           C  
ATOM   4382  CB  PRO A 306       2.632   0.173 -21.830  1.00 82.97           C  
ATOM   4383  HB2 PRO A 306       2.919   0.775 -22.692  1.00 82.97           H  
ATOM   4384  HB3 PRO A 306       3.367  -0.612 -21.651  1.00 82.97           H  
ATOM   4385  O   PRO A 306       0.855   2.720 -21.097  1.00 82.97           O  
ATOM   4386  CG  PRO A 306       1.253  -0.458 -22.012  1.00 82.97           C  
ATOM   4387  HG2 PRO A 306       0.598   0.239 -22.535  1.00 82.97           H  
ATOM   4388  HG3 PRO A 306       1.307  -1.405 -22.549  1.00 82.97           H  
ATOM   4389  CD  PRO A 306       0.752  -0.648 -20.581  1.00 82.97           C  
ATOM   4390  HD2 PRO A 306      -0.329  -0.511 -20.560  1.00 82.97           H  
ATOM   4391  HD3 PRO A 306       1.016  -1.642 -20.220  1.00 82.97           H  
ATOM   4392  N   PRO A 307       2.964   3.417 -20.836  1.00 77.69           N  
ATOM   4393  CA  PRO A 307       2.611   4.801 -21.085  1.00 77.69           C  
ATOM   4394  HA  PRO A 307       1.828   5.117 -20.396  1.00 77.69           H  
ATOM   4395  C   PRO A 307       2.126   4.979 -22.524  1.00 77.69           C  
ATOM   4396  CB  PRO A 307       3.891   5.582 -20.811  1.00 77.69           C  
ATOM   4397  HB2 PRO A 307       3.910   5.866 -19.759  1.00 77.69           H  
ATOM   4398  HB3 PRO A 307       3.965   6.451 -21.464  1.00 77.69           H  
ATOM   4399  O   PRO A 307       2.858   4.661 -23.463  1.00 77.69           O  
ATOM   4400  CG  PRO A 307       5.013   4.578 -21.082  1.00 77.69           C  
ATOM   4401  HG2 PRO A 307       5.232   4.546 -22.149  1.00 77.69           H  
ATOM   4402  HG3 PRO A 307       5.912   4.809 -20.511  1.00 77.69           H  
ATOM   4403  CD  PRO A 307       4.395   3.252 -20.648  1.00 77.69           C  
ATOM   4404  HD2 PRO A 307       4.786   2.438 -21.258  1.00 77.69           H  
ATOM   4405  HD3 PRO A 307       4.600   3.070 -19.593  1.00 77.69           H  
ATOM   4406  N   ALA A 308       0.938   5.558 -22.689  1.00 74.03           N  
ATOM   4407  H   ALA A 308       0.334   5.698 -21.892  1.00 74.03           H  
ATOM   4408  CA  ALA A 308       0.460   5.981 -23.996  1.00 74.03           C  
ATOM   4409  HA  ALA A 308       0.440   5.106 -24.646  1.00 74.03           H  
ATOM   4410  C   ALA A 308       1.421   7.016 -24.615  1.00 74.03           C  
ATOM   4411  CB  ALA A 308      -0.978   6.495 -23.860  1.00 74.03           C  
ATOM   4412  HB1 ALA A 308      -1.355   6.806 -24.835  1.00 74.03           H  
ATOM   4413  HB2 ALA A 308      -1.622   5.707 -23.471  1.00 74.03           H  
ATOM   4414  HB3 ALA A 308      -1.009   7.349 -23.183  1.00 74.03           H  
ATOM   4415  O   ALA A 308       1.994   7.865 -23.916  1.00 74.03           O  
ATOM   4416  N   THR A 309       1.630   6.914 -25.931  1.00 78.99           N  
ATOM   4417  H   THR A 309       1.223   6.133 -26.425  1.00 78.99           H  
ATOM   4418  CA  THR A 309       2.454   7.853 -26.714  1.00 78.99           C  
ATOM   4419  HA  THR A 309       3.462   7.879 -26.300  1.00 78.99           H  
ATOM   4420  C   THR A 309       1.873   9.262 -26.656  1.00 78.99           C  
ATOM   4421  CB  THR A 309       2.527   7.405 -28.183  1.00 78.99           C  
ATOM   4422  HB  THR A 309       1.541   7.494 -28.639  1.00 78.99           H  
ATOM   4423  O   THR A 309       2.614  10.238 -26.542  1.00 78.99           O  
ATOM   4424  CG2 THR A 309       3.539   8.200 -29.006  1.00 78.99           C  
ATOM   4425 HG21 THR A 309       4.528   8.127 -28.555  1.00 78.99           H  
ATOM   4426 HG22 THR A 309       3.572   7.808 -30.023  1.00 78.99           H  
ATOM   4427 HG23 THR A 309       3.236   9.247 -29.056  1.00 78.99           H  
ATOM   4428  OG1 THR A 309       2.932   6.056 -28.242  1.00 78.99           O  
ATOM   4429  HG1 THR A 309       2.739   5.737 -29.127  1.00 78.99           H  
ATOM   4430  N   GLU A 310       0.545   9.345 -26.678  1.00 81.63           N  
ATOM   4431  H   GLU A 310       0.007   8.492 -26.710  1.00 81.63           H  
ATOM   4432  CA  GLU A 310      -0.222  10.573 -26.527  1.00 81.63           C  
ATOM   4433  HA  GLU A 310       0.450  11.422 -26.654  1.00 81.63           H  
ATOM   4434  C   GLU A 310      -0.838  10.626 -25.122  1.00 81.63           C  
ATOM   4435  CB  GLU A 310      -1.289  10.665 -27.623  1.00 81.63           C  
ATOM   4436  HB2 GLU A 310      -1.867  11.576 -27.467  1.00 81.63           H  
ATOM   4437  HB3 GLU A 310      -1.954   9.804 -27.557  1.00 81.63           H  
ATOM   4438  O   GLU A 310      -1.242   9.588 -24.593  1.00 81.63           O  
ATOM   4439  CG  GLU A 310      -0.631  10.714 -29.013  1.00 81.63           C  
ATOM   4440  HG2 GLU A 310       0.108  11.516 -29.014  1.00 81.63           H  
ATOM   4441  HG3 GLU A 310      -0.106   9.777 -29.198  1.00 81.63           H  
ATOM   4442  CD  GLU A 310      -1.623  10.951 -30.157  1.00 81.63           C  
ATOM   4443  OE1 GLU A 310      -1.123  11.224 -31.271  1.00 81.63           O  
ATOM   4444  OE2 GLU A 310      -2.845  10.857 -29.916  1.00 81.63           O  
ATOM   4445  N   PRO A 311      -0.887  11.804 -24.478  1.00 76.38           N  
ATOM   4446  CA  PRO A 311      -1.495  11.941 -23.163  1.00 76.38           C  
ATOM   4447  HA  PRO A 311      -1.090  11.198 -22.476  1.00 76.38           H  
ATOM   4448  C   PRO A 311      -3.013  11.744 -23.270  1.00 76.38           C  
ATOM   4449  CB  PRO A 311      -1.095  13.341 -22.685  1.00 76.38           C  
ATOM   4450  HB2 PRO A 311      -0.133  13.285 -22.175  1.00 76.38           H  
ATOM   4451  HB3 PRO A 311      -1.843  13.784 -22.028  1.00 76.38           H  
ATOM   4452  O   PRO A 311      -3.739  12.650 -23.672  1.00 76.38           O  
ATOM   4453  CG  PRO A 311      -0.934  14.133 -23.984  1.00 76.38           C  
ATOM   4454  HG2 PRO A 311      -1.905  14.502 -24.315  1.00 76.38           H  
ATOM   4455  HG3 PRO A 311      -0.234  14.960 -23.870  1.00 76.38           H  
ATOM   4456  CD  PRO A 311      -0.419  13.090 -24.974  1.00 76.38           C  
ATOM   4457  HD2 PRO A 311      -0.813  13.298 -25.969  1.00 76.38           H  
ATOM   4458  HD3 PRO A 311       0.670  13.099 -24.987  1.00 76.38           H  
ATOM   4459  N   VAL A 312      -3.486  10.553 -22.907  1.00 81.33           N  
ATOM   4460  H   VAL A 312      -2.823   9.828 -22.672  1.00 81.33           H  
ATOM   4461  CA  VAL A 312      -4.914  10.229 -22.803  1.00 81.33           C  
ATOM   4462  HA  VAL A 312      -5.480  10.927 -23.420  1.00 81.33           H  
ATOM   4463  C   VAL A 312      -5.352  10.414 -21.354  1.00 81.33           C  
ATOM   4464  CB  VAL A 312      -5.216   8.811 -23.327  1.00 81.33           C  
ATOM   4465  HB  VAL A 312      -4.672   8.081 -22.727  1.00 81.33           H  
ATOM   4466  O   VAL A 312      -4.677   9.956 -20.431  1.00 81.33           O  
ATOM   4467  CG1 VAL A 312      -6.713   8.485 -23.264  1.00 81.33           C  
ATOM   4468 HG11 VAL A 312      -6.898   7.508 -23.711  1.00 81.33           H  
ATOM   4469 HG12 VAL A 312      -7.291   9.237 -23.801  1.00 81.33           H  
ATOM   4470 HG13 VAL A 312      -7.044   8.441 -22.226  1.00 81.33           H  
ATOM   4471  CG2 VAL A 312      -4.780   8.662 -24.791  1.00 81.33           C  
ATOM   4472 HG21 VAL A 312      -5.036   7.667 -25.156  1.00 81.33           H  
ATOM   4473 HG22 VAL A 312      -5.277   9.408 -25.410  1.00 81.33           H  
ATOM   4474 HG23 VAL A 312      -3.701   8.787 -24.882  1.00 81.33           H  
ATOM   4475  N   ALA A 313      -6.473  11.106 -21.150  1.00 84.40           N  
ATOM   4476  H   ALA A 313      -7.005  11.426 -21.946  1.00 84.40           H  
ATOM   4477  CA  ALA A 313      -7.063  11.252 -19.826  1.00 84.40           C  
ATOM   4478  HA  ALA A 313      -6.288  11.589 -19.137  1.00 84.40           H  
ATOM   4479  C   ALA A 313      -7.594   9.900 -19.327  1.00 84.40           C  
ATOM   4480  CB  ALA A 313      -8.160  12.321 -19.874  1.00 84.40           C  
ATOM   4481  HB1 ALA A 313      -8.592  12.445 -18.881  1.00 84.40           H  
ATOM   4482  HB2 ALA A 313      -7.742  13.272 -20.205  1.00 84.40           H  
ATOM   4483  HB3 ALA A 313      -8.949  12.011 -20.560  1.00 84.40           H  
ATOM   4484  O   ALA A 313      -8.213   9.158 -20.089  1.00 84.40           O  
ATOM   4485  N   ALA A 314      -7.360   9.594 -18.049  1.00 88.59           N  
ATOM   4486  H   ALA A 314      -6.881  10.259 -17.458  1.00 88.59           H  
ATOM   4487  CA  ALA A 314      -7.931   8.407 -17.425  1.00 88.59           C  
ATOM   4488  HA  ALA A 314      -7.672   7.554 -18.052  1.00 88.59           H  
ATOM   4489  C   ALA A 314      -9.466   8.544 -17.329  1.00 88.59           C  
ATOM   4490  CB  ALA A 314      -7.289   8.184 -16.051  1.00 88.59           C  
ATOM   4491  HB1 ALA A 314      -7.707   7.284 -15.600  1.00 88.59           H  
ATOM   4492  HB2 ALA A 314      -6.213   8.050 -16.160  1.00 88.59           H  
ATOM   4493  HB3 ALA A 314      -7.498   9.031 -15.397  1.00 88.59           H  
ATOM   4494  O   ALA A 314      -9.941   9.655 -17.068  1.00 88.59           O  
ATOM   4495  N   PRO A 315     -10.232   7.451 -17.510  1.00 88.57           N  
ATOM   4496  CA  PRO A 315     -11.687   7.454 -17.348  1.00 88.57           C  
ATOM   4497  HA  PRO A 315     -12.128   8.091 -18.115  1.00 88.57           H  
ATOM   4498  C   PRO A 315     -12.118   7.960 -15.969  1.00 88.57           C  
ATOM   4499  CB  PRO A 315     -12.126   6.000 -17.573  1.00 88.57           C  
ATOM   4500  HB2 PRO A 315     -13.103   5.942 -18.053  1.00 88.57           H  
ATOM   4501  HB3 PRO A 315     -12.133   5.451 -16.632  1.00 88.57           H  
ATOM   4502  O   PRO A 315     -13.023   8.787 -15.866  1.00 88.57           O  
ATOM   4503  CG  PRO A 315     -11.022   5.439 -18.469  1.00 88.57           C  
ATOM   4504  HG2 PRO A 315     -10.917   4.356 -18.412  1.00 88.57           H  
ATOM   4505  HG3 PRO A 315     -11.193   5.729 -19.506  1.00 88.57           H  
ATOM   4506  CD  PRO A 315      -9.778   6.147 -17.966  1.00 88.57           C  
ATOM   4507  HD2 PRO A 315      -9.353   5.597 -17.127  1.00 88.57           H  
ATOM   4508  HD3 PRO A 315      -9.060   6.223 -18.783  1.00 88.57           H  
ATOM   4509  N   ASP A 316     -11.429   7.507 -14.919  1.00 90.92           N  
ATOM   4510  H   ASP A 316     -10.708   6.815 -15.065  1.00 90.92           H  
ATOM   4511  CA  ASP A 316     -11.606   8.013 -13.564  1.00 90.92           C  
ATOM   4512  HA  ASP A 316     -12.568   8.524 -13.519  1.00 90.92           H  
ATOM   4513  C   ASP A 316     -10.472   9.003 -13.213  1.00 90.92           C  
ATOM   4514  CB  ASP A 316     -11.709   6.829 -12.593  1.00 90.92           C  
ATOM   4515  HB2 ASP A 316     -12.406   6.100 -13.006  1.00 90.92           H  
ATOM   4516  HB3 ASP A 316     -10.736   6.344 -12.509  1.00 90.92           H  
ATOM   4517  O   ASP A 316      -9.286   8.647 -13.293  1.00 90.92           O  
ATOM   4518  CG  ASP A 316     -12.205   7.244 -11.205  1.00 90.92           C  
ATOM   4519  OD1 ASP A 316     -11.723   8.287 -10.700  1.00 90.92           O  
ATOM   4520  OD2 ASP A 316     -13.046   6.500 -10.650  1.00 90.92           O  
ATOM   4521  N   PRO A 317     -10.783  10.251 -12.801  1.00 89.69           N  
ATOM   4522  CA  PRO A 317      -9.769  11.259 -12.482  1.00 89.69           C  
ATOM   4523  HA  PRO A 317      -9.154  11.440 -13.364  1.00 89.69           H  
ATOM   4524  C   PRO A 317      -8.845  10.854 -11.323  1.00 89.69           C  
ATOM   4525  CB  PRO A 317     -10.563  12.527 -12.145  1.00 89.69           C  
ATOM   4526  HB2 PRO A 317     -10.704  13.115 -13.052  1.00 89.69           H  
ATOM   4527  HB3 PRO A 317     -10.074  13.129 -11.378  1.00 89.69           H  
ATOM   4528  O   PRO A 317      -7.702  11.329 -11.241  1.00 89.69           O  
ATOM   4529  CG  PRO A 317     -11.916  11.998 -11.669  1.00 89.69           C  
ATOM   4530  HG2 PRO A 317     -12.710  12.734 -11.796  1.00 89.69           H  
ATOM   4531  HG3 PRO A 317     -11.845  11.676 -10.630  1.00 89.69           H  
ATOM   4532  CD  PRO A 317     -12.121  10.785 -12.568  1.00 89.69           C  
ATOM   4533  HD2 PRO A 317     -12.775  10.069 -12.070  1.00 89.69           H  
ATOM   4534  HD3 PRO A 317     -12.558  11.091 -13.518  1.00 89.69           H  
ATOM   4535  N   GLU A 318      -9.285   9.963 -10.430  1.00 90.36           N  
ATOM   4536  H   GLU A 318     -10.201   9.555 -10.548  1.00 90.36           H  
ATOM   4537  CA  GLU A 318      -8.450   9.470  -9.331  1.00 90.36           C  
ATOM   4538  HA  GLU A 318      -8.004  10.324  -8.821  1.00 90.36           H  
ATOM   4539  C   GLU A 318      -7.300   8.576  -9.821  1.00 90.36           C  
ATOM   4540  CB  GLU A 318      -9.308   8.704  -8.318  1.00 90.36           C  
ATOM   4541  HB2 GLU A 318      -8.640   8.324  -7.545  1.00 90.36           H  
ATOM   4542  HB3 GLU A 318      -9.789   7.857  -8.808  1.00 90.36           H  
ATOM   4543  O   GLU A 318      -6.247   8.487  -9.166  1.00 90.36           O  
ATOM   4544  CG  GLU A 318     -10.369   9.595  -7.654  1.00 90.36           C  
ATOM   4545  HG2 GLU A 318      -9.869  10.471  -7.242  1.00 90.36           H  
ATOM   4546  HG3 GLU A 318     -11.083   9.936  -8.403  1.00 90.36           H  
ATOM   4547  CD  GLU A 318     -11.120   8.878  -6.523  1.00 90.36           C  
ATOM   4548  OE1 GLU A 318     -11.987   9.545  -5.917  1.00 90.36           O  
ATOM   4549  OE2 GLU A 318     -10.749   7.726  -6.188  1.00 90.36           O  
ATOM   4550  N   PHE A 319      -7.469   7.967 -10.997  1.00 92.32           N  
ATOM   4551  H   PHE A 319      -8.330   8.143 -11.495  1.00 92.32           H  
ATOM   4552  CA  PHE A 319      -6.576   6.972 -11.587  1.00 92.32           C  
ATOM   4553  HA  PHE A 319      -5.938   6.606 -10.782  1.00 92.32           H  
ATOM   4554  C   PHE A 319      -5.610   7.542 -12.643  1.00 92.32           C  
ATOM   4555  CB  PHE A 319      -7.412   5.777 -12.058  1.00 92.32           C  
ATOM   4556  HB2 PHE A 319      -8.257   6.142 -12.642  1.00 92.32           H  
ATOM   4557  HB3 PHE A 319      -6.822   5.154 -12.729  1.00 92.32           H  
ATOM   4558  O   PHE A 319      -4.974   6.813 -13.404  1.00 92.32           O  
ATOM   4559  CG  PHE A 319      -7.924   4.919 -10.913  1.00 92.32           C  
ATOM   4560  CD1 PHE A 319      -7.233   3.763 -10.495  1.00 92.32           C  
ATOM   4561  HD1 PHE A 319      -6.365   3.421 -11.040  1.00 92.32           H  
ATOM   4562  CD2 PHE A 319      -9.104   5.287 -10.248  1.00 92.32           C  
ATOM   4563  HD2 PHE A 319      -9.652   6.166 -10.553  1.00 92.32           H  
ATOM   4564  CE1 PHE A 319      -7.697   3.005  -9.408  1.00 92.32           C  
ATOM   4565  HE1 PHE A 319      -7.172   2.110  -9.106  1.00 92.32           H  
ATOM   4566  CE2 PHE A 319      -9.585   4.518  -9.179  1.00 92.32           C  
ATOM   4567  HE2 PHE A 319     -10.501   4.819  -8.690  1.00 92.32           H  
ATOM   4568  CZ  PHE A 319      -8.881   3.380  -8.753  1.00 92.32           C  
ATOM   4569  HZ  PHE A 319      -9.266   2.784  -7.939  1.00 92.32           H  
ATOM   4570  N   THR A 320      -5.427   8.860 -12.636  1.00 89.91           N  
ATOM   4571  H   THR A 320      -6.009   9.398 -12.010  1.00 89.91           H  
ATOM   4572  CA  THR A 320      -4.501   9.588 -13.515  1.00 89.91           C  
ATOM   4573  HA  THR A 320      -4.803   9.385 -14.543  1.00 89.91           H  
ATOM   4574  C   THR A 320      -3.036   9.139 -13.380  1.00 89.91           C  
ATOM   4575  CB  THR A 320      -4.631  11.105 -13.288  1.00 89.91           C  
ATOM   4576  HB  THR A 320      -3.782  11.618 -13.739  1.00 89.91           H  
ATOM   4577  O   THR A 320      -2.505   8.960 -12.276  1.00 89.91           O  
ATOM   4578  CG2 THR A 320      -5.921  11.643 -13.908  1.00 89.91           C  
ATOM   4579 HG21 THR A 320      -6.137  12.643 -13.531  1.00 89.91           H  
ATOM   4580 HG22 THR A 320      -6.763  10.986 -13.688  1.00 89.91           H  
ATOM   4581 HG23 THR A 320      -5.802  11.697 -14.990  1.00 89.91           H  
ATOM   4582  OG1 THR A 320      -4.693  11.438 -11.915  1.00 89.91           O  
ATOM   4583  HG1 THR A 320      -5.628  11.512 -11.712  1.00 89.91           H  
ATOM   4584  N   ASP A 321      -2.366   8.982 -14.529  1.00 88.44           N  
ATOM   4585  H   ASP A 321      -2.863   9.169 -15.388  1.00 88.44           H  
ATOM   4586  CA  ASP A 321      -0.938   8.650 -14.677  1.00 88.44           C  
ATOM   4587  HA  ASP A 321      -0.791   8.400 -15.728  1.00 88.44           H  
ATOM   4588  C   ASP A 321      -0.461   7.407 -13.903  1.00 88.44           C  
ATOM   4589  CB  ASP A 321      -0.059   9.880 -14.384  1.00 88.44           C  
ATOM   4590  HB2 ASP A 321      -0.244  10.219 -13.365  1.00 88.44           H  
ATOM   4591  HB3 ASP A 321       0.992   9.598 -14.453  1.00 88.44           H  
ATOM   4592  O   ASP A 321       0.693   7.345 -13.457  1.00 88.44           O  
ATOM   4593  CG  ASP A 321      -0.257  11.038 -15.357  1.00 88.44           C  
ATOM   4594  OD1 ASP A 321      -0.540  10.763 -16.544  1.00 88.44           O  
ATOM   4595  OD2 ASP A 321      -0.009  12.179 -14.907  1.00 88.44           O  
ATOM   4596  N   ILE A 322      -1.321   6.406 -13.711  1.00 91.84           N  
ATOM   4597  H   ILE A 322      -2.260   6.492 -14.074  1.00 91.84           H  
ATOM   4598  CA  ILE A 322      -0.928   5.154 -13.056  1.00 91.84           C  
ATOM   4599  HA  ILE A 322      -0.290   5.405 -12.209  1.00 91.84           H  
ATOM   4600  C   ILE A 322      -0.094   4.303 -14.013  1.00 91.84           C  
ATOM   4601  CB  ILE A 322      -2.145   4.404 -12.487  1.00 91.84           C  
ATOM   4602  HB  ILE A 322      -2.895   4.298 -13.270  1.00 91.84           H  
ATOM   4603  O   ILE A 322      -0.491   4.028 -15.137  1.00 91.84           O  
ATOM   4604  CG1 ILE A 322      -2.716   5.249 -11.329  1.00 91.84           C  
ATOM   4605 HG12 ILE A 322      -2.001   5.283 -10.507  1.00 91.84           H  
ATOM   4606 HG13 ILE A 322      -2.896   6.270 -11.665  1.00 91.84           H  
ATOM   4607  CG2 ILE A 322      -1.751   3.000 -11.977  1.00 91.84           C  
ATOM   4608 HG21 ILE A 322      -1.381   2.392 -12.803  1.00 91.84           H  
ATOM   4609 HG22 ILE A 322      -2.623   2.477 -11.586  1.00 91.84           H  
ATOM   4610 HG23 ILE A 322      -0.988   3.072 -11.201  1.00 91.84           H  
ATOM   4611  CD1 ILE A 322      -4.039   4.705 -10.815  1.00 91.84           C  
ATOM   4612 HD11 ILE A 322      -3.920   3.723 -10.358  1.00 91.84           H  
ATOM   4613 HD12 ILE A 322      -4.429   5.385 -10.058  1.00 91.84           H  
ATOM   4614 HD13 ILE A 322      -4.734   4.653 -11.653  1.00 91.84           H  
ATOM   4615  N   VAL A 323       1.072   3.868 -13.536  1.00 91.85           N  
ATOM   4616  H   VAL A 323       1.316   4.142 -12.595  1.00 91.85           H  
ATOM   4617  CA  VAL A 323       1.991   2.990 -14.279  1.00 91.85           C  
ATOM   4618  HA  VAL A 323       1.764   3.030 -15.344  1.00 91.85           H  
ATOM   4619  C   VAL A 323       1.820   1.541 -13.844  1.00 91.85           C  
ATOM   4620  CB  VAL A 323       3.445   3.448 -14.069  1.00 91.85           C  
ATOM   4621  HB  VAL A 323       3.664   3.462 -13.001  1.00 91.85           H  
ATOM   4622  O   VAL A 323       1.892   0.625 -14.656  1.00 91.85           O  
ATOM   4623  CG1 VAL A 323       4.462   2.527 -14.755  1.00 91.85           C  
ATOM   4624 HG11 VAL A 323       4.445   1.536 -14.301  1.00 91.85           H  
ATOM   4625 HG12 VAL A 323       4.212   2.426 -15.811  1.00 91.85           H  
ATOM   4626 HG13 VAL A 323       5.469   2.931 -14.655  1.00 91.85           H  
ATOM   4627  CG2 VAL A 323       3.658   4.862 -14.622  1.00 91.85           C  
ATOM   4628 HG21 VAL A 323       4.687   5.176 -14.449  1.00 91.85           H  
ATOM   4629 HG22 VAL A 323       2.982   5.561 -14.129  1.00 91.85           H  
ATOM   4630 HG23 VAL A 323       3.444   4.870 -15.691  1.00 91.85           H  
ATOM   4631  N   ARG A 324       1.607   1.311 -12.548  1.00 93.08           N  
ATOM   4632  H   ARG A 324       1.550   2.099 -11.919  1.00 93.08           H  
ATOM   4633  CA  ARG A 324       1.434  -0.032 -12.003  1.00 93.08           C  
ATOM   4634  HA  ARG A 324       1.043  -0.686 -12.783  1.00 93.08           H  
ATOM   4635  C   ARG A 324       0.419  -0.016 -10.883  1.00 93.08           C  
ATOM   4636  CB  ARG A 324       2.802  -0.570 -11.573  1.00 93.08           C  
ATOM   4637  HB2 ARG A 324       3.429  -0.644 -12.461  1.00 93.08           H  
ATOM   4638  HB3 ARG A 324       3.269   0.131 -10.881  1.00 93.08           H  
ATOM   4639  O   ARG A 324       0.528   0.792  -9.963  1.00 93.08           O  
ATOM   4640  CG  ARG A 324       2.748  -1.937 -10.888  1.00 93.08           C  
ATOM   4641  HG2 ARG A 324       2.228  -2.656 -11.520  1.00 93.08           H  
ATOM   4642  HG3 ARG A 324       2.229  -1.851  -9.934  1.00 93.08           H  
ATOM   4643  CD  ARG A 324       4.188  -2.389 -10.649  1.00 93.08           C  
ATOM   4644  HD2 ARG A 324       4.722  -1.614 -10.100  1.00 93.08           H  
ATOM   4645  HD3 ARG A 324       4.664  -2.518 -11.620  1.00 93.08           H  
ATOM   4646  NE  ARG A 324       4.240  -3.642  -9.880  1.00 93.08           N  
ATOM   4647  HE  ARG A 324       3.410  -3.894  -9.365  1.00 93.08           H  
ATOM   4648  NH1 ARG A 324       6.217  -4.387 -10.755  1.00 93.08           N  
ATOM   4649 HH11 ARG A 324       5.930  -4.038 -11.658  1.00 93.08           H  
ATOM   4650 HH12 ARG A 324       6.909  -5.118 -10.842  1.00 93.08           H  
ATOM   4651  NH2 ARG A 324       5.183  -5.595  -9.190  1.00 93.08           N  
ATOM   4652 HH21 ARG A 324       4.320  -5.825  -8.719  1.00 93.08           H  
ATOM   4653 HH22 ARG A 324       5.850  -6.327  -9.388  1.00 93.08           H  
ATOM   4654  CZ  ARG A 324       5.219  -4.523  -9.937  1.00 93.08           C  
ATOM   4655  N   LEU A 325      -0.520  -0.947 -10.936  1.00 94.23           N  
ATOM   4656  H   LEU A 325      -0.523  -1.573 -11.728  1.00 94.23           H  
ATOM   4657  CA  LEU A 325      -1.480  -1.219  -9.883  1.00 94.23           C  
ATOM   4658  HA  LEU A 325      -1.375  -0.462  -9.106  1.00 94.23           H  
ATOM   4659  C   LEU A 325      -1.160  -2.583  -9.273  1.00 94.23           C  
ATOM   4660  CB  LEU A 325      -2.897  -1.119 -10.467  1.00 94.23           C  
ATOM   4661  HB2 LEU A 325      -2.979  -0.205 -11.054  1.00 94.23           H  
ATOM   4662  HB3 LEU A 325      -3.053  -1.965 -11.138  1.00 94.23           H  
ATOM   4663  O   LEU A 325      -1.087  -3.597  -9.958  1.00 94.23           O  
ATOM   4664  CG  LEU A 325      -4.011  -1.115  -9.410  1.00 94.23           C  
ATOM   4665  HG  LEU A 325      -3.915  -1.994  -8.772  1.00 94.23           H  
ATOM   4666  CD1 LEU A 325      -3.964   0.143  -8.533  1.00 94.23           C  
ATOM   4667 HD11 LEU A 325      -3.966   1.033  -9.163  1.00 94.23           H  
ATOM   4668 HD12 LEU A 325      -4.845   0.174  -7.892  1.00 94.23           H  
ATOM   4669 HD13 LEU A 325      -3.077   0.135  -7.900  1.00 94.23           H  
ATOM   4670  CD2 LEU A 325      -5.370  -1.164 -10.101  1.00 94.23           C  
ATOM   4671 HD21 LEU A 325      -5.499  -0.301 -10.755  1.00 94.23           H  
ATOM   4672 HD22 LEU A 325      -6.176  -1.167  -9.367  1.00 94.23           H  
ATOM   4673 HD23 LEU A 325      -5.449  -2.069 -10.703  1.00 94.23           H  
ATOM   4674  N   GLY A 326      -0.896  -2.595  -7.972  1.00 93.76           N  
ATOM   4675  H   GLY A 326      -0.917  -1.719  -7.469  1.00 93.76           H  
ATOM   4676  CA  GLY A 326      -0.619  -3.816  -7.228  1.00 93.76           C  
ATOM   4677  HA2 GLY A 326       0.190  -4.354  -7.721  1.00 93.76           H  
ATOM   4678  HA3 GLY A 326      -0.304  -3.552  -6.219  1.00 93.76           H  
ATOM   4679  C   GLY A 326      -1.832  -4.749  -7.132  1.00 93.76           C  
ATOM   4680  O   GLY A 326      -2.952  -4.350  -7.455  1.00 93.76           O  
ATOM   4681  N   PRO A 327      -1.606  -5.971  -6.622  1.00 94.14           N  
ATOM   4682  CA  PRO A 327      -2.666  -6.953  -6.450  1.00 94.14           C  
ATOM   4683  HA  PRO A 327      -3.195  -7.109  -7.390  1.00 94.14           H  
ATOM   4684  C   PRO A 327      -3.668  -6.502  -5.385  1.00 94.14           C  
ATOM   4685  CB  PRO A 327      -1.948  -8.241  -6.039  1.00 94.14           C  
ATOM   4686  HB2 PRO A 327      -1.604  -8.762  -6.933  1.00 94.14           H  
ATOM   4687  HB3 PRO A 327      -2.579  -8.897  -5.440  1.00 94.14           H  
ATOM   4688  O   PRO A 327      -3.352  -5.641  -4.546  1.00 94.14           O  
ATOM   4689  CG  PRO A 327      -0.746  -7.720  -5.251  1.00 94.14           C  
ATOM   4690  HG2 PRO A 327      -1.055  -7.478  -4.234  1.00 94.14           H  
ATOM   4691  HG3 PRO A 327       0.074  -8.439  -5.245  1.00 94.14           H  
ATOM   4692  CD  PRO A 327      -0.375  -6.439  -5.998  1.00 94.14           C  
ATOM   4693  HD2 PRO A 327       0.019  -5.702  -5.299  1.00 94.14           H  
ATOM   4694  HD3 PRO A 327       0.365  -6.661  -6.767  1.00 94.14           H  
ATOM   4695  N   THR A 328      -4.841  -7.131  -5.384  1.00 92.69           N  
ATOM   4696  H   THR A 328      -5.010  -7.838  -6.085  1.00 92.69           H  
ATOM   4697  CA  THR A 328      -5.868  -6.894  -4.364  1.00 92.69           C  
ATOM   4698  HA  THR A 328      -6.100  -5.829  -4.371  1.00 92.69           H  
ATOM   4699  C   THR A 328      -5.356  -7.237  -2.960  1.00 92.69           C  
ATOM   4700  CB  THR A 328      -7.178  -7.618  -4.709  1.00 92.69           C  
ATOM   4701  HB  THR A 328      -7.421  -7.423  -5.754  1.00 92.69           H  
ATOM   4702  O   THR A 328      -4.646  -8.225  -2.736  1.00 92.69           O  
ATOM   4703  CG2 THR A 328      -7.139  -9.127  -4.486  1.00 92.69           C  
ATOM   4704 HG21 THR A 328      -6.333  -9.568  -5.072  1.00 92.69           H  
ATOM   4705 HG22 THR A 328      -8.080  -9.566  -4.820  1.00 92.69           H  
ATOM   4706 HG23 THR A 328      -7.001  -9.363  -3.431  1.00 92.69           H  
ATOM   4707  OG1 THR A 328      -8.205  -7.091  -3.910  1.00 92.69           O  
ATOM   4708  HG1 THR A 328      -9.003  -7.530  -4.214  1.00 92.69           H  
ATOM   4709  N   ARG A 329      -5.660  -6.380  -1.984  1.00 91.62           N  
ATOM   4710  H   ARG A 329      -6.188  -5.557  -2.235  1.00 91.62           H  
ATOM   4711  CA  ARG A 329      -5.310  -6.557  -0.573  1.00 91.62           C  
ATOM   4712  HA  ARG A 329      -4.947  -7.575  -0.429  1.00 91.62           H  
ATOM   4713  C   ARG A 329      -6.556  -6.382   0.272  1.00 91.62           C  
ATOM   4714  CB  ARG A 329      -4.221  -5.567  -0.133  1.00 91.62           C  
ATOM   4715  HB2 ARG A 329      -4.052  -5.690   0.936  1.00 91.62           H  
ATOM   4716  HB3 ARG A 329      -4.571  -4.549  -0.306  1.00 91.62           H  
ATOM   4717  O   ARG A 329      -7.247  -5.375   0.184  1.00 91.62           O  
ATOM   4718  CG  ARG A 329      -2.896  -5.782  -0.874  1.00 91.62           C  
ATOM   4719  HG2 ARG A 329      -3.049  -5.627  -1.942  1.00 91.62           H  
ATOM   4720  HG3 ARG A 329      -2.547  -6.801  -0.708  1.00 91.62           H  
ATOM   4721  CD  ARG A 329      -1.850  -4.784  -0.372  1.00 91.62           C  
ATOM   4722  HD2 ARG A 329      -1.692  -4.945   0.694  1.00 91.62           H  
ATOM   4723  HD3 ARG A 329      -2.244  -3.780  -0.528  1.00 91.62           H  
ATOM   4724  NE  ARG A 329      -0.580  -4.932  -1.108  1.00 91.62           N  
ATOM   4725  HE  ARG A 329      -0.642  -5.481  -1.954  1.00 91.62           H  
ATOM   4726  NH1 ARG A 329       0.734  -3.581   0.212  1.00 91.62           N  
ATOM   4727 HH11 ARG A 329       1.627  -3.161   0.425  1.00 91.62           H  
ATOM   4728 HH12 ARG A 329      -0.080  -3.340   0.759  1.00 91.62           H  
ATOM   4729  NH2 ARG A 329       1.622  -4.582  -1.566  1.00 91.62           N  
ATOM   4730 HH21 ARG A 329       2.504  -4.141  -1.348  1.00 91.62           H  
ATOM   4731 HH22 ARG A 329       1.531  -5.162  -2.388  1.00 91.62           H  
ATOM   4732  CZ  ARG A 329       0.577  -4.366  -0.819  1.00 91.62           C  
ATOM   4733  N   PHE A 330      -6.775  -7.347   1.151  1.00 90.05           N  
ATOM   4734  H   PHE A 330      -6.189  -8.169   1.122  1.00 90.05           H  
ATOM   4735  CA  PHE A 330      -7.838  -7.302   2.143  1.00 90.05           C  
ATOM   4736  HA  PHE A 330      -8.602  -6.595   1.821  1.00 90.05           H  
ATOM   4737  C   PHE A 330      -7.266  -6.821   3.473  1.00 90.05           C  
ATOM   4738  CB  PHE A 330      -8.505  -8.678   2.237  1.00 90.05           C  
ATOM   4739  HB2 PHE A 330      -7.790  -9.402   2.629  1.00 90.05           H  
ATOM   4740  HB3 PHE A 330      -9.336  -8.618   2.939  1.00 90.05           H  
ATOM   4741  O   PHE A 330      -6.244  -7.333   3.947  1.00 90.05           O  
ATOM   4742  CG  PHE A 330      -9.025  -9.162   0.897  1.00 90.05           C  
ATOM   4743  CD1 PHE A 330     -10.261  -8.694   0.417  1.00 90.05           C  
ATOM   4744  HD1 PHE A 330     -10.865  -8.039   1.027  1.00 90.05           H  
ATOM   4745  CD2 PHE A 330      -8.254 -10.033   0.101  1.00 90.05           C  
ATOM   4746  HD2 PHE A 330      -7.301 -10.399   0.455  1.00 90.05           H  
ATOM   4747  CE1 PHE A 330     -10.717  -9.080  -0.857  1.00 90.05           C  
ATOM   4748  HE1 PHE A 330     -11.665  -8.724  -1.230  1.00 90.05           H  
ATOM   4749  CE2 PHE A 330      -8.713 -10.422  -1.170  1.00 90.05           C  
ATOM   4750  HE2 PHE A 330      -8.126 -11.082  -1.791  1.00 90.05           H  
ATOM   4751  CZ  PHE A 330      -9.941  -9.941  -1.651  1.00 90.05           C  
ATOM   4752  HZ  PHE A 330     -10.289 -10.235  -2.631  1.00 90.05           H  
ATOM   4753  N   GLY A 331      -7.919  -5.830   4.064  1.00 87.85           N  
ATOM   4754  H   GLY A 331      -8.730  -5.447   3.600  1.00 87.85           H  
ATOM   4755  CA  GLY A 331      -7.621  -5.320   5.395  1.00 87.85           C  
ATOM   4756  HA2 GLY A 331      -7.034  -6.047   5.956  1.00 87.85           H  
ATOM   4757  HA3 GLY A 331      -7.055  -4.392   5.314  1.00 87.85           H  
ATOM   4758  C   GLY A 331      -8.904  -5.043   6.164  1.00 87.85           C  
ATOM   4759  O   GLY A 331      -9.990  -5.014   5.598  1.00 87.85           O  
ATOM   4760  N   GLU A 332      -8.775  -4.822   7.463  1.00 86.00           N  
ATOM   4761  H   GLU A 332      -7.861  -4.852   7.893  1.00 86.00           H  
ATOM   4762  CA  GLU A 332      -9.880  -4.402   8.320  1.00 86.00           C  
ATOM   4763  HA  GLU A 332     -10.783  -4.271   7.725  1.00 86.00           H  
ATOM   4764  C   GLU A 332      -9.506  -3.058   8.939  1.00 86.00           C  
ATOM   4765  CB  GLU A 332     -10.170  -5.497   9.355  1.00 86.00           C  
ATOM   4766  HB2 GLU A 332     -10.319  -6.433   8.817  1.00 86.00           H  
ATOM   4767  HB3 GLU A 332      -9.303  -5.607  10.006  1.00 86.00           H  
ATOM   4768  O   GLU A 332      -8.437  -2.919   9.540  1.00 86.00           O  
ATOM   4769  CG  GLU A 332     -11.420  -5.224  10.211  1.00 86.00           C  
ATOM   4770  HG2 GLU A 332     -12.276  -5.089   9.549  1.00 86.00           H  
ATOM   4771  HG3 GLU A 332     -11.275  -4.300  10.770  1.00 86.00           H  
ATOM   4772  CD  GLU A 332     -11.715  -6.377  11.194  1.00 86.00           C  
ATOM   4773  OE1 GLU A 332     -12.678  -6.282  11.987  1.00 86.00           O  
ATOM   4774  OE2 GLU A 332     -10.985  -7.390  11.195  1.00 86.00           O  
ATOM   4775  N   VAL A 333     -10.350  -2.045   8.741  1.00 84.16           N  
ATOM   4776  H   VAL A 333     -11.208  -2.228   8.240  1.00 84.16           H  
ATOM   4777  CA  VAL A 333     -10.145  -0.697   9.287  1.00 84.16           C  
ATOM   4778  HA  VAL A 333      -9.435  -0.751  10.113  1.00 84.16           H  
ATOM   4779  C   VAL A 333     -11.475  -0.199   9.830  1.00 84.16           C  
ATOM   4780  CB  VAL A 333      -9.578   0.279   8.236  1.00 84.16           C  
ATOM   4781  HB  VAL A 333     -10.287   0.383   7.415  1.00 84.16           H  
ATOM   4782  O   VAL A 333     -12.462  -0.137   9.104  1.00 84.16           O  
ATOM   4783  CG1 VAL A 333      -9.323   1.667   8.844  1.00 84.16           C  
ATOM   4784 HG11 VAL A 333      -8.898   2.328   8.089  1.00 84.16           H  
ATOM   4785 HG12 VAL A 333     -10.262   2.106   9.181  1.00 84.16           H  
ATOM   4786 HG13 VAL A 333      -8.635   1.588   9.686  1.00 84.16           H  
ATOM   4787  CG2 VAL A 333      -8.244  -0.209   7.659  1.00 84.16           C  
ATOM   4788 HG21 VAL A 333      -7.869   0.530   6.952  1.00 84.16           H  
ATOM   4789 HG22 VAL A 333      -7.519  -0.362   8.459  1.00 84.16           H  
ATOM   4790 HG23 VAL A 333      -8.391  -1.147   7.124  1.00 84.16           H  
ATOM   4791  N   GLY A 334     -11.516   0.143  11.120  1.00 82.63           N  
ATOM   4792  H   GLY A 334     -10.678   0.048  11.676  1.00 82.63           H  
ATOM   4793  CA  GLY A 334     -12.735   0.646  11.765  1.00 82.63           C  
ATOM   4794  HA2 GLY A 334     -12.510   0.905  12.800  1.00 82.63           H  
ATOM   4795  HA3 GLY A 334     -13.071   1.545  11.250  1.00 82.63           H  
ATOM   4796  C   GLY A 334     -13.895  -0.358  11.772  1.00 82.63           C  
ATOM   4797  O   GLY A 334     -15.042   0.048  11.616  1.00 82.63           O  
ATOM   4798  N   GLY A 335     -13.599  -1.660  11.879  1.00 82.07           N  
ATOM   4799  H   GLY A 335     -12.634  -1.932  11.997  1.00 82.07           H  
ATOM   4800  CA  GLY A 335     -14.603  -2.734  11.850  1.00 82.07           C  
ATOM   4801  HA2 GLY A 335     -15.418  -2.487  12.531  1.00 82.07           H  
ATOM   4802  HA3 GLY A 335     -14.142  -3.660  12.192  1.00 82.07           H  
ATOM   4803  C   GLY A 335     -15.212  -2.998  10.469  1.00 82.07           C  
ATOM   4804  O   GLY A 335     -16.169  -3.758  10.358  1.00 82.07           O  
ATOM   4805  N   ARG A 336     -14.678  -2.373   9.411  1.00 85.46           N  
ATOM   4806  H   ARG A 336     -13.910  -1.736   9.566  1.00 85.46           H  
ATOM   4807  CA  ARG A 336     -15.106  -2.590   8.026  1.00 85.46           C  
ATOM   4808  HA  ARG A 336     -16.013  -3.195   8.023  1.00 85.46           H  
ATOM   4809  C   ARG A 336     -14.047  -3.361   7.262  1.00 85.46           C  
ATOM   4810  CB  ARG A 336     -15.426  -1.259   7.336  1.00 85.46           C  
ATOM   4811  HB2 ARG A 336     -15.755  -1.460   6.316  1.00 85.46           H  
ATOM   4812  HB3 ARG A 336     -14.525  -0.646   7.293  1.00 85.46           H  
ATOM   4813  O   ARG A 336     -12.847  -3.127   7.441  1.00 85.46           O  
ATOM   4814  CG  ARG A 336     -16.530  -0.493   8.075  1.00 85.46           C  
ATOM   4815  HG2 ARG A 336     -17.422  -1.116   8.147  1.00 85.46           H  
ATOM   4816  HG3 ARG A 336     -16.192  -0.237   9.079  1.00 85.46           H  
ATOM   4817  CD  ARG A 336     -16.870   0.794   7.326  1.00 85.46           C  
ATOM   4818  HD2 ARG A 336     -15.957   1.370   7.173  1.00 85.46           H  
ATOM   4819  HD3 ARG A 336     -17.276   0.520   6.352  1.00 85.46           H  
ATOM   4820  NE  ARG A 336     -17.832   1.605   8.098  1.00 85.46           N  
ATOM   4821  HE  ARG A 336     -17.716   1.593   9.101  1.00 85.46           H  
ATOM   4822  NH1 ARG A 336     -19.100   2.368   6.342  1.00 85.46           N  
ATOM   4823 HH11 ARG A 336     -18.502   1.862   5.705  1.00 85.46           H  
ATOM   4824 HH12 ARG A 336     -19.903   2.880   6.004  1.00 85.46           H  
ATOM   4825  NH2 ARG A 336     -19.652   2.934   8.427  1.00 85.46           N  
ATOM   4826 HH21 ARG A 336     -20.471   3.403   8.070  1.00 85.46           H  
ATOM   4827 HH22 ARG A 336     -19.529   2.864   9.427  1.00 85.46           H  
ATOM   4828  CZ  ARG A 336     -18.848   2.301   7.620  1.00 85.46           C  
ATOM   4829  N   VAL A 337     -14.503  -4.246   6.379  1.00 88.56           N  
ATOM   4830  H   VAL A 337     -15.502  -4.351   6.273  1.00 88.56           H  
ATOM   4831  CA  VAL A 337     -13.629  -4.916   5.417  1.00 88.56           C  
ATOM   4832  HA  VAL A 337     -12.714  -5.214   5.929  1.00 88.56           H  
ATOM   4833  C   VAL A 337     -13.272  -3.910   4.333  1.00 88.56           C  
ATOM   4834  CB  VAL A 337     -14.260  -6.189   4.831  1.00 88.56           C  
ATOM   4835  HB  VAL A 337     -15.185  -5.934   4.315  1.00 88.56           H  
ATOM   4836  O   VAL A 337     -14.134  -3.397   3.619  1.00 88.56           O  
ATOM   4837  CG1 VAL A 337     -13.301  -6.865   3.840  1.00 88.56           C  
ATOM   4838 HG11 VAL A 337     -13.741  -7.795   3.480  1.00 88.56           H  
ATOM   4839 HG12 VAL A 337     -13.132  -6.221   2.977  1.00 88.56           H  
ATOM   4840 HG13 VAL A 337     -12.349  -7.083   4.323  1.00 88.56           H  
ATOM   4841  CG2 VAL A 337     -14.580  -7.195   5.944  1.00 88.56           C  
ATOM   4842 HG21 VAL A 337     -15.320  -6.780   6.630  1.00 88.56           H  
ATOM   4843 HG22 VAL A 337     -13.677  -7.444   6.501  1.00 88.56           H  
ATOM   4844 HG23 VAL A 337     -14.996  -8.104   5.510  1.00 88.56           H  
ATOM   4845  N   ARG A 338     -11.979  -3.625   4.236  1.00 91.50           N  
ATOM   4846  H   ARG A 338     -11.349  -4.115   4.854  1.00 91.50           H  
ATOM   4847  CA  ARG A 338     -11.390  -2.743   3.243  1.00 91.50           C  
ATOM   4848  HA  ARG A 338     -12.176  -2.147   2.780  1.00 91.50           H  
ATOM   4849  C   ARG A 338     -10.730  -3.583   2.167  1.00 91.50           C  
ATOM   4850  CB  ARG A 338     -10.416  -1.786   3.934  1.00 91.50           C  
ATOM   4851  HB2 ARG A 338     -10.974  -1.215   4.675  1.00 91.50           H  
ATOM   4852  HB3 ARG A 338      -9.641  -2.354   4.449  1.00 91.50           H  
ATOM   4853  O   ARG A 338      -9.855  -4.402   2.459  1.00 91.50           O  
ATOM   4854  CG  ARG A 338      -9.758  -0.838   2.921  1.00 91.50           C  
ATOM   4855  HG2 ARG A 338      -9.056  -1.399   2.305  1.00 91.50           H  
ATOM   4856  HG3 ARG A 338     -10.527  -0.411   2.277  1.00 91.50           H  
ATOM   4857  CD  ARG A 338      -9.003   0.295   3.625  1.00 91.50           C  
ATOM   4858  HD2 ARG A 338      -8.333  -0.130   4.372  1.00 91.50           H  
ATOM   4859  HD3 ARG A 338      -8.411   0.835   2.885  1.00 91.50           H  
ATOM   4860  NE  ARG A 338      -9.960   1.205   4.264  1.00 91.50           N  
ATOM   4861  HE  ARG A 338     -10.921   0.895   4.265  1.00 91.50           H  
ATOM   4862  NH1 ARG A 338      -8.658   3.038   4.629  1.00 91.50           N  
ATOM   4863 HH11 ARG A 338      -8.065   2.668   3.901  1.00 91.50           H  
ATOM   4864 HH12 ARG A 338      -8.673   4.034   4.797  1.00 91.50           H  
ATOM   4865  NH2 ARG A 338     -10.824   3.062   5.213  1.00 91.50           N  
ATOM   4866 HH21 ARG A 338     -10.785   4.032   5.491  1.00 91.50           H  
ATOM   4867 HH22 ARG A 338     -11.743   2.673   5.059  1.00 91.50           H  
ATOM   4868  CZ  ARG A 338      -9.809   2.423   4.717  1.00 91.50           C  
ATOM   4869  N   ILE A 339     -11.112  -3.322   0.928  1.00 92.80           N  
ATOM   4870  H   ILE A 339     -11.825  -2.622   0.784  1.00 92.80           H  
ATOM   4871  CA  ILE A 339     -10.446  -3.863  -0.251  1.00 92.80           C  
ATOM   4872  HA  ILE A 339      -9.782  -4.677   0.040  1.00 92.80           H  
ATOM   4873  C   ILE A 339      -9.593  -2.746  -0.822  1.00 92.80           C  
ATOM   4874  CB  ILE A 339     -11.466  -4.437  -1.251  1.00 92.80           C  
ATOM   4875  HB  ILE A 339     -12.186  -3.666  -1.526  1.00 92.80           H  
ATOM   4876  O   ILE A 339     -10.080  -1.638  -1.052  1.00 92.80           O  
ATOM   4877  CG1 ILE A 339     -12.200  -5.603  -0.551  1.00 92.80           C  
ATOM   4878 HG12 ILE A 339     -12.630  -5.267   0.393  1.00 92.80           H  
ATOM   4879 HG13 ILE A 339     -11.465  -6.375  -0.324  1.00 92.80           H  
ATOM   4880  CG2 ILE A 339     -10.724  -4.919  -2.513  1.00 92.80           C  
ATOM   4881 HG21 ILE A 339      -9.976  -5.668  -2.252  1.00 92.80           H  
ATOM   4882 HG22 ILE A 339     -10.242  -4.085  -3.021  1.00 92.80           H  
ATOM   4883 HG23 ILE A 339     -11.423  -5.360  -3.223  1.00 92.80           H  
ATOM   4884  CD1 ILE A 339     -13.344  -6.244  -1.331  1.00 92.80           C  
ATOM   4885 HD11 ILE A 339     -13.716  -7.103  -0.772  1.00 92.80           H  
ATOM   4886 HD12 ILE A 339     -13.006  -6.598  -2.305  1.00 92.80           H  
ATOM   4887 HD13 ILE A 339     -14.155  -5.524  -1.439  1.00 92.80           H  
ATOM   4888  N   SER A 340      -8.302  -3.003  -0.992  1.00 93.84           N  
ATOM   4889  H   SER A 340      -7.934  -3.909  -0.738  1.00 93.84           H  
ATOM   4890  CA  SER A 340      -7.376  -1.977  -1.433  1.00 93.84           C  
ATOM   4891  HA  SER A 340      -7.948  -1.241  -1.997  1.00 93.84           H  
ATOM   4892  C   SER A 340      -6.303  -2.473  -2.385  1.00 93.84           C  
ATOM   4893  CB  SER A 340      -6.773  -1.259  -0.230  1.00 93.84           C  
ATOM   4894  HB2 SER A 340      -6.316  -0.339  -0.595  1.00 93.84           H  
ATOM   4895  HB3 SER A 340      -7.568  -0.983   0.464  1.00 93.84           H  
ATOM   4896  O   SER A 340      -5.929  -3.644  -2.402  1.00 93.84           O  
ATOM   4897  OG  SER A 340      -5.785  -2.007   0.456  1.00 93.84           O  
ATOM   4898  HG  SER A 340      -5.239  -1.339   0.878  1.00 93.84           H  
ATOM   4899  N   ARG A 341      -5.783  -1.548  -3.190  1.00 94.38           N  
ATOM   4900  H   ARG A 341      -6.152  -0.611  -3.105  1.00 94.38           H  
ATOM   4901  CA  ARG A 341      -4.690  -1.765  -4.139  1.00 94.38           C  
ATOM   4902  HA  ARG A 341      -4.183  -2.698  -3.893  1.00 94.38           H  
ATOM   4903  C   ARG A 341      -3.692  -0.622  -4.007  1.00 94.38           C  
ATOM   4904  CB  ARG A 341      -5.240  -1.894  -5.572  1.00 94.38           C  
ATOM   4905  HB2 ARG A 341      -4.400  -1.979  -6.262  1.00 94.38           H  
ATOM   4906  HB3 ARG A 341      -5.800  -0.993  -5.822  1.00 94.38           H  
ATOM   4907  O   ARG A 341      -4.055   0.526  -3.753  1.00 94.38           O  
ATOM   4908  CG  ARG A 341      -6.147  -3.126  -5.761  1.00 94.38           C  
ATOM   4909  HG2 ARG A 341      -6.995  -3.075  -5.079  1.00 94.38           H  
ATOM   4910  HG3 ARG A 341      -5.572  -4.028  -5.554  1.00 94.38           H  
ATOM   4911  CD  ARG A 341      -6.682  -3.192  -7.195  1.00 94.38           C  
ATOM   4912  HD2 ARG A 341      -7.185  -2.254  -7.426  1.00 94.38           H  
ATOM   4913  HD3 ARG A 341      -5.835  -3.292  -7.873  1.00 94.38           H  
ATOM   4914  NE  ARG A 341      -7.656  -4.290  -7.390  1.00 94.38           N  
ATOM   4915  HE  ARG A 341      -8.528  -4.244  -6.883  1.00 94.38           H  
ATOM   4916  NH1 ARG A 341      -6.627  -5.307  -9.157  1.00 94.38           N  
ATOM   4917 HH11 ARG A 341      -5.778  -4.774  -9.028  1.00 94.38           H  
ATOM   4918 HH12 ARG A 341      -6.654  -6.064  -9.825  1.00 94.38           H  
ATOM   4919  NH2 ARG A 341      -8.596  -6.054  -8.525  1.00 94.38           N  
ATOM   4920 HH21 ARG A 341      -9.466  -6.041  -8.012  1.00 94.38           H  
ATOM   4921 HH22 ARG A 341      -8.475  -6.778  -9.219  1.00 94.38           H  
ATOM   4922  CZ  ARG A 341      -7.632  -5.206  -8.345  1.00 94.38           C  
ATOM   4923  N   LEU A 342      -2.407  -0.931  -4.159  1.00 94.89           N  
ATOM   4924  H   LEU A 342      -2.184  -1.872  -4.450  1.00 94.89           H  
ATOM   4925  CA  LEU A 342      -1.349   0.080  -4.135  1.00 94.89           C  
ATOM   4926  HA  LEU A 342      -1.736   0.998  -3.693  1.00 94.89           H  
ATOM   4927  C   LEU A 342      -0.945   0.407  -5.569  1.00 94.89           C  
ATOM   4928  CB  LEU A 342      -0.195  -0.395  -3.235  1.00 94.89           C  
ATOM   4929  HB2 LEU A 342      -0.634  -0.656  -2.272  1.00 94.89           H  
ATOM   4930  HB3 LEU A 342       0.258  -1.294  -3.652  1.00 94.89           H  
ATOM   4931  O   LEU A 342      -0.397  -0.448  -6.258  1.00 94.89           O  
ATOM   4932  CG  LEU A 342       0.883   0.688  -3.009  1.00 94.89           C  
ATOM   4933  HG  LEU A 342       0.424   1.677  -3.024  1.00 94.89           H  
ATOM   4934  CD1 LEU A 342       1.526   0.494  -1.634  1.00 94.89           C  
ATOM   4935 HD11 LEU A 342       1.958  -0.503  -1.553  1.00 94.89           H  
ATOM   4936 HD12 LEU A 342       2.304   1.243  -1.480  1.00 94.89           H  
ATOM   4937 HD13 LEU A 342       0.773   0.643  -0.861  1.00 94.89           H  
ATOM   4938  CD2 LEU A 342       2.005   0.641  -4.049  1.00 94.89           C
[truncated: 212,472 more chars]
