# Supplementary material for: Widespread Horizontal Gene Transfer Among Animal Viruses
Source: bioRxiv. 2024 Mar 26:2024.03.25.586562. Preprint. [Version 2] doi: 10.1101/2024.03.25.586562 (PMC11071296; doi:10.1101/2024.03.25.586562)
Supplement: Supplement 7 [file media-7.zip › File7_PDB/Mald8807_Helpol.pdb]

ATOM      1  N   MET A   1      11.038 -26.671 -30.462  1.00 29.97           N  
ATOM      2  H   MET A   1      10.887 -25.689 -30.281  1.00 29.97           H  
ATOM      3  H2  MET A   1      11.207 -27.142 -29.585  1.00 29.97           H  
ATOM      4  H3  MET A   1      10.212 -27.054 -30.899  1.00 29.97           H  
ATOM      5  CA  MET A   1      12.202 -26.814 -31.359  1.00 29.97           C  
ATOM      6  HA  MET A   1      12.438 -27.868 -31.508  1.00 29.97           H  
ATOM      7  C   MET A   1      13.389 -26.141 -30.694  1.00 29.97           C  
ATOM      8  CB  MET A   1      11.931 -26.177 -32.726  1.00 29.97           C  
ATOM      9  HB2 MET A   1      12.861 -26.155 -33.294  1.00 29.97           H  
ATOM     10  HB3 MET A   1      11.590 -25.150 -32.593  1.00 29.97           H  
ATOM     11  O   MET A   1      13.374 -24.931 -30.529  1.00 29.97           O  
ATOM     12  CG  MET A   1      10.893 -26.947 -33.543  1.00 29.97           C  
ATOM     13  HG2 MET A   1       9.953 -26.979 -32.992  1.00 29.97           H  
ATOM     14  HG3 MET A   1      11.237 -27.966 -33.717  1.00 29.97           H  
ATOM     15  SD  MET A   1      10.593 -26.150 -35.134  1.00 29.97           S  
ATOM     16  CE  MET A   1       8.956 -26.810 -35.542  1.00 29.97           C  
ATOM     17  HE1 MET A   1       8.235 -26.523 -34.777  1.00 29.97           H  
ATOM     18  HE2 MET A   1       8.635 -26.407 -36.503  1.00 29.97           H  
ATOM     19  HE3 MET A   1       9.004 -27.897 -35.614  1.00 29.97           H  
ATOM     20  N   SER A   2      14.346 -26.920 -30.197  1.00 26.86           N  
ATOM     21  H   SER A   2      14.327 -27.919 -30.341  1.00 26.86           H  
ATOM     22  CA  SER A   2      15.540 -26.420 -29.509  1.00 26.86           C  
ATOM     23  HA  SER A   2      15.338 -25.451 -29.052  1.00 26.86           H  
ATOM     24  C   SER A   2      16.677 -26.252 -30.512  1.00 26.86           C  
ATOM     25  CB  SER A   2      15.932 -27.396 -28.390  1.00 26.86           C  
ATOM     26  HB2 SER A   2      16.930 -27.160 -28.022  1.00 26.86           H  
ATOM     27  HB3 SER A   2      15.222 -27.297 -27.569  1.00 26.86           H  
ATOM     28  O   SER A   2      17.311 -27.235 -30.889  1.00 26.86           O  
ATOM     29  OG  SER A   2      15.890 -28.727 -28.870  1.00 26.86           O  
ATOM     30  HG  SER A   2      16.595 -28.824 -29.513  1.00 26.86           H  
ATOM     31  N   VAL A   3      16.928 -25.015 -30.941  1.00 27.43           N  
ATOM     32  H   VAL A   3      16.342 -24.255 -30.628  1.00 27.43           H  
ATOM     33  CA  VAL A   3      18.144 -24.667 -31.684  1.00 27.43           C  
ATOM     34  HA  VAL A   3      18.455 -25.519 -32.288  1.00 27.43           H  
ATOM     35  C   VAL A   3      19.236 -24.381 -30.657  1.00 27.43           C  
ATOM     36  CB  VAL A   3      17.914 -23.489 -32.652  1.00 27.43           C  
ATOM     37  HB  VAL A   3      17.608 -22.608 -32.089  1.00 27.43           H  
ATOM     38  O   VAL A   3      19.224 -23.357 -29.979  1.00 27.43           O  
ATOM     39  CG1 VAL A   3      19.190 -23.163 -33.437  1.00 27.43           C  
ATOM     40 HG11 VAL A   3      19.987 -22.858 -32.758  1.00 27.43           H  
ATOM     41 HG12 VAL A   3      19.518 -24.031 -34.009  1.00 27.43           H  
ATOM     42 HG13 VAL A   3      18.999 -22.339 -34.123  1.00 27.43           H  
ATOM     43  CG2 VAL A   3      16.812 -23.831 -33.666  1.00 27.43           C  
ATOM     44 HG21 VAL A   3      15.860 -23.985 -33.158  1.00 27.43           H  
ATOM     45 HG22 VAL A   3      16.692 -23.006 -34.367  1.00 27.43           H  
ATOM     46 HG23 VAL A   3      17.077 -24.730 -34.222  1.00 27.43           H  
ATOM     47  N   VAL A   4      20.154 -25.333 -30.502  1.00 29.07           N  
ATOM     48  H   VAL A   4      20.074 -26.162 -31.073  1.00 29.07           H  
ATOM     49  CA  VAL A   4      21.388 -25.161 -29.731  1.00 29.07           C  
ATOM     50  HA  VAL A   4      21.195 -24.530 -28.864  1.00 29.07           H  
ATOM     51  C   VAL A   4      22.386 -24.449 -30.638  1.00 29.07           C  
ATOM     52  CB  VAL A   4      21.921 -26.520 -29.228  1.00 29.07           C  
ATOM     53  HB  VAL A   4      22.062 -27.191 -30.076  1.00 29.07           H  
ATOM     54  O   VAL A   4      22.963 -25.060 -31.533  1.00 29.07           O  
ATOM     55  CG1 VAL A   4      23.259 -26.378 -28.491  1.00 29.07           C  
ATOM     56 HG11 VAL A   4      24.031 -26.031 -29.178  1.00 29.07           H  
ATOM     57 HG12 VAL A   4      23.571 -27.346 -28.099  1.00 29.07           H  
ATOM     58 HG13 VAL A   4      23.165 -25.669 -27.669  1.00 29.07           H  
ATOM     59  CG2 VAL A   4      20.918 -27.168 -28.262  1.00 29.07           C  
ATOM     60 HG21 VAL A   4      19.975 -27.360 -28.774  1.00 29.07           H  
ATOM     61 HG22 VAL A   4      20.741 -26.512 -27.410  1.00 29.07           H  
ATOM     62 HG23 VAL A   4      21.312 -28.121 -27.909  1.00 29.07           H  
ATOM     63  N   VAL A   5      22.574 -23.146 -30.427  1.00 30.43           N  
ATOM     64  H   VAL A   5      22.015 -22.680 -29.727  1.00 30.43           H  
ATOM     65  CA  VAL A   5      23.645 -22.390 -31.085  1.00 30.43           C  
ATOM     66  HA  VAL A   5      23.755 -22.766 -32.102  1.00 30.43           H  
ATOM     67  C   VAL A   5      24.948 -22.653 -30.334  1.00 30.43           C  
ATOM     68  CB  VAL A   5      23.323 -20.890 -31.206  1.00 30.43           C  
ATOM     69  HB  VAL A   5      23.197 -20.462 -30.211  1.00 30.43           H  
ATOM     70  O   VAL A   5      25.109 -22.302 -29.165  1.00 30.43           O  
ATOM     71  CG1 VAL A   5      24.451 -20.144 -31.932  1.00 30.43           C  
ATOM     72 HG11 VAL A   5      24.196 -19.087 -32.018  1.00 30.43           H  
ATOM     73 HG12 VAL A   5      24.594 -20.555 -32.931  1.00 30.43           H  
ATOM     74 HG13 VAL A   5      25.383 -20.223 -31.373  1.00 30.43           H  
ATOM     75  CG2 VAL A   5      22.032 -20.676 -32.007  1.00 30.43           C  
ATOM     76 HG21 VAL A   5      21.844 -19.609 -32.125  1.00 30.43           H  
ATOM     77 HG22 VAL A   5      22.117 -21.133 -32.993  1.00 30.43           H  
ATOM     78 HG23 VAL A   5      21.184 -21.111 -31.479  1.00 30.43           H  
ATOM     79  N   ASN A   6      25.872 -23.312 -31.024  1.00 28.26           N  
ATOM     80  H   ASN A   6      25.634 -23.579 -31.969  1.00 28.26           H  
ATOM     81  CA  ASN A   6      27.193 -23.691 -30.542  1.00 28.26           C  
ATOM     82  HA  ASN A   6      27.111 -23.970 -29.491  1.00 28.26           H  
ATOM     83  C   ASN A   6      28.142 -22.481 -30.655  1.00 28.26           C  
ATOM     84  CB  ASN A   6      27.633 -24.925 -31.376  1.00 28.26           C  
ATOM     85  HB2 ASN A   6      28.376 -24.644 -32.122  1.00 28.26           H  
ATOM     86  HB3 ASN A   6      26.778 -25.325 -31.922  1.00 28.26           H  
ATOM     87  O   ASN A   6      28.721 -22.240 -31.712  1.00 28.26           O  
ATOM     88  CG  ASN A   6      28.196 -26.077 -30.566  1.00 28.26           C  
ATOM     89  ND2 ASN A   6      28.305 -27.237 -31.171  1.00 28.26           N  
ATOM     90 HD21 ASN A   6      27.989 -27.353 -32.124  1.00 28.26           H  
ATOM     91 HD22 ASN A   6      28.636 -28.010 -30.612  1.00 28.26           H  
ATOM     92  OD1 ASN A   6      28.539 -25.967 -29.402  1.00 28.26           O  
ATOM     93  N   LEU A   7      28.296 -21.692 -29.586  1.00 30.16           N  
ATOM     94  H   LEU A   7      27.747 -21.885 -28.761  1.00 30.16           H  
ATOM     95  CA  LEU A   7      29.308 -20.628 -29.530  1.00 30.16           C  
ATOM     96  HA  LEU A   7      29.552 -20.328 -30.549  1.00 30.16           H  
ATOM     97  C   LEU A   7      30.608 -21.172 -28.924  1.00 30.16           C  
ATOM     98  CB  LEU A   7      28.766 -19.374 -28.820  1.00 30.16           C  
ATOM     99  HB2 LEU A   7      28.267 -19.682 -27.901  1.00 30.16           H  
ATOM    100  HB3 LEU A   7      29.604 -18.733 -28.547  1.00 30.16           H  
ATOM    101  O   LEU A   7      30.667 -21.560 -27.755  1.00 30.16           O  
ATOM    102  CG  LEU A   7      27.789 -18.553 -29.689  1.00 30.16           C  
ATOM    103  HG  LEU A   7      27.009 -19.210 -30.074  1.00 30.16           H  
ATOM    104  CD1 LEU A   7      27.123 -17.473 -28.836  1.00 30.16           C  
ATOM    105 HD11 LEU A   7      27.874 -16.787 -28.444  1.00 30.16           H  
ATOM    106 HD12 LEU A   7      26.411 -16.914 -29.444  1.00 30.16           H  
ATOM    107 HD13 LEU A   7      26.581 -17.935 -28.011  1.00 30.16           H  
ATOM    108  CD2 LEU A   7      28.483 -17.855 -30.864  1.00 30.16           C  
ATOM    109 HD21 LEU A   7      28.854 -18.587 -31.581  1.00 30.16           H  
ATOM    110 HD22 LEU A   7      27.768 -17.219 -31.386  1.00 30.16           H  
ATOM    111 HD23 LEU A   7      29.308 -17.239 -30.507  1.00 30.16           H  
ATOM    112  N   ARG A   8      31.642 -21.227 -29.773  1.00 31.30           N  
ATOM    113  H   ARG A   8      31.471 -20.866 -30.700  1.00 31.30           H  
ATOM    114  CA  ARG A   8      32.994 -21.713 -29.474  1.00 31.30           C  
ATOM    115  HA  ARG A   8      32.907 -22.746 -29.139  1.00 31.30           H  
ATOM    116  C   ARG A   8      33.656 -20.919 -28.339  1.00 31.30           C  
ATOM    117  CB  ARG A   8      33.863 -21.667 -30.748  1.00 31.30           C  
ATOM    118  HB2 ARG A   8      33.747 -20.697 -31.230  1.00 31.30           H  
ATOM    119  HB3 ARG A   8      34.908 -21.769 -30.457  1.00 31.30           H  
ATOM    120  O   ARG A   8      33.534 -19.702 -28.244  1.00 31.30           O  
ATOM    121  CG  ARG A   8      33.541 -22.789 -31.752  1.00 31.30           C  
ATOM    122  HG2 ARG A   8      32.502 -22.712 -32.070  1.00 31.30           H  
ATOM    123  HG3 ARG A   8      33.693 -23.754 -31.268  1.00 31.30           H  
ATOM    124  CD  ARG A   8      34.458 -22.688 -32.982  1.00 31.30           C  
ATOM    125  HD2 ARG A   8      34.247 -21.753 -33.499  1.00 31.30           H  
ATOM    126  HD3 ARG A   8      35.494 -22.670 -32.643  1.00 31.30           H  
ATOM    127  NE  ARG A   8      34.277 -23.820 -33.915  1.00 31.30           N  
ATOM    128  HE  ARG A   8      33.563 -24.498 -33.687  1.00 31.30           H  
ATOM    129  NH1 ARG A   8      35.871 -23.199 -35.457  1.00 31.30           N  
ATOM    130 HH11 ARG A   8      36.068 -22.360 -34.929  1.00 31.30           H  
ATOM    131 HH12 ARG A   8      36.368 -23.372 -36.319  1.00 31.30           H  
ATOM    132  NH2 ARG A   8      34.726 -25.082 -35.766  1.00 31.30           N  
ATOM    133 HH21 ARG A   8      34.019 -25.755 -35.504  1.00 31.30           H  
ATOM    134 HH22 ARG A   8      35.244 -25.224 -36.621  1.00 31.30           H  
ATOM    135  CZ  ARG A   8      34.955 -24.027 -35.036  1.00 31.30           C  
ATOM    136  N   LYS A   9      34.379 -21.671 -27.504  1.00 28.34           N  
ATOM    137  H   LYS A   9      34.409 -22.653 -27.736  1.00 28.34           H  
ATOM    138  CA  LYS A   9      35.206 -21.250 -26.366  1.00 28.34           C  
ATOM    139  HA  LYS A   9      34.577 -20.808 -25.593  1.00 28.34           H  
ATOM    140  C   LYS A   9      36.273 -20.222 -26.769  1.00 28.34           C  
ATOM    141  CB  LYS A   9      35.934 -22.497 -25.819  1.00 28.34           C  
ATOM    142  HB2 LYS A   9      36.728 -22.166 -25.149  1.00 28.34           H  
ATOM    143  HB3 LYS A   9      36.409 -23.015 -26.652  1.00 28.34           H  
ATOM    144  O   LYS A   9      37.059 -20.500 -27.664  1.00 28.34           O  
ATOM    145  CG  LYS A   9      35.052 -23.487 -25.040  1.00 28.34           C  
ATOM    146  HG2 LYS A   9      34.166 -23.736 -25.623  1.00 28.34           H  
ATOM    147  HG3 LYS A   9      34.742 -23.024 -24.104  1.00 28.34           H  
ATOM    148  CD  LYS A   9      35.840 -24.777 -24.748  1.00 28.34           C  
ATOM    149  HD2 LYS A   9      36.795 -24.515 -24.293  1.00 28.34           H  
ATOM    150  HD3 LYS A   9      36.032 -25.289 -25.690  1.00 28.34           H  
ATOM    151  CE  LYS A   9      35.071 -25.707 -23.800  1.00 28.34           C  
ATOM    152  HE2 LYS A   9      34.080 -25.887 -24.216  1.00 28.34           H  
ATOM    153  HE3 LYS A   9      34.945 -25.198 -22.844  1.00 28.34           H  
ATOM    154  NZ  LYS A   9      35.783 -26.999 -23.604  1.00 28.34           N  
ATOM    155  HZ1 LYS A   9      35.861 -27.500 -24.478  1.00 28.34           H  
ATOM    156  HZ2 LYS A   9      36.717 -26.846 -23.251  1.00 28.34           H  
ATOM    157  HZ3 LYS A   9      35.289 -27.590 -22.950  1.00 28.34           H  
ATOM    158  N   ASN A  10      36.357 -19.135 -26.004  1.00 30.21           N  
ATOM    159  H   ASN A  10      35.615 -18.970 -25.339  1.00 30.21           H  
ATOM    160  CA  ASN A  10      37.592 -18.402 -25.721  1.00 30.21           C  
ATOM    161  HA  ASN A  10      38.423 -19.097 -25.842  1.00 30.21           H  
ATOM    162  C   ASN A  10      37.626 -18.018 -24.226  1.00 30.21           C  
ATOM    163  CB  ASN A  10      37.789 -17.222 -26.701  1.00 30.21           C  
ATOM    164  HB2 ASN A  10      36.832 -16.937 -27.139  1.00 30.21           H  
ATOM    165  HB3 ASN A  10      38.179 -16.357 -26.165  1.00 30.21           H  
ATOM    166  O   ASN A  10      36.625 -18.137 -23.524  1.00 30.21           O  
ATOM    167  CG  ASN A  10      38.776 -17.534 -27.824  1.00 30.21           C  
ATOM    168  ND2 ASN A  10      38.869 -16.686 -28.819  1.00 30.21           N  
ATOM    169 HD21 ASN A  10      39.578 -16.893 -29.508  1.00 30.21           H  
ATOM    170 HD22 ASN A  10      38.317 -15.841 -28.845  1.00 30.21           H  
ATOM    171  OD1 ASN A  10      39.509 -18.507 -27.801  1.00 30.21           O  
ATOM    172  N   GLN A  11      38.827 -17.710 -23.749  1.00 30.37           N  
ATOM    173  H   GLN A  11      39.508 -17.416 -24.435  1.00 30.37           H  
ATOM    174  CA  GLN A  11      39.411 -18.057 -22.449  1.00 30.37           C  
ATOM    175  HA  GLN A  11      39.295 -19.132 -22.312  1.00 30.37           H  
ATOM    176  C   GLN A  11      38.844 -17.372 -21.180  1.00 30.37           C  
ATOM    177  CB  GLN A  11      40.916 -17.756 -22.578  1.00 30.37           C  
ATOM    178  HB2 GLN A  11      41.386 -17.820 -21.597  1.00 30.37           H  
ATOM    179  HB3 GLN A  11      41.021 -16.727 -22.921  1.00 30.37           H  
ATOM    180  O   GLN A  11      38.427 -16.222 -21.187  1.00 30.37           O  
ATOM    181  CG  GLN A  11      41.671 -18.714 -23.526  1.00 30.37           C  
ATOM    182  HG2 GLN A  11      41.080 -18.913 -24.420  1.00 30.37           H  
ATOM    183  HG3 GLN A  11      41.835 -19.660 -23.010  1.00 30.37           H  
ATOM    184  CD  GLN A  11      43.019 -18.157 -23.990  1.00 30.37           C  
ATOM    185  NE2 GLN A  11      43.943 -18.986 -24.422  1.00 30.37           N  
ATOM    186 HE21 GLN A  11      43.804 -19.985 -24.455  1.00 30.37           H  
ATOM    187 HE22 GLN A  11      44.798 -18.543 -24.727  1.00 30.37           H  
ATOM    188  OE1 GLN A  11      43.259 -16.966 -24.008  1.00 30.37           O  
ATOM    189  N   SER A  12      38.923 -18.136 -20.078  1.00 31.25           N  
ATOM    190  H   SER A  12      39.211 -19.085 -20.269  1.00 31.25           H  
ATOM    191  CA  SER A  12      39.135 -17.735 -18.671  1.00 31.25           C  
ATOM    192  HA  SER A  12      38.922 -18.633 -18.092  1.00 31.25           H  
ATOM    193  C   SER A  12      38.248 -16.664 -18.008  1.00 31.25           C  
ATOM    194  CB  SER A  12      40.627 -17.461 -18.422  1.00 31.25           C  
ATOM    195  HB2 SER A  12      40.800 -17.298 -17.358  1.00 31.25           H  
ATOM    196  HB3 SER A  12      41.213 -18.324 -18.739  1.00 31.25           H  
ATOM    197  O   SER A  12      38.752 -15.674 -17.500  1.00 31.25           O  
ATOM    198  OG  SER A  12      41.052 -16.331 -19.141  1.00 31.25           O  
ATOM    199  HG  SER A  12      40.518 -15.582 -18.865  1.00 31.25           H  
ATOM    200  N   GLU A  13      36.963 -16.962 -17.819  1.00 34.84           N  
ATOM    201  H   GLU A  13      36.548 -17.667 -18.411  1.00 34.84           H  
ATOM    202  CA  GLU A  13      36.229 -16.651 -16.578  1.00 34.84           C  
ATOM    203  HA  GLU A  13      36.942 -16.524 -15.763  1.00 34.84           H  
ATOM    204  C   GLU A  13      35.356 -17.881 -16.265  1.00 34.84           C  
ATOM    205  CB  GLU A  13      35.391 -15.352 -16.673  1.00 34.84           C  
ATOM    206  HB2 GLU A  13      34.578 -15.432 -15.951  1.00 34.84           H  
ATOM    207  HB3 GLU A  13      34.953 -15.276 -17.667  1.00 34.84           H  
ATOM    208  O   GLU A  13      34.754 -18.460 -17.174  1.00 34.84           O  
ATOM    209  CG  GLU A  13      36.183 -14.065 -16.340  1.00 34.84           C  
ATOM    210  HG2 GLU A  13      36.666 -14.204 -15.373  1.00 34.84           H  
ATOM    211  HG3 GLU A  13      36.956 -13.923 -17.094  1.00 34.84           H  
ATOM    212  CD  GLU A  13      35.319 -12.784 -16.291  1.00 34.84           C  
ATOM    213  OE1 GLU A  13      35.804 -11.749 -15.777  1.00 34.84           O  
ATOM    214  OE2 GLU A  13      34.144 -12.829 -16.722  1.00 34.84           O  
ATOM    215  N   LYS A  14      35.320 -18.360 -15.010  1.00 41.54           N  
ATOM    216  H   LYS A  14      35.801 -17.835 -14.294  1.00 41.54           H  
ATOM    217  CA  LYS A  14      34.484 -19.513 -14.610  1.00 41.54           C  
ATOM    218  HA  LYS A  14      34.688 -20.348 -15.280  1.00 41.54           H  
ATOM    219  C   LYS A  14      32.999 -19.154 -14.791  1.00 41.54           C  
ATOM    220  CB  LYS A  14      34.783 -19.958 -13.160  1.00 41.54           C  
ATOM    221  HB2 LYS A  14      33.914 -20.501 -12.786  1.00 41.54           H  
ATOM    222  HB3 LYS A  14      34.916 -19.078 -12.531  1.00 41.54           H  
ATOM    223  O   LYS A  14      32.360 -18.640 -13.880  1.00 41.54           O  
ATOM    224  CG  LYS A  14      35.997 -20.894 -13.017  1.00 41.54           C  
ATOM    225  HG2 LYS A  14      36.894 -20.378 -13.358  1.00 41.54           H  
ATOM    226  HG3 LYS A  14      35.841 -21.777 -13.637  1.00 41.54           H  
ATOM    227  CD  LYS A  14      36.181 -21.330 -11.551  1.00 41.54           C  
ATOM    228  HD2 LYS A  14      36.376 -20.444 -10.946  1.00 41.54           H  
ATOM    229  HD3 LYS A  14      35.261 -21.799 -11.199  1.00 41.54           H  
ATOM    230  CE  LYS A  14      37.346 -22.320 -11.401  1.00 41.54           C  
ATOM    231  HE2 LYS A  14      37.123 -23.214 -11.983  1.00 41.54           H  
ATOM    232  HE3 LYS A  14      38.240 -21.865 -11.827  1.00 41.54           H  
ATOM    233  NZ  LYS A  14      37.597 -22.681  -9.979  1.00 41.54           N  
ATOM    234  HZ1 LYS A  14      36.785 -23.117  -9.565  1.00 41.54           H  
ATOM    235  HZ2 LYS A  14      37.833 -21.859  -9.442  1.00 41.54           H  
ATOM    236  HZ3 LYS A  14      38.373 -23.323  -9.910  1.00 41.54           H  
ATOM    237  N   ARG A  15      32.461 -19.419 -15.982  1.00 50.16           N  
ATOM    238  H   ARG A  15      33.121 -19.647 -16.712  1.00 50.16           H  
ATOM    239  CA  ARG A  15      31.065 -19.179 -16.369  1.00 50.16           C  
ATOM    240  HA  ARG A  15      30.783 -18.181 -16.034  1.00 50.16           H  
ATOM    241  C   ARG A  15      30.154 -20.200 -15.685  1.00 50.16           C  
ATOM    242  CB  ARG A  15      30.987 -19.219 -17.907  1.00 50.16           C  
ATOM    243  HB2 ARG A  15      31.774 -18.576 -18.301  1.00 50.16           H  
ATOM    244  HB3 ARG A  15      31.181 -20.236 -18.250  1.00 50.16           H  
ATOM    245  O   ARG A  15      30.304 -21.402 -15.896  1.00 50.16           O  
ATOM    246  CG  ARG A  15      29.648 -18.734 -18.490  1.00 50.16           C  
ATOM    247  HG2 ARG A  15      29.432 -17.731 -18.123  1.00 50.16           H  
ATOM    248  HG3 ARG A  15      28.850 -19.411 -18.183  1.00 50.16           H  
ATOM    249  CD  ARG A  15      29.747 -18.707 -20.023  1.00 50.16           C  
ATOM    250  HD2 ARG A  15      30.528 -18.001 -20.306  1.00 50.16           H  
ATOM    251  HD3 ARG A  15      30.035 -19.702 -20.365  1.00 50.16           H  
ATOM    252  NE  ARG A  15      28.485 -18.311 -20.684  1.00 50.16           N  
ATOM    253  HE  ARG A  15      27.780 -17.841 -20.134  1.00 50.16           H  
ATOM    254  NH1 ARG A  15      29.069 -18.945 -22.816  1.00 50.16           N  
ATOM    255 HH11 ARG A  15      30.012 -19.117 -22.499  1.00 50.16           H  
ATOM    256 HH12 ARG A  15      28.826 -18.999 -23.795  1.00 50.16           H  
ATOM    257  NH2 ARG A  15      27.044 -18.140 -22.445  1.00 50.16           N  
ATOM    258 HH21 ARG A  15      26.766 -18.326 -23.398  1.00 50.16           H  
ATOM    259 HH22 ARG A  15      26.371 -17.607 -21.914  1.00 50.16           H  
ATOM    260  CZ  ARG A  15      28.203 -18.463 -21.967  1.00 50.16           C  
ATOM    261  N   VAL A  16      29.203 -19.728 -14.880  1.00 57.53           N  
ATOM    262  H   VAL A  16      29.156 -18.729 -14.733  1.00 57.53           H  
ATOM    263  CA  VAL A  16      28.208 -20.574 -14.202  1.00 57.53           C  
ATOM    264  HA  VAL A  16      28.439 -21.622 -14.393  1.00 57.53           H  
ATOM    265  C   VAL A  16      26.833 -20.285 -14.793  1.00 57.53           C  
ATOM    266  CB  VAL A  16      28.233 -20.389 -12.669  1.00 57.53           C  
ATOM    267  HB  VAL A  16      27.979 -19.358 -12.425  1.00 57.53           H  
ATOM    268  O   VAL A  16      26.231 -19.245 -14.529  1.00 57.53           O  
ATOM    269  CG1 VAL A  16      27.223 -21.324 -11.982  1.00 57.53           C  
ATOM    270 HG11 VAL A  16      26.210 -21.076 -12.300  1.00 57.53           H  
ATOM    271 HG12 VAL A  16      27.287 -21.191 -10.902  1.00 57.53           H  
ATOM    272 HG13 VAL A  16      27.442 -22.362 -12.234  1.00 57.53           H  
ATOM    273  CG2 VAL A  16      29.619 -20.704 -12.089  1.00 57.53           C  
ATOM    274 HG21 VAL A  16      30.354 -20.000 -12.482  1.00 57.53           H  
ATOM    275 HG22 VAL A  16      29.920 -21.719 -12.348  1.00 57.53           H  
ATOM    276 HG23 VAL A  16      29.601 -20.589 -11.005  1.00 57.53           H  
ATOM    277  N   VAL A  17      26.325 -21.229 -15.586  1.00 61.86           N  
ATOM    278  H   VAL A  17      26.892 -22.041 -15.784  1.00 61.86           H  
ATOM    279  CA  VAL A  17      24.929 -21.256 -16.039  1.00 61.86           C  
ATOM    280  HA  VAL A  17      24.454 -20.295 -15.840  1.00 61.86           H  
ATOM    281  C   VAL A  17      24.221 -22.332 -15.230  1.00 61.86           C  
ATOM    282  CB  VAL A  17      24.817 -21.534 -17.551  1.00 61.86           C  
ATOM    283  HB  VAL A  17      25.238 -22.516 -17.770  1.00 61.86           H  
ATOM    284  O   VAL A  17      24.593 -23.503 -15.303  1.00 61.86           O  
ATOM    285  CG1 VAL A  17      23.351 -21.518 -18.003  1.00 61.86           C  
ATOM    286 HG11 VAL A  17      22.888 -20.564 -17.748  1.00 61.86           H  
ATOM    287 HG12 VAL A  17      23.299 -21.654 -19.084  1.00 61.86           H  
ATOM    288 HG13 VAL A  17      22.797 -22.330 -17.532  1.00 61.86           H  
ATOM    289  CG2 VAL A  17      25.583 -20.495 -18.378  1.00 61.86           C  
ATOM    290 HG21 VAL A  17      25.181 -19.500 -18.190  1.00 61.86           H  
ATOM    291 HG22 VAL A  17      26.643 -20.514 -18.126  1.00 61.86           H  
ATOM    292 HG23 VAL A  17      25.479 -20.718 -19.440  1.00 61.86           H  
ATOM    293  N   LYS A  18      23.213 -21.956 -14.438  1.00 64.14           N  
ATOM    294  H   LYS A  18      22.946 -20.982 -14.420  1.00 64.14           H  
ATOM    295  CA  LYS A  18      22.453 -22.916 -13.631  1.00 64.14           C  
ATOM    296  HA  LYS A  18      22.815 -23.921 -13.850  1.00 64.14           H  
ATOM    297  C   LYS A  18      20.983 -22.871 -14.024  1.00 64.14           C  
ATOM    298  CB  LYS A  18      22.705 -22.662 -12.135  1.00 64.14           C  
ATOM    299  HB2 LYS A  18      22.158 -21.772 -11.823  1.00 64.14           H  
ATOM    300  HB3 LYS A  18      23.770 -22.478 -11.989  1.00 64.14           H  
ATOM    301  O   LYS A  18      20.339 -21.825 -13.955  1.00 64.14           O  
ATOM    302  CG  LYS A  18      22.300 -23.864 -11.263  1.00 64.14           C  
ATOM    303  HG2 LYS A  18      21.234 -24.053 -11.383  1.00 64.14           H  
ATOM    304  HG3 LYS A  18      22.855 -24.746 -11.583  1.00 64.14           H  
ATOM    305  CD  LYS A  18      22.596 -23.590  -9.781  1.00 64.14           C  
ATOM    306  HD2 LYS A  18      22.031 -22.711  -9.473  1.00 64.14           H  
ATOM    307  HD3 LYS A  18      23.661 -23.392  -9.659  1.00 64.14           H  
ATOM    308  CE  LYS A  18      22.192 -24.781  -8.902  1.00 64.14           C  
ATOM    309  HE2 LYS A  18      21.146 -25.014  -9.100  1.00 64.14           H  
ATOM    310  HE3 LYS A  18      22.788 -25.647  -9.190  1.00 64.14           H  
ATOM    311  NZ  LYS A  18      22.379 -24.482  -7.456  1.00 64.14           N  
ATOM    312  HZ1 LYS A  18      23.347 -24.282  -7.248  1.00 64.14           H  
ATOM    313  HZ2 LYS A  18      22.091 -25.264  -6.885  1.00 64.14           H  
ATOM    314  HZ3 LYS A  18      21.826 -23.683  -7.183  1.00 64.14           H  
ATOM    315  N   LYS A  19      20.437 -24.030 -14.397  1.00 62.55           N  
ATOM    316  H   LYS A  19      21.037 -24.841 -14.450  1.00 62.55           H  
ATOM    317  CA  LYS A  19      18.990 -24.212 -14.534  1.00 62.55           C  
ATOM    318  HA  LYS A  19      18.596 -23.384 -15.123  1.00 62.55           H  
ATOM    319  C   LYS A  19      18.378 -24.135 -13.134  1.00 62.55           C  
ATOM    320  CB  LYS A  19      18.704 -25.534 -15.265  1.00 62.55           C  
ATOM    321  HB2 LYS A  19      19.487 -25.696 -16.006  1.00 62.55           H  
ATOM    322  HB3 LYS A  19      18.728 -26.364 -14.558  1.00 62.55           H  
ATOM    323  O   LYS A  19      18.831 -24.842 -12.230  1.00 62.55           O  
ATOM    324  CG  LYS A  19      17.360 -25.509 -16.006  1.00 62.55           C  
ATOM    325  HG2 LYS A  19      17.340 -24.650 -16.677  1.00 62.55           H  
ATOM    326  HG3 LYS A  19      16.546 -25.414 -15.287  1.00 62.55           H  
ATOM    327  CD  LYS A  19      17.177 -26.793 -16.830  1.00 62.55           C  
ATOM    328  HD2 LYS A  19      18.044 -26.925 -17.479  1.00 62.55           H  
ATOM    329  HD3 LYS A  19      17.108 -27.644 -16.154  1.00 62.55           H  
ATOM    330  CE  LYS A  19      15.913 -26.708 -17.694  1.00 62.55           C  
ATOM    331  HE2 LYS A  19      15.987 -25.824 -18.327  1.00 62.55           H  
ATOM    332  HE3 LYS A  19      15.052 -26.575 -17.040  1.00 62.55           H  
ATOM    333  NZ  LYS A  19      15.739 -27.921 -18.536  1.00 62.55           N  
ATOM    334  HZ1 LYS A  19      16.529 -28.042 -19.155  1.00 62.55           H  
ATOM    335  HZ2 LYS A  19      15.653 -28.749 -17.964  1.00 62.55           H  
ATOM    336  HZ3 LYS A  19      14.909 -27.842 -19.107  1.00 62.55           H  
ATOM    337  N   VAL A  20      17.411 -23.245 -12.931  1.00 57.18           N  
ATOM    338  H   VAL A  20      17.066 -22.696 -13.706  1.00 57.18           H  
ATOM    339  CA  VAL A  20      16.827 -23.024 -11.602  1.00 57.18           C  
ATOM    340  HA  VAL A  20      17.638 -22.952 -10.878  1.00 57.18           H  
ATOM    341  C   VAL A  20      15.969 -24.239 -11.244  1.00 57.18           C  
ATOM    342  CB  VAL A  20      16.041 -21.697 -11.541  1.00 57.18           C  
ATOM    343  HB  VAL A  20      15.183 -21.747 -12.211  1.00 57.18           H  
ATOM    344  O   VAL A  20      15.032 -24.576 -11.969  1.00 57.18           O  
ATOM    345  CG1 VAL A  20      15.551 -21.413 -10.115  1.00 57.18           C  
ATOM    346 HG11 VAL A  20      14.854 -22.185  -9.791  1.00 57.18           H  
ATOM    347 HG12 VAL A  20      15.032 -20.455 -10.090  1.00 57.18           H  
ATOM    348 HG13 VAL A  20      16.393 -21.375  -9.424  1.00 57.18           H  
ATOM    349  CG2 VAL A  20      16.931 -20.517 -11.964  1.00 57.18           C  
ATOM    350 HG21 VAL A  20      17.816 -20.461 -11.331  1.00 57.18           H  
ATOM    351 HG22 VAL A  20      17.240 -20.627 -13.004  1.00 57.18           H  
ATOM    352 HG23 VAL A  20      16.372 -19.584 -11.883  1.00 57.18           H  
ATOM    353  N   LYS A  21      16.301 -24.931 -10.146  1.00 44.07           N  
ATOM    354  H   LYS A  21      17.070 -24.594  -9.584  1.00 44.07           H  
ATOM    355  CA  LYS A  21      15.398 -25.928  -9.554  1.00 44.07           C  
ATOM    356  HA  LYS A  21      14.933 -26.513 -10.346  1.00 44.07           H  
ATOM    357  C   LYS A  21      14.289 -25.173  -8.837  1.00 44.07           C  
ATOM    358  CB  LYS A  21      16.113 -26.886  -8.587  1.00 44.07           C  
ATOM    359  HB2 LYS A  21      15.394 -27.194  -7.828  1.00 44.07           H  
ATOM    360  HB3 LYS A  21      16.931 -26.375  -8.080  1.00 44.07           H  
ATOM    361  O   LYS A  21      14.561 -24.393  -7.930  1.00 44.07           O  
ATOM    362  CG  LYS A  21      16.622 -28.156  -9.286  1.00 44.07           C  
ATOM    363  HG2 LYS A  21      17.452 -27.907  -9.946  1.00 44.07           H  
ATOM    364  HG3 LYS A  21      15.813 -28.590  -9.873  1.00 44.07           H  
ATOM    365  CD  LYS A  21      17.071 -29.180  -8.234  1.00 44.07           C  
ATOM    366  HD2 LYS A  21      16.244 -29.345  -7.542  1.00 44.07           H  
ATOM    367  HD3 LYS A  21      17.916 -28.780  -7.674  1.00 44.07           H  
ATOM    368  CE  LYS A  21      17.449 -30.518  -8.877  1.00 44.07           C  
ATOM    369  HE2 LYS A  21      16.627 -30.827  -9.521  1.00 44.07           H  
ATOM    370  HE3 LYS A  21      18.338 -30.385  -9.494  1.00 44.07           H  
ATOM    371  NZ  LYS A  21      17.676 -31.552  -7.836  1.00 44.07           N  
ATOM    372  HZ1 LYS A  21      16.846 -31.635  -7.266  1.00 44.07           H  
ATOM    373  HZ2 LYS A  21      18.438 -31.299  -7.223  1.00 44.07           H  
ATOM    374  HZ3 LYS A  21      17.860 -32.456  -8.247  1.00 44.07           H  
ATOM    375  N   VAL A  22      13.059 -25.387  -9.283  1.00 37.94           N  
ATOM    376  H   VAL A  22      12.928 -26.076 -10.010  1.00 37.94           H  
ATOM    377  CA  VAL A  22      11.868 -24.753  -8.723  1.00 37.94           C  
ATOM    378  HA  VAL A  22      12.164 -23.960  -8.036  1.00 37.94           H  
ATOM    379  C   VAL A  22      11.142 -25.815  -7.912  1.00 37.94           C  
ATOM    380  CB  VAL A  22      11.005 -24.104  -9.823  1.00 37.94           C  
ATOM    381  HB  VAL A  22      10.529 -24.869 -10.437  1.00 37.94           H  
ATOM    382  O   VAL A  22      10.232 -26.468  -8.411  1.00 37.94           O  
ATOM    383  CG1 VAL A  22       9.927 -23.216  -9.202  1.00 37.94           C  
ATOM    384 HG11 VAL A  22       9.364 -22.725  -9.996  1.00 37.94           H  
ATOM    385 HG12 VAL A  22      10.379 -22.450  -8.571  1.00 37.94           H  
ATOM    386 HG13 VAL A  22       9.246 -23.815  -8.599  1.00 37.94           H  
ATOM    387  CG2 VAL A  22      11.855 -23.222 -10.750  1.00 37.94           C  
ATOM    388 HG21 VAL A  22      12.477 -22.557 -10.150  1.00 37.94           H  
ATOM    389 HG22 VAL A  22      12.497 -23.835 -11.382  1.00 37.94           H  
ATOM    390 HG23 VAL A  22      11.232 -22.595 -11.388  1.00 37.94           H  
ATOM    391  N   ASP A  23      11.595 -26.024  -6.679  1.00 32.88           N  
ATOM    392  H   ASP A  23      12.386 -25.488  -6.352  1.00 32.88           H  
ATOM    393  CA  ASP A  23      11.037 -27.028  -5.770  1.00 32.88           C  
ATOM    394  HA  ASP A  23      10.497 -27.775  -6.352  1.00 32.88           H  
ATOM    395  C   ASP A  23      10.002 -26.391  -4.831  1.00 32.88           C  
ATOM    396  CB  ASP A  23      12.161 -27.780  -5.019  1.00 32.88           C  
ATOM    397  HB2 ASP A  23      12.807 -27.053  -4.526  1.00 32.88           H  
ATOM    398  HB3 ASP A  23      11.714 -28.411  -4.251  1.00 32.88           H  
ATOM    399  O   ASP A  23      10.066 -26.580  -3.625  1.00 32.88           O  
ATOM    400  CG  ASP A  23      13.007 -28.701  -5.909  1.00 32.88           C  
ATOM    401  OD1 ASP A  23      12.481 -29.210  -6.923  1.00 32.88           O  
ATOM    402  OD2 ASP A  23      14.206 -28.898  -5.594  1.00 32.88           O  
ATOM    403  N   PHE A  24       9.058 -25.589  -5.338  1.00 32.25           N  
ATOM    404  H   PHE A  24       9.047 -25.412  -6.333  1.00 32.25           H  
ATOM    405  CA  PHE A  24       7.957 -25.097  -4.501  1.00 32.25           C  
ATOM    406  HA  PHE A  24       7.625 -25.937  -3.890  1.00 32.25           H  
ATOM    407  C   PHE A  24       6.745 -24.641  -5.333  1.00 32.25           C  
ATOM    408  CB  PHE A  24       8.460 -23.998  -3.523  1.00 32.25           C  
ATOM    409  HB2 PHE A  24       8.046 -23.030  -3.806  1.00 32.25           H  
ATOM    410  HB3 PHE A  24       9.543 -23.896  -3.598  1.00 32.25           H  
ATOM    411  O   PHE A  24       6.785 -23.627  -6.026  1.00 32.25           O  
ATOM    412  CG  PHE A  24       8.115 -24.285  -2.065  1.00 32.25           C  
ATOM    413  CD1 PHE A  24       6.900 -23.828  -1.528  1.00 32.25           C  
ATOM    414  HD1 PHE A  24       6.258 -23.210  -2.138  1.00 32.25           H  
ATOM    415  CD2 PHE A  24       8.969 -25.058  -1.254  1.00 32.25           C  
ATOM    416  HD2 PHE A  24       9.941 -25.353  -1.622  1.00 32.25           H  
ATOM    417  CE1 PHE A  24       6.494 -24.223  -0.239  1.00 32.25           C  
ATOM    418  HE1 PHE A  24       5.522 -23.919   0.121  1.00 32.25           H  
ATOM    419  CE2 PHE A  24       8.561 -25.477   0.023  1.00 32.25           C  
ATOM    420  HE2 PHE A  24       9.209 -26.134   0.584  1.00 32.25           H  
ATOM    421  CZ  PHE A  24       7.304 -25.089   0.517  1.00 32.25           C  
ATOM    422  HZ  PHE A  24       6.945 -25.499   1.449  1.00 32.25           H  
ATOM    423  N   GLU A  25       5.618 -25.350  -5.217  1.00 30.97           N  
ATOM    424  H   GLU A  25       5.642 -26.211  -4.690  1.00 30.97           H  
ATOM    425  CA  GLU A  25       4.310 -24.733  -5.452  1.00 30.97           C  
ATOM    426  HA  GLU A  25       4.341 -24.133  -6.361  1.00 30.97           H  
ATOM    427  C   GLU A  25       4.003 -23.820  -4.265  1.00 30.97           C  
ATOM    428  CB  GLU A  25       3.187 -25.775  -5.580  1.00 30.97           C  
ATOM    429  HB2 GLU A  25       2.247 -25.287  -5.320  1.00 30.97           H  
ATOM    430  HB3 GLU A  25       3.358 -26.582  -4.867  1.00 30.97           H  
ATOM    431  O   GLU A  25       4.198 -24.217  -3.112  1.00 30.97           O  
ATOM    432  CG  GLU A  25       3.030 -26.342  -6.997  1.00 30.97           C  
ATOM    433  HG2 GLU A  25       2.970 -25.508  -7.696  1.00 30.97           H  
ATOM    434  HG3 GLU A  25       3.912 -26.933  -7.243  1.00 30.97           H  
ATOM    435  CD  GLU A  25       1.765 -27.209  -7.128  1.00 30.97           C  
ATOM    436  OE1 GLU A  25       1.238 -27.287  -8.257  1.00 30.97           O  
ATOM    437  OE2 GLU A  25       1.297 -27.731  -6.087  1.00 30.97           O  
ATOM    438  N   LEU A  26       3.483 -22.613  -4.520  1.00 32.52           N  
ATOM    439  H   LEU A  26       3.425 -22.320  -5.485  1.00 32.52           H  
ATOM    440  CA  LEU A  26       2.905 -21.749  -3.488  1.00 32.52           C  
ATOM    441  HA  LEU A  26       3.685 -21.508  -2.766  1.00 32.52           H  
ATOM    442  C   LEU A  26       1.799 -22.515  -2.754  1.00 32.52           C  
ATOM    443  CB  LEU A  26       2.371 -20.445  -4.127  1.00 32.52           C  
ATOM    444  HB2 LEU A  26       1.397 -20.188  -3.711  1.00 32.52           H  
ATOM    445  HB3 LEU A  26       2.224 -20.616  -5.193  1.00 32.52           H  
ATOM    446  O   LEU A  26       0.627 -22.449  -3.113  1.00 32.52           O  
ATOM    447  CG  LEU A  26       3.287 -19.227  -3.929  1.00 32.52           C  
ATOM    448  HG  LEU A  26       4.315 -19.490  -4.177  1.00 32.52           H  
ATOM    449  CD1 LEU A  26       2.816 -18.103  -4.843  1.00 32.52           C  
ATOM    450 HD11 LEU A  26       1.842 -17.726  -4.533  1.00 32.52           H  
ATOM    451 HD12 LEU A  26       3.553 -17.300  -4.843  1.00 32.52           H  
ATOM    452 HD13 LEU A  26       2.738 -18.505  -5.854  1.00 32.52           H  
ATOM    453  CD2 LEU A  26       3.211 -18.682  -2.498  1.00 32.52           C  
ATOM    454 HD21 LEU A  26       3.856 -17.807  -2.417  1.00 32.52           H  
ATOM    455 HD22 LEU A  26       2.185 -18.413  -2.247  1.00 32.52           H  
ATOM    456 HD23 LEU A  26       3.578 -19.436  -1.803  1.00 32.52           H  
ATOM    457  N   ASN A  27       2.172 -23.250  -1.710  1.00 31.76           N  
ATOM    458  H   ASN A  27       3.157 -23.461  -1.650  1.00 31.76           H  
ATOM    459  CA  ASN A  27       1.241 -23.988  -0.889  1.00 31.76           C  
ATOM    460  HA  ASN A  27       0.561 -24.520  -1.555  1.00 31.76           H  
ATOM    461  C   ASN A  27       0.490 -22.950  -0.044  1.00 31.76           C  
ATOM    462  CB  ASN A  27       2.013 -25.035  -0.071  1.00 31.76           C  
ATOM    463  HB2 ASN A  27       2.639 -24.548   0.677  1.00 31.76           H  
ATOM    464  HB3 ASN A  27       2.666 -25.582  -0.751  1.00 31.76           H  
ATOM    465  O   ASN A  27       1.085 -22.375   0.880  1.00 31.76           O  
ATOM    466  CG  ASN A  27       1.109 -26.045   0.611  1.00 31.76           C  
ATOM    467  ND2 ASN A  27       1.676 -27.135   1.071  1.00 31.76           N  
ATOM    468 HD21 ASN A  27       1.072 -27.894   1.354  1.00 31.76           H  
ATOM    469 HD22 ASN A  27       2.637 -27.320   0.820  1.00 31.76           H  
ATOM    470  OD1 ASN A  27      -0.092 -25.862   0.771  1.00 31.76           O  
ATOM    471  N   PRO A  28      -0.809 -22.688  -0.298  1.00 33.37           N  
ATOM    472  CA  PRO A  28      -1.565 -21.699   0.468  1.00 33.37           C  
ATOM    473  HA  PRO A  28      -1.108 -20.718   0.336  1.00 33.37           H  
ATOM    474  C   PRO A  28      -1.574 -22.016   1.975  1.00 33.37           C  
ATOM    475  CB  PRO A  28      -2.967 -21.686  -0.155  1.00 33.37           C  
ATOM    476  HB2 PRO A  28      -3.016 -20.895  -0.903  1.00 33.37           H  
ATOM    477  HB3 PRO A  28      -3.750 -21.545   0.590  1.00 33.37           H  
ATOM    478  O   PRO A  28      -1.854 -21.137   2.790  1.00 33.37           O  
ATOM    479  CG  PRO A  28      -3.092 -23.039  -0.854  1.00 33.37           C  
ATOM    480  HG2 PRO A  28      -3.764 -22.994  -1.711  1.00 33.37           H  
ATOM    481  HG3 PRO A  28      -3.431 -23.790  -0.140  1.00 33.37           H  
ATOM    482  CD  PRO A  28      -1.664 -23.352  -1.275  1.00 33.37           C  
ATOM    483  HD2 PRO A  28      -1.502 -22.937  -2.270  1.00 33.37           H  
ATOM    484  HD3 PRO A  28      -1.515 -24.431  -1.286  1.00 33.37           H  
ATOM    485  N   LYS A  29      -1.200 -23.244   2.370  1.00 29.88           N  
ATOM    486  H   LYS A  29      -0.948 -23.905   1.650  1.00 29.88           H  
ATOM    487  CA  LYS A  29      -1.085 -23.681   3.765  1.00 29.88           C  
ATOM    488  HA  LYS A  29      -2.012 -23.419   4.274  1.00 29.88           H  
ATOM    489  C   LYS A  29       0.023 -22.982   4.569  1.00 29.88           C  
ATOM    490  CB  LYS A  29      -0.914 -25.211   3.822  1.00 29.88           C  
ATOM    491  HB2 LYS A  29      -0.009 -25.492   3.284  1.00 29.88           H  
ATOM    492  HB3 LYS A  29      -0.777 -25.506   4.862  1.00 29.88           H  
ATOM    493  O   LYS A  29      -0.102 -22.972   5.791  1.00 29.88           O  
ATOM    494  CG  LYS A  29      -2.127 -25.982   3.262  1.00 29.88           C  
ATOM    495  HG2 LYS A  29      -2.316 -25.681   2.231  1.00 29.88           H  
ATOM    496  HG3 LYS A  29      -3.007 -25.739   3.858  1.00 29.88           H  
ATOM    497  CD  LYS A  29      -1.896 -27.503   3.299  1.00 29.88           C  
ATOM    498  HD2 LYS A  29      -1.704 -27.816   4.326  1.00 29.88           H  
ATOM    499  HD3 LYS A  29      -1.019 -27.734   2.694  1.00 29.88           H  
ATOM    500  CE  LYS A  29      -3.110 -28.266   2.741  1.00 29.88           C  
ATOM    501  HE2 LYS A  29      -3.980 -28.055   3.362  1.00 29.88           H  
ATOM    502  HE3 LYS A  29      -3.317 -27.887   1.740  1.00 29.88           H  
ATOM    503  NZ  LYS A  29      -2.876 -29.736   2.669  1.00 29.88           N  
ATOM    504  HZ1 LYS A  29      -2.116 -29.946   2.038  1.00 29.88           H  
ATOM    505  HZ2 LYS A  29      -2.651 -30.139   3.568  1.00 29.88           H  
ATOM    506  HZ3 LYS A  29      -3.684 -30.218   2.301  1.00 29.88           H  
ATOM    507  N   LYS A  30       1.053 -22.374   3.954  1.00 31.02           N  
ATOM    508  H   LYS A  30       1.109 -22.414   2.947  1.00 31.02           H  
ATOM    509  CA  LYS A  30       2.114 -21.660   4.709  1.00 31.02           C  
ATOM    510  HA  LYS A  30       2.278 -22.187   5.649  1.00 31.02           H  
ATOM    511  C   LYS A  30       1.717 -20.250   5.168  1.00 31.02           C  
ATOM    512  CB  LYS A  30       3.461 -21.674   3.957  1.00 31.02           C  
ATOM    513  HB2 LYS A  30       4.058 -20.829   4.300  1.00 31.02           H  
ATOM    514  HB3 LYS A  30       3.297 -21.555   2.886  1.00 31.02           H  
ATOM    515  O   LYS A  30       2.314 -19.727   6.099  1.00 31.02           O  
ATOM    516  CG  LYS A  30       4.267 -22.959   4.234  1.00 31.02           C  
ATOM    517  HG2 LYS A  30       4.341 -23.110   5.311  1.00 31.02           H  
ATOM    518  HG3 LYS A  30       3.752 -23.813   3.794  1.00 31.02           H  
ATOM    519  CD  LYS A  30       5.692 -22.864   3.658  1.00 31.02           C  
ATOM    520  HD2 LYS A  30       6.178 -21.980   4.071  1.00 31.02           H  
ATOM    521  HD3 LYS A  30       5.631 -22.750   2.576  1.00 31.02           H  
ATOM    522  CE  LYS A  30       6.540 -24.101   3.998  1.00 31.02           C  
ATOM    523  HE2 LYS A  30       6.051 -24.987   3.591  1.00 31.02           H  
ATOM    524  HE3 LYS A  30       6.581 -24.207   5.082  1.00 31.02           H  
ATOM    525  NZ  LYS A  30       7.922 -23.990   3.453  1.00 31.02           N  
ATOM    526  HZ1 LYS A  30       8.474 -24.808   3.669  1.00 31.02           H  
ATOM    527  HZ2 LYS A  30       7.925 -23.885   2.448  1.00 31.02           H  
ATOM    528  HZ3 LYS A  30       8.397 -23.189   3.843  1.00 31.02           H  
ATOM    529  N   TYR A  31       0.641 -19.675   4.627  1.00 33.76           N  
ATOM    530  H   TYR A  31       0.167 -20.165   3.882  1.00 33.76           H  
ATOM    531  CA  TYR A  31       0.075 -18.403   5.096  1.00 33.76           C  
ATOM    532  HA  TYR A  31       0.801 -17.903   5.737  1.00 33.76           H  
ATOM    533  C   TYR A  31      -1.168 -18.649   5.951  1.00 33.76           C  
ATOM    534  CB  TYR A  31      -0.197 -17.463   3.917  1.00 33.76           C  
ATOM    535  HB2 TYR A  31      -0.596 -16.525   4.300  1.00 33.76           H  
ATOM    536  HB3 TYR A  31      -0.957 -17.909   3.274  1.00 33.76           H  
ATOM    537  O   TYR A  31      -2.267 -18.192   5.626  1.00 33.76           O  
ATOM    538  CG  TYR A  31       1.032 -17.156   3.093  1.00 33.76           C  
ATOM    539  CD1 TYR A  31       1.982 -16.223   3.555  1.00 33.76           C  
ATOM    540  HD1 TYR A  31       1.854 -15.731   4.508  1.00 33.76           H  
ATOM    541  CD2 TYR A  31       1.245 -17.847   1.886  1.00 33.76           C  
ATOM    542  HD2 TYR A  31       0.545 -18.598   1.550  1.00 33.76           H  
ATOM    543  CE1 TYR A  31       3.147 -15.973   2.802  1.00 33.76           C  
ATOM    544  HE1 TYR A  31       3.897 -15.285   3.162  1.00 33.76           H  
ATOM    545  CE2 TYR A  31       2.410 -17.601   1.138  1.00 33.76           C  
ATOM    546  HE2 TYR A  31       2.613 -18.148   0.230  1.00 33.76           H  
ATOM    547  OH  TYR A  31       4.474 -16.449   0.849  1.00 33.76           O  
ATOM    548  HH  TYR A  31       5.145 -15.918   1.284  1.00 33.76           H  
ATOM    549  CZ  TYR A  31       3.365 -16.669   1.594  1.00 33.76           C  
ATOM    550  N   ARG A  32      -1.023 -19.402   7.046  1.00 27.03           N  
ATOM    551  H   ARG A  32      -0.099 -19.747   7.268  1.00 27.03           H  
ATOM    552  CA  ARG A  32      -2.116 -19.604   8.006  1.00 27.03           C  
ATOM    553  HA  ARG A  32      -3.043 -19.729   7.447  1.00 27.03           H  
ATOM    554  C   ARG A  32      -2.342 -18.340   8.841  1.00 27.03           C  
ATOM    555  CB  ARG A  32      -1.914 -20.885   8.837  1.00 27.03           C  
ATOM    556  HB2 ARG A  32      -0.850 -21.060   9.001  1.00 27.03           H  
ATOM    557  HB3 ARG A  32      -2.391 -20.765   9.809  1.00 27.03           H  
ATOM    558  O   ARG A  32      -2.048 -18.275  10.027  1.00 27.03           O  
ATOM    559  CG  ARG A  32      -2.558 -22.104   8.158  1.00 27.03           C  
ATOM    560  HG2 ARG A  32      -2.122 -22.250   7.170  1.00 27.03           H  
ATOM    561  HG3 ARG A  32      -3.628 -21.926   8.048  1.00 27.03           H  
ATOM    562  CD  ARG A  32      -2.341 -23.357   9.015  1.00 27.03           C  
ATOM    563  HD2 ARG A  32      -1.271 -23.559   9.057  1.00 27.03           H  
ATOM    564  HD3 ARG A  32      -2.696 -23.156  10.026  1.00 27.03           H  
ATOM    565  NE  ARG A  32      -3.047 -24.538   8.475  1.00 27.03           N  
ATOM    566  HE  ARG A  32      -3.524 -24.414   7.593  1.00 27.03           H  
ATOM    567  NH1 ARG A  32      -2.345 -26.031  10.079  1.00 27.03           N  
ATOM    568 HH11 ARG A  32      -2.283 -26.972  10.441  1.00 27.03           H  
ATOM    569 HH12 ARG A  32      -1.778 -25.312  10.504  1.00 27.03           H  
ATOM    570  NH2 ARG A  32      -3.661 -26.738   8.428  1.00 27.03           N  
ATOM    571 HH21 ARG A  32      -3.578 -27.665   8.820  1.00 27.03           H  
ATOM    572 HH22 ARG A  32      -4.152 -26.598   7.557  1.00 27.03           H  
ATOM    573  CZ  ARG A  32      -3.015 -25.756   8.994  1.00 27.03           C  
ATOM    574  N   PHE A  33      -2.987 -17.358   8.220  1.00 31.93           N  
ATOM    575  H   PHE A  33      -3.086 -17.472   7.221  1.00 31.93           H  
ATOM    576  CA  PHE A  33      -4.051 -16.640   8.916  1.00 31.93           C  
ATOM    577  HA  PHE A  33      -3.651 -16.251   9.852  1.00 31.93           H  
ATOM    578  C   PHE A  33      -5.161 -17.659   9.247  1.00 31.93           C  
ATOM    579  CB  PHE A  33      -4.520 -15.459   8.052  1.00 31.93           C  
ATOM    580  HB2 PHE A  33      -5.441 -15.046   8.462  1.00 31.93           H  
ATOM    581  HB3 PHE A  33      -4.745 -15.816   7.047  1.00 31.93           H  
ATOM    582  O   PHE A  33      -5.290 -18.655   8.526  1.00 31.93           O  
ATOM    583  CG  PHE A  33      -3.485 -14.351   7.982  1.00 31.93           C  
ATOM    584  CD1 PHE A  33      -3.388 -13.413   9.030  1.00 31.93           C  
ATOM    585  HD1 PHE A  33      -4.077 -13.459   9.861  1.00 31.93           H  
ATOM    586  CD2 PHE A  33      -2.578 -14.289   6.906  1.00 31.93           C  
ATOM    587  HD2 PHE A  33      -2.622 -15.023   6.114  1.00 31.93           H  
ATOM    588  CE1 PHE A  33      -2.387 -12.424   9.005  1.00 31.93           C  
ATOM    589  HE1 PHE A  33      -2.294 -11.707   9.807  1.00 31.93           H  
ATOM    590  CE2 PHE A  33      -1.583 -13.296   6.879  1.00 31.93           C  
ATOM    591  HE2 PHE A  33      -0.870 -13.257   6.068  1.00 31.93           H  
ATOM    592  CZ  PHE A  33      -1.484 -12.368   7.929  1.00 31.93           C  
ATOM    593  HZ  PHE A  33      -0.705 -11.619   7.917  1.00 31.93           H  
ATOM    594  N   PRO A  34      -5.922 -17.486  10.346  1.00 30.40           N  
ATOM    595  CA  PRO A  34      -6.928 -18.461  10.777  1.00 30.40           C  
ATOM    596  HA  PRO A  34      -6.426 -19.341  11.179  1.00 30.40           H  
ATOM    597  C   PRO A  34      -7.814 -18.883   9.599  1.00 30.40           C  
ATOM    598  CB  PRO A  34      -7.724 -17.776  11.895  1.00 30.40           C  
ATOM    599  HB2 PRO A  34      -7.341 -18.104  12.862  1.00 30.40           H  
ATOM    600  HB3 PRO A  34      -8.793 -17.978  11.827  1.00 30.40           H  
ATOM    601  O   PRO A  34      -8.140 -18.032   8.771  1.00 30.40           O  
ATOM    602  CG  PRO A  34      -7.424 -16.287  11.714  1.00 30.40           C  
ATOM    603  HG2 PRO A  34      -7.489 -15.741  12.655  1.00 30.40           H  
ATOM    604  HG3 PRO A  34      -8.106 -15.863  10.976  1.00 30.40           H  
ATOM    605  CD  PRO A  34      -6.005 -16.284  11.155  1.00 30.40           C  
ATOM    606  HD2 PRO A  34      -5.285 -16.347  11.971  1.00 30.40           H  
ATOM    607  HD3 PRO A  34      -5.840 -15.375  10.577  1.00 30.40           H  
ATOM    608  N   LYS A  35      -8.125 -20.194   9.516  1.00 36.07           N  
ATOM    609  H   LYS A  35      -7.788 -20.777  10.268  1.00 36.07           H  
ATOM    610  CA  LYS A  35      -8.842 -20.869   8.410  1.00 36.07           C  
ATOM    611  HA  LYS A  35      -8.110 -21.270   7.709  1.00 36.07           H  
ATOM    612  C   LYS A  35      -9.717 -19.878   7.631  1.00 36.07           C  
ATOM    613  CB  LYS A  35      -9.704 -22.034   8.946  1.00 36.07           C  
ATOM    614  HB2 LYS A  35     -10.219 -21.717   9.853  1.00 36.07           H  
ATOM    615  HB3 LYS A  35     -10.466 -22.261   8.200  1.00 36.07           H  
ATOM    616  O   LYS A  35     -10.763 -19.443   8.111  1.00 36.07           O  
ATOM    617  CG  LYS A  35      -8.926 -23.338   9.215  1.00 36.07           C  
ATOM    618  HG2 LYS A  35      -8.432 -23.651   8.296  1.00 36.07           H  
ATOM    619  HG3 LYS A  35      -8.169 -23.160   9.979  1.00 36.07           H  
ATOM    620  CD  LYS A  35      -9.876 -24.461   9.686  1.00 36.07           C  
ATOM    621  HD2 LYS A  35     -10.674 -24.577   8.952  1.00 36.07           H  
ATOM    622  HD3 LYS A  35     -10.320 -24.168  10.637  1.00 36.07           H  
ATOM    623  CE  LYS A  35      -9.152 -25.810   9.854  1.00 36.07           C  
ATOM    624  HE2 LYS A  35      -8.334 -25.679  10.563  1.00 36.07           H  
ATOM    625  HE3 LYS A  35      -8.721 -26.091   8.894  1.00 36.07           H  
ATOM    626  NZ  LYS A  35     -10.057 -26.896  10.331  1.00 36.07           N  
ATOM    627  HZ1 LYS A  35      -9.561 -27.771  10.426  1.00 36.07           H  
ATOM    628  HZ2 LYS A  35     -10.451 -26.684  11.237  1.00 36.07           H  
ATOM    629  HZ3 LYS A  35     -10.817 -27.059   9.686  1.00 36.07           H  
ATOM    630  N   SER A  36      -9.231 -19.494   6.451  1.00 40.07           N  
ATOM    631  H   SER A  36      -8.364 -19.905   6.135  1.00 40.07           H  
ATOM    632  CA  SER A  36      -9.840 -18.493   5.582  1.00 40.07           C  
ATOM    633  HA  SER A  36      -9.824 -17.529   6.090  1.00 40.07           H  
ATOM    634  C   SER A  36     -11.287 -18.871   5.271  1.00 40.07           C  
ATOM    635  CB  SER A  36      -9.025 -18.392   4.285  1.00 40.07           C  
ATOM    636  HB2 SER A  36      -8.050 -17.958   4.507  1.00 40.07           H  
ATOM    637  HB3 SER A  36      -9.545 -17.749   3.576  1.00 40.07           H  
ATOM    638  O   SER A  36     -11.519 -19.877   4.607  1.00 40.07           O  
ATOM    639  OG  SER A  36      -8.831 -19.670   3.713  1.00 40.07           O  
ATOM    640  HG  SER A  36      -9.689 -20.093   3.634  1.00 40.07           H  
ATOM    641  N   GLY A  37     -12.241 -18.069   5.749  1.00 53.45           N  
ATOM    642  H   GLY A  37     -11.971 -17.311   6.359  1.00 53.45           H  
ATOM    643  CA  GLY A  37     -13.652 -18.183   5.371  1.00 53.45           C  
ATOM    644  HA2 GLY A  37     -13.833 -17.581   4.480  1.00 53.45           H  
ATOM    645  HA3 GLY A  37     -13.879 -19.220   5.121  1.00 53.45           H  
ATOM    646  C   GLY A  37     -14.654 -17.752   6.442  1.00 53.45           C  
ATOM    647  O   GLY A  37     -15.752 -17.344   6.086  1.00 53.45           O  
ATOM    648  N   LYS A  38     -14.309 -17.789   7.738  1.00 74.57           N  
ATOM    649  H   LYS A  38     -13.386 -18.109   7.997  1.00 74.57           H  
ATOM    650  CA  LYS A  38     -15.268 -17.427   8.796  1.00 74.57           C  
ATOM    651  HA  LYS A  38     -16.274 -17.543   8.392  1.00 74.57           H  
ATOM    652  C   LYS A  38     -15.160 -15.955   9.190  1.00 74.57           C  
ATOM    653  CB  LYS A  38     -15.189 -18.382   9.998  1.00 74.57           C  
ATOM    654  HB2 LYS A  38     -15.783 -17.961  10.810  1.00 74.57           H  
ATOM    655  HB3 LYS A  38     -14.158 -18.476  10.337  1.00 74.57           H  
ATOM    656  O   LYS A  38     -14.113 -15.492   9.634  1.00 74.57           O  
ATOM    657  CG  LYS A  38     -15.762 -19.765   9.634  1.00 74.57           C  
ATOM    658  HG2 LYS A  38     -16.731 -19.632   9.152  1.00 74.57           H  
ATOM    659  HG3 LYS A  38     -15.091 -20.258   8.930  1.00 74.57           H  
ATOM    660  CD  LYS A  38     -15.959 -20.666  10.864  1.00 74.57           C  
ATOM    661  HD2 LYS A  38     -16.627 -20.164  11.564  1.00 74.57           H  
ATOM    662  HD3 LYS A  38     -14.997 -20.835  11.349  1.00 74.57           H  
ATOM    663  CE  LYS A  38     -16.579 -22.011  10.443  1.00 74.57           C  
ATOM    664  HE2 LYS A  38     -17.471 -21.807   9.851  1.00 74.57           H  
ATOM    665  HE3 LYS A  38     -15.875 -22.537   9.798  1.00 74.57           H  
ATOM    666  NZ  LYS A  38     -16.949 -22.867  11.605  1.00 74.57           N  
ATOM    667  HZ1 LYS A  38     -17.650 -22.417  12.175  1.00 74.57           H  
ATOM    668  HZ2 LYS A  38     -16.154 -23.083  12.190  1.00 74.57           H  
ATOM    669  HZ3 LYS A  38     -17.356 -23.737  11.291  1.00 74.57           H  
ATOM    670  N   LEU A  39     -16.270 -15.243   9.033  1.00 90.56           N  
ATOM    671  H   LEU A  39     -17.063 -15.691   8.597  1.00 90.56           H  
ATOM    672  CA  LEU A  39     -16.482 -13.921   9.610  1.00 90.56           C  
ATOM    673  HA  LEU A  39     -15.651 -13.274   9.329  1.00 90.56           H  
ATOM    674  C   LEU A  39     -16.535 -14.024  11.148  1.00 90.56           C  
ATOM    675  CB  LEU A  39     -17.796 -13.358   9.045  1.00 90.56           C  
ATOM    676  HB2 LEU A  39     -18.583 -14.087   9.240  1.00 90.56           H  
ATOM    677  HB3 LEU A  39     -18.053 -12.448   9.587  1.00 90.56           H  
ATOM    678  O   LEU A  39     -17.100 -15.001  11.663  1.00 90.56           O  
ATOM    679  CG  LEU A  39     -17.812 -13.052   7.538  1.00 90.56           C  
ATOM    680  HG  LEU A  39     -17.634 -13.969   6.976  1.00 90.56           H  
ATOM    681  CD1 LEU A  39     -19.184 -12.505   7.156  1.00 90.56           C  
ATOM    682 HD11 LEU A  39     -19.964 -13.233   7.381  1.00 90.56           H  
ATOM    683 HD12 LEU A  39     -19.393 -11.577   7.688  1.00 90.56           H  
ATOM    684 HD13 LEU A  39     -19.217 -12.298   6.086  1.00 90.56           H  
ATOM    685  CD2 LEU A  39     -16.739 -12.030   7.176  1.00 90.56           C  
ATOM    686 HD21 LEU A  39     -15.748 -12.478   7.253  1.00 90.56           H  
ATOM    687 HD22 LEU A  39     -16.884 -11.689   6.151  1.00 90.56           H  
ATOM    688 HD23 LEU A  39     -16.810 -11.176   7.849  1.00 90.56           H  
ATOM    689  N   PRO A  40     -15.959 -13.064  11.894  1.00 92.77           N  
ATOM    690  CA  PRO A  40     -16.031 -13.075  13.351  1.00 92.77           C  
ATOM    691  HA  PRO A  40     -15.586 -13.997  13.726  1.00 92.77           H  
ATOM    692  C   PRO A  40     -17.481 -13.002  13.850  1.00 92.77           C  
ATOM    693  CB  PRO A  40     -15.185 -11.890  13.824  1.00 92.77           C  
ATOM    694  HB2 PRO A  40     -14.153 -12.212  13.966  1.00 92.77           H  
ATOM    695  HB3 PRO A  40     -15.570 -11.436  14.737  1.00 92.77           H  
ATOM    696  O   PRO A  40     -18.388 -12.534  13.165  1.00 92.77           O  
ATOM    697  CG  PRO A  40     -15.258 -10.931  12.645  1.00 92.77           C  
ATOM    698  HG2 PRO A  40     -16.197 -10.379  12.697  1.00 92.77           H  
ATOM    699  HG3 PRO A  40     -14.414 -10.242  12.645  1.00 92.77           H  
ATOM    700  CD  PRO A  40     -15.266 -11.867  11.437  1.00 92.77           C  
ATOM    701  HD2 PRO A  40     -14.242 -12.125  11.166  1.00 92.77           H  
ATOM    702  HD3 PRO A  40     -15.768 -11.394  10.593  1.00 92.77           H  
ATOM    703  N   LEU A  41     -17.712 -13.504  15.062  1.00 95.04           N  
ATOM    704  H   LEU A  41     -16.951 -13.931  15.571  1.00 95.04           H  
ATOM    705  CA  LEU A  41     -19.017 -13.386  15.720  1.00 95.04           C  
ATOM    706  HA  LEU A  41     -19.805 -13.493  14.975  1.00 95.04           H  
ATOM    707  C   LEU A  41     -19.197 -12.011  16.377  1.00 95.04           C  
ATOM    708  CB  LEU A  41     -19.151 -14.521  16.750  1.00 95.04           C  
ATOM    709  HB2 LEU A  41     -18.359 -14.412  17.491  1.00 95.04           H  
ATOM    710  HB3 LEU A  41     -19.009 -15.475  16.242  1.00 95.04           H  
ATOM    711  O   LEU A  41     -20.317 -11.525  16.479  1.00 95.04           O  
ATOM    712  CG  LEU A  41     -20.507 -14.555  17.486  1.00 95.04           C  
ATOM    713  HG  LEU A  41     -20.676 -13.610  18.002  1.00 95.04           H  
ATOM    714  CD1 LEU A  41     -21.671 -14.825  16.535  1.00 95.04           C  
ATOM    715 HD11 LEU A  41     -22.596 -14.933  17.101  1.00 95.04           H  
ATOM    716 HD12 LEU A  41     -21.813 -13.982  15.857  1.00 95.04           H  
ATOM    717 HD13 LEU A  41     -21.503 -15.737  15.963  1.00 95.04           H  
ATOM    718  CD2 LEU A  41     -20.475 -15.652  18.547  1.00 95.04           C  
ATOM    719 HD21 LEU A  41     -20.340 -16.626  18.077  1.00 95.04           H  
ATOM    720 HD22 LEU A  41     -19.662 -15.473  19.251  1.00 95.04           H  
ATOM    721 HD23 LEU A  41     -21.419 -15.659  19.092  1.00 95.04           H  
ATOM    722  N   LYS A  42     -18.100 -11.412  16.846  1.00 97.71           N  
ATOM    723  H   LYS A  42     -17.206 -11.845  16.663  1.00 97.71           H  
ATOM    724  CA  LYS A  42     -18.089 -10.210  17.680  1.00 97.71           C  
ATOM    725  HA  LYS A  42     -19.082  -9.761  17.714  1.00 97.71           H  
ATOM    726  C   LYS A  42     -17.122  -9.184  17.105  1.00 97.71           C  
ATOM    727  CB  LYS A  42     -17.665 -10.588  19.105  1.00 97.71           C  
ATOM    728  HB2 LYS A  42     -17.518  -9.673  19.678  1.00 97.71           H  
ATOM    729  HB3 LYS A  42     -16.699 -11.090  19.052  1.00 97.71           H  
ATOM    730  O   LYS A  42     -15.948  -9.511  16.899  1.00 97.71           O  
ATOM    731  CG  LYS A  42     -18.659 -11.506  19.841  1.00 97.71           C  
ATOM    732  HG2 LYS A  42     -18.772 -12.440  19.292  1.00 97.71           H  
ATOM    733  HG3 LYS A  42     -19.629 -11.016  19.925  1.00 97.71           H  
ATOM    734  CD  LYS A  42     -18.099 -11.813  21.236  1.00 97.71           C  
ATOM    735  HD2 LYS A  42     -17.061 -12.124  21.124  1.00 97.71           H  
ATOM    736  HD3 LYS A  42     -18.099 -10.900  21.832  1.00 97.71           H  
ATOM    737  CE  LYS A  42     -18.835 -12.924  21.990  1.00 97.71           C  
ATOM    738  HE2 LYS A  42     -19.832 -12.570  22.250  1.00 97.71           H  
ATOM    739  HE3 LYS A  42     -18.931 -13.789  21.334  1.00 97.71           H  
ATOM    740  NZ  LYS A  42     -18.069 -13.296  23.213  1.00 97.71           N  
ATOM    741  HZ1 LYS A  42     -17.898 -12.488  23.795  1.00 97.71           H  
ATOM    742  HZ2 LYS A  42     -17.139 -13.617  22.982  1.00 97.71           H  
ATOM    743  HZ3 LYS A  42     -18.518 -14.014  23.762  1.00 97.71           H  
ATOM    744  N   LEU A  43     -17.616  -7.970  16.888  1.00 98.54           N  
ATOM    745  H   LEU A  43     -18.576  -7.792  17.148  1.00 98.54           H  
ATOM    746  CA  LEU A  43     -16.813  -6.803  16.535  1.00 98.54           C  
ATOM    747  HA  LEU A  43     -15.762  -7.087  16.481  1.00 98.54           H  
ATOM    748  C   LEU A  43     -16.950  -5.748  17.629  1.00 98.54           C  
ATOM    749  CB  LEU A  43     -17.220  -6.219  15.172  1.00 98.54           C  
ATOM    750  HB2 LEU A  43     -16.568  -5.372  14.960  1.00 98.54           H  
ATOM    751  HB3 LEU A  43     -18.235  -5.829  15.243  1.00 98.54           H  
ATOM    752  O   LEU A  43     -18.022  -5.584  18.209  1.00 98.54           O  
ATOM    753  CG  LEU A  43     -17.168  -7.187  13.984  1.00 98.54           C  
ATOM    754  HG  LEU A  43     -17.868  -8.006  14.150  1.00 98.54           H  
ATOM    755  CD1 LEU A  43     -17.569  -6.451  12.706  1.00 98.54           C  
ATOM    756 HD11 LEU A  43     -17.576  -7.139  11.861  1.00 98.54           H  
ATOM    757 HD12 LEU A  43     -16.874  -5.636  12.507  1.00 98.54           H  
ATOM    758 HD13 LEU A  43     -18.572  -6.040  12.821  1.00 98.54           H  
ATOM    759  CD2 LEU A  43     -15.767  -7.768  13.815  1.00 98.54           C  
ATOM    760 HD21 LEU A  43     -15.035  -7.009  14.089  1.00 98.54           H  
ATOM    761 HD22 LEU A  43     -15.607  -8.080  12.782  1.00 98.54           H  
ATOM    762 HD23 LEU A  43     -15.644  -8.620  14.484  1.00 98.54           H  
ATOM    763  N   ILE A  44     -15.861  -5.046  17.903  1.00 98.81           N  
ATOM    764  H   ILE A  44     -15.009  -5.250  17.402  1.00 98.81           H  
ATOM    765  CA  ILE A  44     -15.836  -3.892  18.796  1.00 98.81           C  
ATOM    766  HA  ILE A  44     -16.854  -3.594  19.045  1.00 98.81           H  
ATOM    767  C   ILE A  44     -15.184  -2.756  18.026  1.00 98.81           C  
ATOM    768  CB  ILE A  44     -15.095  -4.222  20.109  1.00 98.81           C  
ATOM    769  HB  ILE A  44     -14.099  -4.587  19.860  1.00 98.81           H  
ATOM    770  O   ILE A  44     -14.133  -2.963  17.426  1.00 98.81           O  
ATOM    771  CG1 ILE A  44     -15.853  -5.333  20.869  1.00 98.81           C  
ATOM    772 HG12 ILE A  44     -16.055  -6.170  20.200  1.00 98.81           H  
ATOM    773 HG13 ILE A  44     -16.806  -4.938  21.220  1.00 98.81           H  
ATOM    774  CG2 ILE A  44     -14.949  -2.967  20.989  1.00 98.81           C  
ATOM    775 HG21 ILE A  44     -14.365  -2.202  20.479  1.00 98.81           H  
ATOM    776 HG22 ILE A  44     -15.928  -2.550  21.227  1.00 98.81           H  
ATOM    777 HG23 ILE A  44     -14.419  -3.204  21.912  1.00 98.81           H  
ATOM    778  CD1 ILE A  44     -15.093  -5.914  22.058  1.00 98.81           C  
ATOM    779 HD11 ILE A  44     -15.633  -6.792  22.411  1.00 98.81           H  
ATOM    780 HD12 ILE A  44     -14.090  -6.213  21.755  1.00 98.81           H  
ATOM    781 HD13 ILE A  44     -15.041  -5.185  22.867  1.00 98.81           H  
ATOM    782  N   PHE A  45     -15.801  -1.585  18.051  1.00 98.84           N  
ATOM    783  H   PHE A  45     -16.657  -1.498  18.579  1.00 98.84           H  
ATOM    784  CA  PHE A  45     -15.227  -0.344  17.543  1.00 98.84           C  
ATOM    785  HA  PHE A  45     -14.243  -0.529  17.114  1.00 98.84           H  
ATOM    786  C   PHE A  45     -15.080   0.600  18.721  1.00 98.84           C  
ATOM    787  CB  PHE A  45     -16.117   0.243  16.446  1.00 98.84           C  
ATOM    788  HB2 PHE A  45     -17.113   0.435  16.846  1.00 98.84           H  
ATOM    789  HB3 PHE A  45     -15.698   1.196  16.124  1.00 98.84           H  
ATOM    790  O   PHE A  45     -16.003   0.675  19.528  1.00 98.84           O  
ATOM    791  CG  PHE A  45     -16.228  -0.668  15.248  1.00 98.84           C  
ATOM    792  CD1 PHE A  45     -15.312  -0.541  14.194  1.00 98.84           C  
ATOM    793  HD1 PHE A  45     -14.557   0.231  14.226  1.00 98.84           H  
ATOM    794  CD2 PHE A  45     -17.209  -1.674  15.209  1.00 98.84           C  
ATOM    795  HD2 PHE A  45     -17.917  -1.756  16.021  1.00 98.84           H  
ATOM    796  CE1 PHE A  45     -15.355  -1.440  13.118  1.00 98.84           C  
ATOM    797  HE1 PHE A  45     -14.616  -1.348  12.336  1.00 98.84           H  
ATOM    798  CE2 PHE A  45     -17.275  -2.556  14.117  1.00 98.84           C  
ATOM    799  HE2 PHE A  45     -18.051  -3.307  14.080  1.00 98.84           H  
ATOM    800  CZ  PHE A  45     -16.342  -2.442  13.071  1.00 98.84           C  
ATOM    801  HZ  PHE A  45     -16.387  -3.116  12.228  1.00 98.84           H  
ATOM    802  N   PHE A  46     -13.942   1.265  18.857  1.00 98.72           N  
ATOM    803  H   PHE A  46     -13.206   1.184  18.169  1.00 98.72           H  
ATOM    804  CA  PHE A  46     -13.742   2.235  19.923  1.00 98.72           C  
ATOM    805  HA  PHE A  46     -14.713   2.670  20.162  1.00 98.72           H  
ATOM    806  C   PHE A  46     -12.865   3.390  19.462  1.00 98.72           C  
ATOM    807  CB  PHE A  46     -13.189   1.554  21.189  1.00 98.72           C  
ATOM    808  HB2 PHE A  46     -13.723   0.619  21.361  1.00 98.72           H  
ATOM    809  HB3 PHE A  46     -13.408   2.198  22.040  1.00 98.72           H  
ATOM    810  O   PHE A  46     -12.138   3.260  18.476  1.00 98.72           O  
ATOM    811  CG  PHE A  46     -11.696   1.280  21.182  1.00 98.72           C  
ATOM    812  CD1 PHE A  46     -11.157   0.257  20.379  1.00 98.72           C  
ATOM    813  HD1 PHE A  46     -11.810  -0.318  19.739  1.00 98.72           H  
ATOM    814  CD2 PHE A  46     -10.838   2.062  21.976  1.00 98.72           C  
ATOM    815  HD2 PHE A  46     -11.237   2.872  22.570  1.00 98.72           H  
ATOM    816  CE1 PHE A  46      -9.769   0.023  20.370  1.00 98.72           C  
ATOM    817  HE1 PHE A  46      -9.350  -0.726  19.714  1.00 98.72           H  
ATOM    818  CE2 PHE A  46      -9.456   1.810  21.986  1.00 98.72           C  
ATOM    819  HE2 PHE A  46      -8.809   2.422  22.597  1.00 98.72           H  
ATOM    820  CZ  PHE A  46      -8.917   0.800  21.173  1.00 98.72           C  
ATOM    821  HZ  PHE A  46      -7.849   0.646  21.152  1.00 98.72           H  
ATOM    822  N   ASP A  47     -12.966   4.485  20.196  1.00 98.39           N  
ATOM    823  H   ASP A  47     -13.612   4.500  20.973  1.00 98.39           H  
ATOM    824  CA  ASP A  47     -12.179   5.699  20.032  1.00 98.39           C  
ATOM    825  HA  ASP A  47     -11.225   5.462  19.562  1.00 98.39           H  
ATOM    826  C   ASP A  47     -11.896   6.289  21.421  1.00 98.39           C  
ATOM    827  CB  ASP A  47     -12.945   6.656  19.116  1.00 98.39           C  
ATOM    828  HB2 ASP A  47     -13.267   6.117  18.225  1.00 98.39           H  
ATOM    829  HB3 ASP A  47     -13.834   7.021  19.631  1.00 98.39           H  
ATOM    830  O   ASP A  47     -12.609   5.976  22.389  1.00 98.39           O  
ATOM    831  CG  ASP A  47     -12.073   7.817  18.663  1.00 98.39           C  
ATOM    832  OD1 ASP A  47     -11.025   7.518  18.047  1.00 98.39           O  
ATOM    833  OD2 ASP A  47     -12.483   8.961  18.917  1.00 98.39           O  
ATOM    834  N   VAL A  48     -10.808   7.050  21.543  1.00 97.60           N  
ATOM    835  H   VAL A  48     -10.289   7.294  20.712  1.00 97.60           H  
ATOM    836  CA  VAL A  48     -10.324   7.563  22.829  1.00 97.60           C  
ATOM    837  HA  VAL A  48     -11.098   7.421  23.584  1.00 97.60           H  
ATOM    838  C   VAL A  48     -10.040   9.054  22.744  1.00 97.60           C  
ATOM    839  CB  VAL A  48      -9.058   6.820  23.304  1.00 97.60           C  
ATOM    840  HB  VAL A  48      -8.236   7.005  22.613  1.00 97.60           H  
ATOM    841  O   VAL A  48      -9.105   9.479  22.067  1.00 97.60           O  
ATOM    842  CG1 VAL A  48      -8.640   7.304  24.700  1.00 97.60           C  
ATOM    843 HG11 VAL A  48      -8.249   8.319  24.631  1.00 97.60           H  
ATOM    844 HG12 VAL A  48      -9.505   7.318  25.363  1.00 97.60           H  
ATOM    845 HG13 VAL A  48      -7.871   6.652  25.113  1.00 97.60           H  
ATOM    846  CG2 VAL A  48      -9.261   5.301  23.387  1.00 97.60           C  
ATOM    847 HG21 VAL A  48      -8.341   4.820  23.719  1.00 97.60           H  
ATOM    848 HG22 VAL A  48     -10.076   5.073  24.074  1.00 97.60           H  
ATOM    849 HG23 VAL A  48      -9.520   4.921  22.399  1.00 97.60           H  
ATOM    850  N   GLU A  49     -10.746   9.830  23.561  1.00 96.25           N  
ATOM    851  H   GLU A  49     -11.458   9.413  24.144  1.00 96.25           H  
ATOM    852  CA  GLU A  49     -10.403  11.229  23.785  1.00 96.25           C  
ATOM    853  HA  GLU A  49      -9.939  11.618  22.879  1.00 96.25           H  
ATOM    854  C   GLU A  49      -9.399  11.353  24.924  1.00 96.25           C  
ATOM    855  CB  GLU A  49     -11.621  12.102  24.066  1.00 96.25           C  
ATOM    856  HB2 GLU A  49     -11.287  13.137  24.136  1.00 96.25           H  
ATOM    857  HB3 GLU A  49     -12.038  11.819  25.033  1.00 96.25           H  
ATOM    858  O   GLU A  49      -9.515  10.726  25.989  1.00 96.25           O  
ATOM    859  CG  GLU A  49     -12.707  12.023  22.995  1.00 96.25           C  
ATOM    860  HG2 GLU A  49     -13.090  11.003  22.955  1.00 96.25           H  
ATOM    861  HG3 GLU A  49     -13.532  12.667  23.300  1.00 96.25           H  
ATOM    862  CD  GLU A  49     -12.214  12.462  21.611  1.00 96.25           C  
ATOM    863  OE1 GLU A  49     -12.887  12.065  20.642  1.00 96.25           O  
ATOM    864  OE2 GLU A  49     -11.220  13.227  21.523  1.00 96.25           O  
ATOM    865  N   THR A  50      -8.395  12.193  24.699  1.00 94.52           N  
ATOM    866  H   THR A  50      -8.447  12.774  23.874  1.00 94.52           H  
ATOM    867  CA  THR A  50      -7.298  12.389  25.643  1.00 94.52           C  
ATOM    868  HA  THR A  50      -7.557  11.891  26.577  1.00 94.52           H  
ATOM    869  C   THR A  50      -7.112  13.857  25.970  1.00 94.52           C  
ATOM    870  CB  THR A  50      -5.976  11.782  25.157  1.00 94.52           C  
ATOM    871  HB  THR A  50      -5.275  11.834  25.990  1.00 94.52           H  
ATOM    872  O   THR A  50      -7.317  14.717  25.118  1.00 94.52           O  
ATOM    873  CG2 THR A  50      -6.073  10.315  24.747  1.00 94.52           C  
ATOM    874 HG21 THR A  50      -6.745  10.203  23.896  1.00 94.52           H  
ATOM    875 HG22 THR A  50      -6.455   9.729  25.583  1.00 94.52           H  
ATOM    876 HG23 THR A  50      -5.084   9.949  24.474  1.00 94.52           H  
ATOM    877  OG1 THR A  50      -5.445  12.500  24.063  1.00 94.52           O  
ATOM    878  HG1 THR A  50      -6.196  12.788  23.538  1.00 94.52           H  
ATOM    879  N   LYS A  51      -6.666  14.136  27.191  1.00 92.28           N  
ATOM    880  H   LYS A  51      -6.491  13.366  27.820  1.00 92.28           H  
ATOM    881  CA  LYS A  51      -6.319  15.480  27.652  1.00 92.28           C  
ATOM    882  HA  LYS A  51      -6.367  16.168  26.807  1.00 92.28           H  
ATOM    883  C   LYS A  51      -4.888  15.510  28.162  1.00 92.28           C  
ATOM    884  CB  LYS A  51      -7.343  15.972  28.686  1.00 92.28           C  
ATOM    885  HB2 LYS A  51      -8.329  15.960  28.222  1.00 92.28           H  
ATOM    886  HB3 LYS A  51      -7.111  17.006  28.941  1.00 92.28           H  
ATOM    887  O   LYS A  51      -4.356  14.479  28.579  1.00 92.28           O  
ATOM    888  CG  LYS A  51      -7.384  15.139  29.979  1.00 92.28           C  
ATOM    889  HG2 LYS A  51      -7.584  14.093  29.745  1.00 92.28           H  
ATOM    890  HG3 LYS A  51      -6.426  15.211  30.494  1.00 92.28           H  
ATOM    891  CD  LYS A  51      -8.493  15.671  30.894  1.00 92.28           C  
ATOM    892  HD2 LYS A  51      -8.302  16.723  31.108  1.00 92.28           H  
ATOM    893  HD3 LYS A  51      -9.449  15.590  30.376  1.00 92.28           H  
ATOM    894  CE  LYS A  51      -8.557  14.890  32.211  1.00 92.28           C  
ATOM    895  HE2 LYS A  51      -7.594  14.978  32.715  1.00 92.28           H  
ATOM    896  HE3 LYS A  51      -8.722  13.836  31.987  1.00 92.28           H  
ATOM    897  NZ  LYS A  51      -9.644  15.409  33.082  1.00 92.28           N  
ATOM    898  HZ1 LYS A  51      -9.494  16.384  33.297  1.00 92.28           H  
ATOM    899  HZ2 LYS A  51      -9.691  14.897  33.952  1.00 92.28           H  
ATOM    900  HZ3 LYS A  51     -10.540  15.341  32.621  1.00 92.28           H  
ATOM    901  N   GLN A  52      -4.274  16.686  28.118  1.00 93.15           N  
ATOM    902  H   GLN A  52      -4.788  17.491  27.791  1.00 93.15           H  
ATOM    903  CA  GLN A  52      -2.949  16.903  28.684  1.00 93.15           C  
ATOM    904  HA  GLN A  52      -2.243  16.223  28.206  1.00 93.15           H  
ATOM    905  C   GLN A  52      -2.977  16.612  30.191  1.00 93.15           C  
ATOM    906  CB  GLN A  52      -2.511  18.341  28.379  1.00 93.15           C  
ATOM    907  HB2 GLN A  52      -2.436  18.457  27.298  1.00 93.15           H  
ATOM    908  HB3 GLN A  52      -3.263  19.037  28.750  1.00 93.15           H  
ATOM    909  O   GLN A  52      -3.800  17.164  30.917  1.00 93.15           O  
ATOM    910  CG  GLN A  52      -1.161  18.690  29.017  1.00 93.15           C  
ATOM    911  HG2 GLN A  52      -0.403  17.974  28.698  1.00 93.15           H  
ATOM    912  HG3 GLN A  52      -1.245  18.632  30.102  1.00 93.15           H  
ATOM    913  CD  GLN A  52      -0.714  20.097  28.638  1.00 93.15           C  
ATOM    914  NE2 GLN A  52      -0.380  20.935  29.593  1.00 93.15           N  
ATOM    915 HE21 GLN A  52      -0.487  20.689  30.567  1.00 93.15           H  
ATOM    916 HE22 GLN A  52      -0.143  21.866  29.283  1.00 93.15           H  
ATOM    917  OE1 GLN A  52      -0.665  20.477  27.484  1.00 93.15           O  
ATOM    918  N   ALA A  53      -2.065  15.755  30.644  1.00 91.66           N  
ATOM    919  H   ALA A  53      -1.464  15.306  29.968  1.00 91.66           H  
ATOM    920  CA  ALA A  53      -1.890  15.398  32.049  1.00 91.66           C  
ATOM    921  HA  ALA A  53      -2.721  15.785  32.639  1.00 91.66           H  
ATOM    922  C   ALA A  53      -0.603  15.996  32.632  1.00 91.66           C  
ATOM    923  CB  ALA A  53      -1.907  13.870  32.155  1.00 91.66           C  
ATOM    924  HB1 ALA A  53      -1.095  13.435  31.573  1.00 91.66           H  
ATOM    925  HB2 ALA A  53      -2.861  13.494  31.785  1.00 91.66           H  
ATOM    926  HB3 ALA A  53      -1.801  13.573  33.198  1.00 91.66           H  
ATOM    927  O   ALA A  53      -0.599  16.494  33.755  1.00 91.66           O  
ATOM    928  N   LYS A  54       0.496  15.973  31.867  1.00 93.20           N  
ATOM    929  H   LYS A  54       0.423  15.580  30.939  1.00 93.20           H  
ATOM    930  CA  LYS A  54       1.811  16.457  32.315  1.00 93.20           C  
ATOM    931  HA  LYS A  54       1.662  17.271  33.025  1.00 93.20           H  
ATOM    932  C   LYS A  54       2.633  16.990  31.146  1.00 93.20           C  
ATOM    933  CB  LYS A  54       2.531  15.301  33.032  1.00 93.20           C  
ATOM    934  HB2 LYS A  54       1.881  14.915  33.816  1.00 93.20           H  
ATOM    935  HB3 LYS A  54       2.718  14.496  32.322  1.00 93.20           H  
ATOM    936  O   LYS A  54       2.527  16.473  30.040  1.00 93.20           O  
ATOM    937  CG  LYS A  54       3.864  15.712  33.670  1.00 93.20           C  
ATOM    938  HG2 LYS A  54       4.536  16.133  32.921  1.00 93.20           H  
ATOM    939  HG3 LYS A  54       3.675  16.455  34.444  1.00 93.20           H  
ATOM    940  CD  LYS A  54       4.554  14.491  34.278  1.00 93.20           C  
ATOM    941  HD2 LYS A  54       3.864  13.974  34.944  1.00 93.20           H  
ATOM    942  HD3 LYS A  54       4.859  13.815  33.478  1.00 93.20           H  
ATOM    943  CE  LYS A  54       5.780  14.946  35.066  1.00 93.20           C  
ATOM    944  HE2 LYS A  54       5.449  15.589  35.881  1.00 93.20           H  
ATOM    945  HE3 LYS A  54       6.431  15.529  34.414  1.00 93.20           H  
ATOM    946  NZ  LYS A  54       6.525  13.785  35.596  1.00 93.20           N  
ATOM    947  HZ1 LYS A  54       7.229  14.078  36.259  1.00 93.20           H  
ATOM    948  HZ2 LYS A  54       7.062  13.397  34.834  1.00 93.20           H  
ATOM    949  HZ3 LYS A  54       5.922  13.071  35.981  1.00 93.20           H  
ATOM    950  N   VAL A  55       3.496  17.971  31.404  1.00 92.82           N  
ATOM    951  H   VAL A  55       3.551  18.328  32.347  1.00 92.82           H  
ATOM    952  CA  VAL A  55       4.508  18.461  30.453  1.00 92.82           C  
ATOM    953  HA  VAL A  55       4.460  17.867  29.540  1.00 92.82           H  
ATOM    954  C   VAL A  55       5.900  18.279  31.058  1.00 92.82           C  
ATOM    955  CB  VAL A  55       4.248  19.929  30.060  1.00 92.82           C  
ATOM    956  HB  VAL A  55       4.322  20.556  30.948  1.00 92.82           H  
ATOM    957  O   VAL A  55       6.115  18.608  32.222  1.00 92.82           O  
ATOM    958  CG1 VAL A  55       5.255  20.433  29.018  1.00 92.82           C  
ATOM    959 HG11 VAL A  55       5.014  21.458  28.735  1.00 92.82           H  
ATOM    960 HG12 VAL A  55       6.265  20.429  29.428  1.00 92.82           H  
ATOM    961 HG13 VAL A  55       5.228  19.805  28.128  1.00 92.82           H  
ATOM    962  CG2 VAL A  55       2.846  20.097  29.463  1.00 92.82           C  
ATOM    963 HG21 VAL A  55       2.087  19.840  30.202  1.00 92.82           H  
ATOM    964 HG22 VAL A  55       2.737  19.454  28.590  1.00 92.82           H  
ATOM    965 HG23 VAL A  55       2.692  21.133  29.162  1.00 92.82           H  
ATOM    966  N   GLU A  56       6.844  17.758  30.276  1.00 92.11           N  
ATOM    967  H   GLU A  56       6.588  17.520  29.329  1.00 92.11           H  
ATOM    968  CA  GLU A  56       8.262  17.644  30.633  1.00 92.11           C  
ATOM    969  HA  GLU A  56       8.481  18.276  31.494  1.00 92.11           H  
ATOM    970  C   GLU A  56       9.128  18.105  29.455  1.00 92.11           C  
ATOM    971  CB  GLU A  56       8.644  16.201  30.992  1.00 92.11           C  
ATOM    972  HB2 GLU A  56       8.444  15.568  30.128  1.00 92.11           H  
ATOM    973  HB3 GLU A  56       9.717  16.176  31.183  1.00 92.11           H  
ATOM    974  O   GLU A  56       9.297  17.391  28.465  1.00 92.11           O  
ATOM    975  CG  GLU A  56       7.933  15.627  32.222  1.00 92.11           C  
ATOM    976  HG2 GLU A  56       6.858  15.614  32.047  1.00 92.11           H  
ATOM    977  HG3 GLU A  56       8.134  16.271  33.078  1.00 92.11           H  
ATOM    978  CD  GLU A  56       8.404  14.197  32.525  1.00 92.11           C  
ATOM    979  OE1 GLU A  56       8.267  13.792  33.699  1.00 92.11           O  
ATOM    980  OE2 GLU A  56       8.841  13.477  31.599  1.00 92.11           O  
ATOM    981  N   GLY A  57       9.687  19.313  29.542  1.00 91.51           N  
ATOM    982  H   GLY A  57       9.478  19.894  30.341  1.00 91.51           H  
ATOM    983  CA  GLY A  57      10.435  19.898  28.429  1.00 91.51           C  
ATOM    984  HA2 GLY A  57      11.274  19.250  28.176  1.00 91.51           H  
ATOM    985  HA3 GLY A  57      10.824  20.874  28.719  1.00 91.51           H  
ATOM    986  C   GLY A  57       9.543  20.082  27.197  1.00 91.51           C  
ATOM    987  O   GLY A  57       8.534  20.778  27.264  1.00 91.51           O  
ATOM    988  N   ASN A  58       9.905  19.453  26.075  1.00 91.40           N  
ATOM    989  H   ASN A  58      10.706  18.838  26.098  1.00 91.40           H  
ATOM    990  CA  ASN A  58       9.107  19.463  24.845  1.00 91.40           C  
ATOM    991  HA  ASN A  58       8.502  20.370  24.842  1.00 91.40           H  
ATOM    992  C   ASN A  58       8.105  18.294  24.747  1.00 91.40           C  
ATOM    993  CB  ASN A  58      10.048  19.539  23.628  1.00 91.40           C  
ATOM    994  HB2 ASN A  58      10.768  20.346  23.762  1.00 91.40           H  
ATOM    995  HB3 ASN A  58       9.448  19.775  22.749  1.00 91.40           H  
ATOM    996  O   ASN A  58       7.434  18.166  23.722  1.00 91.40           O  
ATOM    997  CG  ASN A  58      10.806  18.251  23.349  1.00 91.40           C  
ATOM    998  ND2 ASN A  58      11.160  18.030  22.105  1.00 91.40           N  
ATOM    999 HD21 ASN A  58      11.420  17.085  21.862  1.00 91.40           H  
ATOM   1000 HD22 ASN A  58      10.852  18.668  21.385  1.00 91.40           H  
ATOM   1001  OD1 ASN A  58      11.078  17.444  24.226  1.00 91.40           O  
ATOM   1002  N   LEU A  59       8.016  17.443  25.777  1.00 93.71           N  
ATOM   1003  H   LEU A  59       8.573  17.624  26.600  1.00 93.71           H  
ATOM   1004  CA  LEU A  59       7.113  16.296  25.838  1.00 93.71           C  
ATOM   1005  HA  LEU A  59       6.852  16.000  24.822  1.00 93.71           H  
ATOM   1006  C   LEU A  59       5.820  16.654  26.569  1.00 93.71           C  
ATOM   1007  CB  LEU A  59       7.799  15.104  26.531  1.00 93.71           C  
ATOM   1008  HB2 LEU A  59       7.980  15.361  27.575  1.00 93.71           H  
ATOM   1009  HB3 LEU A  59       7.104  14.264  26.525  1.00 93.71           H  
ATOM   1010  O   LEU A  59       5.850  17.198  27.670  1.00 93.71           O  
ATOM   1011  CG  LEU A  59       9.129  14.654  25.905  1.00 93.71           C  
ATOM   1012  HG  LEU A  59       9.874  15.446  25.987  1.00 93.71           H  
ATOM   1013  CD1 LEU A  59       9.649  13.418  26.643  1.00 93.71           C  
ATOM   1014 HD11 LEU A  59       8.930  12.602  26.569  1.00 93.71           H  
ATOM   1015 HD12 LEU A  59       9.787  13.667  27.695  1.00 93.71           H  
ATOM   1016 HD13 LEU A  59      10.609  13.113  26.228  1.00 93.71           H  
ATOM   1017  CD2 LEU A  59       8.949  14.279  24.437  1.00 93.71           C  
ATOM   1018 HD21 LEU A  59       8.101  13.599  24.356  1.00 93.71           H  
ATOM   1019 HD22 LEU A  59       8.758  15.178  23.852  1.00 93.71           H  
ATOM   1020 HD23 LEU A  59       9.855  13.810  24.055  1.00 93.71           H  
ATOM   1021  N   ILE A  60       4.686  16.284  25.985  1.00 94.43           N  
ATOM   1022  H   ILE A  60       4.749  15.851  25.075  1.00 94.43           H  
ATOM   1023  CA  ILE A  60       3.349  16.481  26.545  1.00 94.43           C  
ATOM   1024  HA  ILE A  60       3.426  16.940  27.531  1.00 94.43           H  
ATOM   1025  C   ILE A  60       2.711  15.099  26.701  1.00 94.43           C  
ATOM   1026  CB  ILE A  60       2.508  17.422  25.655  1.00 94.43           C  
ATOM   1027  HB  ILE A  60       2.306  16.904  24.718  1.00 94.43           H  
ATOM   1028  O   ILE A  60       2.460  14.397  25.720  1.00 94.43           O  
ATOM   1029  CG1 ILE A  60       3.245  18.739  25.308  1.00 94.43           C  
ATOM   1030 HG12 ILE A  60       3.405  19.320  26.216  1.00 94.43           H  
ATOM   1031 HG13 ILE A  60       4.220  18.515  24.875  1.00 94.43           H  
ATOM   1032  CG2 ILE A  60       1.164  17.711  26.340  1.00 94.43           C  
ATOM   1033 HG21 ILE A  60       0.495  18.234  25.657  1.00 94.43           H  
ATOM   1034 HG22 ILE A  60       1.323  18.336  27.219  1.00 94.43           H  
ATOM   1035 HG23 ILE A  60       0.664  16.789  26.638  1.00 94.43           H  
ATOM   1036  CD1 ILE A  60       2.505  19.603  24.280  1.00 94.43           C  
ATOM   1037 HD11 ILE A  60       1.583  19.998  24.706  1.00 94.43           H  
ATOM   1038 HD12 ILE A  60       3.137  20.444  23.995  1.00 94.43           H  
ATOM   1039 HD13 ILE A  60       2.274  19.017  23.391  1.00 94.43           H  
ATOM   1040  N   TYR A  61       2.474  14.681  27.936  1.00 94.29           N  
ATOM   1041  H   TYR A  61       2.646  15.330  28.691  1.00 94.29           H  
ATOM   1042  CA  TYR A  61       1.843  13.412  28.278  1.00 94.29           C  
ATOM   1043  HA  TYR A  61       2.079  12.672  27.513  1.00 94.29           H  
ATOM   1044  C   TYR A  61       0.334  13.591  28.339  1.00 94.29           C  
ATOM   1045  CB  TYR A  61       2.366  12.888  29.616  1.00 94.29           C  
ATOM   1046  HB2 TYR A  61       1.811  11.988  29.880  1.00 94.29           H  
ATOM   1047  HB3 TYR A  61       2.162  13.632  30.386  1.00 94.29           H  
ATOM   1048  O   TYR A  61      -0.164  14.533  28.958  1.00 94.29           O  
ATOM   1049  CG  TYR A  61       3.844  12.565  29.613  1.00 94.29           C  
ATOM   1050  CD1 TYR A  61       4.277  11.237  29.435  1.00 94.29           C  
ATOM   1051  HD1 TYR A  61       3.554  10.442  29.332  1.00 94.29           H  
ATOM   1052  CD2 TYR A  61       4.788  13.593  29.791  1.00 94.29           C  
ATOM   1053  HD2 TYR A  61       4.465  14.615  29.929  1.00 94.29           H  
ATOM   1054  CE1 TYR A  61       5.654  10.940  29.426  1.00 94.29           C  
ATOM   1055  HE1 TYR A  61       5.996   9.921  29.318  1.00 94.29           H  
ATOM   1056  CE2 TYR A  61       6.159  13.290  29.812  1.00 94.29           C  
ATOM   1057  HE2 TYR A  61       6.886  14.073  29.969  1.00 94.29           H  
ATOM   1058  OH  TYR A  61       7.922  11.667  29.748  1.00 94.29           O  
ATOM   1059  HH  TYR A  61       8.356  12.336  30.282  1.00 94.29           H  
ATOM   1060  CZ  TYR A  61       6.599  11.962  29.647  1.00 94.29           C  
ATOM   1061  N   HIS A  62      -0.384  12.668  27.710  1.00 93.92           N  
ATOM   1062  H   HIS A  62       0.091  11.902  27.253  1.00 93.92           H  
ATOM   1063  CA  HIS A  62      -1.837  12.678  27.652  1.00 93.92           C  
ATOM   1064  HA  HIS A  62      -2.212  13.561  28.168  1.00 93.92           H  
ATOM   1065  C   HIS A  62      -2.429  11.453  28.344  1.00 93.92           C  
ATOM   1066  CB  HIS A  62      -2.306  12.747  26.196  1.00 93.92           C  
ATOM   1067  HB2 HIS A  62      -3.369  12.507  26.177  1.00 93.92           H  
ATOM   1068  HB3 HIS A  62      -1.784  11.986  25.615  1.00 93.92           H  
ATOM   1069  O   HIS A  62      -1.907  10.341  28.230  1.00 93.92           O  
ATOM   1070  CG  HIS A  62      -2.145  14.087  25.534  1.00 93.92           C  
ATOM   1071  CD2 HIS A  62      -0.980  14.775  25.341  1.00 93.92           C  
ATOM   1072  HD2 HIS A  62       0.006  14.458  25.646  1.00 93.92           H  
ATOM   1073  ND1 HIS A  62      -3.157  14.837  24.975  1.00 93.92           N  
ATOM   1074  HD1 HIS A  62      -4.130  14.576  24.907  1.00 93.92           H  
ATOM   1075  CE1 HIS A  62      -2.611  15.958  24.473  1.00 93.92           C  
ATOM   1076  HE1 HIS A  62      -3.152  16.743  23.965  1.00 93.92           H  
ATOM   1077  NE2 HIS A  62      -1.284  15.954  24.664  1.00 93.92           N  
ATOM   1078  N   GLU A  63      -3.576  11.657  28.983  1.00 93.00           N  
ATOM   1079  H   GLU A  63      -3.948  12.596  29.012  1.00 93.00           H  
ATOM   1080  CA  GLU A  63      -4.385  10.600  29.583  1.00 93.00           C  
ATOM   1081  HA  GLU A  63      -3.919   9.634  29.390  1.00 93.00           H  
ATOM   1082  C   GLU A  63      -5.778  10.562  28.962  1.00 93.00           C  
ATOM   1083  CB  GLU A  63      -4.471  10.772  31.102  1.00 93.00           C  
ATOM   1084  HB2 GLU A  63      -5.216  10.075  31.484  1.00 93.00           H  
ATOM   1085  HB3 GLU A  63      -4.786  11.789  31.336  1.00 93.00           H  
ATOM   1086  O   GLU A  63      -6.340  11.593  28.585  1.00 93.00           O  
ATOM   1087  CG  GLU A  63      -3.126  10.462  31.774  1.00 93.00           C  
ATOM   1088  HG2 GLU A  63      -2.372  11.172  31.435  1.00 93.00           H  
ATOM   1089  HG3 GLU A  63      -2.810   9.468  31.457  1.00 93.00           H  
ATOM   1090  CD  GLU A  63      -3.210  10.489  33.306  1.00 93.00           C  
ATOM   1091  OE1 GLU A  63      -2.277   9.933  33.925  1.00 93.00           O  
ATOM   1092  OE2 GLU A  63      -4.221  10.996  33.841  1.00 93.00           O  
ATOM   1093  N   ALA A  64      -6.335   9.356  28.848  1.00 94.89           N  
ATOM   1094  H   ALA A  64      -5.850   8.558  29.232  1.00 94.89           H  
ATOM   1095  CA  ALA A  64      -7.704   9.162  28.393  1.00 94.89           C  
ATOM   1096  HA  ALA A  64      -7.848   9.703  27.458  1.00 94.89           H  
ATOM   1097  C   ALA A  64      -8.687   9.708  29.435  1.00 94.89           C  
ATOM   1098  CB  ALA A  64      -7.936   7.668  28.131  1.00 94.89           C  
ATOM   1099  HB1 ALA A  64      -7.804   7.100  29.052  1.00 94.89           H  
ATOM   1100  HB2 ALA A  64      -7.230   7.310  27.381  1.00 94.89           H  
ATOM   1101  HB3 ALA A  64      -8.952   7.522  27.764  1.00 94.89           H  
ATOM   1102  O   ALA A  64      -8.630   9.300  30.595  1.00 94.89           O  
ATOM   1103  N   PHE A  65      -9.603  10.581  29.016  1.00 95.19           N  
ATOM   1104  H   PHE A  65      -9.587  10.866  28.047  1.00 95.19           H  
ATOM   1105  CA  PHE A  65     -10.718  11.035  29.860  1.00 95.19           C  
ATOM   1106  HA  PHE A  65     -10.571  10.677  30.879  1.00 95.19           H  
ATOM   1107  C   PHE A  65     -12.064  10.462  29.405  1.00 95.19           C  
ATOM   1108  CB  PHE A  65     -10.744  12.565  29.919  1.00 95.19           C  
ATOM   1109  HB2 PHE A  65      -9.745  12.924  30.168  1.00 95.19           H  
ATOM   1110  HB3 PHE A  65     -11.406  12.862  30.732  1.00 95.19           H  
ATOM   1111  O   PHE A  65     -13.003  10.384  30.195  1.00 95.19           O  
ATOM   1112  CG  PHE A  65     -11.220  13.244  28.649  1.00 95.19           C  
ATOM   1113  CD1 PHE A  65     -10.292  13.634  27.667  1.00 95.19           C  
ATOM   1114  HD1 PHE A  65      -9.241  13.434  27.810  1.00 95.19           H  
ATOM   1115  CD2 PHE A  65     -12.591  13.504  28.457  1.00 95.19           C  
ATOM   1116  HD2 PHE A  65     -13.313  13.216  29.207  1.00 95.19           H  
ATOM   1117  CE1 PHE A  65     -10.729  14.301  26.510  1.00 95.19           C  
ATOM   1118  HE1 PHE A  65     -10.023  14.623  25.759  1.00 95.19           H  
ATOM   1119  CE2 PHE A  65     -13.030  14.155  27.292  1.00 95.19           C  
ATOM   1120  HE2 PHE A  65     -14.077  14.377  27.149  1.00 95.19           H  
ATOM   1121  CZ  PHE A  65     -12.098  14.560  26.323  1.00 95.19           C  
ATOM   1122  HZ  PHE A  65     -12.432  15.079  25.436  1.00 95.19           H  
ATOM   1123  N   LEU A  66     -12.151  10.025  28.147  1.00 97.33           N  
ATOM   1124  H   LEU A  66     -11.368  10.165  27.525  1.00 97.33           H  
ATOM   1125  CA  LEU A  66     -13.337   9.408  27.576  1.00 97.33           C  
ATOM   1126  HA  LEU A  66     -13.926   8.960  28.376  1.00 97.33           H  
ATOM   1127  C   LEU A  66     -12.925   8.303  26.602  1.00 97.33           C  
ATOM   1128  CB  LEU A  66     -14.180  10.509  26.911  1.00 97.33           C  
ATOM   1129  HB2 LEU A  66     -13.535  11.076  26.240  1.00 97.33           H  
ATOM   1130  HB3 LEU A  66     -14.534  11.199  27.677  1.00 97.33           H  
ATOM   1131  O   LEU A  66     -12.033   8.471  25.776  1.00 97.33           O  
ATOM   1132  CG  LEU A  66     -15.377  10.007  26.094  1.00 97.33           C  
ATOM   1133  HG  LEU A  66     -15.047   9.268  25.365  1.00 97.33           H  
ATOM   1134  CD1 LEU A  66     -16.446   9.385  26.991  1.00 97.33           C  
ATOM   1135 HD11 LEU A  66     -16.054   8.494  27.481  1.00 97.33           H  
ATOM   1136 HD12 LEU A  66     -17.298   9.108  26.369  1.00 97.33           H  
ATOM   1137 HD13 LEU A  66     -16.757  10.111  27.742  1.00 97.33           H  
ATOM   1138  CD2 LEU A  66     -16.007  11.164  25.332  1.00 97.33           C  
ATOM   1139 HD21 LEU A  66     -16.747  10.774  24.634  1.00 97.33           H  
ATOM   1140 HD22 LEU A  66     -15.246  11.677  24.742  1.00 97.33           H  
ATOM   1141 HD23 LEU A  66     -16.467  11.877  26.015  1.00 97.33           H  
ATOM   1142  N   ILE A  67     -13.598   7.162  26.706  1.00 98.48           N  
ATOM   1143  H   ILE A  67     -14.267   7.080  27.458  1.00 98.48           H  
ATOM   1144  CA  ILE A  67     -13.506   6.056  25.758  1.00 98.48           C  
ATOM   1145  HA  ILE A  67     -12.982   6.388  24.862  1.00 98.48           H  
ATOM   1146  C   ILE A  67     -14.935   5.685  25.377  1.00 98.48           C  
ATOM   1147  CB  ILE A  67     -12.745   4.850  26.358  1.00 98.48           C  
ATOM   1148  HB  ILE A  67     -13.344   4.454  27.178  1.00 98.48           H  
ATOM   1149  O   ILE A  67     -15.728   5.295  26.242  1.00 98.48           O  
ATOM   1150  CG1 ILE A  67     -11.370   5.245  26.950  1.00 98.48           C  
ATOM   1151 HG12 ILE A  67     -10.706   5.563  26.146  1.00 98.48           H  
ATOM   1152 HG13 ILE A  67     -11.492   6.085  27.633  1.00 98.48           H  
ATOM   1153  CG2 ILE A  67     -12.621   3.741  25.296  1.00 98.48           C  
ATOM   1154 HG21 ILE A  67     -13.609   3.392  24.994  1.00 98.48           H  
ATOM   1155 HG22 ILE A  67     -12.113   4.133  24.415  1.00 98.48           H  
ATOM   1156 HG23 ILE A  67     -12.067   2.886  25.684  1.00 98.48           H  
ATOM   1157  CD1 ILE A  67     -10.688   4.136  27.759  1.00 98.48           C  
ATOM   1158 HD11 ILE A  67      -9.792   4.541  28.230  1.00 98.48           H  
ATOM   1159 HD12 ILE A  67     -10.396   3.309  27.111  1.00 98.48           H  
ATOM   1160 HD13 ILE A  67     -11.362   3.777  28.536  1.00 98.48           H  
ATOM   1161  N   VAL A  68     -15.265   5.773  24.091  1.00 98.72           N  
ATOM   1162  H   VAL A  68     -14.568   6.093  23.434  1.00 98.72           H  
ATOM   1163  CA  VAL A  68     -16.553   5.304  23.568  1.00 98.72           C  
ATOM   1164  HA  VAL A  68     -17.217   5.091  24.405  1.00 98.72           H  
ATOM   1165  C   VAL A  68     -16.335   4.003  22.817  1.00 98.72           C  
ATOM   1166  CB  VAL A  68     -17.265   6.367  22.712  1.00 98.72           C  
ATOM   1167  HB  VAL A  68     -16.647   6.635  21.855  1.00 98.72           H  
ATOM   1168  O   VAL A  68     -15.404   3.884  22.027  1.00 98.72           O  
ATOM   1169  CG1 VAL A  68     -18.612   5.830  22.204  1.00 98.72           C  
ATOM   1170 HG11 VAL A  68     -19.178   6.646  21.756  1.00 98.72           H  
ATOM   1171 HG12 VAL A  68     -19.192   5.423  23.032  1.00 98.72           H  
ATOM   1172 HG13 VAL A  68     -18.449   5.067  21.443  1.00 98.72           H  
ATOM   1173  CG2 VAL A  68     -17.550   7.615  23.556  1.00 98.72           C  
ATOM   1174 HG21 VAL A  68     -16.611   8.090  23.841  1.00 98.72           H  
ATOM   1175 HG22 VAL A  68     -18.104   7.344  24.455  1.00 98.72           H  
ATOM   1176 HG23 VAL A  68     -18.125   8.336  22.975  1.00 98.72           H  
ATOM   1177  N   ALA A  69     -17.188   3.006  23.059  1.00 98.79           N  
ATOM   1178  H   ALA A  69     -17.914   3.160  23.744  1.00 98.79           H  
ATOM   1179  CA  ALA A  69     -17.109   1.720  22.376  1.00 98.79           C  
ATOM   1180  HA  ALA A  69     -16.477   1.847  21.497  1.00 98.79           H  
ATOM   1181  C   ALA A  69     -18.477   1.230  21.890  1.00 98.79           C  
ATOM   1182  CB  ALA A  69     -16.423   0.695  23.287  1.00 98.79           C  
ATOM   1183  HB1 ALA A  69     -15.473   1.101  23.635  1.00 98.79           H  
ATOM   1184  HB2 ALA A  69     -17.061   0.479  24.145  1.00 98.79           H  
ATOM   1185  HB3 ALA A  69     -16.237  -0.223  22.730  1.00 98.79           H  
ATOM   1186  O   ALA A  69     -19.434   1.150  22.657  1.00 98.79           O  
ATOM   1187  N   GLN A  70     -18.561   0.807  20.631  1.00 98.80           N  
ATOM   1188  H   GLN A  70     -17.730   0.883  20.061  1.00 98.80           H  
ATOM   1189  CA  GLN A  70     -19.713   0.100  20.081  1.00 98.80           C  
ATOM   1190  HA  GLN A  70     -20.567   0.220  20.748  1.00 98.80           H  
ATOM   1191  C   GLN A  70     -19.431  -1.397  19.966  1.00 98.80           C  
ATOM   1192  CB  GLN A  70     -20.113   0.676  18.725  1.00 98.80           C  
ATOM   1193  HB2 GLN A  70     -20.843  -0.007  18.291  1.00 98.80           H  
ATOM   1194  HB3 GLN A  70     -19.243   0.732  18.070  1.00 98.80           H  
ATOM   1195  O   GLN A  70     -18.426  -1.823  19.393  1.00 98.80           O  
ATOM   1196  CG  GLN A  70     -20.782   2.051  18.835  1.00 98.80           C  
ATOM   1197  HG2 GLN A  70     -20.062   2.803  19.158  1.00 98.80           H  
ATOM   1198  HG3 GLN A  70     -21.569   1.989  19.587  1.00 98.80           H  
ATOM   1199  CD  GLN A  70     -21.409   2.492  17.516  1.00 98.80           C  
ATOM   1200  NE2 GLN A  70     -22.369   3.387  17.558  1.00 98.80           N  
ATOM   1201 HE21 GLN A  70     -22.624   3.863  18.411  1.00 98.80           H  
ATOM   1202 HE22 GLN A  70     -22.715   3.753  16.683  1.00 98.80           H  
ATOM   1203  OE1 GLN A  70     -21.082   1.993  16.447  1.00 98.80           O  
ATOM   1204  N   TYR A  71     -20.349  -2.210  20.486  1.00 98.78           N  
ATOM   1205  H   TYR A  71     -21.164  -1.793  20.912  1.00 98.78           H  
ATOM   1206  CA  TYR A  71     -20.264  -3.666  20.427  1.00 98.78           C  
ATOM   1207  HA  TYR A  71     -19.267  -3.956  20.094  1.00 98.78           H  
ATOM   1208  C   TYR A  71     -21.277  -4.229  19.441  1.00 98.78           C  
ATOM   1209  CB  TYR A  71     -20.478  -4.241  21.826  1.00 98.78           C  
ATOM   1210  HB2 TYR A  71     -21.421  -3.849  22.207  1.00 98.78           H  
ATOM   1211  HB3 TYR A  71     -19.674  -3.876  22.466  1.00 98.78           H  
ATOM   1212  O   TYR A  71     -22.479  -4.055  19.617  1.00 98.78           O  
ATOM   1213  CG  TYR A  71     -20.509  -5.757  21.910  1.00 98.78           C  
ATOM   1214  CD1 TYR A  71     -21.544  -6.393  22.620  1.00 98.78           C  
ATOM   1215  HD1 TYR A  71     -22.319  -5.794  23.074  1.00 98.78           H  
ATOM   1216  CD2 TYR A  71     -19.501  -6.531  21.302  1.00 98.78           C  
ATOM   1217  HD2 TYR A  71     -18.715  -6.052  20.738  1.00 98.78           H  
ATOM   1218  CE1 TYR A  71     -21.563  -7.793  22.747  1.00 98.78           C  
ATOM   1219  HE1 TYR A  71     -22.359  -8.253  23.312  1.00 98.78           H  
ATOM   1220  CE2 TYR A  71     -19.519  -7.931  21.419  1.00 98.78           C  
ATOM   1221  HE2 TYR A  71     -18.733  -8.517  20.965  1.00 98.78           H  
ATOM   1222  OH  TYR A  71     -20.519  -9.909  22.346  1.00 98.78           O  
ATOM   1223  HH  TYR A  71     -21.153 -10.138  23.029  1.00 98.78           H  
ATOM   1224  CZ  TYR A  71     -20.543  -8.564  22.147  1.00 98.78           C  
ATOM   1225  N   TYR A  72     -20.791  -4.965  18.446  1.00 98.66           N  
ATOM   1226  H   TYR A  72     -19.790  -5.084  18.380  1.00 98.66           H  
ATOM   1227  CA  TYR A  72     -21.612  -5.613  17.433  1.00 98.66           C  
ATOM   1228  HA  TYR A  72     -22.651  -5.318  17.577  1.00 98.66           H  
ATOM   1229  C   TYR A  72     -21.526  -7.133  17.551  1.00 98.66           C  
ATOM   1230  CB  TYR A  72     -21.195  -5.158  16.032  1.00 98.66           C  
ATOM   1231  HB2 TYR A  72     -20.127  -5.341  15.915  1.00 98.66           H  
ATOM   1232  HB3 TYR A  72     -21.717  -5.775  15.301  1.00 98.66           H  
ATOM   1233  O   TYR A  72     -20.450  -7.708  17.757  1.00 98.66           O  
ATOM   1234  CG  TYR A  72     -21.466  -3.703  15.714  1.00 98.66           C  
ATOM   1235  CD1 TYR A  72     -22.544  -3.366  14.873  1.00 98.66           C  
ATOM   1236  HD1 TYR A  72     -23.181  -4.133  14.460  1.00 98.66           H  
ATOM   1237  CD2 TYR A  72     -20.626  -2.690  16.219  1.00 98.66           C  
ATOM   1238  HD2 TYR A  72     -19.784  -2.938  16.849  1.00 98.66           H  
ATOM   1239  CE1 TYR A  72     -22.805  -2.018  14.569  1.00 98.66           C  
ATOM   1240  HE1 TYR A  72     -23.639  -1.744  13.941  1.00 98.66           H  
ATOM   1241  CE2 TYR A  72     -20.877  -1.342  15.896  1.00 98.66           C  
ATOM   1242  HE2 TYR A  72     -20.222  -0.556  16.242  1.00 98.66           H  
ATOM   1243  OH  TYR A  72     -22.277   0.291  14.808  1.00 98.66           O  
ATOM   1244  HH  TYR A  72     -21.755   0.924  15.307  1.00 98.66           H  
ATOM   1245  CZ  TYR A  72     -21.984  -1.002  15.092  1.00 98.66           C  
ATOM   1246  N   LYS A  73     -22.663  -7.800  17.347  1.00 97.88           N  
ATOM   1247  H   LYS A  73     -23.486  -7.256  17.132  1.00 97.88           H  
ATOM   1248  CA  LYS A  73     -22.744  -9.256  17.199  1.00 97.88           C  
ATOM   1249  HA  LYS A  73     -21.748  -9.691  17.290  1.00 97.88           H  
ATOM   1250  C   LYS A  73     -23.263  -9.611  15.820  1.00 97.88           C  
ATOM   1251  CB  LYS A  73     -23.649  -9.875  18.266  1.00 97.88           C  
ATOM   1252  HB2 LYS A  73     -24.545  -9.264  18.375  1.00 97.88           H  
ATOM   1253  HB3 LYS A  73     -23.959 -10.863  17.926  1.00 97.88           H  
ATOM   1254  O   LYS A  73     -24.138  -8.936  15.289  1.00 97.88           O  
ATOM   1255  CG  LYS A  73     -22.950 -10.038  19.622  1.00 97.88           C  
ATOM   1256  HG2 LYS A  73     -22.068 -10.667  19.507  1.00 97.88           H  
ATOM   1257  HG3 LYS A  73     -22.650  -9.064  20.009  1.00 97.88           H  
ATOM   1258  CD  LYS A  73     -23.945 -10.712  20.576  1.00 97.88           C  
ATOM   1259  HD2 LYS A  73     -24.231 -11.679  20.162  1.00 97.88           H  
ATOM   1260  HD3 LYS A  73     -24.839 -10.092  20.639  1.00 97.88           H  
ATOM   1261  CE  LYS A  73     -23.379 -10.914  21.980  1.00 97.88           C  
ATOM   1262  HE2 LYS A  73     -23.089  -9.934  22.359  1.00 97.88           H  
ATOM   1263  HE3 LYS A  73     -22.496 -11.549  21.908  1.00 97.88           H  
ATOM   1264  NZ  LYS A  73     -24.399 -11.525  22.875  1.00 97.88           N  
ATOM   1265  HZ1 LYS A  73     -25.219 -10.938  22.926  1.00 97.88           H  
ATOM   1266  HZ2 LYS A  73     -24.070 -11.669  23.819  1.00 97.88           H  
ATOM   1267  HZ3 LYS A  73     -24.721 -12.411  22.511  1.00 97.88           H  
ATOM   1268  N   ARG A  74     -22.743 -10.702  15.264  1.00 95.79           N  
ATOM   1269  H   ARG A  74     -22.009 -11.187  15.760  1.00 95.79           H  
ATOM   1270  CA  ARG A  74     -23.266 -11.268  14.026  1.00 95.79           C  
ATOM   1271  HA  ARG A  74     -23.567 -10.424  13.406  1.00 95.79           H  
ATOM   1272  C   ARG A  74     -24.512 -12.103  14.317  1.00 95.79           C  
ATOM   1273  CB  ARG A  74     -22.168 -12.014  13.267  1.00 95.79           C  
ATOM   1274  HB2 ARG A  74     -21.265 -11.404  13.282  1.00 95.79           H  
ATOM   1275  HB3 ARG A  74     -21.951 -12.965  13.754  1.00 95.79           H  
ATOM   1276  O   ARG A  74     -24.404 -13.122  14.997  1.00 95.79           O  
ATOM   1277  CG  ARG A  74     -22.582 -12.253  11.807  1.00 95.79           C  
ATOM   1278  HG2 ARG A  74     -23.057 -11.356  11.410  1.00 95.79           H  
ATOM   1279  HG3 ARG A  74     -23.296 -13.075  11.752  1.00 95.79           H  
ATOM   1280  CD  ARG A  74     -21.365 -12.549  10.927  1.00 95.79           C  
ATOM   1281  HD2 ARG A  74     -20.697 -11.689  10.970  1.00 95.79           H  
ATOM   1282  HD3 ARG A  74     -21.706 -12.632   9.895  1.00 95.79           H  
ATOM   1283  NE  ARG A  74     -20.623 -13.749  11.368  1.00 95.79           N  
ATOM   1284  HE  ARG A  74     -20.084 -13.633  12.214  1.00 95.79           H  
ATOM   1285  NH1 ARG A  74     -21.048 -15.058   9.541  1.00 95.79           N  
ATOM   1286 HH11 ARG A  74     -21.097 -15.962   9.091  1.00 95.79           H  
ATOM   1287 HH12 ARG A  74     -21.568 -14.287   9.147  1.00 95.79           H  
ATOM   1288  NH2 ARG A  74     -19.918 -15.914  11.257  1.00 95.79           N  
ATOM   1289 HH21 ARG A  74     -19.358 -15.753  12.082  1.00 95.79           H  
ATOM   1290 HH22 ARG A  74     -19.956 -16.818  10.807  1.00 95.79           H  
ATOM   1291  CZ  ARG A  74     -20.543 -14.901  10.731  1.00 95.79           C  
ATOM   1292  N   ILE A  75     -25.659 -11.673  13.805  1.00 94.09           N  
ATOM   1293  H   ILE A  75     -25.635 -10.840  13.236  1.00 94.09           H  
ATOM   1294  CA  ILE A  75     -26.976 -12.299  13.953  1.00 94.09           C  
ATOM   1295  HA  ILE A  75     -26.870 -13.285  14.407  1.00 94.09           H  
ATOM   1296  C   ILE A  75     -27.548 -12.464  12.542  1.00 94.09           C  
ATOM   1297  CB  ILE A  75     -27.893 -11.438  14.857  1.00 94.09           C  
ATOM   1298  HB  ILE A  75     -28.013 -10.460  14.391  1.00 94.09           H  
ATOM   1299  O   ILE A  75     -27.535 -11.521  11.761  1.00 94.09           O  
ATOM   1300  CG1 ILE A  75     -27.267 -11.235  16.261  1.00 94.09           C  
ATOM   1301 HG12 ILE A  75     -27.210 -12.196  16.773  1.00 94.09           H  
ATOM   1302 HG13 ILE A  75     -26.253 -10.849  16.158  1.00 94.09           H  
ATOM   1303  CG2 ILE A  75     -29.282 -12.095  14.973  1.00 94.09           C  
ATOM   1304 HG21 ILE A  75     -29.207 -13.090  15.410  1.00 94.09           H  
ATOM   1305 HG22 ILE A  75     -29.753 -12.165  13.992  1.00 94.09           H  
ATOM   1306 HG23 ILE A  75     -29.943 -11.483  15.586  1.00 94.09           H  
ATOM   1307  CD1 ILE A  75     -28.018 -10.238  17.151  1.00 94.09           C  
ATOM   1308 HD11 ILE A  75     -27.444 -10.064  18.061  1.00 94.09           H  
ATOM   1309 HD12 ILE A  75     -28.142  -9.291  16.624  1.00 94.09           H  
ATOM   1310 HD13 ILE A  75     -28.996 -10.629  17.429  1.00 94.09           H  
ATOM   1311  N   ASN A  76     -27.983 -13.675  12.183  1.00 90.00           N  
ATOM   1312  H   ASN A  76     -28.092 -14.379  12.898  1.00 90.00           H  
ATOM   1313  CA  ASN A  76     -28.571 -13.981  10.867  1.00 90.00           C  
ATOM   1314  HA  ASN A  76     -28.603 -15.067  10.777  1.00 90.00           H  
ATOM   1315  C   ASN A  76     -27.734 -13.517   9.654  1.00 90.00           C  
ATOM   1316  CB  ASN A  76     -30.034 -13.504  10.847  1.00 90.00           C  
ATOM   1317  HB2 ASN A  76     -30.486 -13.741   9.884  1.00 90.00           H  
ATOM   1318  HB3 ASN A  76     -30.069 -12.422  10.974  1.00 90.00           H  
ATOM   1319  O   ASN A  76     -28.268 -13.144   8.620  1.00 90.00           O  
ATOM   1320  CG  ASN A  76     -30.869 -14.171  11.923  1.00 90.00           C  
ATOM   1321  ND2 ASN A  76     -31.970 -13.575  12.305  1.00 90.00           N  
ATOM   1322 HD21 ASN A  76     -32.287 -12.735  11.842  1.00 90.00           H  
ATOM   1323 HD22 ASN A  76     -32.543 -14.059  12.982  1.00 90.00           H  
ATOM   1324  OD1 ASN A  76     -30.519 -15.215  12.453  1.00 90.00           O  
ATOM   1325  N   GLY A  77     -26.403 -13.553   9.774  1.00 85.98           N  
ATOM   1326  H   GLY A  77     -26.034 -13.789  10.684  1.00 85.98           H  
ATOM   1327  CA  GLY A  77     -25.475 -13.158   8.705  1.00 85.98           C  
ATOM   1328  HA2 GLY A  77     -25.962 -13.292   7.739  1.00 85.98           H  
ATOM   1329  HA3 GLY A  77     -24.599 -13.806   8.733  1.00 85.98           H  
ATOM   1330  C   GLY A  77     -25.002 -11.704   8.770  1.00 85.98           C  
ATOM   1331  O   GLY A  77     -23.907 -11.424   8.283  1.00 85.98           O  
ATOM   1332  N   ASP A  78     -25.721 -10.833   9.475  1.00 92.12           N  
ATOM   1333  H   ASP A  78     -26.589 -11.141   9.891  1.00 92.12           H  
ATOM   1334  CA  ASP A  78     -25.429  -9.404   9.583  1.00 92.12           C  
ATOM   1335  HA  ASP A  78     -24.669  -9.145   8.845  1.00 92.12           H  
ATOM   1336  C   ASP A  78     -24.855  -9.008  10.942  1.00 92.12           C  
ATOM   1337  CB  ASP A  78     -26.698  -8.601   9.273  1.00 92.12           C  
ATOM   1338  HB2 ASP A  78     -26.589  -7.593   9.674  1.00 92.12           H  
ATOM   1339  HB3 ASP A  78     -27.558  -9.064   9.758  1.00 92.12           H  
ATOM   1340  O   ASP A  78     -25.083  -9.669  11.949  1.00 92.12           O  
ATOM   1341  CG  ASP A  78     -26.931  -8.474   7.772  1.00 92.12           C  
ATOM   1342  OD1 ASP A  78     -25.922  -8.225   7.069  1.00 92.12           O  
ATOM   1343  OD2 ASP A  78     -28.097  -8.444   7.352  1.00 92.12           O  
ATOM   1344  N   TYR A  79     -24.083  -7.919  10.983  1.00 97.08           N  
ATOM   1345  H   TYR A  79     -23.990  -7.369  10.141  1.00 97.08           H  
ATOM   1346  CA  TYR A  79     -23.607  -7.340  12.239  1.00 97.08           C  
ATOM   1347  HA  TYR A  79     -23.509  -8.129  12.985  1.00 97.08           H  
ATOM   1348  C   TYR A  79     -24.615  -6.326  12.765  1.00 97.08           C  
ATOM   1349  CB  TYR A  79     -22.225  -6.706  12.066  1.00 97.08           C  
ATOM   1350  HB2 TYR A  79     -22.260  -5.979  11.255  1.00 97.08           H  
ATOM   1351  HB3 TYR A  79     -21.973  -6.160  12.975  1.00 97.08           H  
ATOM   1352  O   TYR A  79     -24.798  -5.270  12.163  1.00 97.08           O  
ATOM   1353  CG  TYR A  79     -21.133  -7.716  11.804  1.00 97.08           C  
ATOM   1354  CD1 TYR A  79     -20.593  -8.470  12.865  1.00 97.08           C  
ATOM   1355  HD1 TYR A  79     -20.960  -8.323  13.870  1.00 97.08           H  
ATOM   1356  CD2 TYR A  79     -20.676  -7.910  10.489  1.00 97.08           C  
ATOM   1357  HD2 TYR A  79     -21.112  -7.346   9.678  1.00 97.08           H  
ATOM   1358  CE1 TYR A  79     -19.569  -9.403  12.609  1.00 97.08           C  
ATOM   1359  HE1 TYR A  79     -19.135  -9.982  13.411  1.00 97.08           H  
ATOM   1360  CE2 TYR A  79     -19.657  -8.837  10.229  1.00 97.08           C  
ATOM   1361  HE2 TYR A  79     -19.317  -8.977   9.214  1.00 97.08           H  
ATOM   1362  OH  TYR A  79     -18.090 -10.426  11.012  1.00 97.08           O  
ATOM   1363  HH  TYR A  79     -17.883 -10.362  10.077  1.00 97.08           H  
ATOM   1364  CZ  TYR A  79     -19.094  -9.568  11.292  1.00 97.08           C  
ATOM   1365  N   CYS A  80     -25.218  -6.636  13.909  1.00 97.79           N  
ATOM   1366  H   CYS A  80     -25.034  -7.539  14.322  1.00 97.79           H  
ATOM   1367  CA  CYS A  80     -26.162  -5.773  14.606  1.00 97.79           C  
ATOM   1368  HA  CYS A  80     -26.520  -4.997  13.929  1.00 97.79           H  
ATOM   1369  C   CYS A  80     -25.466  -5.104  15.793  1.00 97.79           C  
ATOM   1370  CB  CYS A  80     -27.368  -6.603  15.063  1.00 97.79           C  
ATOM   1371  HB2 CYS A  80     -28.106  -5.956  15.536  1.00 97.79           H  
ATOM   1372  HB3 CYS A  80     -27.037  -7.341  15.794  1.00 97.79           H  
ATOM   1373  O   CYS A  80     -24.737  -5.770  16.541  1.00 97.79           O  
ATOM   1374  SG  CYS A  80     -28.126  -7.466  13.655  1.00 97.79           S  
ATOM   1375  HG  CYS A  80     -28.633  -6.401  13.027  1.00 97.79           H  
ATOM   1376  N   LEU A  81     -25.693  -3.799  15.963  1.00 98.38           N  
ATOM   1377  H   LEU A  81     -26.328  -3.323  15.337  1.00 98.38           H  
ATOM   1378  CA  LEU A  81     -25.259  -3.071  17.150  1.00 98.38           C  
ATOM   1379  HA  LEU A  81     -24.189  -3.228  17.285  1.00 98.38           H  
ATOM   1380  C   LEU A  81     -26.008  -3.635  18.359  1.00 98.38           C  
ATOM   1381  CB  LEU A  81     -25.524  -1.564  16.966  1.00 98.38           C  
ATOM   1382  HB2 LEU A  81     -24.989  -1.209  16.085  1.00 98.38           H  
ATOM   1383  HB3 LEU A  81     -26.590  -1.422  16.787  1.00 98.38           H  
ATOM   1384  O   LEU A  81     -27.232  -3.703  18.360  1.00 98.38           O  
ATOM   1385  CG  LEU A  81     -25.122  -0.692  18.173  1.00 98.38           C  
ATOM   1386  HG  LEU A  81     -25.653  -1.030  19.063  1.00 98.38           H  
ATOM   1387  CD1 LEU A  81     -23.619  -0.735  18.454  1.00 98.38           C  
ATOM   1388 HD11 LEU A  81     -23.391  -0.073  19.289  1.00 98.38           H  
ATOM   1389 HD12 LEU A  81     -23.302  -1.745  18.711  1.00 98.38           H  
ATOM   1390 HD13 LEU A  81     -23.079  -0.390  17.572  1.00 98.38           H  
ATOM   1391  CD2 LEU A  81     -25.500   0.763  17.910  1.00 98.38           C  
ATOM   1392 HD21 LEU A  81     -24.965   1.147  17.042  1.00 98.38           H  
ATOM   1393 HD22 LEU A  81     -26.573   0.842  17.731  1.00 98.38           H  
ATOM   1394 HD23 LEU A  81     -25.257   1.377  18.778  1.00 98.38           H  
ATOM   1395  N   VAL A  82     -25.265  -4.064  19.374  1.00 98.18           N  
ATOM   1396  H   VAL A  82     -24.261  -3.997  19.290  1.00 98.18           H  
ATOM   1397  CA  VAL A  82     -25.831  -4.532  20.643  1.00 98.18           C  
ATOM   1398  HA  VAL A  82     -26.829  -4.936  20.470  1.00 98.18           H  
ATOM   1399  C   VAL A  82     -25.984  -3.361  21.600  1.00 98.18           C  
ATOM   1400  CB  VAL A  82     -24.961  -5.632  21.272  1.00 98.18           C  
ATOM   1401  HB  VAL A  82     -23.961  -5.237  21.454  1.00 98.18           H  
ATOM   1402  O   VAL A  82     -27.035  -3.213  22.206  1.00 98.18           O  
ATOM   1403  CG1 VAL A  82     -25.520  -6.128  22.613  1.00 98.18           C  
ATOM   1404 HG11 VAL A  82     -25.527  -5.315  23.339  1.00 98.18           H  
ATOM   1405 HG12 VAL A  82     -24.904  -6.936  23.007  1.00 98.18           H  
ATOM   1406 HG13 VAL A  82     -26.544  -6.476  22.478  1.00 98.18           H  
ATOM   1407  CG2 VAL A  82     -24.831  -6.848  20.345  1.00 98.18           C  
ATOM   1408 HG21 VAL A  82     -24.349  -6.550  19.414  1.00 98.18           H  
ATOM   1409 HG22 VAL A  82     -25.821  -7.244  20.118  1.00 98.18           H  
ATOM   1410 HG23 VAL A  82     -24.222  -7.610  20.830  1.00 98.18           H  
ATOM   1411  N   ASN A  83     -24.922  -2.567  21.770  1.00 98.35           N  
ATOM   1412  H   ASN A  83     -24.101  -2.716  21.201  1.00 98.35           H  
ATOM   1413  CA  ASN A  83     -24.951  -1.370  22.604  1.00 98.35           C  
ATOM   1414  HA  ASN A  83     -25.865  -0.824  22.371  1.00 98.35           H  
ATOM   1415  C   ASN A  83     -23.754  -0.444  22.314  1.00 98.35           C  
ATOM   1416  CB  ASN A  83     -24.976  -1.783  24.094  1.00 98.35           C  
ATOM   1417  HB2 ASN A  83     -25.660  -2.617  24.250  1.00 98.35           H  
ATOM   1418  HB3 ASN A  83     -23.976  -2.089  24.403  1.00 98.35           H  
ATOM   1419  O   ASN A  83     -22.711  -0.897  21.820  1.00 98.35           O  
ATOM   1420  CG  ASN A  83     -25.462  -0.661  24.993  1.00 98.35           C  
ATOM   1421  ND2 ASN A  83     -25.263  -0.750  26.285  1.00 98.35           N  
ATOM   1422 HD21 ASN A  83     -24.745  -1.511  26.702  1.00 98.35           H  
ATOM   1423 HD22 ASN A  83     -25.575   0.058  26.804  1.00 98.35           H  
ATOM   1424  OD1 ASN A  83     -26.024   0.315  24.540  1.00 98.35           O  
ATOM   1425  N   THR A  84     -23.897   0.826  22.688  1.00 98.59           N  
ATOM   1426  H   THR A  84     -24.772   1.079  23.125  1.00 98.59           H  
ATOM   1427  CA  THR A  84     -22.822   1.818  22.807  1.00 98.59           C  
ATOM   1428  HA  THR A  84     -21.927   1.450  22.305  1.00 98.59           H  
ATOM   1429  C   THR A  84     -22.493   2.021  24.285  1.00 98.59           C  
ATOM   1430  CB  THR A  84     -23.222   3.151  22.155  1.00 98.59           C  
ATOM   1431  HB  THR A  84     -24.068   3.584  22.690  1.00 98.59           H  
ATOM   1432  O   THR A  84     -23.385   2.166  25.113  1.00 98.59           O  
ATOM   1433  CG2 THR A  84     -22.075   4.160  22.132  1.00 98.59           C  
ATOM   1434 HG21 THR A  84     -22.384   5.046  21.577  1.00 98.59           H  
ATOM   1435 HG22 THR A  84     -21.826   4.471  23.147  1.00 98.59           H  
ATOM   1436 HG23 THR A  84     -21.192   3.731  21.658  1.00 98.59           H  
ATOM   1437  OG1 THR A  84     -23.597   2.927  20.814  1.00 98.59           O  
ATOM   1438  HG1 THR A  84     -22.990   2.284  20.440  1.00 98.59           H  
ATOM   1439  N   TYR A  85     -21.210   2.003  24.628  1.00 98.52           N  
ATOM   1440  H   TYR A  85     -20.517   1.905  23.900  1.00 98.52           H  
ATOM   1441  CA  TYR A  85     -20.714   2.124  25.996  1.00 98.52           C  
ATOM   1442  HA  TYR A  85     -21.551   2.217  26.687  1.00 98.52           H  
ATOM   1443  C   TYR A  85     -19.846   3.379  26.131  1.00 98.52           C  
ATOM   1444  CB  TYR A  85     -19.926   0.859  26.371  1.00 98.52           C  
ATOM   1445  HB2 TYR A  85     -19.084   0.759  25.686  1.00 98.52           H  
ATOM   1446  HB3 TYR A  85     -19.517   1.000  27.371  1.00 98.52           H  
ATOM   1447  O   TYR A  85     -19.020   3.645  25.257  1.00 98.52           O  
ATOM   1448  CG  TYR A  85     -20.722  -0.436  26.356  1.00 98.52           C  
ATOM   1449  CD1 TYR A  85     -21.380  -0.871  27.523  1.00 98.52           C  
ATOM   1450  HD1 TYR A  85     -21.330  -0.265  28.416  1.00 98.52           H  
ATOM   1451  CD2 TYR A  85     -20.806  -1.206  25.180  1.00 98.52           C  
ATOM   1452  HD2 TYR A  85     -20.326  -0.851  24.280  1.00 98.52           H  
ATOM   1453  CE1 TYR A  85     -22.121  -2.069  27.521  1.00 98.52           C  
ATOM   1454  HE1 TYR A  85     -22.637  -2.371  28.421  1.00 98.52           H  
ATOM   1455  CE2 TYR A  85     -21.532  -2.412  25.177  1.00 98.52           C  
ATOM   1456  HE2 TYR A  85     -21.627  -2.982  24.264  1.00 98.52           H  
ATOM   1457  OH  TYR A  85     -22.895  -4.010  26.342  1.00 98.52           O  
ATOM   1458  HH  TYR A  85     -23.470  -4.057  27.110  1.00 98.52           H  
ATOM   1459  CZ  TYR A  85     -22.194  -2.843  26.345  1.00 98.52           C  
ATOM   1460  N   LYS A  86     -20.017   4.106  27.240  1.00 98.24           N  
ATOM   1461  H   LYS A  86     -20.726   3.804  27.893  1.00 98.24           H  
ATOM   1462  CA  LYS A  86     -19.162   5.214  27.696  1.00 98.24           C  
ATOM   1463  HA  LYS A  86     -18.509   5.539  26.886  1.00 98.24           H  
ATOM   1464  C   LYS A  86     -18.290   4.704  28.845  1.00 98.24           C  
ATOM   1465  CB  LYS A  86     -20.053   6.409  28.133  1.00 98.24           C  
ATOM   1466  HB2 LYS A  86     -20.683   6.702  27.293  1.00 98.24           H  
ATOM   1467  HB3 LYS A  86     -20.711   6.082  28.938  1.00 98.24           H  
ATOM   1468  O   LYS A  86     -18.817   4.116  29.788  1.00 98.24           O  
ATOM   1469  CG  LYS A  86     -19.277   7.657  28.620  1.00 98.24           C  
ATOM   1470  HG2 LYS A  86     -18.597   7.963  27.825  1.00 98.24           H  
ATOM   1471  HG3 LYS A  86     -18.681   7.381  29.490  1.00 98.24           H  
ATOM   1472  CD  LYS A  86     -20.171   8.868  29.004  1.00 98.24           C  
ATOM   1473  HD2 LYS A  86     -20.923   8.535  29.719  1.00 98.24           H  
ATOM   1474  HD3 LYS A  86     -20.681   9.232  28.112  1.00 98.24           H  
ATOM   1475  CE  LYS A  86     -19.356  10.027  29.642  1.00 98.24           C  
ATOM   1476  HE2 LYS A  86     -18.605  10.364  28.928  1.00 98.24           H  
ATOM   1477  HE3 LYS A  86     -18.824   9.631  30.507  1.00 98.24           H  
ATOM   1478  NZ  LYS A  86     -20.165  11.212  30.086  1.00 98.24           N  
ATOM   1479  HZ1 LYS A  86     -19.646  11.844  30.678  1.00 98.24           H  
ATOM   1480  HZ2 LYS A  86     -20.487  11.777  29.313  1.00 98.24           H  
ATOM   1481  HZ3 LYS A  86     -20.960  10.960  30.657  1.00 98.24           H  
ATOM   1482  N   PHE A  87     -16.985   4.944  28.787  1.00 98.32           N  
ATOM   1483  H   PHE A  87     -16.607   5.367  27.951  1.00 98.32           H  
ATOM   1484  CA  PHE A  87     -16.061   4.729  29.901  1.00 98.32           C  
ATOM   1485  HA  PHE A  87     -16.628   4.508  30.806  1.00 98.32           H  
ATOM   1486  C   PHE A  87     -15.258   6.005  30.144  1.00 98.32           C  
ATOM   1487  CB  PHE A  87     -15.114   3.551  29.630  1.00 98.32           C  
ATOM   1488  HB2 PHE A  87     -14.514   3.376  30.523  1.00 98.32           H  
ATOM   1489  HB3 PHE A  87     -14.420   3.837  28.839  1.00 98.32           H  
ATOM   1490  O   PHE A  87     -14.869   6.682  29.197  1.00 98.32           O  
ATOM   1491  CG  PHE A  87     -15.778   2.251  29.228  1.00 98.32           C  
ATOM   1492  CD1 PHE A  87     -16.117   1.304  30.210  1.00 98.32           C  
ATOM   1493  HD1 PHE A  87     -15.922   1.513  31.251  1.00 98.32           H  
ATOM   1494  CD2 PHE A  87     -16.043   1.982  27.872  1.00 98.32           C  
ATOM   1495  HD2 PHE A  87     -15.786   2.711  27.118  1.00 98.32           H  
ATOM   1496  CE1 PHE A  87     -16.727   0.092  29.841  1.00 98.32           C  
ATOM   1497  HE1 PHE A  87     -16.993  -0.625  30.603  1.00 98.32           H  
ATOM   1498  CE2 PHE A  87     -16.653   0.771  27.503  1.00 98.32           C  
ATOM   1499  HE2 PHE A  87     -16.858   0.572  26.462  1.00 98.32           H  
ATOM   1500  CZ  PHE A  87     -17.000  -0.170  28.487  1.00 98.32           C  
ATOM   1501  HZ  PHE A  87     -17.489  -1.090  28.200  1.00 98.32           H  
ATOM   1502  N   THR A  88     -14.974   6.310  31.406  1.00 95.56           N  
ATOM   1503  H   THR A  88     -15.398   5.781  32.155  1.00 95.56           H  
ATOM   1504  CA  THR A  88     -14.184   7.486  31.816  1.00 95.56           C  
ATOM   1505  HA  THR A  88     -14.064   8.171  30.977  1.00 95.56           H  
ATOM   1506  C   THR A  88     -12.772   7.116  32.272  1.00 95.56           C  
ATOM   1507  CB  THR A  88     -14.916   8.247  32.927  1.00 95.56           C  
ATOM   1508  HB  THR A  88     -14.284   9.049  33.307  1.00 95.56           H  
ATOM   1509  O   THR A  88     -11.981   7.979  32.635  1.00 95.56           O  
ATOM   1510  CG2 THR A  88     -16.231   8.844  32.422  1.00 95.56           C  
ATOM   1511 HG21 THR A  88     -16.029   9.492  31.569  1.00 95.56           H  
ATOM   1512 HG22 THR A  88     -16.926   8.058  32.125  1.00 95.56           H  
ATOM   1513 HG23 THR A  88     -16.683   9.446  33.209  1.00 95.56           H  
ATOM   1514  OG1 THR A  88     -15.230   7.347  33.972  1.00 95.56           O  
ATOM   1515  HG1 THR A  88     -15.626   7.874  34.669  1.00 95.56           H  
ATOM   1516  N   ASN A  89     -12.430   5.823  32.267  1.00 93.98           N  
ATOM   1517  H   ASN A  89     -13.113   5.147  31.958  1.00 93.98           H  
ATOM   1518  CA  ASN A  89     -11.090   5.347  32.592  1.00 93.98           C  
ATOM   1519  HA  ASN A  89     -10.383   6.117  32.282  1.00 93.98           H  
ATOM   1520  C   ASN A  89     -10.737   4.059  31.831  1.00 93.98           C  
ATOM   1521  CB  ASN A  89     -10.956   5.171  34.116  1.00 93.98           C  
ATOM   1522  HB2 ASN A  89      -9.904   5.042  34.372  1.00 93.98           H  
ATOM   1523  HB3 ASN A  89     -11.306   6.071  34.621  1.00 93.98           H  
ATOM   1524  O   ASN A  89     -11.592   3.214  31.540  1.00 93.98           O  
ATOM   1525  CG  ASN A  89     -11.715   3.965  34.633  1.00 93.98           C  
ATOM   1526  ND2 ASN A  89     -12.928   4.157  35.090  1.00 93.98           N  
ATOM   1527 HD21 ASN A  89     -13.332   5.082  35.118  1.00 93.98           H  
ATOM   1528 HD22 ASN A  89     -13.463   3.368  35.422  1.00 93.98           H  
ATOM   1529  OD1 ASN A  89     -11.203   2.853  34.588  1.00 93.98           O  
ATOM   1530  N   LYS A  90      -9.438   3.877  31.564  1.00 95.23           N  
ATOM   1531  H   LYS A  90      -8.810   4.636  31.788  1.00 95.23           H  
ATOM   1532  CA  LYS A  90      -8.906   2.719  30.827  1.00 95.23           C  
ATOM   1533  HA  LYS A  90      -9.445   2.636  29.883  1.00 95.23           H  
ATOM   1534  C   LYS A  90      -9.099   1.377  31.534  1.00 95.23           C  
ATOM   1535  CB  LYS A  90      -7.424   2.950  30.484  1.00 95.23           C  
ATOM   1536  HB2 LYS A  90      -7.080   2.115  29.874  1.00 95.23           H  
ATOM   1537  HB3 LYS A  90      -7.331   3.862  29.894  1.00 95.23           H  
ATOM   1538  O   LYS A  90      -9.191   0.344  30.866  1.00 95.23           O  
ATOM   1539  CG  LYS A  90      -6.480   3.020  31.691  1.00 95.23           C  
ATOM   1540  HG2 LYS A  90      -6.543   2.096  32.266  1.00 95.23           H  
ATOM   1541  HG3 LYS A  90      -6.754   3.860  32.329  1.00 95.23           H  
ATOM   1542  CD  LYS A  90      -5.040   3.201  31.202  1.00 95.23           C  
ATOM   1543  HD2 LYS A  90      -4.963   4.153  30.676  1.00 95.23           H  
ATOM   1544  HD3 LYS A  90      -4.780   2.395  30.514  1.00 95.23           H  
ATOM   1545  CE  LYS A  90      -4.082   3.180  32.395  1.00 95.23           C  
ATOM   1546  HE2 LYS A  90      -4.078   2.180  32.827  1.00 95.23           H  
ATOM   1547  HE3 LYS A  90      -4.455   3.871  33.150  1.00 95.23           H  
ATOM   1548  NZ  LYS A  90      -2.716   3.582  31.983  1.00 95.23           N  
ATOM   1549  HZ1 LYS A  90      -2.090   3.572  32.776  1.00 95.23           H  
ATOM   1550  HZ2 LYS A  90      -2.727   4.521  31.612  1.00 95.23           H  
ATOM   1551  HZ3 LYS A  90      -2.366   2.959  31.269  1.00 95.23           H  
ATOM   1552  N   LYS A  91      -9.163   1.357  32.872  1.00 96.63           N  
ATOM   1553  H   LYS A  91      -9.230   2.239  33.360  1.00 96.63           H  
ATOM   1554  CA  LYS A  91      -9.264   0.108  33.641  1.00 96.63           C  
ATOM   1555  HA  LYS A  91      -8.514  -0.583  33.258  1.00 96.63           H  
ATOM   1556  C   LYS A  91     -10.619  -0.556  33.409  1.00 96.63           C  
ATOM   1557  CB  LYS A  91      -8.990   0.332  35.140  1.00 96.63           C  
ATOM   1558  HB2 LYS A  91      -9.658   1.097  35.536  1.00 96.63           H  
ATOM   1559  HB3 LYS A  91      -9.201  -0.599  35.667  1.00 96.63           H  
ATOM   1560  O   LYS A  91     -10.663  -1.739  33.074  1.00 96.63           O  
ATOM   1561  CG  LYS A  91      -7.531   0.727  35.419  1.00 96.63           C  
ATOM   1562  HG2 LYS A  91      -7.317   1.683  34.942  1.00 96.63           H  
ATOM   1563  HG3 LYS A  91      -6.873  -0.030  34.993  1.00 96.63           H  
ATOM   1564  CD  LYS A  91      -7.251   0.840  36.925  1.00 96.63           C  
ATOM   1565  HD2 LYS A  91      -7.476  -0.113  37.405  1.00 96.63           H  
ATOM   1566  HD3 LYS A  91      -7.884   1.620  37.349  1.00 96.63           H  
ATOM   1567  CE  LYS A  91      -5.772   1.190  37.147  1.00 96.63           C  
ATOM   1568  HE2 LYS A  91      -5.556   2.120  36.620  1.00 96.63           H  
ATOM   1569  HE3 LYS A  91      -5.159   0.416  36.686  1.00 96.63           H  
ATOM   1570  NZ  LYS A  91      -5.426   1.333  38.586  1.00 96.63           N  
ATOM   1571  HZ1 LYS A  91      -5.959   2.073  39.020  1.00 96.63           H  
ATOM   1572  HZ2 LYS A  91      -5.578   0.468  39.084  1.00 96.63           H  
ATOM   1573  HZ3 LYS A  91      -4.446   1.560  38.680  1.00 96.63           H  
ATOM   1574  N   ASP A  92     -11.705   0.204  33.503  1.00 97.84           N  
ATOM   1575  H   ASP A  92     -11.600   1.159  33.813  1.00 97.84           H  
ATOM   1576  CA  ASP A  92     -13.063  -0.310  33.292  1.00 97.84           C  
ATOM   1577  HA  ASP A  92     -13.195  -1.211  33.890  1.00 97.84           H  
ATOM   1578  C   ASP A  92     -13.307  -0.723  31.846  1.00 97.84           C  
ATOM   1579  CB  ASP A  92     -14.096   0.722  33.754  1.00 97.84           C  
ATOM   1580  HB2 ASP A  92     -13.902   1.679  33.269  1.00 97.84           H  
ATOM   1581  HB3 ASP A  92     -15.090   0.383  33.459  1.00 97.84           H  
ATOM   1582  O   ASP A  92     -13.817  -1.821  31.601  1.00 97.84           O  
ATOM   1583  CG  ASP A  92     -14.075   0.887  35.272  1.00 97.84           C  
ATOM   1584  OD1 ASP A  92     -13.624  -0.067  35.959  1.00 97.84           O  
ATOM   1585  OD2 ASP A  92     -14.474   1.975  35.728  1.00 97.84           O  
ATOM   1586  N   PHE A  93     -12.846   0.086  30.887  1.00 98.28           N  
ATOM   1587  H   PHE A  93     -12.465   0.985  31.146  1.00 98.28           H  
ATOM   1588  CA  PHE A  93     -12.870  -0.300  29.478  1.00 98.28           C  
ATOM   1589  HA  PHE A  93     -13.905  -0.444  29.168  1.00 98.28           H  
ATOM   1590  C   PHE A  93     -12.129  -1.624  29.250  1.00 98.28           C  
ATOM   1591  CB  PHE A  93     -12.257   0.807  28.618  1.00 98.28           C  
ATOM   1592  HB2 PHE A  93     -12.917   1.675  28.629  1.00 98.28           H  
ATOM   1593  HB3 PHE A  93     -11.305   1.113  29.051  1.00 98.28           H  
ATOM   1594  O   PHE A  93     -12.661  -2.535  28.614  1.00 98.28           O  
ATOM   1595  CG  PHE A  93     -12.033   0.376  27.180  1.00 98.28           C  
ATOM   1596  CD1 PHE A  93     -10.729   0.179  26.700  1.00 98.28           C  
ATOM   1597  HD1 PHE A  93      -9.893   0.317  27.371  1.00 98.28           H  
ATOM   1598  CD2 PHE A  93     -13.124   0.131  26.328  1.00 98.28           C  
ATOM   1599  HD2 PHE A  93     -14.132   0.271  26.691  1.00 98.28           H  
ATOM   1600  CE1 PHE A  93     -10.505  -0.181  25.362  1.00 98.28           C  
ATOM   1601  HE1 PHE A  93      -9.496  -0.261  24.985  1.00 98.28           H  
ATOM   1602  CE2 PHE A  93     -12.906  -0.266  24.996  1.00 98.28           C  
ATOM   1603  HE2 PHE A  93     -13.747  -0.417  24.335  1.00 98.28           H  
ATOM   1604  CZ  PHE A  93     -11.596  -0.403  24.506  1.00 98.28           C  
ATOM   1605  HZ  PHE A  93     -11.426  -0.649  23.468  1.00 98.28           H  
ATOM   1606  N   THR A  94     -10.930  -1.781  29.819  1.00 97.60           N  
ATOM   1607  H   THR A  94     -10.531  -1.002  30.322  1.00 97.60           H  
ATOM   1608  CA  THR A  94     -10.129  -2.995  29.621  1.00 97.60           C  
ATOM   1609  HA  THR A  94     -10.083  -3.187  28.549  1.00 97.60           H  
ATOM   1610  C   THR A  94     -10.770  -4.220  30.272  1.00 97.60           C  
ATOM   1611  CB  THR A  94      -8.687  -2.811  30.102  1.00 97.60           C  
ATOM   1612  HB  THR A  94      -8.658  -2.678  31.184  1.00 97.60           H  
ATOM   1613  O   THR A  94     -10.825  -5.275  29.638  1.00 97.60           O  
ATOM   1614  CG2 THR A  94      -7.832  -4.008  29.696  1.00 97.60           C  
ATOM   1615 HG21 THR A  94      -7.895  -4.167  28.619  1.00 97.60           H  
ATOM   1616 HG22 THR A  94      -6.794  -3.803  29.960  1.00 97.60           H  
ATOM   1617 HG23 THR A  94      -8.151  -4.909  30.219  1.00 97.60           H  
ATOM   1618  OG1 THR A  94      -8.119  -1.691  29.469  1.00 97.60           O  
ATOM   1619  HG1 THR A  94      -8.495  -0.904  29.869  1.00 97.60           H  
ATOM   1620  N   ARG A  95     -11.332  -4.101  31.487  1.00 97.81           N  
ATOM   1621  H   ARG A  95     -11.265  -3.207  31.951  1.00 97.81           H  
ATOM   1622  CA  ARG A  95     -12.099  -5.186  32.139  1.00 97.81           C  
ATOM   1623  HA  ARG A  95     -11.466  -6.067  32.249  1.00 97.81           H  
ATOM   1624  C   ARG A  95     -13.314  -5.602  31.312  1.00 97.81           C  
ATOM   1625  CB  ARG A  95     -12.592  -4.753  33.524  1.00 97.81           C  
ATOM   1626  HB2 ARG A  95     -13.098  -3.791  33.438  1.00 97.81           H  
ATOM   1627  HB3 ARG A  95     -13.315  -5.484  33.886  1.00 97.81           H  
ATOM   1628  O   ARG A  95     -13.606  -6.792  31.181  1.00 97.81           O  
ATOM   1629  CG  ARG A  95     -11.470  -4.647  34.558  1.00 97.81           C  
ATOM   1630  HG2 ARG A  95     -10.982  -5.612  34.689  1.00 97.81           H  
ATOM   1631  HG3 ARG A  95     -10.736  -3.919  34.213  1.00 97.81           H  
ATOM   1632  CD  ARG A  95     -12.064  -4.177  35.888  1.00 97.81           C  
ATOM   1633  HD2 ARG A  95     -12.743  -3.347  35.694  1.00 97.81           H  
ATOM   1634  HD3 ARG A  95     -12.646  -4.986  36.329  1.00 97.81           H  
ATOM   1635  NE  ARG A  95     -11.015  -3.759  36.830  1.00 97.81           N  
ATOM   1636  HE  ARG A  95     -10.340  -4.458  37.105  1.00 97.81           H  
ATOM   1637  NH1 ARG A  95     -11.701  -1.558  37.181  1.00 97.81           N  
ATOM   1638 HH11 ARG A  95     -11.651  -0.689  37.694  1.00 97.81           H  
ATOM   1639 HH12 ARG A  95     -12.462  -1.545  36.516  1.00 97.81           H  
ATOM   1640  NH2 ARG A  95      -9.985  -2.379  38.304  1.00 97.81           N  
ATOM   1641 HH21 ARG A  95      -9.387  -3.138  38.596  1.00 97.81           H  
ATOM   1642 HH22 ARG A  95     -10.000  -1.514  38.825  1.00 97.81           H  
ATOM   1643  CZ  ARG A  95     -10.917  -2.574  37.415  1.00 97.81           C  
ATOM   1644  N   TRP A  96     -14.023  -4.640  30.729  1.00 98.14           N  
ATOM   1645  H   TRP A  96     -13.781  -3.676  30.909  1.00 98.14           H  
ATOM   1646  CA  TRP A  96     -15.120  -4.933  29.813  1.00 98.14           C  
ATOM   1647  HA  TRP A  96     -15.825  -5.602  30.306  1.00 98.14           H  
ATOM   1648  C   TRP A  96     -14.613  -5.652  28.556  1.00 98.14           C  
ATOM   1649  CB  TRP A  96     -15.855  -3.632  29.490  1.00 98.14           C  
ATOM   1650  HB2 TRP A  96     -16.301  -3.243  30.405  1.00 98.14           H  
ATOM   1651  HB3 TRP A  96     -15.139  -2.887  29.144  1.00 98.14           H  
ATOM   1652  O   TRP A  96     -15.174  -6.680  28.169  1.00 98.14           O  
ATOM   1653  CG  TRP A  96     -16.917  -3.760  28.449  1.00 98.14           C  
ATOM   1654  CD1 TRP A  96     -18.236  -3.944  28.680  1.00 98.14           C  
ATOM   1655  HD1 TRP A  96     -18.674  -3.983  29.667  1.00 98.14           H  
ATOM   1656  CD2 TRP A  96     -16.775  -3.594  27.008  1.00 98.14           C  
ATOM   1657  CE2 TRP A  96     -18.065  -3.730  26.418  1.00 98.14           C  
ATOM   1658  CE3 TRP A  96     -15.703  -3.277  26.148  1.00 98.14           C  
ATOM   1659  HE3 TRP A  96     -14.728  -3.082  26.569  1.00 98.14           H  
ATOM   1660  NE1 TRP A  96     -18.928  -3.884  27.484  1.00 98.14           N  
ATOM   1661  HE1 TRP A  96     -19.901  -3.616  27.442  1.00 98.14           H  
ATOM   1662  CH2 TRP A  96     -17.180  -3.326  24.203  1.00 98.14           C  
ATOM   1663  HH2 TRP A  96     -17.329  -3.177  23.144  1.00 98.14           H  
ATOM   1664  CZ2 TRP A  96     -18.270  -3.623  25.038  1.00 98.14           C  
ATOM   1665  HZ2 TRP A  96     -19.269  -3.689  24.631  1.00 98.14           H  
ATOM   1666  CZ3 TRP A  96     -15.904  -3.141  24.762  1.00 98.14           C  
ATOM   1667  HZ3 TRP A  96     -15.075  -2.850  24.133  1.00 98.14           H  
ATOM   1668  N   LEU A  97     -13.516  -5.170  27.966  1.00 97.56           N  
ATOM   1669  H   LEU A  97     -13.125  -4.319  28.346  1.00 97.56           H  
ATOM   1670  CA  LEU A  97     -12.933  -5.676  26.726  1.00 97.56           C  
ATOM   1671  HA  LEU A  97     -13.700  -5.621  25.954  1.00 97.56           H  
ATOM   1672  C   LEU A  97     -12.478  -7.137  26.840  1.00 97.56           C  
ATOM   1673  CB  LEU A  97     -11.762  -4.751  26.349  1.00 97.56           C  
ATOM   1674  HB2 LEU A  97     -12.107  -3.717  26.371  1.00 97.56           H  
ATOM   1675  HB3 LEU A  97     -10.976  -4.854  27.096  1.00 97.56           H  
ATOM   1676  O   LEU A  97     -12.827  -7.959  25.986  1.00 97.56           O  
ATOM   1677  CG  LEU A  97     -11.153  -5.018  24.968  1.00 97.56           C  
ATOM   1678  HG  LEU A  97     -10.843  -6.060  24.884  1.00 97.56           H  
ATOM   1679  CD1 LEU A  97     -12.150  -4.701  23.856  1.00 97.56           C  
ATOM   1680 HD11 LEU A  97     -11.662  -4.754  22.883  1.00 97.56           H  
ATOM   1681 HD12 LEU A  97     -12.544  -3.693  23.990  1.00 97.56           H  
ATOM   1682 HD13 LEU A  97     -12.966  -5.423  23.883  1.00 97.56           H  
ATOM   1683  CD2 LEU A  97      -9.928  -4.132  24.787  1.00 97.56           C  
ATOM   1684 HD21 LEU A  97      -9.142  -4.429  25.482  1.00 97.56           H  
ATOM   1685 HD22 LEU A  97      -9.575  -4.215  23.759  1.00 97.56           H  
ATOM   1686 HD23 LEU A  97     -10.191  -3.092  24.976  1.00 97.56           H  
ATOM   1687  N   VAL A  98     -11.754  -7.493  27.910  1.00 96.86           N  
ATOM   1688  H   VAL A  98     -11.494  -6.772  28.567  1.00 96.86           H  
ATOM   1689  CA  VAL A  98     -11.273  -8.872  28.137  1.00 96.86           C  
ATOM   1690  HA  VAL A  98     -10.686  -9.173  27.269  1.00 96.86           H  
ATOM   1691  C   VAL A  98     -12.418  -9.879  28.237  1.00 96.86           C  
ATOM   1692  CB  VAL A  98     -10.346  -8.992  29.365  1.00 96.86           C  
ATOM   1693  HB  VAL A  98     -10.080 -10.042  29.480  1.00 96.86           H  
ATOM   1694  O   VAL A  98     -12.296 -11.006  27.753  1.00 96.86           O  
ATOM   1695  CG1 VAL A  98      -9.050  -8.213  29.133  1.00 96.86           C  
ATOM   1696 HG11 VAL A  98      -9.248  -7.147  29.025  1.00 96.86           H  
ATOM   1697 HG12 VAL A  98      -8.561  -8.581  28.231  1.00 96.86           H  
ATOM   1698 HG13 VAL A  98      -8.376  -8.355  29.979  1.00 96.86           H  
ATOM   1699  CG2 VAL A  98     -10.985  -8.559  30.682  1.00 96.86           C  
ATOM   1700 HG21 VAL A  98     -11.255  -7.504  30.624  1.00 96.86           H  
ATOM   1701 HG22 VAL A  98     -10.271  -8.687  31.495  1.00 96.86           H  
ATOM   1702 HG23 VAL A  98     -11.870  -9.155  30.906  1.00 96.86           H  
ATOM   1703  N   ASN A  99     -13.566  -9.456  28.772  1.00 96.61           N  
ATOM   1704  H   ASN A  99     -13.597  -8.513  29.134  1.00 96.61           H  
ATOM   1705  CA  ASN A  99     -14.765 -10.283  28.899  1.00 96.61           C  
ATOM   1706  HA  ASN A  99     -14.461 -11.291  29.183  1.00 96.61           H  
ATOM   1707  C   ASN A  99     -15.545 -10.445  27.582  1.00 96.61           C  
ATOM   1708  CB  ASN A  99     -15.629  -9.707  30.032  1.00 96.61           C  
ATOM   1709  HB2 ASN A  99     -15.754  -8.632  29.897  1.00 96.61           H  
ATOM   1710  HB3 ASN A  99     -16.615 -10.170  30.012  1.00 96.61           H  
ATOM   1711  O   ASN A  99     -16.464 -11.263  27.506  1.00 96.61           O  
ATOM   1712  CG  ASN A  99     -15.038  -9.991  31.403  1.00 96.61           C  
ATOM   1713  ND2 ASN A  99     -15.125  -9.061  32.320  1.00 96.61           N  
ATOM   1714 HD21 ASN A  99     -14.720  -9.272  33.220  1.00 96.61           H  
ATOM   1715 HD22 ASN A  99     -15.327  -8.107  32.056  1.00 96.61           H  
ATOM   1716  OD1 ASN A  99     -14.507 -11.063  31.662  1.00 96.61           O  
ATOM   1717  N   LYS A 100     -15.195  -9.711  26.516  1.00 96.72           N  
ATOM   1718  H   LYS A 100     -14.466  -9.021  26.628  1.00 96.72           H  
ATOM   1719  CA  LYS A 100     -15.828  -9.872  25.195  1.00 96.72           C  
ATOM   1720  HA  LYS A 100     -16.829 -10.278  25.342  1.00 96.72           H  
ATOM   1721  C   LYS A 100     -15.148 -10.898  24.297  1.00 96.72           C  
ATOM   1722  CB  LYS A 100     -15.971  -8.521  24.482  1.00 96.72           C  
ATOM   1723  HB2 LYS A 100     -16.426  -8.693  23.507  1.00 96.72           H  
ATOM   1724  HB3 LYS A 100     -14.980  -8.096  24.321  1.00 96.72           H  
ATOM   1725  O   LYS A 100     -15.742 -11.259  23.277  1.00 96.72           O  
ATOM   1726  CG  LYS A 100     -16.833  -7.487  25.220  1.00 96.72           C  
ATOM   1727  HG2 LYS A 100     -16.962  -6.622  24.569  1.00 96.72           H  
ATOM   1728  HG3 LYS A 100     -16.290  -7.151  26.103  1.00 96.72           H  
ATOM   1729  CD  LYS A 100     -18.219  -7.995  25.650  1.00 96.72           C  
ATOM   1730  HD2 LYS A 100     -18.109  -8.836  26.336  1.00 96.72           H  
ATOM   1731  HD3 LYS A 100     -18.791  -8.291  24.771  1.00 96.72           H  
ATOM   1732  CE  LYS A 100     -18.922  -6.855  26.385  1.00 96.72           C  
ATOM   1733  HE2 LYS A 100     -19.052  -6.024  25.692  1.00 96.72           H  
ATOM   1734  HE3 LYS A 100     -18.259  -6.502  27.175  1.00 96.72           H  
ATOM   1735  NZ  LYS A 100     -20.228  -7.247  26.968  1.00 96.72           N  
ATOM   1736  HZ1 LYS A 100     -20.895  -7.478  26.246  1.00 96.72           H  
ATOM   1737  HZ2 LYS A 100     -20.113  -8.013  27.616  1.00 96.72           H  
ATOM   1738  HZ3 LYS A 100     -20.598  -6.466  27.491  1.00 96.72           H  
ATOM   1739  N   ALA A 101     -13.974 -11.412  24.662  1.00 96.09           N  
ATOM   1740  H   ALA A 101     -13.561 -11.100  25.530  1.00 96.09           H  
ATOM   1741  CA  ALA A 101     -13.267 -12.409  23.864  1.00 96.09           C  
ATOM   1742  HA  ALA A 101     -12.990 -11.913  22.933  1.00 96.09           H  
ATOM   1743  C   ALA A 101     -14.140 -13.654  23.535  1.00 96.09           C  
ATOM   1744  CB  ALA A 101     -11.970 -12.781  24.587  1.00 96.09           C  
ATOM   1745  HB1 ALA A 101     -12.200 -13.256  25.540  1.00 96.09           H  
ATOM   1746  HB2 ALA A 101     -11.394 -11.874  24.770  1.00 96.09           H  
ATOM   1747  HB3 ALA A 101     -11.379 -13.465  23.978  1.00 96.09           H  
ATOM   1748  O   ALA A 101     -15.043 -14.003  24.301  1.00 96.09           O  
ATOM   1749  N   PRO A 102     -13.922 -14.324  22.383  1.00 96.75           N  
ATOM   1750  CA  PRO A 102     -13.108 -13.876  21.252  1.00 96.75           C  
ATOM   1751  HA  PRO A 102     -12.125 -13.562  21.606  1.00 96.75           H  
ATOM   1752  C   PRO A 102     -13.777 -12.719  20.488  1.00 96.75           C  
ATOM   1753  CB  PRO A 102     -12.960 -15.112  20.359  1.00 96.75           C  
ATOM   1754  HB2 PRO A 102     -12.118 -15.713  20.704  1.00 96.75           H  
ATOM   1755  HB3 PRO A 102     -12.832 -14.851  19.309  1.00 96.75           H  
ATOM   1756  O   PRO A 102     -14.961 -12.801  20.165  1.00 96.75           O  
ATOM   1757  CG  PRO A 102     -14.259 -15.883  20.603  1.00 96.75           C  
ATOM   1758  HG2 PRO A 102     -15.056 -15.477  19.980  1.00 96.75           H  
ATOM   1759  HG3 PRO A 102     -14.137 -16.950  20.418  1.00 96.75           H  
ATOM   1760  CD  PRO A 102     -14.558 -15.599  22.074  1.00 96.75           C  
ATOM   1761  HD2 PRO A 102     -15.635 -15.557  22.240  1.00 96.75           H  
ATOM   1762  HD3 PRO A 102     -14.119 -16.377  22.699  1.00 96.75           H  
ATOM   1763  N   ALA A 103     -13.022 -11.669  20.163  1.00 97.47           N  
ATOM   1764  H   ALA A 103     -12.033 -11.694  20.367  1.00 97.47           H  
ATOM   1765  CA  ALA A 103     -13.521 -10.496  19.441  1.00 97.47           C  
ATOM   1766  HA  ALA A 103     -14.335 -10.803  18.784  1.00 97.47           H  
ATOM   1767  C   ALA A 103     -12.437  -9.864  18.555  1.00 97.47           C  
ATOM   1768  CB  ALA A 103     -14.084  -9.478  20.445  1.00 97.47           C  
ATOM   1769  HB1 ALA A 103     -13.299  -9.139  21.121  1.00 97.47           H  
ATOM   1770  HB2 ALA A 103     -14.888  -9.931  21.025  1.00 97.47           H  
ATOM   1771  HB3 ALA A 103     -14.483  -8.614  19.912  1.00 97.47           H  
ATOM   1772  O   ALA A 103     -11.238  -9.985  18.826  1.00 97.47           O  
ATOM   1773  N   VAL A 104     -12.869  -9.179  17.494  1.00 98.24           N  
ATOM   1774  H   VAL A 104     -13.865  -9.095  17.347  1.00 98.24           H  
ATOM   1775  CA  VAL A 104     -12.003  -8.296  16.701  1.00 98.24           C  
ATOM   1776  HA  VAL A 104     -10.960  -8.492  16.953  1.00 98.24           H  
ATOM   1777  C   VAL A 104     -12.315  -6.858  17.091  1.00 98.24           C  
ATOM   1778  CB  VAL A 104     -12.151  -8.521  15.189  1.00 98.24           C  
ATOM   1779  HB  VAL A 104     -13.150  -8.222  14.871  1.00 98.24           H  
ATOM   1780  O   VAL A 104     -13.477  -6.457  17.079  1.00 98.24           O  
ATOM   1781  CG1 VAL A 104     -11.112  -7.705  14.412  1.00 98.24           C  
ATOM   1782 HG11 VAL A 104     -11.217  -6.644  14.636  1.00 98.24           H  
ATOM   1783 HG12 VAL A 104     -10.102  -8.017  14.680  1.00 98.24           H  
ATOM   1784 HG13 VAL A 104     -11.261  -7.836  13.340  1.00 98.24           H  
ATOM   1785  CG2 VAL A 104     -11.947 -10.000  14.829  1.00 98.24           C  
ATOM   1786 HG21 VAL A 104     -10.967 -10.334  15.171  1.00 98.24           H  
ATOM   1787 HG22 VAL A 104     -12.017 -10.127  13.748  1.00 98.24           H  
ATOM   1788 HG23 VAL A 104     -12.721 -10.607  15.297  1.00 98.24           H  
ATOM   1789  N   VAL A 105     -11.280  -6.121  17.471  1.00 98.64           N  
ATOM   1790  H   VAL A 105     -10.351  -6.498  17.347  1.00 98.64           H  
ATOM   1791  CA  VAL A 105     -11.357  -4.769  18.019  1.00 98.64           C  
ATOM   1792  HA  VAL A 105     -12.402  -4.503  18.181  1.00 98.64           H  
ATOM   1793  C   VAL A 105     -10.755  -3.811  17.000  1.00 98.64           C  
ATOM   1794  CB  VAL A 105     -10.627  -4.671  19.373  1.00 98.64           C  
ATOM   1795  HB  VAL A 105      -9.552  -4.720  19.202  1.00 98.64           H  
ATOM   1796  O   VAL A 105      -9.629  -4.011  16.551  1.00 98.64           O  
ATOM   1797  CG1 VAL A 105     -10.956  -3.342  20.056  1.00 98.64           C  
ATOM   1798 HG11 VAL A 105     -10.692  -2.514  19.399  1.00 98.64           H  
ATOM   1799 HG12 VAL A 105     -10.386  -3.244  20.980  1.00 98.64           H  
ATOM   1800 HG13 VAL A 105     -12.020  -3.280  20.285  1.00 98.64           H  
ATOM   1801  CG2 VAL A 105     -10.995  -5.812  20.336  1.00 98.64           C  
ATOM   1802 HG21 VAL A 105     -12.064  -5.791  20.549  1.00 98.64           H  
ATOM   1803 HG22 VAL A 105     -10.431  -5.691  21.261  1.00 98.64           H  
ATOM   1804 HG23 VAL A 105     -10.723  -6.777  19.910  1.00 98.64           H  
ATOM   1805  N   PHE A 106     -11.501  -2.787  16.624  1.00 98.67           N  
ATOM   1806  H   PHE A 106     -12.414  -2.675  17.042  1.00 98.67           H  
ATOM   1807  CA  PHE A 106     -11.127  -1.792  15.633  1.00 98.67           C  
ATOM   1808  HA  PHE A 106     -10.133  -2.008  15.241  1.00 98.67           H  
ATOM   1809  C   PHE A 106     -11.095  -0.404  16.267  1.00 98.67           C  
ATOM   1810  CB  PHE A 106     -12.130  -1.843  14.477  1.00 98.67           C  
ATOM   1811  HB2 PHE A 106     -13.131  -1.786  14.903  1.00 98.67           H  
ATOM   1812  HB3 PHE A 106     -11.993  -0.962  13.849  1.00 98.67           H  
ATOM   1813  O   PHE A 106     -11.959  -0.069  17.071  1.00 98.67           O  
ATOM   1814  CG  PHE A 106     -12.037  -3.073  13.596  1.00 98.67           C  
ATOM   1815  CD1 PHE A 106     -11.018  -3.163  12.634  1.00 98.67           C  
ATOM   1816  HD1 PHE A 106     -10.294  -2.366  12.546  1.00 98.67           H  
ATOM   1817  CD2 PHE A 106     -12.976  -4.113  13.715  1.00 98.67           C  
ATOM   1818  HD2 PHE A 106     -13.769  -4.037  14.445  1.00 98.67           H  
ATOM   1819  CE1 PHE A 106     -10.923  -4.295  11.808  1.00 98.67           C  
ATOM   1820  HE1 PHE A 106     -10.107  -4.353  11.103  1.00 98.67           H  
ATOM   1821  CE2 PHE A 106     -12.893  -5.232  12.866  1.00 98.67           C  
ATOM   1822  HE2 PHE A 106     -13.631  -6.018  12.930  1.00 98.67           H  
ATOM   1823  CZ  PHE A 106     -11.861  -5.332  11.920  1.00 98.67           C  
ATOM   1824  HZ  PHE A 106     -11.798  -6.201  11.282  1.00 98.67           H  
ATOM   1825  N   ALA A 107     -10.119   0.396  15.859  1.00 98.25           N  
ATOM   1826  H   ALA A 107      -9.437   0.030  15.211  1.00 98.25           H  
ATOM   1827  CA  ALA A 107     -10.055   1.836  16.088  1.00 98.25           C  
ATOM   1828  HA  ALA A 107     -11.062   2.251  16.127  1.00 98.25           H  
ATOM   1829  C   ALA A 107      -9.306   2.470  14.913  1.00 98.25           C  
ATOM   1830  CB  ALA A 107      -9.369   2.154  17.416  1.00 98.25           C  
ATOM   1831  HB1 ALA A 107      -9.841   1.600  18.227  1.00 98.25           H  
ATOM   1832  HB2 ALA A 107      -9.474   3.217  17.634  1.00 98.25           H  
ATOM   1833  HB3 ALA A 107      -8.304   1.929  17.357  1.00 98.25           H  
ATOM   1834  O   ALA A 107      -8.692   1.761  14.099  1.00 98.25           O  
ATOM   1835  N   HIS A 108      -9.372   3.786  14.782  1.00 97.43           N  
ATOM   1836  H   HIS A 108      -9.777   4.338  15.524  1.00 97.43           H  
ATOM   1837  CA  HIS A 108      -8.687   4.503  13.716  1.00 97.43           C  
ATOM   1838  HA  HIS A 108      -8.444   3.824  12.899  1.00 97.43           H  
ATOM   1839  C   HIS A 108      -7.369   5.073  14.218  1.00 97.43           C  
ATOM   1840  CB  HIS A 108      -9.625   5.569  13.170  1.00 97.43           C  
ATOM   1841  HB2 HIS A 108     -10.593   5.103  12.983  1.00 97.43           H  
ATOM   1842  HB3 HIS A 108      -9.758   6.370  13.898  1.00 97.43           H  
ATOM   1843  O   HIS A 108      -7.365   5.862  15.144  1.00 97.43           O  
ATOM   1844  CG  HIS A 108      -9.129   6.122  11.873  1.00 97.43           C  
ATOM   1845  CD2 HIS A 108      -8.435   7.283  11.697  1.00 97.43           C  
ATOM   1846  HD2 HIS A 108      -8.162   7.979  12.476  1.00 97.43           H  
ATOM   1847  ND1 HIS A 108      -9.245   5.510  10.649  1.00 97.43           N  
ATOM   1848  HD1 HIS A 108      -9.691   4.618  10.483  1.00 97.43           H  
ATOM   1849  CE1 HIS A 108      -8.651   6.299   9.743  1.00 97.43           C  
ATOM   1850  HE1 HIS A 108      -8.581   6.091   8.685  1.00 97.43           H  
ATOM   1851  NE2 HIS A 108      -8.130   7.384  10.340  1.00 97.43           N  
ATOM   1852  N   ASN A 109      -6.245   4.679  13.608  1.00 93.80           N  
ATOM   1853  H   ASN A 109      -6.304   4.006  12.856  1.00 93.80           H  
ATOM   1854  CA  ASN A 109      -4.913   4.925  14.165  1.00 93.80           C  
ATOM   1855  HA  ASN A 109      -4.207   4.430  13.497  1.00 93.80           H  
ATOM   1856  C   ASN A 109      -4.724   4.257  15.543  1.00 93.80           C  
ATOM   1857  CB  ASN A 109      -4.587   6.432  14.132  1.00 93.80           C  
ATOM   1858  HB2 ASN A 109      -5.252   6.956  14.818  1.00 93.80           H  
ATOM   1859  HB3 ASN A 109      -4.761   6.837  13.135  1.00 93.80           H  
ATOM   1860  O   ASN A 109      -4.048   4.796  16.419  1.00 93.80           O  
ATOM   1861  CG  ASN A 109      -3.165   6.747  14.544  1.00 93.80           C  
ATOM   1862  ND2 ASN A 109      -2.988   7.820  15.279  1.00 93.80           N  
ATOM   1863 HD21 ASN A 109      -2.108   7.896  15.769  1.00 93.80           H  
ATOM   1864 HD22 ASN A 109      -3.821   8.267  15.635  1.00 93.80           H  
ATOM   1865  OD1 ASN A 109      -2.199   6.058  14.230  1.00 93.80           O  
ATOM   1866  N   ILE A 110      -5.236   3.027  15.691  1.00 95.04           N  
ATOM   1867  H   ILE A 110      -5.786   2.698  14.910  1.00 95.04           H  
ATOM   1868  CA  ILE A 110      -5.333   2.260  16.952  1.00 95.04           C  
ATOM   1869  HA  ILE A 110      -6.085   2.756  17.565  1.00 95.04           H  
ATOM   1870  C   ILE A 110      -4.048   2.197  17.791  1.00 95.04           C  
ATOM   1871  CB  ILE A 110      -5.826   0.828  16.637  1.00 95.04           C  
ATOM   1872  HB  ILE A 110      -6.647   0.919  15.925  1.00 95.04           H  
ATOM   1873  O   ILE A 110      -4.107   1.912  18.977  1.00 95.04           O  
ATOM   1874  CG1 ILE A 110      -6.350   0.064  17.874  1.00 95.04           C  
ATOM   1875 HG12 ILE A 110      -6.938   0.728  18.507  1.00 95.04           H  
ATOM   1876 HG13 ILE A 110      -5.515  -0.298  18.475  1.00 95.04           H  
ATOM   1877  CG2 ILE A 110      -4.704   0.007  15.983  1.00 95.04           C  
ATOM   1878 HG21 ILE A 110      -3.947  -0.239  16.728  1.00 95.04           H  
ATOM   1879 HG22 ILE A 110      -4.249   0.594  15.186  1.00 95.04           H  
ATOM   1880 HG23 ILE A 110      -5.103  -0.917  15.564  1.00 95.04           H  
ATOM   1881  CD1 ILE A 110      -7.221  -1.132  17.472  1.00 95.04           C  
ATOM   1882 HD11 ILE A 110      -6.631  -1.868  16.926  1.00 95.04           H  
ATOM   1883 HD12 ILE A 110      -7.645  -1.597  18.363  1.00 95.04           H  
ATOM   1884 HD13 ILE A 110      -8.040  -0.799  16.835  1.00 95.04           H  
ATOM   1885  N   SER A 111      -2.862   2.434  17.219  1.00 90.16           N  
ATOM   1886  H   SER A 111      -2.875   2.705  16.246  1.00 90.16           H  
ATOM   1887  CA  SER A 111      -1.624   2.580  18.002  1.00 90.16           C  
ATOM   1888  HA  SER A 111      -1.439   1.644  18.529  1.00 90.16           H  
ATOM   1889  C   SER A 111      -1.700   3.692  19.059  1.00 90.16           C  
ATOM   1890  CB  SER A 111      -0.444   2.852  17.067  1.00 90.16           C  
ATOM   1891  HB2 SER A 111      -0.434   2.103  16.276  1.00 90.16           H  
ATOM   1892  HB3 SER A 111       0.482   2.761  17.635  1.00 90.16           H  
ATOM   1893  O   SER A 111      -1.026   3.619  20.088  1.00 90.16           O  
ATOM   1894  OG  SER A 111      -0.495   4.147  16.483  1.00 90.16           O  
ATOM   1895  HG  SER A 111      -1.365   4.315  16.115  1.00 90.16           H  
ATOM   1896  N   PHE A 112      -2.500   4.727  18.800  1.00 92.47           N  
ATOM   1897  H   PHE A 112      -3.061   4.697  17.960  1.00 92.47           H  
ATOM   1898  CA  PHE A 112      -2.811   5.802  19.728  1.00 92.47           C  
ATOM   1899  HA  PHE A 112      -1.913   6.106  20.266  1.00 92.47           H  
ATOM   1900  C   PHE A 112      -3.823   5.321  20.770  1.00 92.47           C  
ATOM   1901  CB  PHE A 112      -3.324   6.995  18.916  1.00 92.47           C  
ATOM   1902  HB2 PHE A 112      -2.578   7.258  18.166  1.00 92.47           H  
ATOM   1903  HB3 PHE A 112      -4.233   6.713  18.385  1.00 92.47           H  
ATOM   1904  O   PHE A 112      -3.485   5.248  21.951  1.00 92.47           O  
ATOM   1905  CG  PHE A 112      -3.621   8.213  19.757  1.00 92.47           C  
ATOM   1906  CD1 PHE A 112      -4.871   8.351  20.389  1.00 92.47           C  
ATOM   1907  HD1 PHE A 112      -5.645   7.607  20.267  1.00 92.47           H  
ATOM   1908  CD2 PHE A 112      -2.659   9.230  19.879  1.00 92.47           C  
ATOM   1909  HD2 PHE A 112      -1.708   9.142  19.375  1.00 92.47           H  
ATOM   1910  CE1 PHE A 112      -5.146   9.492  21.158  1.00 92.47           C  
ATOM   1911  HE1 PHE A 112      -6.118   9.602  21.615  1.00 92.47           H  
ATOM   1912  CE2 PHE A 112      -2.953  10.391  20.610  1.00 92.47           C  
ATOM   1913  HE2 PHE A 112      -2.238  11.199  20.660  1.00 92.47           H  
ATOM   1914  CZ  PHE A 112      -4.189  10.513  21.268  1.00 92.47           C  
ATOM   1915  HZ  PHE A 112      -4.428  11.404  21.830  1.00 92.47           H  
ATOM   1916  N   ASP A 113      -4.998   4.877  20.322  1.00 94.99           N  
ATOM   1917  H   ASP A 113      -5.242   5.032  19.354  1.00 94.99           H  
ATOM   1918  CA  ASP A 113      -6.115   4.466  21.183  1.00 94.99           C  
ATOM   1919  HA  ASP A 113      -6.428   5.310  21.798  1.00 94.99           H  
ATOM   1920  C   ASP A 113      -5.756   3.295  22.088  1.00 94.99           C  
ATOM   1921  CB  ASP A 113      -7.294   4.047  20.303  1.00 94.99           C  
ATOM   1922  HB2 ASP A 113      -7.060   3.118  19.783  1.00 94.99           H  
ATOM   1923  HB3 ASP A 113      -8.176   3.884  20.922  1.00 94.99           H  
ATOM   1924  O   ASP A 113      -6.138   3.245  23.251  1.00 94.99           O  
ATOM   1925  CG  ASP A 113      -7.586   5.139  19.301  1.00 94.99           C  
ATOM   1926  OD1 ASP A 113      -8.108   6.168  19.759  1.00 94.99           O  
ATOM   1927  OD2 ASP A 113      -7.093   4.952  18.164  1.00 94.99           O  
ATOM   1928  N   PHE A 114      -4.960   2.353  21.585  1.00 94.17           N  
ATOM   1929  H   PHE A 114      -4.700   2.428  20.612  1.00 94.17           H  
ATOM   1930  CA  PHE A 114      -4.468   1.229  22.368  1.00 94.17           C  
ATOM   1931  HA  PHE A 114      -5.320   0.732  22.832  1.00 94.17           H  
ATOM   1932  C   PHE A 114      -3.539   1.692  23.497  1.00 94.17           C  
ATOM   1933  CB  PHE A 114      -3.767   0.235  21.435  1.00 94.17           C  
ATOM   1934  HB2 PHE A 114      -4.450  -0.022  20.626  1.00 94.17           H  
ATOM   1935  HB3 PHE A 114      -2.886   0.706  21.000  1.00 94.17           H  
ATOM   1936  O   PHE A 114      -3.627   1.177  24.605  1.00 94.17           O  
ATOM   1937  CG  PHE A 114      -3.357  -1.044  22.120  1.00 94.17           C  
ATOM   1938  CD1 PHE A 114      -2.108  -1.138  22.756  1.00 94.17           C  
ATOM   1939  HD1 PHE A 114      -1.432  -0.295  22.750  1.00 94.17           H  
ATOM   1940  CD2 PHE A 114      -4.251  -2.127  22.163  1.00 94.17           C  
ATOM   1941  HD2 PHE A 114      -5.220  -2.040  21.694  1.00 94.17           H  
ATOM   1942  CE1 PHE A 114      -1.764  -2.308  23.448  1.00 94.17           C  
ATOM   1943  HE1 PHE A 114      -0.824  -2.352  23.977  1.00 94.17           H  
ATOM   1944  CE2 PHE A 114      -3.899  -3.308  22.838  1.00 94.17           C  
ATOM   1945  HE2 PHE A 114      -4.596  -4.131  22.884  1.00 94.17           H  
ATOM   1946  CZ  PHE A 114      -2.656  -3.396  23.486  1.00 94.17           C  
ATOM   1947  HZ  PHE A 114      -2.402  -4.291  24.035  1.00 94.17           H  
ATOM   1948  N   ARG A 115      -2.662   2.675  23.247  1.00 91.19           N  
ATOM   1949  H   ARG A 115      -2.738   3.160  22.364  1.00 91.19           H  
ATOM   1950  CA  ARG A 115      -1.761   3.218  24.280  1.00 91.19           C  
ATOM   1951  HA  ARG A 115      -1.314   2.398  24.841  1.00 91.19           H  
ATOM   1952  C   ARG A 115      -2.502   4.046  25.323  1.00 91.19           C  
ATOM   1953  CB  ARG A 115      -0.654   4.071  23.645  1.00 91.19           C  
ATOM   1954  HB2 ARG A 115      -0.199   4.689  24.419  1.00 91.19           H  
ATOM   1955  HB3 ARG A 115      -1.074   4.729  22.885  1.00 91.19           H  
ATOM   1956  O   ARG A 115      -2.129   3.990  26.491  1.00 91.19           O  
ATOM   1957  CG  ARG A 115       0.439   3.186  23.047  1.00 91.19           C  
ATOM   1958  HG2 ARG A 115       0.799   2.543  23.850  1.00 91.19           H  
ATOM   1959  HG3 ARG A 115       0.033   2.572  22.243  1.00 91.19           H  
ATOM   1960  CD  ARG A 115       1.647   3.978  22.557  1.00 91.19           C  
ATOM   1961  HD2 ARG A 115       2.405   3.279  22.205  1.00 91.19           H  
ATOM   1962  HD3 ARG A 115       2.060   4.533  23.399  1.00 91.19           H  
ATOM   1963  NE  ARG A 115       1.279   4.898  21.473  1.00 91.19           N  
ATOM   1964  HE  ARG A 115       0.392   4.722  21.022  1.00 91.19           H  
ATOM   1965  NH1 ARG A 115       3.167   6.209  21.558  1.00 91.19           N  
ATOM   1966 HH11 ARG A 115       3.507   5.748  22.390  1.00 91.19           H  
ATOM   1967 HH12 ARG A 115       3.670   7.018  21.222  1.00 91.19           H  
ATOM   1968  NH2 ARG A 115       1.567   6.732  20.152  1.00 91.19           N  
ATOM   1969 HH21 ARG A 115       0.630   6.619  19.791  1.00 91.19           H  
ATOM   1970 HH22 ARG A 115       2.140   7.531  19.924  1.00 91.19           H  
ATOM   1971  CZ  ARG A 115       1.995   5.932  21.079  1.00 91.19           C  
ATOM   1972  N   ALA A 116      -3.510   4.806  24.903  1.00 93.37           N  
ATOM   1973  H   ALA A 116      -3.710   4.844  23.914  1.00 93.37           H  
ATOM   1974  CA  ALA A 116      -4.306   5.641  25.797  1.00 93.37           C  
ATOM   1975  HA  ALA A 116      -3.651   6.134  26.516  1.00 93.37           H  
ATOM   1976  C   ALA A 116      -5.336   4.826  26.594  1.00 93.37           C  
ATOM   1977  CB  ALA A 116      -4.998   6.719  24.957  1.00 93.37           C  
ATOM   1978  HB1 ALA A 116      -5.619   7.341  25.602  1.00 93.37           H  
ATOM   1979  HB2 ALA A 116      -5.624   6.267  24.187  1.00 93.37           H  
ATOM   1980  HB3 ALA A 116      -4.262   7.366  24.480  1.00 93.37           H  
ATOM   1981  O   ALA A 116      -5.459   4.982  27.808  1.00 93.37           O  
ATOM   1982  N   GLY A 117      -6.077   3.958  25.905  1.00 94.61           N  
ATOM   1983  H   GLY A 117      -5.924   3.894  24.909  1.00 94.61           H  
ATOM   1984  CA  GLY A 117      -7.285   3.323  26.419  1.00 94.61           C  
ATOM   1985  HA2 GLY A 117      -7.703   3.931  27.221  1.00 94.61           H  
ATOM   1986  HA3 GLY A 117      -8.019   3.290  25.614  1.00 94.61           H  
ATOM   1987  C   GLY A 117      -7.111   1.900  26.940  1.00 94.61           C  
ATOM   1988  O   GLY A 117      -7.939   1.474  27.736  1.00 94.61           O  
ATOM   1989  N   VAL A 118      -6.073   1.146  26.546  1.00 94.41           N  
ATOM   1990  H   VAL A 118      -5.375   1.546  25.936  1.00 94.41           H  
ATOM   1991  CA  VAL A 118      -5.899  -0.252  26.993  1.00 94.41           C  
ATOM   1992  HA  VAL A 118      -6.854  -0.603  27.385  1.00 94.41           H  
ATOM   1993  C   VAL A 118      -4.896  -0.353  28.139  1.00 94.41           C  
ATOM   1994  CB  VAL A 118      -5.554  -1.216  25.839  1.00 94.41           C  
ATOM   1995  HB  VAL A 118      -4.609  -0.932  25.377  1.00 94.41           H  
ATOM   1996  O   VAL A 118      -3.740   0.056  28.032  1.00 94.41           O  
ATOM   1997  CG1 VAL A 118      -5.415  -2.666  26.329  1.00 94.41           C  
ATOM   1998 HG11 VAL A 118      -4.560  -2.751  27.000  1.00 94.41           H  
ATOM   1999 HG12 VAL A 118      -6.317  -2.970  26.860  1.00 94.41           H  
ATOM   2000 HG13 VAL A 118      -5.247  -3.330  25.481  1.00 94.41           H  
ATOM   2001  CG2 VAL A 118      -6.660  -1.205  24.774  1.00 94.41           C  
ATOM   2002 HG21 VAL A 118      -7.598  -1.539  25.216  1.00 94.41           H  
ATOM   2003 HG22 VAL A 118      -6.389  -1.871  23.954  1.00 94.41           H  
ATOM   2004 HG23 VAL A 118      -6.789  -0.199  24.376  1.00 94.41           H  
ATOM   2005  N   ASP A 119      -5.334  -0.963  29.238  1.00 92.34           N  
ATOM   2006  H   ASP A 119      -6.294  -1.278  29.260  1.00 92.34           H  
ATOM   2007  CA  ASP A 119      -4.511  -1.238  30.411  1.00 92.34           C  
ATOM   2008  HA  ASP A 119      -3.732  -0.478  30.470  1.00 92.34           H  
ATOM   2009  C   ASP A 119      -3.825  -2.610  30.296  1.00 92.34           C  
ATOM   2010  CB  ASP A 119      -5.359  -1.100  31.681  1.00 92.34           C  
ATOM   2011  HB2 ASP A 119      -5.977  -0.205  31.603  1.00 92.34           H  
ATOM   2012  HB3 ASP A 119      -6.019  -1.960  31.791  1.00 92.34           H  
ATOM   2013  O   ASP A 119      -4.450  -3.667  30.414  1.00 92.34           O  
ATOM   2014  CG  ASP A 119      -4.449  -0.977  32.900  1.00 92.34           C  
ATOM   2015  OD1 ASP A 119      -3.569  -1.853  33.036  1.00 92.34           O  
ATOM   2016  OD2 ASP A 119      -4.603   0.032  33.627  1.00 92.34           O  
ATOM   2017  N   LEU A 120      -2.517  -2.604  30.040  1.00 88.17           N  
ATOM   2018  H   LEU A 120      -2.044  -1.714  29.974  1.00 88.17           H  
ATOM   2019  CA  LEU A 120      -1.760  -3.834  29.808  1.00 88.17           C  
ATOM   2020  HA  LEU A 120      -2.320  -4.438  29.094  1.00 88.17           H  
ATOM   2021  C   LEU A 120      -1.624  -4.721  31.052  1.00 88.17           C  
ATOM   2022  CB  LEU A 120      -0.390  -3.496  29.201  1.00 88.17           C  
ATOM   2023  HB2 LEU A 120       0.226  -4.396  29.205  1.00 88.17           H  
ATOM   2024  HB3 LEU A 120       0.103  -2.755  29.830  1.00 88.17           H  
ATOM   2025  O   LEU A 120      -1.522  -5.936  30.892  1.00 88.17           O  
ATOM   2026  CG  LEU A 120      -0.482  -2.974  27.757  1.00 88.17           C  
ATOM   2027  HG  LEU A 120      -1.102  -2.077  27.723  1.00 88.17           H  
ATOM   2028  CD1 LEU A 120       0.904  -2.615  27.239  1.00 88.17           C  
ATOM   2029 HD11 LEU A 120       1.524  -3.510  27.195  1.00 88.17           H  
ATOM   2030 HD12 LEU A 120       0.827  -2.175  26.244  1.00 88.17           H  
ATOM   2031 HD13 LEU A 120       1.338  -1.876  27.913  1.00 88.17           H  
ATOM   2032  CD2 LEU A 120      -1.058  -4.020  26.801  1.00 88.17           C  
ATOM   2033 HD21 LEU A 120      -2.126  -4.141  26.983  1.00 88.17           H  
ATOM   2034 HD22 LEU A 120      -0.927  -3.683  25.773  1.00 88.17           H  
ATOM   2035 HD23 LEU A 120      -0.549  -4.974  26.940  1.00 88.17           H  
ATOM   2036  N   GLU A 121      -1.697  -4.159  32.261  1.00 88.41           N  
ATOM   2037  H   GLU A 121      -1.934  -3.181  32.347  1.00 88.41           H  
ATOM   2038  CA  GLU A 121      -1.643  -4.943  33.503  1.00 88.41           C  
ATOM   2039  HA  GLU A 121      -0.789  -5.619  33.475  1.00 88.41           H  
ATOM   2040  C   GLU A 121      -2.908  -5.805  33.629  1.00 88.41           C  
ATOM   2041  CB  GLU A 121      -1.485  -4.007  34.721  1.00 88.41           C  
ATOM   2042  HB2 GLU A 121      -2.321  -3.309  34.744  1.00 88.41           H  
ATOM   2043  HB3 GLU A 121      -1.527  -4.611  35.627  1.00 88.41           H  
ATOM   2044  O   GLU A 121      -2.840  -6.988  33.956  1.00 88.41           O  
ATOM   2045  CG  GLU A 121      -0.155  -3.223  34.716  1.00 88.41           C  
ATOM   2046  HG2 GLU A 121      -0.024  -2.757  33.739  1.00 88.41           H  
ATOM   2047  HG3 GLU A 121       0.665  -3.928  34.853  1.00 88.41           H  
ATOM   2048  CD  GLU A 121      -0.056  -2.111  35.783  1.00 88.41           C  
ATOM   2049  OE1 GLU A 121       0.852  -1.242  35.633  1.00 88.41           O  
ATOM   2050  OE2 GLU A 121      -0.901  -2.073  36.705  1.00 88.41           O  
ATOM   2051  N   ILE A 122      -4.072  -5.258  33.259  1.00 93.35           N  
ATOM   2052  H   ILE A 122      -4.059  -4.284  32.992  1.00 93.35           H  
ATOM   2053  CA  ILE A 122      -5.341  -6.005  33.244  1.00 93.35           C  
ATOM   2054  HA  ILE A 122      -5.430  -6.539  34.190  1.00 93.35           H  
ATOM   2055  C   ILE A 122      -5.355  -7.064  32.135  1.00 93.35           C  
ATOM   2056  CB  ILE A 122      -6.538  -5.036  33.127  1.00 93.35           C  
ATOM   2057  HB  ILE A 122      -6.406  -4.429  32.231  1.00 93.35           H  
ATOM   2058  O   ILE A 122      -5.886  -8.162  32.336  1.00 93.35           O  
ATOM   2059  CG1 ILE A 122      -6.549  -4.096  34.353  1.00 93.35           C  
ATOM   2060 HG12 ILE A 122      -5.621  -3.524  34.374  1.00 93.35           H  
ATOM   2061 HG13 ILE A 122      -6.600  -4.686  35.268  1.00 93.35           H  
ATOM   2062  CG2 ILE A 122      -7.876  -5.798  32.999  1.00 93.35           C  
ATOM   2063 HG21 ILE A 122      -7.881  -6.429  32.110  1.00 93.35           H  
ATOM   2064 HG22 ILE A 122      -8.033  -6.420  33.880  1.00 93.35           H  
ATOM   2065 HG23 ILE A 122      -8.704  -5.097  32.895  1.00 93.35           H  
ATOM   2066  CD1 ILE A 122      -7.693  -3.084  34.356  1.00 93.35           C  
ATOM   2067 HD11 ILE A 122      -8.628  -3.581  34.613  1.00 93.35           H  
ATOM   2068 HD12 ILE A 122      -7.772  -2.615  33.376  1.00 93.35           H  
ATOM   2069 HD13 ILE A 122      -7.491  -2.325  35.112  1.00 93.35           H  
ATOM   2070  N   ILE A 123      -4.778  -6.762  30.966  1.00 92.00           N  
ATOM   2071  H   ILE A 123      -4.370  -5.843  30.871  1.00 92.00           H  
ATOM   2072  CA  ILE A 123      -4.613  -7.738  29.878  1.00 92.00           C  
ATOM   2073  HA  ILE A 123      -5.593  -8.126  29.600  1.00 92.00           H  
ATOM   2074  C   ILE A 123      -3.787  -8.939  30.357  1.00 92.00           C  
ATOM   2075  CB  ILE A 123      -3.967  -7.056  28.648  1.00 92.00           C  
ATOM   2076  HB  ILE A 123      -3.100  -6.497  29.000  1.00 92.00           H  
ATOM   2077  O   ILE A 123      -4.218 -10.084  30.182  1.00 92.00           O  
ATOM   2078  CG1 ILE A 123      -4.908  -6.040  27.956  1.00 92.00           C  
ATOM   2079 HG12 ILE A 123      -4.339  -5.505  27.196  1.00 92.00           H  
ATOM   2080 HG13 ILE A 123      -5.233  -5.303  28.690  1.00 92.00           H  
ATOM   2081  CG2 ILE A 123      -3.431  -8.062  27.618  1.00 92.00           C  
ATOM   2082 HG21 ILE A 123      -2.642  -8.673  28.057  1.00 92.00           H  
ATOM   2083 HG22 ILE A 123      -4.237  -8.706  27.268  1.00 92.00           H  
ATOM   2084 HG23 ILE A 123      -2.983  -7.511  26.791  1.00 92.00           H  
ATOM   2085  CD1 ILE A 123      -6.165  -6.618  27.293  1.00 92.00           C  
ATOM   2086 HD11 ILE A 123      -6.774  -7.132  28.037  1.00 92.00           H  
ATOM   2087 HD12 ILE A 123      -6.750  -5.802  26.869  1.00 92.00           H  
ATOM   2088 HD13 ILE A 123      -5.899  -7.308  26.492  1.00 92.00           H  
ATOM   2089  N   GLU A 124      -2.634  -8.680  30.975  1.00 86.78           N  
ATOM   2090  H   GLU A 124      -2.349  -7.719  31.098  1.00 86.78           H  
ATOM   2091  CA  GLU A 124      -1.728  -9.706  31.492  1.00 86.78           C  
ATOM   2092  HA  GLU A 124      -1.493 -10.409  30.693  1.00 86.78           H  
ATOM   2093  C   GLU A 124      -2.376 -10.508  32.628  1.00 86.78           C  
ATOM   2094  CB  GLU A 124      -0.419  -9.028  31.923  1.00 86.78           C  
ATOM   2095  HB2 GLU A 124      -0.020  -8.488  31.065  1.00 86.78           H  
ATOM   2096  HB3 GLU A 124      -0.622  -8.315  32.722  1.00 86.78           H  
ATOM   2097  O   GLU A 124      -2.428 -11.737  32.555  1.00 86.78           O  
ATOM   2098  CG  GLU A 124       0.629 -10.044  32.396  1.00 86.78           C  
ATOM   2099  HG2 GLU A 124       0.286 -10.506  33.322  1.00 86.78           H  
ATOM   2100  HG3 GLU A 124       0.712 -10.824  31.640  1.00 86.78           H  
ATOM   2101  CD  GLU A 124       2.016  -9.421  32.626  1.00 86.78           C  
ATOM   2102  OE1 GLU A 124       2.991 -10.206  32.626  1.00 86.78           O  
ATOM   2103  OE2 GLU A 124       2.111  -8.179  32.746  1.00 86.78           O  
ATOM   2104  N   ALA A 125      -2.988  -9.831  33.606  1.00 91.30           N  
ATOM   2105  H   ALA A 125      -2.876  -8.827  33.637  1.00 91.30           H  
ATOM   2106  CA  ALA A 125      -3.716 -10.465  34.708  1.00 91.30           C  
ATOM   2107  HA  ALA A 125      -3.026 -11.112  35.249  1.00 91.30           H  
ATOM   2108  C   ALA A 125      -4.893 -11.336  34.227  1.00 91.30           C  
ATOM   2109  CB  ALA A 125      -4.198  -9.366  35.660  1.00 91.30           C  
ATOM   2110  HB1 ALA A 125      -3.343  -8.797  36.025  1.00 91.30           H  
ATOM   2111  HB2 ALA A 125      -4.709  -9.815  36.512  1.00 91.30           H  
ATOM   2112  HB3 ALA A 125      -4.884  -8.694  35.145  1.00 91.30           H  
ATOM   2113  O   ALA A 125      -5.264 -12.314  34.871  1.00 91.30           O  
ATOM   2114  N   SER A 126      -5.460 -11.034  33.054  1.00 93.96           N  
ATOM   2115  H   SER A 126      -5.123 -10.205  32.585  1.00 93.96           H  
ATOM   2116  CA  SER A 126      -6.506 -11.844  32.407  1.00 93.96           C  
ATOM   2117  HA  SER A 126      -7.153 -12.247  33.187  1.00 93.96           H  
ATOM   2118  C   SER A 126      -5.961 -13.057  31.630  1.00 93.96           C  
ATOM   2119  CB  SER A 126      -7.367 -10.959  31.508  1.00 93.96           C  
ATOM   2120  HB2 SER A 126      -8.136 -11.565  31.028  1.00 93.96           H  
ATOM   2121  HB3 SER A 126      -6.737 -10.502  30.744  1.00 93.96           H  
ATOM   2122  O   SER A 126      -6.710 -13.737  30.913  1.00 93.96           O  
ATOM   2123  OG  SER A 126      -7.992  -9.938  32.252  1.00 93.96           O  
ATOM   2124  HG  SER A 126      -7.308  -9.308  32.490  1.00 93.96           H  
ATOM   2125  N   GLY A 127      -4.657 -13.327  31.730  1.00 92.21           N  
ATOM   2126  H   GLY A 127      -4.092 -12.711  32.297  1.00 92.21           H  
ATOM   2127  CA  GLY A 127      -3.972 -14.470  31.128  1.00 92.21           C  
ATOM   2128  HA2 GLY A 127      -4.530 -15.381  31.346  1.00 92.21           H  
ATOM   2129  HA3 GLY A 127      -2.988 -14.549  31.589  1.00 92.21           H  
ATOM   2130  C   GLY A 127      -3.772 -14.365  29.616  1.00 92.21           C  
ATOM   2131  O   GLY A 127      -3.494 -15.378  28.967  1.00 92.21           O  
ATOM   2132  N   PHE A 128      -3.961 -13.183  29.020  1.00 91.49           N  
ATOM   2133  H   PHE A 128      -4.088 -12.369  29.604  1.00 91.49           H  
ATOM   2134  CA  PHE A 128      -3.681 -12.977  27.602  1.00 91.49           C  
ATOM   2135  HA  PHE A 128      -4.078 -13.811  27.023  1.00 91.49           H  
ATOM   2136  C   PHE A 128      -2.182 -12.979  27.341  1.00 91.49           C  
ATOM   2137  CB  PHE A 128      -4.348 -11.703  27.080  1.00 91.49           C  
ATOM   2138  HB2 PHE A 128      -4.193 -10.901  27.802  1.00 91.49           H  
ATOM   2139  HB3 PHE A 128      -3.837 -11.404  26.165  1.00 91.49           H  
ATOM   2140  O   PHE A 128      -1.410 -12.340  28.040  1.00 91.49           O  
ATOM   2141  CG  PHE A 128      -5.828 -11.849  26.778  1.00 91.49           C  
ATOM   2142  CD1 PHE A 128      -6.247 -12.421  25.564  1.00 91.49           C  
ATOM   2143  HD1 PHE A 128      -5.500 -12.748  24.855  1.00 91.49           H  
ATOM   2144  CD2 PHE A 128      -6.789 -11.426  27.708  1.00 91.49           C  
ATOM   2145  HD2 PHE A 128      -6.470 -10.977  28.637  1.00 91.49           H  
ATOM   2146  CE1 PHE A 128      -7.612 -12.582  25.274  1.00 91.49           C  
ATOM   2147  HE1 PHE A 128      -7.923 -13.039  24.347  1.00 91.49           H  
ATOM   2148  CE2 PHE A 128      -8.157 -11.588  27.426  1.00 91.49           C  
ATOM   2149  HE2 PHE A 128      -8.892 -11.274  28.153  1.00 91.49           H  
ATOM   2150  CZ  PHE A 128      -8.569 -12.166  26.215  1.00 91.49           C  
ATOM   2151  HZ  PHE A 128      -9.623 -12.300  26.023  1.00 91.49           H  
ATOM   2152  N   LYS A 129      -1.785 -13.684  26.284  1.00 85.93           N  
ATOM   2153  H   LYS A 129      -2.475 -14.261  25.824  1.00 85.93           H  
ATOM   2154  CA  LYS A 129      -0.428 -13.715  25.746  1.00 85.93           C  
ATOM   2155  HA  LYS A 129       0.226 -13.127  26.391  1.00 85.93           H  
ATOM   2156  C   LYS A 129      -0.414 -13.083  24.364  1.00 85.93           C  
ATOM   2157  CB  LYS A 129       0.103 -15.156  25.723  1.00 85.93           C  
ATOM   2158  HB2 LYS A 129       1.104 -15.149  25.291  1.00 85.93           H  
ATOM   2159  HB3 LYS A 129      -0.541 -15.774  25.098  1.00 85.93           H  
ATOM   2160  O   LYS A 129      -1.323 -13.321  23.560  1.00 85.93           O  
ATOM   2161  CG  LYS A 129       0.173 -15.752  27.139  1.00 85.93           C  
ATOM   2162  HG2 LYS A 129       0.737 -15.074  27.780  1.00 85.93           H  
ATOM   2163  HG3 LYS A 129      -0.834 -15.857  27.543  1.00 85.93           H  
ATOM   2164  CD  LYS A 129       0.856 -17.125  27.148  1.00 85.93           C  
ATOM   2165  HD2 LYS A 129       0.288 -17.820  26.530  1.00 85.93           H  
ATOM   2166  HD3 LYS A 129       1.864 -17.022  26.748  1.00 85.93           H  
ATOM   2167  CE  LYS A 129       0.922 -17.638  28.593  1.00 85.93           C  
ATOM   2168  HE2 LYS A 129       1.388 -16.867  29.206  1.00 85.93           H  
ATOM   2169  HE3 LYS A 129      -0.093 -17.774  28.965  1.00 85.93           H  
ATOM   2170  NZ  LYS A 129       1.694 -18.902  28.713  1.00 85.93           N  
ATOM   2171  HZ1 LYS A 129       1.272 -19.648  28.178  1.00 85.93           H  
ATOM   2172  HZ2 LYS A 129       1.737 -19.188  29.681  1.00 85.93           H  
ATOM   2173  HZ3 LYS A 129       2.645 -18.766  28.402  1.00 85.93           H  
ATOM   2174  N   LEU A 130       0.615 -12.296  24.070  1.00 84.10           N  
ATOM   2175  H   LEU A 130       1.332 -12.148  24.767  1.00 84.10           H  
ATOM   2176  CA  LEU A 130       0.846 -11.786  22.725  1.00 84.10           C  
ATOM   2177  HA  LEU A 130      -0.086 -11.352  22.363  1.00 84.10           H  
ATOM   2178  C   LEU A 130       1.200 -12.942  21.782  1.00 84.10           C  
ATOM   2179  CB  LEU A 130       1.920 -10.687  22.774  1.00 84.10           C  
ATOM   2180  HB2 LEU A 130       1.657  -9.951  23.534  1.00 84.10           H  
ATOM   2181  HB3 LEU A 130       2.862 -11.148  23.070  1.00 84.10           H  
ATOM   2182  O   LEU A 130       1.973 -13.826  22.122  1.00 84.10           O  
ATOM   2183  CG  LEU A 130       2.114  -9.959  21.432  1.00 84.10           C  
ATOM   2184  HG  LEU A 130       2.269 -10.693  20.641  1.00 84.10           H  
ATOM   2185  CD1 LEU A 130       0.904  -9.095  21.064  1.00 84.10           C  
ATOM   2186 HD11 LEU A 130       0.030  -9.717  20.867  1.00 84.10           H  
ATOM   2187 HD12 LEU A 130       0.683  -8.405  21.878  1.00 84.10           H  
ATOM   2188 HD13 LEU A 130       1.127  -8.518  20.167  1.00 84.10           H  
ATOM   2189  CD2 LEU A 130       3.338  -9.057  21.482  1.00 84.10           C  
ATOM   2190 HD21 LEU A 130       3.783  -8.964  20.491  1.00 84.10           H  
ATOM   2191 HD22 LEU A 130       3.062  -8.071  21.856  1.00 84.10           H  
ATOM   2192 HD23 LEU A 130       4.098  -9.473  22.144  1.00 84.10           H  
ATOM   2193  N   THR A 131       0.594 -12.952  20.598  1.00 83.92           N  
ATOM   2194  H   THR A 131      -0.081 -12.221  20.426  1.00 83.92           H  
ATOM   2195  CA  THR A 131       0.802 -13.990  19.568  1.00 83.92           C  
ATOM   2196  HA  THR A 131       1.684 -14.579  19.819  1.00 83.92           H  
ATOM   2197  C   THR A 131       1.062 -13.412  18.181  1.00 83.92           C  
ATOM   2198  CB  THR A 131      -0.399 -14.943  19.481  1.00 83.92           C  
ATOM   2199  HB  THR A 131      -0.234 -15.652  18.670  1.00 83.92           H  
ATOM   2200  O   THR A 131       1.372 -14.157  17.256  1.00 83.92           O  
ATOM   2201  CG2 THR A 131      -0.621 -15.741  20.763  1.00 83.92           C  
ATOM   2202 HG21 THR A 131      -1.413 -16.473  20.605  1.00 83.92           H  
ATOM   2203 HG22 THR A 131      -0.896 -15.079  21.584  1.00 83.92           H  
ATOM   2204 HG23 THR A 131       0.299 -16.263  21.029  1.00 83.92           H  
ATOM   2205  OG1 THR A 131      -1.591 -14.226  19.226  1.00 83.92           O  
ATOM   2206  HG1 THR A 131      -1.595 -13.499  19.853  1.00 83.92           H  
ATOM   2207  N   PHE A 132       0.878 -12.102  18.014  1.00 83.19           N  
ATOM   2208  H   PHE A 132       0.623 -11.548  18.819  1.00 83.19           H  
ATOM   2209  CA  PHE A 132       1.231 -11.366  16.808  1.00 83.19           C  
ATOM   2210  HA  PHE A 132       2.201 -11.708  16.447  1.00 83.19           H  
ATOM   2211  C   PHE A 132       1.309  -9.876  17.129  1.00 83.19           C  
ATOM   2212  CB  PHE A 132       0.179 -11.593  15.715  1.00 83.19           C  
ATOM   2213  HB2 PHE A 132       0.033 -12.662  15.558  1.00 83.19           H  
ATOM   2214  HB3 PHE A 132      -0.770 -11.161  16.034  1.00 83.19           H  
ATOM   2215  O   PHE A 132       0.409  -9.352  17.795  1.00 83.19           O  
ATOM   2216  CG  PHE A 132       0.547 -10.960  14.396  1.00 83.19           C  
ATOM   2217  CD1 PHE A 132       0.095  -9.664  14.081  1.00 83.19           C  
ATOM   2218  HD1 PHE A 132      -0.505  -9.106  14.785  1.00 83.19           H  
ATOM   2219  CD2 PHE A 132       1.399 -11.643  13.512  1.00 83.19           C  
ATOM   2220  HD2 PHE A 132       1.805 -12.607  13.782  1.00 83.19           H  
ATOM   2221  CE1 PHE A 132       0.492  -9.064  12.875  1.00 83.19           C  
ATOM   2222  HE1 PHE A 132       0.209  -8.047  12.647  1.00 83.19           H  
ATOM   2223  CE2 PHE A 132       1.783 -11.043  12.302  1.00 83.19           C  
ATOM   2224  HE2 PHE A 132       2.479 -11.547  11.649  1.00 83.19           H  
ATOM   2225  CZ  PHE A 132       1.327  -9.753  11.982  1.00 83.19           C  
ATOM   2226  HZ  PHE A 132       1.667  -9.272  11.077  1.00 83.19           H  
ATOM   2227  N   LEU A 133       2.327  -9.195  16.605  1.00 81.89           N  
ATOM   2228  H   LEU A 133       3.025  -9.692  16.071  1.00 81.89           H  
ATOM   2229  CA  LEU A 133       2.478  -7.752  16.743  1.00 81.89           C  
ATOM   2230  HA  LEU A 133       1.498  -7.311  16.923  1.00 81.89           H  
ATOM   2231  C   LEU A 133       3.056  -7.131  15.473  1.00 81.89           C  
ATOM   2232  CB  LEU A 133       3.370  -7.462  17.961  1.00 81.89           C  
ATOM   2233  HB2 LEU A 133       2.914  -7.938  18.828  1.00 81.89           H  
ATOM   2234  HB3 LEU A 133       4.347  -7.919  17.798  1.00 81.89           H  
ATOM   2235  O   LEU A 133       4.222  -7.335  15.140  1.00 81.89           O  
ATOM   2236  CG  LEU A 133       3.562  -5.968  18.277  1.00 81.89           C  
ATOM   2237  HG  LEU A 133       3.934  -5.445  17.395  1.00 81.89           H  
ATOM   2238  CD1 LEU A 133       2.249  -5.328  18.723  1.00 81.89           C  
ATOM   2239 HD11 LEU A 133       1.797  -5.923  19.517  1.00 81.89           H  
ATOM   2240 HD12 LEU A 133       1.566  -5.257  17.876  1.00 81.89           H  
ATOM   2241 HD13 LEU A 133       2.427  -4.326  19.113  1.00 81.89           H  
ATOM   2242  CD2 LEU A 133       4.590  -5.806  19.391  1.00 81.89           C  
ATOM   2243 HD21 LEU A 133       4.251  -6.308  20.297  1.00 81.89           H  
ATOM   2244 HD22 LEU A 133       4.745  -4.748  19.606  1.00 81.89           H  
ATOM   2245 HD23 LEU A 133       5.536  -6.243  19.071  1.00 81.89           H  
ATOM   2246  N   ASN A 134       2.251  -6.284  14.840  1.00 81.76           N  
ATOM   2247  H   ASN A 134       1.299  -6.209  15.168  1.00 81.76           H  
ATOM   2248  CA  ASN A 134       2.732  -5.201  13.999  1.00 81.76           C  
ATOM   2249  HA  ASN A 134       3.820  -5.236  13.945  1.00 81.76           H  
ATOM   2250  C   ASN A 134       2.316  -3.886  14.660  1.00 81.76           C  
ATOM   2251  CB  ASN A 134       2.162  -5.342  12.579  1.00 81.76           C  
ATOM   2252  HB2 ASN A 134       1.084  -5.175  12.589  1.00 81.76           H  
ATOM   2253  HB3 ASN A 134       2.366  -6.342  12.199  1.00 81.76           H  
ATOM   2254  O   ASN A 134       1.121  -3.654  14.832  1.00 81.76           O  
ATOM   2255  CG  ASN A 134       2.823  -4.346  11.644  1.00 81.76           C  
ATOM   2256  ND2 ASN A 134       2.191  -3.956  10.568  1.00 81.76           N  
ATOM   2257 HD21 ASN A 134       1.184  -4.021  10.528  1.00 81.76           H  
ATOM   2258 HD22 ASN A 134       2.694  -3.270  10.024  1.00 81.76           H  
ATOM   2259  OD1 ASN A 134       3.922  -3.887  11.884  1.00 81.76           O  
ATOM   2260  N   PHE A 135       3.270  -3.047  15.059  1.00 81.18           N  
ATOM   2261  H   PHE A 135       4.229  -3.251  14.817  1.00 81.18           H  
ATOM   2262  CA  PHE A 135       2.994  -1.827  15.828  1.00 81.18           C  
ATOM   2263  HA  PHE A 135       1.917  -1.663  15.814  1.00 81.18           H  
ATOM   2264  C   PHE A 135       3.554  -0.592  15.126  1.00 81.18           C  
ATOM   2265  CB  PHE A 135       3.420  -2.005  17.296  1.00 81.18           C  
ATOM   2266  HB2 PHE A 135       3.326  -3.060  17.554  1.00 81.18           H  
ATOM   2267  HB3 PHE A 135       4.474  -1.749  17.404  1.00 81.18           H  
ATOM   2268  O   PHE A 135       4.378   0.155  15.650  1.00 81.18           O  
ATOM   2269  CG  PHE A 135       2.585  -1.223  18.300  1.00 81.18           C  
ATOM   2270  CD1 PHE A 135       3.203  -0.521  19.348  1.00 81.18           C  
ATOM   2271  HD1 PHE A 135       4.277  -0.555  19.454  1.00 81.18           H  
ATOM   2272  CD2 PHE A 135       1.180  -1.235  18.229  1.00 81.18           C  
ATOM   2273  HD2 PHE A 135       0.687  -1.837  17.481  1.00 81.18           H  
ATOM   2274  CE1 PHE A 135       2.423   0.209  20.265  1.00 81.18           C  
ATOM   2275  HE1 PHE A 135       2.896   0.730  21.085  1.00 81.18           H  
ATOM   2276  CE2 PHE A 135       0.405  -0.475  19.120  1.00 81.18           C  
ATOM   2277  HE2 PHE A 135      -0.672  -0.458  19.038  1.00 81.18           H  
ATOM   2278  CZ  PHE A 135       1.027   0.257  20.137  1.00 81.18           C  
ATOM   2279  HZ  PHE A 135       0.431   0.828  20.833  1.00 81.18           H  
ATOM   2280  N   GLU A 136       3.107  -0.422  13.885  1.00 75.88           N  
ATOM   2281  H   GLU A 136       2.437  -1.090  13.531  1.00 75.88           H  
ATOM   2282  CA  GLU A 136       3.426   0.712  13.028  1.00 75.88           C  
ATOM   2283  HA  GLU A 136       4.223   1.301  13.483  1.00 75.88           H  
ATOM   2284  C   GLU A 136       2.201   1.618  12.870  1.00 75.88           C  
ATOM   2285  CB  GLU A 136       3.923   0.225  11.661  1.00 75.88           C  
ATOM   2286  HB2 GLU A 136       3.204  -0.487  11.256  1.00 75.88           H  
ATOM   2287  HB3 GLU A 136       3.983   1.086  10.995  1.00 75.88           H  
ATOM   2288  O   GLU A 136       1.060   1.145  12.771  1.00 75.88           O  
ATOM   2289  CG  GLU A 136       5.302  -0.444  11.727  1.00 75.88           C  
ATOM   2290  HG2 GLU A 136       5.997   0.251  12.198  1.00 75.88           H  
ATOM   2291  HG3 GLU A 136       5.238  -1.333  12.355  1.00 75.88           H  
ATOM   2292  CD  GLU A 136       5.847  -0.834  10.339  1.00 75.88           C  
ATOM   2293  OE1 GLU A 136       6.975  -1.371  10.315  1.00 75.88           O  
ATOM   2294  OE2 GLU A 136       5.170  -0.569   9.306  1.00 75.88           O  
ATOM   2295  N   LYS A 137       2.441   2.933  12.820  1.00 76.27           N  
ATOM   2296  H   LYS A 137       3.401   3.244  12.873  1.00 76.27           H  
ATOM   2297  CA  LYS A 137       1.395   3.939  12.609  1.00 76.27           C  
ATOM   2298  HA  LYS A 137       0.690   3.882  13.439  1.00 76.27           H  
ATOM   2299  C   LYS A 137       0.631   3.649  11.314  1.00 76.27           C  
ATOM   2300  CB  LYS A 137       2.025   5.341  12.595  1.00 76.27           C  
ATOM   2301  HB2 LYS A 137       2.574   5.491  13.524  1.00 76.27           H  
ATOM   2302  HB3 LYS A 137       2.721   5.419  11.759  1.00 76.27           H  
ATOM   2303  O   LYS A 137       1.242   3.489  10.257  1.00 76.27           O  
ATOM   2304  CG  LYS A 137       0.953   6.434  12.469  1.00 76.27           C  
ATOM   2305  HG2 LYS A 137       0.249   6.330  13.295  1.00 76.27           H  
ATOM   2306  HG3 LYS A 137       0.414   6.316  11.530  1.00 76.27           H  
ATOM   2307  CD  LYS A 137       1.561   7.840  12.512  1.00 76.27           C  
ATOM   2308  HD2 LYS A 137       2.081   7.975  13.460  1.00 76.27           H  
ATOM   2309  HD3 LYS A 137       2.264   7.959  11.688  1.00 76.27           H  
ATOM   2310  CE  LYS A 137       0.429   8.868  12.388  1.00 76.27           C  
ATOM   2311  HE2 LYS A 137      -0.071   8.727  11.430  1.00 76.27           H  
ATOM   2312  HE3 LYS A 137      -0.307   8.662  13.165  1.00 76.27           H  
ATOM   2313  NZ  LYS A 137       0.922  10.262  12.516  1.00 76.27           N  
ATOM   2314  HZ1 LYS A 137       0.146  10.906  12.462  1.00 76.27           H  
ATOM   2315  HZ2 LYS A 137       1.367  10.396  13.413  1.00 76.27           H  
ATOM   2316  HZ3 LYS A 137       1.582  10.486  11.785  1.00 76.27           H  
ATOM   2317  N   GLY A 138      -0.696   3.582  11.409  1.00 83.76           N  
ATOM   2318  H   GLY A 138      -1.133   3.718  12.309  1.00 83.76           H  
ATOM   2319  CA  GLY A 138      -1.594   3.294  10.291  1.00 83.76           C  
ATOM   2320  HA2 GLY A 138      -1.358   3.947   9.450  1.00 83.76           H  
ATOM   2321  HA3 GLY A 138      -2.606   3.518  10.628  1.00 83.76           H  
ATOM   2322  C   GLY A 138      -1.577   1.844   9.797  1.00 83.76           C  
ATOM   2323  O   GLY A 138      -2.215   1.534   8.793  1.00 83.76           O  
ATOM   2324  N   ARG A 139      -0.816   0.953  10.451  1.00 87.92           N  
ATOM   2325  H   ARG A 139      -0.291   1.284  11.248  1.00 87.92           H  
ATOM   2326  CA  ARG A 139      -0.665  -0.458  10.053  1.00 87.92           C  
ATOM   2327  HA  ARG A 139      -1.500  -0.695   9.394  1.00 87.92           H  
ATOM   2328  C   ARG A 139      -0.746  -1.432  11.224  1.00 87.92           C  
ATOM   2329  CB  ARG A 139       0.624  -0.670   9.258  1.00 87.92           C  
ATOM   2330  HB2 ARG A 139       0.688  -1.714   8.952  1.00 87.92           H  
ATOM   2331  HB3 ARG A 139       1.469  -0.444   9.908  1.00 87.92           H  
ATOM   2332  O   ARG A 139      -0.282  -2.573  11.142  1.00 87.92           O  
ATOM   2333  CG  ARG A 139       0.705   0.199   8.005  1.00 87.92           C  
ATOM   2334  HG2 ARG A 139      -0.114  -0.033   7.325  1.00 87.92           H  
ATOM   2335  HG3 ARG A 139       0.669   1.253   8.281  1.00 87.92           H  
ATOM   2336  CD  ARG A 139       2.044  -0.084   7.339  1.00 87.92           C  
ATOM   2337  HD2 ARG A 139       2.025  -1.076   6.889  1.00 87.92           H  
ATOM   2338  HD3 ARG A 139       2.819  -0.064   8.106  1.00 87.92           H  
ATOM   2339  NE  ARG A 139       2.352   0.931   6.326  1.00 87.92           N  
ATOM   2340  HE  ARG A 139       1.606   1.560   6.067  1.00 87.92           H  
ATOM   2341  NH1 ARG A 139       4.572   0.386   6.146  1.00 87.92           N  
ATOM   2342 HH11 ARG A 139       4.515  -0.154   6.998  1.00 87.92           H  
ATOM   2343 HH12 ARG A 139       5.498   0.557   5.781  1.00 87.92           H  
ATOM   2344  NH2 ARG A 139       3.721   2.045   4.903  1.00 87.92           N  
ATOM   2345 HH21 ARG A 139       2.944   2.630   4.632  1.00 87.92           H  
ATOM   2346 HH22 ARG A 139       4.639   2.181   4.504  1.00 87.92           H  
ATOM   2347  CZ  ARG A 139       3.544   1.112   5.797  1.00 87.92           C  
ATOM   2348  N   THR A 140      -1.272  -0.967  12.352  1.00 90.73           N  
ATOM   2349  H   THR A 140      -1.682  -0.044  12.351  1.00 90.73           H  
ATOM   2350  CA  THR A 140      -1.188  -1.716  13.600  1.00 90.73           C  
ATOM   2351  HA  THR A 140      -0.165  -2.084  13.677  1.00 90.73           H  
ATOM   2352  C   THR A 140      -2.108  -2.936  13.591  1.00 90.73           C  
ATOM   2353  CB  THR A 140      -1.405  -0.798  14.803  1.00 90.73           C  
ATOM   2354  HB  THR A 140      -2.256  -0.140  14.623  1.00 90.73           H  
ATOM   2355  O   THR A 140      -3.274  -2.862  13.198  1.00 90.73           O  
ATOM   2356  CG2 THR A 140      -1.623  -1.573  16.101  1.00 90.73           C  
ATOM   2357 HG21 THR A 140      -0.878  -2.363  16.196  1.00 90.73           H  
ATOM   2358 HG22 THR A 140      -2.612  -2.032  16.097  1.00 90.73           H  
ATOM   2359 HG23 THR A 140      -1.566  -0.889  16.947  1.00 90.73           H  
ATOM   2360  OG1 THR A 140      -0.244  -0.017  14.970  1.00 90.73           O  
ATOM   2361  HG1 THR A 140      -0.039   0.427  14.144  1.00 90.73           H  
ATOM   2362  N   ILE A 141      -1.567  -4.072  14.033  1.00 92.09           N  
ATOM   2363  H   ILE A 141      -0.602  -4.036  14.328  1.00 92.09           H  
ATOM   2364  CA  ILE A 141      -2.300  -5.303  14.324  1.00 92.09           C  
ATOM   2365  HA  ILE A 141      -3.340  -5.040  14.517  1.00 92.09           H  
ATOM   2366  C   ILE A 141      -1.693  -5.928  15.582  1.00 92.09           C  
ATOM   2367  CB  ILE A 141      -2.262  -6.300  13.143  1.00 92.09           C  
ATOM   2368  HB  ILE A 141      -1.218  -6.572  12.988  1.00 92.09           H  
ATOM   2369  O   ILE A 141      -0.509  -6.269  15.598  1.00 92.09           O  
ATOM   2370  CG1 ILE A 141      -2.780  -5.691  11.819  1.00 92.09           C  
ATOM   2371 HG12 ILE A 141      -2.231  -4.775  11.601  1.00 92.09           H  
ATOM   2372 HG13 ILE A 141      -3.835  -5.439  11.921  1.00 92.09           H  
ATOM   2373  CG2 ILE A 141      -3.066  -7.571  13.502  1.00 92.09           C  
ATOM   2374 HG21 ILE A 141      -2.968  -8.319  12.715  1.00 92.09           H  
ATOM   2375 HG22 ILE A 141      -2.694  -8.017  14.424  1.00 92.09           H  
ATOM   2376 HG23 ILE A 141      -4.117  -7.311  13.635  1.00 92.09           H  
ATOM   2377  CD1 ILE A 141      -2.592  -6.596  10.595  1.00 92.09           C  
ATOM   2378 HD11 ILE A 141      -2.890  -6.048   9.702  1.00 92.09           H  
ATOM   2379 HD12 ILE A 141      -3.209  -7.490  10.676  1.00 92.09           H  
ATOM   2380 HD13 ILE A 141      -1.543  -6.880  10.503  1.00 92.09           H  
ATOM   2381  N   ILE A 142      -2.510  -6.143  16.611  1.00 90.65           N  
ATOM   2382  H   ILE A 142      -3.478  -5.873  16.510  1.00 90.65           H  
ATOM   2383  CA  ILE A 142      -2.096  -6.787  17.866  1.00 90.65           C  
ATOM   2384  HA  ILE A 142      -1.065  -7.131  17.777  1.00 90.65           H  
ATOM   2385  C   ILE A 142      -2.992  -7.997  18.087  1.00 90.65           C  
ATOM   2386  CB  ILE A 142      -2.161  -5.823  19.075  1.00 90.65           C  
ATOM   2387  HB  ILE A 142      -3.207  -5.677  19.345  1.00 90.65           H  
ATOM   2388  O   ILE A 142      -4.216  -7.876  18.058  1.00 90.65           O  
ATOM   2389  CG1 ILE A 142      -1.551  -4.439  18.754  1.00 90.65           C  
ATOM   2390 HG12 ILE A 142      -2.042  -4.015  17.878  1.00 90.65           H  
ATOM   2391 HG13 ILE A 142      -0.488  -4.539  18.537  1.00 90.65           H  
ATOM   2392  CG2 ILE A 142      -1.485  -6.465  20.298  1.00 90.65           C  
ATOM   2393 HG21 ILE A 142      -1.900  -7.451  20.504  1.00 90.65           H  
ATOM   2394 HG22 ILE A 142      -0.412  -6.554  20.127  1.00 90.65           H  
ATOM   2395 HG23 ILE A 142      -1.648  -5.850  21.184  1.00 90.65           H  
ATOM   2396  CD1 ILE A 142      -1.743  -3.423  19.879  1.00 90.65           C  
ATOM   2397 HD11 ILE A 142      -1.458  -2.433  19.522  1.00 90.65           H  
ATOM   2398 HD12 ILE A 142      -2.793  -3.396  20.170  1.00 90.65           H  
ATOM   2399 HD13 ILE A 142      -1.124  -3.677  20.740  1.00 90.65           H  
ATOM   2400  N   ARG A 143      -2.412  -9.178  18.311  1.00 92.15           N  
ATOM   2401  H   ARG A 143      -1.403  -9.220  18.311  1.00 92.15           H  
ATOM   2402  CA  ARG A 143      -3.184 -10.384  18.631  1.00 92.15           C  
ATOM   2403  HA  ARG A 143      -4.242 -10.124  18.664  1.00 92.15           H  
ATOM   2404  C   ARG A 143      -2.826 -10.914  20.003  1.00 92.15           C  
ATOM   2405  CB  ARG A 143      -3.014 -11.442  17.544  1.00 92.15           C  
ATOM   2406  HB2 ARG A 143      -2.022 -11.886  17.622  1.00 92.15           H  
ATOM   2407  HB3 ARG A 143      -3.128 -10.966  16.571  1.00 92.15           H  
ATOM   2408  O   ARG A 143      -1.730 -11.430  20.212  1.00 92.15           O  
ATOM   2409  CG  ARG A 143      -4.064 -12.549  17.706  1.00 92.15           C  
ATOM   2410  HG2 ARG A 143      -5.061 -12.109  17.705  1.00 92.15           H  
ATOM   2411  HG3 ARG A 143      -3.916 -13.060  18.658  1.00 92.15           H  
ATOM   2412  CD  ARG A 143      -3.962 -13.574  16.577  1.00 92.15           C  
ATOM   2413  HD2 ARG A 143      -4.628 -14.407  16.802  1.00 92.15           H  
ATOM   2414  HD3 ARG A 143      -2.937 -13.945  16.551  1.00 92.15           H  
ATOM   2415  NE  ARG A 143      -4.349 -12.969  15.288  1.00 92.15           N  
ATOM   2416  HE  ARG A 143      -4.984 -12.185  15.349  1.00 92.15           H  
ATOM   2417  NH1 ARG A 143      -3.067 -14.296  13.927  1.00 92.15           N  
ATOM   2418 HH11 ARG A 143      -2.785 -14.816  14.746  1.00 92.15           H  
ATOM   2419 HH12 ARG A 143      -2.542 -14.418  13.072  1.00 92.15           H  
ATOM   2420  NH2 ARG A 143      -4.068 -12.484  13.090  1.00 92.15           N  
ATOM   2421 HH21 ARG A 143      -3.471 -12.571  12.279  1.00 92.15           H  
ATOM   2422 HH22 ARG A 143      -4.546 -11.609  13.251  1.00 92.15           H  
ATOM   2423  CZ  ARG A 143      -3.835 -13.258  14.110  1.00 92.15           C  
ATOM   2424  N   LEU A 144      -3.802 -10.864  20.894  1.00 91.81           N  
ATOM   2425  H   LEU A 144      -4.683 -10.459  20.610  1.00 91.81           H  
ATOM   2426  CA  LEU A 144      -3.722 -11.349  22.261  1.00 91.81           C  
ATOM   2427  HA  LEU A 144      -2.694 -11.616  22.506  1.00 91.81           H  
ATOM   2428  C   LEU A 144      -4.595 -12.599  22.397  1.00 91.81           C  
ATOM   2429  CB  LEU A 144      -4.171 -10.211  23.191  1.00 91.81           C  
ATOM   2430  HB2 LEU A 144      -4.205 -10.587  24.214  1.00 91.81           H  
ATOM   2431  HB3 LEU A 144      -5.186  -9.922  22.918  1.00 91.81           H  
ATOM   2432  O   LEU A 144      -5.758 -12.591  21.992  1.00 91.81           O  
ATOM   2433  CG  LEU A 144      -3.283  -8.950  23.158  1.00 91.81           C  
ATOM   2434  HG  LEU A 144      -3.221  -8.562  22.141  1.00 91.81           H  
ATOM   2435  CD1 LEU A 144      -3.895  -7.877  24.044  1.00 91.81           C  
ATOM   2436 HD11 LEU A 144      -3.224  -7.023  24.135  1.00 91.81           H  
ATOM   2437 HD12 LEU A 144      -4.839  -7.528  23.624  1.00 91.81           H  
ATOM   2438 HD13 LEU A 144      -4.098  -8.292  25.031  1.00 91.81           H  
ATOM   2439  CD2 LEU A 144      -1.875  -9.221  23.676  1.00 91.81           C  
ATOM   2440 HD21 LEU A 144      -1.311  -8.290  23.733  1.00 91.81           H  
ATOM   2441 HD22 LEU A 144      -1.356  -9.888  22.987  1.00 91.81           H  
ATOM   2442 HD23 LEU A 144      -1.918  -9.668  24.669  1.00 91.81           H  
ATOM   2443  N   LYS A 145      -4.061 -13.685  22.959  1.00 92.98           N  
ATOM   2444  H   LYS A 145      -3.102 -13.635  23.273  1.00 92.98           H  
ATOM   2445  CA  LYS A 145      -4.783 -14.953  23.140  1.00 92.98           C  
ATOM   2446  HA  LYS A 145      -5.846 -14.790  22.963  1.00 92.98           H  
ATOM   2447  C   LYS A 145      -4.654 -15.483  24.568  1.00 92.98           C  
ATOM   2448  CB  LYS A 145      -4.263 -15.961  22.104  1.00 92.98           C  
ATOM   2449  HB2 LYS A 145      -3.211 -16.162  22.303  1.00 92.98           H  
ATOM   2450  HB3 LYS A 145      -4.353 -15.524  21.110  1.00 92.98           H  
ATOM   2451  O   LYS A 145      -3.557 -15.504  25.107  1.00 92.98           O  
ATOM   2452  CG  LYS A 145      -5.046 -17.279  22.142  1.00 92.98           C  
ATOM   2453  HG2 LYS A 145      -4.924 -17.746  23.119  1.00 92.98           H  
ATOM   2454  HG3 LYS A 145      -6.105 -17.078  21.981  1.00 92.98           H  
ATOM   2455  CD  LYS A 145      -4.547 -18.256  21.075  1.00 92.98           C  
ATOM   2456  HD2 LYS A 145      -3.489 -18.453  21.247  1.00 92.98           H  
ATOM   2457  HD3 LYS A 145      -4.681 -17.820  20.085  1.00 92.98           H  
ATOM   2458  CE  LYS A 145      -5.351 -19.554  21.196  1.00 92.98           C  
ATOM   2459  HE2 LYS A 145      -5.341 -19.863  22.242  1.00 92.98           H  
ATOM   2460  HE3 LYS A 145      -6.388 -19.353  20.928  1.00 92.98           H  
ATOM   2461  NZ  LYS A 145      -4.786 -20.634  20.352  1.00 92.98           N  
ATOM   2462  HZ1 LYS A 145      -5.316 -21.484  20.480  1.00 92.98           H  
ATOM   2463  HZ2 LYS A 145      -3.836 -20.826  20.635  1.00 92.98           H  
ATOM   2464  HZ3 LYS A 145      -4.792 -20.373  19.376  1.00 92.98           H  
ATOM   2465  N   ASN A 146      -5.754 -15.966  25.138  1.00 93.01           N  
ATOM   2466  H   ASN A 146      -6.623 -15.913  24.627  1.00 93.01           H  
ATOM   2467  CA  ASN A 146      -5.784 -16.735  26.386  1.00 93.01           C  
ATOM   2468  HA  ASN A 146      -4.777 -17.074  26.626  1.00 93.01           H  
ATOM   2469  C   ASN A 146      -6.659 -17.993  26.224  1.00 93.01           C  
ATOM   2470  CB  ASN A 146      -6.247 -15.827  27.546  1.00 93.01           C  
ATOM   2471  HB2 ASN A 146      -5.647 -14.918  27.556  1.00 93.01           H  
ATOM   2472  HB3 ASN A 146      -6.075 -16.330  28.497  1.00 93.01           H  
ATOM   2473  O   ASN A 146      -7.066 -18.337  25.110  1.00 93.01           O  
ATOM   2474  CG  ASN A 146      -7.687 -15.372  27.505  1.00 93.01           C  
ATOM   2475  ND2 ASN A 146      -8.111 -14.636  28.502  1.00 93.01           N  
ATOM   2476 HD21 ASN A 146      -9.007 -14.182  28.398  1.00 93.01           H  
ATOM   2477 HD22 ASN A 146      -7.481 -14.349  29.238  1.00 93.01           H  
ATOM   2478  OD1 ASN A 146      -8.452 -15.702  26.613  1.00 93.01           O  
ATOM   2479  N   GLY A 147      -6.963 -18.673  27.335  1.00 91.19           N  
ATOM   2480  H   GLY A 147      -6.559 -18.375  28.212  1.00 91.19           H  
ATOM   2481  CA  GLY A 147      -7.874 -19.824  27.353  1.00 91.19           C  
ATOM   2482  HA2 GLY A 147      -7.873 -20.258  28.353  1.00 91.19           H  
ATOM   2483  HA3 GLY A 147      -7.516 -20.581  26.655  1.00 91.19           H  
ATOM   2484  C   GLY A 147      -9.329 -19.490  26.991  1.00 91.19           C  
ATOM   2485  O   GLY A 147     -10.028 -20.349  26.466  1.00 91.19           O  
ATOM   2486  N   LYS A 148      -9.783 -18.243  27.201  1.00 89.35           N  
ATOM   2487  H   LYS A 148      -9.135 -17.555  27.556  1.00 89.35           H  
ATOM   2488  CA  LYS A 148     -11.154 -17.795  26.878  1.00 89.35           C  
ATOM   2489  HA  LYS A 148     -11.848 -18.609  27.087  1.00 89.35           H  
ATOM   2490  C   LYS A 148     -11.338 -17.456  25.395  1.00 89.35           C  
ATOM   2491  CB  LYS A 148     -11.549 -16.583  27.746  1.00 89.35           C  
ATOM   2492  HB2 LYS A 148     -12.551 -16.270  27.454  1.00 89.35           H  
ATOM   2493  HB3 LYS A 148     -10.873 -15.753  27.541  1.00 89.35           H  
ATOM   2494  O   LYS A 148     -12.450 -17.515  24.878  1.00 89.35           O  
ATOM   2495  CG  LYS A 148     -11.557 -16.866  29.259  1.00 89.35           C  
ATOM   2496  HG2 LYS A 148     -12.238 -17.692  29.463  1.00 89.35           H  
ATOM   2497  HG3 LYS A 148     -10.555 -17.146  29.584  1.00 89.35           H  
ATOM   2498  CD  LYS A 148     -12.010 -15.624  30.049  1.00 89.35           C  
ATOM   2499  HD2 LYS A 148     -13.005 -15.331  29.714  1.00 89.35           H  
ATOM   2500  HD3 LYS A 148     -11.317 -14.806  29.852  1.00 89.35           H  
ATOM   2501  CE  LYS A 148     -12.047 -15.907  31.560  1.00 89.35           C  
ATOM   2502  HE2 LYS A 148     -11.061 -16.248  31.876  1.00 89.35           H  
ATOM   2503  HE3 LYS A 148     -12.750 -16.719  31.745  1.00 89.35           H  
ATOM   2504  NZ  LYS A 148     -12.441 -14.708  32.353  1.00 89.35           N  
ATOM   2505  HZ1 LYS A 148     -12.478 -14.930  33.338  1.00 89.35           H  
ATOM   2506  HZ2 LYS A 148     -11.778 -13.955  32.241  1.00 89.35           H  
ATOM   2507  HZ3 LYS A 148     -13.352 -14.364  32.085  1.00 89.35           H  
ATOM   2508  N   GLY A 149     -10.271 -17.068  24.696  1.00 94.51           N  
ATOM   2509  H   GLY A 149      -9.393 -16.961  25.183  1.00 94.51           H  
ATOM   2510  CA  GLY A 149     -10.341 -16.730  23.279  1.00 94.51           C  
ATOM   2511  HA2 GLY A 149     -10.314 -17.650  22.694  1.00 94.51           H  
ATOM   2512  HA3 GLY A 149     -11.290 -16.232  23.081  1.00 94.51           H  
ATOM   2513  C   GLY A 149      -9.215 -15.820  22.804  1.00 94.51           C  
ATOM   2514  O   GLY A 149      -8.110 -15.803  23.339  1.00 94.51           O  
ATOM   2515  N   THR A 150      -9.484 -15.073  21.735  1.00 95.61           N  
ATOM   2516  H   THR A 150     -10.416 -15.102  21.347  1.00 95.61           H  
ATOM   2517  CA  THR A 150      -8.519 -14.159  21.111  1.00 95.61           C  
ATOM   2518  HA  THR A 150      -7.639 -14.067  21.748  1.00 95.61           H  
ATOM   2519  C   THR A 150      -9.126 -12.771  20.966  1.00 95.61           C  
ATOM   2520  CB  THR A 150      -8.061 -14.700  19.747  1.00 95.61           C  
ATOM   2521  HB  THR A 150      -8.916 -14.754  19.074  1.00 95.61           H  
ATOM   2522  O   THR A 150     -10.235 -12.641  20.449  1.00 95.61           O  
ATOM   2523  CG2 THR A 150      -6.965 -13.866  19.090  1.00 95.61           C  
ATOM   2524 HG21 THR A 150      -7.310 -12.844  18.930  1.00 95.61           H  
ATOM   2525 HG22 THR A 150      -6.711 -14.304  18.125  1.00 95.61           H  
ATOM   2526 HG23 THR A 150      -6.079 -13.850  19.725  1.00 95.61           H  
ATOM   2527  OG1 THR A 150      -7.528 -15.996  19.916  1.00 95.61           O  
ATOM   2528  HG1 THR A 150      -7.386 -16.099  20.860  1.00 95.61           H  
ATOM   2529  N   LEU A 151      -8.382 -11.750  21.381  1.00 96.82           N  
ATOM   2530  H   LEU A 151      -7.477 -11.953  21.782  1.00 96.82           H  
ATOM   2531  CA  LEU A 151      -8.617 -10.355  21.029  1.00 96.82           C  
ATOM   2532  HA  LEU A 151      -9.635 -10.226  20.661  1.00 96.82           H  
ATOM   2533  C   LEU A 151      -7.654  -9.983  19.903  1.00 96.82           C  
ATOM   2534  CB  LEU A 151      -8.426  -9.452  22.257  1.00 96.82           C  
ATOM   2535  HB2 LEU A 151      -7.431  -9.626  22.667  1.00 96.82           H  
ATOM   2536  HB3 LEU A 151      -8.473  -8.413  21.929  1.00 96.82           H  
ATOM   2537  O   LEU A 151      -6.438 -10.116  20.046  1.00 96.82           O  
ATOM   2538  CG  LEU A 151      -9.460  -9.651  23.377  1.00 96.82           C  
ATOM   2539  HG  LEU A 151      -9.453 -10.692  23.700  1.00 96.82           H  
ATOM   2540  CD1 LEU A 151      -9.077  -8.772  24.563  1.00 96.82           C  
ATOM   2541 HD11 LEU A 151      -9.020  -7.726  24.260  1.00 96.82           H  
ATOM   2542 HD12 LEU A 151      -8.114  -9.084  24.966  1.00 96.82           H  
ATOM   2543 HD13 LEU A 151      -9.829  -8.865  25.347  1.00 96.82           H  
ATOM   2544  CD2 LEU A 151     -10.877  -9.285  22.928  1.00 96.82           C  
ATOM   2545 HD21 LEU A 151     -10.895  -8.263  22.548  1.00 96.82           H  
ATOM   2546 HD22 LEU A 151     -11.220  -9.973  22.155  1.00 96.82           H  
ATOM   2547 HD23 LEU A 151     -11.557  -9.347  23.777  1.00 96.82           H  
ATOM   2548  N   THR A 152      -8.192  -9.563  18.761  1.00 96.75           N  
ATOM   2549  H   THR A 152      -9.196  -9.459  18.713  1.00 96.75           H  
ATOM   2550  CA  THR A 152      -7.375  -9.056  17.650  1.00 96.75           C  
ATOM   2551  HA  THR A 152      -6.317  -9.133  17.902  1.00 96.75           H  
ATOM   2552  C   THR A 152      -7.684  -7.586  17.436  1.00 96.75           C  
ATOM   2553  CB  THR A 152      -7.581  -9.858  16.359  1.00 96.75           C  
ATOM   2554  HB  THR A 152      -8.595  -9.714  15.987  1.00 96.75           H  
ATOM   2555  O   THR A 152      -8.763  -7.264  16.954  1.00 96.75           O  
ATOM   2556  CG2 THR A 152      -6.573  -9.462  15.282  1.00 96.75           C  
ATOM   2557 HG21 THR A 152      -6.728 -10.075  14.393  1.00 96.75           H  
ATOM   2558 HG22 THR A 152      -6.711  -8.415  15.011  1.00 96.75           H  
ATOM   2559 HG23 THR A 152      -5.557  -9.595  15.654  1.00 96.75           H  
ATOM   2560  OG1 THR A 152      -7.372 -11.233  16.608  1.00 96.75           O  
ATOM   2561  HG1 THR A 152      -7.923 -11.427  17.370  1.00 96.75           H  
ATOM   2562  N   PHE A 153      -6.740  -6.722  17.787  1.00 97.15           N  
ATOM   2563  H   PHE A 153      -5.860  -7.086  18.124  1.00 97.15           H  
ATOM   2564  CA  PHE A 153      -6.792  -5.285  17.550  1.00 97.15           C  
ATOM   2565  HA  PHE A 153      -7.819  -4.938  17.663  1.00 97.15           H  
ATOM   2566  C   PHE A 153      -6.308  -5.006  16.135  1.00 97.15           C  
ATOM   2567  CB  PHE A 153      -5.933  -4.539  18.571  1.00 97.15           C  
ATOM   2568  HB2 PHE A 153      -4.899  -4.866  18.461  1.00 97.15           H  
ATOM   2569  HB3 PHE A 153      -5.946  -3.474  18.339  1.00 97.15           H  
ATOM   2570  O   PHE A 153      -5.263  -5.523  15.730  1.00 97.15           O  
ATOM   2571  CG  PHE A 153      -6.381  -4.728  20.003  1.00 97.15           C  
ATOM   2572  CD1 PHE A 153      -7.102  -3.712  20.655  1.00 97.15           C  
ATOM   2573  HD1 PHE A 153      -7.311  -2.777  20.157  1.00 97.15           H  
ATOM   2574  CD2 PHE A 153      -6.111  -5.934  20.677  1.00 97.15           C  
ATOM   2575  HD2 PHE A 153      -5.555  -6.722  20.191  1.00 97.15           H  
ATOM   2576  CE1 PHE A 153      -7.526  -3.886  21.981  1.00 97.15           C  
ATOM   2577  HE1 PHE A 153      -8.039  -3.083  22.488  1.00 97.15           H  
ATOM   2578  CE2 PHE A 153      -6.594  -6.130  21.978  1.00 97.15           C  
ATOM   2579  HE2 PHE A 153      -6.457  -7.082  22.470  1.00 97.15           H  
ATOM   2580  CZ  PHE A 153      -7.269  -5.098  22.644  1.00 97.15           C  
ATOM   2581  HZ  PHE A 153      -7.585  -5.237  23.668  1.00 97.15           H  
ATOM   2582  N   VAL A 154      -7.069  -4.225  15.380  1.00 97.63           N  
ATOM   2583  H   VAL A 154      -7.929  -3.867  15.770  1.00 97.63           H  
ATOM   2584  CA  VAL A 154      -6.809  -3.948  13.969  1.00 97.63           C  
ATOM   2585  HA  VAL A 154      -5.774  -4.189  13.730  1.00 97.63           H  
ATOM   2586  C   VAL A 154      -7.031  -2.467  13.713  1.00 97.63           C  
ATOM   2587  CB  VAL A 154      -7.729  -4.785  13.065  1.00 97.63           C  
ATOM   2588  HB  VAL A 154      -8.755  -4.455  13.228  1.00 97.63           H  
ATOM   2589  O   VAL A 154      -8.108  -1.935  13.967  1.00 97.63           O  
ATOM   2590  CG1 VAL A 154      -7.362  -4.602  11.584  1.00 97.63           C  
ATOM   2591 HG11 VAL A 154      -6.304  -4.812  11.428  1.00 97.63           H  
ATOM   2592 HG12 VAL A 154      -7.952  -5.272  10.958  1.00 97.63           H  
ATOM   2593 HG13 VAL A 154      -7.568  -3.578  11.274  1.00 97.63           H  
ATOM   2594  CG2 VAL A 154      -7.693  -6.285  13.380  1.00 97.63           C  
ATOM   2595 HG21 VAL A 154      -7.961  -6.451  14.424  1.00 97.63           H  
ATOM   2596 HG22 VAL A 154      -8.451  -6.790  12.781  1.00 97.63           H  
ATOM   2597 HG23 VAL A 154      -6.701  -6.690  13.181  1.00 97.63           H  
ATOM   2598  N   ASP A 155      -6.010  -1.810  13.177  1.00 97.50           N  
ATOM   2599  H   ASP A 155      -5.118  -2.272  13.072  1.00 97.50           H  
ATOM   2600  CA  ASP A 155      -6.115  -0.422  12.745  1.00 97.50           C  
ATOM   2601  HA  ASP A 155      -6.533   0.178  13.553  1.00 97.50           H  
ATOM   2602  C   ASP A 155      -7.035  -0.327  11.524  1.00 97.50           C  
ATOM   2603  CB  ASP A 155      -4.706   0.094  12.417  1.00 97.50           C  
ATOM   2604  HB2 ASP A 155      -4.003  -0.290  13.156  1.00 97.50           H  
ATOM   2605  HB3 ASP A 155      -4.385  -0.271  11.442  1.00 97.50           H  
ATOM   2606  O   ASP A 155      -6.794  -1.009  10.524  1.00 97.50           O  
ATOM   2607  CG  ASP A 155      -4.615   1.612  12.409  1.00 97.50           C  
ATOM   2608  OD1 ASP A 155      -5.656   2.262  12.165  1.00 97.50           O  
ATOM   2609  OD2 ASP A 155      -3.484   2.095  12.640  1.00 97.50           O  
ATOM   2610  N   THR A 156      -8.072   0.508  11.563  1.00 97.99           N  
ATOM   2611  H   THR A 156      -8.214   1.062  12.396  1.00 97.99           H  
ATOM   2612  CA  THR A 156      -8.927   0.739  10.385  1.00 97.99           C  
ATOM   2613  HA  THR A 156      -9.208  -0.233   9.978  1.00 97.99           H  
ATOM   2614  C   THR A 156      -8.182   1.469   9.265  1.00 97.99           C  
ATOM   2615  CB  THR A 156     -10.228   1.473  10.722  1.00 97.99           C  
ATOM   2616  HB  THR A 156     -10.792   1.624   9.802  1.00 97.99           H  
ATOM   2617  O   THR A 156      -8.565   1.334   8.101  1.00 97.99           O  
ATOM   2618  CG2 THR A 156     -11.100   0.690  11.700  1.00 97.99           C  
ATOM   2619 HG21 THR A 156     -11.358  -0.276  11.265  1.00 97.99           H  
ATOM   2620 HG22 THR A 156     -12.022   1.240  11.888  1.00 97.99           H  
ATOM   2621 HG23 THR A 156     -10.577   0.535  12.643  1.00 97.99           H  
ATOM   2622  OG1 THR A 156      -9.954   2.725  11.289  1.00 97.99           O  
ATOM   2623  HG1 THR A 156      -9.861   2.603  12.236  1.00 97.99           H  
ATOM   2624  N   MET A 157      -7.050   2.124   9.562  1.00 97.17           N  
ATOM   2625  H   MET A 157      -6.776   2.213  10.530  1.00 97.17           H  
ATOM   2626  CA  MET A 157      -6.136   2.661   8.546  1.00 97.17           C  
ATOM   2627  HA  MET A 157      -6.703   3.316   7.884  1.00 97.17           H  
ATOM   2628  C   MET A 157      -5.502   1.571   7.668  1.00 97.17           C  
ATOM   2629  CB  MET A 157      -5.032   3.494   9.197  1.00 97.17           C  
ATOM   2630  HB2 MET A 157      -4.336   3.809   8.420  1.00 97.17           H  
ATOM   2631  HB3 MET A 157      -4.495   2.863   9.905  1.00 97.17           H  
ATOM   2632  O   MET A 157      -5.100   1.853   6.539  1.00 97.17           O  
ATOM   2633  CG  MET A 157      -5.554   4.741   9.917  1.00 97.17           C  
ATOM   2634  HG2 MET A 157      -6.204   4.434  10.736  1.00 97.17           H  
ATOM   2635  HG3 MET A 157      -6.147   5.331   9.219  1.00 97.17           H  
ATOM   2636  SD  MET A 157      -4.246   5.801  10.596  1.00 97.17           S  
ATOM   2637  CE  MET A 157      -3.600   6.521   9.071  1.00 97.17           C  
ATOM   2638  HE1 MET A 157      -2.895   7.316   9.314  1.00 97.17           H  
ATOM   2639  HE2 MET A 157      -4.420   6.934   8.483  1.00 97.17           H  
ATOM   2640  HE3 MET A 157      -3.089   5.748   8.498  1.00 97.17           H  
ATOM   2641  N   ASN A 158      -5.501   0.305   8.116  1.00 95.74           N  
ATOM   2642  H   ASN A 158      -5.853   0.123   9.045  1.00 95.74           H  
ATOM   2643  CA  ASN A 158      -5.142  -0.834   7.265  1.00 95.74           C  
ATOM   2644  HA  ASN A 158      -4.137  -0.677   6.872  1.00 95.74           H  
ATOM   2645  C   ASN A 158      -6.094  -1.011   6.066  1.00 95.74           C  
ATOM   2646  CB  ASN A 158      -5.180  -2.136   8.074  1.00 95.74           C  
ATOM   2647  HB2 ASN A 158      -5.053  -2.957   7.368  1.00 95.74           H  
ATOM   2648  HB3 ASN A 158      -6.157  -2.270   8.538  1.00 95.74           H  
ATOM   2649  O   ASN A 158      -5.757  -1.727   5.113  1.00 95.74           O  
ATOM   2650  CG  ASN A 158      -4.070  -2.319   9.079  1.00 95.74           C  
ATOM   2651  ND2 ASN A 158      -4.395  -2.621  10.311  1.00 95.74           N  
ATOM   2652 HD21 ASN A 158      -5.352  -2.438  10.576  1.00 95.74           H  
ATOM   2653 HD22 ASN A 158      -3.662  -2.687  11.003  1.00 95.74           H  
ATOM   2654  OD1 ASN A 158      -2.905  -2.284   8.738  1.00 95.74           O  
ATOM   2655  N   TYR A 159      -7.294  -0.428   6.136  1.00 96.96           N  
ATOM   2656  H   TYR A 159      -7.511   0.104   6.967  1.00 96.96           H  
ATOM   2657  CA  TYR A 159      -8.282  -0.412   5.060  1.00 96.96           C  
ATOM   2658  HA  TYR A 159      -7.972  -1.106   4.279  1.00 96.96           H  
ATOM   2659  C   TYR A 159      -8.400   0.967   4.419  1.00 96.96           C  
ATOM   2660  CB  TYR A 159      -9.652  -0.858   5.582  1.00 96.96           C  
ATOM   2661  HB2 TYR A 159     -10.067  -0.055   6.191  1.00 96.96           H  
ATOM   2662  HB3 TYR A 159     -10.312  -0.982   4.723  1.00 96.96           H  
ATOM   2663  O   TYR A 159      -8.333   1.088   3.198  1.00 96.96           O  
ATOM   2664  CG  TYR A 159      -9.673  -2.128   6.405  1.00 96.96           C  
ATOM   2665  CD1 TYR A 159      -9.001  -3.287   5.972  1.00 96.96           C  
ATOM   2666  HD1 TYR A 159      -8.469  -3.277   5.032  1.00 96.96           H  
ATOM   2667  CD2 TYR A 159     -10.399  -2.142   7.609  1.00 96.96           C  
ATOM   2668  HD2 TYR A 159     -10.927  -1.258   7.934  1.00 96.96           H  
ATOM   2669  CE1 TYR A 159      -9.039  -4.453   6.759  1.00 96.96           C  
ATOM   2670  HE1 TYR A 159      -8.560  -5.361   6.424  1.00 96.96           H  
ATOM   2671  CE2 TYR A 159     -10.437  -3.301   8.396  1.00 96.96           C  
ATOM   2672  HE2 TYR A 159     -11.005  -3.288   9.315  1.00 96.96           H  
ATOM   2673  OH  TYR A 159      -9.791  -5.558   8.769  1.00 96.96           O  
ATOM   2674  HH  TYR A 159     -10.350  -5.381   9.530  1.00 96.96           H  
ATOM   2675  CZ  TYR A 159      -9.742  -4.453   7.984  1.00 96.96           C  
ATOM   2676  N   TYR A 160      -8.550   1.993   5.256  1.00 96.33           N  
ATOM   2677  H   TYR A 160      -8.579   1.794   6.245  1.00 96.33           H  
ATOM   2678  CA  TYR A 160      -8.854   3.362   4.867  1.00 96.33           C  
ATOM   2679  HA  TYR A 160      -8.864   3.453   3.781  1.00 96.33           H  
ATOM   2680  C   TYR A 160      -7.782   4.296   5.424  1.00 96.33           C  
ATOM   2681  CB  TYR A 160     -10.248   3.725   5.398  1.00 96.33           C  
ATOM   2682  HB2 TYR A 160     -10.493   4.745   5.102  1.00 96.33           H  
ATOM   2683  HB3 TYR A 160     -10.222   3.709   6.487  1.00 96.33           H  
ATOM   2684  O   TYR A 160      -7.916   4.828   6.522  1.00 96.33           O  
ATOM   2685  CG  TYR A 160     -11.363   2.814   4.934  1.00 96.33           C  
ATOM   2686  CD1 TYR A 160     -11.760   2.807   3.584  1.00 96.33           C  
ATOM   2687  HD1 TYR A 160     -11.258   3.442   2.868  1.00 96.33           H  
ATOM   2688  CD2 TYR A 160     -12.019   1.991   5.870  1.00 96.33           C  
ATOM   2689  HD2 TYR A 160     -11.720   2.007   6.907  1.00 96.33           H  
ATOM   2690  CE1 TYR A 160     -12.833   1.995   3.172  1.00 96.33           C  
ATOM   2691  HE1 TYR A 160     -13.172   2.006   2.147  1.00 96.33           H  
ATOM   2692  CE2 TYR A 160     -13.095   1.181   5.463  1.00 96.33           C  
ATOM   2693  HE2 TYR A 160     -13.620   0.575   6.186  1.00 96.33           H  
ATOM   2694  OH  TYR A 160     -14.602   0.492   3.727  1.00 96.33           O  
ATOM   2695  HH  TYR A 160     -15.116   0.173   4.473  1.00 96.33           H  
ATOM   2696  CZ  TYR A 160     -13.514   1.200   4.116  1.00 96.33           C  
ATOM   2697  N   ASN A 161      -6.704   4.498   4.669  1.00 92.58           N  
ATOM   2698  H   ASN A 161      -6.637   4.012   3.786  1.00 92.58           H  
ATOM   2699  CA  ASN A 161      -5.615   5.401   5.054  1.00 92.58           C  
ATOM   2700  HA  ASN A 161      -5.466   5.309   6.130  1.00 92.58           H  
ATOM   2701  C   ASN A 161      -5.980   6.881   4.790  1.00 92.58           C  
ATOM   2702  CB  ASN A 161      -4.325   4.930   4.365  1.00 92.58           C  
ATOM   2703  HB2 ASN A 161      -4.184   3.864   4.546  1.00 92.58           H  
ATOM   2704  HB3 ASN A 161      -4.409   5.102   3.292  1.00 92.58           H  
ATOM   2705  O   ASN A 161      -5.284   7.587   4.061  1.00 92.58           O  
ATOM   2706  CG  ASN A 161      -3.099   5.648   4.901  1.00 92.58           C  
ATOM   2707  ND2 ASN A 161      -2.114   5.895   4.072  1.00 92.58           N  
ATOM   2708 HD21 ASN A 161      -2.252   5.739   3.083  1.00 92.58           H  
ATOM   2709 HD22 ASN A 161      -1.375   6.469   4.452  1.00 92.58           H  
ATOM   2710  OD1 ASN A 161      -2.978   5.976   6.066  1.00 92.58           O  
ATOM   2711  N   PHE A 162      -7.112   7.312   5.346  1.00 92.28           N  
ATOM   2712  H   PHE A 162      -7.563   6.686   5.998  1.00 92.28           H  
ATOM   2713  CA  PHE A 162      -7.724   8.642   5.248  1.00 92.28           C  
ATOM   2714  HA  PHE A 162      -7.018   9.358   4.826  1.00 92.28           H  
ATOM   2715  C   PHE A 162      -8.126   9.103   6.647  1.00 92.28           C  
ATOM   2716  CB  PHE A 162      -8.979   8.575   4.367  1.00 92.28           C  
ATOM   2717  HB2 PHE A 162      -9.353   9.585   4.200  1.00 92.28           H  
ATOM   2718  HB3 PHE A 162      -9.754   8.027   4.904  1.00 92.28           H  
ATOM   2719  O   PHE A 162      -8.186   8.272   7.544  1.00 92.28           O  
ATOM   2720  CG  PHE A 162      -8.761   7.925   3.023  1.00 92.28           C  
ATOM   2721  CD1 PHE A 162      -8.018   8.585   2.030  1.00 92.28           C  
ATOM   2722  HD1 PHE A 162      -7.627   9.574   2.222  1.00 92.28           H  
ATOM   2723  CD2 PHE A 162      -9.263   6.635   2.786  1.00 92.28           C  
ATOM   2724  HD2 PHE A 162      -9.842   6.137   3.550  1.00 92.28           H  
ATOM   2725  CE1 PHE A 162      -7.778   7.953   0.798  1.00 92.28           C  
ATOM   2726  HE1 PHE A 162      -7.206   8.463   0.037  1.00 92.28           H  
ATOM   2727  CE2 PHE A 162      -8.997   5.990   1.570  1.00 92.28           C  
ATOM   2728  HE2 PHE A 162      -9.361   4.986   1.409  1.00 92.28           H  
ATOM   2729  CZ  PHE A 162      -8.265   6.653   0.569  1.00 92.28           C  
ATOM   2730  HZ  PHE A 162      -8.074   6.161  -0.373  1.00 92.28           H  
ATOM   2731  N   SER A 163      -8.441  10.384   6.845  1.00 93.77           N  
ATOM   2732  H   SER A 163      -8.467  11.022   6.062  1.00 93.77           H  
ATOM   2733  CA  SER A 163      -9.006  10.828   8.126  1.00 93.77           C  
ATOM   2734  HA  SER A 163      -8.377  10.437   8.926  1.00 93.77           H  
ATOM   2735  C   SER A 163     -10.421  10.275   8.347  1.00 93.77           C  
ATOM   2736  CB  SER A 163      -9.002  12.358   8.236  1.00 93.77           C  
ATOM   2737  HB2 SER A 163      -7.999  12.734   8.038  1.00 93.77           H  
ATOM   2738  HB3 SER A 163      -9.284  12.639   9.251  1.00 93.77           H  
ATOM   2739  O   SER A 163     -11.145   9.994   7.388  1.00 93.77           O  
ATOM   2740  OG  SER A 163      -9.916  12.946   7.330  1.00 93.77           O  
ATOM   2741  HG  SER A 163     -10.031  13.872   7.557  1.00 93.77           H  
ATOM   2742  N   VAL A 164     -10.850  10.191   9.612  1.00 96.84           N  
ATOM   2743  H   VAL A 164     -10.188  10.326  10.363  1.00 96.84           H  
ATOM   2744  CA  VAL A 164     -12.237   9.835   9.974  1.00 96.84           C  
ATOM   2745  HA  VAL A 164     -12.440   8.822   9.629  1.00 96.84           H  
ATOM   2746  C   VAL A 164     -13.241  10.760   9.281  1.00 96.84           C  
ATOM   2747  CB  VAL A 164     -12.448   9.866  11.503  1.00 96.84           C  
ATOM   2748  HB  VAL A 164     -12.257  10.874  11.870  1.00 96.84           H  
ATOM   2749  O   VAL A 164     -14.235  10.288   8.745  1.00 96.84           O  
ATOM   2750  CG1 VAL A 164     -13.875   9.463  11.884  1.00 96.84           C  
ATOM   2751 HG11 VAL A 164     -14.115   8.476  11.489  1.00 96.84           H  
ATOM   2752 HG12 VAL A 164     -14.599  10.192  11.518  1.00 96.84           H  
ATOM   2753 HG13 VAL A 164     -13.968   9.435  12.970  1.00 96.84           H  
ATOM   2754  CG2 VAL A 164     -11.487   8.900  12.206  1.00 96.84           C  
ATOM   2755 HG21 VAL A 164     -10.453   9.217  12.068  1.00 96.84           H  
ATOM   2756 HG22 VAL A 164     -11.617   7.889  11.821  1.00 96.84           H  
ATOM   2757 HG23 VAL A 164     -11.692   8.896  13.276  1.00 96.84           H  
ATOM   2758  N   GLU A 165     -12.941  12.054   9.175  1.00 96.76           N  
ATOM   2759  H   GLU A 165     -12.108  12.391   9.636  1.00 96.76           H  
ATOM   2760  CA  GLU A 165     -13.759  13.025   8.437  1.00 96.76           C  
ATOM   2761  HA  GLU A 165     -14.750  13.084   8.886  1.00 96.76           H  
ATOM   2762  C   GLU A 165     -13.934  12.648   6.954  1.00 96.76           C  
ATOM   2763  CB  GLU A 165     -13.072  14.387   8.560  1.00 96.76           C  
ATOM   2764  HB2 GLU A 165     -12.923  14.619   9.615  1.00 96.76           H  
ATOM   2765  HB3 GLU A 165     -12.094  14.309   8.087  1.00 96.76           H  
ATOM   2766  O   GLU A 165     -15.049  12.647   6.433  1.00 96.76           O  
ATOM   2767  CG  GLU A 165     -13.864  15.530   7.912  1.00 96.76           C  
ATOM   2768  HG2 GLU A 165     -14.100  15.269   6.881  1.00 96.76           H  
ATOM   2769  HG3 GLU A 165     -14.800  15.659   8.456  1.00 96.76           H  
ATOM   2770  CD  GLU A 165     -13.073  16.845   7.900  1.00 96.76           C  
ATOM   2771  OE1 GLU A 165     -13.701  17.878   7.595  1.00 96.76           O  
ATOM   2772  OE2 GLU A 165     -11.833  16.787   8.093  1.00 96.76           O  
ATOM   2773  N   GLN A 166     -12.848  12.276   6.265  1.00 96.11           N  
ATOM   2774  H   GLN A 166     -11.961  12.239   6.747  1.00 96.11           H  
ATOM   2775  CA  GLN A 166     -12.903  11.861   4.859  1.00 96.11           C  
ATOM   2776  HA  GLN A 166     -13.400  12.637   4.277  1.00 96.11           H  
ATOM   2777  C   GLN A 166     -13.704  10.567   4.677  1.00 96.11           C  
ATOM   2778  CB  GLN A 166     -11.480  11.655   4.323  1.00 96.11           C  
ATOM   2779  HB2 GLN A 166     -10.923  11.038   5.027  1.00 96.11           H  
ATOM   2780  HB3 GLN A 166     -11.531  11.125   3.372  1.00 96.11           H  
ATOM   2781  O   GLN A 166     -14.458  10.435   3.706  1.00 96.11           O  
ATOM   2782  CG  GLN A 166     -10.730  12.971   4.094  1.00 96.11           C  
ATOM   2783  HG2 GLN A 166     -11.247  13.538   3.321  1.00 96.11           H  
ATOM   2784  HG3 GLN A 166     -10.728  13.576   5.001  1.00 96.11           H  
ATOM   2785  CD  GLN A 166      -9.286  12.720   3.668  1.00 96.11           C  
ATOM   2786  NE2 GLN A 166      -8.867  13.248   2.538  1.00 96.11           N  
ATOM   2787 HE21 GLN A 166      -7.907  13.058   2.289  1.00 96.11           H  
ATOM   2788 HE22 GLN A 166      -9.485  13.828   1.988  1.00 96.11           H  
ATOM   2789  OE1 GLN A 166      -8.506  12.031   4.310  1.00 96.11           O  
ATOM   2790  N   ILE A 167     -13.558   9.621   5.609  1.00 97.76           N  
ATOM   2791  H   ILE A 167     -12.923   9.801   6.374  1.00 97.76           H  
ATOM   2792  CA  ILE A 167     -14.360   8.395   5.635  1.00 97.76           C  
ATOM   2793  HA  ILE A 167     -14.274   7.899   4.668  1.00 97.76           H  
ATOM   2794  C   ILE A 167     -15.833   8.769   5.825  1.00 97.76           C  
ATOM   2795  CB  ILE A 167     -13.852   7.421   6.724  1.00 97.76           C  
ATOM   2796  HB  ILE A 167     -13.878   7.928   7.689  1.00 97.76           H  
ATOM   2797  O   ILE A 167     -16.667   8.377   5.013  1.00 97.76           O  
ATOM   2798  CG1 ILE A 167     -12.398   6.980   6.433  1.00 97.76           C  
ATOM   2799 HG12 ILE A 167     -12.382   6.348   5.545  1.00 97.76           H  
ATOM   2800 HG13 ILE A 167     -11.782   7.853   6.220  1.00 97.76           H  
ATOM   2801  CG2 ILE A 167     -14.759   6.179   6.803  1.00 97.76           C  
ATOM   2802 HG21 ILE A 167     -14.730   5.630   5.861  1.00 97.76           H  
ATOM   2803 HG22 ILE A 167     -14.435   5.527   7.614  1.00 97.76           H  
ATOM   2804 HG23 ILE A 167     -15.789   6.462   7.019  1.00 97.76           H  
ATOM   2805  CD1 ILE A 167     -11.730   6.232   7.594  1.00 97.76           C  
ATOM   2806 HD11 ILE A 167     -10.675   6.083   7.361  1.00 97.76           H  
ATOM   2807 HD12 ILE A 167     -12.194   5.258   7.745  1.00 97.76           H  
ATOM   2808 HD13 ILE A 167     -11.803   6.820   8.508  1.00 97.76           H  
ATOM   2809  N   GLY A 168     -16.145   9.594   6.822  1.00 97.70           N  
ATOM   2810  H   GLY A 168     -15.410   9.896   7.444  1.00 97.70           H  
ATOM   2811  CA  GLY A 168     -17.495  10.061   7.116  1.00 97.70           C  
ATOM   2812  HA2 GLY A 168     -18.111   9.231   7.462  1.00 97.70           H  
ATOM   2813  HA3 GLY A 168     -17.437  10.805   7.910  1.00 97.70           H  
ATOM   2814  C   GLY A 168     -18.170  10.704   5.908  1.00 97.70           C  
ATOM   2815  O   GLY A 168     -19.235  10.258   5.480  1.00 97.70           O  
ATOM   2816  N   LYS A 169     -17.496  11.658   5.258  1.00 97.38           N  
ATOM   2817  H   LYS A 169     -16.634  11.983   5.673  1.00 97.38           H  
ATOM   2818  CA  LYS A 169     -17.980  12.305   4.027  1.00 97.38           C  
ATOM   2819  HA  LYS A 169     -18.928  12.795   4.248  1.00 97.38           H  
ATOM   2820  C   LYS A 169     -18.249  11.306   2.897  1.00 97.38           C  
ATOM   2821  CB  LYS A 169     -16.958  13.370   3.603  1.00 97.38           C  
ATOM   2822  HB2 LYS A 169     -16.012  12.892   3.351  1.00 97.38           H  
ATOM   2823  HB3 LYS A 169     -16.790  14.039   4.448  1.00 97.38           H  
ATOM   2824  O   LYS A 169     -19.221  11.455   2.161  1.00 97.38           O  
ATOM   2825  CG  LYS A 169     -17.452  14.199   2.408  1.00 97.38           C  
ATOM   2826  HG2 LYS A 169     -18.433  14.611   2.644  1.00 97.38           H  
ATOM   2827  HG3 LYS A 169     -17.536  13.565   1.525  1.00 97.38           H  
ATOM   2828  CD  LYS A 169     -16.486  15.350   2.105  1.00 97.38           C  
ATOM   2829  HD2 LYS A 169     -16.376  15.954   3.005  1.00 97.38           H  
ATOM   2830  HD3 LYS A 169     -15.512  14.948   1.825  1.00 97.38           H  
ATOM   2831  CE  LYS A 169     -17.046  16.220   0.973  1.00 97.38           C  
ATOM   2832  HE2 LYS A 169     -17.063  15.640   0.051  1.00 97.38           H  
ATOM   2833  HE3 LYS A 169     -18.072  16.481   1.230  1.00 97.38           H  
ATOM   2834  NZ  LYS A 169     -16.253  17.464   0.800  1.00 97.38           N  
ATOM   2835  HZ1 LYS A 169     -15.292  17.268   0.562  1.00 97.38           H  
ATOM   2836  HZ2 LYS A 169     -16.661  18.059   0.093  1.00 97.38           H  
ATOM   2837  HZ3 LYS A 169     -16.263  17.990   1.662  1.00 97.38           H  
ATOM   2838  N   THR A 170     -17.405  10.285   2.750  1.00 96.89           N  
ATOM   2839  H   THR A 170     -16.644  10.202   3.409  1.00 96.89           H  
ATOM   2840  CA  THR A 170     -17.577   9.252   1.714  1.00 96.89           C  
ATOM   2841  HA  THR A 170     -17.760   9.738   0.756  1.00 96.89           H  
ATOM   2842  C   THR A 170     -18.781   8.357   2.003  1.00 96.89           C  
ATOM   2843  CB  THR A 170     -16.315   8.390   1.574  1.00 96.89           C  
ATOM   2844  HB  THR A 170     -16.129   7.848   2.501  1.00 96.89           H  
ATOM   2845  O   THR A 170     -19.531   8.024   1.091  1.00 96.89           O  
ATOM   2846  CG2 THR A 170     -16.438   7.384   0.429  1.00 96.89           C  
ATOM   2847 HG21 THR A 170     -17.185   6.626   0.667  1.00 96.89           H  
ATOM   2848 HG22 THR A 170     -15.482   6.884   0.270  1.00 96.89           H  
ATOM   2849 HG23 THR A 170     -16.721   7.896  -0.491  1.00 96.89           H  
ATOM   2850  OG1 THR A 170     -15.202   9.213   1.299  1.00 96.89           O  
ATOM   2851  HG1 THR A 170     -14.953   9.647   2.118  1.00 96.89           H  
ATOM   2852  N   PHE A 171     -18.989   7.998   3.270  1.00 97.36           N  
ATOM   2853  H   PHE A 171     -18.341   8.329   3.970  1.00 97.36           H  
ATOM   2854  CA  PHE A 171     -20.072   7.121   3.719  1.00 97.36           C  
ATOM   2855  HA  PHE A 171     -20.355   6.474   2.889  1.00 97.36           H  
ATOM   2856  C   PHE A 171     -21.359   7.876   4.096  1.00 97.36           C  
ATOM   2857  CB  PHE A 171     -19.541   6.215   4.844  1.00 97.36           C  
ATOM   2858  HB2 PHE A 171     -20.380   5.785   5.391  1.00 97.36           H  
ATOM   2859  HB3 PHE A 171     -18.970   6.810   5.557  1.00 97.36           H  
ATOM   2860  O   PHE A 171     -22.274   7.271   4.665  1.00 97.36           O  
ATOM   2861  CG  PHE A 171     -18.690   5.063   4.339  1.00 97.36           C  
ATOM   2862  CD1 PHE A 171     -19.288   3.814   4.091  1.00 97.36           C  
ATOM   2863  HD1 PHE A 171     -20.345   3.675   4.259  1.00 97.36           H  
ATOM   2864  CD2 PHE A 171     -17.318   5.233   4.078  1.00 97.36           C  
ATOM   2865  HD2 PHE A 171     -16.845   6.188   4.253  1.00 97.36           H  
ATOM   2866  CE1 PHE A 171     -18.518   2.752   3.589  1.00 97.36           C  
ATOM   2867  HE1 PHE A 171     -18.991   1.807   3.368  1.00 97.36           H  
ATOM   2868  CE2 PHE A 171     -16.545   4.171   3.581  1.00 97.36           C  
ATOM   2869  HE2 PHE A 171     -15.494   4.314   3.378  1.00 97.36           H  
ATOM   2870  CZ  PHE A 171     -17.146   2.927   3.336  1.00 97.36           C  
ATOM   2871  HZ  PHE A 171     -16.564   2.113   2.930  1.00 97.36           H  
ATOM   2872  N   GLY A 172     -21.445   9.177   3.795  1.00 96.19           N  
ATOM   2873  H   GLY A 172     -20.647   9.620   3.362  1.00 96.19           H  
ATOM   2874  CA  GLY A 172     -22.614  10.012   4.083  1.00 96.19           C  
ATOM   2875  HA2 GLY A 172     -22.427  11.019   3.710  1.00 96.19           H  
ATOM   2876  HA3 GLY A 172     -23.488   9.610   3.571  1.00 96.19           H  
ATOM   2877  C   GLY A 172     -22.930  10.118   5.577  1.00 96.19           C  
ATOM   2878  O   GLY A 172     -24.094  10.077   5.960  1.00 96.19           O  
ATOM   2879  N   LEU A 173     -21.903  10.151   6.426  1.00 96.51           N  
ATOM   2880  H   LEU A 173     -20.971  10.163   6.038  1.00 96.51           H  
ATOM   2881  CA  LEU A 173     -22.025  10.326   7.870  1.00 96.51           C  
ATOM   2882  HA  LEU A 173     -23.006  10.748   8.089  1.00 96.51           H  
ATOM   2883  C   LEU A 173     -20.970  11.333   8.331  1.00 96.51           C  
ATOM   2884  CB  LEU A 173     -21.903   8.952   8.558  1.00 96.51           C  
ATOM   2885  HB2 LEU A 173     -20.903   8.554   8.381  1.00 96.51           H  
ATOM   2886  HB3 LEU A 173     -22.624   8.269   8.108  1.00 96.51           H  
ATOM   2887  O   LEU A 173     -19.830  10.966   8.598  1.00 96.51           O  
ATOM   2888  CG  LEU A 173     -22.161   9.009  10.074  1.00 96.51           C  
ATOM   2889  HG  LEU A 173     -21.454   9.699  10.534  1.00 96.51           H  
ATOM   2890  CD1 LEU A 173     -23.589   9.456  10.398  1.00 96.51           C  
ATOM   2891 HD11 LEU A 173     -23.726  10.506  10.140  1.00 96.51           H  
ATOM   2892 HD12 LEU A 173     -23.766   9.356  11.469  1.00 96.51           H  
ATOM   2893 HD13 LEU A 173     -24.316   8.848   9.859  1.00 96.51           H  
ATOM   2894  CD2 LEU A 173     -21.959   7.628  10.691  1.00 96.51           C  
ATOM   2895 HD21 LEU A 173     -20.958   7.262  10.463  1.00 96.51           H  
ATOM   2896 HD22 LEU A 173     -22.706   6.926  10.321  1.00 96.51           H  
ATOM   2897 HD23 LEU A 173     -22.053   7.711  11.774  1.00 96.51           H  
ATOM   2898  N   GLU A 174     -21.328  12.614   8.351  1.00 96.60           N  
ATOM   2899  H   GLU A 174     -22.271  12.876   8.102  1.00 96.60           H  
ATOM   2900  CA  GLU A 174     -20.375  13.685   8.644  1.00 96.60           C  
ATOM   2901  HA  GLU A 174     -19.523  13.566   7.975  1.00 96.60           H  
ATOM   2902  C   GLU A 174     -19.832  13.603  10.072  1.00 96.60           C  
ATOM   2903  CB  GLU A 174     -20.983  15.065   8.366  1.00 96.60           C  
ATOM   2904  HB2 GLU A 174     -20.252  15.821   8.652  1.00 96.60           H  
ATOM   2905  HB3 GLU A 174     -21.885  15.197   8.963  1.00 96.60           H  
ATOM   2906  O   GLU A 174     -20.542  13.239  11.016  1.00 96.60           O  
ATOM   2907  CG  GLU A 174     -21.308  15.227   6.874  1.00 96.60           C  
ATOM   2908  HG2 GLU A 174     -20.444  14.898   6.295  1.00 96.60           H  
ATOM   2909  HG3 GLU A 174     -22.145  14.577   6.618  1.00 96.60           H  
ATOM   2910  CD  GLU A 174     -21.648  16.670   6.479  1.00 96.60           C  
ATOM   2911  OE1 GLU A 174     -21.541  16.944   5.260  1.00 96.60           O  
ATOM   2912  OE2 GLU A 174     -21.986  17.466   7.379  1.00 96.60           O  
ATOM   2913  N   LYS A 175     -18.550  13.942  10.215  1.00 97.24           N  
ATOM   2914  H   LYS A 175     -18.068  14.326   9.415  1.00 97.24           H  
ATOM   2915  CA  LYS A 175     -17.885  14.041  11.509  1.00 97.24           C  
ATOM   2916  HA  LYS A 175     -18.189  13.197  12.129  1.00 97.24           H  
ATOM   2917  C   LYS A 175     -18.348  15.317  12.221  1.00 97.24           C  
ATOM   2918  CB  LYS A 175     -16.366  13.947  11.293  1.00 97.24           C  
ATOM   2919  HB2 LYS A 175     -16.131  12.954  10.909  1.00 97.24           H  
ATOM   2920  HB3 LYS A 175     -16.040  14.696  10.571  1.00 97.24           H  
ATOM   2921  O   LYS A 175     -18.449  16.368  11.593  1.00 97.24           O  
ATOM   2922  CG  LYS A 175     -15.619  14.165  12.605  1.00 97.24           C  
ATOM   2923  HG2 LYS A 175     -16.146  13.642  13.404  1.00 97.24           H  
ATOM   2924  HG3 LYS A 175     -15.627  15.234  12.818  1.00 97.24           H  
ATOM   2925  CD  LYS A 175     -14.165  13.694  12.584  1.00 97.24           C  
ATOM   2926  HD2 LYS A 175     -14.135  12.614  12.437  1.00 97.24           H  
ATOM   2927  HD3 LYS A 175     -13.600  14.214  11.811  1.00 97.24           H  
ATOM   2928  CE  LYS A 175     -13.636  14.058  13.970  1.00 97.24           C  
ATOM   2929  HE2 LYS A 175     -13.488  15.136  14.031  1.00 97.24           H  
ATOM   2930  HE3 LYS A 175     -14.406  13.796  14.696  1.00 97.24           H  
ATOM   2931  NZ  LYS A 175     -12.416  13.338  14.366  1.00 97.24           N  
ATOM   2932  HZ1 LYS A 175     -12.677  12.384  14.570  1.00 97.24           H  
ATOM   2933  HZ2 LYS A 175     -12.161  13.658  15.289  1.00 97.24           H  
ATOM   2934  HZ3 LYS A 175     -11.648  13.403  13.713  1.00 97.24           H  
ATOM   2935  N   LEU A 176     -18.640  15.216  13.518  1.00 97.04           N  
ATOM   2936  H   LEU A 176     -18.446  14.343  13.988  1.00 97.04           H  
ATOM   2937  CA  LEU A 176     -18.997  16.373  14.341  1.00 97.04           C  
ATOM   2938  HA  LEU A 176     -19.657  17.025  13.768  1.00 97.04           H  
ATOM   2939  C   LEU A 176     -17.750  17.203  14.669  1.00 97.04           C  
ATOM   2940  CB  LEU A 176     -19.739  15.913  15.612  1.00 97.04           C  
ATOM   2941  HB2 LEU A 176     -19.101  15.216  16.155  1.00 97.04           H  
ATOM   2942  HB3 LEU A 176     -19.903  16.777  16.257  1.00 97.04           H  
ATOM   2943  O   LEU A 176     -16.627  16.711  14.576  1.00 97.04           O  
ATOM   2944  CG  LEU A 176     -21.100  15.238  15.357  1.00 97.04           C  
ATOM   2945  HG  LEU A 176     -20.952  14.348  14.746  1.00 97.04           H  
ATOM   2946  CD1 LEU A 176     -21.723  14.795  16.677  1.00 97.04           C  
ATOM   2947 HD11 LEU A 176     -21.899  15.657  17.321  1.00 97.04           H  
ATOM   2948 HD12 LEU A 176     -21.051  14.108  17.191  1.00 97.04           H  
ATOM   2949 HD13 LEU A 176     -22.669  14.282  16.501  1.00 97.04           H  
ATOM   2950  CD2 LEU A 176     -22.093  16.138  14.619  1.00 97.04           C  
ATOM   2951 HD21 LEU A 176     -21.740  16.346  13.609  1.00 97.04           H  
ATOM   2952 HD22 LEU A 176     -23.060  15.641  14.551  1.00 97.04           H  
ATOM   2953 HD23 LEU A 176     -22.217  17.074  15.164  1.00 97.04           H  
ATOM   2954  N   LYS A 177     -17.941  18.462  15.064  1.00 95.19           N  
ATOM   2955  H   LYS A 177     -18.890  18.778  15.208  1.00 95.19           H  
ATOM   2956  CA  LYS A 177     -16.863  19.257  15.663  1.00 95.19           C  
ATOM   2957  HA  LYS A 177     -15.923  18.991  15.180  1.00 95.19           H  
ATOM   2958  C   LYS A 177     -16.749  18.909  17.152  1.00 95.19           C  
ATOM   2959  CB  LYS A 177     -17.108  20.757  15.468  1.00 95.19           C  
ATOM   2960  HB2 LYS A 177     -18.098  21.016  15.842  1.00 95.19           H  
ATOM   2961  HB3 LYS A 177     -16.371  21.307  16.052  1.00 95.19           H  
ATOM   2962  O   LYS A 177     -17.789  18.686  17.773  1.00 95.19           O  
ATOM   2963  CG  LYS A 177     -16.979  21.167  13.994  1.00 95.19           C  
ATOM   2964  HG2 LYS A 177     -17.748  20.670  13.402  1.00 95.19           H  
ATOM   2965  HG3 LYS A 177     -15.997  20.876  13.621  1.00 95.19           H  
ATOM   2966  CD  LYS A 177     -17.141  22.684  13.865  1.00 95.19           C  
ATOM   2967  HD2 LYS A 177     -16.378  23.175  14.469  1.00 95.19           H  
ATOM   2968  HD3 LYS A 177     -18.122  22.968  14.248  1.00 95.19           H  
ATOM   2969  CE  LYS A 177     -17.009  23.131  12.407  1.00 95.19           C  
ATOM   2970  HE2 LYS A 177     -17.770  22.620  11.816  1.00 95.19           H  
ATOM   2971  HE3 LYS A 177     -16.030  22.828  12.036  1.00 95.19           H  
ATOM   2972  NZ  LYS A 177     -17.172  24.603  12.298  1.00 95.19           N  
ATOM   2973  HZ1 LYS A 177     -16.480  25.077  12.861  1.00 95.19           H  
ATOM   2974  HZ2 LYS A 177     -17.085  24.914  11.341  1.00 95.19           H  
ATOM   2975  HZ3 LYS A 177     -18.078  24.881  12.647  1.00 95.19           H  
ATOM   2976  N   PRO A 178     -15.532  18.856  17.715  1.00 93.62           N  
ATOM   2977  CA  PRO A 178     -15.379  18.718  19.156  1.00 93.62           C  
ATOM   2978  HA  PRO A 178     -15.891  17.814  19.486  1.00 93.62           H  
ATOM   2979  C   PRO A 178     -15.956  19.960  19.865  1.00 93.62           C  
ATOM   2980  CB  PRO A 178     -13.878  18.557  19.395  1.00 93.62           C  
ATOM   2981  HB2 PRO A 178     -13.613  17.501  19.332  1.00 93.62           H  
ATOM   2982  HB3 PRO A 178     -13.569  18.969  20.355  1.00 93.62           H  
ATOM   2983  O   PRO A 178     -15.905  21.052  19.285  1.00 93.62           O  
ATOM   2984  CG  PRO A 178     -13.253  19.314  18.223  1.00 93.62           C  
ATOM   2985  HG2 PRO A 178     -13.213  20.377  18.459  1.00 93.62           H  
ATOM   2986  HG3 PRO A 178     -12.259  18.937  17.983  1.00 93.62           H  
ATOM   2987  CD  PRO A 178     -14.241  19.080  17.081  1.00 93.62           C  
ATOM   2988  HD2 PRO A 178     -14.261  19.952  16.427  1.00 93.62           H  
ATOM   2989  HD3 PRO A 178     -13.954  18.189  16.522  1.00 93.62           H  
ATOM   2990  N   PRO A 179     -16.497  19.820  21.087  1.00 94.09           N  
ATOM   2991  CA  PRO A 179     -16.933  20.960  21.891  1.00 94.09           C  
ATOM   2992  HA  PRO A 179     -17.718  21.492  21.354  1.00 94.09           H  
ATOM   2993  C   PRO A 179     -15.776  21.914  22.203  1.00 94.09           C  
ATOM   2994  CB  PRO A 179     -17.504  20.380  23.189  1.00 94.09           C  
ATOM   2995  HB2 PRO A 179     -16.755  20.413  23.980  1.00 94.09           H  
ATOM   2996  HB3 PRO A 179     -18.408  20.902  23.503  1.00 94.09           H  
ATOM   2997  O   PRO A 179     -14.636  21.485  22.376  1.00 94.09           O  
ATOM   2998  CG  PRO A 179     -17.787  18.925  22.848  1.00 94.09           C  
ATOM   2999  HG2 PRO A 179     -18.778  18.849  22.399  1.00 94.09           H  
ATOM   3000  HG3 PRO A 179     -17.698  18.300  23.737  1.00 94.09           H  
ATOM   3001  CD  PRO A 179     -16.736  18.578  21.802  1.00 94.09           C  
ATOM   3002  HD2 PRO A 179     -17.120  17.791  21.154  1.00 94.09           H  
ATOM   3003  HD3 PRO A 179     -15.815  18.258  22.291  1.00 94.09           H  
ATOM   3004  N   GLU A 180     -16.073  23.209  22.326  1.00 91.72           N  
ATOM   3005  H   GLU A 180     -17.011  23.522  22.118  1.00 91.72           H  
ATOM   3006  CA  GLU A 180     -15.085  24.207  22.766  1.00 91.72           C  
ATOM   3007  HA  GLU A 180     -14.144  24.046  22.240  1.00 91.72           H  
ATOM   3008  C   GLU A 180     -14.787  24.086  24.267  1.00 91.72           C  
ATOM   3009  CB  GLU A 180     -15.588  25.624  22.448  1.00 91.72           C  
ATOM   3010  HB2 GLU A 180     -14.879  26.340  22.862  1.00 91.72           H  
ATOM   3011  HB3 GLU A 180     -16.556  25.774  22.926  1.00 91.72           H  
ATOM   3012  O   GLU A 180     -13.651  24.277  24.699  1.00 91.72           O  
ATOM   3013  CG  GLU A 180     -15.716  25.873  20.937  1.00 91.72           C  
ATOM   3014  HG2 GLU A 180     -16.441  25.173  20.522  1.00 91.72           H  
ATOM   3015  HG3 GLU A 180     -14.752  25.672  20.471  1.00 91.72           H  
ATOM   3016  CD  GLU A 180     -16.157  27.302  20.579  1.00 91.72           C  
ATOM   3017  OE1 GLU A 180     -16.214  27.579  19.357  1.00 91.72           O  
ATOM   3018  OE2 GLU A 180     -16.441  28.096  21.503  1.00 91.72           O  
ATOM   3019  N   ASN A 181     -15.805  23.736  25.060  1.00 90.91           N  
ATOM   3020  H   ASN A 181     -16.695  23.532  24.628  1.00 90.91           H  
ATOM   3021  CA  ASN A 181     -15.679  23.536  26.495  1.00 90.91           C  
ATOM   3022  HA  ASN A 181     -14.895  24.194  26.869  1.00 90.91           H  
ATOM   3023  C   ASN A 181     -15.268  22.086  26.811  1.00 90.91           C  
ATOM   3024  CB  ASN A 181     -16.997  23.945  27.180  1.00 90.91           C  
ATOM   3025  HB2 ASN A 181     -17.260  24.962  26.888  1.00 90.91           H  
ATOM   3026  HB3 ASN A 181     -17.795  23.270  26.872  1.00 90.91           H  
ATOM   3027  O   ASN A 181     -15.984  21.141  26.478  1.00 90.91           O  
ATOM   3028  CG  ASN A 181     -16.881  23.902  28.693  1.00 90.91           C  
ATOM   3029  ND2 ASN A 181     -17.940  24.175  29.414  1.00 90.91           N  
ATOM   3030 HD21 ASN A 181     -17.808  24.104  30.413  1.00 90.91           H  
ATOM   3031 HD22 ASN A 181     -18.833  24.368  28.984  1.00 90.91           H  
ATOM   3032  OD1 ASN A 181     -15.834  23.621  29.247  1.00 90.91           O  
ATOM   3033  N   TYR A 182     -14.141  21.903  27.503  1.00 85.53           N  
ATOM   3034  H   TYR A 182     -13.637  22.720  27.816  1.00 85.53           H  
ATOM   3035  CA  TYR A 182     -13.694  20.583  27.963  1.00 85.53           C  
ATOM   3036  HA  TYR A 182     -13.680  19.907  27.107  1.00 85.53           H  
ATOM   3037  C   TYR A 182     -14.634  19.939  28.992  1.00 85.53           C  
ATOM   3038  CB  TYR A 182     -12.260  20.663  28.499  1.00 85.53           C  
ATOM   3039  HB2 TYR A 182     -12.083  21.638  28.952  1.00 85.53           H  
ATOM   3040  HB3 TYR A 182     -12.135  19.921  29.288  1.00 85.53           H  
ATOM   3041  O   TYR A 182     -14.654  18.713  29.091  1.00 85.53           O  
ATOM   3042  CG  TYR A 182     -11.215  20.381  27.436  1.00 85.53           C  
ATOM   3043  CD1 TYR A 182     -10.825  19.052  27.178  1.00 85.53           C  
ATOM   3044  HD1 TYR A 182     -11.292  18.243  27.720  1.00 85.53           H  
ATOM   3045  CD2 TYR A 182     -10.658  21.436  26.689  1.00 85.53           C  
ATOM   3046  HD2 TYR A 182     -10.985  22.450  26.865  1.00 85.53           H  
ATOM   3047  CE1 TYR A 182      -9.854  18.778  26.196  1.00 85.53           C  
ATOM   3048  HE1 TYR A 182      -9.563  17.761  25.977  1.00 85.53           H  
ATOM   3049  CE2 TYR A 182      -9.691  21.167  25.703  1.00 85.53           C  
ATOM   3050  HE2 TYR A 182      -9.273  21.982  25.130  1.00 85.53           H  
ATOM   3051  OH  TYR A 182      -8.335  19.580  24.521  1.00 85.53           O  
ATOM   3052  HH  TYR A 182      -8.079  20.388  24.071  1.00 85.53           H  
ATOM   3053  CZ  TYR A 182      -9.281  19.837  25.462  1.00 85.53           C  
ATOM   3054  N   ASP A 183     -15.436  20.735  29.702  1.00 89.73           N  
ATOM   3055  H   ASP A 183     -15.343  21.736  29.608  1.00 89.73           H  
ATOM   3056  CA  ASP A 183     -16.401  20.244  30.692  1.00 89.73           C  
ATOM   3057  HA  ASP A 183     -15.975  19.371  31.186  1.00 89.73           H  
ATOM   3058  C   ASP A 183     -17.732  19.787  30.060  1.00 89.73           C  
ATOM   3059  CB  ASP A 183     -16.624  21.314  31.774  1.00 89.73           C  
ATOM   3060  HB2 ASP A 183     -17.341  20.933  32.501  1.00 89.73           H  
ATOM   3061  HB3 ASP A 183     -17.059  22.200  31.313  1.00 89.73           H  
ATOM   3062  O   ASP A 183     -18.588  19.233  30.752  1.00 89.73           O  
ATOM   3063  CG  ASP A 183     -15.345  21.701  32.530  1.00 89.73           C  
ATOM   3064  OD1 ASP A 183     -14.487  20.813  32.752  1.00 89.73           O  
ATOM   3065  OD2 ASP A 183     -15.243  22.892  32.899  1.00 89.73           O  
ATOM   3066  N   ASP A 184     -17.926  19.971  28.745  1.00 93.71           N  
ATOM   3067  H   ASP A 184     -17.182  20.386  28.202  1.00 93.71           H  
ATOM   3068  CA  ASP A 184     -19.108  19.469  28.029  1.00 93.71           C  
ATOM   3069  HA  ASP A 184     -19.978  19.623  28.667  1.00 93.71           H  
ATOM   3070  C   ASP A 184     -19.010  17.956  27.775  1.00 93.71           C  
ATOM   3071  CB  ASP A 184     -19.371  20.264  26.743  1.00 93.71           C  
ATOM   3072  HB2 ASP A 184     -18.516  20.159  26.075  1.00 93.71           H  
ATOM   3073  HB3 ASP A 184     -19.483  21.318  26.995  1.00 93.71           H  
ATOM   3074  O   ASP A 184     -18.757  17.477  26.665  1.00 93.71           O  
ATOM   3075  CG  ASP A 184     -20.641  19.790  26.013  1.00 93.71           C  
ATOM   3076  OD1 ASP A 184     -21.419  18.977  26.578  1.00 93.71           O  
ATOM   3077  OD2 ASP A 184     -20.825  20.225  24.855  1.00 93.71           O  
ATOM   3078  N   GLU A 185     -19.217  17.173  28.833  1.00 93.67           N  
ATOM   3079  H   GLU A 185     -19.284  17.632  29.730  1.00 93.67           H  
ATOM   3080  CA  GLU A 185     -19.148  15.714  28.770  1.00 93.67           C  
ATOM   3081  HA  GLU A 185     -18.128  15.412  28.534  1.00 93.67           H  
ATOM   3082  C   GLU A 185     -20.077  15.091  27.719  1.00 93.67           C  
ATOM   3083  CB  GLU A 185     -19.568  15.107  30.108  1.00 93.67           C  
ATOM   3084  HB2 GLU A 185     -20.523  15.524  30.426  1.00 93.67           H  
ATOM   3085  HB3 GLU A 185     -19.720  14.046  29.905  1.00 93.67           H  
ATOM   3086  O   GLU A 185     -19.741  14.054  27.137  1.00 93.67           O  
ATOM   3087  CG  GLU A 185     -18.544  15.248  31.240  1.00 93.67           C  
ATOM   3088  HG2 GLU A 185     -18.560  16.272  31.613  1.00 93.67           H  
ATOM   3089  HG3 GLU A 185     -17.552  15.036  30.843  1.00 93.67           H  
ATOM   3090  CD  GLU A 185     -18.836  14.252  32.378  1.00 93.67           C  
ATOM   3091  OE1 GLU A 185     -18.339  14.479  33.500  1.00 93.67           O  
ATOM   3092  OE2 GLU A 185     -19.472  13.194  32.093  1.00 93.67           O  
ATOM   3093  N   ASN A 186     -21.262  15.672  27.510  1.00 95.66           N  
ATOM   3094  H   ASN A 186     -21.412  16.586  27.913  1.00 95.66           H  
ATOM   3095  CA  ASN A 186     -22.246  15.147  26.567  1.00 95.66           C  
ATOM   3096  HA  ASN A 186     -22.281  14.060  26.649  1.00 95.66           H  
ATOM   3097  C   ASN A 186     -21.836  15.457  25.129  1.00 95.66           C  
ATOM   3098  CB  ASN A 186     -23.636  15.710  26.894  1.00 95.66           C  
ATOM   3099  HB2 ASN A 186     -23.559  16.784  27.068  1.00 95.66           H  
ATOM   3100  HB3 ASN A 186     -24.295  15.556  26.039  1.00 95.66           H  
ATOM   3101  O   ASN A 186     -21.901  14.567  24.279  1.00 95.66           O  
ATOM   3102  CG  ASN A 186     -24.288  15.035  28.087  1.00 95.66           C  
ATOM   3103  ND2 ASN A 186     -25.211  15.710  28.730  1.00 95.66           N  
ATOM   3104 HD21 ASN A 186     -25.598  15.274  29.554  1.00 95.66           H  
ATOM   3105 HD22 ASN A 186     -25.408  16.665  28.468  1.00 95.66           H  
ATOM   3106  OD1 ASN A 186     -24.010  13.899  28.444  1.00 95.66           O  
ATOM   3107  N   GLY A 187     -21.357  16.673  24.865  1.00 97.09           N  
ATOM   3108  H   GLY A 187     -21.351  17.380  25.586  1.00 97.09           H  
ATOM   3109  CA  GLY A 187     -20.799  17.040  23.570  1.00 97.09           C  
ATOM   3110  HA2 GLY A 187     -20.481  18.081  23.613  1.00 97.09           H  
ATOM   3111  HA3 GLY A 187     -21.563  16.938  22.799  1.00 97.09           H  
ATOM   3112  C   GLY A 187     -19.597  16.171  23.200  1.00 97.09           C  
ATOM   3113  O   GLY A 187     -19.535  15.652  22.083  1.00 97.09           O  
ATOM   3114  N   TRP A 188     -18.686  15.920  24.147  1.00 97.18           N  
ATOM   3115  H   TRP A 188     -18.758  16.415  25.025  1.00 97.18           H  
ATOM   3116  CA  TRP A 188     -17.547  15.020  23.931  1.00 97.18           C  
ATOM   3117  HA  TRP A 188     -17.013  15.341  23.037  1.00 97.18           H  
ATOM   3118  C   TRP A 188     -17.994  13.580  23.681  1.00 97.18           C  
ATOM   3119  CB  TRP A 188     -16.577  15.094  25.116  1.00 97.18           C  
ATOM   3120  HB2 TRP A 188     -17.134  15.103  26.053  1.00 97.18           H  
ATOM   3121  HB3 TRP A 188     -15.950  14.202  25.111  1.00 97.18           H  
ATOM   3122  O   TRP A 188     -17.456  12.915  22.792  1.00 97.18           O  
ATOM   3123  CG  TRP A 188     -15.656  16.267  25.060  1.00 97.18           C  
ATOM   3124  CD1 TRP A 188     -15.690  17.355  25.860  1.00 97.18           C  
ATOM   3125  HD1 TRP A 188     -16.388  17.522  26.668  1.00 97.18           H  
ATOM   3126  CD2 TRP A 188     -14.563  16.501  24.121  1.00 97.18           C  
ATOM   3127  CE2 TRP A 188     -13.985  17.773  24.409  1.00 97.18           C  
ATOM   3128  CE3 TRP A 188     -14.007  15.765  23.052  1.00 97.18           C  
ATOM   3129  HE3 TRP A 188     -14.418  14.798  22.801  1.00 97.18           H  
ATOM   3130  NE1 TRP A 188     -14.748  18.268  25.443  1.00 97.18           N  
ATOM   3131  HE1 TRP A 188     -14.718  19.212  25.800  1.00 97.18           H  
ATOM   3132  CH2 TRP A 188     -12.353  17.515  22.643  1.00 97.18           C  
ATOM   3133  HH2 TRP A 188     -11.509  17.890  22.084  1.00 97.18           H  
ATOM   3134  CZ2 TRP A 188     -12.900  18.285  23.685  1.00 97.18           C  
ATOM   3135  HZ2 TRP A 188     -12.503  19.260  23.925  1.00 97.18           H  
ATOM   3136  CZ3 TRP A 188     -12.907  16.261  22.327  1.00 97.18           C  
ATOM   3137  HZ3 TRP A 188     -12.478  15.664  21.536  1.00 97.18           H  
ATOM   3138  N   PHE A 189     -19.003  13.098  24.416  1.00 97.80           N  
ATOM   3139  H   PHE A 189     -19.397  13.683  25.138  1.00 97.80           H  
ATOM   3140  CA  PHE A 189     -19.579  11.777  24.181  1.00 97.80           C  
ATOM   3141  HA  PHE A 189     -18.782  11.036  24.234  1.00 97.80           H  
ATOM   3142  C   PHE A 189     -20.177  11.647  22.779  1.00 97.80           C  
ATOM   3143  CB  PHE A 189     -20.606  11.431  25.264  1.00 97.80           C  
ATOM   3144  HB2 PHE A 189     -21.350  12.226  25.323  1.00 97.80           H  
ATOM   3145  HB3 PHE A 189     -20.100  11.379  26.228  1.00 97.80           H  
ATOM   3146  O   PHE A 189     -19.858  10.680  22.090  1.00 97.80           O  
ATOM   3147  CG  PHE A 189     -21.311  10.112  25.003  1.00 97.80           C  
ATOM   3148  CD1 PHE A 189     -22.648  10.099  24.568  1.00 97.80           C  
ATOM   3149  HD1 PHE A 189     -23.187  11.026  24.433  1.00 97.80           H  
ATOM   3150  CD2 PHE A 189     -20.607   8.899  25.122  1.00 97.80           C  
ATOM   3151  HD2 PHE A 189     -19.569   8.915  25.419  1.00 97.80           H  
ATOM   3152  CE1 PHE A 189     -23.286   8.880  24.281  1.00 97.80           C  
ATOM   3153  HE1 PHE A 189     -24.312   8.895  23.945  1.00 97.80           H  
ATOM   3154  CE2 PHE A 189     -21.239   7.679  24.820  1.00 97.80           C  
ATOM   3155  HE2 PHE A 189     -20.686   6.754  24.889  1.00 97.80           H  
ATOM   3156  CZ  PHE A 189     -22.585   7.668  24.412  1.00 97.80           C  
ATOM   3157  HZ  PHE A 189     -23.077   6.735  24.182  1.00 97.80           H  
ATOM   3158  N   GLU A 190     -20.996  12.600  22.329  1.00 98.09           N  
ATOM   3159  H   GLU A 190     -21.226  13.374  22.935  1.00 98.09           H  
ATOM   3160  CA  GLU A 190     -21.605  12.542  20.996  1.00 98.09           C  
ATOM   3161  HA  GLU A 190     -22.033  11.549  20.855  1.00 98.09           H  
ATOM   3162  C   GLU A 190     -20.570  12.707  19.871  1.00 98.09           C  
ATOM   3163  CB  GLU A 190     -22.747  13.565  20.875  1.00 98.09           C  
ATOM   3164  HB2 GLU A 190     -23.031  13.651  19.826  1.00 98.09           H  
ATOM   3165  HB3 GLU A 190     -22.393  14.542  21.206  1.00 98.09           H  
ATOM   3166  O   GLU A 190     -20.658  12.008  18.858  1.00 98.09           O  
ATOM   3167  CG  GLU A 190     -24.000  13.174  21.685  1.00 98.09           C  
ATOM   3168  HG2 GLU A 190     -23.745  13.156  22.745  1.00 98.09           H  
ATOM   3169  HG3 GLU A 190     -24.756  13.947  21.542  1.00 98.09           H  
ATOM   3170  CD  GLU A 190     -24.607  11.808  21.284  1.00 98.09           C  
ATOM   3171  OE1 GLU A 190     -24.947  10.978  22.160  1.00 98.09           O  
ATOM   3172  OE2 GLU A 190     -24.732  11.489  20.077  1.00 98.09           O  
ATOM   3173  N   TYR A 191     -19.545  13.546  20.059  1.00 97.91           N  
ATOM   3174  H   TYR A 191     -19.534  14.115  20.894  1.00 97.91           H  
ATOM   3175  CA  TYR A 191     -18.418  13.664  19.129  1.00 97.91           C  
ATOM   3176  HA  TYR A 191     -18.803  13.914  18.141  1.00 97.91           H  
ATOM   3177  C   TYR A 191     -17.653  12.337  18.985  1.00 97.91           C  
ATOM   3178  CB  TYR A 191     -17.498  14.808  19.581  1.00 97.91           C  
ATOM   3179  HB2 TYR A 191     -18.020  15.756  19.453  1.00 97.91           H  
ATOM   3180  HB3 TYR A 191     -17.284  14.696  20.644  1.00 97.91           H  
ATOM   3181  O   TYR A 191     -17.556  11.798  17.880  1.00 97.91           O  
ATOM   3182  CG  TYR A 191     -16.180  14.865  18.833  1.00 97.91           C  
ATOM   3183  CD1 TYR A 191     -15.025  14.315  19.417  1.00 97.91           C  
ATOM   3184  HD1 TYR A 191     -15.061  13.854  20.393  1.00 97.91           H  
ATOM   3185  CD2 TYR A 191     -16.106  15.437  17.548  1.00 97.91           C  
ATOM   3186  HD2 TYR A 191     -16.991  15.869  17.107  1.00 97.91           H  
ATOM   3187  CE1 TYR A 191     -13.805  14.338  18.726  1.00 97.91           C  
ATOM   3188  HE1 TYR A 191     -12.928  13.908  19.186  1.00 97.91           H  
ATOM   3189  CE2 TYR A 191     -14.879  15.453  16.851  1.00 97.91           C  
ATOM   3190  HE2 TYR A 191     -14.803  15.905  15.873  1.00 97.91           H  
ATOM   3191  OH  TYR A 191     -12.523  14.889  16.812  1.00 97.91           O  
ATOM   3192  HH  TYR A 191     -11.914  14.507  17.449  1.00 97.91           H  
ATOM   3193  CZ  TYR A 191     -13.729  14.893  17.441  1.00 97.91           C  
ATOM   3194  N   CYS A 192     -17.190  11.758  20.097  1.00 98.08           N  
ATOM   3195  H   CYS A 192     -17.300  12.244  20.975  1.00 98.08           H  
ATOM   3196  CA  CYS A 192     -16.425  10.508  20.089  1.00 98.08           C  
ATOM   3197  HA  CYS A 192     -15.577  10.612  19.412  1.00 98.08           H  
ATOM   3198  C   CYS A 192     -17.286   9.328  19.593  1.00 98.08           C  
ATOM   3199  CB  CYS A 192     -15.878  10.306  21.507  1.00 98.08           C  
ATOM   3200  HB2 CYS A 192     -15.311  11.194  21.787  1.00 98.08           H  
ATOM   3201  HB3 CYS A 192     -16.699  10.177  22.212  1.00 98.08           H  
ATOM   3202  O   CYS A 192     -16.854   8.498  18.790  1.00 98.08           O  
ATOM   3203  SG  CYS A 192     -14.757   8.881  21.570  1.00 98.08           S  
ATOM   3204  HG  CYS A 192     -13.858   9.354  20.702  1.00 98.08           H  
ATOM   3205  N   LYS A 193     -18.569   9.283  19.976  1.00 98.52           N  
ATOM   3206  H   LYS A 193     -18.890   9.986  20.626  1.00 98.52           H  
ATOM   3207  CA  LYS A 193     -19.542   8.312  19.453  1.00 98.52           C  
ATOM   3208  HA  LYS A 193     -19.175   7.305  19.651  1.00 98.52           H  
ATOM   3209  C   LYS A 193     -19.698   8.416  17.938  1.00 98.52           C  
ATOM   3210  CB  LYS A 193     -20.874   8.525  20.176  1.00 98.52           C  
ATOM   3211  HB2 LYS A 193     -20.732   8.336  21.240  1.00 98.52           H  
ATOM   3212  HB3 LYS A 193     -21.154   9.571  20.051  1.00 98.52           H  
ATOM   3213  O   LYS A 193     -19.711   7.372  17.282  1.00 98.52           O  
ATOM   3214  CG  LYS A 193     -22.035   7.659  19.668  1.00 98.52           C  
ATOM   3215  HG2 LYS A 193     -22.243   7.910  18.628  1.00 98.52           H  
ATOM   3216  HG3 LYS A 193     -21.794   6.599  19.748  1.00 98.52           H  
ATOM   3217  CD  LYS A 193     -23.257   7.999  20.526  1.00 98.52           C  
ATOM   3218  HD2 LYS A 193     -23.212   7.457  21.471  1.00 98.52           H  
ATOM   3219  HD3 LYS A 193     -23.214   9.062  20.765  1.00 98.52           H  
ATOM   3220  CE  LYS A 193     -24.584   7.725  19.823  1.00 98.52           C  
ATOM   3221  HE2 LYS A 193     -24.949   6.733  20.091  1.00 98.52           H  
ATOM   3222  HE3 LYS A 193     -24.431   7.758  18.745  1.00 98.52           H  
ATOM   3223  NZ  LYS A 193     -25.542   8.789  20.219  1.00 98.52           N  
ATOM   3224  HZ1 LYS A 193     -25.197   9.696  19.938  1.00 98.52           H  
ATOM   3225  HZ2 LYS A 193     -25.585   8.941  21.217  1.00 98.52           H  
ATOM   3226  HZ3 LYS A 193     -26.464   8.684  19.820  1.00 98.52           H  
ATOM   3227  N   ARG A 194     -19.772   9.625  17.368  1.00 98.45           N  
ATOM   3228  H   ARG A 194     -19.767  10.439  17.965  1.00 98.45           H  
ATOM   3229  CA  ARG A 194     -19.841   9.811  15.910  1.00 98.45           C  
ATOM   3230  HA  ARG A 194     -20.693   9.238  15.544  1.00 98.45           H  
ATOM   3231  C   ARG A 194     -18.600   9.256  15.214  1.00 98.45           C  
ATOM   3232  CB  ARG A 194     -20.053  11.297  15.570  1.00 98.45           C  
ATOM   3233  HB2 ARG A 194     -20.996  11.633  16.001  1.00 98.45           H  
ATOM   3234  HB3 ARG A 194     -19.254  11.893  16.012  1.00 98.45           H  
ATOM   3235  O   ARG A 194     -18.735   8.596  14.182  1.00 98.45           O  
ATOM   3236  CG  ARG A 194     -20.055  11.559  14.051  1.00 98.45           C  
ATOM   3237  HG2 ARG A 194     -20.204  12.622  13.861  1.00 98.45           H  
ATOM   3238  HG3 ARG A 194     -19.075  11.313  13.642  1.00 98.45           H  
ATOM   3239  CD  ARG A 194     -21.121  10.773  13.278  1.00 98.45           C  
ATOM   3240  HD2 ARG A 194     -21.016  11.010  12.219  1.00 98.45           H  
ATOM   3241  HD3 ARG A 194     -20.939   9.704  13.388  1.00 98.45           H  
ATOM   3242  NE  ARG A 194     -22.488  11.072  13.738  1.00 98.45           N  
ATOM   3243  HE  ARG A 194     -22.845  10.458  14.456  1.00 98.45           H  
ATOM   3244  NH1 ARG A 194     -22.985  12.760  12.246  1.00 98.45           N  
ATOM   3245 HH11 ARG A 194     -23.584  13.524  11.969  1.00 98.45           H  
ATOM   3246 HH12 ARG A 194     -22.045  12.729  11.877  1.00 98.45           H  
ATOM   3247  NH2 ARG A 194     -24.448  12.216  13.830  1.00 98.45           N  
ATOM   3248 HH21 ARG A 194     -25.053  12.962  13.518  1.00 98.45           H  
ATOM   3249 HH22 ARG A 194     -24.683  11.680  14.653  1.00 98.45           H  
ATOM   3250  CZ  ARG A 194     -23.293  12.009  13.268  1.00 98.45           C  
ATOM   3251  N   ASP A 195     -17.414   9.476  15.769  1.00 98.35           N  
ATOM   3252  H   ASP A 195     -17.356  10.072  16.583  1.00 98.35           H  
ATOM   3253  CA  ASP A 195     -16.175   8.925  15.214  1.00 98.35           C  
ATOM   3254  HA  ASP A 195     -16.094   9.236  14.172  1.00 98.35           H  
ATOM   3255  C   ASP A 195     -16.206   7.388  15.190  1.00 98.35           C  
ATOM   3256  CB  ASP A 195     -14.962   9.487  15.978  1.00 98.35           C  
ATOM   3257  HB2 ASP A 195     -15.198   9.602  17.036  1.00 98.35           H  
ATOM   3258  HB3 ASP A 195     -14.143   8.774  15.892  1.00 98.35           H  
ATOM   3259  O   ASP A 195     -15.925   6.776  14.151  1.00 98.35           O  
ATOM   3260  CG  ASP A 195     -14.475  10.827  15.408  1.00 98.35           C  
ATOM   3261  OD1 ASP A 195     -15.179  11.448  14.575  1.00 98.35           O  
ATOM   3262  OD2 ASP A 195     -13.297  11.189  15.610  1.00 98.35           O  
ATOM   3263  N   VAL A 196     -16.671   6.758  16.278  1.00 98.67           N  
ATOM   3264  H   VAL A 196     -16.846   7.323  17.096  1.00 98.67           H  
ATOM   3265  CA  VAL A 196     -16.877   5.300  16.354  1.00 98.67           C  
ATOM   3266  HA  VAL A 196     -15.926   4.822  16.119  1.00 98.67           H  
ATOM   3267  C   VAL A 196     -17.912   4.808  15.331  1.00 98.67           C  
ATOM   3268  CB  VAL A 196     -17.258   4.862  17.782  1.00 98.67           C  
ATOM   3269  HB  VAL A 196     -18.162   5.377  18.107  1.00 98.67           H  
ATOM   3270  O   VAL A 196     -17.691   3.788  14.671  1.00 98.67           O  
ATOM   3271  CG1 VAL A 196     -17.494   3.348  17.870  1.00 98.67           C  
ATOM   3272 HG11 VAL A 196     -18.353   3.063  17.263  1.00 98.67           H  
ATOM   3273 HG12 VAL A 196     -17.682   3.068  18.906  1.00 98.67           H  
ATOM   3274 HG13 VAL A 196     -16.603   2.830  17.514  1.00 98.67           H  
ATOM   3275  CG2 VAL A 196     -16.127   5.158  18.769  1.00 98.67           C  
ATOM   3276 HG21 VAL A 196     -15.219   4.635  18.468  1.00 98.67           H  
ATOM   3277 HG22 VAL A 196     -15.910   6.226  18.790  1.00 98.67           H  
ATOM   3278 HG23 VAL A 196     -16.411   4.859  19.778  1.00 98.67           H  
ATOM   3279  N   GLU A 197     -19.026   5.522  15.155  1.00 98.73           N  
ATOM   3280  H   GLU A 197     -19.160   6.338  15.734  1.00 98.73           H  
ATOM   3281  CA  GLU A 197     -20.070   5.186  14.175  1.00 98.73           C  
ATOM   3282  HA  GLU A 197     -20.439   4.179  14.374  1.00 98.73           H  
ATOM   3283  C   GLU A 197     -19.543   5.209  12.735  1.00 98.73           C  
ATOM   3284  CB  GLU A 197     -21.244   6.172  14.284  1.00 98.73           C  
ATOM   3285  HB2 GLU A 197     -20.854   7.190  14.295  1.00 98.73           H  
ATOM   3286  HB3 GLU A 197     -21.879   6.057  13.406  1.00 98.73           H  
ATOM   3287  O   GLU A 197     -19.817   4.289  11.957  1.00 98.73           O  
ATOM   3288  CG  GLU A 197     -22.119   5.929  15.517  1.00 98.73           C  
ATOM   3289  HG2 GLU A 197     -22.636   4.981  15.368  1.00 98.73           H  
ATOM   3290  HG3 GLU A 197     -21.491   5.820  16.402  1.00 98.73           H  
ATOM   3291  CD  GLU A 197     -23.160   7.033  15.771  1.00 98.73           C  
ATOM   3292  OE1 GLU A 197     -24.036   6.760  16.625  1.00 98.73           O  
ATOM   3293  OE2 GLU A 197     -23.102   8.107  15.119  1.00 98.73           O  
ATOM   3294  N   ILE A 198     -18.750   6.226  12.380  1.00 98.69           N  
ATOM   3295  H   ILE A 198     -18.569   6.941  13.069  1.00 98.69           H  
ATOM   3296  CA  ILE A 198     -18.153   6.370  11.045  1.00 98.69           C  
ATOM   3297  HA  ILE A 198     -18.948   6.377  10.299  1.00 98.69           H  
ATOM   3298  C   ILE A 198     -17.263   5.168  10.724  1.00 98.69           C  
ATOM   3299  CB  ILE A 198     -17.384   7.709  10.952  1.00 98.69           C  
ATOM   3300  HB  ILE A 198     -16.748   7.814  11.831  1.00 98.69           H  
ATOM   3301  O   ILE A 198     -17.414   4.532   9.672  1.00 98.69           O  
ATOM   3302  CG1 ILE A 198     -18.379   8.889  10.913  1.00 98.69           C  
ATOM   3303 HG12 ILE A 198     -18.887   8.897   9.948  1.00 98.69           H  
ATOM   3304 HG13 ILE A 198     -19.143   8.753  11.678  1.00 98.69           H  
ATOM   3305  CG2 ILE A 198     -16.487   7.739   9.700  1.00 98.69           C  
ATOM   3306 HG21 ILE A 198     -17.082   7.538   8.810  1.00 98.69           H  
ATOM   3307 HG22 ILE A 198     -16.016   8.718   9.608  1.00 98.69           H  
ATOM   3308 HG23 ILE A 198     -15.684   7.007   9.785  1.00 98.69           H  
ATOM   3309  CD1 ILE A 198     -17.734  10.260  11.151  1.00 98.69           C  
ATOM   3310 HD11 ILE A 198     -17.197  10.260  12.099  1.00 98.69           H  
ATOM   3311 HD12 ILE A 198     -18.519  11.015  11.190  1.00 98.69           H  
ATOM   3312 HD13 ILE A 198     -17.051  10.519  10.342  1.00 98.69           H  
ATOM   3313  N   ILE A 199     -16.353   4.818  11.635  1.00 98.38           N  
ATOM   3314  H   ILE A 199     -16.283   5.366  12.481  1.00 98.38           H  
ATOM   3315  CA  ILE A 199     -15.403   3.724  11.405  1.00 98.38           C  
ATOM   3316  HA  ILE A 199     -15.010   3.842  10.395  1.00 98.38           H  
ATOM   3317  C   ILE A 199     -16.096   2.356  11.438  1.00 98.38           C  
ATOM   3318  CB  ILE A 199     -14.198   3.808  12.365  1.00 98.38           C  
ATOM   3319  HB  ILE A 199     -13.498   3.021  12.082  1.00 98.38           H  
ATOM   3320  O   ILE A 199     -15.715   1.464  10.669  1.00 98.38           O  
ATOM   3321  CG1 ILE A 199     -14.592   3.574  13.838  1.00 98.38           C  
ATOM   3322 HG12 ILE A 199     -15.153   2.643  13.926  1.00 98.38           H  
ATOM   3323 HG13 ILE A 199     -15.236   4.393  14.157  1.00 98.38           H  
ATOM   3324  CG2 ILE A 199     -13.489   5.158  12.155  1.00 98.38           C  
ATOM   3325 HG21 ILE A 199     -14.161   5.989  12.369  1.00 98.38           H  
ATOM   3326 HG22 ILE A 199     -13.123   5.246  11.132  1.00 98.38           H  
ATOM   3327 HG23 ILE A 199     -12.654   5.259  12.848  1.00 98.38           H  
ATOM   3328  CD1 ILE A 199     -13.420   3.469  14.818  1.00 98.38           C  
ATOM   3329 HD11 ILE A 199     -12.913   4.430  14.914  1.00 98.38           H  
ATOM   3330 HD12 ILE A 199     -13.796   3.184  15.800  1.00 98.38           H  
ATOM   3331 HD13 ILE A 199     -12.715   2.713  14.472  1.00 98.38           H  
ATOM   3332  N   ALA A 200     -17.141   2.192  12.260  1.00 98.60           N  
ATOM   3333  H   ALA A 200     -17.381   2.943  12.891  1.00 98.60           H  
ATOM   3334  CA  ALA A 200     -17.963   0.987  12.300  1.00 98.60           C  
ATOM   3335  HA  ALA A 200     -17.312   0.123  12.433  1.00 98.60           H  
ATOM   3336  C   ALA A 200     -18.715   0.791  10.980  1.00 98.60           C  
ATOM   3337  CB  ALA A 200     -18.915   1.050  13.500  1.00 98.60           C  
ATOM   3338  HB1 ALA A 200     -19.589   1.901  13.407  1.00 98.60           H  
ATOM   3339  HB2 ALA A 200     -19.502   0.133  13.553  1.00 98.60           H  
ATOM   3340  HB3 ALA A 200     -18.345   1.160  14.423  1.00 98.60           H  
ATOM   3341  O   ALA A 200     -18.599  -0.274  10.366  1.00 98.60           O  
ATOM   3342  N   LYS A 201     -19.402   1.833  10.489  1.00 98.19           N  
ATOM   3343  H   LYS A 201     -19.439   2.674  11.047  1.00 98.19           H  
ATOM   3344  CA  LYS A 201     -20.133   1.818   9.212  1.00 98.19           C  
ATOM   3345  HA  LYS A 201     -20.912   1.057   9.269  1.00 98.19           H  
ATOM   3346  C   LYS A 201     -19.213   1.434   8.054  1.00 98.19           C  
ATOM   3347  CB  LYS A 201     -20.798   3.192   9.000  1.00 98.19           C  
ATOM   3348  HB2 LYS A 201     -21.400   3.422   9.879  1.00 98.19           H  
ATOM   3349  HB3 LYS A 201     -20.031   3.961   8.911  1.00 98.19           H  
ATOM   3350  O   LYS A 201     -19.507   0.487   7.323  1.00 98.19           O  
ATOM   3351  CG  LYS A 201     -21.712   3.240   7.762  1.00 98.19           C  
ATOM   3352  HG2 LYS A 201     -22.474   2.467   7.856  1.00 98.19           H  
ATOM   3353  HG3 LYS A 201     -21.126   3.051   6.862  1.00 98.19           H  
ATOM   3354  CD  LYS A 201     -22.398   4.612   7.633  1.00 98.19           C  
ATOM   3355  HD2 LYS A 201     -21.640   5.374   7.455  1.00 98.19           H  
ATOM   3356  HD3 LYS A 201     -22.908   4.844   8.569  1.00 98.19           H  
ATOM   3357  CE  LYS A 201     -23.423   4.619   6.489  1.00 98.19           C  
ATOM   3358  HE2 LYS A 201     -24.189   3.875   6.709  1.00 98.19           H  
ATOM   3359  HE3 LYS A 201     -22.924   4.329   5.564  1.00 98.19           H  
ATOM   3360  NZ  LYS A 201     -24.055   5.954   6.313  1.00 98.19           N  
ATOM   3361  HZ1 LYS A 201     -24.815   5.923   5.648  1.00 98.19           H  
ATOM   3362  HZ2 LYS A 201     -23.389   6.610   5.931  1.00 98.19           H  
ATOM   3363  HZ3 LYS A 201     -24.403   6.333   7.182  1.00 98.19           H  
ATOM   3364  N   ALA A 202     -18.068   2.106   7.929  1.00 98.32           N  
ATOM   3365  H   ALA A 202     -17.892   2.872   8.563  1.00 98.32           H  
ATOM   3366  CA  ALA A 202     -17.121   1.866   6.842  1.00 98.32           C  
ATOM   3367  HA  ALA A 202     -17.656   1.949   5.895  1.00 98.32           H  
ATOM   3368  C   ALA A 202     -16.486   0.465   6.889  1.00 98.32           C  
ATOM   3369  CB  ALA A 202     -16.058   2.965   6.895  1.00 98.32           C  
ATOM   3370  HB1 ALA A 202     -15.500   2.910   7.829  1.00 98.32           H  
ATOM   3371  HB2 ALA A 202     -16.544   3.938   6.828  1.00 98.32           H  
ATOM   3372  HB3 ALA A 202     -15.372   2.860   6.054  1.00 98.32           H  
ATOM   3373  O   ALA A 202     -16.294  -0.185   5.855  1.00 98.32           O  
ATOM   3374  N   THR A 203     -16.159  -0.029   8.087  1.00 98.27           N  
ATOM   3375  H   THR A 203     -16.317   0.547   8.902  1.00 98.27           H  
ATOM   3376  CA  THR A 203     -15.520  -1.342   8.255  1.00 98.27           C  
ATOM   3377  HA  THR A 203     -14.746  -1.455   7.495  1.00 98.27           H  
ATOM   3378  C   THR A 203     -16.513  -2.486   8.072  1.00 98.27           C  
ATOM   3379  CB  THR A 203     -14.845  -1.454   9.624  1.00 98.27           C  
ATOM   3380  HB  THR A 203     -15.609  -1.386  10.398  1.00 98.27           H  
ATOM   3381  O   THR A 203     -16.194  -3.465   7.397  1.00 98.27           O  
ATOM   3382  CG2 THR A 203     -14.067  -2.761   9.789  1.00 98.27           C  
ATOM   3383 HG21 THR A 203     -14.760  -3.599   9.858  1.00 98.27           H  
ATOM   3384 HG22 THR A 203     -13.478  -2.722  10.706  1.00 98.27           H  
ATOM   3385 HG23 THR A 203     -13.402  -2.905   8.938  1.00 98.27           H  
ATOM   3386  OG1 THR A 203     -13.920  -0.408   9.796  1.00 98.27           O  
ATOM   3387  HG1 THR A 203     -14.423   0.351  10.099  1.00 98.27           H  
ATOM   3388  N   ILE A 204     -17.725  -2.378   8.628  1.00 97.86           N  
ATOM   3389  H   ILE A 204     -17.949  -1.549   9.160  1.00 97.86           H  
ATOM   3390  CA  ILE A 204     -18.779  -3.387   8.448  1.00 97.86           C  
ATOM   3391  HA  ILE A 204     -18.373  -4.363   8.715  1.00 97.86           H  
ATOM   3392  C   ILE A 204     -19.182  -3.469   6.976  1.00 97.86           C  
ATOM   3393  CB  ILE A 204     -19.988  -3.107   9.373  1.00 97.86           C  
ATOM   3394  HB  ILE A 204     -20.275  -2.061   9.267  1.00 97.86           H  
ATOM   3395  O   ILE A 204     -19.295  -4.583   6.460  1.00 97.86           O  
ATOM   3396  CG1 ILE A 204     -19.583  -3.378  10.841  1.00 97.86           C  
ATOM   3397 HG12 ILE A 204     -19.411  -4.445  10.981  1.00 97.86           H  
ATOM   3398 HG13 ILE A 204     -18.649  -2.861  11.060  1.00 97.86           H  
ATOM   3399  CG2 ILE A 204     -21.202  -3.978   8.987  1.00 97.86           C  
ATOM   3400 HG21 ILE A 204     -22.030  -3.797   9.672  1.00 97.86           H  
ATOM   3401 HG22 ILE A 204     -20.930  -5.033   9.013  1.00 97.86           H  
ATOM   3402 HG23 ILE A 204     -21.555  -3.716   7.990  1.00 97.86           H  
ATOM   3403  CD1 ILE A 204     -20.613  -2.900  11.872  1.00 97.86           C  
ATOM   3404 HD11 ILE A 204     -20.850  -1.850  11.704  1.00 97.86           H  
ATOM   3405 HD12 ILE A 204     -21.525  -3.494  11.817  1.00 97.86           H  
ATOM   3406 HD13 ILE A 204     -20.195  -3.007  12.873  1.00 97.86           H  
ATOM   3407  N   PHE A 205     -19.321  -2.328   6.288  1.00 97.57           N  
ATOM   3408  H   PHE A 205     -19.256  -1.444   6.771  1.00 97.57           H  
ATOM   3409  CA  PHE A 205     -19.543  -2.301   4.841  1.00 97.57           C  
ATOM   3410  HA  PHE A 205     -20.502  -2.767   4.616  1.00 97.57           H  
ATOM   3411  C   PHE A 205     -18.467  -3.102   4.103  1.00 97.57           C  
ATOM   3412  CB  PHE A 205     -19.580  -0.856   4.328  1.00 97.57           C  
ATOM   3413  HB2 PHE A 205     -20.449  -0.349   4.747  1.00 97.57           H  
ATOM   3414  HB3 PHE A 205     -18.690  -0.325   4.668  1.00 97.57           H  
ATOM   3415  O   PHE A 205     -18.797  -4.018   3.357  1.00 97.57           O  
ATOM   3416  CG  PHE A 205     -19.644  -0.789   2.814  1.00 97.57           C  
ATOM   3417  CD1 PHE A 205     -18.457  -0.710   2.057  1.00 97.57           C  
ATOM   3418  HD1 PHE A 205     -17.498  -0.629   2.547  1.00 97.57           H  
ATOM   3419  CD2 PHE A 205     -20.885  -0.886   2.158  1.00 97.57           C  
ATOM   3420  HD2 PHE A 205     -21.802  -0.952   2.726  1.00 97.57           H  
ATOM   3421  CE1 PHE A 205     -18.517  -0.766   0.655  1.00 97.57           C  
ATOM   3422  HE1 PHE A 205     -17.618  -0.722   0.058  1.00 97.57           H  
ATOM   3423  CE2 PHE A 205     -20.940  -0.920   0.754  1.00 97.57           C  
ATOM   3424  HE2 PHE A 205     -21.888  -1.007   0.243  1.00 97.57           H  
ATOM   3425  CZ  PHE A 205     -19.755  -0.873   0.005  1.00 97.57           C  
ATOM   3426  HZ  PHE A 205     -19.798  -0.915  -1.074  1.00 97.57           H  
ATOM   3427  N   LEU A 206     -17.182  -2.832   4.369  1.00 97.53           N  
ATOM   3428  H   LEU A 206     -16.967  -2.060   4.984  1.00 97.53           H  
ATOM   3429  CA  LEU A 206     -16.086  -3.546   3.710  1.00 97.53           C  
ATOM   3430  HA  LEU A 206     -16.188  -3.389   2.637  1.00 97.53           H  
ATOM   3431  C   LEU A 206     -16.140  -5.053   3.971  1.00 97.53           C  
ATOM   3432  CB  LEU A 206     -14.744  -2.976   4.192  1.00 97.53           C  
ATOM   3433  HB2 LEU A 206     -14.754  -1.898   4.031  1.00 97.53           H  
ATOM   3434  HB3 LEU A 206     -14.648  -3.152   5.264  1.00 97.53           H  
ATOM   3435  O   LEU A 206     -15.941  -5.845   3.057  1.00 97.53           O  
ATOM   3436  CG  LEU A 206     -13.514  -3.565   3.479  1.00 97.53           C  
ATOM   3437  HG  LEU A 206     -13.488  -4.647   3.606  1.00 97.53           H  
ATOM   3438  CD1 LEU A 206     -13.500  -3.229   1.989  1.00 97.53           C  
ATOM   3439 HD11 LEU A 206     -14.360  -3.681   1.496  1.00 97.53           H  
ATOM   3440 HD12 LEU A 206     -12.584  -3.604   1.533  1.00 97.53           H  
ATOM   3441 HD13 LEU A 206     -13.549  -2.149   1.850  1.00 97.53           H  
ATOM   3442  CD2 LEU A 206     -12.246  -2.987   4.101  1.00 97.53           C  
ATOM   3443 HD21 LEU A 206     -12.235  -1.907   3.954  1.00 97.53           H  
ATOM   3444 HD22 LEU A 206     -11.366  -3.428   3.632  1.00 97.53           H  
ATOM   3445 HD23 LEU A 206     -12.225  -3.201   5.169  1.00 97.53           H  
ATOM   3446  N   ILE A 207     -16.411  -5.465   5.212  1.00 96.19           N  
ATOM   3447  H   ILE A 207     -16.560  -4.761   5.920  1.00 96.19           H  
ATOM   3448  CA  ILE A 207     -16.524  -6.885   5.566  1.00 96.19           C  
ATOM   3449  HA  ILE A 207     -15.607  -7.389   5.259  1.00 96.19           H  
ATOM   3450  C   ILE A 207     -17.669  -7.553   4.790  1.00 96.19           C  
ATOM   3451  CB  ILE A 207     -16.681  -7.046   7.095  1.00 96.19           C  
ATOM   3452  HB  ILE A 207     -17.498  -6.411   7.438  1.00 96.19           H  
ATOM   3453  O   ILE A 207     -17.482  -8.658   4.275  1.00 96.19           O  
ATOM   3454  CG1 ILE A 207     -15.379  -6.635   7.818  1.00 96.19           C  
ATOM   3455 HG12 ILE A 207     -14.603  -7.369   7.602  1.00 96.19           H  
ATOM   3456 HG13 ILE A 207     -15.027  -5.678   7.433  1.00 96.19           H  
ATOM   3457  CG2 ILE A 207     -17.006  -8.507   7.450  1.00 96.19           C  
ATOM   3458 HG21 ILE A 207     -17.056  -8.641   8.531  1.00 96.19           H  
ATOM   3459 HG22 ILE A 207     -16.231  -9.147   7.029  1.00 96.19           H  
ATOM   3460 HG23 ILE A 207     -17.975  -8.791   7.038  1.00 96.19           H  
ATOM   3461  CD1 ILE A 207     -15.533  -6.486   9.339  1.00 96.19           C  
ATOM   3462 HD11 ILE A 207     -16.344  -5.793   9.564  1.00 96.19           H  
ATOM   3463 HD12 ILE A 207     -14.608  -6.085   9.755  1.00 96.19           H  
ATOM   3464 HD13 ILE A 207     -15.735  -7.449   9.809  1.00 96.19           H  
ATOM   3465  N   LYS A 208     -18.831  -6.895   4.692  1.00 94.48           N  
ATOM   3466  H   LYS A 208     -18.897  -5.976   5.106  1.00 94.48           H  
ATOM   3467  CA  LYS A 208     -19.991  -7.392   3.937  1.00 94.48           C  
ATOM   3468  HA  LYS A 208     -20.229  -8.410   4.245  1.00 94.48           H  
ATOM   3469  C   LYS A 208     -19.694  -7.460   2.444  1.00 94.48           C  
ATOM   3470  CB  LYS A 208     -21.217  -6.505   4.187  1.00 94.48           C  
ATOM   3471  HB2 LYS A 208     -20.947  -5.457   4.059  1.00 94.48           H  
ATOM   3472  HB3 LYS A 208     -21.968  -6.751   3.437  1.00 94.48           H  
ATOM   3473  O   LYS A 208     -19.823  -8.535   1.865  1.00 94.48           O  
ATOM   3474  CG  LYS A 208     -21.842  -6.707   5.575  1.00 94.48           C  
ATOM   3475  HG2 LYS A 208     -21.153  -6.382   6.355  1.00 94.48           H  
ATOM   3476  HG3 LYS A 208     -22.074  -7.762   5.722  1.00 94.48           H  
ATOM   3477  CD  LYS A 208     -23.141  -5.896   5.649  1.00 94.48           C  
ATOM   3478  HD2 LYS A 208     -22.930  -4.845   5.452  1.00 94.48           H  
ATOM   3479  HD3 LYS A 208     -23.816  -6.265   4.877  1.00 94.48           H  
ATOM   3480  CE  LYS A 208     -23.821  -6.028   7.014  1.00 94.48           C  
ATOM   3481  HE2 LYS A 208     -23.304  -5.394   7.734  1.00 94.48           H  
ATOM   3482  HE3 LYS A 208     -23.753  -7.067   7.335  1.00 94.48           H  
ATOM   3483  NZ  LYS A 208     -25.258  -5.669   6.924  1.00 94.48           N  
ATOM   3484  HZ1 LYS A 208     -25.751  -6.501   6.631  1.00 94.48           H  
ATOM   3485  HZ2 LYS A 208     -25.446  -4.944   6.247  1.00 94.48           H  
ATOM   3486  HZ3 LYS A 208     -25.665  -5.439   7.819  1.00 94.48           H  
ATOM   3487  N   PHE A 209     -19.169  -6.387   1.868  1.00 95.81           N  
ATOM   3488  H   PHE A 209     -19.104  -5.533   2.404  1.00 95.81           H  
ATOM   3489  CA  PHE A 209     -18.776  -6.336   0.466  1.00 95.81           C  
ATOM   3490  HA  PHE A 209     -19.657  -6.475  -0.162  1.00 95.81           H  
ATOM   3491  C   PHE A 209     -17.775  -7.456   0.123  1.00 95.81           C  
ATOM   3492  CB  PHE A 209     -18.208  -4.938   0.205  1.00 95.81           C  
ATOM   3493  HB2 PHE A 209     -17.410  -4.732   0.918  1.00 95.81           H  
ATOM   3494  HB3 PHE A 209     -18.994  -4.201   0.366  1.00 95.81           H  
ATOM   3495  O   PHE A 209     -17.932  -8.184  -0.852  1.00 95.81           O  
ATOM   3496  CG  PHE A 209     -17.667  -4.772  -1.190  1.00 95.81           C  
ATOM   3497  CD1 PHE A 209     -16.312  -5.038  -1.427  1.00 95.81           C  
ATOM   3498  HD1 PHE A 209     -15.695  -5.363  -0.603  1.00 95.81           H  
ATOM   3499  CD2 PHE A 209     -18.516  -4.419  -2.253  1.00 95.81           C  
ATOM   3500  HD2 PHE A 209     -19.569  -4.250  -2.083  1.00 95.81           H  
ATOM   3501  CE1 PHE A 209     -15.787  -4.927  -2.720  1.00 95.81           C  
ATOM   3502  HE1 PHE A 209     -14.748  -5.149  -2.913  1.00 95.81           H  
ATOM   3503  CE2 PHE A 209     -17.993  -4.315  -3.552  1.00 95.81           C  
ATOM   3504  HE2 PHE A 209     -18.650  -4.063  -4.372  1.00 95.81           H  
ATOM   3505  CZ  PHE A 209     -16.627  -4.558  -3.776  1.00 95.81           C  
ATOM   3506  HZ  PHE A 209     -16.212  -4.508  -4.772  1.00 95.81           H  
ATOM   3507  N   MET A 210     -16.777  -7.709   0.978  1.00 95.64           N  
ATOM   3508  H   MET A 210     -16.655  -7.094   1.769  1.00 95.64           H  
ATOM   3509  CA  MET A 210     -15.835  -8.821   0.764  1.00 95.64           C  
ATOM   3510  HA  MET A 210     -15.481  -8.770  -0.265  1.00 95.64           H  
ATOM   3511  C   MET A 210     -16.484 -10.202   0.911  1.00 95.64           C  
ATOM   3512  CB  MET A 210     -14.630  -8.688   1.706  1.00 95.64           C  
ATOM   3513  HB2 MET A 210     -13.991  -9.566   1.608  1.00 95.64           H  
ATOM   3514  HB3 MET A 210     -14.973  -8.620   2.738  1.00 95.64           H  
ATOM   3515  O   MET A 210     -16.042 -11.167   0.277  1.00 95.64           O  
ATOM   3516  CG  MET A 210     -13.812  -7.445   1.355  1.00 95.64           C  
ATOM   3517  HG2 MET A 210     -13.023  -7.297   2.092  1.00 95.64           H  
ATOM   3518  HG3 MET A 210     -14.470  -6.578   1.420  1.00 95.64           H  
ATOM   3519  SD  MET A 210     -13.096  -7.447  -0.306  1.00 95.64           S  
ATOM   3520  CE  MET A 210     -12.981  -5.654  -0.497  1.00 95.64           C  
ATOM   3521  HE1 MET A 210     -12.043  -5.303  -0.065  1.00 95.64           H  
ATOM   3522  HE2 MET A 210     -13.801  -5.149   0.014  1.00 95.64           H  
ATOM   3523  HE3 MET A 210     -13.014  -5.389  -1.553  1.00 95.64           H  
ATOM   3524  N   SER A 211     -17.544 -10.318   1.711  1.00 92.39           N  
ATOM   3525  H   SER A 211     -17.893  -9.493   2.178  1.00 92.39           H  
ATOM   3526  CA  SER A 211     -18.298 -11.563   1.841  1.00 92.39           C  
ATOM   3527  HA  SER A 211     -17.571 -12.362   1.986  1.00 92.39           H  
ATOM   3528  C   SER A 211     -19.093 -11.915   0.577  1.00 92.39           C  
ATOM   3529  CB  SER A 211     -19.174 -11.541   3.093  1.00 92.39           C  
ATOM   3530  HB2 SER A 211     -18.618 -11.085   3.912  1.00 92.39           H  
ATOM   3531  HB3 SER A 211     -19.405 -12.569   3.374  1.00 92.39           H  
ATOM   3532  O   SER A 211     -19.266 -13.105   0.313  1.00 92.39           O  
ATOM   3533  OG  SER A 211     -20.387 -10.853   2.911  1.00 92.39           O  
ATOM   3534  HG  SER A 211     -20.236 -10.025   2.448  1.00 92.39           H  
ATOM   3535  N   GLU A 212     -19.453 -10.935  -0.262  1.00 92.37           N  
ATOM   3536  H   GLU A 212     -19.335  -9.974   0.024  1.00 92.37           H  
ATOM   3537  CA  GLU A 212     -20.049 -11.159  -1.594  1.00 92.37           C  
ATOM   3538  HA  GLU A 212     -20.932 -11.791  -1.499  1.00 92.37           H  
ATOM   3539  C   GLU A 212     -19.058 -11.873  -2.523  1.00 92.37           C  
ATOM   3540  CB  GLU A 212     -20.484  -9.830  -2.228  1.00 92.37           C  
ATOM   3541  HB2 GLU A 212     -19.609  -9.195  -2.367  1.00 92.37           H  
ATOM   3542  HB3 GLU A 212     -20.900 -10.040  -3.214  1.00 92.37           H  
ATOM   3543  O   GLU A 212     -19.398 -12.836  -3.210  1.00 92.37           O  
ATOM   3544  CG  GLU A 212     -21.546  -9.095  -1.395  1.00 92.37           C  
ATOM   3545  HG2 GLU A 212     -21.232  -9.070  -0.352  1.00 92.37           H  
ATOM   3546  HG3 GLU A 212     -22.479  -9.656  -1.448  1.00 92.37           H  
ATOM   3547  CD  GLU A 212     -21.778  -7.654  -1.865  1.00 92.37           C  
ATOM   3548  OE1 GLU A 212     -22.189  -6.848  -1.001  1.00 92.37           O  
ATOM   3549  OE2 GLU A 212     -21.497  -7.369  -3.051  1.00 92.37           O  
ATOM   3550  N   PHE A 213     -17.768 -11.535  -2.417  1.00 93.55           N  
ATOM   3551  H   PHE A 213     -17.552 -10.713  -1.872  1.00 93.55           H  
ATOM   3552  CA  PHE A 213     -16.678 -12.297  -3.038  1.00 93.55           C  
ATOM   3553  HA  PHE A 213     -17.006 -12.577  -4.039  1.00 93.55           H  
ATOM   3554  C   PHE A 213     -16.367 -13.608  -2.294  1.00 93.55           C  
ATOM   3555  CB  PHE A 213     -15.435 -11.409  -3.194  1.00 93.55           C  
ATOM   3556  HB2 PHE A 213     -14.600 -12.009  -3.556  1.00 93.55           H  
ATOM   3557  HB3 PHE A 213     -15.152 -11.006  -2.222  1.00 93.55           H  
ATOM   3558  O   PHE A 213     -15.360 -14.271  -2.564  1.00 93.55           O  
ATOM   3559  CG  PHE A 213     -15.640 -10.271  -4.167  1.00 93.55           C  
ATOM   3560  CD1 PHE A 213     -15.433 -10.464  -5.548  1.00 93.55           C  
ATOM   3561  HD1 PHE A 213     -15.111 -11.422  -5.927  1.00 93.55           H  
ATOM   3562  CD2 PHE A 213     -16.102  -9.031  -3.695  1.00 93.55           C  
ATOM   3563  HD2 PHE A 213     -16.303  -8.880  -2.645  1.00 93.55           H  
ATOM   3564  CE1 PHE A 213     -15.677  -9.412  -6.450  1.00 93.55           C  
ATOM   3565  HE1 PHE A 213     -15.540  -9.561  -7.511  1.00 93.55           H  
ATOM   3566  CE2 PHE A 213     -16.371  -7.995  -4.599  1.00 93.55           C  
ATOM   3567  HE2 PHE A 213     -16.804  -7.075  -4.233  1.00 93.55           H  
ATOM   3568  CZ  PHE A 213     -16.150  -8.177  -5.973  1.00 93.55           C  
ATOM   3569  HZ  PHE A 213     -16.383  -7.377  -6.660  1.00 93.55           H  
ATOM   3570  N   LYS A 214     -17.193 -14.032  -1.334  1.00 94.18           N  
ATOM   3571  H   LYS A 214     -18.028 -13.489  -1.167  1.00 94.18           H  
ATOM   3572  CA  LYS A 214     -16.953 -15.206  -0.484  1.00 94.18           C  
ATOM   3573  HA  LYS A 214     -17.688 -15.164   0.320  1.00 94.18           H  
ATOM   3574  C   LYS A 214     -15.573 -15.139   0.194  1.00 94.18           C  
ATOM   3575  CB  LYS A 214     -17.204 -16.498  -1.294  1.00 94.18           C  
ATOM   3576  HB2 LYS A 214     -17.067 -17.355  -0.636  1.00 94.18           H  
ATOM   3577  HB3 LYS A 214     -16.477 -16.545  -2.105  1.00 94.18           H  
ATOM   3578  O   LYS A 214     -14.902 -16.172   0.328  1.00 94.18           O  
ATOM   3579  CG  LYS A 214     -18.601 -16.601  -1.925  1.00 94.18           C  
ATOM   3580  HG2 LYS A 214     -19.350 -16.605  -1.133  1.00 94.18           H  
ATOM   3581  HG3 LYS A 214     -18.779 -15.738  -2.567  1.00 94.18           H  
ATOM   3582  CD  LYS A 214     -18.749 -17.875  -2.778  1.00 94.18           C  
ATOM   3583  HD2 LYS A 214     -18.010 -17.862  -3.578  1.00 94.18           H  
ATOM   3584  HD3 LYS A 214     -18.603 -18.756  -2.152  1.00 94.18           H  
ATOM   3585  CE  LYS A 214     -20.160 -17.903  -3.386  1.00 94.18           C  
ATOM   3586  HE2 LYS A 214     -20.313 -16.976  -3.938  1.00 94.18           H  
ATOM   3587  HE3 LYS A 214     -20.889 -17.907  -2.577  1.00 94.18           H  
ATOM   3588  NZ  LYS A 214     -20.399 -19.064  -4.287  1.00 94.18           N  
ATOM   3589  HZ1 LYS A 214     -19.779 -19.046  -5.085  1.00 94.18           H  
ATOM   3590  HZ2 LYS A 214     -20.320 -19.945  -3.800  1.00 94.18           H  
ATOM   3591  HZ3 LYS A 214     -21.339 -19.011  -4.654  1.00 94.18           H  
ATOM   3592  N   ILE A 215     -15.105 -13.943   0.557  1.00 93.93           N  
ATOM   3593  H   ILE A 215     -15.680 -13.131   0.383  1.00 93.93           H  
ATOM   3594  CA  ILE A 215     -13.848 -13.715   1.275  1.00 93.93           C  
ATOM   3595  HA  ILE A 215     -13.266 -14.637   1.278  1.00 93.93           H  
ATOM   3596  C   ILE A 215     -14.177 -13.374   2.730  1.00 93.93           C  
ATOM   3597  CB  ILE A 215     -12.985 -12.630   0.581  1.00 93.93           C  
ATOM   3598  HB  ILE A 215     -13.545 -11.695   0.568  1.00 93.93           H  
ATOM   3599  O   ILE A 215     -14.870 -12.408   3.022  1.00 93.93           O  
ATOM   3600  CG1 ILE A 215     -12.625 -12.965  -0.882  1.00 93.93           C  
ATOM   3601 HG12 ILE A 215     -12.007 -12.158  -1.277  1.00 93.93           H  
ATOM   3602 HG13 ILE A 215     -13.538 -12.975  -1.477  1.00 93.93           H  
ATOM   3603  CG2 ILE A 215     -11.683 -12.373   1.358  1.00 93.93           C  
ATOM   3604 HG21 ILE A 215     -11.173 -13.308   1.590  1.00 93.93           H  
ATOM   3605 HG22 ILE A 215     -11.921 -11.842   2.280  1.00 93.93           H  
ATOM   3606 HG23 ILE A 215     -11.026 -11.729   0.773  1.00 93.93           H  
ATOM   3607  CD1 ILE A 215     -11.872 -14.283  -1.101  1.00 93.93           C  
ATOM   3608 HD11 ILE A 215     -12.496 -15.126  -0.804  1.00 93.93           H  
ATOM   3609 HD12 ILE A 215     -11.625 -14.374  -2.159  1.00 93.93           H  
ATOM   3610 HD13 ILE A 215     -10.945 -14.296  -0.528  1.00 93.93           H  
ATOM   3611  N   GLY A 216     -13.678 -14.192   3.662  1.00 92.70           N  
ATOM   3612  H   GLY A 216     -13.139 -14.990   3.358  1.00 92.70           H  
ATOM   3613  CA  GLY A 216     -13.773 -13.889   5.094  1.00 92.70           C  
ATOM   3614  HA2 GLY A 216     -13.523 -14.774   5.679  1.00 92.70           H  
ATOM   3615  HA3 GLY A 216     -14.798 -13.603   5.329  1.00 92.70           H  
ATOM   3616  C   GLY A 216     -12.844 -12.742   5.506  1.00 92.70           C  
ATOM   3617  O   GLY A 216     -12.025 -12.286   4.709  1.00 92.70           O  
ATOM   3618  N   LEU A 217     -12.914 -12.333   6.776  1.00 94.75           N  
ATOM   3619  H   LEU A 217     -13.594 -12.761   7.386  1.00 94.75           H  
ATOM   3620  CA  LEU A 217     -12.156 -11.192   7.297  1.00 94.75           C  
ATOM   3621  HA  LEU A 217     -12.557 -10.299   6.817  1.00 94.75           H  
ATOM   3622  C   LEU A 217     -10.653 -11.279   6.971  1.00 94.75           C  
ATOM   3623  CB  LEU A 217     -12.406 -11.064   8.812  1.00 94.75           C  
ATOM   3624  HB2 LEU A 217     -12.102 -11.997   9.286  1.00 94.75           H  
ATOM   3625  HB3 LEU A 217     -13.475 -10.930   8.980  1.00 94.75           H  
ATOM   3626  O   LEU A 217      -9.978 -12.268   7.280  1.00 94.75           O  
ATOM   3627  CG  LEU A 217     -11.648  -9.906   9.496  1.00 94.75           C  
ATOM   3628  HG  LEU A 217     -10.576 -10.016   9.334  1.00 94.75           H  
ATOM   3629  CD1 LEU A 217     -12.092  -8.531   9.013  1.00 94.75           C  
ATOM   3630 HD11 LEU A 217     -11.635  -7.754   9.627  1.00 94.75           H  
ATOM   3631 HD12 LEU A 217     -11.734  -8.370   7.996  1.00 94.75           H  
ATOM   3632 HD13 LEU A 217     -13.177  -8.439   9.060  1.00 94.75           H  
ATOM   3633  CD2 LEU A 217     -11.901  -9.941  10.995  1.00 94.75           C  
ATOM   3634 HD21 LEU A 217     -12.947  -9.703  11.187  1.00 94.75           H  
ATOM   3635 HD22 LEU A 217     -11.278  -9.189  11.479  1.00 94.75           H  
ATOM   3636 HD23 LEU A 217     -11.651 -10.922  11.398  1.00 94.75           H  
ATOM   3637  N   LYS A 218     -10.130 -10.205   6.382  1.00 95.07           N  
ATOM   3638  H   LYS A 218     -10.768  -9.459   6.142  1.00 95.07           H  
ATOM   3639  CA  LYS A 218      -8.700  -9.903   6.259  1.00 95.07           C  
ATOM   3640  HA  LYS A 218      -8.118 -10.686   6.744  1.00 95.07           H  
ATOM   3641  C   LYS A 218      -8.417  -8.610   7.001  1.00 95.07           C  
ATOM   3642  CB  LYS A 218      -8.289  -9.764   4.784  1.00 95.07           C  
ATOM   3643  HB2 LYS A 218      -7.222  -9.545   4.737  1.00 95.07           H  
ATOM   3644  HB3 LYS A 218      -8.811  -8.910   4.352  1.00 95.07           H  
ATOM   3645  O   LYS A 218      -9.278  -7.750   7.054  1.00 95.07           O  
ATOM   3646  CG  LYS A 218      -8.575 -11.000   3.924  1.00 95.07           C  
ATOM   3647  HG2 LYS A 218      -9.644 -11.217   3.932  1.00 95.07           H  
ATOM   3648  HG3 LYS A 218      -8.281 -10.787   2.897  1.00 95.07           H  
ATOM   3649  CD  LYS A 218      -7.797 -12.218   4.425  1.00 95.07           C  
ATOM   3650  HD2 LYS A 218      -8.081 -12.442   5.454  1.00 95.07           H  
ATOM   3651  HD3 LYS A 218      -6.729 -12.004   4.378  1.00 95.07           H  
ATOM   3652  CE  LYS A 218      -8.130 -13.422   3.555  1.00 95.07           C  
ATOM   3653  HE2 LYS A 218      -7.872 -13.184   2.523  1.00 95.07           H  
ATOM   3654  HE3 LYS A 218      -9.206 -13.588   3.602  1.00 95.07           H  
ATOM   3655  NZ  LYS A 218      -7.389 -14.616   4.023  1.00 95.07           N  
ATOM   3656  HZ1 LYS A 218      -7.595 -15.409   3.433  1.00 95.07           H  
ATOM   3657  HZ2 LYS A 218      -6.396 -14.435   3.987  1.00 95.07           H  
ATOM   3658  HZ3 LYS A 218      -7.647 -14.820   4.978  1.00 95.07           H  
ATOM   3659  N   TYR A 219      -7.211  -8.483   7.545  1.00 95.12           N  
ATOM   3660  H   TYR A 219      -6.563  -9.255   7.480  1.00 95.12           H  
ATOM   3661  CA  TYR A 219      -6.838  -7.347   8.393  1.00 95.12           C  
ATOM   3662  HA  TYR A 219      -7.733  -6.964   8.882  1.00 95.12           H  
ATOM   3663  C   TYR A 219      -6.251  -6.161   7.632  1.00 95.12           C  
ATOM   3664  CB  TYR A 219      -5.885  -7.832   9.490  1.00 95.12           C  
ATOM   3665  HB2 TYR A 219      -5.659  -6.996  10.153  1.00 95.12           H  
ATOM   3666  HB3 TYR A 219      -4.951  -8.153   9.029  1.00 95.12           H  
ATOM   3667  O   TYR A 219      -5.960  -5.146   8.245  1.00 95.12           O  
ATOM   3668  CG  TYR A 219      -6.456  -8.954  10.332  1.00 95.12           C  
ATOM   3669  CD1 TYR A 219      -7.682  -8.763  10.994  1.00 95.12           C  
ATOM   3670  HD1 TYR A 219      -8.205  -7.823  10.896  1.00 95.12           H  
ATOM   3671  CD2 TYR A 219      -5.788 -10.190  10.431  1.00 95.12           C  
ATOM   3672  HD2 TYR A 219      -4.856 -10.336   9.905  1.00 95.12           H  
ATOM   3673  CE1 TYR A 219      -8.222  -9.781  11.798  1.00 95.12           C  
ATOM   3674  HE1 TYR A 219      -9.141  -9.621  12.343  1.00 95.12           H  
ATOM   3675  CE2 TYR A 219      -6.351 -11.230  11.197  1.00 95.12           C  
ATOM   3676  HE2 TYR A 219      -5.873 -12.198  11.235  1.00 95.12           H  
ATOM   3677  OH  TYR A 219      -8.086 -12.000  12.673  1.00 95.12           O  
ATOM   3678  HH  TYR A 219      -7.565 -12.806  12.671  1.00 95.12           H  
ATOM   3679  CZ  TYR A 219      -7.559 -11.016  11.899  1.00 95.12           C  
ATOM   3680  N   THR A 220      -6.052  -6.285   6.315  1.00 95.24           N  
ATOM   3681  H   THR A 220      -6.369  -7.121   5.845  1.00 95.24           H  
ATOM   3682  CA  THR A 220      -5.544  -5.200   5.472  1.00 95.24           C  
ATOM   3683  HA  THR A 220      -5.832  -4.250   5.923  1.00 95.24           H  
ATOM   3684  C   THR A 220      -6.182  -5.229   4.088  1.00 95.24           C  
ATOM   3685  CB  THR A 220      -4.007  -5.223   5.353  1.00 95.24           C  
ATOM   3686  HB  THR A 220      -3.694  -4.275   4.916  1.00 95.24           H  
ATOM   3687  O   THR A 220      -6.537  -6.302   3.585  1.00 95.24           O  
ATOM   3688  CG2 THR A 220      -3.234  -5.394   6.661  1.00 95.24           C  
ATOM   3689 HG21 THR A 220      -3.529  -4.621   7.371  1.00 95.24           H  
ATOM   3690 HG22 THR A 220      -2.165  -5.279   6.481  1.00 95.24           H  
ATOM   3691 HG23 THR A 220      -3.425  -6.372   7.102  1.00 95.24           H  
ATOM   3692  OG1 THR A 220      -3.533  -6.280   4.541  1.00 95.24           O  
ATOM   3693  HG1 THR A 220      -2.581  -6.220   4.647  1.00 95.24           H  
ATOM   3694  N   ILE A 221      -6.299  -4.065   3.443  1.00 96.44           N  
ATOM   3695  H   ILE A 221      -6.038  -3.208   3.909  1.00 96.44           H  
ATOM   3696  CA  ILE A 221      -6.848  -3.980   2.085  1.00 96.44           C  
ATOM   3697  HA  ILE A 221      -7.781  -4.542   2.119  1.00 96.44           H  
ATOM   3698  C   ILE A 221      -5.988  -4.704   1.030  1.00 96.44           C  
ATOM   3699  CB  ILE A 221      -7.242  -2.532   1.726  1.00 96.44           C  
ATOM   3700  HB  ILE A 221      -7.822  -2.153   2.567  1.00 96.44           H  
ATOM   3701  O   ILE A 221      -6.574  -5.412   0.209  1.00 96.44           O  
ATOM   3702  CG1 ILE A 221      -8.182  -2.431   0.517  1.00 96.44           C  
ATOM   3703 HG12 ILE A 221      -8.407  -1.372   0.389  1.00 96.44           H  
ATOM   3704 HG13 ILE A 221      -7.698  -2.809  -0.384  1.00 96.44           H  
ATOM   3705  CG2 ILE A 221      -6.070  -1.564   1.524  1.00 96.44           C  
ATOM   3706 HG21 ILE A 221      -5.420  -1.902   0.716  1.00 96.44           H  
ATOM   3707 HG22 ILE A 221      -6.451  -0.577   1.263  1.00 96.44           H  
ATOM   3708 HG23 ILE A 221      -5.517  -1.442   2.455  1.00 96.44           H  
ATOM   3709  CD1 ILE A 221      -9.542  -3.105   0.711  1.00 96.44           C  
ATOM   3710 HD11 ILE A 221     -10.006  -2.754   1.632  1.00 96.44           H  
ATOM   3711 HD12 ILE A 221      -9.434  -4.190   0.741  1.00 96.44           H  
ATOM   3712 HD13 ILE A 221     -10.189  -2.849  -0.128  1.00 96.44           H  
ATOM   3713  N   PRO A 222      -4.632  -4.720   1.093  1.00 95.15           N  
ATOM   3714  CA  PRO A 222      -3.833  -5.580   0.218  1.00 95.15           C  
ATOM   3715  HA  PRO A 222      -4.033  -5.319  -0.821  1.00 95.15           H  
ATOM   3716  C   PRO A 222      -4.117  -7.075   0.416  1.00 95.15           C  
ATOM   3717  CB  PRO A 222      -2.368  -5.258   0.548  1.00 95.15           C  
ATOM   3718  HB2 PRO A 222      -1.996  -5.941   1.311  1.00 95.15           H  
ATOM   3719  HB3 PRO A 222      -1.732  -5.300  -0.337  1.00 95.15           H  
ATOM   3720  O   PRO A 222      -4.071  -7.851  -0.535  1.00 95.15           O  
ATOM   3721  CG  PRO A 222      -2.408  -3.860   1.151  1.00 95.15           C  
ATOM   3722  HG2 PRO A 222      -1.568  -3.685   1.822  1.00 95.15           H  
ATOM   3723  HG3 PRO A 222      -2.438  -3.098   0.372  1.00 95.15           H  
ATOM   3724  CD  PRO A 222      -3.727  -3.909   1.905  1.00 95.15           C  
ATOM   3725  HD2 PRO A 222      -4.074  -2.893   2.091  1.00 95.15           H  
ATOM   3726  HD3 PRO A 222      -3.560  -4.413   2.857  1.00 95.15           H  
ATOM   3727  N   ALA A 223      -4.414  -7.514   1.646  1.00 94.22           N  
ATOM   3728  H   ALA A 223      -4.507  -6.847   2.399  1.00 94.22           H  
ATOM   3729  CA  ALA A 223      -4.754  -8.912   1.905  1.00 94.22           C  
ATOM   3730  HA  ALA A 223      -4.030  -9.543   1.388  1.00 94.22           H  
ATOM   3731  C   ALA A 223      -6.137  -9.290   1.350  1.00 94.22           C  
ATOM   3732  CB  ALA A 223      -4.637  -9.193   3.407  1.00 94.22           C  
ATOM   3733  HB1 ALA A 223      -5.305  -8.535   3.963  1.00 94.22           H  
ATOM   3734  HB2 ALA A 223      -3.614  -9.012   3.738  1.00 94.22           H  
ATOM   3735  HB3 ALA A 223      -4.899 -10.231   3.608  1.00 94.22           H  
ATOM   3736  O   ALA A 223      -6.305 -10.424   0.898  1.00 94.22           O  
ATOM   3737  N   TYR A 224      -7.100  -8.362   1.351  1.00 96.42           N  
ATOM   3738  H   TYR A 224      -6.916  -7.463   1.774  1.00 96.42           H  
ATOM   3739  CA  TYR A 224      -8.368  -8.537   0.639  1.00 96.42           C  
ATOM   3740  HA  TYR A 224      -8.807  -9.492   0.929  1.00 96.42           H  
ATOM   3741  C   TYR A 224      -8.160  -8.606  -0.871  1.00 96.42           C  
ATOM   3742  CB  TYR A 224      -9.357  -7.419   0.986  1.00 96.42           C  
ATOM   3743  HB2 TYR A 224      -8.835  -6.463   1.015  1.00 96.42           H  
ATOM   3744  HB3 TYR A 224     -10.101  -7.353   0.192  1.00 96.42           H  
ATOM   3745  O   TYR A 224      -8.548  -9.605  -1.472  1.00 96.42           O  
ATOM   3746  CG  TYR A 224     -10.111  -7.639   2.276  1.00 96.42           C  
ATOM   3747  CD1 TYR A 224     -10.884  -8.806   2.438  1.00 96.42           C  
ATOM   3748  HD1 TYR A 224     -10.952  -9.525   1.635  1.00 96.42           H  
ATOM   3749  CD2 TYR A 224     -10.099  -6.653   3.281  1.00 96.42           C  
ATOM   3750  HD2 TYR A 224      -9.526  -5.747   3.152  1.00 96.42           H  
ATOM   3751  CE1 TYR A 224     -11.645  -8.993   3.605  1.00 96.42           C  
ATOM   3752  HE1 TYR A 224     -12.279  -9.859   3.721  1.00 96.42           H  
ATOM   3753  CE2 TYR A 224     -10.880  -6.823   4.437  1.00 96.42           C  
ATOM   3754  HE2 TYR A 224     -10.894  -6.055   5.197  1.00 96.42           H  
ATOM   3755  OH  TYR A 224     -12.435  -8.137   5.687  1.00 96.42           O  
ATOM   3756  HH  TYR A 224     -12.448  -7.323   6.195  1.00 96.42           H  
ATOM   3757  CZ  TYR A 224     -11.660  -7.986   4.589  1.00 96.42           C  
ATOM   3758  N   ALA A 225      -7.475  -7.619  -1.458  1.00 97.03           N  
ATOM   3759  H   ALA A 225      -7.202  -6.822  -0.900  1.00 97.03           H  
ATOM   3760  CA  ALA A 225      -7.166  -7.575  -2.888  1.00 97.03           C  
ATOM   3761  HA  ALA A 225      -8.086  -7.447  -3.458  1.00 97.03           H  
ATOM   3762  C   ALA A 225      -6.516  -8.880  -3.366  1.00 97.03           C  
ATOM   3763  CB  ALA A 225      -6.258  -6.364  -3.136  1.00 97.03           C  
ATOM   3764  HB1 ALA A 225      -6.032  -6.288  -4.199  1.00 97.03           H  
ATOM   3765  HB2 ALA A 225      -6.764  -5.450  -2.824  1.00 97.03           H  
ATOM   3766  HB3 ALA A 225      -5.324  -6.462  -2.583  1.00 97.03           H  
ATOM   3767  O   ALA A 225      -6.985  -9.521  -4.305  1.00 97.03           O  
ATOM   3768  N   PHE A 226      -5.496  -9.350  -2.645  1.00 94.88           N  
ATOM   3769  H   PHE A 226      -5.127  -8.769  -1.906  1.00 94.88           H  
ATOM   3770  CA  PHE A 226      -4.809 -10.598  -2.967  1.00 94.88           C  
ATOM   3771  HA  PHE A 226      -4.485 -10.558  -4.007  1.00 94.88           H  
ATOM   3772  C   PHE A 226      -5.702 -11.838  -2.825  1.00 94.88           C  
ATOM   3773  CB  PHE A 226      -3.571 -10.700  -2.078  1.00 94.88           C  
ATOM   3774  HB2 PHE A 226      -3.876 -10.821  -1.039  1.00 94.88           H  
ATOM   3775  HB3 PHE A 226      -3.025  -9.760  -2.155  1.00 94.88           H  
ATOM   3776  O   PHE A 226      -5.593 -12.771  -3.622  1.00 94.88           O  
ATOM   3777  CG  PHE A 226      -2.624 -11.815  -2.469  1.00 94.88           C  
ATOM   3778  CD1 PHE A 226      -2.579 -13.015  -1.734  1.00 94.88           C  
ATOM   3779  HD1 PHE A 226      -3.240 -13.157  -0.891  1.00 94.88           H  
ATOM   3780  CD2 PHE A 226      -1.767 -11.638  -3.571  1.00 94.88           C  
ATOM   3781  HD2 PHE A 226      -1.785 -10.717  -4.135  1.00 94.88           H  
ATOM   3782  CE1 PHE A 226      -1.672 -14.030  -2.096  1.00 94.88           C  
ATOM   3783  HE1 PHE A 226      -1.639 -14.952  -1.537  1.00 94.88           H  
ATOM   3784  CE2 PHE A 226      -0.870 -12.654  -3.938  1.00 94.88           C  
ATOM   3785  HE2 PHE A 226      -0.207 -12.506  -4.778  1.00 94.88           H  
ATOM   3786  CZ  PHE A 226      -0.820 -13.850  -3.202  1.00 94.88           C  
ATOM   3787  HZ  PHE A 226      -0.126 -14.625  -3.491  1.00 94.88           H  
ATOM   3788  N   ALA A 227      -6.583 -11.880  -1.823  1.00 94.33           N  
ATOM   3789  H   ALA A 227      -6.679 -11.070  -1.226  1.00 94.33           H  
ATOM   3790  CA  ALA A 227      -7.502 -12.999  -1.631  1.00 94.33           C  
ATOM   3791  HA  ALA A 227      -6.936 -13.928  -1.690  1.00 94.33           H  
ATOM   3792  C   ALA A 227      -8.574 -13.054  -2.728  1.00 94.33           C  
ATOM   3793  CB  ALA A 227      -8.119 -12.896  -0.233  1.00 94.33           C  
ATOM   3794  HB1 ALA A 227      -7.322 -12.871   0.510  1.00 94.33           H  
ATOM   3795  HB2 ALA A 227      -8.713 -11.986  -0.154  1.00 94.33           H  
ATOM   3796  HB3 ALA A 227      -8.756 -13.762  -0.052  1.00 94.33           H  
ATOM   3797  O   ALA A 227      -8.853 -14.134  -3.247  1.00 94.33           O  
ATOM   3798  N   VAL A 228      -9.129 -11.900  -3.101  1.00 95.88           N  
ATOM   3799  H   VAL A 228      -8.845 -11.056  -2.625  1.00 95.88           H  
ATOM   3800  CA  VAL A 228     -10.086 -11.757  -4.202  1.00 95.88           C  
ATOM   3801  HA  VAL A 228     -10.934 -12.422  -4.035  1.00 95.88           H  
ATOM   3802  C   VAL A 228      -9.438 -12.166  -5.522  1.00 95.88           C  
ATOM   3803  CB  VAL A 228     -10.607 -10.309  -4.251  1.00 95.88           C  
ATOM   3804  HB  VAL A 228      -9.761  -9.622  -4.232  1.00 95.88           H  
ATOM   3805  O   VAL A 228      -9.970 -13.033  -6.215  1.00 95.88           O  
ATOM   3806  CG1 VAL A 228     -11.416 -10.034  -5.512  1.00 95.88           C  
ATOM   3807 HG11 VAL A 228     -12.230 -10.750  -5.619  1.00 95.88           H  
ATOM   3808 HG12 VAL A 228     -11.834  -9.031  -5.428  1.00 95.88           H  
ATOM   3809 HG13 VAL A 228     -10.769 -10.055  -6.389  1.00 95.88           H  
ATOM   3810  CG2 VAL A 228     -11.513 -10.003  -3.053  1.00 95.88           C  
ATOM   3811 HG21 VAL A 228     -12.410 -10.621  -3.090  1.00 95.88           H  
ATOM   3812 HG22 VAL A 228     -10.987 -10.176  -2.114  1.00 95.88           H  
ATOM   3813 HG23 VAL A 228     -11.814  -8.956  -3.079  1.00 95.88           H  
ATOM   3814  N   PHE A 229      -8.251 -11.630  -5.822  1.00 95.66           N  
ATOM   3815  H   PHE A 229      -7.887 -10.898  -5.229  1.00 95.66           H  
ATOM   3816  CA  PHE A 229      -7.480 -11.982  -7.012  1.00 95.66           C  
ATOM   3817  HA  PHE A 229      -8.035 -11.679  -7.900  1.00 95.66           H  
ATOM   3818  C   PHE A 229      -7.249 -13.495  -7.118  1.00 95.66           C  
ATOM   3819  CB  PHE A 229      -6.155 -11.210  -7.009  1.00 95.66           C  
ATOM   3820  HB2 PHE A 229      -6.356 -10.157  -7.205  1.00 95.66           H  
ATOM   3821  HB3 PHE A 229      -5.698 -11.282  -6.022  1.00 95.66           H  
ATOM   3822  O   PHE A 229      -7.636 -14.109  -8.109  1.00 95.66           O  
ATOM   3823  CG  PHE A 229      -5.178 -11.733  -8.038  1.00 95.66           C  
ATOM   3824  CD1 PHE A 229      -4.066 -12.484  -7.621  1.00 95.66           C  
ATOM   3825  HD1 PHE A 229      -3.866 -12.625  -6.569  1.00 95.66           H  
ATOM   3826  CD2 PHE A 229      -5.437 -11.560  -9.410  1.00 95.66           C  
ATOM   3827  HD2 PHE A 229      -6.289 -10.979  -9.733  1.00 95.66           H  
ATOM   3828  CE1 PHE A 229      -3.230 -13.083  -8.574  1.00 95.66           C  
ATOM   3829  HE1 PHE A 229      -2.391 -13.678  -8.245  1.00 95.66           H  
ATOM   3830  CE2 PHE A 229      -4.604 -12.166 -10.365  1.00 95.66           C  
ATOM   3831  HE2 PHE A 229      -4.811 -12.054 -11.419  1.00 95.66           H  
ATOM   3832  CZ  PHE A 229      -3.509 -12.937  -9.942  1.00 95.66           C  
ATOM   3833  HZ  PHE A 229      -2.893 -13.438 -10.674  1.00 95.66           H  
ATOM   3834  N   ASN A 230      -6.692 -14.125  -6.078  1.00 91.87           N  
ATOM   3835  H   ASN A 230      -6.412 -13.577  -5.276  1.00 91.87           H  
ATOM   3836  CA  ASN A 230      -6.406 -15.562  -6.112  1.00 91.87           C  
ATOM   3837  HA  ASN A 230      -5.795 -15.781  -6.988  1.00 91.87           H  
ATOM   3838  C   ASN A 230      -7.657 -16.433  -6.235  1.00 91.87           C  
ATOM   3839  CB  ASN A 230      -5.644 -15.983  -4.849  1.00 91.87           C  
ATOM   3840  HB2 ASN A 230      -5.754 -17.058  -4.706  1.00 91.87           H  
ATOM   3841  HB3 ASN A 230      -6.060 -15.485  -3.974  1.00 91.87           H  
ATOM   3842  O   ASN A 230      -7.563 -17.535  -6.769  1.00 91.87           O  
ATOM   3843  CG  ASN A 230      -4.164 -15.719  -4.969  1.00 91.87           C  
ATOM   3844  ND2 ASN A 230      -3.671 -14.759  -4.236  1.00 91.87           N  
ATOM   3845 HD21 ASN A 230      -4.306 -14.103  -3.804  1.00 91.87           H  
ATOM   3846 HD22 ASN A 230      -2.695 -14.525  -4.347  1.00 91.87           H  
ATOM   3847  OD1 ASN A 230      -3.441 -16.385  -5.696  1.00 91.87           O  
ATOM   3848  N   LYS A 231      -8.792 -15.986  -5.689  1.00 92.84           N  
ATOM   3849  H   LYS A 231      -8.800 -15.072  -5.258  1.00 92.84           H  
ATOM   3850  CA  LYS A 231     -10.020 -16.780  -5.678  1.00 92.84           C  
ATOM   3851  HA  LYS A 231      -9.753 -17.830  -5.560  1.00 92.84           H  
ATOM   3852  C   LYS A 231     -10.784 -16.702  -6.997  1.00 92.84           C  
ATOM   3853  CB  LYS A 231     -10.883 -16.357  -4.485  1.00 92.84           C  
ATOM   3854  HB2 LYS A 231     -11.190 -15.317  -4.598  1.00 92.84           H  
ATOM   3855  HB3 LYS A 231     -10.288 -16.451  -3.576  1.00 92.84           H  
ATOM   3856  O   LYS A 231     -11.316 -17.723  -7.420  1.00 92.84           O  
ATOM   3857  CG  LYS A 231     -12.123 -17.251  -4.370  1.00 92.84           C  
ATOM   3858  HG2 LYS A 231     -11.817 -18.295  -4.427  1.00 92.84           H  
ATOM   3859  HG3 LYS A 231     -12.810 -17.039  -5.190  1.00 92.84           H  
ATOM   3860  CD  LYS A 231     -12.840 -17.020  -3.043  1.00 92.84           C  
ATOM   3861  HD2 LYS A 231     -13.192 -15.989  -2.992  1.00 92.84           H  
ATOM   3862  HD3 LYS A 231     -12.140 -17.213  -2.229  1.00 92.84           H  
ATOM   3863  CE  LYS A 231     -14.033 -17.966  -2.949  1.00 92.84           C  
ATOM   3864  HE2 LYS A 231     -14.837 -17.560  -3.563  1.00 92.84           H  
ATOM   3865  HE3 LYS A 231     -13.748 -18.932  -3.366  1.00 92.84           H  
ATOM   3866  NZ  LYS A 231     -14.466 -18.127  -1.544  1.00 92.84           N  
ATOM   3867  HZ1 LYS A 231     -15.302 -18.690  -1.481  1.00 92.84           H  
ATOM   3868  HZ2 LYS A 231     -13.737 -18.551  -0.988  1.00 92.84           H  
ATOM   3869  HZ3 LYS A 231     -14.665 -17.228  -1.127  1.00 92.84           H  
ATOM   3870  N   HIS A 232     -10.854 -15.518  -7.605  1.00 94.11           N  
ATOM   3871  H   HIS A 232     -10.404 -14.729  -7.164  1.00 94.11           H  
ATOM   3872  CA  HIS A 232     -11.787 -15.250  -8.707  1.00 94.11           C  
ATOM   3873  HA  HIS A 232     -12.410 -16.123  -8.900  1.00 94.11           H  
ATOM   3874  C   HIS A 232     -11.124 -14.910 -10.035  1.00 94.11           C  
ATOM   3875  CB  HIS A 232     -12.722 -14.112  -8.292  1.00 94.11           C  
ATOM   3876  HB2 HIS A 232     -13.395 -13.883  -9.118  1.00 94.11           H  
ATOM   3877  HB3 HIS A 232     -12.135 -13.220  -8.076  1.00 94.11           H  
ATOM   3878  O   HIS A 232     -11.740 -15.113 -11.074  1.00 94.11           O  
ATOM   3879  CG  HIS A 232     -13.554 -14.452  -7.092  1.00 94.11           C  
ATOM   3880  CD2 HIS A 232     -13.464 -13.849  -5.875  1.00 94.11           C  
ATOM   3881  HD2 HIS A 232     -12.790 -13.046  -5.613  1.00 94.11           H  
ATOM   3882  ND1 HIS A 232     -14.573 -15.403  -7.058  1.00 94.11           N  
ATOM   3883  CE1 HIS A 232     -15.119 -15.309  -5.845  1.00 94.11           C  
ATOM   3884  HE1 HIS A 232     -15.994 -15.855  -5.525  1.00 94.11           H  
ATOM   3885  NE2 HIS A 232     -14.456 -14.405  -5.109  1.00 94.11           N  
ATOM   3886  HE2 HIS A 232     -14.721 -14.112  -4.180  1.00 94.11           H  
ATOM   3887  N   PHE A 233      -9.891 -14.402 -10.021  1.00 94.38           N  
ATOM   3888  H   PHE A 233      -9.417 -14.288  -9.136  1.00 94.38           H  
ATOM   3889  CA  PHE A 233      -9.285 -13.804 -11.215  1.00 94.38           C  
ATOM   3890  HA  PHE A 233      -9.978 -13.859 -12.054  1.00 94.38           H  
ATOM   3891  C   PHE A 233      -8.012 -14.504 -11.677  1.00 94.38           C  
ATOM   3892  CB  PHE A 233      -9.023 -12.322 -10.944  1.00 94.38           C  
ATOM   3893  HB2 PHE A 233      -8.335 -12.223 -10.105  1.00 94.38           H  
ATOM   3894  HB3 PHE A 233      -8.540 -11.893 -11.822  1.00 94.38           H  
ATOM   3895  O   PHE A 233      -7.728 -14.516 -12.872  1.00 94.38           O  
ATOM   3896  CG  PHE A 233     -10.286 -11.535 -10.662  1.00 94.38           C  
ATOM   3897  CD1 PHE A 233     -11.079 -11.096 -11.736  1.00 94.38           C  
ATOM   3898  HD1 PHE A 233     -10.787 -11.304 -12.754  1.00 94.38           H  
ATOM   3899  CD2 PHE A 233     -10.696 -11.273  -9.340  1.00 94.38           C  
ATOM   3900  HD2 PHE A 233     -10.119 -11.644  -8.506  1.00 94.38           H  
ATOM   3901  CE1 PHE A 233     -12.259 -10.379 -11.491  1.00 94.38           C  
ATOM   3902  HE1 PHE A 233     -12.866 -10.046 -12.321  1.00 94.38           H  
ATOM   3903  CE2 PHE A 233     -11.875 -10.546  -9.100  1.00 94.38           C  
ATOM   3904  HE2 PHE A 233     -12.213 -10.346  -8.094  1.00 94.38           H  
ATOM   3905  CZ  PHE A 233     -12.654 -10.096 -10.175  1.00 94.38           C  
ATOM   3906  HZ  PHE A 233     -13.567  -9.548  -9.995  1.00 94.38           H  
ATOM   3907  N   LYS A 234      -7.246 -15.099 -10.757  1.00 89.24           N  
ATOM   3908  H   LYS A 234      -7.515 -15.027  -9.786  1.00 89.24           H  
ATOM   3909  CA  LYS A 234      -6.031 -15.827 -11.114  1.00 89.24           C  
ATOM   3910  HA  LYS A 234      -5.429 -15.175 -11.746  1.00 89.24           H  
ATOM   3911  C   LYS A 234      -6.395 -17.066 -11.927  1.00 89.24           C  
ATOM   3912  CB  LYS A 234      -5.219 -16.185  -9.862  1.00 89.24           C  
ATOM   3913  HB2 LYS A 234      -5.129 -15.301  -9.231  1.00 89.24           H  
ATOM   3914  HB3 LYS A 234      -5.731 -16.969  -9.304  1.00 89.24           H  
ATOM   3915  O   LYS A 234      -7.112 -17.940 -11.436  1.00 89.24           O  
ATOM   3916  CG  LYS A 234      -3.811 -16.645 -10.277  1.00 89.24           C  
ATOM   3917  HG2 LYS A 234      -3.873 -17.473 -10.983  1.00 89.24           H  
ATOM   3918  HG3 LYS A 234      -3.313 -15.817 -10.781  1.00 89.24           H  
ATOM   3919  CD  LYS A 234      -2.944 -17.075  -9.094  1.00 89.24           C  
ATOM   3920  HD2 LYS A 234      -3.050 -16.350  -8.287  1.00 89.24           H  
ATOM   3921  HD3 LYS A 234      -1.905 -17.087  -9.425  1.00 89.24           H  
ATOM   3922  CE  LYS A 234      -3.326 -18.481  -8.628  1.00 89.24           C  
ATOM   3923  HE2 LYS A 234      -3.124 -19.177  -9.442  1.00 89.24           H  
ATOM   3924  HE3 LYS A 234      -4.396 -18.505  -8.423  1.00 89.24           H  
ATOM   3925  NZ  LYS A 234      -2.557 -18.847  -7.420  1.00 89.24           N  
ATOM   3926  HZ1 LYS A 234      -2.723 -18.159  -6.700  1.00 89.24           H  
ATOM   3927  HZ2 LYS A 234      -1.574 -18.871  -7.652  1.00 89.24           H  
ATOM   3928  HZ3 LYS A 234      -2.833 -19.766  -7.103  1.00 89.24           H  
ATOM   3929  N   ASP A 235      -5.854 -17.160 -13.139  1.00 87.15           N  
ATOM   3930  H   ASP A 235      -5.323 -16.382 -13.506  1.00 87.15           H  
ATOM   3931  CA  ASP A 235      -5.938 -18.383 -13.931  1.00 87.15           C  
ATOM   3932  HA  ASP A 235      -6.991 -18.600 -14.114  1.00 87.15           H  
ATOM   3933  C   ASP A 235      -5.332 -19.546 -13.131  1.00 87.15           C  
ATOM   3934  CB  ASP A 235      -5.259 -18.184 -15.294  1.00 87.15           C  
ATOM   3935  HB2 ASP A 235      -4.198 -17.996 -15.132  1.00 87.15           H  
ATOM   3936  HB3 ASP A 235      -5.688 -17.301 -15.766  1.00 87.15           H  
ATOM   3937  O   ASP A 235      -4.220 -19.459 -12.606  1.00 87.15           O  
ATOM   3938  CG  ASP A 235      -5.432 -19.377 -16.249  1.00 87.15           C  
ATOM   3939  OD1 ASP A 235      -5.779 -20.486 -15.776  1.00 87.15           O  
ATOM   3940  OD2 ASP A 235      -5.227 -19.182 -17.460  1.00 87.15           O  
ATOM   3941  N   LYS A 236      -6.079 -20.647 -13.029  1.00 81.97           N  
ATOM   3942  H   LYS A 236      -6.897 -20.687 -13.619  1.00 81.97           H  
ATOM   3943  CA  LYS A 236      -5.654 -21.857 -12.319  1.00 81.97           C  
ATOM   3944  HA  LYS A 236      -5.381 -21.592 -11.298  1.00 81.97           H  
ATOM   3945  C   LYS A 236      -4.404 -22.487 -12.935  1.00 81.97           C  
ATOM   3946  CB  LYS A 236      -6.798 -22.876 -12.298  1.00 81.97           C  
ATOM   3947  HB2 LYS A 236      -6.431 -23.797 -11.847  1.00 81.97           H  
ATOM   3948  HB3 LYS A 236      -7.101 -23.095 -13.322  1.00 81.97           H  
ATOM   3949  O   LYS A 236      -3.733 -23.243 -12.244  1.00 81.97           O  
ATOM   3950  CG  LYS A 236      -8.010 -22.386 -11.494  1.00 81.97           C  
ATOM   3951  HG2 LYS A 236      -8.426 -21.490 -11.955  1.00 81.97           H  
ATOM   3952  HG3 LYS A 236      -7.699 -22.152 -10.475  1.00 81.97           H  
ATOM   3953  CD  LYS A 236      -9.081 -23.481 -11.461  1.00 81.97           C  
ATOM   3954  HD2 LYS A 236      -9.370 -23.718 -12.485  1.00 81.97           H  
ATOM   3955  HD3 LYS A 236      -8.666 -24.375 -10.995  1.00 81.97           H  
ATOM   3956  CE  LYS A 236     -10.311 -23.014 -10.679  1.00 81.97           C  
ATOM   3957  HE2 LYS A 236     -10.669 -22.085 -11.122  1.00 81.97           H  
ATOM   3958  HE3 LYS A 236     -10.014 -22.802  -9.652  1.00 81.97           H  
ATOM   3959  NZ  LYS A 236     -11.384 -24.041 -10.712  1.00 81.97           N  
ATOM   3960  HZ1 LYS A 236     -12.202 -23.727 -10.210  1.00 81.97           H  
ATOM   3961  HZ2 LYS A 236     -11.661 -24.223 -11.666  1.00 81.97           H  
ATOM   3962  HZ3 LYS A 236     -11.064 -24.912 -10.313  1.00 81.97           H  
ATOM   3963  N   LYS A 237      -4.096 -22.183 -14.200  1.00 80.98           N  
ATOM   3964  H   LYS A 237      -4.733 -21.582 -14.704  1.00 80.98           H  
ATOM   3965  CA  LYS A 237      -2.878 -22.619 -14.895  1.00 80.98           C  
ATOM   3966  HA  LYS A 237      -2.591 -23.608 -14.537  1.00 80.98           H  
ATOM   3967  C   LYS A 237      -1.674 -21.711 -14.624  1.00 80.98           C  
ATOM   3968  CB  LYS A 237      -3.160 -22.700 -16.403  1.00 80.98           C  
ATOM   3969  HB2 LYS A 237      -2.244 -22.998 -16.913  1.00 80.98           H  
ATOM   3970  HB3 LYS A 237      -3.443 -21.712 -16.766  1.00 80.98           H  
ATOM   3971  O   LYS A 237      -0.553 -22.083 -14.957  1.00 80.98           O  
ATOM   3972  CG  LYS A 237      -4.267 -23.708 -16.754  1.00 80.98           C  
ATOM   3973  HG2 LYS A 237      -5.202 -23.416 -16.275  1.00 80.98           H  
ATOM   3974  HG3 LYS A 237      -3.979 -24.698 -16.400  1.00 80.98           H  
ATOM   3975  CD  LYS A 237      -4.481 -23.748 -18.271  1.00 80.98           C  
ATOM   3976  HD2 LYS A 237      -4.757 -22.750 -18.612  1.00 80.98           H  
ATOM   3977  HD3 LYS A 237      -3.550 -24.043 -18.755  1.00 80.98           H  
ATOM   3978  CE  LYS A 237      -5.591 -24.740 -18.637  1.00 80.98           C  
ATOM   3979  HE2 LYS A 237      -5.313 -25.728 -18.269  1.00 80.98           H  
ATOM   3980  HE3 LYS A 237      -6.506 -24.435 -18.128  1.00 80.98           H  
ATOM   3981  NZ  LYS A 237      -5.816 -24.785 -20.105  1.00 80.98           N  
ATOM   3982  HZ1 LYS A 237      -6.556 -25.431 -20.341  1.00 80.98           H  
ATOM   3983  HZ2 LYS A 237      -6.073 -23.871 -20.451  1.00 80.98           H  
ATOM   3984  HZ3 LYS A 237      -4.978 -25.076 -20.587  1.00 80.98           H  
ATOM   3985  N   VAL A 238      -1.882 -20.528 -14.038  1.00 77.27           N  
ATOM   3986  H   VAL A 238      -2.819 -20.296 -13.739  1.00 77.27           H  
ATOM   3987  CA  VAL A 238      -0.807 -19.590 -13.699  1.00 77.27           C  
ATOM   3988  HA  VAL A 238       0.045 -19.791 -14.348  1.00 77.27           H  
ATOM   3989  C   VAL A 238      -0.353 -19.830 -12.262  1.00 77.27           C  
ATOM   3990  CB  VAL A 238      -1.210 -18.129 -13.966  1.00 77.27           C  
ATOM   3991  HB  VAL A 238      -2.127 -17.889 -13.428  1.00 77.27           H  
ATOM   3992  O   VAL A 238      -1.023 -19.473 -11.285  1.00 77.27           O  
ATOM   3993  CG1 VAL A 238      -0.106 -17.160 -13.522  1.00 77.27           C  
ATOM   3994 HG11 VAL A 238       0.838 -17.429 -13.997  1.00 77.27           H  
ATOM   3995 HG12 VAL A 238       0.015 -17.185 -12.439  1.00 77.27           H  
ATOM   3996 HG13 VAL A 238      -0.377 -16.143 -13.806  1.00 77.27           H  
ATOM   3997  CG2 VAL A 238      -1.432 -17.908 -15.469  1.00 77.27           C  
ATOM   3998 HG21 VAL A 238      -0.503 -18.082 -16.013  1.00 77.27           H  
ATOM   3999 HG22 VAL A 238      -1.770 -16.889 -15.651  1.00 77.27           H  
ATOM   4000 HG23 VAL A 238      -2.183 -18.597 -15.854  1.00 77.27           H  
ATOM   4001  N   PHE A 239       0.837 -20.412 -12.144  1.00 79.13           N  
ATOM   4002  H   PHE A 239       1.315 -20.704 -12.985  1.00 79.13           H  
ATOM   4003  CA  PHE A 239       1.508 -20.658 -10.877  1.00 79.13           C  
ATOM   4004  HA  PHE A 239       0.806 -20.518 -10.055  1.00 79.13           H  
ATOM   4005  C   PHE A 239       2.652 -19.664 -10.713  1.00 79.13           C  
ATOM   4006  CB  PHE A 239       1.993 -22.111 -10.812  1.00 79.13           C  
ATOM   4007  HB2 PHE A 239       2.725 -22.284 -11.601  1.00 79.13           H  
ATOM   4008  HB3 PHE A 239       2.496 -22.274  -9.859  1.00 79.13           H  
ATOM   4009  O   PHE A 239       3.645 -19.734 -11.428  1.00 79.13           O  
ATOM   4010  CG  PHE A 239       0.871 -23.118 -10.953  1.00 79.13           C  
ATOM   4011  CD1 PHE A 239       0.149 -23.541  -9.821  1.00 79.13           C  
ATOM   4012  HD1 PHE A 239       0.426 -23.191  -8.838  1.00 79.13           H  
ATOM   4013  CD2 PHE A 239       0.536 -23.620 -12.225  1.00 79.13           C  
ATOM   4014  HD2 PHE A 239       1.086 -23.304 -13.099  1.00 79.13           H  
ATOM   4015  CE1 PHE A 239      -0.903 -24.463  -9.963  1.00 79.13           C  
ATOM   4016  HE1 PHE A 239      -1.424 -24.831  -9.091  1.00 79.13           H  
ATOM   4017  CE2 PHE A 239      -0.518 -24.537 -12.365  1.00 79.13           C  
ATOM   4018  HE2 PHE A 239      -0.766 -24.928 -13.341  1.00 79.13           H  
ATOM   4019  CZ  PHE A 239      -1.237 -24.958 -11.235  1.00 79.13           C  
ATOM   4020  HZ  PHE A 239      -2.034 -25.679 -11.341  1.00 79.13           H  
ATOM   4021  N   PHE A 240       2.517 -18.751  -9.750  1.00 86.90           N  
ATOM   4022  H   PHE A 240       1.661 -18.726  -9.215  1.00 86.90           H  
ATOM   4023  CA  PHE A 240       3.674 -18.014  -9.255  1.00 86.90           C  
ATOM   4024  HA  PHE A 240       4.221 -17.588 -10.096  1.00 86.90           H  
ATOM   4025  C   PHE A 240       4.578 -19.006  -8.524  1.00 86.90           C  
ATOM   4026  CB  PHE A 240       3.234 -16.876  -8.333  1.00 86.90           C  
ATOM   4027  HB2 PHE A 240       4.116 -16.448  -7.857  1.00 86.90           H  
ATOM   4028  HB3 PHE A 240       2.600 -17.284  -7.546  1.00 86.90           H  
ATOM   4029  O   PHE A 240       4.174 -19.579  -7.510  1.00 86.90           O  
ATOM   4030  CG  PHE A 240       2.467 -15.767  -9.012  1.00 86.90           C  
ATOM   4031  CD1 PHE A 240       3.135 -14.851  -9.845  1.00 86.90           C  
ATOM   4032  HD1 PHE A 240       4.188 -14.961 -10.057  1.00 86.90           H  
ATOM   4033  CD2 PHE A 240       1.083 -15.636  -8.793  1.00 86.90           C  
ATOM   4034  HD2 PHE A 240       0.560 -16.354  -8.178  1.00 86.90           H  
ATOM   4035  CE1 PHE A 240       2.437 -13.770 -10.403  1.00 86.90           C  
ATOM   4036  HE1 PHE A 240       2.960 -13.061 -11.028  1.00 86.90           H  
ATOM   4037  CE2 PHE A 240       0.382 -14.565  -9.371  1.00 86.90           C  
ATOM   4038  HE2 PHE A 240      -0.683 -14.467  -9.226  1.00 86.90           H  
ATOM   4039  CZ  PHE A 240       1.069 -13.610 -10.138  1.00 86.90           C  
ATOM   4040  HZ  PHE A 240       0.552 -12.751 -10.539  1.00 86.90           H  
ATOM   4041  N   ALA A 241       5.768 -19.227  -9.061  1.00 86.40           N  
ATOM   4042  H   ALA A 241       5.991 -18.772  -9.935  1.00 86.40           H  
ATOM   4043  CA  ALA A 241       6.712 -20.216  -8.574  1.00 86.40           C  
ATOM   4044  HA  ALA A 241       6.318 -20.717  -7.690  1.00 86.40           H  
ATOM   4045  C   ALA A 241       8.021 -19.512  -8.172  1.00 86.40           C  
ATOM   4046  CB  ALA A 241       6.846 -21.294  -9.653  1.00 86.40           C  
ATOM   4047  HB1 ALA A 241       5.857 -21.646  -9.947  1.00 86.40           H  
ATOM   4048  HB2 ALA A 241       7.397 -22.138  -9.238  1.00 86.40           H  
ATOM   4049  HB3 ALA A 241       7.356 -20.892 -10.528  1.00 86.40           H  
ATOM   4050  O   ALA A 241       8.991 -19.550  -8.934  1.00 86.40           O  
ATOM   4051  N   PRO A 242       8.035 -18.807  -7.020  1.00 84.74           N  
ATOM   4052  CA  PRO A 242       9.253 -18.195  -6.498  1.00 84.74           C  
ATOM   4053  HA  PRO A 242       9.669 -17.499  -7.226  1.00 84.74           H  
ATOM   4054  C   PRO A 242      10.294 -19.276  -6.179  1.00 84.74           C  
ATOM   4055  CB  PRO A 242       8.823 -17.430  -5.243  1.00 84.74           C  
ATOM   4056  HB2 PRO A 242       9.625 -17.342  -4.511  1.00 84.74           H  
ATOM   4057  HB3 PRO A 242       8.455 -16.444  -5.525  1.00 84.74           H  
ATOM   4058  O   PRO A 242       9.965 -20.449  -5.997  1.00 84.74           O  
ATOM   4059  CG  PRO A 242       7.667 -18.285  -4.724  1.00 84.74           C  
ATOM   4060  HG2 PRO A 242       6.990 -17.727  -4.077  1.00 84.74           H  
ATOM   4061  HG3 PRO A 242       8.061 -19.156  -4.200  1.00 84.74           H  
ATOM   4062  CD  PRO A 242       6.979 -18.729  -6.014  1.00 84.74           C  
ATOM   4063  HD2 PRO A 242       6.495 -19.692  -5.853  1.00 84.74           H  
ATOM   4064  HD3 PRO A 242       6.247 -17.979  -6.315  1.00 84.74           H  
ATOM   4065  N   THR A 243      11.557 -18.875  -6.095  1.00 86.40           N  
ATOM   4066  H   THR A 243      11.755 -17.885  -6.143  1.00 86.40           H  
ATOM   4067  CA  THR A 243      12.679 -19.770  -5.794  1.00 86.40           C  
ATOM   4068  HA  THR A 243      12.348 -20.805  -5.881  1.00 86.40           H  
ATOM   4069  C   THR A 243      13.178 -19.577  -4.361  1.00 86.40           C  
ATOM   4070  CB  THR A 243      13.790 -19.575  -6.831  1.00 86.40           C  
ATOM   4071  HB  THR A 243      13.375 -19.777  -7.819  1.00 86.40           H  
ATOM   4072  O   THR A 243      13.093 -18.487  -3.799  1.00 86.40           O  
ATOM   4073  CG2 THR A 243      14.377 -18.167  -6.831  1.00 86.40           C  
ATOM   4074 HG21 THR A 243      15.047 -18.064  -7.685  1.00 86.40           H  
ATOM   4075 HG22 THR A 243      13.594 -17.416  -6.932  1.00 86.40           H  
ATOM   4076 HG23 THR A 243      14.925 -17.975  -5.908  1.00 86.40           H  
ATOM   4077  OG1 THR A 243      14.851 -20.473  -6.609  1.00 86.40           O  
ATOM   4078  HG1 THR A 243      15.535 -20.259  -7.248  1.00 86.40           H  
ATOM   4079  N   ASP A 244      13.746 -20.627  -3.769  1.00 84.60           N  
ATOM   4080  H   ASP A 244      13.769 -21.505  -4.268  1.00 84.60           H  
ATOM   4081  CA  ASP A 244      14.475 -20.537  -2.495  1.00 84.60           C  
ATOM   4082  HA  ASP A 244      14.014 -19.764  -1.879  1.00 84.60           H  
ATOM   4083  C   ASP A 244      15.950 -20.105  -2.684  1.00 84.60           C  
ATOM   4084  CB  ASP A 244      14.355 -21.871  -1.735  1.00 84.60           C  
ATOM   4085  HB2 ASP A 244      15.115 -21.903  -0.954  1.00 84.60           H  
ATOM   4086  HB3 ASP A 244      14.558 -22.693  -2.421  1.00 84.60           H  
ATOM   4087  O   ASP A 244      16.699 -19.991  -1.707  1.00 84.60           O  
ATOM   4088  CG  ASP A 244      12.999 -22.085  -1.042  1.00 84.60           C  
ATOM   4089  OD1 ASP A 244      12.463 -21.118  -0.450  1.00 84.60           O  
ATOM   4090  OD2 ASP A 244      12.559 -23.253  -0.977  1.00 84.60           O  
ATOM   4091  N   ASP A 245      16.384 -19.873  -3.931  1.00 89.42           N  
ATOM   4092  H   ASP A 245      15.716 -19.964  -4.683  1.00 89.42           H  
ATOM   4093  CA  ASP A 245      17.725 -19.380  -4.263  1.00 89.42           C  
ATOM   4094  HA  ASP A 245      18.450 -19.961  -3.692  1.00 89.42           H  
ATOM   4095  C   ASP A 245      17.880 -17.902  -3.871  1.00 89.42           C  
ATOM   4096  CB  ASP A 245      18.024 -19.605  -5.756  1.00 89.42           C  
ATOM   4097  HB2 ASP A 245      17.708 -20.614  -6.021  1.00 89.42           H  
ATOM   4098  HB3 ASP A 245      17.440 -18.907  -6.356  1.00 89.42           H  
ATOM   4099  O   ASP A 245      17.366 -17.000  -4.536  1.00 89.42           O  
ATOM   4100  CG  ASP A 245      19.513 -19.463  -6.111  1.00 89.42           C  
ATOM   4101  OD1 ASP A 245      20.244 -18.631  -5.525  1.00 89.42           O  
ATOM   4102  OD2 ASP A 245      19.983 -20.246  -6.970  1.00 89.42           O  
ATOM   4103  N   GLU A 246      18.629 -17.645  -2.796  1.00 88.85           N  
ATOM   4104  H   GLU A 246      18.969 -18.427  -2.255  1.00 88.85           H  
ATOM   4105  CA  GLU A 246      18.806 -16.290  -2.265  1.00 88.85           C  
ATOM   4106  HA  GLU A 246      17.815 -15.862  -2.115  1.00 88.85           H  
ATOM   4107  C   GLU A 246      19.511 -15.326  -3.218  1.00 88.85           C  
ATOM   4108  CB  GLU A 246      19.548 -16.314  -0.918  1.00 88.85           C  
ATOM   4109  HB2 GLU A 246      19.942 -15.320  -0.707  1.00 88.85           H  
ATOM   4110  HB3 GLU A 246      20.394 -16.999  -0.977  1.00 88.85           H  
ATOM   4111  O   GLU A 246      19.321 -14.122  -3.078  1.00 88.85           O  
ATOM   4112  CG  GLU A 246      18.647 -16.712   0.256  1.00 88.85           C  
ATOM   4113  HG2 GLU A 246      19.216 -16.636   1.182  1.00 88.85           H  
ATOM   4114  HG3 GLU A 246      18.360 -17.757   0.138  1.00 88.85           H  
ATOM   4115  CD  GLU A 246      17.387 -15.830   0.360  1.00 88.85           C  
ATOM   4116  OE1 GLU A 246      16.287 -16.425   0.344  1.00 88.85           O  
ATOM   4117  OE2 GLU A 246      17.490 -14.581   0.437  1.00 88.85           O  
ATOM   4118  N   ARG A 247      20.268 -15.815  -4.208  1.00 92.08           N  
ATOM   4119  H   ARG A 247      20.297 -16.816  -4.343  1.00 92.08           H  
ATOM   4120  CA  ARG A 247      20.898 -14.940  -5.212  1.00 92.08           C  
ATOM   4121  HA  ARG A 247      21.421 -14.120  -4.719  1.00 92.08           H  
ATOM   4122  C   ARG A 247      19.839 -14.293  -6.099  1.00 92.08           C  
ATOM   4123  CB  ARG A 247      21.889 -15.736  -6.068  1.00 92.08           C  
ATOM   4124  HB2 ARG A 247      21.342 -16.511  -6.604  1.00 92.08           H  
ATOM   4125  HB3 ARG A 247      22.333 -15.068  -6.806  1.00 92.08           H  
ATOM   4126  O   ARG A 247      19.886 -13.100  -6.364  1.00 92.08           O  
ATOM   4127  CG  ARG A 247      23.014 -16.357  -5.225  1.00 92.08           C  
ATOM   4128  HG2 ARG A 247      22.609 -16.884  -4.362  1.00 92.08           H  
ATOM   4129  HG3 ARG A 247      23.668 -15.561  -4.869  1.00 92.08           H  
ATOM   4130  CD  ARG A 247      23.832 -17.351  -6.047  1.00 92.08           C  
ATOM   4131  HD2 ARG A 247      24.687 -17.667  -5.450  1.00 92.08           H  
ATOM   4132  HD3 ARG A 247      24.197 -16.837  -6.937  1.00 92.08           H  
ATOM   4133  NE  ARG A 247      23.030 -18.533  -6.426  1.00 92.08           N  
ATOM   4134  HE  ARG A 247      22.086 -18.583  -6.071  1.00 92.08           H  
ATOM   4135  NH1 ARG A 247      24.554 -19.384  -7.907  1.00 92.08           N  
ATOM   4136 HH11 ARG A 247      25.164 -18.615  -7.667  1.00 92.08           H  
ATOM   4137 HH12 ARG A 247      24.820 -20.035  -8.632  1.00 92.08           H  
ATOM   4138  NH2 ARG A 247      22.555 -20.335  -7.734  1.00 92.08           N  
ATOM   4139 HH21 ARG A 247      21.618 -20.247  -7.367  1.00 92.08           H  
ATOM   4140 HH22 ARG A 247      22.644 -20.648  -8.690  1.00 92.08           H  
ATOM   4141  CZ  ARG A 247      23.380 -19.414  -7.338  1.00 92.08           C  
ATOM   4142  N   ILE A 248      18.840 -15.080  -6.503  1.00 94.43           N  
ATOM   4143  H   ILE A 248      18.815 -16.025  -6.149  1.00 94.43           H  
ATOM   4144  CA  ILE A 248      17.699 -14.583  -7.276  1.00 94.43           C  
ATOM   4145  HA  ILE A 248      18.070 -13.968  -8.096  1.00 94.43           H  
ATOM   4146  C   ILE A 248      16.844 -13.670  -6.394  1.00 94.43           C  
ATOM   4147  CB  ILE A 248      16.898 -15.758  -7.878  1.00 94.43           C  
ATOM   4148  HB  ILE A 248      16.642 -16.445  -7.072  1.00 94.43           H  
ATOM   4149  O   ILE A 248      16.530 -12.556  -6.800  1.00 94.43           O  
ATOM   4150  CG1 ILE A 248      17.764 -16.513  -8.916  1.00 94.43           C  
ATOM   4151 HG12 ILE A 248      17.943 -15.860  -9.770  1.00 94.43           H  
ATOM   4152 HG13 ILE A 248      18.731 -16.756  -8.475  1.00 94.43           H  
ATOM   4153  CG2 ILE A 248      15.591 -15.244  -8.512  1.00 94.43           C  
ATOM   4154 HG21 ILE A 248      15.056 -16.035  -9.039  1.00 94.43           H  
ATOM   4155 HG22 ILE A 248      14.918 -14.872  -7.740  1.00 94.43           H  
ATOM   4156 HG23 ILE A 248      15.794 -14.428  -9.205  1.00 94.43           H  
ATOM   4157  CD1 ILE A 248      17.165 -17.831  -9.425  1.00 94.43           C  
ATOM   4158 HD11 ILE A 248      16.230 -17.657  -9.958  1.00 94.43           H  
ATOM   4159 HD12 ILE A 248      17.004 -18.517  -8.594  1.00 94.43           H  
ATOM   4160 HD13 ILE A 248      17.869 -18.301 -10.112  1.00 94.43           H  
ATOM   4161  N   ASN A 249      16.534 -14.088  -5.163  1.00 92.28           N  
ATOM   4162  H   ASN A 249      16.791 -15.026  -4.891  1.00 92.28           H  
ATOM   4163  CA  ASN A 249      15.712 -13.280  -4.258  1.00 92.28           C  
ATOM   4164  HA  ASN A 249      14.776 -13.046  -4.766  1.00 92.28           H  
ATOM   4165  C   ASN A 249      16.373 -11.932  -3.901  1.00 92.28           C  
ATOM   4166  CB  ASN A 249      15.389 -14.096  -2.992  1.00 92.28           C  
ATOM   4167  HB2 ASN A 249      14.828 -13.465  -2.304  1.00 92.28           H  
ATOM   4168  HB3 ASN A 249      16.317 -14.394  -2.504  1.00 92.28           H  
ATOM   4169  O   ASN A 249      15.674 -10.934  -3.733  1.00 92.28           O  
ATOM   4170  CG  ASN A 249      14.530 -15.320  -3.260  1.00 92.28           C  
ATOM   4171  ND2 ASN A 249      14.573 -16.320  -2.409  1.00 92.28           N  
ATOM   4172 HD21 ASN A 249      15.167 -16.315  -1.592  1.00 92.28           H  
ATOM   4173 HD22 ASN A 249      14.036 -17.126  -2.697  1.00 92.28           H  
ATOM   4174  OD1 ASN A 249      13.772 -15.377  -4.210  1.00 92.28           O  
ATOM   4175  N   GLU A 250      17.705 -11.874  -3.780  1.00 92.62           N  
ATOM   4176  H   GLU A 250      18.242 -12.722  -3.891  1.00 92.62           H  
ATOM   4177  CA  GLU A 250      18.453 -10.624  -3.590  1.00 92.62           C  
ATOM   4178  HA  GLU A 250      18.009 -10.074  -2.761  1.00 92.62           H  
ATOM   4179  C   GLU A 250      18.329  -9.704  -4.803  1.00 92.62           C  
ATOM   4180  CB  GLU A 250      19.914 -10.928  -3.217  1.00 92.62           C  
ATOM   4181  HB2 GLU A 250      19.892 -11.548  -2.321  1.00 92.62           H  
ATOM   4182  HB3 GLU A 250      20.391 -11.511  -4.005  1.00 92.62           H  
ATOM   4183  O   GLU A 250      17.916  -8.559  -4.622  1.00 92.62           O  
ATOM   4184  CG  GLU A 250      20.754  -9.679  -2.880  1.00 92.62           C  
ATOM   4185  HG2 GLU A 250      21.588 -10.004  -2.257  1.00 92.62           H  
ATOM   4186  HG3 GLU A 250      20.147  -9.007  -2.274  1.00 92.62           H  
ATOM   4187  CD  GLU A 250      21.337  -8.921  -4.091  1.00 92.62           C  
ATOM   4188  OE1 GLU A 250      21.625  -7.709  -3.952  1.00 92.62           O  
ATOM   4189  OE2 GLU A 250      21.535  -9.537  -5.160  1.00 92.62           O  
ATOM   4190  N   LEU A 251      18.559 -10.219  -6.015  1.00 95.64           N  
ATOM   4191  H   LEU A 251      18.962 -11.143  -6.074  1.00 95.64           H  
ATOM   4192  CA  LEU A 251      18.372  -9.471  -7.261  1.00 95.64           C  
ATOM   4193  HA  LEU A 251      19.051  -8.619  -7.263  1.00 95.64           H  
ATOM   4194  C   LEU A 251      16.949  -8.921  -7.392  1.00 95.64           C  
ATOM   4195  CB  LEU A 251      18.698 -10.396  -8.449  1.00 95.64           C  
ATOM   4196  HB2 LEU A 251      18.323 -11.395  -8.231  1.00 95.64           H  
ATOM   4197  HB3 LEU A 251      18.182 -10.045  -9.342  1.00 95.64           H  
ATOM   4198  O   LEU A 251      16.762  -7.751  -7.723  1.00 95.64           O  
ATOM   4199  CG  LEU A 251      20.202 -10.467  -8.747  1.00 95.64           C  
ATOM   4200  HG  LEU A 251      20.764 -10.510  -7.814  1.00 95.64           H  
ATOM   4201  CD1 LEU A 251      20.532 -11.714  -9.560  1.00 95.64           C  
ATOM   4202 HD11 LEU A 251      20.128 -11.632 -10.569  1.00 95.64           H  
ATOM   4203 HD12 LEU A 251      20.131 -12.594  -9.058  1.00 95.64           H  
ATOM   4204 HD13 LEU A 251      21.618 -11.807  -9.602  1.00 95.64           H  
ATOM   4205  CD2 LEU A 251      20.656  -9.260  -9.569  1.00 95.64           C  
ATOM   4206 HD21 LEU A 251      20.557  -8.357  -8.967  1.00 95.64           H  
ATOM   4207 HD22 LEU A 251      21.711  -9.389  -9.811  1.00 95.64           H  
ATOM   4208 HD23 LEU A 251      20.076  -9.170 -10.486  1.00 95.64           H  
ATOM   4209  N   GLU A 252      15.934  -9.734  -7.092  1.00 96.31           N  
ATOM   4210  H   GLU A 252      16.146 -10.694  -6.861  1.00 96.31           H  
ATOM   4211  CA  GLU A 252      14.538  -9.294  -7.123  1.00 96.31           C  
ATOM   4212  HA  GLU A 252      14.297  -8.938  -8.124  1.00 96.31           H  
ATOM   4213  C   GLU A 252      14.277  -8.130  -6.158  1.00 96.31           C  
ATOM   4214  CB  GLU A 252      13.595 -10.445  -6.765  1.00 96.31           C  
ATOM   4215  HB2 GLU A 252      12.600 -10.010  -6.671  1.00 96.31           H  
ATOM   4216  HB3 GLU A 252      13.884 -10.870  -5.804  1.00 96.31           H  
ATOM   4217  O   GLU A 252      13.649  -7.139  -6.538  1.00 96.31           O  
ATOM   4218  CG  GLU A 252      13.498 -11.560  -7.810  1.00 96.31           C  
ATOM   4219  HG2 GLU A 252      13.161 -11.108  -8.743  1.00 96.31           H  
ATOM   4220  HG3 GLU A 252      14.480 -11.997  -7.995  1.00 96.31           H  
ATOM   4221  CD  GLU A 252      12.502 -12.655  -7.387  1.00 96.31           C  
ATOM   4222  OE1 GLU A 252      12.520 -13.737  -8.011  1.00 96.31           O  
ATOM   4223  OE2 GLU A 252      11.631 -12.370  -6.521  1.00 96.31           O  
ATOM   4224  N   ARG A 253      14.770  -8.227  -4.915  1.00 94.00           N  
ATOM   4225  H   ARG A 253      15.310  -9.051  -4.692  1.00 94.00           H  
ATOM   4226  CA  ARG A 253      14.641  -7.163  -3.905  1.00 94.00           C  
ATOM   4227  HA  ARG A 253      13.598  -6.852  -3.838  1.00 94.00           H  
ATOM   4228  C   ARG A 253      15.406  -5.905  -4.308  1.00 94.00           C  
ATOM   4229  CB  ARG A 253      15.111  -7.670  -2.532  1.00 94.00           C  
ATOM   4230  HB2 ARG A 253      16.097  -8.123  -2.641  1.00 94.00           H  
ATOM   4231  HB3 ARG A 253      15.204  -6.818  -1.858  1.00 94.00           H  
ATOM   4232  O   ARG A 253      14.885  -4.806  -4.128  1.00 94.00           O  
ATOM   4233  CG  ARG A 253      14.137  -8.678  -1.899  1.00 94.00           C  
ATOM   4234  HG2 ARG A 253      13.966  -9.517  -2.574  1.00 94.00           H  
ATOM   4235  HG3 ARG A 253      13.179  -8.183  -1.740  1.00 94.00           H  
ATOM   4236  CD  ARG A 253      14.640  -9.207  -0.543  1.00 94.00           C  
ATOM   4237  HD2 ARG A 253      13.858  -9.828  -0.106  1.00 94.00           H  
ATOM   4238  HD3 ARG A 253      14.800  -8.362   0.127  1.00 94.00           H  
ATOM   4239  NE  ARG A 253      15.904  -9.975  -0.660  1.00 94.00           N  
ATOM   4240  HE  ARG A 253      16.700  -9.473  -1.026  1.00 94.00           H  
ATOM   4241  NH1 ARG A 253      15.182 -12.071   0.007  1.00 94.00           N  
ATOM   4242 HH11 ARG A 253      14.313 -11.703   0.366  1.00 94.00           H  
ATOM   4243 HH12 ARG A 253      15.457 -13.014   0.242  1.00 94.00           H  
ATOM   4244  NH2 ARG A 253      17.280 -11.818  -0.543  1.00 94.00           N  
ATOM   4245 HH21 ARG A 253      18.063 -11.326  -0.949  1.00 94.00           H  
ATOM   4246 HH22 ARG A 253      17.408 -12.782  -0.270  1.00 94.00           H  
ATOM   4247  CZ  ARG A 253      16.108 -11.264  -0.414  1.00 94.00           C  
ATOM   4248  N   ALA A 254      16.604  -6.058  -4.866  1.00 94.89           N  
ATOM   4249  H   ALA A 254      16.975  -6.992  -4.964  1.00 94.89           H  
ATOM   4250  CA  ALA A 254      17.438  -4.950  -5.315  1.00 94.89           C  
ATOM   4251  HA  ALA A 254      17.545  -4.239  -4.495  1.00 94.89           H  
ATOM   4252  C   ALA A 254      16.809  -4.190  -6.496  1.00 94.89           C  
ATOM   4253  CB  ALA A 254      18.829  -5.499  -5.647  1.00 94.89           C  
ATOM   4254  HB1 ALA A 254      19.480  -4.683  -5.958  1.00 94.89           H  
ATOM   4255  HB2 ALA A 254      19.262  -5.982  -4.771  1.00 94.89           H  
ATOM   4256  HB3 ALA A 254      18.761  -6.233  -6.451  1.00 94.89           H  
ATOM   4257  O   ALA A 254      16.857  -2.962  -6.512  1.00 94.89           O  
ATOM   4258  N   ALA A 255      16.139  -4.897  -7.415  1.00 97.30           N  
ATOM   4259  H   ALA A 255      16.196  -5.904  -7.373  1.00 97.30           H  
ATOM   4260  CA  ALA A 255      15.413  -4.305  -8.542  1.00 97.30           C  
ATOM   4261  HA  ALA A 255      16.060  -3.571  -9.022  1.00 97.30           H  
ATOM   4262  C   ALA A 255      14.116  -3.575  -8.142  1.00 97.30           C  
ATOM   4263  CB  ALA A 255      15.102  -5.423  -9.543  1.00 97.30           C  
ATOM   4264  HB1 ALA A 255      14.686  -4.997 -10.456  1.00 97.30           H  
ATOM   4265  HB2 ALA A 255      16.019  -5.961  -9.785  1.00 97.30           H  
ATOM   4266  HB3 ALA A 255      14.389  -6.124  -9.108  1.00 97.30           H  
ATOM   4267  O   ALA A 255      13.522  -2.846  -8.946  1.00 97.30           O  
ATOM   4268  N   TYR A 256      13.627  -3.774  -6.913  1.00 96.35           N  
ATOM   4269  H   TYR A 256      14.137  -4.375  -6.281  1.00 96.35           H  
ATOM   4270  CA  TYR A 256      12.386  -3.161  -6.459  1.00 96.35           C  
ATOM   4271  HA  TYR A 256      11.734  -3.108  -7.331  1.00 96.35           H  
ATOM   4272  C   TYR A 256      12.601  -1.720  -5.974  1.00 96.35           C  
ATOM   4273  CB  TYR A 256      11.668  -4.055  -5.444  1.00 96.35           C  
ATOM   4274  HB2 TYR A 256      11.530  -5.041  -5.889  1.00 96.35           H  
ATOM   4275  HB3 TYR A 256      12.307  -4.172  -4.568  1.00 96.35           H  
ATOM   4276  O   TYR A 256      12.826  -1.431  -4.793  1.00 96.35           O  
ATOM   4277  CG  TYR A 256      10.306  -3.534  -5.012  1.00 96.35           C  
ATOM   4278  CD1 TYR A 256       9.930  -3.611  -3.657  1.00 96.35           C  
ATOM   4279  HD1 TYR A 256      10.613  -4.045  -2.942  1.00 96.35           H  
ATOM   4280  CD2 TYR A 256       9.408  -2.982  -5.950  1.00 96.35           C  
ATOM   4281  HD2 TYR A 256       9.658  -2.942  -7.000  1.00 96.35           H  
ATOM   4282  CE1 TYR A 256       8.677  -3.124  -3.235  1.00 96.35           C  
ATOM   4283  HE1 TYR A 256       8.401  -3.192  -2.193  1.00 96.35           H  
ATOM   4284  CE2 TYR A 256       8.158  -2.496  -5.533  1.00 96.35           C  
ATOM   4285  HE2 TYR A 256       7.459  -2.102  -6.256  1.00 96.35           H  
ATOM   4286  OH  TYR A 256       6.575  -2.096  -3.784  1.00 96.35           O  
ATOM   4287  HH  TYR A 256       6.452  -2.225  -2.841  1.00 96.35           H  
ATOM   4288  CZ  TYR A 256       7.791  -2.559  -4.177  1.00 96.35           C  
ATOM   4289  N   TYR A 257      12.473  -0.780  -6.910  1.00 96.20           N  
ATOM   4290  H   TYR A 257      12.461  -1.091  -7.871  1.00 96.20           H  
ATOM   4291  CA  TYR A 257      12.449   0.655  -6.625  1.00 96.20           C  
ATOM   4292  HA  TYR A 257      12.904   0.814  -5.647  1.00 96.20           H  
ATOM   4293  C   TYR A 257      11.025   1.220  -6.552  1.00 96.20           C  
ATOM   4294  CB  TYR A 257      13.316   1.418  -7.628  1.00 96.20           C  
ATOM   4295  HB2 TYR A 257      13.331   2.476  -7.365  1.00 96.20           H  
ATOM   4296  HB3 TYR A 257      12.873   1.336  -8.621  1.00 96.20           H  
ATOM   4297  O   TYR A 257      10.066   0.655  -7.089  1.00 96.20           O  
ATOM   4298  CG  TYR A 257      14.739   0.925  -7.700  1.00 96.20           C  
ATOM   4299  CD1 TYR A 257      15.665   1.252  -6.689  1.00 96.20           C  
ATOM   4300  HD1 TYR A 257      15.362   1.862  -5.851  1.00 96.20           H  
ATOM   4301  CD2 TYR A 257      15.137   0.139  -8.792  1.00 96.20           C  
ATOM   4302  HD2 TYR A 257      14.448  -0.117  -9.583  1.00 96.20           H  
ATOM   4303  CE1 TYR A 257      16.991   0.781  -6.771  1.00 96.20           C  
ATOM   4304  HE1 TYR A 257      17.719   1.010  -6.007  1.00 96.20           H  
ATOM   4305  CE2 TYR A 257      16.464  -0.297  -8.882  1.00 96.20           C  
ATOM   4306  HE2 TYR A 257      16.788  -0.842  -9.757  1.00 96.20           H  
ATOM   4307  OH  TYR A 257      18.669  -0.464  -7.962  1.00 96.20           O  
ATOM   4308  HH  TYR A 257      19.224  -0.233  -7.214  1.00 96.20           H  
ATOM   4309  CZ  TYR A 257      17.394  -0.006  -7.870  1.00 96.20           C  
ATOM   4310  N   GLY A 258      10.906   2.373  -5.885  1.00 92.53           N  
ATOM   4311  H   GLY A 258      11.758   2.799  -5.551  1.00 92.53           H  
ATOM   4312  CA  GLY A 258       9.688   3.185  -5.866  1.00 92.53           C  
ATOM   4313  HA2 GLY A 258       8.817   2.540  -5.743  1.00 92.53           H  
ATOM   4314  HA3 GLY A 258       9.729   3.870  -5.019  1.00 92.53           H  
ATOM   4315  C   GLY A 258       9.502   4.005  -7.148  1.00 92.53           C  
ATOM   4316  O   GLY A 258      10.123   3.725  -8.173  1.00 92.53           O  
ATOM   4317  N   GLY A 259       8.636   5.018  -7.089  1.00 94.25           N  
ATOM   4318  H   GLY A 259       8.140   5.196  -6.228  1.00 94.25           H  
ATOM   4319  CA  GLY A 259       8.426   5.971  -8.184  1.00 94.25           C  
ATOM   4320  HA2 GLY A 259       8.337   5.427  -9.124  1.00 94.25           H  
ATOM   4321  HA3 GLY A 259       7.493   6.511  -8.020  1.00 94.25           H  
ATOM   4322  C   GLY A 259       9.548   7.006  -8.314  1.00 94.25           C  
ATOM   4323  O   GLY A 259      10.234   7.325  -7.336  1.00 94.25           O  
ATOM   4324  N   ARG A 260       9.716   7.545  -9.526  1.00 97.07           N  
ATOM   4325  H   ARG A 260       9.076   7.273 -10.259  1.00 97.07           H  
ATOM   4326  CA  ARG A 260      10.607   8.675  -9.817  1.00 97.07           C  
ATOM   4327  HA  ARG A 260      11.574   8.502  -9.344  1.00 97.07           H  
ATOM   4328  C   ARG A 260      10.010   9.960  -9.247  1.00 97.07           C  
ATOM   4329  CB  ARG A 260      10.809   8.758 -11.337  1.00 97.07           C  
ATOM   4330  HB2 ARG A 260      11.227   7.813 -11.686  1.00 97.07           H  
ATOM   4331  HB3 ARG A 260       9.832   8.893 -11.801  1.00 97.07           H  
ATOM   4332  O   ARG A 260       8.821  10.207  -9.411  1.00 97.07           O  
ATOM   4333  CG  ARG A 260      11.730   9.898 -11.791  1.00 97.07           C  
ATOM   4334  HG2 ARG A 260      12.693   9.806 -11.290  1.00 97.07           H  
ATOM   4335  HG3 ARG A 260      11.294  10.863 -11.529  1.00 97.07           H  
ATOM   4336  CD  ARG A 260      11.947   9.848 -13.308  1.00 97.07           C  
ATOM   4337  HD2 ARG A 260      11.025  10.121 -13.821  1.00 97.07           H  
ATOM   4338  HD3 ARG A 260      12.228   8.833 -13.590  1.00 97.07           H  
ATOM   4339  NE  ARG A 260      13.012  10.779 -13.682  1.00 97.07           N  
ATOM   4340  HE  ARG A 260      13.233  11.507 -13.018  1.00 97.07           H  
ATOM   4341  NH1 ARG A 260      14.018   9.601 -15.367  1.00 97.07           N  
ATOM   4342 HH11 ARG A 260      14.880   9.353 -15.832  1.00 97.07           H  
ATOM   4343 HH12 ARG A 260      13.164   9.096 -15.552  1.00 97.07           H  
ATOM   4344  NH2 ARG A 260      15.101  11.268 -14.350  1.00 97.07           N  
ATOM   4345 HH21 ARG A 260      15.147  11.857 -13.531  1.00 97.07           H  
ATOM   4346 HH22 ARG A 260      15.924  11.075 -14.902  1.00 97.07           H  
ATOM   4347  CZ  ARG A 260      14.026  10.556 -14.486  1.00 97.07           C  
ATOM   4348  N   VAL A 261      10.822  10.742  -8.535  1.00 96.57           N  
ATOM   4349  H   VAL A 261      11.808  10.527  -8.548  1.00 96.57           H  
ATOM   4350  CA  VAL A 261      10.395  12.023  -7.953  1.00 96.57           C  
ATOM   4351  HA  VAL A 261       9.572  12.411  -8.553  1.00 96.57           H  
ATOM   4352  C   VAL A 261      11.551  13.008  -8.019  1.00 96.57           C  
ATOM   4353  CB  VAL A 261       9.912  11.905  -6.491  1.00 96.57           C  
ATOM   4354  HB  VAL A 261      10.768  11.758  -5.833  1.00 96.57           H  
ATOM   4355  O   VAL A 261      12.504  12.867  -7.240  1.00 96.57           O  
ATOM   4356  CG1 VAL A 261       9.203  13.196  -6.065  1.00 96.57           C  
ATOM   4357 HG11 VAL A 261       9.032  13.196  -4.988  1.00 96.57           H  
ATOM   4358 HG12 VAL A 261       8.247  13.262  -6.584  1.00 96.57           H  
ATOM   4359 HG13 VAL A 261       9.793  14.067  -6.351  1.00 96.57           H  
ATOM   4360  CG2 VAL A 261       8.960  10.735  -6.228  1.00 96.57           C  
ATOM   4361 HG21 VAL A 261       9.482   9.788  -6.366  1.00 96.57           H  
ATOM   4362 HG22 VAL A 261       8.126  10.775  -6.928  1.00 96.57           H  
ATOM   4363 HG23 VAL A 261       8.570  10.779  -5.211  1.00 96.57           H  
ATOM   4364  N   GLU A 262      11.438  13.991  -8.904  1.00 96.80           N  
ATOM   4365  H   GLU A 262      10.589  14.051  -9.448  1.00 96.80           H  
ATOM   4366  CA  GLU A 262      12.459  14.996  -9.213  1.00 96.80           C  
ATOM   4367  HA  GLU A 262      13.105  15.161  -8.351  1.00 96.80           H  
ATOM   4368  C   GLU A 262      11.797  16.329  -9.575  1.00 96.80           C  
ATOM   4369  CB  GLU A 262      13.332  14.533 -10.390  1.00 96.80           C  
ATOM   4370  HB2 GLU A 262      12.691  14.126 -11.172  1.00 96.80           H  
ATOM   4371  HB3 GLU A 262      13.860  15.395 -10.799  1.00 96.80           H  
ATOM   4372  O   GLU A 262      10.780  16.359 -10.264  1.00 96.80           O  
ATOM   4373  CG  GLU A 262      14.376  13.490  -9.971  1.00 96.80           C  
ATOM   4374  HG2 GLU A 262      15.110  13.953  -9.312  1.00 96.80           H  
ATOM   4375  HG3 GLU A 262      13.895  12.679  -9.425  1.00 96.80           H  
ATOM   4376  CD  GLU A 262      15.053  12.901 -11.203  1.00 96.80           C  
ATOM   4377  OE1 GLU A 262      16.185  13.286 -11.553  1.00 96.80           O  
ATOM   4378  OE2 GLU A 262      14.407  12.031 -11.813  1.00 96.80           O  
ATOM   4379  N   ALA A 263      12.390  17.424  -9.104  1.00 96.47           N  
ATOM   4380  H   ALA A 263      13.242  17.304  -8.576  1.00 96.47           H  
ATOM   4381  CA  ALA A 263      12.186  18.763  -9.640  1.00 96.47           C  
ATOM   4382  HA  ALA A 263      11.211  18.845 -10.122  1.00 96.47           H  
ATOM   4383  C   ALA A 263      13.247  19.033 -10.705  1.00 96.47           C  
ATOM   4384  CB  ALA A 263      12.257  19.772  -8.491  1.00 96.47           C  
ATOM   4385  HB1 ALA A 263      12.100  20.772  -8.894  1.00 96.47           H  
ATOM   4386  HB2 ALA A 263      13.239  19.739  -8.019  1.00 96.47           H  
ATOM   4387  HB3 ALA A 263      11.487  19.561  -7.749  1.00 96.47           H  
ATOM   4388  O   ALA A 263      14.423  18.791 -10.443  1.00 96.47           O  
ATOM   4389  N   TYR A 264      12.816  19.496 -11.872  1.00 97.10           N  
ATOM   4390  H   TYR A 264      11.827  19.673 -11.978  1.00 97.10           H  
ATOM   4391  CA  TYR A 264      13.664  19.886 -12.996  1.00 97.10           C  
ATOM   4392  HA  TYR A 264      14.631  19.387 -12.920  1.00 97.10           H  
ATOM   4393  C   TYR A 264      13.900  21.396 -13.012  1.00 97.10           C  
ATOM   4394  CB  TYR A 264      13.019  19.420 -14.298  1.00 97.10           C  
ATOM   4395  HB2 TYR A 264      12.012  19.833 -14.351  1.00 97.10           H  
ATOM   4396  HB3 TYR A 264      13.588  19.809 -15.143  1.00 97.10           H  
ATOM   4397  O   TYR A 264      14.970  21.832 -13.426  1.00 97.10           O  
ATOM   4398  CG  TYR A 264      12.944  17.915 -14.410  1.00 97.10           C  
ATOM   4399  CD1 TYR A 264      14.030  17.192 -14.937  1.00 97.10           C  
ATOM   4400  HD1 TYR A 264      14.903  17.713 -15.302  1.00 97.10           H  
ATOM   4401  CD2 TYR A 264      11.794  17.238 -13.967  1.00 97.10           C  
ATOM   4402  HD2 TYR A 264      10.965  17.802 -13.565  1.00 97.10           H  
ATOM   4403  CE1 TYR A 264      13.963  15.788 -15.027  1.00 97.10           C  
ATOM   4404  HE1 TYR A 264      14.783  15.233 -15.457  1.00 97.10           H  
ATOM   4405  CE2 TYR A 264      11.710  15.840 -14.084  1.00 97.10           C  
ATOM   4406  HE2 TYR A 264      10.803  15.331 -13.791  1.00 97.10           H  
ATOM   4407  OH  TYR A 264      12.710  13.763 -14.722  1.00 97.10           O  
ATOM   4408  HH  TYR A 264      11.826  13.463 -14.497  1.00 97.10           H  
ATOM   4409  CZ  TYR A 264      12.798  15.114 -14.614  1.00 97.10           C  
ATOM   4410  N   ARG A 265      12.939  22.169 -12.489  1.00 96.18           N  
ATOM   4411  H   ARG A 265      12.085  21.720 -12.189  1.00 96.18           H  
ATOM   4412  CA  ARG A 265      13.041  23.610 -12.246  1.00 96.18           C  
ATOM   4413  HA  ARG A 265      14.081  23.922 -12.338  1.00 96.18           H  
ATOM   4414  C   ARG A 265      12.588  23.931 -10.825  1.00 96.18           C  
ATOM   4415  CB  ARG A 265      12.213  24.388 -13.278  1.00 96.18           C  
ATOM   4416  HB2 ARG A 265      12.319  25.453 -13.072  1.00 96.18           H  
ATOM   4417  HB3 ARG A 265      11.163  24.121 -13.164  1.00 96.18           H  
ATOM   4418  O   ARG A 265      11.591  23.381 -10.349  1.00 96.18           O  
ATOM   4419  CG  ARG A 265      12.639  24.120 -14.732  1.00 96.18           C  
ATOM   4420  HG2 ARG A 265      13.685  24.395 -14.866  1.00 96.18           H  
ATOM   4421  HG3 ARG A 265      12.509  23.065 -14.974  1.00 96.18           H  
ATOM   4422  CD  ARG A 265      11.763  24.950 -15.672  1.00 96.18           C  
ATOM   4423  HD2 ARG A 265      10.717  24.707 -15.491  1.00 96.18           H  
ATOM   4424  HD3 ARG A 265      11.923  26.001 -15.433  1.00 96.18           H  
ATOM   4425  NE  ARG A 265      12.068  24.700 -17.094  1.00 96.18           N  
ATOM   4426  HE  ARG A 265      12.434  23.794 -17.349  1.00 96.18           H  
ATOM   4427  NH1 ARG A 265      11.411  26.756 -17.879  1.00 96.18           N  
ATOM   4428 HH11 ARG A 265      11.177  27.042 -16.939  1.00 96.18           H  
ATOM   4429 HH12 ARG A 265      11.346  27.413 -18.644  1.00 96.18           H  
ATOM   4430  NH2 ARG A 265      12.260  25.289 -19.290  1.00 96.18           N  
ATOM   4431 HH21 ARG A 265      12.231  24.317 -19.564  1.00 96.18           H  
ATOM   4432 HH22 ARG A 265      12.153  25.971 -20.026  1.00 96.18           H  
ATOM   4433  CZ  ARG A 265      11.915  25.572 -18.075  1.00 96.18           C  
ATOM   4434  N   LEU A 266      13.337  24.794 -10.153  1.00 94.41           N  
ATOM   4435  H   LEU A 266      14.131  25.195 -10.631  1.00 94.41           H  
ATOM   4436  CA  LEU A 266      13.035  25.312  -8.824  1.00 94.41           C  
ATOM   4437  HA  LEU A 266      12.206  24.755  -8.389  1.00 94.41           H  
ATOM   4438  C   LEU A 266      12.585  26.770  -8.904  1.00 94.41           C  
ATOM   4439  CB  LEU A 266      14.265  25.161  -7.910  1.00 94.41           C  
ATOM   4440  HB2 LEU A 266      14.033  25.603  -6.940  1.00 94.41           H  
ATOM   4441  HB3 LEU A 266      15.090  25.729  -8.339  1.00 94.41           H  
ATOM   4442  O   LEU A 266      12.737  27.438  -9.922  1.00 94.41           O  
ATOM   4443  CG  LEU A 266      14.743  23.720  -7.677  1.00 94.41           C  
ATOM   4444  HG  LEU A 266      15.071  23.277  -8.617  1.00 94.41           H  
ATOM   4445  CD1 LEU A 266      15.925  23.747  -6.711  1.00 94.41           C  
ATOM   4446 HD11 LEU A 266      16.722  24.356  -7.137  1.00 94.41           H  
ATOM   4447 HD12 LEU A 266      16.297  22.736  -6.545  1.00 94.41           H  
ATOM   4448 HD13 LEU A 266      15.622  24.178  -5.757  1.00 94.41           H  
ATOM   4449  CD2 LEU A 266      13.653  22.839  -7.066  1.00 94.41           C  
ATOM   4450 HD21 LEU A 266      12.861  22.694  -7.801  1.00 94.41           H  
ATOM   4451 HD22 LEU A 266      14.071  21.870  -6.792  1.00 94.41           H  
ATOM   4452 HD23 LEU A 266      13.243  23.329  -6.183  1.00 94.41           H  
ATOM   4453  N   GLY A 267      12.043  27.263  -7.797  1.00 93.63           N  
ATOM   4454  H   GLY A 267      11.862  26.627  -7.033  1.00 93.63           H  
ATOM   4455  CA  GLY A 267      11.556  28.626  -7.692  1.00 93.63           C  
ATOM   4456  HA2 GLY A 267      11.594  28.953  -6.653  1.00 93.63           H  
ATOM   4457  HA3 GLY A 267      12.193  29.287  -8.279  1.00 93.63           H  
ATOM   4458  C   GLY A 267      10.125  28.743  -8.185  1.00 93.63           C  
ATOM   4459  O   GLY A 267       9.315  27.837  -7.998  1.00 93.63           O  
ATOM   4460  N   GLU A 268       9.805  29.900  -8.736  1.00 95.67           N  
ATOM   4461  H   GLU A 268      10.549  30.539  -8.978  1.00 95.67           H  
ATOM   4462  CA  GLU A 268       8.466  30.300  -9.131  1.00 95.67           C  
ATOM   4463  HA  GLU A 268       7.723  29.669  -8.643  1.00 95.67           H  
ATOM   4464  C   GLU A 268       8.296  30.164 -10.645  1.00 95.67           C  
ATOM   4465  CB  GLU A 268       8.295  31.730  -8.631  1.00 95.67           C  
ATOM   4466  HB2 GLU A 268       8.500  31.739  -7.560  1.00 95.67           H  
ATOM   4467  HB3 GLU A 268       9.017  32.382  -9.122  1.00 95.67           H  
ATOM   4468  O   GLU A 268       9.098  30.687 -11.411  1.00 95.67           O  
ATOM   4469  CG  GLU A 268       6.900  32.271  -8.854  1.00 95.67           C  
ATOM   4470  HG2 GLU A 268       6.172  31.577  -8.433  1.00 95.67           H  
ATOM   4471  HG3 GLU A 268       6.703  32.377  -9.921  1.00 95.67           H  
ATOM   4472  CD  GLU A 268       6.803  33.617  -8.144  1.00 95.67           C  
ATOM   4473  OE1 GLU A 268       6.695  34.652  -8.833  1.00 95.67           O  
ATOM   4474  OE2 GLU A 268       6.540  33.614  -6.919  1.00 95.67           O  
ATOM   4475  N   ILE A 269       7.270  29.428 -11.066  1.00 96.52           N  
ATOM   4476  H   ILE A 269       6.660  29.007 -10.380  1.00 96.52           H  
ATOM   4477  CA  ILE A 269       6.994  29.110 -12.464  1.00 96.52           C  
ATOM   4478  HA  ILE A 269       7.609  29.749 -13.098  1.00 96.52           H  
ATOM   4479  C   ILE A 269       5.531  29.430 -12.754  1.00 96.52           C  
ATOM   4480  CB  ILE A 269       7.332  27.636 -12.795  1.00 96.52           C  
ATOM   4481  HB  ILE A 269       6.636  26.982 -12.270  1.00 96.52           H  
ATOM   4482  O   ILE A 269       4.633  29.021 -12.013  1.00 96.52           O  
ATOM   4483  CG1 ILE A 269       8.781  27.232 -12.422  1.00 96.52           C  
ATOM   4484 HG12 ILE A 269       9.162  26.500 -13.134  1.00 96.52           H  
ATOM   4485 HG13 ILE A 269       9.433  28.104 -12.475  1.00 96.52           H  
ATOM   4486  CG2 ILE A 269       7.150  27.403 -14.305  1.00 96.52           C  
ATOM   4487 HG21 ILE A 269       7.809  28.063 -14.869  1.00 96.52           H  
ATOM   4488 HG22 ILE A 269       7.380  26.367 -14.554  1.00 96.52           H  
ATOM   4489 HG23 ILE A 269       6.120  27.596 -14.605  1.00 96.52           H  
ATOM   4490  CD1 ILE A 269       8.892  26.591 -11.033  1.00 96.52           C  
ATOM   4491 HD11 ILE A 269       8.465  27.249 -10.276  1.00 96.52           H  
ATOM   4492 HD12 ILE A 269       8.347  25.648 -11.017  1.00 96.52           H  
ATOM   4493 HD13 ILE A 269       9.940  26.404 -10.799  1.00 96.52           H  
ATOM   4494  N   GLU A 270       5.293  30.155 -13.838  1.00 95.68           N  
ATOM   4495  H   GLU A 270       6.069  30.464 -14.406  1.00 95.68           H  
ATOM   4496  CA  GLU A 270       3.953  30.533 -14.276  1.00 95.68           C  
ATOM   4497  HA  GLU A 270       3.294  30.529 -13.408  1.00 95.68           H  
ATOM   4498  C   GLU A 270       3.373  29.542 -15.293  1.00 95.68           C  
ATOM   4499  CB  GLU A 270       3.955  31.963 -14.831  1.00 95.68           C  
ATOM   4500  HB2 GLU A 270       2.944  32.202 -15.161  1.00 95.68           H  
ATOM   4501  HB3 GLU A 270       4.625  32.015 -15.689  1.00 95.68           H  
ATOM   4502  O   GLU A 270       4.106  28.835 -15.986  1.00 95.68           O  
ATOM   4503  CG  GLU A 270       4.384  32.990 -13.771  1.00 95.68           C  
ATOM   4504  HG2 GLU A 270       5.435  32.840 -13.526  1.00 95.68           H  
ATOM   4505  HG3 GLU A 270       3.800  32.817 -12.867  1.00 95.68           H  
ATOM   4506  CD  GLU A 270       4.178  34.440 -14.233  1.00 95.68           C  
ATOM   4507  OE1 GLU A 270       4.070  35.305 -13.334  1.00 95.68           O  
ATOM   4508  OE2 GLU A 270       4.093  34.665 -15.461  1.00 95.68           O  
ATOM   4509  N   ASN A 271       2.041  29.522 -15.392  1.00 95.61           N  
ATOM   4510  H   ASN A 271       1.532  30.119 -14.756  1.00 95.61           H  
ATOM   4511  CA  ASN A 271       1.269  28.778 -16.393  1.00 95.61           C  
ATOM   4512  HA  ASN A 271       0.229  28.801 -16.069  1.00 95.61           H  
ATOM   4513  C   ASN A 271       1.647  27.286 -16.487  1.00 95.61           C  
ATOM   4514  CB  ASN A 271       1.354  29.530 -17.729  1.00 95.61           C  
ATOM   4515  HB2 ASN A 271       1.166  30.592 -17.566  1.00 95.61           H  
ATOM   4516  HB3 ASN A 271       2.359  29.419 -18.134  1.00 95.61           H  
ATOM   4517  O   ASN A 271       2.073  26.783 -17.532  1.00 95.61           O  
ATOM   4518  CG  ASN A 271       0.347  29.033 -18.747  1.00 95.61           C  
ATOM   4519  ND2 ASN A 271       0.596  29.289 -20.010  1.00 95.61           N  
ATOM   4520 HD21 ASN A 271       1.438  29.790 -20.254  1.00 95.61           H  
ATOM   4521 HD22 ASN A 271      -0.123  29.043 -20.676  1.00 95.61           H  
ATOM   4522  OD1 ASN A 271      -0.692  28.466 -18.442  1.00 95.61           O  
ATOM   4523  N   VAL A 272       1.490  26.576 -15.368  1.00 97.39           N  
ATOM   4524  H   VAL A 272       1.033  27.033 -14.592  1.00 97.39           H  
ATOM   4525  CA  VAL A 272       1.881  25.171 -15.225  1.00 97.39           C  
ATOM   4526  HA  VAL A 272       2.553  24.910 -16.043  1.00 97.39           H  
ATOM   4527  C   VAL A 272       0.654  24.271 -15.317  1.00 97.39           C  
ATOM   4528  CB  VAL A 272       2.655  24.937 -13.918  1.00 97.39           C  
ATOM   4529  HB  VAL A 272       2.006  25.176 -13.075  1.00 97.39           H  
ATOM   4530  O   VAL A 272      -0.246  24.319 -14.480  1.00 97.39           O  
ATOM   4531  CG1 VAL A 272       3.113  23.478 -13.785  1.00 97.39           C  
ATOM   4532 HG11 VAL A 272       3.701  23.369 -12.873  1.00 97.39           H  
ATOM   4533 HG12 VAL A 272       3.723  23.203 -14.645  1.00 97.39           H  
ATOM   4534 HG13 VAL A 272       2.251  22.815 -13.723  1.00 97.39           H  
ATOM   4535  CG2 VAL A 272       3.907  25.820 -13.842  1.00 97.39           C  
ATOM   4536 HG21 VAL A 272       4.522  25.667 -14.729  1.00 97.39           H  
ATOM   4537 HG22 VAL A 272       3.623  26.871 -13.790  1.00 97.39           H  
ATOM   4538 HG23 VAL A 272       4.492  25.582 -12.954  1.00 97.39           H  
ATOM   4539  N   MET A 273       0.636  23.394 -16.313  1.00 97.37           N  
ATOM   4540  H   MET A 273       1.431  23.383 -16.936  1.00 97.37           H  
ATOM   4541  CA  MET A 273      -0.330  22.309 -16.433  1.00 97.37           C  
ATOM   4542  HA  MET A 273      -1.296  22.650 -16.062  1.00 97.37           H  
ATOM   4543  C   MET A 273       0.116  21.112 -15.596  1.00 97.37           C  
ATOM   4544  CB  MET A 273      -0.489  21.945 -17.910  1.00 97.37           C  
ATOM   4545  HB2 MET A 273       0.475  21.640 -18.316  1.00 97.37           H  
ATOM   4546  HB3 MET A 273      -0.832  22.836 -18.436  1.00 97.37           H  
ATOM   4547  O   MET A 273       1.216  20.590 -15.775  1.00 97.37           O  
ATOM   4548  CG  MET A 273      -1.520  20.836 -18.133  1.00 97.37           C  
ATOM   4549  HG2 MET A 273      -1.179  19.925 -17.641  1.00 97.37           H  
ATOM   4550  HG3 MET A 273      -2.455  21.140 -17.662  1.00 97.37           H  
ATOM   4551  SD  MET A 273      -1.862  20.460 -19.877  1.00 97.37           S  
ATOM   4552  CE  MET A 273      -0.266  19.755 -20.387  1.00 97.37           C  
ATOM   4553  HE1 MET A 273       0.516  20.511 -20.322  1.00 97.37           H  
ATOM   4554  HE2 MET A 273      -0.012  18.912 -19.745  1.00 97.37           H  
ATOM   4555  HE3 MET A 273      -0.336  19.410 -21.419  1.00 97.37           H  
ATOM   4556  N   ILE A 274      -0.759  20.643 -14.713  1.00 97.09           N  
ATOM   4557  H   ILE A 274      -1.655  21.102 -14.628  1.00 97.09           H  
ATOM   4558  CA  ILE A 274      -0.539  19.435 -13.920  1.00 97.09           C  
ATOM   4559  HA  ILE A 274       0.520  19.176 -13.952  1.00 97.09           H  
ATOM   4560  C   ILE A 274      -1.322  18.294 -14.560  1.00 97.09           C  
ATOM   4561  CB  ILE A 274      -0.898  19.656 -12.435  1.00 97.09           C  
ATOM   4562  HB  ILE A 274      -1.959  19.894 -12.361  1.00 97.09           H  
ATOM   4563  O   ILE A 274      -2.540  18.383 -14.743  1.00 97.09           O  
ATOM   4564  CG1 ILE A 274      -0.079  20.839 -11.863  1.00 97.09           C  
ATOM   4565 HG12 ILE A 274       0.983  20.610 -11.943  1.00 97.09           H  
ATOM   4566 HG13 ILE A 274      -0.273  21.735 -12.452  1.00 97.09           H  
ATOM   4567  CG2 ILE A 274      -0.622  18.361 -11.643  1.00 97.09           C  
ATOM   4568 HG21 ILE A 274       0.437  18.108 -11.694  1.00 97.09           H  
ATOM   4569 HG22 ILE A 274      -0.921  18.483 -10.602  1.00 97.09           H  
ATOM   4570 HG23 ILE A 274      -1.206  17.532 -12.043  1.00 97.09           H  
ATOM   4571  CD1 ILE A 274      -0.404  21.196 -10.408  1.00 97.09           C  
ATOM   4572 HD11 ILE A 274      -1.469  21.406 -10.305  1.00 97.09           H  
ATOM   4573 HD12 ILE A 274      -0.128  20.383  -9.736  1.00 97.09           H  
ATOM   4574 HD13 ILE A 274       0.159  22.086 -10.128  1.00 97.09           H  
ATOM   4575  N   VAL A 275      -0.622  17.212 -14.891  1.00 97.42           N  
ATOM   4576  H   VAL A 275       0.368  17.207 -14.691  1.00 97.42           H  
ATOM   4577  CA  VAL A 275      -1.215  15.982 -15.423  1.00 97.42           C  
ATOM   4578  HA  VAL A 275      -2.298  16.101 -15.407  1.00 97.42           H  
ATOM   4579  C   VAL A 275      -0.897  14.796 -14.519  1.00 97.42           C  
ATOM   4580  CB  VAL A 275      -0.812  15.710 -16.885  1.00 97.42           C  
ATOM   4581  HB  VAL A 275      -1.328  14.808 -17.215  1.00 97.42           H  
ATOM   4582  O   VAL A 275       0.172  14.748 -13.914  1.00 97.42           O  
ATOM   4583  CG1 VAL A 275      -1.224  16.853 -17.819  1.00 97.42           C  
ATOM   4584 HG11 VAL A 275      -0.664  17.755 -17.574  1.00 97.42           H  
ATOM   4585 HG12 VAL A 275      -2.291  17.049 -17.711  1.00 97.42           H  
ATOM   4586 HG13 VAL A 275      -1.018  16.578 -18.854  1.00 97.42           H  
ATOM   4587  CG2 VAL A 275       0.691  15.497 -17.068  1.00 97.42           C  
ATOM   4588 HG21 VAL A 275       0.911  15.284 -18.114  1.00 97.42           H  
ATOM   4589 HG22 VAL A 275       1.023  14.654 -16.462  1.00 97.42           H  
ATOM   4590 HG23 VAL A 275       1.229  16.396 -16.767  1.00 97.42           H  
ATOM   4591  N   ASP A 276      -1.812  13.832 -14.445  1.00 97.07           N  
ATOM   4592  H   ASP A 276      -2.680  13.961 -14.945  1.00 97.07           H  
ATOM   4593  CA  ASP A 276      -1.661  12.599 -13.664  1.00 97.07           C  
ATOM   4594  HA  ASP A 276      -0.608  12.445 -13.431  1.00 97.07           H  
ATOM   4595  C   ASP A 276      -2.143  11.387 -14.464  1.00 97.07           C  
ATOM   4596  CB  ASP A 276      -2.421  12.720 -12.334  1.00 97.07           C  
ATOM   4597  HB2 ASP A 276      -3.488  12.813 -12.534  1.00 97.07           H  
ATOM   4598  HB3 ASP A 276      -2.092  13.621 -11.817  1.00 97.07           H  
ATOM   4599  O   ASP A 276      -3.147  11.451 -15.180  1.00 97.07           O  
ATOM   4600  CG  ASP A 276      -2.166  11.517 -11.418  1.00 97.07           C  
ATOM   4601  OD1 ASP A 276      -0.997  11.361 -11.004  1.00 97.07           O  
ATOM   4602  OD2 ASP A 276      -3.132  10.759 -11.150  1.00 97.07           O  
ATOM   4603  N   PHE A 277      -1.438  10.262 -14.360  1.00 96.56           N  
ATOM   4604  H   PHE A 277      -0.619  10.261 -13.769  1.00 96.56           H  
ATOM   4605  CA  PHE A 277      -1.875   9.031 -15.009  1.00 96.56           C  
ATOM   4606  HA  PHE A 277      -2.146   9.264 -16.038  1.00 96.56           H  
ATOM   4607  C   PHE A 277      -3.108   8.440 -14.322  1.00 96.56           C  
ATOM   4608  CB  PHE A 277      -0.751   7.995 -15.037  1.00 96.56           C  
ATOM   4609  HB2 PHE A 277      -1.191   7.007 -15.178  1.00 96.56           H  
ATOM   4610  HB3 PHE A 277      -0.252   8.005 -14.068  1.00 96.56           H  
ATOM   4611  O   PHE A 277      -3.091   8.078 -13.144  1.00 96.56           O  
ATOM   4612  CG  PHE A 277       0.271   8.188 -16.131  1.00 96.56           C  
ATOM   4613  CD1 PHE A 277      -0.077   7.936 -17.470  1.00 96.56           C  
ATOM   4614  HD1 PHE A 277      -1.091   7.659 -17.719  1.00 96.56           H  
ATOM   4615  CD2 PHE A 277       1.576   8.601 -15.817  1.00 96.56           C  
ATOM   4616  HD2 PHE A 277       1.851   8.801 -14.792  1.00 96.56           H  
ATOM   4617  CE1 PHE A 277       0.880   8.089 -18.488  1.00 96.56           C  
ATOM   4618  HE1 PHE A 277       0.602   7.933 -19.520  1.00 96.56           H  
ATOM   4619  CE2 PHE A 277       2.531   8.760 -16.832  1.00 96.56           C  
ATOM   4620  HE2 PHE A 277       3.527   9.095 -16.584  1.00 96.56           H  
ATOM   4621  CZ  PHE A 277       2.187   8.493 -18.167  1.00 96.56           C  
ATOM   4622  HZ  PHE A 277       2.923   8.615 -18.947  1.00 96.56           H  
ATOM   4623  N   ASN A 278      -4.148   8.156 -15.105  1.00 93.37           N  
ATOM   4624  H   ASN A 278      -4.128   8.495 -16.056  1.00 93.37           H  
ATOM   4625  CA  ASN A 278      -5.331   7.450 -14.631  1.00 93.37           C  
ATOM   4626  HA  ASN A 278      -5.737   7.998 -13.781  1.00 93.37           H  
ATOM   4627  C   ASN A 278      -4.987   6.025 -14.179  1.00 93.37           C  
ATOM   4628  CB  ASN A 278      -6.380   7.417 -15.748  1.00 93.37           C  
ATOM   4629  HB2 ASN A 278      -5.904   7.047 -16.656  1.00 93.37           H  
ATOM   4630  HB3 ASN A 278      -7.193   6.737 -15.490  1.00 93.37           H  
ATOM   4631  O   ASN A 278      -5.046   5.080 -14.961  1.00 93.37           O  
ATOM   4632  CG  ASN A 278      -6.993   8.768 -16.022  1.00 93.37           C  
ATOM   4633  ND2 ASN A 278      -7.215   9.045 -17.279  1.00 93.37           N  
ATOM   4634 HD21 ASN A 278      -7.471   9.981 -17.558  1.00 93.37           H  
ATOM   4635 HD22 ASN A 278      -6.945   8.397 -18.005  1.00 93.37           H  
ATOM   4636  OD1 ASN A 278      -7.316   9.514 -15.108  1.00 93.37           O  
ATOM   4637  N   SER A 279      -4.716   5.849 -12.883  1.00 93.31           N  
ATOM   4638  H   SER A 279      -4.456   6.689 -12.387  1.00 93.31           H  
ATOM   4639  CA  SER A 279      -4.418   4.547 -12.264  1.00 93.31           C  
ATOM   4640  HA  SER A 279      -4.111   4.745 -11.237  1.00 93.31           H  
ATOM   4641  C   SER A 279      -3.231   3.836 -12.935  1.00 93.31           C  
ATOM   4642  CB  SER A 279      -5.683   3.670 -12.193  1.00 93.31           C  
ATOM   4643  HB2 SER A 279      -5.516   2.844 -11.502  1.00 93.31           H  
ATOM   4644  HB3 SER A 279      -5.906   3.267 -13.181  1.00 93.31           H  
ATOM   4645  O   SER A 279      -3.368   2.719 -13.436  1.00 93.31           O  
ATOM   4646  OG  SER A 279      -6.786   4.449 -11.756  1.00 93.31           O  
ATOM   4647  HG  SER A 279      -6.744   5.209 -12.340  1.00 93.31           H  
ATOM   4648  N   MET A 280      -2.059   4.482 -12.926  1.00 95.45           N  
ATOM   4649  H   MET A 280      -2.036   5.420 -12.552  1.00 95.45           H  
ATOM   4650  CA  MET A 280      -0.844   4.005 -13.606  1.00 95.45           C  
ATOM   4651  HA  MET A 280      -1.008   4.080 -14.681  1.00 95.45           H  
ATOM   4652  C   MET A 280      -0.485   2.546 -13.289  1.00 95.45           C  
ATOM   4653  CB  MET A 280       0.334   4.917 -13.232  1.00 95.45           C  
ATOM   4654  HB2 MET A 280       0.052   5.958 -13.395  1.00 95.45           H  
ATOM   4655  HB3 MET A 280       0.572   4.800 -12.174  1.00 95.45           H  
ATOM   4656  O   MET A 280      -0.277   1.754 -14.206  1.00 95.45           O  
ATOM   4657  CG  MET A 280       1.574   4.605 -14.076  1.00 95.45           C  
ATOM   4658  HG2 MET A 280       1.908   3.589 -13.866  1.00 95.45           H  
ATOM   4659  HG3 MET A 280       1.295   4.658 -15.128  1.00 95.45           H  
ATOM   4660  SD  MET A 280       2.982   5.716 -13.833  1.00 95.45           S  
ATOM   4661  CE  MET A 280       3.334   5.509 -12.064  1.00 95.45           C  
ATOM   4662  HE1 MET A 280       3.049   4.511 -11.731  1.00 95.45           H  
ATOM   4663  HE2 MET A 280       4.399   5.670 -11.896  1.00 95.45           H  
ATOM   4664  HE3 MET A 280       2.782   6.245 -11.478  1.00 95.45           H  
ATOM   4665  N   TYR A 281      -0.429   2.165 -12.007  1.00 95.97           N  
ATOM   4666  H   TYR A 281      -0.563   2.861 -11.287  1.00 95.97           H  
ATOM   4667  CA  TYR A 281      -0.083   0.790 -11.631  1.00 95.97           C  
ATOM   4668  HA  TYR A 281       0.841   0.536 -12.152  1.00 95.97           H  
ATOM   4669  C   TYR A 281      -1.120  -0.233 -12.118  1.00 95.97           C  
ATOM   4670  CB  TYR A 281       0.193   0.658 -10.127  1.00 95.97           C  
ATOM   4671  HB2 TYR A 281       0.352  -0.395  -9.896  1.00 95.97           H  
ATOM   4672  HB3 TYR A 281      -0.670   0.995  -9.552  1.00 95.97           H  
ATOM   4673  O   TYR A 281      -0.707  -1.217 -12.727  1.00 95.97           O  
ATOM   4674  CG  TYR A 281       1.396   1.424  -9.632  1.00 95.97           C  
ATOM   4675  CD1 TYR A 281       2.672   1.129 -10.148  1.00 95.97           C  
ATOM   4676  HD1 TYR A 281       2.787   0.385 -10.922  1.00 95.97           H  
ATOM   4677  CD2 TYR A 281       1.243   2.416  -8.644  1.00 95.97           C  
ATOM   4678  HD2 TYR A 281       0.265   2.660  -8.258  1.00 95.97           H  
ATOM   4679  CE1 TYR A 281       3.797   1.824  -9.672  1.00 95.97           C  
ATOM   4680  HE1 TYR A 281       4.772   1.616 -10.088  1.00 95.97           H  
ATOM   4681  CE2 TYR A 281       2.371   3.099  -8.154  1.00 95.97           C  
ATOM   4682  HE2 TYR A 281       2.266   3.871  -7.406  1.00 95.97           H  
ATOM   4683  OH  TYR A 281       4.747   3.443  -8.189  1.00 95.97           O  
ATOM   4684  HH  TYR A 281       5.510   3.276  -8.746  1.00 95.97           H  
ATOM   4685  CZ  TYR A 281       3.650   2.798  -8.663  1.00 95.97           C  
ATOM   4686  N   PRO A 282      -2.441  -0.022 -11.939  1.00 96.87           N  
ATOM   4687  CA  PRO A 282      -3.449  -0.851 -12.597  1.00 96.87           C  
ATOM   4688  HA  PRO A 282      -3.387  -1.857 -12.181  1.00 96.87           H  
ATOM   4689  C   PRO A 282      -3.303  -0.951 -14.119  1.00 96.87           C  
ATOM   4690  CB  PRO A 282      -4.790  -0.242 -12.196  1.00 96.87           C  
ATOM   4691  HB2 PRO A 282      -5.030   0.611 -12.830  1.00 96.87           H  
ATOM   4692  HB3 PRO A 282      -5.590  -0.982 -12.220  1.00 96.87           H  
ATOM   4693  O   PRO A 282      -3.401  -2.055 -14.644  1.00 96.87           O  
ATOM   4694  CG  PRO A 282      -4.497   0.248 -10.785  1.00 96.87           C  
ATOM   4695  HG2 PRO A 282      -5.204   1.005 -10.449  1.00 96.87           H  
ATOM   4696  HG3 PRO A 282      -4.494  -0.601 -10.102  1.00 96.87           H  
ATOM   4697  CD  PRO A 282      -3.079   0.790 -10.905  1.00 96.87           C  
ATOM   4698  HD2 PRO A 282      -3.092   1.844 -11.180  1.00 96.87           H  
ATOM   4699  HD3 PRO A 282      -2.605   0.660  -9.932  1.00 96.87           H  
ATOM   4700  N   ALA A 283      -3.014   0.147 -14.825  1.00 96.82           N  
ATOM   4701  H   ALA A 283      -2.956   1.040 -14.356  1.00 96.82           H  
ATOM   4702  CA  ALA A 283      -2.790   0.107 -16.273  1.00 96.82           C  
ATOM   4703  HA  ALA A 283      -3.683  -0.285 -16.760  1.00 96.82           H  
ATOM   4704  C   ALA A 283      -1.626  -0.823 -16.639  1.00 96.82           C  
ATOM   4705  CB  ALA A 283      -2.535   1.528 -16.780  1.00 96.82           C  
ATOM   4706  HB1 ALA A 283      -1.567   1.894 -16.436  1.00 96.82           H  
ATOM   4707  HB2 ALA A 283      -3.312   2.202 -16.420  1.00 96.82           H  
ATOM   4708  HB3 ALA A 283      -2.540   1.516 -17.870  1.00 96.82           H  
ATOM   4709  O   ALA A 283      -1.783  -1.745 -17.434  1.00 96.82           O  
ATOM   4710  N   VAL A 284      -0.485  -0.650 -15.965  1.00 97.06           N  
ATOM   4711  H   VAL A 284      -0.427   0.124 -15.318  1.00 97.06           H  
ATOM   4712  CA  VAL A 284       0.678  -1.531 -16.122  1.00 97.06           C  
ATOM   4713  HA  VAL A 284       1.007  -1.505 -17.161  1.00 97.06           H  
ATOM   4714  C   VAL A 284       0.320  -2.981 -15.805  1.00 97.06           C  
ATOM   4715  CB  VAL A 284       1.830  -1.050 -15.225  1.00 97.06           C  
ATOM   4716  HB  VAL A 284       1.454  -0.870 -14.218  1.00 97.06           H  
ATOM   4717  O   VAL A 284       0.700  -3.879 -16.543  1.00 97.06           O  
ATOM   4718  CG1 VAL A 284       2.955  -2.082 -15.122  1.00 97.06           C  
ATOM   4719 HG11 VAL A 284       2.613  -2.980 -14.607  1.00 97.06           H  
ATOM   4720 HG12 VAL A 284       3.765  -1.651 -14.534  1.00 97.06           H  
ATOM   4721 HG13 VAL A 284       3.308  -2.352 -16.117  1.00 97.06           H  
ATOM   4722  CG2 VAL A 284       2.424   0.260 -15.758  1.00 97.06           C  
ATOM   4723 HG21 VAL A 284       1.655   1.029 -15.820  1.00 97.06           H  
ATOM   4724 HG22 VAL A 284       2.845   0.103 -16.751  1.00 97.06           H  
ATOM   4725 HG23 VAL A 284       3.209   0.609 -15.086  1.00 97.06           H  
ATOM   4726  N   MET A 285      -0.423  -3.231 -14.727  1.00 97.31           N  
ATOM   4727  H   MET A 285      -0.719  -2.449 -14.159  1.00 97.31           H  
ATOM   4728  CA  MET A 285      -0.851  -4.580 -14.355  1.00 97.31           C  
ATOM   4729  HA  MET A 285       0.028  -5.212 -14.232  1.00 97.31           H  
ATOM   4730  C   MET A 285      -1.726  -5.239 -15.429  1.00 97.31           C  
ATOM   4731  CB  MET A 285      -1.624  -4.523 -13.034  1.00 97.31           C  
ATOM   4732  HB2 MET A 285      -2.356  -3.715 -13.070  1.00 97.31           H  
ATOM   4733  HB3 MET A 285      -2.167  -5.460 -12.908  1.00 97.31           H  
ATOM   4734  O   MET A 285      -1.596  -6.444 -15.642  1.00 97.31           O  
ATOM   4735  CG  MET A 285      -0.727  -4.326 -11.813  1.00 97.31           C  
ATOM   4736  HG2 MET A 285      -0.142  -5.235 -11.671  1.00 97.31           H  
ATOM   4737  HG3 MET A 285      -0.035  -3.505 -12.000  1.00 97.31           H  
ATOM   4738  SD  MET A 285      -1.640  -3.968 -10.285  1.00 97.31           S  
ATOM   4739  CE  MET A 285      -2.617  -5.482 -10.136  1.00 97.31           C  
ATOM   4740  HE1 MET A 285      -3.257  -5.391  -9.259  1.00 97.31           H  
ATOM   4741  HE2 MET A 285      -1.958  -6.345 -10.039  1.00 97.31           H  
ATOM   4742  HE3 MET A 285      -3.256  -5.603 -11.011  1.00 97.31           H  
ATOM   4743  N   ARG A 286      -2.616  -4.476 -16.077  1.00 96.74           N  
ATOM   4744  H   ARG A 286      -2.665  -3.495 -15.844  1.00 96.74           H  
ATOM   4745  CA  ARG A 286      -3.480  -4.971 -17.157  1.00 96.74           C  
ATOM   4746  HA  ARG A 286      -3.975  -5.887 -16.834  1.00 96.74           H  
ATOM   4747  C   ARG A 286      -2.664  -5.328 -18.396  1.00 96.74           C  
ATOM   4748  CB  ARG A 286      -4.542  -3.908 -17.493  1.00 96.74           C  
ATOM   4749  HB2 ARG A 286      -5.076  -3.634 -16.583  1.00 96.74           H  
ATOM   4750  HB3 ARG A 286      -4.034  -3.016 -17.860  1.00 96.74           H  
ATOM   4751  O   ARG A 286      -2.834  -6.415 -18.941  1.00 96.74           O  
ATOM   4752  CG  ARG A 286      -5.575  -4.382 -18.535  1.00 96.74           C  
ATOM   4753  HG2 ARG A 286      -5.074  -4.865 -19.374  1.00 96.74           H  
ATOM   4754  HG3 ARG A 286      -6.243  -5.109 -18.072  1.00 96.74           H  
ATOM   4755  CD  ARG A 286      -6.416  -3.231 -19.096  1.00 96.74           C  
ATOM   4756  HD2 ARG A 286      -6.947  -2.745 -18.277  1.00 96.74           H  
ATOM   4757  HD3 ARG A 286      -7.151  -3.652 -19.781  1.00 96.74           H  
ATOM   4758  NE  ARG A 286      -5.571  -2.270 -19.825  1.00 96.74           N  
ATOM   4759  HE  ARG A 286      -4.651  -2.588 -20.095  1.00 96.74           H  
ATOM   4760  NH1 ARG A 286      -7.110  -0.660 -20.307  1.00 96.74           N  
ATOM   4761 HH11 ARG A 286      -7.350   0.178 -20.816  1.00 96.74           H  
ATOM   4762 HH12 ARG A 286      -7.818  -1.308 -19.991  1.00 96.74           H  
ATOM   4763  NH2 ARG A 286      -4.958  -0.371 -20.878  1.00 96.74           N  
ATOM   4764 HH21 ARG A 286      -5.140   0.547 -21.259  1.00 96.74           H  
ATOM   4765 HH22 ARG A 286      -4.018  -0.741 -20.900  1.00 96.74           H  
ATOM   4766  CZ  ARG A 286      -5.885  -1.104 -20.335  1.00 96.74           C  
ATOM   4767  N   ASP A 287      -1.788  -4.417 -18.811  1.00 95.92           N  
ATOM   4768  H   ASP A 287      -1.747  -3.545 -18.303  1.00 95.92           H  
ATOM   4769  CA  ASP A 287      -1.162  -4.461 -20.135  1.00 95.92           C  
ATOM   4770  HA  ASP A 287      -1.859  -4.911 -20.841  1.00 95.92           H  
ATOM   4771  C   ASP A 287       0.112  -5.309 -20.170  1.00 95.92           C  
ATOM   4772  CB  ASP A 287      -0.884  -3.018 -20.602  1.00 95.92           C  
ATOM   4773  HB2 ASP A 287      -0.237  -2.523 -19.878  1.00 95.92           H  
ATOM   4774  HB3 ASP A 287      -0.362  -3.052 -21.558  1.00 95.92           H  
ATOM   4775  O   ASP A 287       0.400  -5.961 -21.176  1.00 95.92           O  
ATOM   4776  CG  ASP A 287      -2.171  -2.205 -20.783  1.00 95.92           C  
ATOM   4777  OD1 ASP A 287      -3.227  -2.815 -21.043  1.00 95.92           O  
ATOM   4778  OD2 ASP A 287      -2.164  -0.963 -20.638  1.00 95.92           O  
ATOM   4779  N   ALA A 288       0.880  -5.317 -19.080  1.00 95.01           N  
ATOM   4780  H   ALA A 288       0.574  -4.809 -18.263  1.00 95.01           H  
ATOM   4781  CA  ALA A 288       2.196  -5.930 -19.058  1.00 95.01           C  
ATOM   4782  HA  ALA A 288       2.678  -5.715 -20.011  1.00 95.01           H  
ATOM   4783  C   ALA A 288       2.160  -7.452 -18.888  1.00 95.01           C  
ATOM   4784  CB  ALA A 288       3.042  -5.288 -17.959  1.00 95.01           C  
ATOM   4785  HB1 ALA A 288       2.591  -5.478 -16.985  1.00 95.01           H  
ATOM   4786  HB2 ALA A 288       3.130  -4.215 -18.127  1.00 95.01           H  
ATOM   4787  HB3 ALA A 288       4.029  -5.749 -17.974  1.00 95.01           H  
ATOM   4788  O   ALA A 288       1.391  -8.018 -18.105  1.00 95.01           O  
ATOM   4789  N   GLU A 289       3.121  -8.115 -19.529  1.00 93.42           N  
ATOM   4790  H   GLU A 289       3.685  -7.624 -20.208  1.00 93.42           H  
ATOM   4791  CA  GLU A 289       3.508  -9.463 -19.146  1.00 93.42           C  
ATOM   4792  HA  GLU A 289       2.605 -10.029 -18.914  1.00 93.42           H  
ATOM   4793  C   GLU A 289       4.402  -9.443 -17.899  1.00 93.42           C  
ATOM   4794  CB  GLU A 289       4.215 -10.183 -20.281  1.00 93.42           C  
ATOM   4795  HB2 GLU A 289       5.155  -9.682 -20.516  1.00 93.42           H  
ATOM   4796  HB3 GLU A 289       4.426 -11.183 -19.903  1.00 93.42           H  
ATOM   4797  O   GLU A 289       5.392  -8.706 -17.821  1.00 93.42           O  
ATOM   4798  CG  GLU A 289       3.385 -10.362 -21.552  1.00 93.42           C  
ATOM   4799  HG2 GLU A 289       3.420  -9.449 -22.147  1.00 93.42           H  
ATOM   4800  HG3 GLU A 289       2.351 -10.561 -21.271  1.00 93.42           H  
ATOM   4801  CD  GLU A 289       3.940 -11.550 -22.345  1.00 93.42           C  
ATOM   4802  OE1 GLU A 289       3.104 -12.323 -22.859  1.00 93.42           O  
ATOM   4803  OE2 GLU A 289       5.178 -11.753 -22.291  1.00 93.42           O  
ATOM   4804  N   ILE A 290       4.046 -10.271 -16.918  1.00 94.93           N  
ATOM   4805  H   ILE A 290       3.240 -10.859 -17.075  1.00 94.93           H  
ATOM   4806  CA  ILE A 290       4.610 -10.265 -15.568  1.00 94.93           C  
ATOM   4807  HA  ILE A 290       5.304  -9.429 -15.484  1.00 94.93           H  
ATOM   4808  C   ILE A 290       5.362 -11.574 -15.297  1.00 94.93           C  
ATOM   4809  CB  ILE A 290       3.471 -10.043 -14.552  1.00 94.93           C  
ATOM   4810  HB  ILE A 290       2.732 -10.829 -14.711  1.00 94.93           H  
ATOM   4811  O   ILE A 290       4.853 -12.633 -15.675  1.00 94.93           O  
ATOM   4812  CG1 ILE A 290       2.749  -8.692 -14.761  1.00 94.93           C  
ATOM   4813 HG12 ILE A 290       1.954  -8.602 -14.021  1.00 94.93           H  
ATOM   4814 HG13 ILE A 290       2.256  -8.698 -15.734  1.00 94.93           H  
ATOM   4815  CG2 ILE A 290       3.941 -10.173 -13.095  1.00 94.93           C  
ATOM   4816 HG21 ILE A 290       4.698  -9.426 -12.857  1.00 94.93           H  
ATOM   4817 HG22 ILE A 290       4.343 -11.171 -12.916  1.00 94.93           H  
ATOM   4818 HG23 ILE A 290       3.081 -10.057 -12.435  1.00 94.93           H  
ATOM   4819  CD1 ILE A 290       3.631  -7.439 -14.679  1.00 94.93           C  
ATOM   4820 HD11 ILE A 290       2.996  -6.554 -14.720  1.00 94.93           H  
ATOM   4821 HD12 ILE A 290       4.323  -7.404 -15.521  1.00 94.93           H  
ATOM   4822 HD13 ILE A 290       4.194  -7.424 -13.746  1.00 94.93           H  
ATOM   4823  N   PRO A 291       6.521 -11.540 -14.605  1.00 95.94           N  
ATOM   4824  CA  PRO A 291       7.236 -12.739 -14.172  1.00 95.94           C  
ATOM   4825  HA  PRO A 291       7.605 -13.257 -15.057  1.00 95.94           H  
ATOM   4826  C   PRO A 291       6.367 -13.691 -13.337  1.00 95.94           C  
ATOM   4827  CB  PRO A 291       8.432 -12.234 -13.356  1.00 95.94           C  
ATOM   4828  HB2 PRO A 291       9.298 -12.887 -13.462  1.00 95.94           H  
ATOM   4829  HB3 PRO A 291       8.163 -12.135 -12.305  1.00 95.94           H  
ATOM   4830  O   PRO A 291       5.753 -13.287 -12.348  1.00 95.94           O  
ATOM   4831  CG  PRO A 291       8.696 -10.847 -13.932  1.00 95.94           C  
ATOM   4832  HG2 PRO A 291       9.272 -10.938 -14.853  1.00 95.94           H  
ATOM   4833  HG3 PRO A 291       9.205 -10.199 -13.219  1.00 95.94           H  
ATOM   4834  CD  PRO A 291       7.290 -10.350 -14.249  1.00 95.94           C  
ATOM   4835  HD2 PRO A 291       6.861  -9.884 -13.362  1.00 95.94           H  
ATOM   4836  HD3 PRO A 291       7.338  -9.637 -15.071  1.00 95.94           H  
ATOM   4837  N   VAL A 292       6.350 -14.974 -13.707  1.00 93.90           N  
ATOM   4838  H   VAL A 292       6.799 -15.207 -14.581  1.00 93.90           H  
ATOM   4839  CA  VAL A 292       5.637 -16.040 -12.976  1.00 93.90           C  
ATOM   4840  HA  VAL A 292       5.204 -15.608 -12.074  1.00 93.90           H  
ATOM   4841  C   VAL A 292       6.551 -17.164 -12.491  1.00 93.90           C  
ATOM   4842  CB  VAL A 292       4.455 -16.619 -13.770  1.00 93.90           C  
ATOM   4843  HB  VAL A 292       3.982 -17.389 -13.162  1.00 93.90           H  
ATOM   4844  O   VAL A 292       6.187 -17.861 -11.545  1.00 93.90           O  
ATOM   4845  CG1 VAL A 292       3.400 -15.541 -14.036  1.00 93.90           C  
ATOM   4846 HG11 VAL A 292       3.079 -15.099 -13.093  1.00 93.90           H  
ATOM   4847 HG12 VAL A 292       2.540 -15.983 -14.538  1.00 93.90           H  
ATOM   4848 HG13 VAL A 292       3.809 -14.758 -14.676  1.00 93.90           H  
ATOM   4849  CG2 VAL A 292       4.867 -17.257 -15.100  1.00 93.90           C  
ATOM   4850 HG21 VAL A 292       5.644 -18.005 -14.944  1.00 93.90           H  
ATOM   4851 HG22 VAL A 292       5.227 -16.495 -15.791  1.00 93.90           H  
ATOM   4852 HG23 VAL A 292       4.006 -17.754 -15.548  1.00 93.90           H  
ATOM   4853  N   LYS A 293       7.755 -17.305 -13.056  1.00 92.74           N  
ATOM   4854  H   LYS A 293       7.978 -16.731 -13.857  1.00 92.74           H  
ATOM   4855  CA  LYS A 293       8.728 -18.323 -12.641  1.00 92.74           C  
ATOM   4856  HA  LYS A 293       8.727 -18.403 -11.554  1.00 92.74           H  
ATOM   4857  C   LYS A 293      10.139 -17.980 -13.137  1.00 92.74           C  
ATOM   4858  CB  LYS A 293       8.251 -19.656 -13.236  1.00 92.74           C  
ATOM   4859  HB2 LYS A 293       7.258 -19.878 -12.843  1.00 92.74           H  
ATOM   4860  HB3 LYS A 293       8.162 -19.556 -14.318  1.00 92.74           H  
ATOM   4861  O   LYS A 293      10.272 -17.665 -14.319  1.00 92.74           O  
ATOM   4862  CG  LYS A 293       9.164 -20.843 -12.929  1.00 92.74           C  
ATOM   4863  HG2 LYS A 293      10.135 -20.699 -13.402  1.00 92.74           H  
ATOM   4864  HG3 LYS A 293       9.293 -20.948 -11.852  1.00 92.74           H  
ATOM   4865  CD  LYS A 293       8.511 -22.100 -13.503  1.00 92.74           C  
ATOM   4866  HD2 LYS A 293       7.546 -22.252 -13.021  1.00 92.74           H  
ATOM   4867  HD3 LYS A 293       8.355 -21.962 -14.573  1.00 92.74           H  
ATOM   4868  CE  LYS A 293       9.397 -23.318 -13.262  1.00 92.74           C  
ATOM   4869  HE2 LYS A 293       9.513 -23.450 -12.186  1.00 92.74           H  
ATOM   4870  HE3 LYS A 293      10.380 -23.128 -13.694  1.00 92.74           H  
ATOM   4871  NZ  LYS A 293       8.780 -24.523 -13.858  1.00 92.74           N  
ATOM   4872  HZ1 LYS A 293       8.618 -24.372 -14.844  1.00 92.74           H  
ATOM   4873  HZ2 LYS A 293       9.368 -25.333 -13.727  1.00 92.74           H  
ATOM   4874  HZ3 LYS A 293       7.884 -24.695 -13.425  1.00 92.74           H  
ATOM   4875  N   PRO A 294      11.193 -18.058 -12.306  1.00 94.65           N  
ATOM   4876  CA  PRO A 294      12.567 -17.967 -12.789  1.00 94.65           C  
ATOM   4877  HA  PRO A 294      12.683 -17.104 -13.445  1.00 94.65           H  
ATOM   4878  C   PRO A 294      12.940 -19.243 -13.563  1.00 94.65           C  
ATOM   4879  CB  PRO A 294      13.421 -17.757 -11.537  1.00 94.65           C  
ATOM   4880  HB2 PRO A 294      13.472 -16.693 -11.307  1.00 94.65           H  
ATOM   4881  HB3 PRO A 294      14.426 -18.165 -11.652  1.00 94.65           H  
ATOM   4882  O   PRO A 294      12.692 -20.361 -13.108  1.00 94.65           O  
ATOM   4883  CG  PRO A 294      12.635 -18.477 -10.441  1.00 94.65           C  
ATOM   4884  HG2 PRO A 294      12.804 -18.025  -9.464  1.00 94.65           H  
ATOM   4885  HG3 PRO A 294      12.903 -19.533 -10.426  1.00 94.65           H  
ATOM   4886  CD  PRO A 294      11.177 -18.337 -10.876  1.00 94.65           C  
ATOM   4887  HD2 PRO A 294      10.654 -19.273 -10.677  1.00 94.65           H  
ATOM   4888  HD3 PRO A 294      10.710 -17.513 -10.337  1.00 94.65           H  
ATOM   4889  N   LEU A 295      13.537 -19.079 -14.742  1.00 94.10           N  
ATOM   4890  H   LEU A 295      13.692 -18.131 -15.054  1.00 94.10           H  
ATOM   4891  CA  LEU A 295      13.950 -20.163 -15.640  1.00 94.10           C  
ATOM   4892  HA  LEU A 295      13.466 -21.094 -15.346  1.00 94.10           H  
ATOM   4893  C   LEU A 295      15.459 -20.411 -15.573  1.00 94.10           C  
ATOM   4894  CB  LEU A 295      13.536 -19.808 -17.083  1.00 94.10           C  
ATOM   4895  HB2 LEU A 295      14.002 -18.861 -17.357  1.00 94.10           H  
ATOM   4896  HB3 LEU A 295      13.932 -20.572 -17.752  1.00 94.10           H  
ATOM   4897  O   LEU A 295      15.908 -21.556 -15.462  1.00 94.10           O  
ATOM   4898  CG  LEU A 295      12.021 -19.690 -17.324  1.00 94.10           C  
ATOM   4899  HG  LEU A 295      11.604 -18.931 -16.661  1.00 94.10           H  
ATOM   4900  CD1 LEU A 295      11.781 -19.264 -18.773  1.00 94.10           C  
ATOM   4901 HD11 LEU A 295      10.712 -19.179 -18.968  1.00 94.10           H  
ATOM   4902 HD12 LEU A 295      12.236 -18.290 -18.951  1.00 94.10           H  
ATOM   4903 HD13 LEU A 295      12.210 -19.992 -19.462  1.00 94.10           H  
ATOM   4904  CD2 LEU A 295      11.309 -21.020 -17.063  1.00 94.10           C  
ATOM   4905 HD21 LEU A 295      10.260 -20.942 -17.349  1.00 94.10           H  
ATOM   4906 HD22 LEU A 295      11.775 -21.815 -17.646  1.00 94.10           H  
ATOM   4907 HD23 LEU A 295      11.351 -21.257 -16.000  1.00 94.10           H  
ATOM   4908  N   LEU A 296      16.239 -19.333 -15.640  1.00 94.96           N  
ATOM   4909  H   LEU A 296      15.796 -18.426 -15.671  1.00 94.96           H  
ATOM   4910  CA  LEU A 296      17.697 -19.368 -15.718  1.00 94.96           C  
ATOM   4911  HA  LEU A 296      18.063 -20.339 -15.385  1.00 94.96           H  
ATOM   4912  C   LEU A 296      18.294 -18.308 -14.799  1.00 94.96           C  
ATOM   4913  CB  LEU A 296      18.155 -19.131 -17.171  1.00 94.96           C  
ATOM   4914  HB2 LEU A 296      17.802 -18.148 -17.484  1.00 94.96           H  
ATOM   4915  HB3 LEU A 296      19.245 -19.099 -17.193  1.00 94.96           H  
ATOM   4916  O   LEU A 296      17.767 -17.202 -14.705  1.00 94.96           O  
ATOM   4917  CG  LEU A 296      17.678 -20.177 -18.196  1.00 94.96           C  
ATOM   4918  HG  LEU A 296      16.595 -20.288 -18.142  1.00 94.96           H  
ATOM   4919  CD1 LEU A 296      18.026 -19.713 -19.609  1.00 94.96           C  
ATOM   4920 HD11 LEU A 296      17.549 -18.756 -19.814  1.00 94.96           H  
ATOM   4921 HD12 LEU A 296      17.672 -20.437 -20.343  1.00 94.96           H  
ATOM   4922 HD13 LEU A 296      19.104 -19.594 -19.717  1.00 94.96           H  
ATOM   4923  CD2 LEU A 296      18.332 -21.541 -17.958  1.00 94.96           C  
ATOM   4924 HD21 LEU A 296      18.033 -21.932 -16.986  1.00 94.96           H  
ATOM   4925 HD22 LEU A 296      18.006 -22.237 -18.732  1.00 94.96           H  
ATOM   4926 HD23 LEU A 296      19.417 -21.443 -17.998  1.00 94.96           H  
ATOM   4927  N   TYR A 297      19.418 -18.650 -14.172  1.00 96.74           N  
ATOM   4928  H   TYR A 297      19.770 -19.589 -14.292  1.00 96.74           H  
ATOM   4929  CA  TYR A 297      20.320 -17.699 -13.532  1.00 96.74           C  
ATOM   4930  HA  TYR A 297      19.965 -16.682 -13.701  1.00 96.74           H  
ATOM   4931  C   TYR A 297      21.699 -17.836 -14.174  1.00 96.74           C  
ATOM   4932  CB  TYR A 297      20.354 -17.933 -12.020  1.00 96.74           C  
ATOM   4933  HB2 TYR A 297      20.516 -18.993 -11.825  1.00 96.74           H  
ATOM   4934  HB3 TYR A 297      19.376 -17.666 -11.618  1.00 96.74           H  
ATOM   4935  O   TYR A 297      22.252 -18.942 -14.247  1.00 96.74           O  
ATOM   4936  CG  TYR A 297      21.415 -17.135 -11.283  1.00 96.74           C  
ATOM   4937  CD1 TYR A 297      22.677 -17.705 -11.044  1.00 96.74           C  
ATOM   4938  HD1 TYR A 297      22.902 -18.690 -11.425  1.00 96.74           H
[truncated: 447,777 more chars]
