# Supplementary material for: Widespread Horizontal Gene Transfer Among Animal Viruses
Source: bioRxiv. 2024 Mar 26:2024.03.25.586562. Preprint. [Version 2] doi: 10.1101/2024.03.25.586562 (PMC11071296; doi:10.1101/2024.03.25.586562)
Supplement: Supplement 7 [file media-7.zip › File7_PDB/Meld34056_Hexon1.pdb]

ATOM      1  N   MET A   1       1.827 -26.712  21.921  1.00 28.84           N  
ATOM      2  H   MET A   1       1.508 -26.825  22.873  1.00 28.84           H  
ATOM      3  H2  MET A   1       1.527 -25.815  21.567  1.00 28.84           H  
ATOM      4  H3  MET A   1       2.836 -26.734  21.883  1.00 28.84           H  
ATOM      5  CA  MET A   1       1.261 -27.761  21.046  1.00 28.84           C  
ATOM      6  HA  MET A   1       1.646 -28.741  21.329  1.00 28.84           H  
ATOM      7  C   MET A   1       1.723 -27.457  19.637  1.00 28.84           C  
ATOM      8  CB  MET A   1      -0.272 -27.791  21.107  1.00 28.84           C  
ATOM      9  HB2 MET A   1      -0.649 -28.392  20.280  1.00 28.84           H  
ATOM     10  HB3 MET A   1      -0.663 -26.780  21.001  1.00 28.84           H  
ATOM     11  O   MET A   1       1.699 -26.293  19.269  1.00 28.84           O  
ATOM     12  CG  MET A   1      -0.785 -28.405  22.412  1.00 28.84           C  
ATOM     13  HG2 MET A   1      -0.382 -27.835  23.249  1.00 28.84           H  
ATOM     14  HG3 MET A   1      -0.438 -29.435  22.493  1.00 28.84           H  
ATOM     15  SD  MET A   1      -2.588 -28.387  22.526  1.00 28.84           S  
ATOM     16  CE  MET A   1      -2.805 -28.114  24.304  1.00 28.84           C  
ATOM     17  HE1 MET A   1      -2.359 -27.162  24.588  1.00 28.84           H  
ATOM     18  HE2 MET A   1      -2.336 -28.924  24.863  1.00 28.84           H  
ATOM     19  HE3 MET A   1      -3.871 -28.089  24.534  1.00 28.84           H  
ATOM     20  N   ALA A   2       2.235 -28.453  18.917  1.00 23.60           N  
ATOM     21  H   ALA A   2       2.157 -29.406  19.243  1.00 23.60           H  
ATOM     22  CA  ALA A   2       2.662 -28.302  17.529  1.00 23.60           C  
ATOM     23  HA  ALA A   2       3.132 -27.329  17.386  1.00 23.60           H  
ATOM     24  C   ALA A   2       1.437 -28.395  16.612  1.00 23.60           C  
ATOM     25  CB  ALA A   2       3.690 -29.399  17.221  1.00 23.60           C  
ATOM     26  HB1 ALA A   2       4.006 -29.316  16.181  1.00 23.60           H  
ATOM     27  HB2 ALA A   2       4.565 -29.287  17.862  1.00 23.60           H  
ATOM     28  HB3 ALA A   2       3.249 -30.384  17.371  1.00 23.60           H  
ATOM     29  O   ALA A   2       0.628 -29.305  16.795  1.00 23.60           O  
ATOM     30  N   LEU A   3       1.299 -27.478  15.653  1.00 23.98           N  
ATOM     31  H   LEU A   3       1.980 -26.739  15.551  1.00 23.98           H  
ATOM     32  CA  LEU A   3       0.261 -27.584  14.636  1.00 23.98           C  
ATOM     33  HA  LEU A   3      -0.679 -27.833  15.131  1.00 23.98           H  
ATOM     34  C   LEU A   3       0.581 -28.710  13.660  1.00 23.98           C  
ATOM     35  CB  LEU A   3       0.076 -26.280  13.846  1.00 23.98           C  
ATOM     36  HB2 LEU A   3      -0.033 -26.545  12.794  1.00 23.98           H  
ATOM     37  HB3 LEU A   3       0.963 -25.650  13.905  1.00 23.98           H  
ATOM     38  O   LEU A   3       1.580 -28.682  12.943  1.00 23.98           O  
ATOM     39  CG  LEU A   3      -1.179 -25.511  14.274  1.00 23.98           C  
ATOM     40  HG  LEU A   3      -1.929 -26.219  14.627  1.00 23.98           H  
ATOM     41  CD1 LEU A   3      -0.760 -24.574  15.415  1.00 23.98           C  
ATOM     42 HD11 LEU A   3       0.082 -24.976  15.980  1.00 23.98           H  
ATOM     43 HD12 LEU A   3      -0.508 -23.592  15.016  1.00 23.98           H  
ATOM     44 HD13 LEU A   3      -1.585 -24.468  16.120  1.00 23.98           H  
ATOM     45  CD2 LEU A   3      -1.721 -24.821  13.014  1.00 23.98           C  
ATOM     46 HD21 LEU A   3      -0.982 -24.123  12.621  1.00 23.98           H  
ATOM     47 HD22 LEU A   3      -1.981 -25.564  12.260  1.00 23.98           H  
ATOM     48 HD23 LEU A   3      -2.629 -24.263  13.244  1.00 23.98           H  
ATOM     49  N   THR A   4      -0.322 -29.676  13.622  1.00 29.87           N  
ATOM     50  H   THR A   4      -1.055 -29.648  14.317  1.00 29.87           H  
ATOM     51  CA  THR A   4      -0.508 -30.650  12.551  1.00 29.87           C  
ATOM     52  HA  THR A   4       0.467 -30.956  12.170  1.00 29.87           H  
ATOM     53  C   THR A   4      -1.305 -30.019  11.402  1.00 29.87           C  
ATOM     54  CB  THR A   4      -1.245 -31.883  13.104  1.00 29.87           C  
ATOM     55  HB  THR A   4      -1.772 -32.387  12.294  1.00 29.87           H  
ATOM     56  O   THR A   4      -2.337 -29.401  11.643  1.00 29.87           O  
ATOM     57  CG2 THR A   4      -0.270 -32.873  13.737  1.00 29.87           C  
ATOM     58 HG21 THR A   4       0.440 -33.226  12.988  1.00 29.87           H  
ATOM     59 HG22 THR A   4      -0.825 -33.724  14.131  1.00 29.87           H  
ATOM     60 HG23 THR A   4       0.270 -32.388  14.551  1.00 29.87           H  
ATOM     61  OG1 THR A   4      -2.166 -31.518  14.114  1.00 29.87           O  
ATOM     62  HG1 THR A   4      -2.825 -30.953  13.705  1.00 29.87           H  
ATOM     63  N   ASN A   5      -0.813 -30.192  10.169  1.00 27.31           N  
ATOM     64  H   ASN A   5       0.082 -30.657  10.107  1.00 27.31           H  
ATOM     65  CA  ASN A   5      -1.381 -29.730   8.892  1.00 27.31           C  
ATOM     66  HA  ASN A   5      -1.071 -28.698   8.721  1.00 27.31           H  
ATOM     67  C   ASN A   5      -2.921 -29.785   8.797  1.00 27.31           C  
ATOM     68  CB  ASN A   5      -0.815 -30.632   7.770  1.00 27.31           C  
ATOM     69  HB2 ASN A   5      -0.882 -31.676   8.077  1.00 27.31           H  
ATOM     70  HB3 ASN A   5      -1.438 -30.520   6.882  1.00 27.31           H  
ATOM     71  O   ASN A   5      -3.522 -30.823   9.073  1.00 27.31           O  
ATOM     72  CG  ASN A   5       0.601 -30.314   7.327  1.00 27.31           C  
ATOM     73  ND2 ASN A   5       1.314 -31.287   6.807  1.00 27.31           N  
ATOM     74 HD21 ASN A   5       0.912 -32.204   6.674  1.00 27.31           H  
ATOM     75 HD22 ASN A   5       2.244 -31.043   6.496  1.00 27.31           H  
ATOM     76  OD1 ASN A   5       1.079 -29.198   7.404  1.00 27.31           O  
ATOM     77  N   VAL A   6      -3.528 -28.719   8.260  1.00 25.78           N  
ATOM     78  H   VAL A   6      -2.969 -27.901   8.064  1.00 25.78           H  
ATOM     79  CA  VAL A   6      -4.893 -28.725   7.707  1.00 25.78           C  
ATOM     80  HA  VAL A   6      -5.382 -29.664   7.966  1.00 25.78           H  
ATOM     81  C   VAL A   6      -4.798 -28.638   6.184  1.00 25.78           C  
ATOM     82  CB  VAL A   6      -5.761 -27.584   8.282  1.00 25.78           C  
ATOM     83  HB  VAL A   6      -5.296 -26.624   8.060  1.00 25.78           H  
ATOM     84  O   VAL A   6      -4.269 -27.670   5.644  1.00 25.78           O  
ATOM     85  CG1 VAL A   6      -7.172 -27.599   7.674  1.00 25.78           C  
ATOM     86 HG11 VAL A   6      -7.800 -26.865   8.179  1.00 25.78           H  
ATOM     87 HG12 VAL A   6      -7.622 -28.584   7.793  1.00 25.78           H  
ATOM     88 HG13 VAL A   6      -7.130 -27.346   6.615  1.00 25.78           H  
ATOM     89  CG2 VAL A   6      -5.907 -27.713   9.803  1.00 25.78           C  
ATOM     90 HG21 VAL A   6      -6.356 -28.673  10.059  1.00 25.78           H  
ATOM     91 HG22 VAL A   6      -6.531 -26.907  10.189  1.00 25.78           H  
ATOM     92 HG23 VAL A   6      -4.930 -27.643  10.282  1.00 25.78           H  
ATOM     93  N   THR A   7      -5.302 -29.659   5.494  1.00 25.15           N  
ATOM     94  H   THR A   7      -5.671 -30.445   6.009  1.00 25.15           H  
ATOM     95  CA  THR A   7      -5.412 -29.726   4.030  1.00 25.15           C  
ATOM     96  HA  THR A   7      -4.695 -29.041   3.578  1.00 25.15           H  
ATOM     97  C   THR A   7      -6.827 -29.306   3.628  1.00 25.15           C  
ATOM     98  CB  THR A   7      -5.116 -31.156   3.529  1.00 25.15           C  
ATOM     99  HB  THR A   7      -5.995 -31.783   3.679  1.00 25.15           H  
ATOM    100  O   THR A   7      -7.795 -29.908   4.092  1.00 25.15           O  
ATOM    101  CG2 THR A   7      -4.716 -31.192   2.056  1.00 25.15           C  
ATOM    102 HG21 THR A   7      -5.542 -30.835   1.441  1.00 25.15           H  
ATOM    103 HG22 THR A   7      -3.844 -30.563   1.879  1.00 25.15           H  
ATOM    104 HG23 THR A   7      -4.491 -32.217   1.761  1.00 25.15           H  
ATOM    105  OG1 THR A   7      -4.044 -31.731   4.246  1.00 25.15           O  
ATOM    106  HG1 THR A   7      -3.244 -31.308   3.927  1.00 25.15           H  
ATOM    107  N   VAL A   8      -6.972 -28.284   2.781  1.00 27.54           N  
ATOM    108  H   VAL A   8      -6.147 -27.821   2.426  1.00 27.54           H  
ATOM    109  CA  VAL A   8      -8.263 -27.918   2.173  1.00 27.54           C  
ATOM    110  HA  VAL A   8      -9.076 -28.253   2.817  1.00 27.54           H  
ATOM    111  C   VAL A   8      -8.376 -28.654   0.839  1.00 27.54           C  
ATOM    112  CB  VAL A   8      -8.415 -26.388   2.009  1.00 27.54           C  
ATOM    113  HB  VAL A   8      -7.624 -26.011   1.361  1.00 27.54           H  
ATOM    114  O   VAL A   8      -7.698 -28.304  -0.119  1.00 27.54           O  
ATOM    115  CG1 VAL A   8      -9.776 -26.021   1.398  1.00 27.54           C  
ATOM    116 HG11 VAL A   8     -10.587 -26.401   2.019  1.00 27.54           H  
ATOM    117 HG12 VAL A   8      -9.861 -26.438   0.394  1.00 27.54           H  
ATOM    118 HG13 VAL A   8      -9.861 -24.938   1.316  1.00 27.54           H  
ATOM    119  CG2 VAL A   8      -8.311 -25.675   3.366  1.00 27.54           C  
ATOM    120 HG21 VAL A   8      -9.073 -26.054   4.048  1.00 27.54           H  
ATOM    121 HG22 VAL A   8      -8.449 -24.603   3.229  1.00 27.54           H  
ATOM    122 HG23 VAL A   8      -7.325 -25.837   3.800  1.00 27.54           H  
ATOM    123  N   ASN A   9      -9.215 -29.689   0.779  1.00 29.07           N  
ATOM    124  H   ASN A   9      -9.711 -29.952   1.618  1.00 29.07           H  
ATOM    125  CA  ASN A   9      -9.561 -30.368  -0.473  1.00 29.07           C  
ATOM    126  HA  ASN A   9      -8.687 -30.419  -1.123  1.00 29.07           H  
ATOM    127  C   ASN A   9     -10.643 -29.561  -1.209  1.00 29.07           C  
ATOM    128  CB  ASN A   9     -10.050 -31.804  -0.173  1.00 29.07           C  
ATOM    129  HB2 ASN A   9     -10.657 -32.143  -1.012  1.00 29.07           H  
ATOM    130  HB3 ASN A   9     -10.685 -31.799   0.713  1.00 29.07           H  
ATOM    131  O   ASN A   9     -11.816 -29.628  -0.836  1.00 29.07           O  
ATOM    132  CG  ASN A   9      -8.946 -32.833  -0.008  1.00 29.07           C  
ATOM    133  ND2 ASN A   9      -9.244 -33.964   0.589  1.00 29.07           N  
ATOM    134 HD21 ASN A   9     -10.180 -34.139   0.924  1.00 29.07           H  
ATOM    135 HD22 ASN A   9      -8.486 -34.628   0.652  1.00 29.07           H  
ATOM    136  OD1 ASN A   9      -7.817 -32.672  -0.429  1.00 29.07           O  
ATOM    137  N   THR A  10     -10.285 -28.828  -2.263  1.00 30.81           N  
ATOM    138  H   THR A  10      -9.309 -28.760  -2.514  1.00 30.81           H  
ATOM    139  CA  THR A  10     -11.254 -28.392  -3.281  1.00 30.81           C  
ATOM    140  HA  THR A  10     -12.202 -28.173  -2.790  1.00 30.81           H  
ATOM    141  C   THR A  10     -11.500 -29.549  -4.256  1.00 30.81           C  
ATOM    142  CB  THR A  10     -10.812 -27.103  -3.995  1.00 30.81           C  
ATOM    143  HB  THR A  10     -11.466 -26.918  -4.847  1.00 30.81           H  
ATOM    144  O   THR A  10     -10.588 -30.299  -4.602  1.00 30.81           O  
ATOM    145  CG2 THR A  10     -10.877 -25.900  -3.052  1.00 30.81           C  
ATOM    146 HG21 THR A  10     -10.606 -24.995  -3.595  1.00 30.81           H  
ATOM    147 HG22 THR A  10     -10.185 -26.037  -2.221  1.00 30.81           H  
ATOM    148 HG23 THR A  10     -11.889 -25.786  -2.665  1.00 30.81           H  
ATOM    149  OG1 THR A  10      -9.484 -27.212  -4.437  1.00 30.81           O  
ATOM    150  HG1 THR A  10      -9.165 -26.341  -4.685  1.00 30.81           H  
ATOM    151  N   SER A  11     -12.760 -29.773  -4.643  1.00 29.50           N  
ATOM    152  H   SER A  11     -13.470 -29.095  -4.405  1.00 29.50           H  
ATOM    153  CA  SER A  11     -13.110 -30.864  -5.566  1.00 29.50           C  
ATOM    154  HA  SER A  11     -12.672 -31.786  -5.183  1.00 29.50           H  
ATOM    155  C   SER A  11     -12.553 -30.576  -6.968  1.00 29.50           C  
ATOM    156  CB  SER A  11     -14.627 -31.050  -5.642  1.00 29.50           C  
ATOM    157  HB2 SER A  11     -14.868 -31.786  -6.409  1.00 29.50           H  
ATOM    158  HB3 SER A  11     -15.100 -30.103  -5.902  1.00 29.50           H  
ATOM    159  O   SER A  11     -12.711 -29.447  -7.436  1.00 29.50           O  
ATOM    160  OG  SER A  11     -15.114 -31.507  -4.393  1.00 29.50           O  
ATOM    161  HG  SER A  11     -14.623 -31.063  -3.698  1.00 29.50           H  
ATOM    162  N   PRO A  12     -11.937 -31.553  -7.660  1.00 31.13           N  
ATOM    163  CA  PRO A  12     -11.486 -31.363  -9.035  1.00 31.13           C  
ATOM    164  HA  PRO A  12     -10.830 -30.495  -9.097  1.00 31.13           H  
ATOM    165  C   PRO A  12     -12.701 -31.145  -9.949  1.00 31.13           C  
ATOM    166  CB  PRO A  12     -10.686 -32.626  -9.382  1.00 31.13           C  
ATOM    167  HB2 PRO A  12     -10.790 -32.905 -10.430  1.00 31.13           H  
ATOM    168  HB3 PRO A  12      -9.636 -32.461  -9.140  1.00 31.13           H  
ATOM    169  O   PRO A  12     -13.547 -32.027 -10.078  1.00 31.13           O  
ATOM    170  CG  PRO A  12     -11.255 -33.697  -8.450  1.00 31.13           C  
ATOM    171  HG2 PRO A  12     -10.515 -34.461  -8.213  1.00 31.13           H  
ATOM    172  HG3 PRO A  12     -12.135 -34.147  -8.908  1.00 31.13           H  
ATOM    173  CD  PRO A  12     -11.673 -32.911  -7.209  1.00 31.13           C  
ATOM    174  HD2 PRO A  12     -12.560 -33.364  -6.767  1.00 31.13           H  
ATOM    175  HD3 PRO A  12     -10.855 -32.895  -6.489  1.00 31.13           H  
ATOM    176  N   VAL A  13     -12.797 -29.968 -10.573  1.00 32.52           N  
ATOM    177  H   VAL A  13     -12.089 -29.271 -10.390  1.00 32.52           H  
ATOM    178  CA  VAL A  13     -13.779 -29.687 -11.632  1.00 32.52           C  
ATOM    179  HA  VAL A  13     -14.719 -30.183 -11.391  1.00 32.52           H  
ATOM    180  C   VAL A  13     -13.237 -30.274 -12.931  1.00 32.52           C  
ATOM    181  CB  VAL A  13     -14.061 -28.177 -11.772  1.00 32.52           C  
ATOM    182  HB  VAL A  13     -13.141 -27.662 -12.052  1.00 32.52           H  
ATOM    183  O   VAL A  13     -12.109 -29.982 -13.328  1.00 32.52           O  
ATOM    184  CG1 VAL A  13     -15.124 -27.895 -12.844  1.00 32.52           C  
ATOM    185 HG11 VAL A  13     -14.768 -28.224 -13.820  1.00 32.52           H  
ATOM    186 HG12 VAL A  13     -16.045 -28.427 -12.603  1.00 32.52           H  
ATOM    187 HG13 VAL A  13     -15.324 -26.825 -12.898  1.00 32.52           H  
ATOM    188  CG2 VAL A  13     -14.564 -27.580 -10.450  1.00 32.52           C  
ATOM    189 HG21 VAL A  13     -14.772 -26.517 -10.579  1.00 32.52           H  
ATOM    190 HG22 VAL A  13     -15.473 -28.094 -10.135  1.00 32.52           H  
ATOM    191 HG23 VAL A  13     -13.807 -27.688  -9.674  1.00 32.52           H  
ATOM    192  N   THR A  14     -14.018 -31.126 -13.590  1.00 32.75           N  
ATOM    193  H   THR A  14     -14.953 -31.279 -13.239  1.00 32.75           H  
ATOM    194  CA  THR A  14     -13.610 -31.742 -14.862  1.00 32.75           C  
ATOM    195  HA  THR A  14     -12.566 -32.045 -14.774  1.00 32.75           H  
ATOM    196  C   THR A  14     -13.696 -30.736 -16.016  1.00 32.75           C  
ATOM    197  CB  THR A  14     -14.428 -33.004 -15.176  1.00 32.75           C  
ATOM    198  HB  THR A  14     -14.113 -33.387 -16.146  1.00 32.75           H  
ATOM    199  O   THR A  14     -14.554 -29.853 -16.031  1.00 32.75           O  
ATOM    200  CG2 THR A  14     -14.223 -34.107 -14.136  1.00 32.75           C  
ATOM    201 HG21 THR A  14     -13.166 -34.367 -14.081  1.00 32.75           H  
ATOM    202 HG22 THR A  14     -14.789 -34.989 -14.434  1.00 32.75           H  
ATOM    203 HG23 THR A  14     -14.564 -33.777 -13.155  1.00 32.75           H  
ATOM    204  OG1 THR A  14     -15.801 -32.700 -15.241  1.00 32.75           O  
ATOM    205  HG1 THR A  14     -16.129 -32.531 -14.355  1.00 32.75           H  
ATOM    206  N   THR A  15     -12.835 -30.874 -17.030  1.00 32.50           N  
ATOM    207  H   THR A  15     -12.090 -31.552 -16.956  1.00 32.50           H  
ATOM    208  CA  THR A  15     -12.841 -30.036 -18.248  1.00 32.50           C  
ATOM    209  HA  THR A  15     -12.620 -29.007 -17.964  1.00 32.50           H  
ATOM    210  C   THR A  15     -14.206 -30.039 -18.962  1.00 32.50           C  
ATOM    211  CB  THR A  15     -11.745 -30.529 -19.212  1.00 32.50           C  
ATOM    212  HB  THR A  15     -12.091 -31.438 -19.703  1.00 32.50           H  
ATOM    213  O   THR A  15     -14.597 -29.049 -19.578  1.00 32.50           O  
ATOM    214  CG2 THR A  15     -11.360 -29.501 -20.273  1.00 32.50           C  
ATOM    215 HG21 THR A  15     -10.549 -29.894 -20.886  1.00 32.50           H  
ATOM    216 HG22 THR A  15     -12.215 -29.299 -20.918  1.00 32.50           H  
ATOM    217 HG23 THR A  15     -11.042 -28.571 -19.801  1.00 32.50           H  
ATOM    218  OG1 THR A  15     -10.566 -30.838 -18.499  1.00 32.50           O  
ATOM    219  HG1 THR A  15     -10.042 -30.037 -18.430  1.00 32.50           H  
ATOM    220  N   GLU A  16     -14.978 -31.120 -18.827  1.00 32.11           N  
ATOM    221  H   GLU A  16     -14.614 -31.905 -18.306  1.00 32.11           H  
ATOM    222  CA  GLU A  16     -16.333 -31.264 -19.380  1.00 32.11           C  
ATOM    223  HA  GLU A  16     -16.344 -30.884 -20.402  1.00 32.11           H  
ATOM    224  C   GLU A  16     -17.394 -30.455 -18.603  1.00 32.11           C  
ATOM    225  CB  GLU A  16     -16.675 -32.764 -19.425  1.00 32.11           C  
ATOM    226  HB2 GLU A  16     -16.422 -33.205 -18.461  1.00 32.11           H  
ATOM    227  HB3 GLU A  16     -17.744 -32.891 -19.596  1.00 32.11           H  
ATOM    228  O   GLU A  16     -18.326 -29.907 -19.203  1.00 32.11           O  
ATOM    229  CG  GLU A  16     -15.907 -33.454 -20.570  1.00 32.11           C  
ATOM    230  HG2 GLU A  16     -14.879 -33.092 -20.582  1.00 32.11           H  
ATOM    231  HG3 GLU A  16     -16.365 -33.157 -21.513  1.00 32.11           H  
ATOM    232  CD  GLU A  16     -15.850 -34.986 -20.472  1.00 32.11           C  
ATOM    233  OE1 GLU A  16     -15.787 -35.623 -21.547  1.00 32.11           O  
ATOM    234  OE2 GLU A  16     -15.820 -35.505 -19.334  1.00 32.11           O  
ATOM    235  N   GLU A  17     -17.239 -30.276 -17.286  1.00 33.48           N  
ATOM    236  H   GLU A  17     -16.458 -30.715 -16.820  1.00 33.48           H  
ATOM    237  CA  GLU A  17     -18.095 -29.372 -16.499  1.00 33.48           C  
ATOM    238  HA  GLU A  17     -19.139 -29.581 -16.733  1.00 33.48           H  
ATOM    239  C   GLU A  17     -17.862 -27.893 -16.842  1.00 33.48           C  
ATOM    240  CB  GLU A  17     -17.899 -29.597 -14.993  1.00 33.48           C  
ATOM    241  HB2 GLU A  17     -18.165 -28.683 -14.464  1.00 33.48           H  
ATOM    242  HB3 GLU A  17     -16.852 -29.819 -14.783  1.00 33.48           H  
ATOM    243  O   GLU A  17     -18.805 -27.098 -16.805  1.00 33.48           O  
ATOM    244  CG  GLU A  17     -18.801 -30.716 -14.463  1.00 33.48           C  
ATOM    245  HG2 GLU A  17     -18.533 -31.656 -14.945  1.00 33.48           H  
ATOM    246  HG3 GLU A  17     -19.835 -30.485 -14.719  1.00 33.48           H  
ATOM    247  CD  GLU A  17     -18.661 -30.858 -12.944  1.00 33.48           C  
ATOM    248  OE1 GLU A  17     -19.716 -30.860 -12.265  1.00 33.48           O  
ATOM    249  OE2 GLU A  17     -17.499 -30.927 -12.480  1.00 33.48           O  
ATOM    250  N   LEU A  18     -16.639 -27.527 -17.242  1.00 30.08           N  
ATOM    251  H   LEU A  18     -15.914 -28.229 -17.219  1.00 30.08           H  
ATOM    252  CA  LEU A  18     -16.291 -26.169 -17.681  1.00 30.08           C  
ATOM    253  HA  LEU A  18     -16.697 -25.457 -16.963  1.00 30.08           H  
ATOM    254  C   LEU A  18     -16.912 -25.806 -19.041  1.00 30.08           C  
ATOM    255  CB  LEU A  18     -14.756 -26.034 -17.705  1.00 30.08           C  
ATOM    256  HB2 LEU A  18     -14.327 -26.938 -18.136  1.00 30.08           H  
ATOM    257  HB3 LEU A  18     -14.473 -25.202 -18.350  1.00 30.08           H  
ATOM    258  O   LEU A  18     -17.360 -24.675 -19.233  1.00 30.08           O  
ATOM    259  CG  LEU A  18     -14.153 -25.797 -16.308  1.00 30.08           C  
ATOM    260  HG  LEU A  18     -14.671 -26.417 -15.576  1.00 30.08           H  
ATOM    261  CD1 LEU A  18     -12.672 -26.168 -16.282  1.00 30.08           C  
ATOM    262 HD11 LEU A  18     -12.559 -27.234 -16.480  1.00 30.08           H  
ATOM    263 HD12 LEU A  18     -12.258 -25.960 -15.296  1.00 30.08           H  
ATOM    264 HD13 LEU A  18     -12.124 -25.593 -17.029  1.00 30.08           H  
ATOM    265  CD2 LEU A  18     -14.285 -24.329 -15.900  1.00 30.08           C  
ATOM    266 HD21 LEU A  18     -13.884 -24.206 -14.894  1.00 30.08           H  
ATOM    267 HD22 LEU A  18     -15.331 -24.024 -15.898  1.00 30.08           H  
ATOM    268 HD23 LEU A  18     -13.725 -23.692 -16.585  1.00 30.08           H  
ATOM    269  N   LEU A  19     -16.999 -26.763 -19.970  1.00 28.82           N  
ATOM    270  H   LEU A  19     -16.582 -27.658 -19.755  1.00 28.82           H  
ATOM    271  CA  LEU A  19     -17.552 -26.553 -21.316  1.00 28.82           C  
ATOM    272  HA  LEU A  19     -17.269 -25.558 -21.662  1.00 28.82           H  
ATOM    273  C   LEU A  19     -19.088 -26.587 -21.364  1.00 28.82           C  
ATOM    274  CB  LEU A  19     -16.940 -27.604 -22.259  1.00 28.82           C  
ATOM    275  HB2 LEU A  19     -17.050 -28.586 -21.798  1.00 28.82           H  
ATOM    276  HB3 LEU A  19     -17.498 -27.617 -23.195  1.00 28.82           H  
ATOM    277  O   LEU A  19     -19.697 -26.005 -22.259  1.00 28.82           O  
ATOM    278  CG  LEU A  19     -15.453 -27.355 -22.581  1.00 28.82           C  
ATOM    279  HG  LEU A  19     -14.902 -27.145 -21.664  1.00 28.82           H  
ATOM    280  CD1 LEU A  19     -14.849 -28.600 -23.229  1.00 28.82           C  
ATOM    281 HD11 LEU A  19     -15.380 -28.844 -24.149  1.00 28.82           H  
ATOM    282 HD12 LEU A  19     -13.796 -28.426 -23.451  1.00 28.82           H  
ATOM    283 HD13 LEU A  19     -14.918 -29.439 -22.537  1.00 28.82           H  
ATOM    284  CD2 LEU A  19     -15.277 -26.179 -23.548  1.00 28.82           C  
ATOM    285 HD21 LEU A  19     -14.220 -26.061 -23.786  1.00 28.82           H  
ATOM    286 HD22 LEU A  19     -15.628 -25.257 -23.086  1.00 28.82           H  
ATOM    287 HD23 LEU A  19     -15.832 -26.362 -24.467  1.00 28.82           H  
ATOM    288  N   SER A  20     -19.741 -27.242 -20.402  1.00 31.35           N  
ATOM    289  H   SER A  20     -19.196 -27.746 -19.718  1.00 31.35           H  
ATOM    290  CA  SER A  20     -21.206 -27.373 -20.387  1.00 31.35           C  
ATOM    291  HA  SER A  20     -21.552 -27.437 -21.418  1.00 31.35           H  
ATOM    292  C   SER A  20     -21.943 -26.181 -19.759  1.00 31.35           C  
ATOM    293  CB  SER A  20     -21.605 -28.685 -19.710  1.00 31.35           C  
ATOM    294  HB2 SER A  20     -22.689 -28.787 -19.743  1.00 31.35           H  
ATOM    295  HB3 SER A  20     -21.156 -29.521 -20.246  1.00 31.35           H  
ATOM    296  O   SER A  20     -23.143 -26.009 -19.990  1.00 31.35           O  
ATOM    297  OG  SER A  20     -21.172 -28.707 -18.368  1.00 31.35           O  
ATOM    298  HG  SER A  20     -20.278 -29.057 -18.359  1.00 31.35           H  
ATOM    299  N   ARG A  21     -21.252 -25.324 -18.992  1.00 33.68           N  
ATOM    300  H   ARG A  21     -20.279 -25.539 -18.822  1.00 33.68           H  
ATOM    301  CA  ARG A  21     -21.860 -24.161 -18.314  1.00 33.68           C  
ATOM    302  HA  ARG A  21     -22.913 -24.383 -18.142  1.00 33.68           H  
ATOM    303  C   ARG A  21     -21.893 -22.875 -19.151  1.00 33.68           C  
ATOM    304  CB  ARG A  21     -21.205 -23.956 -16.937  1.00 33.68           C  
ATOM    305  HB2 ARG A  21     -20.120 -23.961 -17.038  1.00 33.68           H  
ATOM    306  HB3 ARG A  21     -21.510 -22.986 -16.545  1.00 33.68           H  
ATOM    307  O   ARG A  21     -22.600 -21.943 -18.782  1.00 33.68           O  
ATOM    308  CG  ARG A  21     -21.647 -25.041 -15.939  1.00 33.68           C  
ATOM    309  HG2 ARG A  21     -22.736 -25.065 -15.896  1.00 33.68           H  
ATOM    310  HG3 ARG A  21     -21.285 -26.015 -16.268  1.00 33.68           H  
ATOM    311  CD  ARG A  21     -21.103 -24.744 -14.537  1.00 33.68           C  
ATOM    312  HD2 ARG A  21     -21.403 -23.734 -14.255  1.00 33.68           H  
ATOM    313  HD3 ARG A  21     -20.014 -24.792 -14.572  1.00 33.68           H  
ATOM    314  NE  ARG A  21     -21.605 -25.710 -13.540  1.00 33.68           N  
ATOM    315  HE  ARG A  21     -21.928 -26.597 -13.901  1.00 33.68           H  
ATOM    316  NH1 ARG A  21     -20.974 -24.557 -11.656  1.00 33.68           N  
ATOM    317 HH11 ARG A  21     -20.551 -23.855 -12.247  1.00 33.68           H  
ATOM    318 HH12 ARG A  21     -20.833 -24.529 -10.656  1.00 33.68           H  
ATOM    319  NH2 ARG A  21     -21.936 -26.560 -11.452  1.00 33.68           N  
ATOM    320 HH21 ARG A  21     -22.161 -27.455 -11.861  1.00 33.68           H  
ATOM    321 HH22 ARG A  21     -21.754 -26.523 -10.459  1.00 33.68           H  
ATOM    322  CZ  ARG A  21     -21.510 -25.601 -12.225  1.00 33.68           C  
ATOM    323  N   THR A  22     -21.212 -22.824 -20.295  1.00 32.59           N  
ATOM    324  H   THR A  22     -20.635 -23.614 -20.548  1.00 32.59           H  
ATOM    325  CA  THR A  22     -21.077 -21.627 -21.152  1.00 32.59           C  
ATOM    326  HA  THR A  22     -21.158 -20.744 -20.518  1.00 32.59           H  
ATOM    327  C   THR A  22     -22.168 -21.448 -22.217  1.00 32.59           C  
ATOM    328  CB  THR A  22     -19.680 -21.591 -21.803  1.00 32.59           C  
ATOM    329  HB  THR A  22     -19.694 -20.986 -22.709  1.00 32.59           H  
ATOM    330  O   THR A  22     -22.141 -20.462 -22.944  1.00 32.59           O  
ATOM    331  CG2 THR A  22     -18.635 -21.013 -20.850  1.00 32.59           C  
ATOM    332 HG21 THR A  22     -18.607 -21.599 -19.931  1.00 32.59           H  
ATOM    333 HG22 THR A  22     -17.655 -21.054 -21.325  1.00 32.59           H  
ATOM    334 HG23 THR A  22     -18.884 -19.979 -20.613  1.00 32.59           H  
ATOM    335  OG1 THR A  22     -19.267 -22.900 -22.116  1.00 32.59           O  
ATOM    336  HG1 THR A  22     -18.505 -22.867 -22.698  1.00 32.59           H  
ATOM    337  N   THR A  23     -23.166 -22.333 -22.317  1.00 27.50           N  
ATOM    338  H   THR A  23     -23.130 -23.154 -21.731  1.00 27.50           H  
ATOM    339  CA  THR A  23     -24.101 -22.366 -23.467  1.00 27.50           C  
ATOM    340  HA  THR A  23     -23.783 -21.614 -24.190  1.00 27.50           H  
ATOM    341  C   THR A  23     -25.557 -21.985 -23.168  1.00 27.50           C  
ATOM    342  CB  THR A  23     -24.002 -23.709 -24.206  1.00 27.50           C  
ATOM    343  HB  THR A  23     -24.818 -23.815 -24.921  1.00 27.50           H  
ATOM    344  O   THR A  23     -26.449 -22.274 -23.965  1.00 27.50           O  
ATOM    345  CG2 THR A  23     -22.689 -23.825 -24.978  1.00 27.50           C  
ATOM    346 HG21 THR A  23     -22.617 -23.016 -25.705  1.00 27.50           H  
ATOM    347 HG22 THR A  23     -21.837 -23.770 -24.301  1.00 27.50           H  
ATOM    348 HG23 THR A  23     -22.661 -24.773 -25.515  1.00 27.50           H  
ATOM    349  OG1 THR A  23     -24.048 -24.769 -23.279  1.00 27.50           O  
ATOM    350  HG1 THR A  23     -23.290 -25.331 -23.458  1.00 27.50           H  
ATOM    351  N   LYS A  24     -25.862 -21.286 -22.064  1.00 30.85           N  
ATOM    352  H   LYS A  24     -25.112 -21.022 -21.443  1.00 30.85           H  
ATOM    353  CA  LYS A  24     -27.244 -20.845 -21.779  1.00 30.85           C  
ATOM    354  HA  LYS A  24     -27.876 -21.111 -22.626  1.00 30.85           H  
ATOM    355  C   LYS A  24     -27.405 -19.323 -21.684  1.00 30.85           C  
ATOM    356  CB  LYS A  24     -27.837 -21.624 -20.591  1.00 30.85           C  
ATOM    357  HB2 LYS A  24     -27.090 -21.726 -19.803  1.00 30.85           H  
ATOM    358  HB3 LYS A  24     -28.688 -21.072 -20.191  1.00 30.85           H  
ATOM    359  O   LYS A  24     -27.310 -18.745 -20.613  1.00 30.85           O  
ATOM    360  CG  LYS A  24     -28.332 -23.009 -21.051  1.00 30.85           C  
ATOM    361  HG2 LYS A  24     -27.492 -23.576 -21.452  1.00 30.85           H  
ATOM    362  HG3 LYS A  24     -29.073 -22.880 -21.839  1.00 30.85           H  
ATOM    363  CD  LYS A  24     -28.964 -23.804 -19.903  1.00 30.85           C  
ATOM    364  HD2 LYS A  24     -29.787 -23.233 -19.473  1.00 30.85           H  
ATOM    365  HD3 LYS A  24     -28.205 -23.969 -19.138  1.00 30.85           H  
ATOM    366  CE  LYS A  24     -29.477 -25.152 -20.426  1.00 30.85           C  
ATOM    367  HE2 LYS A  24     -28.659 -25.640 -20.957  1.00 30.85           H  
ATOM    368  HE3 LYS A  24     -30.275 -24.973 -21.146  1.00 30.85           H  
ATOM    369  NZ  LYS A  24     -29.950 -26.027 -19.323  1.00 30.85           N  
ATOM    370  HZ1 LYS A  24     -30.264 -26.915 -19.688  1.00 30.85           H  
ATOM    371  HZ2 LYS A  24     -30.700 -25.592 -18.805  1.00 30.85           H  
ATOM    372  HZ3 LYS A  24     -29.186 -26.213 -18.689  1.00 30.85           H  
ATOM    373  N   LYS A  25     -27.834 -18.766 -22.826  1.00 27.34           N  
ATOM    374  H   LYS A  25     -27.689 -19.338 -23.646  1.00 27.34           H  
ATOM    375  CA  LYS A  25     -28.696 -17.580 -23.008  1.00 27.34           C  
ATOM    376  HA  LYS A  25     -28.923 -17.515 -24.072  1.00 27.34           H  
ATOM    377  C   LYS A  25     -28.119 -16.200 -22.654  1.00 27.34           C  
ATOM    378  CB  LYS A  25     -30.045 -17.790 -22.287  1.00 27.34           C  
ATOM    379  HB2 LYS A  25     -30.606 -16.857 -22.354  1.00 27.34           H  
ATOM    380  HB3 LYS A  25     -29.865 -17.984 -21.230  1.00 27.34           H  
ATOM    381  O   LYS A  25     -28.414 -15.655 -21.599  1.00 27.34           O  
ATOM    382  CG  LYS A  25     -30.928 -18.898 -22.871  1.00 27.34           C  
ATOM    383  HG2 LYS A  25     -30.428 -19.862 -22.783  1.00 27.34           H  
ATOM    384  HG3 LYS A  25     -31.121 -18.686 -23.923  1.00 27.34           H  
ATOM    385  CD  LYS A  25     -32.255 -18.931 -22.100  1.00 27.34           C  
ATOM    386  HD2 LYS A  25     -32.689 -17.931 -22.106  1.00 27.34           H  
ATOM    387  HD3 LYS A  25     -32.059 -19.221 -21.067  1.00 27.34           H  
ATOM    388  CE  LYS A  25     -33.244 -19.908 -22.742  1.00 27.34           C  
ATOM    389  HE2 LYS A  25     -32.818 -20.911 -22.707  1.00 27.34           H  
ATOM    390  HE3 LYS A  25     -33.365 -19.634 -23.790  1.00 27.34           H  
ATOM    391  NZ  LYS A  25     -34.558 -19.874 -22.052  1.00 27.34           N  
ATOM    392  HZ1 LYS A  25     -34.952 -18.945 -22.109  1.00 27.34           H  
ATOM    393  HZ2 LYS A  25     -35.207 -20.514 -22.488  1.00 27.34           H  
ATOM    394  HZ3 LYS A  25     -34.460 -20.113 -21.076  1.00 27.34           H  
ATOM    395  N   ALA A  26     -27.533 -15.549 -23.654  1.00 26.59           N  
ATOM    396  H   ALA A  26     -27.049 -16.090 -24.356  1.00 26.59           H  
ATOM    397  CA  ALA A  26     -28.019 -14.252 -24.130  1.00 26.59           C  
ATOM    398  HA  ALA A  26     -29.106 -14.231 -24.045  1.00 26.59           H  
ATOM    399  C   ALA A  26     -27.647 -14.133 -25.613  1.00 26.59           C  
ATOM    400  CB  ALA A  26     -27.472 -13.097 -23.290  1.00 26.59           C  
ATOM    401  HB1 ALA A  26     -27.790 -13.196 -22.252  1.00 26.59           H  
ATOM    402  HB2 ALA A  26     -27.839 -12.148 -23.682  1.00 26.59           H  
ATOM    403  HB3 ALA A  26     -26.383 -13.096 -23.331  1.00 26.59           H  
ATOM    404  O   ALA A  26     -26.520 -14.405 -26.006  1.00 26.59           O  
ATOM    405  N   SER A  27     -28.652 -13.860 -26.431  1.00 27.04           N  
ATOM    406  H   SER A  27     -29.508 -13.508 -26.025  1.00 27.04           H  
ATOM    407  CA  SER A  27     -28.656 -13.932 -27.887  1.00 27.04           C  
ATOM    408  HA  SER A  27     -28.358 -14.929 -28.212  1.00 27.04           H  
ATOM    409  C   SER A  27     -27.740 -12.898 -28.543  1.00 27.04           C  
ATOM    410  CB  SER A  27     -30.098 -13.662 -28.329  1.00 27.04           C  
ATOM    411  HB2 SER A  27     -30.734 -14.492 -28.023  1.00 27.04           H  
ATOM    412  HB3 SER A  27     -30.140 -13.565 -29.414  1.00 27.04           H  
ATOM    413  O   SER A  27     -28.046 -11.708 -28.501  1.00 27.04           O  
ATOM    414  OG  SER A  27     -30.561 -12.467 -27.717  1.00 27.04           O  
ATOM    415  HG  SER A  27     -29.938 -11.782 -27.971  1.00 27.04           H  
ATOM    416  N   LEU A  28     -26.699 -13.363 -29.226  1.00 27.33           N  
ATOM    417  H   LEU A  28     -26.461 -14.341 -29.151  1.00 27.33           H  
ATOM    418  CA  LEU A  28     -26.078 -12.671 -30.354  1.00 27.33           C  
ATOM    419  HA  LEU A  28     -26.733 -11.865 -30.686  1.00 27.33           H  
ATOM    420  C   LEU A  28     -25.999 -13.674 -31.514  1.00 27.33           C  
ATOM    421  CB  LEU A  28     -24.725 -12.059 -29.950  1.00 27.33           C  
ATOM    422  HB2 LEU A  28     -24.156 -12.806 -29.397  1.00 27.33           H  
ATOM    423  HB3 LEU A  28     -24.160 -11.817 -30.849  1.00 27.33           H  
ATOM    424  O   LEU A  28     -25.875 -14.879 -31.293  1.00 27.33           O  
ATOM    425  CG  LEU A  28     -24.868 -10.778 -29.098  1.00 27.33           C  
ATOM    426  HG  LEU A  28     -25.577 -10.951 -28.288  1.00 27.33           H  
ATOM    427  CD1 LEU A  28     -23.534 -10.414 -28.452  1.00 27.33           C  
ATOM    428 HD11 LEU A  28     -23.649  -9.523 -27.835  1.00 27.33           H  
ATOM    429 HD12 LEU A  28     -22.790 -10.222 -29.226  1.00 27.33           H  
ATOM    430 HD13 LEU A  28     -23.190 -11.238 -27.826  1.00 27.33           H  
ATOM    431  CD2 LEU A  28     -25.336  -9.577 -29.927  1.00 27.33           C  
ATOM    432 HD21 LEU A  28     -25.353  -8.682 -29.305  1.00 27.33           H  
ATOM    433 HD22 LEU A  28     -24.659  -9.414 -30.766  1.00 27.33           H  
ATOM    434 HD23 LEU A  28     -26.343  -9.748 -30.309  1.00 27.33           H  
ATOM    435  N   SER A  29     -26.249 -13.178 -32.719  1.00 30.84           N  
ATOM    436  H   SER A  29     -26.235 -12.175 -32.836  1.00 30.84           H  
ATOM    437  CA  SER A  29     -26.536 -13.924 -33.945  1.00 30.84           C  
ATOM    438  HA  SER A  29     -27.429 -14.514 -33.739  1.00 30.84           H  
ATOM    439  C   SER A  29     -25.390 -14.847 -34.392  1.00 30.84           C  
ATOM    440  CB  SER A  29     -26.865 -12.936 -35.083  1.00 30.84           C  
ATOM    441  HB2 SER A  29     -27.943 -12.950 -35.243  1.00 30.84           H  
ATOM    442  HB3 SER A  29     -26.387 -13.247 -36.012  1.00 30.84           H  
ATOM    443  O   SER A  29     -24.234 -14.465 -34.250  1.00 30.84           O  
ATOM    444  OG  SER A  29     -26.487 -11.600 -34.778  1.00 30.84           O  
ATOM    445  HG  SER A  29     -25.577 -11.415 -35.022  1.00 30.84           H  
ATOM    446  N   PRO A  30     -25.682 -16.001 -35.032  1.00 30.38           N  
ATOM    447  CA  PRO A  30     -24.674 -16.957 -35.527  1.00 30.38           C  
ATOM    448  HA  PRO A  30     -24.019 -17.224 -34.697  1.00 30.38           H  
ATOM    449  C   PRO A  30     -23.783 -16.460 -36.686  1.00 30.38           C  
ATOM    450  CB  PRO A  30     -25.462 -18.201 -35.970  1.00 30.38           C  
ATOM    451  HB2 PRO A  30     -25.582 -18.202 -37.053  1.00 30.38           H  
ATOM    452  HB3 PRO A  30     -24.967 -19.117 -35.650  1.00 30.38           H  
ATOM    453  O   PRO A  30     -23.022 -17.242 -37.244  1.00 30.38           O  
ATOM    454  CG  PRO A  30     -26.834 -18.048 -35.326  1.00 30.38           C  
ATOM    455  HG2 PRO A  30     -26.808 -18.457 -34.315  1.00 30.38           H  
ATOM    456  HG3 PRO A  30     -27.616 -18.526 -35.917  1.00 30.38           H  
ATOM    457  CD  PRO A  30     -27.014 -16.541 -35.260  1.00 30.38           C  
ATOM    458  HD2 PRO A  30     -27.714 -16.318 -34.454  1.00 30.38           H  
ATOM    459  HD3 PRO A  30     -27.396 -16.170 -36.211  1.00 30.38           H  
ATOM    460  N   GLU A  31     -23.910 -15.198 -37.101  1.00 30.47           N  
ATOM    461  H   GLU A  31     -24.485 -14.574 -36.554  1.00 30.47           H  
ATOM    462  CA  GLU A  31     -23.212 -14.623 -38.264  1.00 30.47           C  
ATOM    463  HA  GLU A  31     -22.629 -15.405 -38.750  1.00 30.47           H  
ATOM    464  C   GLU A  31     -22.176 -13.551 -37.870  1.00 30.47           C  
ATOM    465  CB  GLU A  31     -24.236 -14.128 -39.307  1.00 30.47           C  
ATOM    466  HB2 GLU A  31     -23.689 -13.716 -40.155  1.00 30.47           H  
ATOM    467  HB3 GLU A  31     -24.851 -13.342 -38.868  1.00 30.47           H  
ATOM    468  O   GLU A  31     -21.425 -13.087 -38.722  1.00 30.47           O  
ATOM    469  CG  GLU A  31     -25.142 -15.275 -39.802  1.00 30.47           C  
ATOM    470  HG2 GLU A  31     -25.746 -15.631 -38.967  1.00 30.47           H  
ATOM    471  HG3 GLU A  31     -24.508 -16.100 -40.127  1.00 30.47           H  
ATOM    472  CD  GLU A  31     -26.086 -14.906 -40.962  1.00 30.47           C  
ATOM    473  OE1 GLU A  31     -27.063 -15.668 -41.160  1.00 30.47           O  
ATOM    474  OE2 GLU A  31     -25.843 -13.895 -41.657  1.00 30.47           O  
ATOM    475  N   ASP A  32     -22.055 -13.231 -36.575  1.00 30.76           N  
ATOM    476  H   ASP A  32     -22.678 -13.666 -35.909  1.00 30.76           H  
ATOM    477  CA  ASP A  32     -20.999 -12.362 -36.027  1.00 30.76           C  
ATOM    478  HA  ASP A  32     -20.621 -11.728 -36.830  1.00 30.76           H  
ATOM    479  C   ASP A  32     -19.773 -13.157 -35.516  1.00 30.76           C  
ATOM    480  CB  ASP A  32     -21.592 -11.420 -34.964  1.00 30.76           C  
ATOM    481  HB2 ASP A  32     -22.139 -12.009 -34.228  1.00 30.76           H  
ATOM    482  HB3 ASP A  32     -20.783 -10.906 -34.444  1.00 30.76           H  
ATOM    483  O   ASP A  32     -18.870 -12.604 -34.889  1.00 30.76           O  
ATOM    484  CG  ASP A  32     -22.504 -10.347 -35.568  1.00 30.76           C  
ATOM    485  OD1 ASP A  32     -22.057  -9.655 -36.510  1.00 30.76           O  
ATOM    486  OD2 ASP A  32     -23.647 -10.214 -35.064  1.00 30.76           O  
ATOM    487  N   ASP A  33     -19.693 -14.456 -35.834  1.00 27.76           N  
ATOM    488  H   ASP A  33     -20.471 -14.850 -36.344  1.00 27.76           H  
ATOM    489  CA  ASP A  33     -18.607 -15.372 -35.432  1.00 27.76           C  
ATOM    490  HA  ASP A  33     -18.368 -15.149 -34.392  1.00 27.76           H  
ATOM    491  C   ASP A  33     -17.272 -15.154 -36.186  1.00 27.76           C  
ATOM    492  CB  ASP A  33     -19.100 -16.837 -35.501  1.00 27.76           C  
ATOM    493  HB2 ASP A  33     -19.762 -16.955 -36.360  1.00 27.76           H  
ATOM    494  HB3 ASP A  33     -18.248 -17.497 -35.663  1.00 27.76           H  
ATOM    495  O   ASP A  33     -16.307 -15.903 -36.008  1.00 27.76           O  
ATOM    496  CG  ASP A  33     -19.807 -17.335 -34.228  1.00 27.76           C  
ATOM    497  OD1 ASP A  33     -19.570 -16.764 -33.139  1.00 27.76           O  
ATOM    498  OD2 ASP A  33     -20.532 -18.352 -34.333  1.00 27.76           O  
ATOM    499  N   THR A  34     -17.147 -14.090 -36.985  1.00 24.84           N  
ATOM    500  H   THR A  34     -17.963 -13.505 -37.096  1.00 24.84           H  
ATOM    501  CA  THR A  34     -15.855 -13.611 -37.508  1.00 24.84           C  
ATOM    502  HA  THR A  34     -15.132 -14.423 -37.434  1.00 24.84           H  
ATOM    503  C   THR A  34     -15.287 -12.497 -36.637  1.00 24.84           C  
ATOM    504  CB  THR A  34     -15.894 -13.221 -38.997  1.00 24.84           C  
ATOM    505  HB  THR A  34     -15.142 -12.459 -39.199  1.00 24.84           H  
ATOM    506  O   THR A  34     -15.286 -11.323 -37.003  1.00 24.84           O  
ATOM    507  CG2 THR A  34     -15.567 -14.423 -39.881  1.00 24.84           C  
ATOM    508 HG21 THR A  34     -15.634 -14.129 -40.929  1.00 24.84           H  
ATOM    509 HG22 THR A  34     -16.282 -15.223 -39.687  1.00 24.84           H  
ATOM    510 HG23 THR A  34     -14.558 -14.776 -39.670  1.00 24.84           H  
ATOM    511  OG1 THR A  34     -17.152 -12.740 -39.402  1.00 24.84           O  
ATOM    512  HG1 THR A  34     -17.401 -12.017 -38.821  1.00 24.84           H  
ATOM    513  N   ILE A  35     -14.715 -12.874 -35.494  1.00 25.83           N  
ATOM    514  H   ILE A  35     -14.814 -13.838 -35.208  1.00 25.83           H  
ATOM    515  CA  ILE A  35     -13.715 -12.029 -34.838  1.00 25.83           C  
ATOM    516  HA  ILE A  35     -14.105 -11.013 -34.774  1.00 25.83           H  
ATOM    517  C   ILE A  35     -12.487 -12.026 -35.752  1.00 25.83           C  
ATOM    518  CB  ILE A  35     -13.403 -12.503 -33.400  1.00 25.83           C  
ATOM    519  HB  ILE A  35     -13.062 -13.538 -33.440  1.00 25.83           H  
ATOM    520  O   ILE A  35     -11.808 -13.043 -35.910  1.00 25.83           O  
ATOM    521  CG1 ILE A  35     -14.686 -12.435 -32.537  1.00 25.83           C  
ATOM    522 HG12 ILE A  35     -15.481 -13.000 -33.025  1.00 25.83           H  
ATOM    523 HG13 ILE A  35     -15.016 -11.400 -32.458  1.00 25.83           H  
ATOM    524  CG2 ILE A  35     -12.282 -11.642 -32.778  1.00 25.83           C  
ATOM    525 HG21 ILE A  35     -11.373 -11.705 -33.375  1.00 25.83           H  
ATOM    526 HG22 ILE A  35     -12.037 -12.000 -31.778  1.00 25.83           H  
ATOM    527 HG23 ILE A  35     -12.598 -10.600 -32.719  1.00 25.83           H  
ATOM    528  CD1 ILE A  35     -14.532 -13.016 -31.126  1.00 25.83           C  
ATOM    529 HD11 ILE A  35     -13.868 -12.396 -30.525  1.00 25.83           H  
ATOM    530 HD12 ILE A  35     -15.509 -13.044 -30.644  1.00 25.83           H  
ATOM    531 HD13 ILE A  35     -14.138 -14.031 -31.184  1.00 25.83           H  
ATOM    532  N   PHE A  36     -12.205 -10.877 -36.366  1.00 23.02           N  
ATOM    533  H   PHE A  36     -12.865 -10.118 -36.277  1.00 23.02           H  
ATOM    534  CA  PHE A  36     -10.900 -10.594 -36.950  1.00 23.02           C  
ATOM    535  HA  PHE A  36     -10.683 -11.322 -37.731  1.00 23.02           H  
ATOM    536  C   PHE A  36      -9.848 -10.734 -35.844  1.00 23.02           C  
ATOM    537  CB  PHE A  36     -10.885  -9.186 -37.572  1.00 23.02           C  
ATOM    538  HB2 PHE A  36      -9.850  -8.848 -37.629  1.00 23.02           H  
ATOM    539  HB3 PHE A  36     -11.406  -8.489 -36.916  1.00 23.02           H  
ATOM    540  O   PHE A  36      -9.626  -9.825 -35.047  1.00 23.02           O  
ATOM    541  CG  PHE A  36     -11.475  -9.103 -38.968  1.00 23.02           C  
ATOM    542  CD1 PHE A  36     -10.625  -9.152 -40.091  1.00 23.02           C  
ATOM    543  HD1 PHE A  36      -9.557  -9.246 -39.955  1.00 23.02           H  
ATOM    544  CD2 PHE A  36     -12.863  -8.964 -39.153  1.00 23.02           C  
ATOM    545  HD2 PHE A  36     -13.526  -8.931 -38.301  1.00 23.02           H  
ATOM    546  CE1 PHE A  36     -11.158  -9.061 -41.389  1.00 23.02           C  
ATOM    547  HE1 PHE A  36     -10.502  -9.090 -42.246  1.00 23.02           H  
ATOM    548  CE2 PHE A  36     -13.396  -8.871 -40.451  1.00 23.02           C  
ATOM    549  HE2 PHE A  36     -14.463  -8.768 -40.585  1.00 23.02           H  
ATOM    550  CZ  PHE A  36     -12.545  -8.919 -41.569  1.00 23.02           C  
ATOM    551  HZ  PHE A  36     -12.960  -8.846 -42.564  1.00 23.02           H  
ATOM    552  N   ILE A  37      -9.196 -11.895 -35.786  1.00 24.57           N  
ATOM    553  H   ILE A  37      -9.553 -12.663 -36.337  1.00 24.57           H  
ATOM    554  CA  ILE A  37      -7.945 -12.065 -35.054  1.00 24.57           C  
ATOM    555  HA  ILE A  37      -8.016 -11.538 -34.102  1.00 24.57           H  
ATOM    556  C   ILE A  37      -6.881 -11.369 -35.901  1.00 24.57           C  
ATOM    557  CB  ILE A  37      -7.634 -13.552 -34.750  1.00 24.57           C  
ATOM    558  HB  ILE A  37      -7.505 -14.081 -35.694  1.00 24.57           H  
ATOM    559  O   ILE A  37      -6.186 -11.991 -36.707  1.00 24.57           O  
ATOM    560  CG1 ILE A  37      -8.799 -14.215 -33.977  1.00 24.57           C  
ATOM    561 HG12 ILE A  37      -9.721 -14.102 -34.546  1.00 24.57           H  
ATOM    562 HG13 ILE A  37      -8.935 -13.711 -33.020  1.00 24.57           H  
ATOM    563  CG2 ILE A  37      -6.325 -13.659 -33.939  1.00 24.57           C  
ATOM    564 HG21 ILE A  37      -6.451 -13.182 -32.967  1.00 24.57           H  
ATOM    565 HG22 ILE A  37      -6.047 -14.703 -33.799  1.00 24.57           H  
ATOM    566 HG23 ILE A  37      -5.506 -13.166 -34.463  1.00 24.57           H  
ATOM    567  CD1 ILE A  37      -8.618 -15.718 -33.728  1.00 24.57           C  
ATOM    568 HD11 ILE A  37      -7.807 -15.896 -33.020  1.00 24.57           H  
ATOM    569 HD12 ILE A  37      -9.537 -16.124 -33.306  1.00 24.57           H  
ATOM    570 HD13 ILE A  37      -8.406 -16.228 -34.668  1.00 24.57           H  
ATOM    571  N   GLU A  38      -6.773 -10.048 -35.756  1.00 23.73           N  
ATOM    572  H   GLU A  38      -7.449  -9.566 -35.181  1.00 23.73           H  
ATOM    573  CA  GLU A  38      -5.528  -9.376 -36.096  1.00 23.73           C  
ATOM    574  HA  GLU A  38      -5.329  -9.520 -37.158  1.00 23.73           H  
ATOM    575  C   GLU A  38      -4.424 -10.064 -35.295  1.00 23.73           C  
ATOM    576  CB  GLU A  38      -5.566  -7.870 -35.799  1.00 23.73           C  
ATOM    577  HB2 GLU A  38      -6.304  -7.662 -35.024  1.00 23.73           H  
ATOM    578  HB3 GLU A  38      -4.584  -7.564 -35.439  1.00 23.73           H  
ATOM    579  O   GLU A  38      -4.426 -10.094 -34.068  1.00 23.73           O  
ATOM    580  CG  GLU A  38      -5.876  -7.063 -37.067  1.00 23.73           C  
ATOM    581  HG2 GLU A  38      -6.883  -7.308 -37.404  1.00 23.73           H  
ATOM    582  HG3 GLU A  38      -5.176  -7.369 -37.845  1.00 23.73           H  
ATOM    583  CD  GLU A  38      -5.751  -5.547 -36.858  1.00 23.73           C  
ATOM    584  OE1 GLU A  38      -5.658  -4.847 -37.890  1.00 23.73           O  
ATOM    585  OE2 GLU A  38      -5.707  -5.120 -35.683  1.00 23.73           O  
ATOM    586  N   LYS A  39      -3.451 -10.637 -36.000  1.00 26.38           N  
ATOM    587  H   LYS A  39      -3.557 -10.629 -37.004  1.00 26.38           H  
ATOM    588  CA  LYS A  39      -2.298 -11.344 -35.423  1.00 26.38           C  
ATOM    589  HA  LYS A  39      -2.689 -12.148 -34.800  1.00 26.38           H  
ATOM    590  C   LYS A  39      -1.443 -10.483 -34.469  1.00 26.38           C  
ATOM    591  CB  LYS A  39      -1.475 -11.939 -36.582  1.00 26.38           C  
ATOM    592  HB2 LYS A  39      -1.904 -11.641 -37.538  1.00 26.38           H  
ATOM    593  HB3 LYS A  39      -0.460 -11.543 -36.549  1.00 26.38           H  
ATOM    594  O   LYS A  39      -0.492 -11.002 -33.898  1.00 26.38           O  
ATOM    595  CG  LYS A  39      -1.414 -13.470 -36.528  1.00 26.38           C  
ATOM    596  HG2 LYS A  39      -0.873 -13.776 -35.633  1.00 26.38           H  
ATOM    597  HG3 LYS A  39      -2.426 -13.875 -36.492  1.00 26.38           H  
ATOM    598  CD  LYS A  39      -0.699 -14.004 -37.776  1.00 26.38           C  
ATOM    599  HD2 LYS A  39       0.284 -13.540 -37.847  1.00 26.38           H  
ATOM    600  HD3 LYS A  39      -1.283 -13.739 -38.658  1.00 26.38           H  
ATOM    601  CE  LYS A  39      -0.543 -15.524 -37.696  1.00 26.38           C  
ATOM    602  HE2 LYS A  39       0.044 -15.763 -36.809  1.00 26.38           H  
ATOM    603  HE3 LYS A  39      -1.531 -15.967 -37.571  1.00 26.38           H  
ATOM    604  NZ  LYS A  39       0.115 -16.060 -38.912  1.00 26.38           N  
ATOM    605  HZ1 LYS A  39      -0.441 -15.849 -39.729  1.00 26.38           H  
ATOM    606  HZ2 LYS A  39       0.220 -17.062 -38.842  1.00 26.38           H  
ATOM    607  HZ3 LYS A  39       1.028 -15.645 -39.025  1.00 26.38           H  
ATOM    608  N   ASN A  40      -1.811  -9.214 -34.272  1.00 26.40           N  
ATOM    609  H   ASN A  40      -2.663  -8.923 -34.731  1.00 26.40           H  
ATOM    610  CA  ASN A  40      -1.195  -8.234 -33.383  1.00 26.40           C  
ATOM    611  HA  ASN A  40      -0.320  -8.687 -32.916  1.00 26.40           H  
ATOM    612  C   ASN A  40      -2.100  -7.787 -32.205  1.00 26.40           C  
ATOM    613  CB  ASN A  40      -0.707  -7.057 -34.249  1.00 26.40           C  
ATOM    614  HB2 ASN A  40      -1.530  -6.682 -34.858  1.00 26.40           H  
ATOM    615  HB3 ASN A  40      -0.383  -6.244 -33.599  1.00 26.40           H  
ATOM    616  O   ASN A  40      -1.695  -6.909 -31.451  1.00 26.40           O  
ATOM    617  CG  ASN A  40       0.473  -7.406 -35.143  1.00 26.40           C  
ATOM    618  ND2 ASN A  40       0.768  -6.572 -36.111  1.00 26.40           N  
ATOM    619 HD21 ASN A  40       1.592  -6.784 -36.655  1.00 26.40           H  
ATOM    620 HD22 ASN A  40       0.244  -5.715 -36.213  1.00 26.40           H  
ATOM    621  OD1 ASN A  40       1.150  -8.410 -34.999  1.00 26.40           O  
ATOM    622  N   THR A  41      -3.275  -8.396 -31.975  1.00 25.72           N  
ATOM    623  H   THR A  41      -3.628  -9.056 -32.654  1.00 25.72           H  
ATOM    624  CA  THR A  41      -4.190  -8.066 -30.851  1.00 25.72           C  
ATOM    625  HA  THR A  41      -3.851  -7.133 -30.403  1.00 25.72           H  
ATOM    626  C   THR A  41      -4.178  -9.083 -29.699  1.00 25.72           C  
ATOM    627  CB  THR A  41      -5.625  -7.793 -31.335  1.00 25.72           C  
ATOM    628  HB  THR A  41      -6.282  -7.648 -30.477  1.00 25.72           H  
ATOM    629  O   THR A  41      -5.031  -9.050 -28.810  1.00 25.72           O  
ATOM    630  CG2 THR A  41      -5.704  -6.536 -32.195  1.00 25.72           C  
ATOM    631 HG21 THR A  41      -5.365  -5.673 -31.621  1.00 25.72           H  
ATOM    632 HG22 THR A  41      -6.732  -6.359 -32.509  1.00 25.72           H  
ATOM    633 HG23 THR A  41      -5.077  -6.633 -33.082  1.00 25.72           H  
ATOM    634  OG1 THR A  41      -6.105  -8.867 -32.100  1.00 25.72           O  
ATOM    635  HG1 THR A  41      -6.791  -8.512 -32.669  1.00 25.72           H  
ATOM    636  N   SER A  42      -3.166  -9.954 -29.614  1.00 25.27           N  
ATOM    637  H   SER A  42      -2.453  -9.924 -30.329  1.00 25.27           H  
ATOM    638  CA  SER A  42      -3.077 -11.003 -28.579  1.00 25.27           C  
ATOM    639  HA  SER A  42      -4.052 -11.489 -28.543  1.00 25.27           H  
ATOM    640  C   SER A  42      -2.804 -10.507 -27.144  1.00 25.27           C  
ATOM    641  CB  SER A  42      -2.066 -12.079 -28.994  1.00 25.27           C  
ATOM    642  HB2 SER A  42      -2.137 -12.928 -28.315  1.00 25.27           H  
ATOM    643  HB3 SER A  42      -2.300 -12.422 -30.002  1.00 25.27           H  
ATOM    644  O   SER A  42      -2.492 -11.319 -26.271  1.00 25.27           O  
ATOM    645  OG  SER A  42      -0.748 -11.568 -28.970  1.00 25.27           O  
ATOM    646  HG  SER A  42      -0.509 -11.381 -28.059  1.00 25.27           H  
ATOM    647  N   GLN A  43      -2.900  -9.201 -26.875  1.00 26.75           N  
ATOM    648  H   GLN A  43      -3.201  -8.592 -27.622  1.00 26.75           H  
ATOM    649  CA  GLN A  43      -2.744  -8.620 -25.535  1.00 26.75           C  
ATOM    650  HA  GLN A  43      -2.210  -9.336 -24.910  1.00 26.75           H  
ATOM    651  C   GLN A  43      -4.069  -8.386 -24.788  1.00 26.75           C  
ATOM    652  CB  GLN A  43      -1.871  -7.359 -25.585  1.00 26.75           C  
ATOM    653  HB2 GLN A  43      -1.928  -6.870 -24.613  1.00 26.75           H  
ATOM    654  HB3 GLN A  43      -2.248  -6.669 -26.339  1.00 26.75           H  
ATOM    655  O   GLN A  43      -4.036  -8.087 -23.597  1.00 26.75           O  
ATOM    656  CG  GLN A  43      -0.393  -7.692 -25.864  1.00 26.75           C  
ATOM    657  HG2 GLN A  43      -0.078  -8.508 -25.214  1.00 26.75           H  
ATOM    658  HG3 GLN A  43      -0.279  -8.010 -26.900  1.00 26.75           H  
ATOM    659  CD  GLN A  43       0.535  -6.505 -25.606  1.00 26.75           C  
ATOM    660  NE2 GLN A  43       1.833  -6.675 -25.721  1.00 26.75           N  
ATOM    661 HE21 GLN A  43       2.227  -7.535 -26.073  1.00 26.75           H  
ATOM    662 HE22 GLN A  43       2.375  -5.832 -25.598  1.00 26.75           H  
ATOM    663  OE1 GLN A  43       0.125  -5.409 -25.277  1.00 26.75           O  
ATOM    664  N   LEU A  44      -5.232  -8.630 -25.405  1.00 25.39           N  
ATOM    665  H   LEU A  44      -5.227  -8.851 -26.391  1.00 25.39           H  
ATOM    666  CA  LEU A  44      -6.513  -8.695 -24.687  1.00 25.39           C  
ATOM    667  HA  LEU A  44      -6.484  -7.996 -23.852  1.00 25.39           H  
ATOM    668  C   LEU A  44      -6.689 -10.081 -24.058  1.00 25.39           C  
ATOM    669  CB  LEU A  44      -7.668  -8.266 -25.604  1.00 25.39           C  
ATOM    670  HB2 LEU A  44      -7.585  -8.812 -26.544  1.00 25.39           H  
ATOM    671  HB3 LEU A  44      -8.617  -8.538 -25.143  1.00 25.39           H  
ATOM    672  O   LEU A  44      -7.506 -10.907 -24.467  1.00 25.39           O  
ATOM    673  CG  LEU A  44      -7.680  -6.751 -25.885  1.00 25.39           C  
ATOM    674  HG  LEU A  44      -6.681  -6.421 -26.171  1.00 25.39           H  
ATOM    675  CD1 LEU A  44      -8.625  -6.460 -27.047  1.00 25.39           C  
ATOM    676 HD11 LEU A  44      -8.293  -6.992 -27.938  1.00 25.39           H  
ATOM    677 HD12 LEU A  44      -9.639  -6.772 -26.796  1.00 25.39           H  
ATOM    678 HD13 LEU A  44      -8.625  -5.391 -27.264  1.00 25.39           H  
ATOM    679  CD2 LEU A  44      -8.147  -5.939 -24.672  1.00 25.39           C  
ATOM    680 HD21 LEU A  44      -8.196  -4.883 -24.938  1.00 25.39           H  
ATOM    681 HD22 LEU A  44      -7.445  -6.045 -23.845  1.00 25.39           H  
ATOM    682 HD23 LEU A  44      -9.137  -6.268 -24.356  1.00 25.39           H  
ATOM    683  N   GLY A  45      -5.862 -10.366 -23.054  1.00 27.97           N  
ATOM    684  H   GLY A  45      -5.205  -9.649 -22.782  1.00 27.97           H  
ATOM    685  CA  GLY A  45      -6.102 -11.477 -22.155  1.00 27.97           C  
ATOM    686  HA2 GLY A  45      -6.263 -12.391 -22.727  1.00 27.97           H  
ATOM    687  HA3 GLY A  45      -5.252 -11.603 -21.485  1.00 27.97           H  
ATOM    688  C   GLY A  45      -7.340 -11.180 -21.322  1.00 27.97           C  
ATOM    689  O   GLY A  45      -7.215 -10.635 -20.233  1.00 27.97           O  
ATOM    690  N   TYR A  46      -8.521 -11.568 -21.807  1.00 26.75           N  
ATOM    691  H   TYR A  46      -8.585 -11.818 -22.783  1.00 26.75           H  
ATOM    692  CA  TYR A  46      -9.630 -11.902 -20.918  1.00 26.75           C  
ATOM    693  HA  TYR A  46      -9.871 -11.041 -20.294  1.00 26.75           H  
ATOM    694  C   TYR A  46      -9.137 -13.037 -20.004  1.00 26.75           C  
ATOM    695  CB  TYR A  46     -10.886 -12.288 -21.721  1.00 26.75           C  
ATOM    696  HB2 TYR A  46     -10.609 -12.981 -22.516  1.00 26.75           H  
ATOM    697  HB3 TYR A  46     -11.562 -12.824 -21.056  1.00 26.75           H  
ATOM    698  O   TYR A  46      -9.249 -14.222 -20.321  1.00 26.75           O  
ATOM    699  CG  TYR A  46     -11.659 -11.121 -22.315  1.00 26.75           C  
ATOM    700  CD1 TYR A  46     -12.649 -10.473 -21.547  1.00 26.75           C  
ATOM    701  HD1 TYR A  46     -12.838 -10.789 -20.532  1.00 26.75           H  
ATOM    702  CD2 TYR A  46     -11.412 -10.698 -23.636  1.00 26.75           C  
ATOM    703  HD2 TYR A  46     -10.653 -11.182 -24.232  1.00 26.75           H  
ATOM    704  CE1 TYR A  46     -13.392  -9.408 -22.096  1.00 26.75           C  
ATOM    705  HE1 TYR A  46     -14.145  -8.909 -21.503  1.00 26.75           H  
ATOM    706  CE2 TYR A  46     -12.156  -9.636 -24.188  1.00 26.75           C  
ATOM    707  HE2 TYR A  46     -11.975  -9.303 -25.200  1.00 26.75           H  
ATOM    708  OH  TYR A  46     -13.854  -7.966 -23.965  1.00 26.75           O  
ATOM    709  HH  TYR A  46     -14.481  -7.577 -23.350  1.00 26.75           H  
ATOM    710  CZ  TYR A  46     -13.146  -8.990 -23.422  1.00 26.75           C  
ATOM    711  N   GLU A  47      -8.476 -12.675 -18.907  1.00 40.88           N  
ATOM    712  H   GLU A  47      -8.261 -11.695 -18.789  1.00 40.88           H  
ATOM    713  CA  GLU A  47      -8.255 -13.549 -17.769  1.00 40.88           C  
ATOM    714  HA  GLU A  47      -7.898 -14.527 -18.091  1.00 40.88           H  
ATOM    715  C   GLU A  47      -9.622 -13.705 -17.123  1.00 40.88           C  
ATOM    716  CB  GLU A  47      -7.244 -12.945 -16.775  1.00 40.88           C  
ATOM    717  HB2 GLU A  47      -7.536 -11.921 -16.542  1.00 40.88           H  
ATOM    718  HB3 GLU A  47      -7.276 -13.534 -15.858  1.00 40.88           H  
ATOM    719  O   GLU A  47     -10.073 -12.832 -16.384  1.00 40.88           O  
ATOM    720  CG  GLU A  47      -5.803 -12.953 -17.301  1.00 40.88           C  
ATOM    721  HG2 GLU A  47      -5.757 -12.365 -18.217  1.00 40.88           H  
ATOM    722  HG3 GLU A  47      -5.535 -13.979 -17.551  1.00 40.88           H  
ATOM    723  CD  GLU A  47      -4.780 -12.395 -16.293  1.00 40.88           C  
ATOM    724  OE1 GLU A  47      -3.578 -12.518 -16.620  1.00 40.88           O  
ATOM    725  OE2 GLU A  47      -5.181 -11.875 -15.218  1.00 40.88           O  
ATOM    726  N   ARG A  48     -10.330 -14.796 -17.422  1.00 39.98           N  
ATOM    727  H   ARG A  48      -9.964 -15.465 -18.084  1.00 39.98           H  
ATOM    728  CA  ARG A  48     -11.375 -15.198 -16.490  1.00 39.98           C  
ATOM    729  HA  ARG A  48     -12.080 -14.379 -16.353  1.00 39.98           H  
ATOM    730  C   ARG A  48     -10.687 -15.457 -15.152  1.00 39.98           C  
ATOM    731  CB  ARG A  48     -12.123 -16.430 -16.963  1.00 39.98           C  
ATOM    732  HB2 ARG A  48     -11.398 -17.221 -17.157  1.00 39.98           H  
ATOM    733  HB3 ARG A  48     -12.776 -16.721 -16.140  1.00 39.98           H  
ATOM    734  O   ARG A  48      -9.642 -16.111 -15.107  1.00 39.98           O  
ATOM    735  CG  ARG A  48     -12.995 -16.242 -18.206  1.00 39.98           C  
ATOM    736  HG2 ARG A  48     -12.386 -15.919 -19.049  1.00 39.98           H  
ATOM    737  HG3 ARG A  48     -13.776 -15.509 -18.004  1.00 39.98           H  
ATOM    738  CD  ARG A  48     -13.616 -17.607 -18.500  1.00 39.98           C  
ATOM    739  HD2 ARG A  48     -12.804 -18.306 -18.704  1.00 39.98           H  
ATOM    740  HD3 ARG A  48     -14.157 -17.941 -17.615  1.00 39.98           H  
ATOM    741  NE  ARG A  48     -14.540 -17.613 -19.638  1.00 39.98           N  
ATOM    742  HE  ARG A  48     -14.730 -16.734 -20.098  1.00 39.98           H  
ATOM    743  NH1 ARG A  48     -14.955 -19.871 -19.495  1.00 39.98           N  
ATOM    744 HH11 ARG A  48     -15.403 -20.720 -19.807  1.00 39.98           H  
ATOM    745 HH12 ARG A  48     -14.254 -19.960 -18.773  1.00 39.98           H  
ATOM    746  NH2 ARG A  48     -15.992 -18.628 -21.052  1.00 39.98           N  
ATOM    747 HH21 ARG A  48     -16.143 -17.744 -21.517  1.00 39.98           H  
ATOM    748 HH22 ARG A  48     -16.442 -19.471 -21.378  1.00 39.98           H  
ATOM    749  CZ  ARG A  48     -15.157 -18.704 -20.052  1.00 39.98           C  
ATOM    750  N   THR A  49     -11.224 -14.879 -14.094  1.00 50.33           N  
ATOM    751  H   THR A  49     -12.041 -14.295 -14.202  1.00 50.33           H  
ATOM    752  CA  THR A  49     -10.710 -15.035 -12.741  1.00 50.33           C  
ATOM    753  HA  THR A  49      -9.808 -15.646 -12.771  1.00 50.33           H  
ATOM    754  C   THR A  49     -11.732 -15.778 -11.896  1.00 50.33           C  
ATOM    755  CB  THR A  49     -10.318 -13.691 -12.111  1.00 50.33           C  
ATOM    756  HB  THR A  49     -10.115 -13.861 -11.054  1.00 50.33           H  
ATOM    757  O   THR A  49     -12.935 -15.529 -11.969  1.00 50.33           O  
ATOM    758  CG2 THR A  49      -9.072 -13.087 -12.761  1.00 50.33           C  
ATOM    759 HG21 THR A  49      -8.244 -13.793 -12.698  1.00 50.33           H  
ATOM    760 HG22 THR A  49      -8.792 -12.171 -12.239  1.00 50.33           H  
ATOM    761 HG23 THR A  49      -9.266 -12.856 -13.808  1.00 50.33           H  
ATOM    762  OG1 THR A  49     -11.342 -12.733 -12.228  1.00 50.33           O  
ATOM    763  HG1 THR A  49     -10.999 -11.916 -11.857  1.00 50.33           H  
ATOM    764  N   TRP A  50     -11.247 -16.704 -11.080  1.00 54.64           N  
ATOM    765  H   TRP A  50     -10.256 -16.899 -11.116  1.00 54.64           H  
ATOM    766  CA  TRP A  50     -12.008 -17.346 -10.023  1.00 54.64           C  
ATOM    767  HA  TRP A  50     -13.067 -17.336 -10.282  1.00 54.64           H  
ATOM    768  C   TRP A  50     -11.802 -16.553  -8.743  1.00 54.64           C  
ATOM    769  CB  TRP A  50     -11.578 -18.806  -9.871  1.00 54.64           C  
ATOM    770  HB2 TRP A  50     -12.138 -19.255  -9.051  1.00 54.64           H  
ATOM    771  HB3 TRP A  50     -10.520 -18.848  -9.613  1.00 54.64           H  
ATOM    772  O   TRP A  50     -10.668 -16.291  -8.342  1.00 54.64           O  
ATOM    773  CG  TRP A  50     -11.805 -19.619 -11.103  1.00 54.64           C  
ATOM    774  CD1 TRP A  50     -10.920 -19.766 -12.115  1.00 54.64           C  
ATOM    775  HD1 TRP A  50      -9.934 -19.327 -12.144  1.00 54.64           H  
ATOM    776  CD2 TRP A  50     -13.011 -20.335 -11.512  1.00 54.64           C  
ATOM    777  CE2 TRP A  50     -12.786 -20.876 -12.811  1.00 54.64           C  
ATOM    778  CE3 TRP A  50     -14.278 -20.565 -10.931  1.00 54.64           C  
ATOM    779  HE3 TRP A  50     -14.478 -20.172  -9.945  1.00 54.64           H  
ATOM    780  NE1 TRP A  50     -11.498 -20.512 -13.120  1.00 54.64           N  
ATOM    781  HE1 TRP A  50     -11.058 -20.687 -14.012  1.00 54.64           H  
ATOM    782  CH2 TRP A  50     -15.013 -21.813 -12.902  1.00 54.64           C  
ATOM    783  HH2 TRP A  50     -15.776 -22.364 -13.432  1.00 54.64           H  
ATOM    784  CZ2 TRP A  50     -13.767 -21.590 -13.509  1.00 54.64           C  
ATOM    785  HZ2 TRP A  50     -13.561 -21.937 -14.511  1.00 54.64           H  
ATOM    786  CZ3 TRP A  50     -15.266 -21.303 -11.615  1.00 54.64           C  
ATOM    787  HZ3 TRP A  50     -16.226 -21.471 -11.149  1.00 54.64           H  
ATOM    788  N   ASN A  51     -12.904 -16.161  -8.115  1.00 65.34           N  
ATOM    789  H   ASN A  51     -13.798 -16.426  -8.503  1.00 65.34           H  
ATOM    790  CA  ASN A  51     -12.882 -15.517  -6.812  1.00 65.34           C  
ATOM    791  HA  ASN A  51     -12.007 -14.873  -6.727  1.00 65.34           H  
ATOM    792  C   ASN A  51     -12.801 -16.598  -5.736  1.00 65.34           C  
ATOM    793  CB  ASN A  51     -14.145 -14.664  -6.654  1.00 65.34           C  
ATOM    794  HB2 ASN A  51     -14.175 -14.267  -5.639  1.00 65.34           H  
ATOM    795  HB3 ASN A  51     -15.021 -15.298  -6.788  1.00 65.34           H  
ATOM    796  O   ASN A  51     -13.636 -17.503  -5.707  1.00 65.34           O  
ATOM    797  CG  ASN A  51     -14.216 -13.495  -7.622  1.00 65.34           C  
ATOM    798  ND2 ASN A  51     -15.409 -13.049  -7.936  1.00 65.34           N  
ATOM    799 HD21 ASN A  51     -16.235 -13.475  -7.540  1.00 65.34           H  
ATOM    800 HD22 ASN A  51     -15.439 -12.291  -8.603  1.00 65.34           H  
ATOM    801  OD1 ASN A  51     -13.234 -12.943  -8.093  1.00 65.34           O  
ATOM    802  N   ASN A  52     -11.826 -16.480  -4.846  1.00 65.68           N  
ATOM    803  H   ASN A  52     -11.168 -15.719  -4.933  1.00 65.68           H  
ATOM    804  CA  ASN A  52     -11.627 -17.399  -3.741  1.00 65.68           C  
ATOM    805  HA  ASN A  52     -12.409 -18.159  -3.744  1.00 65.68           H  
ATOM    806  C   ASN A  52     -11.706 -16.656  -2.406  1.00 65.68           C  
ATOM    807  CB  ASN A  52     -10.285 -18.108  -3.920  1.00 65.68           C  
ATOM    808  HB2 ASN A  52     -10.064 -18.687  -3.023  1.00 65.68           H  
ATOM    809  HB3 ASN A  52      -9.514 -17.351  -4.060  1.00 65.68           H  
ATOM    810  O   ASN A  52     -11.232 -15.528  -2.269  1.00 65.68           O  
ATOM    811  CG  ASN A  52     -10.283 -19.071  -5.089  1.00 65.68           C  
ATOM    812  ND2 ASN A  52      -9.539 -18.805  -6.132  1.00 65.68           N  
ATOM    813 HD21 ASN A  52      -9.518 -19.510  -6.855  1.00 65.68           H  
ATOM    814 HD22 ASN A  52      -8.899 -18.024  -6.146  1.00 65.68           H  
ATOM    815  OD1 ASN A  52     -10.958 -20.085  -5.080  1.00 65.68           O  
ATOM    816  N   GLU A  53     -12.283 -17.325  -1.409  1.00 74.16           N  
ATOM    817  H   GLU A  53     -12.648 -18.247  -1.598  1.00 74.16           H  
ATOM    818  CA  GLU A  53     -12.343 -16.855  -0.026  1.00 74.16           C  
ATOM    819  HA  GLU A  53     -11.852 -15.885   0.061  1.00 74.16           H  
ATOM    820  C   GLU A  53     -11.619 -17.855   0.881  1.00 74.16           C  
ATOM    821  CB  GLU A  53     -13.797 -16.687   0.444  1.00 74.16           C  
ATOM    822  HB2 GLU A  53     -14.322 -17.633   0.313  1.00 74.16           H  
ATOM    823  HB3 GLU A  53     -13.775 -16.453   1.509  1.00 74.16           H  
ATOM    824  O   GLU A  53     -12.091 -18.972   1.097  1.00 74.16           O  
ATOM    825  CG  GLU A  53     -14.583 -15.582  -0.274  1.00 74.16           C  
ATOM    826  HG2 GLU A  53     -14.050 -14.639  -0.153  1.00 74.16           H  
ATOM    827  HG3 GLU A  53     -14.627 -15.814  -1.338  1.00 74.16           H  
ATOM    828  CD  GLU A  53     -16.022 -15.434   0.267  1.00 74.16           C  
ATOM    829  OE1 GLU A  53     -16.758 -14.595  -0.294  1.00 74.16           O  
ATOM    830  OE2 GLU A  53     -16.411 -16.155   1.231  1.00 74.16           O  
ATOM    831  N   ALA A  54     -10.487 -17.455   1.457  1.00 71.75           N  
ATOM    832  H   ALA A  54     -10.149 -16.526   1.250  1.00 71.75           H  
ATOM    833  CA  ALA A  54      -9.839 -18.199   2.529  1.00 71.75           C  
ATOM    834  HA  ALA A  54     -10.126 -19.249   2.470  1.00 71.75           H  
ATOM    835  C   ALA A  54     -10.311 -17.665   3.885  1.00 71.75           C  
ATOM    836  CB  ALA A  54      -8.325 -18.155   2.355  1.00 71.75           C  
ATOM    837  HB1 ALA A  54      -7.989 -17.130   2.197  1.00 71.75           H  
ATOM    838  HB2 ALA A  54      -7.853 -18.558   3.251  1.00 71.75           H  
ATOM    839  HB3 ALA A  54      -8.039 -18.765   1.498  1.00 71.75           H  
ATOM    840  O   ALA A  54      -9.899 -16.599   4.345  1.00 71.75           O  
ATOM    841  N   ARG A  55     -11.214 -18.408   4.522  1.00 72.14           N  
ATOM    842  H   ARG A  55     -11.498 -19.271   4.079  1.00 72.14           H  
ATOM    843  CA  ARG A  55     -11.775 -18.074   5.838  1.00 72.14           C  
ATOM    844  HA  ARG A  55     -11.910 -16.994   5.899  1.00 72.14           H  
ATOM    845  C   ARG A  55     -10.811 -18.450   6.961  1.00 72.14           C  
ATOM    846  CB  ARG A  55     -13.148 -18.745   6.000  1.00 72.14           C  
ATOM    847  HB2 ARG A  55     -13.054 -19.818   5.831  1.00 72.14           H  
ATOM    848  HB3 ARG A  55     -13.514 -18.578   7.013  1.00 72.14           H  
ATOM    849  O   ARG A  55      -9.953 -19.315   6.799  1.00 72.14           O  
ATOM    850  CG  ARG A  55     -14.151 -18.145   5.008  1.00 72.14           C  
ATOM    851  HG2 ARG A  55     -13.790 -18.268   3.987  1.00 72.14           H  
ATOM    852  HG3 ARG A  55     -14.248 -17.080   5.219  1.00 72.14           H  
ATOM    853  CD  ARG A  55     -15.538 -18.774   5.108  1.00 72.14           C  
ATOM    854  HD2 ARG A  55     -15.473 -19.827   4.835  1.00 72.14           H  
ATOM    855  HD3 ARG A  55     -15.897 -18.702   6.135  1.00 72.14           H  
ATOM    856  NE  ARG A  55     -16.444 -18.083   4.175  1.00 72.14           N  
ATOM    857  HE  ARG A  55     -16.205 -18.115   3.194  1.00 72.14           H  
ATOM    858  NH1 ARG A  55     -17.770 -16.939   5.684  1.00 72.14           N  
ATOM    859 HH11 ARG A  55     -18.436 -16.196   5.842  1.00 72.14           H  
ATOM    860 HH12 ARG A  55     -17.263 -17.321   6.468  1.00 72.14           H  
ATOM    861  NH2 ARG A  55     -17.987 -16.597   3.482  1.00 72.14           N  
ATOM    862 HH21 ARG A  55     -18.637 -15.844   3.657  1.00 72.14           H  
ATOM    863 HH22 ARG A  55     -17.531 -16.579   2.581  1.00 72.14           H  
ATOM    864  CZ  ARG A  55     -17.401 -17.223   4.460  1.00 72.14           C  
ATOM    865  N   PHE A  56     -10.979 -17.821   8.120  1.00 62.64           N  
ATOM    866  H   PHE A  56     -11.712 -17.130   8.197  1.00 62.64           H  
ATOM    867  CA  PHE A  56     -10.215 -18.165   9.317  1.00 62.64           C  
ATOM    868  HA  PHE A  56      -9.150 -18.112   9.094  1.00 62.64           H  
ATOM    869  C   PHE A  56     -10.548 -19.590   9.764  1.00 62.64           C  
ATOM    870  CB  PHE A  56     -10.523 -17.175  10.446  1.00 62.64           C  
ATOM    871  HB2 PHE A  56     -10.097 -17.561  11.371  1.00 62.64           H  
ATOM    872  HB3 PHE A  56     -11.602 -17.113  10.589  1.00 62.64           H  
ATOM    873  O   PHE A  56     -11.654 -19.849  10.245  1.00 62.64           O  
ATOM    874  CG  PHE A  56      -9.968 -15.793  10.203  1.00 62.64           C  
ATOM    875  CD1 PHE A  56      -8.767 -15.408  10.810  1.00 62.64           C  
ATOM    876  HD1 PHE A  56      -8.234 -16.092  11.453  1.00 62.64           H  
ATOM    877  CD2 PHE A  56     -10.617 -14.917   9.322  1.00 62.64           C  
ATOM    878  HD2 PHE A  56     -11.528 -15.245   8.844  1.00 62.64           H  
ATOM    879  CE1 PHE A  56      -8.251 -14.131  10.569  1.00 62.64           C  
ATOM    880  HE1 PHE A  56      -7.318 -13.866  11.045  1.00 62.64           H  
ATOM    881  CE2 PHE A  56     -10.067 -13.661   9.030  1.00 62.64           C  
ATOM    882  HE2 PHE A  56     -10.505 -13.024   8.276  1.00 62.64           H  
ATOM    883  CZ  PHE A  56      -8.911 -13.247   9.696  1.00 62.64           C  
ATOM    884  HZ  PHE A  56      -8.505 -12.268   9.489  1.00 62.64           H  
ATOM    885  N   ASN A  57      -9.578 -20.501   9.670  1.00 54.76           N  
ATOM    886  H   ASN A  57      -8.708 -20.239   9.229  1.00 54.76           H  
ATOM    887  CA  ASN A  57      -9.608 -21.712  10.480  1.00 54.76           C  
ATOM    888  HA  ASN A  57     -10.632 -22.082  10.520  1.00 54.76           H  
ATOM    889  C   ASN A  57      -9.222 -21.316  11.904  1.00 54.76           C  
ATOM    890  CB  ASN A  57      -8.721 -22.810   9.870  1.00 54.76           C  
ATOM    891  HB2 ASN A  57      -7.830 -22.367   9.426  1.00 54.76           H  
ATOM    892  HB3 ASN A  57      -8.398 -23.490  10.659  1.00 54.76           H  
ATOM    893  O   ASN A  57      -8.196 -20.680  12.132  1.00 54.76           O  
ATOM    894  CG  ASN A  57      -9.462 -23.645   8.837  1.00 54.76           C  
ATOM    895  ND2 ASN A  57      -8.751 -24.333   7.978  1.00 54.76           N  
ATOM    896 HD21 ASN A  57      -7.744 -24.254   7.965  1.00 54.76           H  
ATOM    897 HD22 ASN A  57      -9.271 -24.854   7.286  1.00 54.76           H  
ATOM    898  OD1 ASN A  57     -10.679 -23.729   8.805  1.00 54.76           O  
ATOM    899  N   ILE A  58     -10.112 -21.614  12.846  1.00 48.57           N  
ATOM    900  H   ILE A  58     -10.923 -22.145  12.564  1.00 48.57           H  
ATOM    901  CA  ILE A  58     -10.063 -21.132  14.224  1.00 48.57           C  
ATOM    902  HA  ILE A  58      -9.926 -20.051  14.205  1.00 48.57           H  
ATOM    903  C   ILE A  58      -8.850 -21.741  14.940  1.00 48.57           C  
ATOM    904  CB  ILE A  58     -11.412 -21.431  14.931  1.00 48.57           C  
ATOM    905  HB  ILE A  58     -11.583 -22.507  14.889  1.00 48.57           H  
ATOM    906  O   ILE A  58      -8.946 -22.773  15.590  1.00 48.57           O  
ATOM    907  CG1 ILE A  58     -12.582 -20.715  14.208  1.00 48.57           C  
ATOM    908 HG12 ILE A  58     -12.520 -19.642  14.390  1.00 48.57           H  
ATOM    909 HG13 ILE A  58     -12.509 -20.867  13.131  1.00 48.57           H  
ATOM    910  CG2 ILE A  58     -11.401 -21.001  16.413  1.00 48.57           C  
ATOM    911 HG21 ILE A  58     -12.332 -21.293  16.900  1.00 48.57           H  
ATOM    912 HG22 ILE A  58     -10.597 -21.494  16.959  1.00 48.57           H  
ATOM    913 HG23 ILE A  58     -11.274 -19.922  16.495  1.00 48.57           H  
ATOM    914  CD1 ILE A  58     -13.971 -21.216  14.623  1.00 48.57           C  
ATOM    915 HD11 ILE A  58     -14.171 -20.989  15.670  1.00 48.57           H  
ATOM    916 HD12 ILE A  58     -14.724 -20.720  14.010  1.00 48.57           H  
ATOM    917 HD13 ILE A  58     -14.040 -22.292  14.460  1.00 48.57           H  
ATOM    918  N   GLU A  59      -7.727 -21.037  14.869  1.00 51.08           N  
ATOM    919  H   GLU A  59      -7.619 -20.415  14.081  1.00 51.08           H  
ATOM    920  CA  GLU A  59      -6.730 -20.965  15.936  1.00 51.08           C  
ATOM    921  HA  GLU A  59      -7.058 -21.582  16.772  1.00 51.08           H  
ATOM    922  C   GLU A  59      -6.659 -19.536  16.469  1.00 51.08           C  
ATOM    923  CB  GLU A  59      -5.370 -21.487  15.503  1.00 51.08           C  
ATOM    924  HB2 GLU A  59      -4.675 -21.286  16.317  1.00 51.08           H  
ATOM    925  HB3 GLU A  59      -5.035 -20.971  14.603  1.00 51.08           H  
ATOM    926  O   GLU A  59      -5.605 -18.926  16.607  1.00 51.08           O  
ATOM    927  CG  GLU A  59      -5.416 -22.996  15.268  1.00 51.08           C  
ATOM    928  HG2 GLU A  59      -5.993 -23.465  16.065  1.00 51.08           H  
ATOM    929  HG3 GLU A  59      -5.904 -23.204  14.316  1.00 51.08           H  
ATOM    930  CD  GLU A  59      -4.012 -23.579  15.276  1.00 51.08           C  
ATOM    931  OE1 GLU A  59      -3.923 -24.820  15.425  1.00 51.08           O  
ATOM    932  OE2 GLU A  59      -3.047 -22.788  15.170  1.00 51.08           O  
ATOM    933  N   SER A  60      -7.830 -18.967  16.750  1.00 50.75           N  
ATOM    934  H   SER A  60      -8.667 -19.517  16.625  1.00 50.75           H  
ATOM    935  CA  SER A  60      -7.897 -17.752  17.545  1.00 50.75           C  
ATOM    936  HA  SER A  60      -7.055 -17.108  17.291  1.00 50.75           H  
ATOM    937  C   SER A  60      -7.804 -18.152  19.010  1.00 50.75           C  
ATOM    938  CB  SER A  60      -9.168 -16.966  17.242  1.00 50.75           C  
ATOM    939  HB2 SER A  60     -10.039 -17.514  17.602  1.00 50.75           H  
ATOM    940  HB3 SER A  60      -9.259 -16.822  16.165  1.00 50.75           H  
ATOM    941  O   SER A  60      -8.763 -18.673  19.576  1.00 50.75           O  
ATOM    942  OG  SER A  60      -9.098 -15.706  17.873  1.00 50.75           O  
ATOM    943  HG  SER A  60      -8.786 -15.092  17.204  1.00 50.75           H  
ATOM    944  N   ASN A  61      -6.664 -17.912  19.656  1.00 53.78           N  
ATOM    945  H   ASN A  61      -5.900 -17.510  19.131  1.00 53.78           H  
ATOM    946  CA  ASN A  61      -6.542 -18.062  21.113  1.00 53.78           C  
ATOM    947  HA  ASN A  61      -7.164 -18.905  21.413  1.00 53.78           H  
ATOM    948  C   ASN A  61      -7.117 -16.844  21.872  1.00 53.78           C  
ATOM    949  CB  ASN A  61      -5.097 -18.431  21.487  1.00 53.78           C  
ATOM    950  HB2 ASN A  61      -4.803 -19.320  20.928  1.00 53.78           H  
ATOM    951  HB3 ASN A  61      -5.055 -18.666  22.551  1.00 53.78           H  
ATOM    952  O   ASN A  61      -6.710 -16.554  22.995  1.00 53.78           O  
ATOM    953  CG  ASN A  61      -4.089 -17.332  21.209  1.00 53.78           C  
ATOM    954  ND2 ASN A  61      -2.822 -17.609  21.404  1.00 53.78           N  
ATOM    955 HD21 ASN A  61      -2.165 -16.885  21.151  1.00 53.78           H  
ATOM    956 HD22 ASN A  61      -2.540 -18.544  21.659  1.00 53.78           H  
ATOM    957  OD1 ASN A  61      -4.407 -16.224  20.810  1.00 53.78           O  
ATOM    958  N   GLY A  62      -8.033 -16.105  21.235  1.00 51.47           N  
ATOM    959  H   GLY A  62      -8.335 -16.418  20.323  1.00 51.47           H  
ATOM    960  CA  GLY A  62      -8.613 -14.858  21.729  1.00 51.47           C  
ATOM    961  HA2 GLY A  62      -8.775 -14.937  22.804  1.00 51.47           H  
ATOM    962  HA3 GLY A  62      -9.577 -14.699  21.245  1.00 51.47           H  
ATOM    963  C   GLY A  62      -7.750 -13.621  21.477  1.00 51.47           C  
ATOM    964  O   GLY A  62      -8.278 -12.517  21.536  1.00 51.47           O  
ATOM    965  N   TYR A  63      -6.465 -13.793  21.145  1.00 59.91           N  
ATOM    966  H   TYR A  63      -6.098 -14.734  21.144  1.00 59.91           H  
ATOM    967  CA  TYR A  63      -5.522 -12.687  20.963  1.00 59.91           C  
ATOM    968  HA  TYR A  63      -6.055 -11.736  20.977  1.00 59.91           H  
ATOM    969  C   TYR A  63      -4.773 -12.745  19.641  1.00 59.91           C  
ATOM    970  CB  TYR A  63      -4.518 -12.679  22.116  1.00 59.91           C  
ATOM    971  HB2 TYR A  63      -3.738 -11.950  21.899  1.00 59.91           H  
ATOM    972  HB3 TYR A  63      -4.043 -13.657  22.197  1.00 59.91           H  
ATOM    973  O   TYR A  63      -4.588 -11.710  19.026  1.00 59.91           O  
ATOM    974  CG  TYR A  63      -5.150 -12.309  23.436  1.00 59.91           C  
ATOM    975  CD1 TYR A  63      -5.376 -10.953  23.736  1.00 59.91           C  
ATOM    976  HD1 TYR A  63      -5.112 -10.190  23.019  1.00 59.91           H  
ATOM    977  CD2 TYR A  63      -5.552 -13.314  24.337  1.00 59.91           C  
ATOM    978  HD2 TYR A  63      -5.410 -14.355  24.087  1.00 59.91           H  
ATOM    979  CE1 TYR A  63      -5.981 -10.593  24.953  1.00 59.91           C  
ATOM    980  HE1 TYR A  63      -6.160  -9.552  25.176  1.00 59.91           H  
ATOM    981  CE2 TYR A  63      -6.164 -12.958  25.553  1.00 59.91           C  
ATOM    982  HE2 TYR A  63      -6.486 -13.717  26.250  1.00 59.91           H  
ATOM    983  OH  TYR A  63      -6.964 -11.253  27.038  1.00 59.91           O  
ATOM    984  HH  TYR A  63      -7.062 -10.301  27.105  1.00 59.91           H  
ATOM    985  CZ  TYR A  63      -6.375 -11.598  25.863  1.00 59.91           C  
ATOM    986  N   MET A  64      -4.345 -13.917  19.184  1.00 64.37           N  
ATOM    987  H   MET A  64      -4.537 -14.746  19.729  1.00 64.37           H  
ATOM    988  CA  MET A  64      -3.619 -14.106  17.929  1.00 64.37           C  
ATOM    989  HA  MET A  64      -3.337 -13.138  17.515  1.00 64.37           H  
ATOM    990  C   MET A  64      -4.518 -14.815  16.926  1.00 64.37           C  
ATOM    991  CB  MET A  64      -2.339 -14.893  18.218  1.00 64.37           C  
ATOM    992  HB2 MET A  64      -1.852 -14.431  19.077  1.00 64.37           H  
ATOM    993  HB3 MET A  64      -2.592 -15.922  18.475  1.00 64.37           H  
ATOM    994  O   MET A  64      -5.186 -15.779  17.281  1.00 64.37           O  
ATOM    995  CG  MET A  64      -1.360 -14.891  17.041  1.00 64.37           C  
ATOM    996  HG2 MET A  64      -1.839 -15.359  16.181  1.00 64.37           H  
ATOM    997  HG3 MET A  64      -1.125 -13.860  16.777  1.00 64.37           H  
ATOM    998  SD  MET A  64       0.194 -15.774  17.367  1.00 64.37           S  
ATOM    999  CE  MET A  64       0.814 -14.905  18.833  1.00 64.37           C  
ATOM   1000  HE1 MET A  64       0.174 -15.115  19.691  1.00 64.37           H  
ATOM   1001  HE2 MET A  64       0.835 -13.832  18.641  1.00 64.37           H  
ATOM   1002  HE3 MET A  64       1.823 -15.252  19.053  1.00 64.37           H  
ATOM   1003  N   ASN A  65      -4.549 -14.325  15.693  1.00 67.90           N  
ATOM   1004  H   ASN A  65      -3.967 -13.530  15.471  1.00 67.90           H  
ATOM   1005  CA  ASN A  65      -5.359 -14.853  14.608  1.00 67.90           C  
ATOM   1006  HA  ASN A  65      -5.791 -15.810  14.899  1.00 67.90           H  
ATOM   1007  C   ASN A  65      -4.456 -15.070  13.400  1.00 67.90           C  
ATOM   1008  CB  ASN A  65      -6.492 -13.871  14.269  1.00 67.90           C  
ATOM   1009  HB2 ASN A  65      -6.054 -12.947  13.893  1.00 67.90           H  
ATOM   1010  HB3 ASN A  65      -7.117 -14.297  13.484  1.00 67.90           H  
ATOM   1011  O   ASN A  65      -3.727 -14.158  13.007  1.00 67.90           O  
ATOM   1012  CG  ASN A  65      -7.375 -13.552  15.456  1.00 67.90           C  
ATOM   1013  ND2 ASN A  65      -7.057 -12.516  16.195  1.00 67.90           N  
ATOM   1014 HD21 ASN A  65      -7.624 -12.319  17.007  1.00 67.90           H  
ATOM   1015 HD22 ASN A  65      -6.228 -11.989  15.962  1.00 67.90           H  
ATOM   1016  OD1 ASN A  65      -8.342 -14.236  15.750  1.00 67.90           O  
ATOM   1017  N   THR A  66      -4.535 -16.255  12.805  1.00 69.27           N  
ATOM   1018  H   THR A  66      -5.126 -16.974  13.198  1.00 69.27           H  
ATOM   1019  CA  THR A  66      -3.721 -16.624  11.647  1.00 69.27           C  
ATOM   1020  HA  THR A  66      -3.192 -15.738  11.297  1.00 69.27           H  
ATOM   1021  C   THR A  66      -4.613 -17.108  10.510  1.00 69.27           C  
ATOM   1022  CB  THR A  66      -2.642 -17.647  12.035  1.00 69.27           C  
ATOM   1023  HB  THR A  66      -3.113 -18.537  12.452  1.00 69.27           H  
ATOM   1024  O   THR A  66      -5.529 -17.902  10.716  1.00 69.27           O  
ATOM   1025  CG2 THR A  66      -1.754 -18.044  10.860  1.00 69.27           C  
ATOM   1026 HG21 THR A  66      -0.920 -18.649  11.216  1.00 69.27           H  
ATOM   1027 HG22 THR A  66      -1.370 -17.152  10.364  1.00 69.27           H  
ATOM   1028 HG23 THR A  66      -2.323 -18.637  10.144  1.00 69.27           H  
ATOM   1029  OG1 THR A  66      -1.789 -17.074  13.003  1.00 69.27           O  
ATOM   1030  HG1 THR A  66      -1.038 -16.695  12.541  1.00 69.27           H  
ATOM   1031  N   ILE A  67      -4.344 -16.620   9.301  1.00 69.67           N  
ATOM   1032  H   ILE A  67      -3.592 -15.951   9.227  1.00 69.67           H  
ATOM   1033  CA  ILE A  67      -4.913 -17.116   8.047  1.00 69.67           C  
ATOM   1034  HA  ILE A  67      -5.654 -17.889   8.252  1.00 69.67           H  
ATOM   1035  C   ILE A  67      -3.765 -17.711   7.254  1.00 69.67           C  
ATOM   1036  CB  ILE A  67      -5.577 -16.000   7.217  1.00 69.67           C  
ATOM   1037  HB  ILE A  67      -4.797 -15.316   6.881  1.00 69.67           H  
ATOM   1038  O   ILE A  67      -2.794 -17.010   6.990  1.00 69.67           O  
ATOM   1039  CG1 ILE A  67      -6.585 -15.192   8.044  1.00 69.67           C  
ATOM   1040 HG12 ILE A  67      -7.419 -15.827   8.341  1.00 69.67           H  
ATOM   1041 HG13 ILE A  67      -6.094 -14.810   8.939  1.00 69.67           H  
ATOM   1042  CG2 ILE A  67      -6.265 -16.602   5.973  1.00 69.67           C  
ATOM   1043 HG21 ILE A  67      -7.039 -17.307   6.275  1.00 69.67           H  
ATOM   1044 HG22 ILE A  67      -5.539 -17.116   5.343  1.00 69.67           H  
ATOM   1045 HG23 ILE A  67      -6.726 -15.824   5.365  1.00 69.67           H  
ATOM   1046  CD1 ILE A  67      -7.101 -13.985   7.260  1.00 69.67           C  
ATOM   1047 HD11 ILE A  67      -8.107 -14.178   6.886  1.00 69.67           H  
ATOM   1048 HD12 ILE A  67      -7.094 -13.115   7.916  1.00 69.67           H  
ATOM   1049 HD13 ILE A  67      -6.444 -13.752   6.422  1.00 69.67           H  
ATOM   1050  N   ALA A  68      -3.886 -18.970   6.851  1.00 69.64           N  
ATOM   1051  H   ALA A  68      -4.726 -19.483   7.078  1.00 69.64           H  
ATOM   1052  CA  ALA A  68      -2.929 -19.618   5.968  1.00 69.64           C  
ATOM   1053  HA  ALA A  68      -2.136 -18.919   5.704  1.00 69.64           H  
ATOM   1054  C   ALA A  68      -3.633 -20.035   4.676  1.00 69.64           C  
ATOM   1055  CB  ALA A  68      -2.272 -20.790   6.702  1.00 69.64           C  
ATOM   1056  HB1 ALA A  68      -3.026 -21.525   6.986  1.00 69.64           H  
ATOM   1057  HB2 ALA A  68      -1.766 -20.427   7.597  1.00 69.64           H  
ATOM   1058  HB3 ALA A  68      -1.538 -21.263   6.051  1.00 69.64           H  
ATOM   1059  O   ALA A  68      -4.673 -20.693   4.708  1.00 69.64           O  
ATOM   1060  N   VAL A  69      -3.052 -19.656   3.544  1.00 67.53           N  
ATOM   1061  H   VAL A  69      -2.225 -19.080   3.608  1.00 67.53           H  
ATOM   1062  CA  VAL A  69      -3.473 -20.051   2.203  1.00 67.53           C  
ATOM   1063  HA  VAL A  69      -4.330 -20.721   2.276  1.00 67.53           H  
ATOM   1064  C   VAL A  69      -2.331 -20.809   1.560  1.00 67.53           C  
ATOM   1065  CB  VAL A  69      -3.899 -18.840   1.355  1.00 67.53           C  
ATOM   1066  HB  VAL A  69      -3.061 -18.154   1.230  1.00 67.53           H  
ATOM   1067  O   VAL A  69      -1.210 -20.312   1.463  1.00 67.53           O  
ATOM   1068  CG1 VAL A  69      -4.396 -19.266  -0.033  1.00 67.53           C  
ATOM   1069 HG11 VAL A  69      -3.590 -19.737  -0.597  1.00 67.53           H  
ATOM   1070 HG12 VAL A  69      -4.721 -18.392  -0.597  1.00 67.53           H  
ATOM   1071 HG13 VAL A  69      -5.228 -19.965   0.055  1.00 67.53           H  
ATOM   1072  CG2 VAL A  69      -5.032 -18.108   2.075  1.00 67.53           C  
ATOM   1073 HG21 VAL A  69      -5.701 -18.839   2.530  1.00 67.53           H  
ATOM   1074 HG22 VAL A  69      -4.621 -17.464   2.853  1.00 67.53           H  
ATOM   1075 HG23 VAL A  69      -5.596 -17.508   1.361  1.00 67.53           H  
ATOM   1076  N   GLN A  70      -2.622 -22.025   1.123  1.00 68.34           N  
ATOM   1077  H   GLN A  70      -3.569 -22.362   1.222  1.00 68.34           H  
ATOM   1078  CA  GLN A  70      -1.784 -22.725   0.168  1.00 68.34           C  
ATOM   1079  HA  GLN A  70      -0.777 -22.308   0.173  1.00 68.34           H  
ATOM   1080  C   GLN A  70      -2.397 -22.491  -1.207  1.00 68.34           C  
ATOM   1081  CB  GLN A  70      -1.686 -24.198   0.567  1.00 68.34           C  
ATOM   1082  HB2 GLN A  70      -2.673 -24.661   0.548  1.00 68.34           H  
ATOM   1083  HB3 GLN A  70      -1.290 -24.253   1.581  1.00 68.34           H  
ATOM   1084  O   GLN A  70      -3.562 -22.816  -1.426  1.00 68.34           O  
ATOM   1085  CG  GLN A  70      -0.750 -24.951  -0.382  1.00 68.34           C  
ATOM   1086  HG2 GLN A  70      -1.205 -24.991  -1.372  1.00 68.34           H  
ATOM   1087  HG3 GLN A  70       0.198 -24.419  -0.467  1.00 68.34           H  
ATOM   1088  CD  GLN A  70      -0.452 -26.369   0.081  1.00 68.34           C  
ATOM   1089  NE2 GLN A  70      -0.134 -27.248  -0.835  1.00 68.34           N  
ATOM   1090 HE21 GLN A  70      -0.060 -28.209  -0.535  1.00 68.34           H  
ATOM   1091 HE22 GLN A  70      -0.463 -27.063  -1.772  1.00 68.34           H  
ATOM   1092  OE1 GLN A  70      -0.452 -26.704   1.259  1.00 68.34           O  
ATOM   1093  N   VAL A  71      -1.636 -21.857  -2.094  1.00 63.21           N  
ATOM   1094  H   VAL A  71      -0.701 -21.577  -1.835  1.00 63.21           H  
ATOM   1095  CA  VAL A  71      -2.095 -21.532  -3.445  1.00 63.21           C  
ATOM   1096  HA  VAL A  71      -3.081 -21.069  -3.394  1.00 63.21           H  
ATOM   1097  C   VAL A  71      -2.215 -22.833  -4.243  1.00 63.21           C  
ATOM   1098  CB  VAL A  71      -1.120 -20.531  -4.092  1.00 63.21           C  
ATOM   1099  HB  VAL A  71      -0.119 -20.961  -4.112  1.00 63.21           H  
ATOM   1100  O   VAL A  71      -1.201 -23.392  -4.643  1.00 63.21           O  
ATOM   1101  CG1 VAL A  71      -1.535 -20.174  -5.516  1.00 63.21           C  
ATOM   1102 HG11 VAL A  71      -0.814 -19.459  -5.913  1.00 63.21           H  
ATOM   1103 HG12 VAL A  71      -2.534 -19.738  -5.527  1.00 63.21           H  
ATOM   1104 HG13 VAL A  71      -1.524 -21.060  -6.150  1.00 63.21           H  
ATOM   1105  CG2 VAL A  71      -1.068 -19.207  -3.310  1.00 63.21           C  
ATOM   1106 HG21 VAL A  71      -0.738 -19.375  -2.285  1.00 63.21           H  
ATOM   1107 HG22 VAL A  71      -0.362 -18.527  -3.788  1.00 63.21           H  
ATOM   1108 HG23 VAL A  71      -2.056 -18.749  -3.286  1.00 63.21           H  
ATOM   1109  N   ASP A  72      -3.435 -23.330  -4.445  1.00 58.79           N  
ATOM   1110  H   ASP A  72      -4.224 -22.880  -4.003  1.00 58.79           H  
ATOM   1111  CA  ASP A  72      -3.718 -24.552  -5.208  1.00 58.79           C  
ATOM   1112  HA  ASP A  72      -2.954 -24.657  -5.979  1.00 58.79           H  
ATOM   1113  C   ASP A  72      -5.099 -24.458  -5.893  1.00 58.79           C  
ATOM   1114  CB  ASP A  72      -3.674 -25.792  -4.280  1.00 58.79           C  
ATOM   1115  HB2 ASP A  72      -4.399 -26.522  -4.639  1.00 58.79           H  
ATOM   1116  HB3 ASP A  72      -3.972 -25.510  -3.270  1.00 58.79           H  
ATOM   1117  O   ASP A  72      -6.050 -23.985  -5.262  1.00 58.79           O  
ATOM   1118  CG  ASP A  72      -2.310 -26.497  -4.251  1.00 58.79           C  
ATOM   1119  OD1 ASP A  72      -1.732 -26.663  -5.346  1.00 58.79           O  
ATOM   1120  OD2 ASP A  72      -1.866 -26.920  -3.152  1.00 58.79           O  
ATOM   1121  N   PRO A  73      -5.278 -24.919  -7.151  1.00 49.20           N  
ATOM   1122  CA  PRO A  73      -4.276 -25.438  -8.097  1.00 49.20           C  
ATOM   1123  HA  PRO A  73      -3.435 -25.893  -7.573  1.00 49.20           H  
ATOM   1124  C   PRO A  73      -3.719 -24.375  -9.067  1.00 49.20           C  
ATOM   1125  CB  PRO A  73      -5.023 -26.538  -8.852  1.00 49.20           C  
ATOM   1126  HB2 PRO A  73      -4.605 -26.733  -9.840  1.00 49.20           H  
ATOM   1127  HB3 PRO A  73      -5.012 -27.451  -8.256  1.00 49.20           H  
ATOM   1128  O   PRO A  73      -2.925 -24.692  -9.947  1.00 49.20           O  
ATOM   1129  CG  PRO A  73      -6.452 -26.010  -8.935  1.00 49.20           C  
ATOM   1130  HG2 PRO A  73      -6.547 -25.389  -9.826  1.00 49.20           H  
ATOM   1131  HG3 PRO A  73      -7.178 -26.822  -8.962  1.00 49.20           H  
ATOM   1132  CD  PRO A  73      -6.616 -25.150  -7.681  1.00 49.20           C  
ATOM   1133  HD2 PRO A  73      -7.103 -24.206  -7.925  1.00 49.20           H  
ATOM   1134  HD3 PRO A  73      -7.208 -25.694  -6.945  1.00 49.20           H  
ATOM   1135  N   TYR A  74      -4.146 -23.121  -8.937  1.00 52.89           N  
ATOM   1136  H   TYR A  74      -4.750 -22.905  -8.157  1.00 52.89           H  
ATOM   1137  CA  TYR A  74      -3.791 -22.016  -9.827  1.00 52.89           C  
ATOM   1138  HA  TYR A  74      -3.025 -22.325 -10.538  1.00 52.89           H  
ATOM   1139  C   TYR A  74      -3.257 -20.851  -8.991  1.00 52.89           C  
ATOM   1140  CB  TYR A  74      -5.040 -21.589 -10.591  1.00 52.89           C  
ATOM   1141  HB2 TYR A  74      -5.775 -21.437  -9.800  1.00 52.89           H  
ATOM   1142  HB3 TYR A  74      -4.858 -20.659 -11.130  1.00 52.89           H  
ATOM   1143  O   TYR A  74      -3.685 -20.653  -7.853  1.00 52.89           O  
ATOM   1144  CG  TYR A  74      -5.690 -22.583 -11.516  1.00 52.89           C  
ATOM   1145  CD1 TYR A  74      -5.122 -22.863 -12.769  1.00 52.89           C  
ATOM   1146  HD1 TYR A  74      -4.222 -22.358 -13.086  1.00 52.89           H  
ATOM   1147  CD2 TYR A  74      -6.906 -23.187 -11.135  1.00 52.89           C  
ATOM   1148  HD2 TYR A  74      -7.364 -22.943 -10.188  1.00 52.89           H  
ATOM   1149  CE1 TYR A  74      -5.743 -23.793 -13.620  1.00 52.89           C  
ATOM   1150  HE1 TYR A  74      -5.318 -23.983 -14.594  1.00 52.89           H  
ATOM   1151  CE2 TYR A  74      -7.515 -24.135 -11.975  1.00 52.89           C  
ATOM   1152  HE2 TYR A  74      -8.434 -24.624 -11.687  1.00 52.89           H  
ATOM   1153  OH  TYR A  74      -7.495 -25.387 -14.011  1.00 52.89           O  
ATOM   1154  HH  TYR A  74      -7.024 -25.471 -14.843  1.00 52.89           H  
ATOM   1155  CZ  TYR A  74      -6.921 -24.453 -13.211  1.00 52.89           C  
ATOM   1156  N   GLY A  75      -2.322 -20.086  -9.554  1.00 58.74           N  
ATOM   1157  H   GLY A  75      -2.020 -20.301 -10.494  1.00 58.74           H  
ATOM   1158  CA  GLY A  75      -1.646 -19.008  -8.839  1.00 58.74           C  
ATOM   1159  HA2 GLY A  75      -1.079 -19.456  -8.023  1.00 58.74           H  
ATOM   1160  HA3 GLY A  75      -0.925 -18.536  -9.507  1.00 58.74           H  
ATOM   1161  C   GLY A  75      -2.585 -17.932  -8.265  1.00 58.74           C  
ATOM   1162  O   GLY A  75      -3.725 -17.778  -8.700  1.00 58.74           O  
ATOM   1163  N   MET A  76      -2.111 -17.153  -7.293  1.00 62.00           N  
ATOM   1164  H   MET A  76      -1.153 -17.296  -7.007  1.00 62.00           H  
ATOM   1165  CA  MET A  76      -2.896 -16.079  -6.664  1.00 62.00           C  
ATOM   1166  HA  MET A  76      -3.956 -16.231  -6.869  1.00 62.00           H  
ATOM   1167  C   MET A  76      -2.495 -14.712  -7.219  1.00 62.00           C  
ATOM   1168  CB  MET A  76      -2.714 -16.128  -5.141  1.00 62.00           C  
ATOM   1169  HB2 MET A  76      -3.006 -17.115  -4.781  1.00 62.00           H  
ATOM   1170  HB3 MET A  76      -1.667 -15.960  -4.890  1.00 62.00           H  
ATOM   1171  O   MET A  76      -1.328 -14.342  -7.138  1.00 62.00           O  
ATOM   1172  CG  MET A  76      -3.554 -15.079  -4.413  1.00 62.00           C  
ATOM   1173  HG2 MET A  76      -4.600 -15.312  -4.613  1.00 62.00           H  
ATOM   1174  HG3 MET A  76      -3.347 -14.083  -4.805  1.00 62.00           H  
ATOM   1175  SD  MET A  76      -3.296 -15.061  -2.618  1.00 62.00           S  
ATOM   1176  CE  MET A  76      -2.038 -13.764  -2.502  1.00 62.00           C  
ATOM   1177  HE1 MET A  76      -2.529 -12.791  -2.502  1.00 62.00           H  
ATOM   1178  HE2 MET A  76      -1.370 -13.811  -3.362  1.00 62.00           H  
ATOM   1179  HE3 MET A  76      -1.476 -13.880  -1.576  1.00 62.00           H  
ATOM   1180  N   ARG A  77      -3.451 -13.920  -7.712  1.00 57.89           N  
ATOM   1181  H   ARG A  77      -4.401 -14.264  -7.723  1.00 57.89           H  
ATOM   1182  CA  ARG A  77      -3.217 -12.517  -8.085  1.00 57.89           C  
ATOM   1183  HA  ARG A  77      -2.270 -12.426  -8.619  1.00 57.89           H  
ATOM   1184  C   ARG A  77      -3.091 -11.643  -6.837  1.00 57.89           C  
ATOM   1185  CB  ARG A  77      -4.344 -12.033  -9.007  1.00 57.89           C  
ATOM   1186  HB2 ARG A  77      -5.309 -12.395  -8.652  1.00 57.89           H  
ATOM   1187  HB3 ARG A  77      -4.374 -10.944  -8.973  1.00 57.89           H  
ATOM   1188  O   ARG A  77      -4.099 -11.254  -6.244  1.00 57.89           O  
ATOM   1189  CG  ARG A  77      -4.120 -12.488 -10.456  1.00 57.89           C  
ATOM   1190  HG2 ARG A  77      -3.086 -12.301 -10.744  1.00 57.89           H  
ATOM   1191  HG3 ARG A  77      -4.315 -13.558 -10.529  1.00 57.89           H  
ATOM   1192  CD  ARG A  77      -5.031 -11.741 -11.432  1.00 57.89           C  
ATOM   1193  HD2 ARG A  77      -4.897 -12.174 -12.423  1.00 57.89           H  
ATOM   1194  HD3 ARG A  77      -6.070 -11.875 -11.131  1.00 57.89           H  
ATOM   1195  NE  ARG A  77      -4.713 -10.301 -11.480  1.00 57.89           N  
ATOM   1196  HE  ARG A  77      -4.162  -9.900 -10.735  1.00 57.89           H  
ATOM   1197  NH1 ARG A  77      -5.943  -9.820 -13.360  1.00 57.89           N  
ATOM   1198 HH11 ARG A  77      -6.308  -9.129 -14.000  1.00 57.89           H  
ATOM   1199 HH12 ARG A  77      -5.783 -10.743 -13.739  1.00 57.89           H  
ATOM   1200  NH2 ARG A  77      -5.002  -8.172 -12.192  1.00 57.89           N  
ATOM   1201 HH21 ARG A  77      -5.398  -7.482 -12.815  1.00 57.89           H  
ATOM   1202 HH22 ARG A  77      -4.479  -7.845 -11.392  1.00 57.89           H  
ATOM   1203  CZ  ARG A  77      -5.223  -9.443 -12.339  1.00 57.89           C  
ATOM   1204  N   ALA A  78      -1.857 -11.346  -6.426  1.00 56.27           N  
ATOM   1205  H   ALA A  78      -1.078 -11.684  -6.973  1.00 56.27           H  
ATOM   1206  CA  ALA A  78      -1.572 -10.607  -5.192  1.00 56.27           C  
ATOM   1207  HA  ALA A  78      -2.028 -11.135  -4.355  1.00 56.27           H  
ATOM   1208  C   ALA A  78      -2.154  -9.178  -5.195  1.00 56.27           C  
ATOM   1209  CB  ALA A  78      -0.052 -10.592  -4.986  1.00 56.27           C  
ATOM   1210  HB1 ALA A  78       0.190 -10.042  -4.077  1.00 56.27           H  
ATOM   1211  HB2 ALA A  78       0.321 -11.612  -4.892  1.00 56.27           H  
ATOM   1212  HB3 ALA A  78       0.436 -10.110  -5.832  1.00 56.27           H  
ATOM   1213  O   ALA A  78      -2.567  -8.679  -4.151  1.00 56.27           O  
ATOM   1214  N   ASP A  79      -2.259  -8.556  -6.371  1.00 52.49           N  
ATOM   1215  H   ASP A  79      -1.995  -9.061  -7.205  1.00 52.49           H  
ATOM   1216  CA  ASP A  79      -2.824  -7.219  -6.591  1.00 52.49           C  
ATOM   1217  HA  ASP A  79      -2.349  -6.524  -5.899  1.00 52.49           H  
ATOM   1218  C   ASP A  79      -4.342  -7.138  -6.348  1.00 52.49           C  
ATOM   1219  CB  ASP A  79      -2.480  -6.783  -8.027  1.00 52.49           C  
ATOM   1220  HB2 ASP A  79      -2.768  -5.739  -8.151  1.00 52.49           H  
ATOM   1221  HB3 ASP A  79      -1.401  -6.845  -8.167  1.00 52.49           H  
ATOM   1222  O   ASP A  79      -4.883  -6.058  -6.123  1.00 52.49           O  
ATOM   1223  CG  ASP A  79      -3.168  -7.630  -9.112  1.00 52.49           C  
ATOM   1224  OD1 ASP A  79      -3.108  -8.880  -9.043  1.00 52.49           O  
ATOM   1225  OD2 ASP A  79      -3.785  -7.048 -10.028  1.00 52.49           O  
ATOM   1226  N   THR A  80      -5.026  -8.282  -6.363  1.00 54.45           N  
ATOM   1227  H   THR A  80      -4.505  -9.119  -6.582  1.00 54.45           H  
ATOM   1228  CA  THR A  80      -6.480  -8.388  -6.153  1.00 54.45           C  
ATOM   1229  HA  THR A  80      -6.935  -7.406  -6.288  1.00 54.45           H  
ATOM   1230  C   THR A  80      -6.848  -8.858  -4.749  1.00 54.45           C  
ATOM   1231  CB  THR A  80      -7.113  -9.335  -7.178  1.00 54.45           C  
ATOM   1232  HB  THR A  80      -8.196  -9.296  -7.064  1.00 54.45           H  
ATOM   1233  O   THR A  80      -8.027  -8.887  -4.391  1.00 54.45           O  
ATOM   1234  CG2 THR A  80      -6.780  -8.945  -8.619  1.00 54.45           C  
ATOM   1235 HG21 THR A  80      -5.702  -8.933  -8.783  1.00 54.45           H  
ATOM   1236 HG22 THR A  80      -7.184  -7.956  -8.835  1.00 54.45           H  
ATOM   1237 HG23 THR A  80      -7.216  -9.670  -9.306  1.00 54.45           H  
ATOM   1238  OG1 THR A  80      -6.696 -10.667  -6.945  1.00 54.45           O  
ATOM   1239  HG1 THR A  80      -5.742 -10.687  -6.835  1.00 54.45           H  
ATOM   1240  N   ALA A  81      -5.855  -9.262  -3.955  1.00 58.49           N  
ATOM   1241  H   ALA A  81      -4.900  -9.140  -4.261  1.00 58.49           H  
ATOM   1242  CA  ALA A  81      -6.099  -9.876  -2.667  1.00 58.49           C  
ATOM   1243  HA  ALA A  81      -6.987 -10.498  -2.783  1.00 58.49           H  
ATOM   1244  C   ALA A  81      -6.413  -8.819  -1.595  1.00 58.49           C  
ATOM   1245  CB  ALA A  81      -4.932 -10.809  -2.332  1.00 58.49           C  
ATOM   1246  HB1 ALA A  81      -4.779 -11.510  -3.153  1.00 58.49           H  
ATOM   1247  HB2 ALA A  81      -4.019 -10.232  -2.185  1.00 58.49           H  
ATOM   1248  HB3 ALA A  81      -5.175 -11.381  -1.436  1.00 58.49           H  
ATOM   1249  O   ALA A  81      -5.792  -7.756  -1.540  1.00 58.49           O  
ATOM   1250  N   TYR A  82      -7.371  -9.098  -0.713  1.00 63.22           N  
ATOM   1251  H   TYR A  82      -7.862  -9.976  -0.802  1.00 63.22           H  
ATOM   1252  CA  TYR A  82      -7.680  -8.241   0.431  1.00 63.22           C  
ATOM   1253  HA  TYR A  82      -6.769  -7.722   0.727  1.00 63.22           H  
ATOM   1254  C   TYR A  82      -8.129  -9.059   1.635  1.00 63.22           C  
ATOM   1255  CB  TYR A  82      -8.711  -7.161   0.072  1.00 63.22           C  
ATOM   1256  HB2 TYR A  82      -8.822  -6.498   0.930  1.00 63.22           H  
ATOM   1257  HB3 TYR A  82      -8.310  -6.560  -0.744  1.00 63.22           H  
ATOM   1258  O   TYR A  82      -8.844 -10.051   1.516  1.00 63.22           O  
ATOM   1259  CG  TYR A  82     -10.087  -7.654  -0.331  1.00 63.22           C  
ATOM   1260  CD1 TYR A  82     -10.421  -7.733  -1.696  1.00 63.22           C  
ATOM   1261  HD1 TYR A  82      -9.690  -7.485  -2.452  1.00 63.22           H  
ATOM   1262  CD2 TYR A  82     -11.040  -8.004   0.648  1.00 63.22           C  
ATOM   1263  HD2 TYR A  82     -10.784  -7.956   1.696  1.00 63.22           H  
ATOM   1264  CE1 TYR A  82     -11.709  -8.147  -2.081  1.00 63.22           C  
ATOM   1265  HE1 TYR A  82     -11.975  -8.217  -3.125  1.00 63.22           H  
ATOM   1266  CE2 TYR A  82     -12.320  -8.447   0.262  1.00 63.22           C  
ATOM   1267  HE2 TYR A  82     -13.048  -8.743   1.003  1.00 63.22           H  
ATOM   1268  OH  TYR A  82     -13.877  -8.981  -1.480  1.00 63.22           O  
ATOM   1269  HH  TYR A  82     -14.404  -9.276  -0.734  1.00 63.22           H  
ATOM   1270  CZ  TYR A  82     -12.655  -8.521  -1.105  1.00 63.22           C  
ATOM   1271  N   LEU A  83      -7.722  -8.617   2.818  1.00 66.80           N  
ATOM   1272  H   LEU A  83      -7.178  -7.766   2.844  1.00 66.80           H  
ATOM   1273  CA  LEU A  83      -8.176  -9.158   4.084  1.00 66.80           C  
ATOM   1274  HA  LEU A  83      -8.419 -10.213   3.957  1.00 66.80           H  
ATOM   1275  C   LEU A  83      -9.454  -8.425   4.513  1.00 66.80           C  
ATOM   1276  CB  LEU A  83      -7.012  -9.056   5.084  1.00 66.80           C  
ATOM   1277  HB2 LEU A  83      -6.607  -8.044   5.060  1.00 66.80           H  
ATOM   1278  HB3 LEU A  83      -6.218  -9.732   4.766  1.00 66.80           H  
ATOM   1279  O   LEU A  83      -9.421  -7.242   4.841  1.00 66.80           O  
ATOM   1280  CG  LEU A  83      -7.416  -9.390   6.522  1.00 66.80           C  
ATOM   1281  HG  LEU A  83      -8.209  -8.708   6.830  1.00 66.80           H  
ATOM   1282  CD1 LEU A  83      -7.914 -10.825   6.624  1.00 66.80           C  
ATOM   1283 HD11 LEU A  83      -7.172 -11.497   6.193  1.00 66.80           H  
ATOM   1284 HD12 LEU A  83      -8.092 -11.067   7.672  1.00 66.80           H  
ATOM   1285 HD13 LEU A  83      -8.858 -10.941   6.092  1.00 66.80           H  
ATOM   1286  CD2 LEU A  83      -6.243  -9.211   7.482  1.00 66.80           C  
ATOM   1287 HD21 LEU A  83      -6.570  -9.393   8.505  1.00 66.80           H  
ATOM   1288 HD22 LEU A  83      -5.858  -8.193   7.407  1.00 66.80           H  
ATOM   1289 HD23 LEU A  83      -5.448  -9.911   7.224  1.00 66.80           H  
ATOM   1290  N   TYR A  84     -10.579  -9.130   4.524  1.00 67.63           N  
ATOM   1291  H   TYR A  84     -10.540 -10.101   4.250  1.00 67.63           H  
ATOM   1292  CA  TYR A  84     -11.846  -8.654   5.061  1.00 67.63           C  
ATOM   1293  HA  TYR A  84     -11.881  -7.567   4.988  1.00 67.63           H  
ATOM   1294  C   TYR A  84     -11.972  -9.061   6.531  1.00 67.63           C  
ATOM   1295  CB  TYR A  84     -12.994  -9.213   4.219  1.00 67.63           C  
ATOM   1296  HB2 TYR A  84     -12.782  -9.014   3.169  1.00 67.63           H  
ATOM   1297  HB3 TYR A  84     -13.043 -10.296   4.339  1.00 67.63           H  
ATOM   1298  O   TYR A  84     -12.025 -10.250   6.848  1.00 67.63           O  
ATOM   1299  CG  TYR A  84     -14.340  -8.603   4.552  1.00 67.63           C  
ATOM   1300  CD1 TYR A  84     -15.279  -9.315   5.318  1.00 67.63           C  
ATOM   1301  HD1 TYR A  84     -15.034 -10.295   5.701  1.00 67.63           H  
ATOM   1302  CD2 TYR A  84     -14.653  -7.317   4.082  1.00 67.63           C  
ATOM   1303  HD2 TYR A  84     -13.914  -6.772   3.515  1.00 67.63           H  
ATOM   1304  CE1 TYR A  84     -16.550  -8.764   5.561  1.00 67.63           C  
ATOM   1305  HE1 TYR A  84     -17.279  -9.337   6.115  1.00 67.63           H  
ATOM   1306  CE2 TYR A  84     -15.909  -6.743   4.351  1.00 67.63           C  
ATOM   1307  HE2 TYR A  84     -16.154  -5.754   3.992  1.00 67.63           H  
ATOM   1308  OH  TYR A  84     -18.084  -6.934   5.342  1.00 67.63           O  
ATOM   1309  HH  TYR A  84     -18.637  -7.544   5.837  1.00 67.63           H  
ATOM   1310  CZ  TYR A  84     -16.864  -7.473   5.087  1.00 67.63           C  
ATOM   1311  N   THR A  85     -12.017  -8.089   7.438  1.00 67.85           N  
ATOM   1312  H   THR A  85     -11.994  -7.132   7.116  1.00 67.85           H  
ATOM   1313  CA  THR A  85     -12.205  -8.312   8.877  1.00 67.85           C  
ATOM   1314  HA  THR A  85     -12.224  -9.384   9.071  1.00 67.85           H  
ATOM   1315  C   THR A  85     -13.540  -7.757   9.337  1.00 67.85           C  
ATOM   1316  CB  THR A  85     -11.071  -7.730   9.731  1.00 67.85           C  
ATOM   1317  HB  THR A  85     -11.338  -7.832  10.783  1.00 67.85           H  
ATOM   1318  O   THR A  85     -13.916  -6.645   8.990  1.00 67.85           O  
ATOM   1319  CG2 THR A  85      -9.754  -8.457   9.493  1.00 67.85           C  
ATOM   1320 HG21 THR A  85      -9.885  -9.528   9.647  1.00 67.85           H  
ATOM   1321 HG22 THR A  85      -9.000  -8.088  10.188  1.00 67.85           H  
ATOM   1322 HG23 THR A  85      -9.426  -8.275   8.469  1.00 67.85           H  
ATOM   1323  OG1 THR A  85     -10.834  -6.373   9.457  1.00 67.85           O  
ATOM   1324  HG1 THR A  85      -9.994  -6.316   8.995  1.00 67.85           H  
ATOM   1325  N   VAL A  86     -14.268  -8.520  10.144  1.00 73.44           N  
ATOM   1326  H   VAL A  86     -13.929  -9.443  10.377  1.00 73.44           H  
ATOM   1327  CA  VAL A  86     -15.547  -8.091  10.711  1.00 73.44           C  
ATOM   1328  HA  VAL A  86     -15.800  -7.105  10.321  1.00 73.44           H  
ATOM   1329  C   VAL A  86     -15.410  -7.960  12.214  1.00 73.44           C  
ATOM   1330  CB  VAL A  86     -16.700  -9.026  10.315  1.00 73.44           C  
ATOM   1331  HB  VAL A  86     -16.527 -10.017  10.735  1.00 73.44           H  
ATOM   1332  O   VAL A  86     -14.912  -8.861  12.891  1.00 73.44           O  
ATOM   1333  CG1 VAL A  86     -18.044  -8.482  10.818  1.00 73.44           C  
ATOM   1334 HG11 VAL A  86     -18.844  -9.167  10.538  1.00 73.44           H  
ATOM   1335 HG12 VAL A  86     -18.037  -8.384  11.903  1.00 73.44           H  
ATOM   1336 HG13 VAL A  86     -18.242  -7.505  10.376  1.00 73.44           H  
ATOM   1337  CG2 VAL A  86     -16.801  -9.142   8.794  1.00 73.44           C  
ATOM   1338 HG21 VAL A  86     -15.913  -9.634   8.396  1.00 73.44           H  
ATOM   1339 HG22 VAL A  86     -16.889  -8.150   8.351  1.00 73.44           H  
ATOM   1340 HG23 VAL A  86     -17.671  -9.739   8.523  1.00 73.44           H  
ATOM   1341  N   PHE A  87     -15.890  -6.841  12.742  1.00 69.28           N  
ATOM   1342  H   PHE A  87     -16.262  -6.138  12.120  1.00 69.28           H  
ATOM   1343  CA  PHE A  87     -15.971  -6.587  14.171  1.00 69.28           C  
ATOM   1344  HA  PHE A  87     -15.645  -7.472  14.717  1.00 69.28           H  
ATOM   1345  C   PHE A  87     -17.415  -6.304  14.561  1.00 69.28           C  
ATOM   1346  CB  PHE A  87     -15.047  -5.430  14.565  1.00 69.28           C  
ATOM   1347  HB2 PHE A  87     -15.200  -5.207  15.621  1.00 69.28           H  
ATOM   1348  HB3 PHE A  87     -15.329  -4.541  14.001  1.00 69.28           H  
ATOM   1349  O   PHE A  87     -18.106  -5.521  13.918  1.00 69.28           O  
ATOM   1350  CG  PHE A  87     -13.575  -5.714  14.336  1.00 69.28           C  
ATOM   1351  CD1 PHE A  87     -12.763  -6.183  15.385  1.00 69.28           C  
ATOM   1352  HD1 PHE A  87     -13.192  -6.352  16.361  1.00 69.28           H  
ATOM   1353  CD2 PHE A  87     -13.015  -5.516  13.065  1.00 69.28           C  
ATOM   1354  HD2 PHE A  87     -13.654  -5.201  12.253  1.00 69.28           H  
ATOM   1355  CE1 PHE A  87     -11.396  -6.430  15.161  1.00 69.28           C  
ATOM   1356  HE1 PHE A  87     -10.770  -6.789  15.964  1.00 69.28           H  
ATOM   1357  CE2 PHE A  87     -11.647  -5.741  12.843  1.00 69.28           C  
ATOM   1358  HE2 PHE A  87     -11.220  -5.561  11.867  1.00 69.28           H  
ATOM   1359  CZ  PHE A  87     -10.834  -6.199  13.893  1.00 69.28           C  
ATOM   1360  HZ  PHE A  87      -9.782  -6.372  13.722  1.00 69.28           H  
ATOM   1361  N   GLU A  88     -17.864  -6.914  15.647  1.00 74.04           N  
ATOM   1362  H   GLU A  88     -17.244  -7.555  16.121  1.00 74.04           H  
ATOM   1363  CA  GLU A  88     -19.051  -6.484  16.373  1.00 74.04           C  
ATOM   1364  HA  GLU A  88     -19.792  -6.079  15.685  1.00 74.04           H  
ATOM   1365  C   GLU A  88     -18.625  -5.386  17.342  1.00 74.04           C  
ATOM   1366  CB  GLU A  88     -19.657  -7.705  17.066  1.00 74.04           C  
ATOM   1367  HB2 GLU A  88     -19.926  -8.426  16.294  1.00 74.04           H  
ATOM   1368  HB3 GLU A  88     -18.906  -8.171  17.704  1.00 74.04           H  
ATOM   1369  O   GLU A  88     -17.821  -5.627  18.241  1.00 74.04           O  
ATOM   1370  CG  GLU A  88     -20.910  -7.420  17.891  1.00 74.04           C  
ATOM   1371  HG2 GLU A  88     -20.659  -6.776  18.735  1.00 74.04           H  
ATOM   1372  HG3 GLU A  88     -21.640  -6.908  17.264  1.00 74.04           H  
ATOM   1373  CD  GLU A  88     -21.480  -8.755  18.389  1.00 74.04           C  
ATOM   1374  OE1 GLU A  88     -20.995  -9.264  19.430  1.00 74.04           O  
ATOM   1375  OE2 GLU A  88     -22.331  -9.326  17.668  1.00 74.04           O  
ATOM   1376  N   ILE A  89     -19.111  -4.169  17.121  1.00 69.64           N  
ATOM   1377  H   ILE A  89     -19.758  -4.039  16.357  1.00 69.64           H  
ATOM   1378  CA  ILE A  89     -18.748  -2.980  17.887  1.00 69.64           C  
ATOM   1379  HA  ILE A  89     -17.939  -3.219  18.577  1.00 69.64           H  
ATOM   1380  C   ILE A  89     -19.961  -2.555  18.701  1.00 69.64           C  
ATOM   1381  CB  ILE A  89     -18.252  -1.854  16.956  1.00 69.64           C  
ATOM   1382  HB  ILE A  89     -19.057  -1.611  16.262  1.00 69.64           H  
ATOM   1383  O   ILE A  89     -21.014  -2.261  18.142  1.00 69.64           O  
ATOM   1384  CG1 ILE A  89     -17.037  -2.315  16.118  1.00 69.64           C  
ATOM   1385 HG12 ILE A  89     -17.321  -3.185  15.526  1.00 69.64           H  
ATOM   1386 HG13 ILE A  89     -16.225  -2.608  16.783  1.00 69.64           H  
ATOM   1387  CG2 ILE A  89     -17.907  -0.599  17.785  1.00 69.64           C  
ATOM   1388 HG21 ILE A  89     -18.776  -0.261  18.350  1.00 69.64           H  
ATOM   1389 HG22 ILE A  89     -17.612   0.222  17.132  1.00 69.64           H  
ATOM   1390 HG23 ILE A  89     -17.091  -0.817  18.474  1.00 69.64           H  
ATOM   1391  CD1 ILE A  89     -16.519  -1.257  15.136  1.00 69.64           C  
ATOM   1392 HD11 ILE A  89     -15.806  -1.719  14.453  1.00 69.64           H  
ATOM   1393 HD12 ILE A  89     -17.347  -0.843  14.561  1.00 69.64           H  
ATOM   1394 HD13 ILE A  89     -16.010  -0.456  15.672  1.00 69.64           H  
ATOM   1395  N   THR A  90     -19.787  -2.483  20.014  1.00 70.60           N  
ATOM   1396  H   THR A  90     -18.871  -2.712  20.373  1.00 70.60           H  
ATOM   1397  CA  THR A  90     -20.775  -1.996  20.973  1.00 70.60           C  
ATOM   1398  HA  THR A  90     -21.728  -1.831  20.471  1.00 70.60           H  
ATOM   1399  C   THR A  90     -20.291  -0.691  21.571  1.00 70.60           C  
ATOM   1400  CB  THR A  90     -21.008  -3.008  22.092  1.00 70.60           C  
ATOM   1401  HB  THR A  90     -20.059  -3.197  22.594  1.00 70.60           H  
ATOM   1402  O   THR A  90     -19.168  -0.602  22.064  1.00 70.60           O  
ATOM   1403  CG2 THR A  90     -22.025  -2.537  23.121  1.00 70.60           C  
ATOM   1404 HG21 THR A  90     -22.177  -3.333  23.850  1.00 70.60           H  
ATOM   1405 HG22 THR A  90     -22.975  -2.303  22.640  1.00 70.60           H  
ATOM   1406 HG23 THR A  90     -21.663  -1.657  23.652  1.00 70.60           H  
ATOM   1407  OG1 THR A  90     -21.495  -4.219  21.569  1.00 70.60           O  
ATOM   1408  HG1 THR A  90     -21.644  -4.812  22.309  1.00 70.60           H  
ATOM   1409  N   LEU A  91     -21.149   0.317  21.581  1.00 64.95           N  
ATOM   1410  H   LEU A  91     -22.057   0.181  21.160  1.00 64.95           H  
ATOM   1411  CA  LEU A  91     -20.832   1.638  22.106  1.00 64.95           C  
ATOM   1412  HA  LEU A  91     -19.833   1.657  22.541  1.00 64.95           H  
ATOM   1413  C   LEU A  91     -21.821   2.027  23.174  1.00 64.95           C  
ATOM   1414  CB  LEU A  91     -20.905   2.649  20.981  1.00 64.95           C  
ATOM   1415  HB2 LEU A  91     -21.914   2.612  20.571  1.00 64.95           H  
ATOM   1416  HB3 LEU A  91     -20.732   3.652  21.372  1.00 64.95           H  
ATOM   1417  O   LEU A  91     -23.016   1.801  23.005  1.00 64.95           O  
ATOM   1418  CG  LEU A  91     -19.876   2.334  19.898  1.00 64.95           C  
ATOM   1419  HG  LEU A  91     -19.891   1.282  19.614  1.00 64.95           H  
ATOM   1420  CD1 LEU A  91     -20.338   3.122  18.723  1.00 64.95           C  
ATOM   1421 HD11 LEU A  91     -20.339   4.173  19.010  1.00 64.95           H  
ATOM   1422 HD12 LEU A  91     -21.346   2.815  18.443  1.00 64.95           H  
ATOM   1423 HD13 LEU A  91     -19.670   2.889  17.894  1.00 64.95           H  
ATOM   1424  CD2 LEU A  91     -18.452   2.747  20.270  1.00 64.95           C  
ATOM   1425 HD21 LEU A  91     -17.788   2.563  19.426  1.00 64.95           H  
ATOM   1426 HD22 LEU A  91     -18.418   3.805  20.533  1.00 64.95           H  
ATOM   1427 HD23 LEU A  91     -18.107   2.151  21.115  1.00 64.95           H  
ATOM   1428  N   LYS A  92     -21.308   2.645  24.236  1.00 58.65           N  
ATOM   1429  H   LYS A  92     -20.308   2.780  24.281  1.00 58.65           H  
ATOM   1430  CA  LYS A  92     -22.079   3.115  25.379  1.00 58.65           C  
ATOM   1431  HA  LYS A  92     -23.140   2.985  25.166  1.00 58.65           H  
ATOM   1432  C   LYS A  92     -21.818   4.601  25.601  1.00 58.65           C  
ATOM   1433  CB  LYS A  92     -21.723   2.286  26.626  1.00 58.65           C  
ATOM   1434  HB2 LYS A  92     -22.303   2.658  27.470  1.00 58.65           H  
ATOM   1435  HB3 LYS A  92     -20.663   2.408  26.850  1.00 58.65           H  
ATOM   1436  O   LYS A  92     -20.666   4.999  25.796  1.00 58.65           O  
ATOM   1437  CG  LYS A  92     -22.022   0.796  26.430  1.00 58.65           C  
ATOM   1438  HG2 LYS A  92     -21.431   0.407  25.600  1.00 58.65           H  
ATOM   1439  HG3 LYS A  92     -23.079   0.685  26.187  1.00 58.65           H  
ATOM   1440  CD  LYS A  92     -21.705  -0.033  27.677  1.00 58.65           C  
ATOM   1441  HD2 LYS A  92     -20.647   0.047  27.927  1.00 58.65           H  
ATOM   1442  HD3 LYS A  92     -22.319   0.319  28.506  1.00 58.65           H  
ATOM   1443  CE  LYS A  92     -22.068  -1.472  27.314  1.00 58.65           C  
ATOM   1444  HE2 LYS A  92     -23.048  -1.449  26.838  1.00 58.65           H  
ATOM   1445  HE3 LYS A  92     -21.371  -1.855  26.568  1.00 58.65           H  
ATOM   1446  NZ  LYS A  92     -22.155  -2.370  28.478  1.00 58.65           N  
ATOM   1447  HZ1 LYS A  92     -21.253  -2.502  28.913  1.00 58.65           H  
ATOM   1448  HZ2 LYS A  92     -22.529  -3.246  28.142  1.00 58.65           H  
ATOM   1449  HZ3 LYS A  92     -22.836  -1.997  29.124  1.00 58.65           H  
ATOM   1450  N   GLY A  93     -22.874   5.413  25.610  1.00 53.02           N  
ATOM   1451  H   GLY A  93     -23.781   5.030  25.386  1.00 53.02           H  
ATOM   1452  CA  GLY A  93     -22.791   6.822  26.005  1.00 53.02           C  
ATOM   1453  HA2 GLY A  93     -22.931   6.885  27.084  1.00 53.02           H  
ATOM   1454  HA3 GLY A  93     -21.802   7.217  25.775  1.00 53.02           H  
ATOM   1455  C   GLY A  93     -23.809   7.744  25.335  1.00 53.02           C  
ATOM   1456  O   GLY A  93     -24.312   7.453  24.253  1.00 53.02           O  
ATOM   1457  N   ASN A  94     -24.062   8.886  25.982  1.00 46.77           N  
ATOM   1458  H   ASN A  94     -23.597   9.052  26.863  1.00 46.77           H  
ATOM   1459  CA  ASN A  94     -24.749  10.022  25.372  1.00 46.77           C  
ATOM   1460  HA  ASN A  94     -25.652   9.676  24.868  1.00 46.77           H  
ATOM   1461  C   ASN A  94     -23.804  10.640  24.338  1.00 46.77           C  
ATOM   1462  CB  ASN A  94     -25.130  11.057  26.451  1.00 46.77           C  
ATOM   1463  HB2 ASN A  94     -25.474  11.964  25.955  1.00 46.77           H  
ATOM   1464  HB3 ASN A  94     -24.251  11.313  27.043  1.00 46.77           H  
ATOM   1465  O   ASN A  94     -22.655  10.940  24.668  1.00 46.77           O  
ATOM   1466  CG  ASN A  94     -26.243  10.603  27.380  1.00 46.77           C  
ATOM   1467  ND2 ASN A  94     -26.608  11.415  28.344  1.00 46.77           N  
ATOM   1468 HD21 ASN A  94     -27.442  11.130  28.837  1.00 46.77           H  
ATOM   1469 HD22 ASN A  94     -26.243  12.356  28.376  1.00 46.77           H  
ATOM   1470  OD1 ASN A  94     -26.793   9.524  27.275  1.00 46.77           O  
ATOM   1471  N   ALA A  95     -24.258  10.842  23.102  1.00 37.13           N  
ATOM   1472  H   ALA A  95     -25.207  10.587  22.870  1.00 37.13           H  
ATOM   1473  CA  ALA A  95     -23.453  11.520  22.092  1.00 37.13           C  
ATOM   1474  HA  ALA A  95     -22.427  11.161  22.171  1.00 37.13           H  
ATOM   1475  C   ALA A  95     -23.408  13.028  22.330  1.00 37.13           C  
ATOM   1476  CB  ALA A  95     -23.935  11.169  20.698  1.00 37.13           C  
ATOM   1477  HB1 ALA A  95     -23.692  10.120  20.527  1.00 37.13           H  
ATOM   1478  HB2 ALA A  95     -23.402  11.768  19.960  1.00 37.13           H  
ATOM   1479  HB3 ALA A  95     -25.003  11.375  20.615  1.00 37.13           H  
ATOM   1480  O   ALA A  95     -23.965  13.819  21.578  1.00 37.13           O  
ATOM   1481  N   THR A  96     -22.679  13.438  23.357  1.00 37.27           N  
ATOM   1482  H   THR A  96     -22.325  12.752  24.008  1.00 37.27           H  
ATOM   1483  CA  THR A  96     -22.093  14.771  23.387  1.00 37.27           C  
ATOM   1484  HA  THR A  96     -22.755  15.473  22.881  1.00 37.27           H  
ATOM   1485  C   THR A  96     -20.786  14.725  22.590  1.00 37.27           C  
ATOM   1486  CB  THR A  96     -21.936  15.287  24.821  1.00 37.27           C  
ATOM   1487  HB  THR A  96     -21.348  16.204  24.805  1.00 37.27           H  
ATOM   1488  O   THR A  96     -19.740  14.330  23.090  1.00 37.27           O  
ATOM   1489  CG2 THR A  96     -23.302  15.586  25.445  1.00 37.27           C  
ATOM   1490 HG21 THR A  96     -23.829  16.329  24.848  1.00 37.27           H  
ATOM   1491 HG22 THR A  96     -23.157  15.977  26.452  1.00 37.27           H  
ATOM   1492 HG23 THR A  96     -23.900  14.676  25.497  1.00 37.27           H  
ATOM   1493  OG1 THR A  96     -21.292  14.329  25.629  1.00 37.27           O  
ATOM   1494  HG1 THR A  96     -20.456  14.135  25.200  1.00 37.27           H  
ATOM   1495  N   ASP A  97     -20.908  15.044  21.302  1.00 36.60           N  
ATOM   1496  H   ASP A  97     -21.866  15.157  21.004  1.00 36.60           H  
ATOM   1497  CA  ASP A  97     -19.949  15.685  20.386  1.00 36.60           C  
ATOM   1498  HA  ASP A  97     -20.394  15.513  19.406  1.00 36.60           H  
ATOM   1499  C   ASP A  97     -18.516  15.173  20.112  1.00 36.60           C  
ATOM   1500  CB  ASP A  97     -19.993  17.210  20.625  1.00 36.60           C  
ATOM   1501  HB2 ASP A  97     -19.955  17.416  21.694  1.00 36.60           H  
ATOM   1502  HB3 ASP A  97     -19.122  17.683  20.170  1.00 36.60           H  
ATOM   1503  O   ASP A  97     -17.895  15.704  19.181  1.00 36.60           O  
ATOM   1504  CG  ASP A  97     -21.235  17.857  20.001  1.00 36.60           C  
ATOM   1505  OD1 ASP A  97     -21.702  17.331  18.960  1.00 36.60           O  
ATOM   1506  OD2 ASP A  97     -21.678  18.891  20.537  1.00 36.60           O  
ATOM   1507  N   SER A  98     -17.975  14.136  20.760  1.00 35.54           N  
ATOM   1508  H   SER A  98     -18.438  13.846  21.610  1.00 35.54           H  
ATOM   1509  CA  SER A  98     -16.515  13.866  20.656  1.00 35.54           C  
ATOM   1510  HA  SER A  98     -16.101  14.470  19.848  1.00 35.54           H  
ATOM   1511  C   SER A  98     -16.053  12.455  20.266  1.00 35.54           C  
ATOM   1512  CB  SER A  98     -15.795  14.382  21.908  1.00 35.54           C  
ATOM   1513  HB2 SER A  98     -14.881  13.816  22.088  1.00 35.54           H  
ATOM   1514  HB3 SER A  98     -15.528  15.427  21.748  1.00 35.54           H  
ATOM   1515  O   SER A  98     -14.879  12.281  19.947  1.00 35.54           O  
ATOM   1516  OG  SER A  98     -16.641  14.313  23.033  1.00 35.54           O  
ATOM   1517  HG  SER A  98     -16.211  14.744  23.776  1.00 35.54           H  
ATOM   1518  N   ALA A  99     -16.929  11.455  20.158  1.00 38.23           N  
ATOM   1519  H   ALA A  99     -17.891  11.625  20.415  1.00 38.23           H  
ATOM   1520  CA  ALA A  99     -16.513  10.086  19.829  1.00 38.23           C  
ATOM   1521  HA  ALA A  99     -15.436   9.986  19.963  1.00 38.23           H  
ATOM   1522  C   ALA A  99     -16.826   9.695  18.374  1.00 38.23           C  
ATOM   1523  CB  ALA A  99     -17.143   9.150  20.850  1.00 38.23           C  
ATOM   1524  HB1 ALA A  99     -18.229   9.231  20.821  1.00 38.23           H  
ATOM   1525  HB2 ALA A  99     -16.782   9.428  21.841  1.00 38.23           H  
ATOM   1526  HB3 ALA A  99     -16.858   8.122  20.627  1.00 38.23           H  
ATOM   1527  O   ALA A  99     -17.942   9.298  18.039  1.00 38.23           O  
ATOM   1528  N   SER A 100     -15.835   9.796  17.485  1.00 39.28           N  
ATOM   1529  H   SER A 100     -14.938  10.122  17.815  1.00 39.28           H  
ATOM   1530  CA  SER A 100     -15.919   9.178  16.158  1.00 39.28           C  
ATOM   1531  HA  SER A 100     -16.940   9.235  15.782  1.00 39.28           H  
ATOM   1532  C   SER A 100     -15.490   7.719  16.223  1.00 39.28           C  
ATOM   1533  CB  SER A 100     -15.022   9.879  15.164  1.00 39.28           C  
ATOM   1534  HB2 SER A 100     -13.996   9.861  15.531  1.00 39.28           H  
ATOM   1535  HB3 SER A 100     -15.341  10.914  15.043  1.00 39.28           H  
ATOM   1536  O   SER A 100     -14.312   7.410  16.405  1.00 39.28           O  
ATOM   1537  OG  SER A 100     -15.113   9.182  13.946  1.00 39.28           O  
ATOM   1538  HG  SER A 100     -14.242   9.216  13.545  1.00 39.28           H  
ATOM   1539  N   ILE A 101     -16.451   6.830  16.015  1.00 40.59           N  
ATOM   1540  H   ILE A 101     -17.379   7.179  15.819  1.00 40.59           H  
ATOM   1541  CA  ILE A 101     -16.292   5.375  16.100  1.00 40.59           C  
ATOM   1542  HA  ILE A 101     -15.841   5.106  17.055  1.00 40.59           H  
ATOM   1543  C   ILE A 101     -15.383   4.856  14.982  1.00 40.59           C  
ATOM   1544  CB  ILE A 101     -17.699   4.761  16.003  1.00 40.59           C  
ATOM   1545  HB  ILE A 101     -18.125   5.055  15.044  1.00 40.59           H  
ATOM   1546  O   ILE A 101     -14.724   3.828  15.115  1.00 40.59           O  
ATOM   1547  CG1 ILE A 101     -18.597   5.316  17.134  1.00 40.59           C  
ATOM   1548 HG12 ILE A 101     -18.372   6.354  17.379  1.00 40.59           H  
ATOM   1549 HG13 ILE A 101     -18.411   4.755  18.050  1.00 40.59           H  
ATOM   1550  CG2 ILE A 101     -17.639   3.225  16.037  1.00 40.59           C  
ATOM   1551 HG21 ILE A 101     -17.114   2.837  15.164  1.00 40.59           H  
ATOM   1552 HG22 ILE A 101     -17.132   2.884  16.940  1.00 40.59           H  
ATOM   1553 HG23 ILE A 101     -18.648   2.813  16.012  1.00 40.59           H  
ATOM   1554  CD1 ILE A 101     -20.076   5.312  16.731  1.00 40.59           C  
ATOM   1555 HD11 ILE A 101     -20.673   5.698  17.557  1.00 40.59           H  
ATOM   1556 HD12 ILE A 101     -20.235   5.976  15.881  1.00 40.59           H  
ATOM   1557 HD13 ILE A 101     -20.415   4.323  16.423  1.00 40.59           H  
ATOM   1558  N   ALA A 102     -15.311   5.593  13.878  1.00 35.09           N  
ATOM   1559  H   ALA A 102     -15.865   6.436  13.832  1.00 35.09           H  
ATOM   1560  CA  ALA A 102     -14.604   5.168  12.686  1.00 35.09           C  
ATOM   1561  HA  ALA A 102     -14.636   4.081  12.625  1.00 35.09           H  
ATOM   1562  C   ALA A 102     -13.129   5.580  12.634  1.00 35.09           C  
ATOM   1563  CB  ALA A 102     -15.366   5.720  11.497  1.00 35.09           C  
ATOM   1564  HB1 ALA A 102     -14.927   5.296  10.593  1.00 35.09           H  
ATOM   1565  HB2 ALA A 102     -16.413   5.424  11.555  1.00 35.09           H  
ATOM   1566  HB3 ALA A 102     -15.272   6.806  11.479  1.00 35.09           H  
ATOM   1567  O   ALA A 102     -12.439   5.178  11.703  1.00 35.09           O  
ATOM   1568  N   ASN A 103     -12.625   6.369  13.592  1.00 38.91           N  
ATOM   1569  H   ASN A 103     -13.217   6.668  14.354  1.00 38.91           H  
ATOM   1570  CA  ASN A 103     -11.289   6.948  13.431  1.00 38.91           C  
ATOM   1571  HA  ASN A 103     -11.241   7.419  12.449  1.00 38.91           H  
ATOM   1572  C   ASN A 103     -10.179   5.908  13.406  1.00 38.91           C  
ATOM   1573  CB  ASN A 103     -11.009   8.027  14.493  1.00 38.91           C  
ATOM   1574  HB2 ASN A 103      -9.941   8.242  14.508  1.00 38.91           H  
ATOM   1575  HB3 ASN A 103     -11.319   7.687  15.481  1.00 38.91           H  
ATOM   1576  O   ASN A 103      -9.153   6.173  12.793  1.00 38.91           O  
ATOM   1577  CG  ASN A 103     -11.693   9.323  14.161  1.00 38.91           C  
ATOM   1578  ND2 ASN A 103     -11.410  10.390  14.864  1.00 38.91           N  
ATOM   1579 HD21 ASN A 103     -10.690  10.349  15.571  1.00 38.91           H  
ATOM   1580 HD22 ASN A 103     -11.849  11.257  14.592  1.00 38.91           H  
ATOM   1581  OD1 ASN A 103     -12.527   9.392  13.285  1.00 38.91           O  
ATOM   1582  N   MET A 104     -10.310   4.777  14.103  1.00 43.73           N  
ATOM   1583  H   MET A 104     -11.157   4.626  14.632  1.00 43.73           H  
ATOM   1584  CA  MET A 104      -9.137   3.920  14.310  1.00 43.73           C  
ATOM   1585  HA  MET A 104      -8.532   3.927  13.404  1.00 43.73           H  
ATOM   1586  C   MET A 104      -9.451   2.444  14.585  1.00 43.73           C  
ATOM   1587  CB  MET A 104      -8.285   4.510  15.451  1.00 43.73           C  
ATOM   1588  HB2 MET A 104      -7.351   3.948  15.446  1.00 43.73           H  
ATOM   1589  HB3 MET A 104      -8.799   4.363  16.401  1.00 43.73           H  
ATOM   1590  O   MET A 104      -8.536   1.659  14.809  1.00 43.73           O  
ATOM   1591  CG  MET A 104      -7.887   5.991  15.325  1.00 43.73           C  
ATOM   1592  HG2 MET A 104      -7.340   6.131  14.392  1.00 43.73           H  
ATOM   1593  HG3 MET A 104      -8.794   6.595  15.310  1.00 43.73           H  
ATOM   1594  SD  MET A 104      -6.902   6.709  16.644  1.00 43.73           S  
ATOM   1595  CE  MET A 104      -5.532   5.561  16.562  1.00 43.73           C  
ATOM   1596  HE1 MET A 104      -5.819   4.609  17.009  1.00 43.73           H  
ATOM   1597  HE2 MET A 104      -4.705   5.963  17.147  1.00 43.73           H  
ATOM   1598  HE3 MET A 104      -5.269   5.417  15.514  1.00 43.73           H  
ATOM   1599  N   PHE A 105     -10.722   2.040  14.580  1.00 45.32           N  
ATOM   1600  H   PHE A 105     -11.439   2.693  14.299  1.00 45.32           H  
ATOM   1601  CA  PHE A 105     -11.149   0.800  15.227  1.00 45.32           C  
ATOM   1602  HA  PHE A 105     -10.822   0.884  16.263  1.00 45.32           H  
ATOM   1603  C   PHE A 105     -10.499  -0.506  14.720  1.00 45.32           C  
ATOM   1604  CB  PHE A 105     -12.684   0.739  15.250  1.00 45.32           C  
ATOM   1605  HB2 PHE A 105     -13.113   1.670  14.879  1.00 45.32           H  
ATOM   1606  HB3 PHE A 105     -13.038  -0.063  14.603  1.00 45.32           H  
ATOM   1607  O   PHE A 105     -10.051  -1.281  15.561  1.00 45.32           O  
ATOM   1608  CG  PHE A 105     -13.181   0.507  16.653  1.00 45.32           C  
ATOM   1609  CD1 PHE A 105     -13.040  -0.769  17.202  1.00 45.32           C  
ATOM   1610  HD1 PHE A 105     -12.620  -1.577  16.623  1.00 45.32           H  
ATOM   1611  CD2 PHE A 105     -13.639   1.568  17.460  1.00 45.32           C  
ATOM   1612  HD2 PHE A 105     -13.711   2.566  17.052  1.00 45.32           H  
ATOM   1613  CE1 PHE A 105     -13.345  -0.960  18.546  1.00 45.32           C  
ATOM   1614  HE1 PHE A 105     -13.079  -1.918  18.968  1.00 45.32           H  
ATOM   1615  CE2 PHE A 105     -14.011   1.341  18.798  1.00 45.32           C  
ATOM   1616  HE2 PHE A 105     -14.383   2.153  19.404  1.00 45.32           H  
ATOM   1617  CZ  PHE A 105     -13.874   0.060  19.346  1.00 45.32           C  
ATOM   1618  HZ  PHE A 105     -14.130  -0.125  20.379  1.00 45.32           H  
ATOM   1619  N   PRO A 106     -10.361  -0.773  13.407  1.00 41.84           N  
ATOM   1620  CA  PRO A 106      -9.760  -2.026  12.940  1.00 41.84           C  
ATOM   1621  HA  PRO A 106     -10.189  -2.871  13.479  1.00 41.84           H  
ATOM   1622  C   PRO A 106      -8.239  -2.064  13.130  1.00 41.84           C  
ATOM   1623  CB  PRO A 106     -10.145  -2.138  11.467  1.00 41.84           C  
ATOM   1624  HB2 PRO A 106     -11.112  -2.636  11.392  1.00 41.84           H  
ATOM   1625  HB3 PRO A 106      -9.397  -2.670  10.878  1.00 41.84           H  
ATOM   1626  O   PRO A 106      -7.694  -3.120  13.428  1.00 41.84           O  
ATOM   1627  CG  PRO A 106     -10.264  -0.676  11.051  1.00 41.84           C  
ATOM   1628  HG2 PRO A 106      -9.266  -0.280  10.863  1.00 41.84           H  
ATOM   1629  HG3 PRO A 106     -10.864  -0.528  10.154  1.00 41.84           H  
ATOM   1630  CD  PRO A 106     -10.844   0.009  12.283  1.00 41.84           C  
ATOM   1631  HD2 PRO A 106     -11.933  -0.020  12.265  1.00 41.84           H  
ATOM   1632  HD3 PRO A 106     -10.491   1.040  12.309  1.00 41.84           H  
ATOM   1633  N   PHE A 107      -7.550  -0.922  13.026  1.00 42.97           N  
ATOM   1634  H   PHE A 107      -8.053  -0.071  12.818  1.00 42.97           H  
ATOM   1635  CA  PHE A 107      -6.092  -0.853  13.184  1.00 42.97           C  
ATOM   1636  HA  PHE A 107      -5.652  -1.775  12.803  1.00 42.97           H  
ATOM   1637  C   PHE A 107      -5.659  -0.752  14.652  1.00 42.97           C  
ATOM   1638  CB  PHE A 107      -5.537   0.304  12.346  1.00 42.97           C  
ATOM   1639  HB2 PHE A 107      -5.998   1.236  12.671  1.00 42.97           H  
ATOM   1640  HB3 PHE A 107      -4.467   0.380  12.539  1.00 42.97           H  
ATOM   1641  O   PHE A 107      -4.599  -1.246  15.004  1.00 42.97           O  
ATOM   1642  CG  PHE A 107      -5.728   0.130  10.849  1.00 42.97           C  
ATOM   1643  CD1 PHE A 107      -4.949  -0.812  10.148  1.00 42.97           C  
ATOM   1644  HD1 PHE A 107      -4.217  -1.406  10.674  1.00 42.97           H  
ATOM   1645  CD2 PHE A 107      -6.681   0.899  10.154  1.00 42.97           C  
ATOM   1646  HD2 PHE A 107      -7.276   1.631  10.680  1.00 42.97           H  
ATOM   1647  CE1 PHE A 107      -5.124  -0.986   8.763  1.00 42.97           C  
ATOM   1648  HE1 PHE A 107      -4.527  -1.712   8.231  1.00 42.97           H  
ATOM   1649  CE2 PHE A 107      -6.857   0.723   8.769  1.00 42.97           C  
ATOM   1650  HE2 PHE A 107      -7.587   1.316   8.239  1.00 42.97           H  
ATOM   1651  CZ  PHE A 107      -6.079  -0.220   8.073  1.00 42.97           C  
ATOM   1652  HZ  PHE A 107      -6.213  -0.354   7.010  1.00 42.97           H  
ATOM   1653  N   VAL A 108      -6.495  -0.174  15.522  1.00 44.14           N  
ATOM   1654  H   VAL A 108      -7.322   0.281  15.163  1.00 44.14           H  
ATOM   1655  CA  VAL A 108      -6.310  -0.210  16.987  1.00 44.14           C  
ATOM   1656  HA  VAL A 108      -5.256  -0.057  17.221  1.00 44.14           H  
ATOM   1657  C   VAL A 108      -6.691  -1.568  17.552  1.00 44.14           C  
ATOM   1658  CB  VAL A 108      -7.133   0.892  17.674  1.00 44.14           C  
ATOM   1659  HB  VAL A 108      -8.165   0.846  17.326  1.00 44.14           H  
ATOM   1660  O   VAL A 108      -6.096  -2.013  18.527  1.00 44.14           O  
ATOM   1661  CG1 VAL A 108      -7.134   0.834  19.208  1.00 44.14           C  
ATOM   1662 HG11 VAL A 108      -7.636   1.711  19.617  1.00 44.14           H  
ATOM   1663 HG12 VAL A 108      -6.112   0.793  19.582  1.00 44.14           H  
ATOM   1664 HG13 VAL A 108      -7.668  -0.053  19.548  1.00 44.14           H  
ATOM   1665  CG2 VAL A 108      -6.535   2.243  17.313  1.00 44.14           C  
ATOM   1666 HG21 VAL A 108      -6.361   2.299  16.239  1.00 44.14           H  
ATOM   1667 HG22 VAL A 108      -5.573   2.364  17.810  1.00 44.14           H  
ATOM   1668 HG23 VAL A 108      -7.214   3.030  17.642  1.00 44.14           H  
ATOM   1669  N   ALA A 109      -7.667  -2.245  16.943  1.00 48.20           N  
ATOM   1670  H   ALA A 109      -8.201  -1.810  16.204  1.00 48.20           H  
ATOM   1671  CA  ALA A 109      -7.956  -3.624  17.285  1.00 48.20           C  
ATOM   1672  HA  ALA A 109      -8.031  -3.705  18.369  1.00 48.20           H  
ATOM   1673  C   ALA A 109      -6.810  -4.540  16.842  1.00 48.20           C  
ATOM   1674  CB  ALA A 109      -9.305  -4.036  16.691  1.00 48.20           C  
ATOM   1675  HB1 ALA A 109      -9.285  -3.940  15.605  1.00 48.20           H  
ATOM   1676  HB2 ALA A 109     -10.097  -3.411  17.101  1.00 48.20           H  
ATOM   1677  HB3 ALA A 109      -9.508  -5.075  16.952  1.00 48.20           H  
ATOM   1678  O   ALA A 109      -6.431  -5.397  17.625  1.00 48.20           O  
ATOM   1679  N   MET A 110      -6.230  -4.367  15.647  1.00 55.30           N  
ATOM   1680  H   MET A 110      -6.595  -3.655  15.031  1.00 55.30           H  
ATOM   1681  CA  MET A 110      -5.122  -5.193  15.146  1.00 55.30           C  
ATOM   1682  HA  MET A 110      -5.247  -6.194  15.558  1.00 55.30           H  
ATOM   1683  C   MET A 110      -3.744  -4.667  15.598  1.00 55.30           C  
ATOM   1684  CB  MET A 110      -5.214  -5.360  13.621  1.00 55.30           C  
ATOM   1685  HB2 MET A 110      -4.334  -5.898  13.268  1.00 55.30           H  
ATOM   1686  HB3 MET A 110      -5.231  -4.378  13.148  1.00 55.30           H  
ATOM   1687  O   MET A 110      -3.068  -3.947  14.869  1.00 55.30           O  
ATOM   1688  CG  MET A 110      -6.466  -6.148  13.207  1.00 55.30           C  
ATOM   1689  HG2 MET A 110      -7.341  -5.657  13.633  1.00 55.30           H  
ATOM   1690  HG3 MET A 110      -6.414  -7.155  13.621  1.00 55.30           H  
ATOM   1691  SD  MET A 110      -6.725  -6.253  11.416  1.00 55.30           S  
ATOM   1692  CE  MET A 110      -5.643  -7.629  10.978  1.00 55.30           C  
ATOM   1693  HE1 MET A 110      -4.698  -7.542  11.514  1.00 55.30           H  
ATOM   1694  HE2 MET A 110      -6.146  -8.564  11.226  1.00 55.30           H  
ATOM   1695  HE3 MET A 110      -5.454  -7.607   9.905  1.00 55.30           H  
ATOM   1696  N   ASN A 111      -3.298  -5.065  16.792  1.00 51.18           N  
ATOM   1697  H   ASN A 111      -3.895  -5.695  17.308  1.00 51.18           H  
ATOM   1698  CA  ASN A 111      -2.032  -4.634  17.407  1.00 51.18           C  
ATOM   1699  HA  ASN A 111      -2.024  -3.546  17.469  1.00 51.18           H  
ATOM   1700  C   ASN A 111      -0.774  -5.046  16.624  1.00 51.18           C  
ATOM   1701  CB  ASN A 111      -1.955  -5.234  18.820  1.00 51.18           C  
ATOM   1702  HB2 ASN A 111      -0.930  -5.171  19.186  1.00 51.18           H  
ATOM   1703  HB3 ASN A 111      -2.243  -6.285  18.783  1.00 51.18           H  
ATOM   1704  O   ASN A 111       0.264  -4.391  16.716  1.00 51.18           O  
ATOM   1705  CG  ASN A 111      -2.828  -4.529  19.830  1.00 51.18           C  
ATOM   1706  ND2 ASN A 111      -3.260  -5.229  20.851  1.00 51.18           N  
ATOM   1707 HD21 ASN A 111      -3.841  -4.719  21.501  1.00 51.18           H  
ATOM   1708 HD22 ASN A 111      -3.085  -6.222  20.901  1.00 51.18           H  
ATOM   1709  OD1 ASN A 111      -3.089  -3.345  19.761  1.00 51.18           O  
ATOM   1710  N   THR A 112      -0.843  -6.147  15.879  1.00 55.46           N  
ATOM   1711  H   THR A 112      -1.734  -6.619  15.827  1.00 55.46           H  
ATOM   1712  CA  THR A 112       0.238  -6.619  15.007  1.00 55.46           C  
ATOM   1713  HA  THR A 112       0.882  -5.778  14.751  1.00 55.46           H  
ATOM   1714  C   THR A 112      -0.359  -7.157  13.719  1.00 55.46           C  
ATOM   1715  CB  THR A 112       1.108  -7.708  15.661  1.00 55.46           C  
ATOM   1716  HB  THR A 112       1.902  -7.966  14.960  1.00 55.46           H  
ATOM   1717  O   THR A 112      -1.462  -7.691  13.746  1.00 55.46           O  
ATOM   1718  CG2 THR A 112       1.763  -7.267  16.970  1.00 55.46           C  
ATOM   1719 HG21 THR A 112       1.006  -7.059  17.726  1.00 55.46           H  
ATOM   1720 HG22 THR A 112       2.344  -6.362  16.796  1.00 55.46           H  
ATOM   1721 HG23 THR A 112       2.428  -8.050  17.334  1.00 55.46           H  
ATOM   1722  OG1 THR A 112       0.373  -8.883  15.936  1.00 55.46           O  
ATOM   1723  HG1 THR A 112       0.995  -9.614  15.907  1.00 55.46           H  
ATOM   1724  N   LEU A 113       0.372  -7.061  12.612  1.00 57.26           N  
ATOM   1725  H   LEU A 113       1.254  -6.569  12.642  1.00 57.26           H  
ATOM   1726  CA  LEU A 113       0.057  -7.726  11.349  1.00 57.26           C  
ATOM   1727  HA  LEU A 113      -0.585  -8.587  11.536  1.00 57.26           H  
ATOM   1728  C   LEU A 113       1.376  -8.194  10.742  1.00 57.26           C  
ATOM   1729  CB  LEU A 113      -0.662  -6.741  10.420  1.00 57.26           C  
ATOM   1730  HB2 LEU A 113       0.052  -5.945  10.209  1.00 57.26           H  
ATOM   1731  HB3 LEU A 113      -1.520  -6.327  10.950  1.00 57.26           H  
ATOM   1732  O   LEU A 113       2.256  -7.382  10.474  1.00 57.26           O  
ATOM   1733  CG  LEU A 113      -1.147  -7.293   9.070  1.00 57.26           C  
ATOM   1734  HG  LEU A 113      -0.315  -7.753   8.537  1.00 57.26           H  
ATOM   1735  CD1 LEU A 113      -2.251  -8.330   9.252  1.00 57.26           C  
ATOM   1736 HD11 LEU A 113      -2.651  -8.612   8.278  1.00 57.26           H  
ATOM   1737 HD12 LEU A 113      -3.052  -7.916   9.864  1.00 57.26           H  
ATOM   1738 HD13 LEU A 113      -1.838  -9.222   9.723  1.00 57.26           H  
ATOM   1739  CD2 LEU A 113      -1.717  -6.150   8.226  1.00 57.26           C  
ATOM   1740 HD21 LEU A 113      -2.445  -5.582   8.805  1.00 57.26           H  
ATOM   1741 HD22 LEU A 113      -0.906  -5.489   7.918  1.00 57.26           H  
ATOM   1742 HD23 LEU A 113      -2.210  -6.543   7.337  1.00 57.26           H  
ATOM   1743  N   ARG A 114       1.510  -9.503  10.571  1.00 58.43           N  
ATOM   1744  H   ARG A 114       0.732 -10.090  10.835  1.00 58.43           H  
ATOM   1745  CA  ARG A 114       2.691 -10.178  10.041  1.00 58.43           C  
ATOM   1746  HA  ARG A 114       3.447  -9.438   9.778  1.00 58.43           H  
ATOM   1747  C   ARG A 114       2.312 -10.949   8.794  1.00 58.43           C  
ATOM   1748  CB  ARG A 114       3.300 -11.132  11.073  1.00 58.43           C  
ATOM   1749  HB2 ARG A 114       2.615 -11.958  11.263  1.00 58.43           H  
ATOM   1750  HB3 ARG A 114       4.214 -11.539  10.641  1.00 58.43           H  
ATOM   1751  O   ARG A 114       1.261 -11.591   8.768  1.00 58.43           O  
ATOM   1752  CG  ARG A 114       3.631 -10.445  12.400  1.00 58.43           C  
ATOM   1753  HG2 ARG A 114       2.725 -10.339  12.996  1.00 58.43           H  
ATOM   1754  HG3 ARG A 114       4.037  -9.451  12.210  1.00 58.43           H  
ATOM   1755  CD  ARG A 114       4.656 -11.284  13.161  1.00 58.43           C  
ATOM   1756  HD2 ARG A 114       4.203 -12.239  13.427  1.00 58.43           H  
ATOM   1757  HD3 ARG A 114       5.512 -11.461  12.508  1.00 58.43           H  
ATOM   1758  NE  ARG A 114       5.129 -10.576  14.357  1.00 58.43           N  
ATOM   1759  HE  ARG A 114       5.162  -9.571  14.263  1.00 58.43           H  
ATOM   1760  NH1 ARG A 114       6.129 -12.381  15.342  1.00 58.43           N  
ATOM   1761 HH11 ARG A 114       6.026 -12.835  14.445  1.00 58.43           H  
ATOM   1762 HH12 ARG A 114       6.805 -12.738  16.002  1.00 58.43           H  
ATOM   1763  NH2 ARG A 114       6.231 -10.379  16.335  1.00 58.43           N  
ATOM   1764 HH21 ARG A 114       6.851 -10.772  17.029  1.00 58.43           H  
ATOM   1765 HH22 ARG A 114       6.123  -9.378  16.259  1.00 58.43           H  
ATOM   1766  CZ  ARG A 114       5.819 -11.115  15.342  1.00 58.43           C  
ATOM   1767  N   PHE A 115       3.194 -10.930   7.806  1.00 58.43           N  
ATOM   1768  H   PHE A 115       4.070 -10.449   7.952  1.00 58.43           H  
ATOM   1769  CA  PHE A 115       3.039 -11.658   6.554  1.00 58.43           C  
ATOM   1770  HA  PHE A 115       2.099 -12.210   6.556  1.00 58.43           H  
ATOM   1771  C   PHE A 115       4.185 -12.654   6.412  1.00 58.43           C  
ATOM   1772  CB  PHE A 115       3.005 -10.672   5.381  1.00 58.43           C  
ATOM   1773  HB2 PHE A 115       2.912 -11.236   4.453  1.00 58.43           H  
ATOM   1774  HB3 PHE A 115       3.952 -10.134   5.338  1.00 58.43           H  
ATOM   1775  O   PHE A 115       5.344 -12.307   6.626  1.00 58.43           O  
ATOM   1776  CG  PHE A 115       1.870  -9.670   5.456  1.00 58.43           C  
ATOM   1777  CD1 PHE A 115       0.606 -10.008   4.942  1.00 58.43           C  
ATOM   1778  HD1 PHE A 115       0.449 -10.981   4.502  1.00 58.43           H  
ATOM   1779  CD2 PHE A 115       2.072  -8.407   6.045  1.00 58.43           C  
ATOM   1780  HD2 PHE A 115       3.037  -8.148   6.454  1.00 58.43           H  
ATOM   1781  CE1 PHE A 115      -0.448  -9.081   4.999  1.00 58.43           C  
ATOM   1782  HE1 PHE A 115      -1.421  -9.349   4.613  1.00 58.43           H  
ATOM   1783  CE2 PHE A 115       1.023  -7.473   6.085  1.00 58.43           C  
ATOM   1784  HE2 PHE A 115       1.185  -6.498   6.521  1.00 58.43           H  
ATOM   1785  CZ  PHE A 115      -0.233  -7.806   5.547  1.00 58.43           C  
ATOM   1786  HZ  PHE A 115      -1.032  -7.079   5.546  1.00 58.43           H  
ATOM   1787  N   ARG A 116       3.879 -13.893   6.035  1.00 57.65           N  
ATOM   1788  H   ARG A 116       2.904 -14.139   5.940  1.00 57.65           H  
ATOM   1789  CA  ARG A 116       4.887 -14.877   5.632  1.00 57.65           C  
ATOM   1790  HA  ARG A 116       5.856 -14.383   5.550  1.00 57.65           H  
ATOM   1791  C   ARG A 116       4.541 -15.415   4.259  1.00 57.65           C  
ATOM   1792  CB  ARG A 116       5.031 -16.006   6.653  1.00 57.65           C  
ATOM   1793  HB2 ARG A 116       4.107 -16.585   6.682  1.00 57.65           H  
ATOM   1794  HB3 ARG A 116       5.826 -16.671   6.317  1.00 57.65           H  
ATOM   1795  O   ARG A 116       3.387 -15.744   3.987  1.00 57.65           O  
ATOM   1796  CG  ARG A 116       5.369 -15.513   8.063  1.00 57.65           C  
ATOM   1797  HG2 ARG A 116       4.590 -14.845   8.433  1.00 57.65           H  
ATOM   1798  HG3 ARG A 116       6.323 -14.986   8.046  1.00 57.65           H  
ATOM   1799  CD  ARG A 116       5.459 -16.727   8.980  1.00 57.65           C  
ATOM   1800  HD2 ARG A 116       6.163 -17.443   8.555  1.00 57.65           H  
ATOM   1801  HD3 ARG A 116       4.477 -17.198   9.020  1.00 57.65           H  
ATOM   1802  NE  ARG A 116       5.924 -16.355  10.322  1.00 57.65           N  
ATOM   1803  HE  ARG A 116       6.561 -15.573  10.382  1.00 57.65           H  
ATOM   1804  NH1 ARG A 116       4.885 -18.073  11.440  1.00 57.65           N  
ATOM   1805 HH11 ARG A 116       4.754 -18.657  12.254  1.00 57.65           H  
ATOM   1806 HH12 ARG A 116       4.164 -18.111  10.734  1.00 57.65           H  
ATOM   1807  NH2 ARG A 116       6.444 -16.831  12.470  1.00 57.65           N  
ATOM   1808 HH21 ARG A 116       7.164 -16.125  12.413  1.00 57.65           H  
ATOM   1809 HH22 ARG A 116       6.361 -17.443  13.269  1.00 57.65           H  
ATOM   1810  CZ  ARG A 116       5.743 -17.089  11.401  1.00 57.65           C  
ATOM   1811  N   LEU A 117       5.553 -15.506   3.406  1.00 55.55           N  
ATOM   1812  H   LEU A 117       6.484 -15.284   3.727  1.00 55.55           H  
ATOM   1813  CA  LEU A 117       5.425 -15.977   2.037  1.00 55.55           C  
ATOM   1814  HA  LEU A 117       4.436 -16.411   1.890  1.00 55.55           H  
ATOM   1815  C   LEU A 117       6.485 -17.046   1.763  1.00 55.55           C  
ATOM   1816  CB  LEU A 117       5.587 -14.789   1.079  1.00 55.55           C  
ATOM   1817  HB2 LEU A 117       6.632 -14.479   1.110  1.00 55.55           H  
ATOM   1818  HB3 LEU A 117       4.989 -13.946   1.426  1.00 55.55           H  
ATOM   1819  O   LEU A 117       7.643 -16.898   2.142  1.00 55.55           O  
ATOM   1820  CG  LEU A 117       5.195 -15.143  -0.368  1.00 55.55           C  
ATOM   1821  HG  LEU A 117       5.310 -16.212  -0.546  1.00 55.55           H  
ATOM   1822  CD1 LEU A 117       3.725 -14.815  -0.621  1.00 55.55           C  
ATOM   1823 HD11 LEU A 117       3.494 -13.792  -0.325  1.00 55.55           H  
ATOM   1824 HD12 LEU A 117       3.098 -15.508  -0.059  1.00 55.55           H  
ATOM   1825 HD13 LEU A 117       3.514 -14.933  -1.684  1.00 55.55           H  
ATOM   1826  CD2 LEU A 117       6.137 -14.455  -1.353  1.00 55.55           C  
ATOM   1827 HD21 LEU A 117       6.342 -13.428  -1.051  1.00 55.55           H  
ATOM   1828 HD22 LEU A 117       5.727 -14.486  -2.363  1.00 55.55           H  
ATOM   1829 HD23 LEU A 117       7.090 -14.984  -1.357  1.00 55.55           H  
ATOM   1830  N   GLY A 118       6.100 -18.095   1.044  1.00 50.91           N  
ATOM   1831  H   GLY A 118       5.107 -18.219   0.908  1.00 50.91           H  
ATOM   1832  CA  GLY A 118       7.022 -19.069   0.467  1.00 50.91           C  
ATOM   1833  HA2 GLY A 118       6.749 -19.223  -0.577  1.00 50.91           H  
ATOM   1834  HA3 GLY A 118       8.040 -18.677   0.480  1.00 50.91           H  
ATOM   1835  C   GLY A 118       7.021 -20.423   1.171  1.00 50.91           C  
ATOM   1836  O   GLY A 118       6.491 -20.597   2.267  1.00 50.91           O  
ATOM   1837  N   GLN A 119       7.623 -21.415   0.511  1.00 40.05           N  
ATOM   1838  H   GLN A 119       8.040 -21.216  -0.387  1.00 40.05           H  
ATOM   1839  CA  GLN A 119       7.636 -22.809   0.976  1.00 40.05           C  
ATOM   1840  HA  GLN A 119       6.614 -23.111   1.206  1.00 40.05           H  
ATOM   1841  C   GLN A 119       8.452 -23.008   2.265  1.00 40.05           C  
ATOM   1842  CB  GLN A 119       8.162 -23.713  -0.149  1.00 40.05           C  
ATOM   1843  HB2 GLN A 119       9.131 -23.349  -0.490  1.00 40.05           H  
ATOM   1844  HB3 GLN A 119       8.296 -24.718   0.251  1.00 40.05           H  
ATOM   1845  O   GLN A 119       8.100 -23.859   3.080  1.00 40.05           O  
ATOM   1846  CG  GLN A 119       7.188 -23.795  -1.340  1.00 40.05           C  
ATOM   1847  HG2 GLN A 119       7.073 -22.813  -1.797  1.00 40.05           H  
ATOM   1848  HG3 GLN A 119       6.212 -24.122  -0.982  1.00 40.05           H  
ATOM   1849  CD  GLN A 119       7.654 -24.771  -2.419  1.00 40.05           C  
ATOM   1850  NE2 GLN A 119       6.826 -25.062  -3.397  1.00 40.05           N  
ATOM   1851 HE21 GLN A 119       5.915 -24.630  -3.463  1.00 40.05           H  
ATOM   1852 HE22 GLN A 119       7.189 -25.663  -4.122  1.00 40.05           H  
ATOM   1853  OE1 GLN A 119       8.758 -25.285  -2.402  1.00 40.05           O  
ATOM   1854  N   ASN A 120       9.473 -22.171   2.485  1.00 41.31           N  
ATOM   1855  H   ASN A 120       9.701 -21.513   1.753  1.00 41.31           H  
ATOM   1856  CA  ASN A 120      10.349 -22.211   3.662  1.00 41.31           C  
ATOM   1857  HA  ASN A 120      10.369 -23.231   4.045  1.00 41.31           H  
ATOM   1858  C   ASN A 120       9.860 -21.338   4.832  1.00 41.31           C  
ATOM   1859  CB  ASN A 120      11.783 -21.844   3.224  1.00 41.31           C  
ATOM   1860  HB2 ASN A 120      12.423 -21.767   4.103  1.00 41.31           H  
ATOM   1861  HB3 ASN A 120      11.780 -20.875   2.724  1.00 41.31           H  
ATOM   1862  O   ASN A 120      10.582 -21.205   5.816  1.00 41.31           O  
ATOM   1863  CG  ASN A 120      12.410 -22.884   2.312  1.00 41.31           C  
ATOM   1864  ND2 ASN A 120      13.440 -22.526   1.584  1.00 41.31           N  
ATOM   1865 HD21 ASN A 120      13.816 -21.589   1.626  1.00 41.31           H  
ATOM   1866 HD22 ASN A 120      13.818 -23.236   0.973  1.00 41.31           H  
ATOM   1867  OD1 ASN A 120      11.987 -24.023   2.236  1.00 41.31           O  
ATOM   1868  N   GLN A 121       8.676 -20.713   4.726  1.00 41.34           N  
ATOM   1869  H   GLN A 121       8.110 -20.890   3.909  1.00 41.34           H  
ATOM   1870  CA  GLN A 121       8.188 -19.716   5.691  1.00 41.34           C  
ATOM   1871  HA  GLN A 121       7.369 -19.180   5.210  1.00 41.34           H  
ATOM   1872  C   GLN A 121       9.230 -18.635   6.032  1.00 41.34           C  
ATOM   1873  CB  GLN A 121       7.625 -20.372   6.966  1.00 41.34           C  
ATOM   1874  HB2 GLN A 121       7.292 -19.571   7.626  1.00 41.34           H  
ATOM   1875  HB3 GLN A 121       8.408 -20.926   7.485  1.00 41.34           H  
ATOM   1876  O   GLN A 121       9.300 -18.179   7.175  1.00 41.34           O  
ATOM   1877  CG  GLN A 121       6.419 -21.288   6.731  1.00 41.34           C  
ATOM   1878  HG2 GLN A 121       6.753 -22.277   6.416  1.00 41.34           H  
ATOM   1879  HG3 GLN A 121       5.803 -20.864   5.938  1.00 41.34           H  
ATOM   1880  CD  GLN A 121       5.564 -21.407   7.995  1.00 41.34           C  
ATOM   1881  NE2 GLN A 121       4.265 -21.562   7.854  1.00 41.34           N  
ATOM   1882 HE21 GLN A 121       3.709 -21.371   8.675  1.00 41.34           H  
ATOM   1883 HE22 GLN A 121       3.829 -21.432   6.952  1.00 41.34           H  
ATOM   1884  OE1 GLN A 121       6.033 -21.323   9.119  1.00 41.34           O  
ATOM   1885  N   ALA A 122      10.048 -18.224   5.054  1.00 33.95           N  
ATOM   1886  H   ALA A 122       9.910 -18.571   4.115  1.00 33.95           H  
ATOM   1887  CA  ALA A 122      10.913 -17.070   5.242  1.00 33.95           C  
ATOM   1888  HA  ALA A 122      11.584 -17.268   6.078  1.00 33.95           H  
ATOM   1889  C   ALA A 122      10.011 -15.882   5.602  1.00 33.95           C  
ATOM   1890  CB  ALA A 122      11.759 -16.831   3.986  1.00 33.95           C  
ATOM   1891  HB1 ALA A 122      12.403 -15.966   4.140  1.00 33.95           H  
ATOM   1892  HB2 ALA A 122      12.379 -17.704   3.783  1.00 33.95           H  
ATOM   1893  HB3 ALA A 122      11.111 -16.637   3.131  1.00 33.95           H  
ATOM   1894  O   ALA A 122       9.077 -15.550   4.868  1.00 33.95           O  
ATOM   1895  N   GLU A 123      10.231 -15.310   6.785  1.00 36.49           N  
ATOM   1896  H   GLU A 123      10.972 -15.660   7.377  1.00 36.49           H  
ATOM   1897  CA  GLU A 123       9.521 -14.117   7.213  1.00 36.49           C  
ATOM   1898  HA  GLU A 123       8.448 -14.279   7.110  1.00 36.49           H  
ATOM   1899  C   GLU A 123       9.941 -13.002   6.267  1.00 36.49           C  
ATOM   1900  CB  GLU A 123       9.822 -13.815   8.689  1.00 36.49           C  
ATOM   1901  HB2 GLU A 123       9.645 -14.729   9.256  1.00 36.49           H  
ATOM   1902  HB3 GLU A 123      10.870 -13.538   8.803  1.00 36.49           H  
ATOM   1903  O   GLU A 123      11.032 -12.442   6.376  1.00 36.49           O  
ATOM   1904  CG  GLU A 123       8.922 -12.712   9.275  1.00 36.49           C  
ATOM   1905  HG2 GLU A 123       9.124 -11.768   8.768  1.00 36.49           H  
ATOM   1906  HG3 GLU A 123       7.886 -12.982   9.069  1.00 36.49           H  
ATOM   1907  CD  GLU A 123       9.098 -12.558  10.800  1.00 36.49           C  
ATOM   1908  OE1 GLU A 123       8.139 -12.088  11.455  1.00 36.49           O  
ATOM   1909  OE2 GLU A 123      10.106 -13.056  11.351  1.00 36.49           O  
ATOM   1910  N   VAL A 124       9.086 -12.707   5.293  1.00 39.35           N  
ATOM   1911  H   VAL A 124       8.256 -13.270   5.174  1.00 39.35           H  
ATOM   1912  CA  VAL A 124       9.212 -11.461   4.565  1.00 39.35           C  
ATOM   1913  HA  VAL A 124      10.271 -11.244   4.425  1.00 39.35           H  
ATOM   1914  C   VAL A 124       8.634 -10.422   5.505  1.00 39.35           C  
ATOM   1915  CB  VAL A 124       8.563 -11.484   3.170  1.00 39.35           C  
ATOM   1916  HB  VAL A 124       7.476 -11.463   3.252  1.00 39.35           H  
ATOM   1917  O   VAL A 124       7.439 -10.133   5.464  1.00 39.35           O  
ATOM   1918  CG1 VAL A 124       9.065 -10.250   2.407  1.00 39.35           C  
ATOM   1919 HG11 VAL A 124      10.145 -10.149   2.515  1.00 39.35           H  
ATOM   1920 HG12 VAL A 124       8.866 -10.349   1.340  1.00 39.35           H  
ATOM   1921 HG13 VAL A 124       8.586  -9.350   2.793  1.00 39.35           H  
ATOM   1922  CG2 VAL A 124       8.945 -12.734   2.366  1.00 39.35           C  
ATOM   1923 HG21 VAL A 124      10.030 -12.812   2.293  1.00 39.35           H  
ATOM   1924 HG22 VAL A 124       8.558 -13.631   2.850  1.00 39.35           H  
ATOM   1925 HG23 VAL A 124       8.523 -12.677   1.363  1.00 39.35           H  
ATOM   1926  N   ILE A 125       9.480  -9.922   6.414  1.00 32.18           N  
ATOM   1927  H   ILE A 125      10.407 -10.319   6.472  1.00 32.18           H  
ATOM   1928  CA  ILE A 125       9.179  -8.706   7.162  1.00 32.18           C  
ATOM   1929  HA  ILE A 125       8.275  -8.857   7.752  1.00 32.18           H  
ATOM   1930  C   ILE A 125       8.914  -7.666   6.088  1.00 32.18           C  
ATOM   1931  CB  ILE A 125      10.320  -8.274   8.112  1.00 32.18           C  
ATOM   1932  HB  ILE A 125      11.244  -8.185   7.541  1.00 32.18           H  
ATOM   1933  O   ILE A 125       9.833  -7.166   5.437  1.00 32.18           O  
ATOM   1934  CG1 ILE A 125      10.527  -9.339   9.209  1.00 32.18           C  
ATOM   1935 HG12 ILE A 125      10.796 -10.279   8.728  1.00 32.18           H  
ATOM   1936 HG13 ILE A 125       9.596  -9.485   9.758  1.00 32.18           H  
ATOM   1937  CG2 ILE A 125       9.992  -6.894   8.718  1.00 32.18           C  
ATOM   1938 HG21 ILE A 125      10.761  -6.589   9.428  1.00 32.18           H  
ATOM   1939 HG22 ILE A 125       9.946  -6.130   7.942  1.00 32.18           H  
ATOM   1940 HG23 ILE A 125       9.032  -6.942   9.232  1.00 32.18           H  
ATOM   1941  CD1 ILE A 125      11.643  -9.025  10.213  1.00 32.18           C  
ATOM   1942 HD11 ILE A 125      11.349  -8.202  10.864  1.00 32.18           H  
ATOM   1943 HD12 ILE A 125      11.820  -9.904  10.833  1.00 32.18           H  
ATOM   1944 HD13 ILE A 125      12.561  -8.772   9.684  1.00 32.18           H  
ATOM   1945  N   SER A 126       7.633  -7.403   5.843  1.00 32.28           N  
ATOM   1946  H   SER A 126       6.933  -7.973   6.296  1.00 32.28           H  
ATOM   1947  CA  SER A 126       7.254  -6.340   4.943  1.00 32.28           C  
ATOM   1948  HA  SER A 126       7.615  -6.588   3.944  1.00 32.28           H  
ATOM   1949  C   SER A 126       7.929  -5.076   5.479  1.00 32.28           C  
ATOM   1950  CB  SER A 126       5.735  -6.188   4.905  1.00 32.28           C  
ATOM   1951  HB2 SER A 126       5.368  -5.949   5.903  1.00 32.28           H  
ATOM   1952  HB3 SER A 126       5.278  -7.120   4.571  1.00 32.28           H  
ATOM   1953  O   SER A 126       7.859  -4.826   6.687  1.00 32.28           O  
ATOM   1954  OG  SER A 126       5.394  -5.147   4.016  1.00 32.28           O  
ATOM   1955  HG  SER A 126       5.422  -5.509   3.127  1.00 32.28           H  
ATOM   1956  N   PRO A 127       8.516  -4.221   4.627  1.00 29.82           N  
ATOM   1957  CA  PRO A 127       8.835  -2.846   5.006  1.00 29.82           C  
ATOM   1958  HA  PRO A 127       9.694  -2.858   5.678  1.00 29.82           H  
ATOM   1959  C   PRO A 127       7.647  -2.152   5.710  1.00 29.82           C  
ATOM   1960  CB  PRO A 127       9.217  -2.161   3.689  1.00 29.82           C  
ATOM   1961  HB2 PRO A 127       9.991  -1.408   3.836  1.00 29.82           H  
ATOM   1962  HB3 PRO A 127       8.335  -1.712   3.233  1.00 29.82           H  
ATOM   1963  O   PRO A 127       7.838  -1.204   6.471  1.00 29.82           O  
ATOM   1964  CG  PRO A 127       9.707  -3.309   2.802  1.00 29.82           C  
ATOM   1965  HG2 PRO A 127      10.751  -3.525   3.028  1.00 29.82           H  
ATOM   1966  HG3 PRO A 127       9.582  -3.086   1.743  1.00 29.82           H  
ATOM   1967  CD  PRO A 127       8.840  -4.484   3.238  1.00 29.82           C  
ATOM   1968  HD2 PRO A 127       7.926  -4.507   2.644  1.00 29.82           H  
ATOM   1969  HD3 PRO A 127       9.391  -5.418   3.127  1.00 29.82           H  
ATOM   1970  N   ASN A 128       6.422  -2.676   5.540  1.00 34.22           N  
ATOM   1971  H   ASN A 128       6.325  -3.438   4.885  1.00 34.22           H  
ATOM   1972  CA  ASN A 128       5.213  -2.269   6.240  1.00 34.22           C  
ATOM   1973  HA  ASN A 128       5.299  -1.190   6.370  1.00 34.22           H  
ATOM   1974  C   ASN A 128       4.996  -2.801   7.663  1.00 34.22           C  
ATOM   1975  CB  ASN A 128       3.979  -2.513   5.362  1.00 34.22           C  
ATOM   1976  HB2 ASN A 128       3.877  -3.570   5.113  1.00 34.22           H  
ATOM   1977  HB3 ASN A 128       3.082  -2.223   5.909  1.00 34.22           H  
ATOM   1978  O   ASN A 128       4.140  -2.233   8.333  1.00 34.22           O  
ATOM   1979  CG  ASN A 128       4.016  -1.662   4.115  1.00 34.22           C  
ATOM   1980  ND2 ASN A 128       3.735  -2.206   2.967  1.00 34.22           N  
ATOM   1981 HD21 ASN A 128       3.485  -3.179   2.864  1.00 34.22           H  
ATOM   1982 HD22 ASN A 128       3.810  -1.624   2.145  1.00 34.22           H  
ATOM   1983  OD1 ASN A 128       4.289  -0.480   4.169  1.00 34.22           O  
ATOM   1984  N   GLU A 129       5.769  -3.750   8.205  1.00 30.15           N  
ATOM   1985  H   GLU A 129       6.467  -4.219   7.645  1.00 30.15           H  
ATOM   1986  CA  GLU A 129       5.842  -3.878   9.673  1.00 30.15           C  
ATOM   1987  HA  GLU A 129       4.841  -4.037  10.075  1.00 30.15           H  
ATOM   1988  C   GLU A 129       6.358  -2.560  10.252  1.00 30.15           C  
ATOM   1989  CB  GLU A 129       6.742  -5.028  10.149  1.00 30.15           C  
ATOM   1990  HB2 GLU A 129       6.976  -4.833  11.195  1.00 30.15           H  
ATOM   1991  HB3 GLU A 129       7.675  -5.025   9.585  1.00 30.15           H  
ATOM   1992  O   GLU A 129       5.797  -2.048  11.213  1.00 30.15           O  
ATOM   1993  CG  GLU A 129       6.067  -6.407  10.067  1.00 30.15           C  
ATOM   1994  HG2 GLU A 129       6.080  -6.748   9.032  1.00 30.15           H  
ATOM   1995  HG3 GLU A 129       5.027  -6.300  10.374  1.00 30.15           H  
ATOM   1996  CD  GLU A 129       6.738  -7.455  10.976  1.00 30.15           C  
ATOM   1997  OE1 GLU A 129       6.047  -8.439  11.325  1.00 30.15           O  
ATOM   1998  OE2 GLU A 129       7.899  -7.236  11.384  1.00 30.15           O  
ATOM   1999  N   HIS A 130       7.323  -1.917   9.585  1.00 31.46           N  
ATOM   2000  H   HIS A 130       7.723  -2.370   8.776  1.00 31.46           H  
ATOM   2001  CA  HIS A 130       7.772  -0.575   9.931  1.00 31.46           C  
ATOM   2002  HA  HIS A 130       7.991  -0.573  10.999  1.00 31.46           H  
ATOM   2003  C   HIS A 130       6.697   0.491   9.695  1.00 31.46           C  
ATOM   2004  CB  HIS A 130       9.063  -0.234   9.170  1.00 31.46           C  
ATOM   2005  HB2 HIS A 130       8.938   0.697   8.618  1.00 31.46           H  
ATOM   2006  HB3 HIS A 130       9.284  -1.016   8.443  1.00 31.46           H  
ATOM   2007  O   HIS A 130       6.631   1.418  10.494  1.00 31.46           O  
ATOM   2008  CG  HIS A 130      10.268  -0.106  10.057  1.00 31.46           C  
ATOM   2009  CD2 HIS A 130      11.401  -0.868   9.985  1.00 31.46           C  
ATOM   2010  HD2 HIS A 130      11.591  -1.668   9.284  1.00 31.46           H  
ATOM   2011  ND1 HIS A 130      10.430   0.781  11.098  1.00 31.46           N  
ATOM   2012  HD1 HIS A 130       9.693   1.323  11.526  1.00 31.46           H  
ATOM   2013  CE1 HIS A 130      11.644   0.560  11.635  1.00 31.46           C  
ATOM   2014  HE1 HIS A 130      12.041   1.050  12.511  1.00 31.46           H  
ATOM   2015  NE2 HIS A 130      12.273  -0.423  10.981  1.00 31.46           N  
ATOM   2016  N   TYR A 131       5.854   0.398   8.658  1.00 34.38           N  
ATOM   2017  H   TYR A 131       5.978  -0.361   8.002  1.00 34.38           H  
ATOM   2018  CA  TYR A 131       4.759   1.358   8.447  1.00 34.38           C  
ATOM   2019  HA  TYR A 131       5.161   2.356   8.627  1.00 34.38           H  
ATOM   2020  C   TYR A 131       3.613   1.175   9.437  1.00 34.38           C  
ATOM   2021  CB  TYR A 131       4.218   1.365   7.013  1.00 34.38           C  
ATOM   2022  HB2 TYR A 131       4.026   0.349   6.669  1.00 34.38           H  
ATOM   2023  HB3 TYR A 131       3.243   1.853   7.018  1.00 34.38           H  
ATOM   2024  O   TYR A 131       3.130   2.174   9.947  1.00 34.38           O  
ATOM   2025  CG  TYR A 131       5.088   2.124   6.030  1.00 34.38           C  
ATOM   2026  CD1 TYR A 131       4.837   3.489   5.786  1.00 34.38           C  
ATOM   2027  HD1 TYR A 131       4.017   3.991   6.278  1.00 34.38           H  
ATOM   2028  CD2 TYR A 131       6.125   1.481   5.331  1.00 34.38           C  
ATOM   2029  HD2 TYR A 131       6.305   0.425   5.465  1.00 34.38           H  
ATOM   2030  CE1 TYR A 131       5.603   4.201   4.848  1.00 34.38           C  
ATOM   2031  HE1 TYR A 131       5.380   5.238   4.647  1.00 34.38           H  
ATOM   2032  CE2 TYR A 131       6.887   2.181   4.381  1.00 34.38           C  
ATOM   2033  HE2 TYR A 131       7.644   1.673   3.803  1.00 34.38           H  
ATOM   2034  OH  TYR A 131       7.364   4.217   3.222  1.00 34.38           O  
ATOM   2035  HH  TYR A 131       6.996   5.081   3.022  1.00 34.38           H  
ATOM   2036  CZ  TYR A 131       6.624   3.541   4.135  1.00 34.38           C  
ATOM   2037  N   MET A 132       3.217  -0.049   9.783  1.00 37.88           N  
ATOM   2038  H   MET A 132       3.625  -0.845   9.314  1.00 37.88           H  
ATOM   2039  CA  MET A 132       2.233  -0.298  10.835  1.00 37.88           C  
ATOM   2040  HA  MET A 132       1.388   0.373  10.682  1.00 37.88           H  
ATOM   2041  C   MET A 132       2.785   0.025  12.223  1.00 37.88           C  
ATOM   2042  CB  MET A 132       1.711  -1.736  10.782  1.00 37.88           C  
ATOM   2043  HB2 MET A 132       1.372  -2.011  11.781  1.00 37.88           H  
ATOM   2044  HB3 MET A 132       2.498  -2.429  10.483  1.00 37.88           H  
ATOM   2045  O   MET A 132       2.086   0.667  12.996  1.00 37.88           O  
ATOM   2046  CG  MET A 132       0.523  -1.821   9.822  1.00 37.88           C  
ATOM   2047  HG2 MET A 132       0.878  -1.638   8.808  1.00 37.88           H  
ATOM   2048  HG3 MET A 132      -0.190  -1.037  10.077  1.00 37.88           H  
ATOM   2049  SD  MET A 132      -0.369  -3.388   9.842  1.00 37.88           S  
ATOM   2050  CE  MET A 132      -0.796  -3.557  11.603  1.00 37.88           C  
ATOM   2051  HE1 MET A 132      -1.588  -4.296  11.727  1.00 37.88           H  
ATOM   2052  HE2 MET A 132       0.079  -3.872  12.171  1.00 37.88           H  
ATOM   2053  HE3 MET A 132      -1.158  -2.604  11.989  1.00 37.88           H  
ATOM   2054  N   TYR A 133       4.044  -0.303  12.532  1.00 34.98           N  
ATOM   2055  H   TYR A 133       4.568  -0.898  11.906  1.00 34.98           H  
ATOM   2056  CA  TYR A 133       4.692   0.151  13.768  1.00 34.98           C  
ATOM   2057  HA  TYR A 133       4.056  -0.121  14.611  1.00 34.98           H  
ATOM   2058  C   TYR A 133       4.847   1.671  13.807  1.00 34.98           C  
ATOM   2059  CB  TYR A 133       6.069  -0.501  13.983  1.00 34.98           C  
ATOM   2060  HB2 TYR A 133       6.567  -0.694  13.033  1.00 34.98           H  
ATOM   2061  HB3 TYR A 133       6.708   0.212  14.503  1.00 34.98           H  
ATOM   2062  O   TYR A 133       4.641   2.260  14.859  1.00 34.98           O  
ATOM   2063  CG  TYR A 133       6.042  -1.744  14.849  1.00 34.98           C  
ATOM   2064  CD1 TYR A 133       5.930  -1.590  16.245  1.00 34.98           C  
ATOM   2065  HD1 TYR A 133       5.832  -0.603  16.672  1.00 34.98           H  
ATOM   2066  CD2 TYR A 133       6.161  -3.034  14.297  1.00 34.98           C  
ATOM   2067  HD2 TYR A 133       6.273  -3.173  13.231  1.00 34.98           H  
ATOM   2068  CE1 TYR A 133       5.938  -2.719  17.084  1.00 34.98           C  
ATOM   2069  HE1 TYR A 133       5.846  -2.595  18.153  1.00 34.98           H  
ATOM   2070  CE2 TYR A 133       6.164  -4.167  15.131  1.00 34.98           C  
ATOM   2071  HE2 TYR A 133       6.268  -5.154  14.706  1.00 34.98           H  
ATOM   2072  OH  TYR A 133       6.060  -5.102  17.338  1.00 34.98           O  
ATOM   2073  HH  TYR A 133       5.964  -4.846  18.258  1.00 34.98           H  
ATOM   2074  CZ  TYR A 133       6.054  -4.011  16.527  1.00 34.98           C  
ATOM   2075  N   LYS A 134       5.187   2.335  12.693  1.00 36.38           N  
ATOM   2076  H   LYS A 134       5.396   1.799  11.864  1.00 36.38           H  
ATOM   2077  CA  LYS A 134       5.247   3.804  12.616  1.00 36.38           C  
ATOM   2078  HA  LYS A 134       5.814   4.185  13.465  1.00 36.38           H  
ATOM   2079  C   LYS A 134       3.852   4.412  12.741  1.00 36.38           C  
ATOM   2080  CB  LYS A 134       5.938   4.274  11.329  1.00 36.38           C  
ATOM   2081  HB2 LYS A 134       5.537   3.697  10.496  1.00 36.38           H  
ATOM   2082  HB3 LYS A 134       5.688   5.323  11.166  1.00 36.38           H  
ATOM   2083  O   LYS A 134       3.707   5.350  13.507  1.00 36.38           O  
ATOM   2084  CG  LYS A 134       7.474   4.173  11.350  1.00 36.38           C  
ATOM   2085  HG2 LYS A 134       7.872   4.935  12.020  1.00 36.38           H  
ATOM   2086  HG3 LYS A 134       7.790   3.199  11.725  1.00 36.38           H  
ATOM   2087  CD  LYS A 134       8.030   4.393   9.932  1.00 36.38           C  
ATOM   2088  HD2 LYS A 134       7.554   3.685   9.254  1.00 36.38           H  
ATOM   2089  HD3 LYS A 134       7.780   5.404   9.607  1.00 36.38           H  
ATOM   2090  CE  LYS A 134       9.549   4.191   9.873  1.00 36.38           C  
ATOM   2091  HE2 LYS A 134       9.776   3.185  10.226  1.00 36.38           H  
ATOM   2092  HE3 LYS A 134      10.025   4.904  10.546  1.00 36.38           H  
ATOM   2093  NZ  LYS A 134      10.071   4.360   8.491  1.00 36.38           N  
ATOM   2094  HZ1 LYS A 134       9.890   5.290   8.141  1.00 36.38           H  
ATOM   2095  HZ2 LYS A 134      11.066   4.187   8.455  1.00 36.38           H  
ATOM   2096  HZ3 LYS A 134       9.628   3.705   7.863  1.00 36.38           H  
ATOM   2097  N   PHE A 135       2.837   3.853  12.086  1.00 40.92           N  
ATOM   2098  H   PHE A 135       3.045   3.100  11.446  1.00 40.92           H  
ATOM   2099  CA  PHE A 135       1.432   4.246  12.208  1.00 40.92           C  
ATOM   2100  HA  PHE A 135       1.324   5.288  11.906  1.00 40.92           H  
ATOM   2101  C   PHE A 135       0.975   4.127  13.664  1.00 40.92           C  
ATOM   2102  CB  PHE A 135       0.590   3.375  11.263  1.00 40.92           C  
ATOM   2103  HB2 PHE A 135       0.692   2.329  11.551  1.00 40.92           H  
ATOM   2104  HB3 PHE A 135       0.991   3.476  10.254  1.00 40.92           H  
ATOM   2105  O   PHE A 135       0.579   5.121  14.259  1.00 40.92           O  
ATOM   2106  CG  PHE A 135      -0.885   3.704  11.189  1.00 40.92           C  
ATOM   2107  CD1 PHE A 135      -1.819   2.992  11.965  1.00 40.92           C  
ATOM   2108  HD1 PHE A 135      -1.487   2.235  12.659  1.00 40.92           H  
ATOM   2109  CD2 PHE A 135      -1.334   4.663  10.266  1.00 40.92           C  
ATOM   2110  HD2 PHE A 135      -0.623   5.200   9.656  1.00 40.92           H  
ATOM   2111  CE1 PHE A 135      -3.192   3.260  11.829  1.00 40.92           C  
ATOM   2112  HE1 PHE A 135      -3.907   2.718  12.431  1.00 40.92           H  
ATOM   2113  CE2 PHE A 135      -2.708   4.901  10.106  1.00 40.92           C  
ATOM   2114  HE2 PHE A 135      -3.049   5.608   9.364  1.00 40.92           H  
ATOM   2115  CZ  PHE A 135      -3.639   4.224  10.911  1.00 40.92           C  
ATOM   2116  HZ  PHE A 135      -4.694   4.420  10.796  1.00 40.92           H  
ATOM   2117  N   MET A 136       1.161   2.964  14.292  1.00 39.27           N  
ATOM   2118  H   MET A 136       1.497   2.180  13.751  1.00 39.27           H  
ATOM   2119  CA  MET A 136       0.864   2.732  15.709  1.00 39.27           C  
ATOM   2120  HA  MET A 136      -0.184   2.969  15.888  1.00 39.27           H  
ATOM   2121  C   MET A 136       1.688   3.642  16.634  1.00 39.27           C  
ATOM   2122  CB  MET A 136       1.088   1.248  16.051  1.00 39.27           C  
ATOM   2123  HB2 MET A 136       2.088   0.949  15.737  1.00 39.27           H  
ATOM   2124  HB3 MET A 136       1.019   1.115  17.130  1.00 39.27           H  
ATOM   2125  O   MET A 136       1.143   4.195  17.584  1.00 39.27           O  
ATOM   2126  CG  MET A 136       0.051   0.334  15.381  1.00 39.27           C  
ATOM   2127  HG2 MET A 136       0.344  -0.705  15.529  1.00 39.27           H  
ATOM   2128  HG3 MET A 136       0.043   0.523  14.308  1.00 39.27           H  
ATOM   2129  SD  MET A 136      -1.646   0.549  15.979  1.00 39.27           S  
ATOM   2130  CE  MET A 136      -1.579  -0.464  17.481  1.00 39.27           C  
ATOM   2131  HE1 MET A 136      -1.275  -1.478  17.219  1.00 39.27           H  
ATOM   2132  HE2 MET A 136      -0.866  -0.041  18.188  1.00 39.27           H  
ATOM   2133  HE3 MET A 136      -2.568  -0.502  17.938  1.00 39.27           H  
ATOM   2134  N   ASN A 137       2.971   3.884  16.347  1.00 38.66           N  
ATOM   2135  H   ASN A 137       3.397   3.363  15.594  1.00 38.66           H  
ATOM   2136  CA  ASN A 137       3.815   4.814  17.108  1.00 38.66           C  
ATOM   2137  HA  ASN A 137       3.724   4.583  18.170  1.00 38.66           H  
ATOM   2138  C   ASN A 137       3.373   6.269  16.949  1.00 38.66           C  
ATOM   2139  CB  ASN A 137       5.292   4.681  16.695  1.00 38.66           C  
ATOM   2140  HB2 ASN A 137       5.370   4.621  15.609  1.00 38.66           H  
ATOM   2141  HB3 ASN A 137       5.828   5.574  17.016  1.00 38.66           H  
ATOM   2142  O   ASN A 137       3.438   7.017  17.912  1.00 38.66           O  
ATOM   2143  CG  ASN A 137       6.008   3.506  17.336  1.00 38.66           C  
ATOM   2144  ND2 ASN A 137       7.159   3.137  16.825  1.00 38.66           N  
ATOM   2145 HD21 ASN A 137       7.512   3.576  15.986  1.00 38.66           H  
ATOM   2146 HD22 ASN A 137       7.603   2.351  17.278  1.00 38.66           H  
ATOM   2147  OD1 ASN A 137       5.590   2.942  18.331  1.00 38.66           O  
ATOM   2148  N   ILE A 138       2.917   6.686  15.769  1.00 39.41           N  
ATOM   2149  H   ILE A 138       2.920   6.029  15.002  1.00 39.41           H  
ATOM   2150  CA  ILE A 138       2.396   8.032  15.508  1.00 39.41           C  
ATOM   2151  HA  ILE A 138       3.081   8.770  15.924  1.00 39.41           H  
ATOM   2152  C   ILE A 138       1.060   8.211  16.213  1.00 39.41           C  
ATOM   2153  CB  ILE A 138       2.295   8.264  13.989  1.00 39.41           C  
ATOM   2154  HB  ILE A 138       1.885   7.367  13.526  1.00 39.41           H  
ATOM   2155  O   ILE A 138       0.855   9.225  16.875  1.00 39.41           O  
ATOM   2156  CG1 ILE A 138       3.720   8.522  13.447  1.00 39.41           C  
ATOM   2157 HG12 ILE A 138       3.960   9.579  13.568  1.00 39.41           H  
ATOM   2158 HG13 ILE A 138       4.461   7.955  14.011  1.00 39.41           H  
ATOM   2159  CG2 ILE A 138       1.371   9.446  13.629  1.00 39.41           C  
ATOM   2160 HG21 ILE A 138       1.347   9.588  12.548  1.00 39.41           H  
ATOM   2161 HG22 ILE A 138       1.720  10.365  14.101  1.00 39.41           H  
ATOM   2162 HG23 ILE A 138       0.346   9.244  13.937  1.00 39.41           H  
ATOM   2163  CD1 ILE A 138       3.865   8.136  11.979  1.00 39.41           C  
ATOM   2164 HD11 ILE A 138       2.894   8.202  11.490  1.00 39.41           H  
ATOM   2165 HD12 ILE A 138       4.599   8.778  11.493  1.00 39.41           H  
ATOM   2166 HD13 ILE A 138       4.217   7.107  11.897  1.00 39.41           H  
ATOM   2167  N   LEU A 139       0.190   7.208  16.164  1.00 40.64           N  
ATOM   2168  H   LEU A 139       0.409   6.411  15.583  1.00 40.64           H  
ATOM   2169  CA  LEU A 139      -1.054   7.188  16.921  1.00 40.64           C  
ATOM   2170  HA  LEU A 139      -1.649   8.062  16.653  1.00 40.64           H  
ATOM   2171  C   LEU A 139      -0.800   7.280  18.434  1.00 40.64           C  
ATOM   2172  CB  LEU A 139      -1.816   5.917  16.535  1.00 40.64           C  
ATOM   2173  HB2 LEU A 139      -2.634   5.785  17.243  1.00 40.64           H  
ATOM   2174  HB3 LEU A 139      -1.157   5.056  16.647  1.00 40.64           H  
ATOM   2175  O   LEU A 139      -1.441   8.086  19.110  1.00 40.64           O  
ATOM   2176  CG  LEU A 139      -2.376   5.934  15.098  1.00 40.64           C  
ATOM   2177  HG  LEU A 139      -1.570   6.073  14.376  1.00 40.64           H  
ATOM   2178  CD1 LEU A 139      -2.988   4.562  14.816  1.00 40.64           C  
ATOM   2179 HD11 LEU A 139      -3.680   4.630  13.977  1.00 40.64           H  
ATOM   2180 HD12 LEU A 139      -3.496   4.157  15.691  1.00 40.64           H  
ATOM   2181 HD13 LEU A 139      -2.185   3.870  14.564  1.00 40.64           H  
ATOM   2182  CD2 LEU A 139      -3.320   7.115  14.842  1.00 40.64           C  
ATOM   2183 HD21 LEU A 139      -3.923   7.353  15.719  1.00 40.64           H  
ATOM   2184 HD22 LEU A 139      -3.964   6.909  13.988  1.00 40.64           H  
ATOM   2185 HD23 LEU A 139      -2.721   7.997  14.613  1.00 40.64           H  
ATOM   2186  N   ASN A 140       0.211   6.567  18.937  1.00 39.52           N  
ATOM   2187  H   ASN A 140       0.646   5.888  18.329  1.00 39.52           H  
ATOM   2188  CA  ASN A 140       0.619   6.561  20.347  1.00 39.52           C  
ATOM   2189  HA  ASN A 140      -0.267   6.701  20.965  1.00 39.52           H  
ATOM   2190  C   ASN A 140       1.590   7.693  20.739  1.00 39.52           C  
ATOM   2191  CB  ASN A 140       1.207   5.176  20.669  1.00 39.52           C  
ATOM   2192  HB2 ASN A 140       2.034   4.964  19.991  1.00 39.52           H  
ATOM   2193  HB3 ASN A 140       1.596   5.176  21.687  1.00 39.52           H  
ATOM   2194  O   ASN A 140       1.945   7.816  21.909  1.00 39.52           O  
ATOM   2195  CG  ASN A 140       0.174   4.064  20.586  1.00 39.52           C  
ATOM   2196  ND2 ASN A 140       0.589   2.851  20.307  1.00 39.52           N  
ATOM   2197 HD21 ASN A 140      -0.133   2.149  20.233  1.00 39.52           H  
ATOM   2198 HD22 ASN A 140       1.550   2.692  20.040  1.00 39.52           H  
ATOM   2199  OD1 ASN A 140      -1.011   4.257  20.797  1.00 39.52           O  
ATOM   2200  N   SER A 141       2.041   8.519  19.792  1.00 36.92           N  
ATOM   2201  H   SER A 141       1.795   8.308  18.835  1.00 36.92           H  
ATOM   2202  CA  SER A 141       3.001   9.599  20.050  1.00 36.92           C  
ATOM   2203  HA  SER A 141       3.788   9.207  20.694  1.00 36.92           H  
ATOM   2204  C   SER A 141       2.353  10.788  20.765  1.00 36.92           C  
ATOM   2205  CB  SER A 141       3.647  10.089  18.750  1.00 36.92           C  
ATOM   2206  HB2 SER A 141       4.451  10.785  18.985  1.00 36.92           H  
ATOM   2207  HB3 SER A 141       4.075   9.265  18.178  1.00 36.92           H  
ATOM   2208  O   SER A 141       1.133  10.961  20.751  1.00 36.92           O  
ATOM   2209  OG  SER A 141       2.673  10.764  17.990  1.00 36.92           O  
ATOM   2210  HG  SER A 141       2.058  10.125  17.621  1.00 36.92           H  
ATOM   2211  N   ASN A 142       3.182  11.682  21.301  1.00 38.01           N  
ATOM   2212  H   ASN A 142       4.171  11.478  21.302  1.00 38.01           H  
ATOM   2213  CA  ASN A 142       2.740  12.966  21.853  1.00 38.01           C  
ATOM   2214  HA  ASN A 142       1.767  12.824  22.322  1.00 38.01           H  
ATOM   2215  C   ASN A 142       2.527  14.053  20.777  1.00 38.01           C  
ATOM   2216  CB  ASN A 142       3.728  13.407  22.950  1.00 38.01           C  
ATOM   2217  HB2 ASN A 142       4.738  13.442  22.540  1.00 38.01           H  
ATOM   2218  HB3 ASN A 142       3.467  14.410  23.287  1.00 38.01           H  
ATOM   2219  O   ASN A 142       2.423  15.228  21.122  1.00 38.01           O  
ATOM   2220  CG  ASN A 142       3.707  12.516  24.178  1.00 38.01           C  
ATOM   2221  ND2 ASN A 142       4.702  12.623  25.026  1.00 38.01           N  
ATOM   2222 HD21 ASN A 142       4.645  12.024  25.838  1.00 38.01           H  
ATOM   2223 HD22 ASN A 142       5.441  13.296  24.878  1.00 38.01           H  
ATOM   2224  OD1 ASN A 142       2.814  11.724  24.409  1.00 38.01           O  
ATOM   2225  N   PHE A 143       2.497  13.698  19.485  1.00 36.63           N  
ATOM   2226  H   PHE A 143       2.579  12.723  19.233  1.00 36.63           H  
ATOM   2227  CA  PHE A 143       2.212  14.655  18.414  1.00 36.63           C  
ATOM   2228  HA  PHE A 143       2.925  15.477  18.487  1.00 36.63           H  
ATOM   2229  C   PHE A 143       0.823  15.278  18.578  1.00 36.63           C  
ATOM   2230  CB  PHE A 143       2.358  13.978  17.041  1.00 36.63           C  
ATOM   2231  HB2 PHE A 143       1.969  14.647  16.274  1.00 36.63           H  
ATOM   2232  HB3 PHE A 143       1.735  13.083  17.033  1.00 36.63           H  
ATOM   2233  O   PHE A 143      -0.099  14.643  19.105  1.00 36.63           O  
ATOM   2234  CG  PHE A 143       3.770  13.609  16.628  1.00 36.63           C  
ATOM   2235  CD1 PHE A 143       4.841  14.496  16.848  1.00 36.63           C  
ATOM   2236  HD1 PHE A 143       4.671  15.473  17.276  1.00 36.63           H  
ATOM   2237  CD2 PHE A 143       4.014  12.385  15.976  1.00 36.63           C  
ATOM   2238  HD2 PHE A 143       3.190  11.730  15.733  1.00 36.63           H  
ATOM   2239  CE1 PHE A 143       6.149  14.126  16.495  1.00 36.63           C  
ATOM   2240  HE1 PHE A 143       6.966  14.812  16.665  1.00 36.63           H  
ATOM   2241  CE2 PHE A 143       5.323  12.004  15.641  1.00 36.63           C  
ATOM   2242  HE2 PHE A 143       5.503  11.057  15.153  1.00 36.63           H  
ATOM   2243  CZ  PHE A 143       6.394  12.872  15.911  1.00 36.63           C  
ATOM   2244  HZ  PHE A 143       7.401  12.592  15.638  1.00 36.63           H  
ATOM   2245  N   SER A 144       0.660  16.519  18.110  1.00 37.67           N  
ATOM   2246  H   SER A 144       1.409  16.971  17.604  1.00 37.67           H  
ATOM   2247  CA  SER A 144      -0.655  17.154  18.116  1.00 37.67           C  
ATOM   2248  HA  SER A 144      -1.029  17.135  19.139  1.00 37.67           H  
ATOM   2249  C   SER A 144      -1.628  16.352  17.242  1.00 37.67           C  
ATOM   2250  CB  SER A 144      -0.561  18.621  17.681  1.00 37.67           C  
ATOM   2251  HB2 SER A 144       0.252  19.115  18.213  1.00 37.67           H  
ATOM   2252  HB3 SER A 144      -1.496  19.118  17.942  1.00 37.67           H  
ATOM   2253  O   SER A 144      -1.221  15.685  16.290  1.00 37.67           O  
ATOM   2254  OG  SER A 144      -0.367  18.745  16.290  1.00 37.67           O  
ATOM   2255  HG  SER A 144       0.573  18.694  16.102  1.00 37.67           H  
ATOM   2256  N   THR A 145      -2.927  16.401  17.541  1.00 37.56           N  
ATOM   2257  H   THR A 145      -3.225  16.860  18.389  1.00 37.56           H  
ATOM   2258  CA  THR A 145      -3.963  15.787  16.689  1.00 37.56           C  
ATOM   2259  HA  THR A 145      -3.881  14.701  16.741  1.00 37.56           H  
ATOM   2260  C   THR A 145      -3.806  16.197  15.224  1.00 37.56           C  
ATOM   2261  CB  THR A 145      -5.350  16.211  17.185  1.00 37.56           C  
ATOM   2262  HB  THR A 145      -5.384  17.297  17.269  1.00 37.56           H  
ATOM   2263  O   THR A 145      -3.923  15.361  14.332  1.00 37.56           O  
ATOM   2264  CG2 THR A 145      -6.486  15.762  16.269  1.00 37.56           C  
ATOM   2265 HG21 THR A 145      -7.445  15.870  16.775  1.00 37.56           H  
ATOM   2266 HG22 THR A 145      -6.509  16.392  15.380  1.00 37.56           H  
ATOM   2267 HG23 THR A 145      -6.337  14.730  15.950  1.00 37.56           H  
ATOM   2268  OG1 THR A 145      -5.580  15.661  18.457  1.00 37.56           O  
ATOM   2269  HG1 THR A 145      -6.176  14.922  18.312  1.00 37.56           H  
ATOM   2270  N   THR A 146      -3.477  17.467  14.992  1.00 34.31           N  
ATOM   2271  H   THR A 146      -3.403  18.100  15.775  1.00 34.31           H  
ATOM   2272  CA  THR A 146      -3.201  18.039  13.674  1.00 34.31           C  
ATOM   2273  HA  THR A 146      -4.078  17.915  13.038  1.00 34.31           H  
ATOM   2274  C   THR A 146      -2.020  17.347  12.993  1.00 34.31           C  
ATOM   2275  CB  THR A 146      -2.906  19.538  13.830  1.00 34.31           C  
ATOM   2276  HB  THR A 146      -1.929  19.671  14.296  1.00 34.31           H  
ATOM   2277  O   THR A 146      -2.140  16.918  11.849  1.00 34.31           O  
ATOM   2278  CG2 THR A 146      -2.926  20.281  12.499  1.00 34.31           C  
ATOM   2279 HG21 THR A 146      -2.133  19.896  11.857  1.00 34.31           H  
ATOM   2280 HG22 THR A 146      -2.749  21.343  12.666  1.00 34.31           H  
ATOM   2281 HG23 THR A 146      -3.889  20.141  12.007  1.00 34.31           H  
ATOM   2282  OG1 THR A 146      -3.877  20.146  14.658  1.00 34.31           O  
ATOM   2283  HG1 THR A 146      -3.606  21.059  14.777  1.00 34.31           H  
ATOM   2284  N   ASP A 147      -0.905  17.166  13.703  1.00 36.00           N  
ATOM   2285  H   ASP A 147      -0.855  17.538  14.641  1.00 36.00           H  
ATOM   2286  CA  ASP A 147       0.278  16.476  13.180  1.00 36.00           C  
ATOM   2287  HA  ASP A 147       0.591  16.946  12.247  1.00 36.00           H  
ATOM   2288  C   ASP A 147      -0.021  15.010  12.894  1.00 36.00           C  
ATOM   2289  CB  ASP A 147       1.434  16.557  14.178  1.00 36.00           C  
ATOM   2290  HB2 ASP A 147       1.088  16.132  15.119  1.00 36.00           H  
ATOM   2291  HB3 ASP A 147       2.276  15.969  13.811  1.00 36.00           H  
ATOM   2292  O   ASP A 147       0.359  14.503  11.848  1.00 36.00           O  
ATOM   2293  CG  ASP A 147       1.902  17.980  14.438  1.00 36.00           C  
ATOM   2294  OD1 ASP A 147       1.914  18.780  13.481  1.00 36.00           O  
ATOM   2295  OD2 ASP A 147       2.134  18.271  15.637  1.00 36.00           O  
ATOM   2296  N   LYS A 148      -0.762  14.327  13.772  1.00 38.84           N  
ATOM   2297  H   LYS A 148      -1.052  14.805  14.612  1.00 38.84           H  
ATOM   2298  CA  LYS A 148      -1.158  12.935  13.546  1.00 38.84           C  
ATOM   2299  HA  LYS A 148      -0.261  12.349  13.347  1.00 38.84           H  
ATOM   2300  C   LYS A 148      -2.012  12.811  12.289  1.00 38.84           C  
ATOM   2301  CB  LYS A 148      -1.851  12.359  14.782  1.00 38.84           C  
ATOM   2302  HB2 LYS A 148      -2.675  13.011  15.074  1.00 38.84           H  
ATOM   2303  HB3 LYS A 148      -2.254  11.376  14.538  1.00 38.84           H  
ATOM   2304  O   LYS A 148      -1.671  12.002  11.447  1.00 38.84           O  
ATOM   2305  CG  LYS A 148      -0.858  12.214  15.944  1.00 38.84           C  
ATOM   2306  HG2 LYS A 148      -0.079  11.503  15.672  1.00 38.84           H  
ATOM   2307  HG3 LYS A 148      -0.401  13.179  16.165  1.00 38.84           H  
ATOM   2308  CD  LYS A 148      -1.591  11.726  17.189  1.00 38.84           C  
ATOM   2309  HD2 LYS A 148      -2.323  12.489  17.458  1.00 38.84           H  
ATOM   2310  HD3 LYS A 148      -2.072  10.777  16.955  1.00 38.84           H  
ATOM   2311  CE  LYS A 148      -0.645  11.548  18.370  1.00 38.84           C  
ATOM   2312  HE2 LYS A 148      -0.259  12.524  18.664  1.00 38.84           H  
ATOM   2313  HE3 LYS A 148       0.210  10.950  18.055  1.00 38.84           H  
ATOM   2314  NZ  LYS A 148      -1.297  10.895  19.527  1.00 38.84           N  
ATOM   2315  HZ1 LYS A 148      -0.612  10.840  20.267  1.00 38.84           H  
ATOM   2316  HZ2 LYS A 148      -1.548   9.940  19.312  1.00 38.84           H  
ATOM   2317  HZ3 LYS A 148      -2.096  11.418  19.857  1.00 38.84           H  
ATOM   2318  N   VAL A 149      -3.045  13.634  12.097  1.00 34.88           N  
ATOM   2319  H   VAL A 149      -3.247  14.314  12.815  1.00 34.88           H  
ATOM   2320  CA  VAL A 149      -3.881  13.630  10.874  1.00 34.88           C  
ATOM   2321  HA  VAL A 149      -4.337  12.648  10.752  1.00 34.88           H  
ATOM   2322  C   VAL A 149      -3.048  13.872   9.608  1.00 34.88           C  
ATOM   2323  CB  VAL A 149      -5.019  14.662  11.012  1.00 34.88           C  
ATOM   2324  HB  VAL A 149      -4.603  15.615  11.338  1.00 34.88           H  
ATOM   2325  O   VAL A 149      -3.221  13.169   8.614  1.00 34.88           O  
ATOM   2326  CG1 VAL A 149      -5.792  14.895   9.708  1.00 34.88           C  
ATOM   2327 HG11 VAL A 149      -6.158  13.948   9.311  1.00 34.88           H  
ATOM   2328 HG12 VAL A 149      -6.637  15.560   9.888  1.00 34.88           H  
ATOM   2329 HG13 VAL A 149      -5.147  15.367   8.966  1.00 34.88           H  
ATOM   2330  CG2 VAL A 149      -6.039  14.183  12.057  1.00 34.88           C  
ATOM   2331 HG21 VAL A 149      -5.550  13.969  13.007  1.00 34.88           H  
ATOM   2332 HG22 VAL A 149      -6.786  14.960  12.221  1.00 34.88           H  
ATOM   2333 HG23 VAL A 149      -6.534  13.278  11.705  1.00 34.88           H  
ATOM   2334  N   ASN A 150      -2.094  14.801   9.658  1.00 32.65           N  
ATOM   2335  H   ASN A 150      -2.013  15.364  10.492  1.00 32.65           H  
ATOM   2336  CA  ASN A 150      -1.217  15.107   8.526  1.00 32.65           C  
ATOM   2337  HA  ASN A 150      -1.820  15.220   7.624  1.00 32.65           H  
ATOM   2338  C   ASN A 150      -0.197  13.993   8.246  1.00 32.65           C  
ATOM   2339  CB  ASN A 150      -0.510  16.436   8.823  1.00 32.65           C  
ATOM   2340  HB2 ASN A 150       0.238  16.625   8.053  1.00 32.65           H  
ATOM   2341  HB3 ASN A 150       0.002  16.369   9.783  1.00 32.65           H  
ATOM   2342  O   ASN A 150       0.098  13.685   7.093  1.00 32.65           O  
ATOM   2343  CG  ASN A 150      -1.454  17.624   8.837  1.00 32.65           C  
ATOM   2344  ND2 ASN A 150      -1.107  18.667   9.553  1.00 32.65           N  
ATOM   2345 HD21 ASN A 150      -1.761  19.437   9.564  1.00 32.65           H  
ATOM   2346 HD22 ASN A 150      -0.277  18.634  10.128  1.00 32.65           H  
ATOM   2347  OD1 ASN A 150      -2.488  17.660   8.191  1.00 32.65           O  
ATOM   2348  N   ILE A 151       0.328  13.366   9.299  1.00 33.52           N  
ATOM   2349  H   ILE A 151       0.084  13.706  10.218  1.00 33.52           H  
ATOM   2350  CA  ILE A 151       1.272  12.256   9.212  1.00 33.52           C  
ATOM   2351  HA  ILE A 151       2.007  12.489   8.441  1.00 33.52           H  
ATOM   2352  C   ILE A 151       0.550  10.973   8.776  1.00 33.52           C  
ATOM   2353  CB  ILE A 151       2.013  12.104  10.560  1.00 33.52           C  
ATOM   2354  HB  ILE A 151       1.269  12.017  11.353  1.00 33.52           H  
ATOM   2355  O   ILE A 151       1.121  10.184   8.033  1.00 33.52           O  
ATOM   2356  CG1 ILE A 151       2.952  13.293  10.871  1.00 33.52           C  
ATOM   2357 HG12 ILE A 151       3.843  13.229  10.247  1.00 33.52           H  
ATOM   2358 HG13 ILE A 151       2.465  14.234  10.616  1.00 33.52           H  
ATOM   2359  CG2 ILE A 151       2.860  10.835  10.558  1.00 33.52           C  
ATOM   2360 HG21 ILE A 151       3.553  10.840   9.716  1.00 33.52           H  
ATOM   2361 HG22 ILE A 151       3.418  10.760  11.491  1.00 33.52           H  
ATOM   2362 HG23 ILE A 151       2.192   9.977  10.480  1.00 33.52           H  
ATOM   2363  CD1 ILE A 151       3.377  13.361  12.349  1.00 33.52           C  
ATOM   2364 HD11 ILE A 151       3.898  14.302  12.527  1.00 33.52           H  
ATOM   2365 HD12 ILE A 151       2.503  13.318  12.998  1.00 33.52           H  
ATOM   2366 HD13 ILE A 151       4.055  12.545  12.599  1.00 33.52           H  
ATOM   2367  N   LEU A 152      -0.704  10.766   9.185  1.00 35.81           N  
ATOM   2368  H   LEU A 152      -1.111  11.452   9.804  1.00 35.81           H  
ATOM   2369  CA  LEU A 152      -1.525   9.601   8.843  1.00 35.81           C  
ATOM   2370  HA  LEU A 152      -0.981   8.697   9.119  1.00 35.81           H  
ATOM   2371  C   LEU A 152      -1.783   9.504   7.340  1.00 35.81           C  
ATOM   2372  CB  LEU A 152      -2.853   9.647   9.624  1.00 35.81           C  
ATOM   2373  HB2 LEU A 152      -3.568   8.977   9.146  1.00 35.81           H  
ATOM   2374  HB3 LEU A 152      -3.261  10.655   9.556  1.00 35.81           H  
ATOM   2375  O   LEU A 152      -1.761   8.400   6.817  1.00 35.81           O  
ATOM   2376  CG  LEU A 152      -2.730   9.239  11.105  1.00 35.81           C  
ATOM   2377  HG  LEU A 152      -1.849   9.687  11.565  1.00 35.81           H  
ATOM   2378  CD1 LEU A 152      -3.985   9.650  11.881  1.00 35.81           C  
ATOM   2379 HD11 LEU A 152      -3.896   9.342  12.923  1.00 35.81           H  
ATOM   2380 HD12 LEU A 152      -4.100  10.733  11.845  1.00 35.81           H  
ATOM   2381 HD13 LEU A 152      -4.866   9.185  11.437  1.00 35.81           H  
ATOM   2382  CD2 LEU A 152      -2.556   7.743  11.275  1.00 35.81           C  
ATOM   2383 HD21 LEU A 152      -2.331   7.508  12.315  1.00 35.81           H  
ATOM   2384 HD22 LEU A 152      -1.721   7.395  10.667  1.00 35.81           H  
ATOM   2385 HD23 LEU A 152      -3.477   7.240  10.979  1.00 35.81           H  
ATOM   2386  N   ALA A 153      -1.914  10.632   6.634  1.00 31.04           N  
ATOM   2387  H   ALA A 153      -1.951  11.511   7.130  1.00 31.04           H  
ATOM   2388  CA  ALA A 153      -2.003  10.656   5.173  1.00 31.04           C  
ATOM   2389  HA  ALA A 153      -2.802   9.976   4.878  1.00 31.04           H  
ATOM   2390  C   ALA A 153      -0.718  10.168   4.461  1.00 31.04           C  
ATOM   2391  CB  ALA A 153      -2.387  12.078   4.743  1.00 31.04           C  
ATOM   2392  HB1 ALA A 153      -2.507  12.114   3.661  1.00 31.04           H  
ATOM   2393  HB2 ALA A 153      -3.329  12.367   5.210  1.00 31.04           H  
ATOM   2394  HB3 ALA A 153      -1.609  12.782   5.038  1.00 31.04           H  
ATOM   2395  O   ALA A 153      -0.769   9.808   3.285  1.00 31.04           O  
ATOM   2396  N   LEU A 154       0.425  10.116   5.162  1.00 29.71           N  
ATOM   2397  H   LEU A 154       0.405  10.418   6.125  1.00 29.71           H  
ATOM   2398  CA  LEU A 154       1.681   9.530   4.664  1.00 29.71           C  
ATOM   2399  HA  LEU A 154       1.781   9.774   3.607  1.00 29.71           H  
ATOM   2400  C   LEU A 154       1.691   7.993   4.761  1.00 29.71           C  
ATOM   2401  CB  LEU A 154       2.892  10.119   5.419  1.00 29.71           C  
ATOM   2402  HB2 LEU A 154       2.870   9.764   6.449  1.00 29.71           H  
ATOM   2403  HB3 LEU A 154       3.801   9.707   4.979  1.00 29.71           H  
ATOM   2404  O   LEU A 154       2.543   7.341   4.156  1.00 29.71           O  
ATOM   2405  CG  LEU A 154       3.000  11.655   5.404  1.00 29.71           C  
ATOM   2406  HG  LEU A 154       2.048  12.104   5.686  1.00 29.71           H  
ATOM   2407  CD1 LEU A 154       4.056  12.123   6.408  1.00 29.71           C  
ATOM   2408 HD11 LEU A 154       5.042  11.773   6.105  1.00 29.71           H  
ATOM   2409 HD12 LEU A 154       3.824  11.726   7.396  1.00 29.71           H  
ATOM   2410 HD13 LEU A 154       4.053  13.212   6.455  1.00 29.71           H  
ATOM   2411  CD2 LEU A 154       3.412  12.156   4.019  1.00 29.71           C  
ATOM   2412 HD21 LEU A 154       4.362  11.713   3.719  1.00 29.71           H  
ATOM   2413 HD22 LEU A 154       2.643  11.896   3.292  1.00 29.71           H  
ATOM   2414 HD23 LEU A 154       3.508  13.242   4.039  1.00 29.71           H  
ATOM   2415  N   PHE A 155       0.742   7.408   5.495  1.00 32.30           N  
ATOM   2416  H   PHE A 155       0.036   8.002   5.906  1.00 32.30           H  
ATOM   2417  CA  PHE A 155       0.458   5.977   5.531  1.00 32.30           C  
ATOM   2418  HA  PHE A 155       1.306   5.422   5.129  1.00 32.30           H  
ATOM   2419  C   PHE A 155      -0.753   5.760   4.624  1.00 32.30           C  
ATOM   2420  CB  PHE A 155       0.219   5.523   6.984  1.00 32.30           C  
ATOM   2421  HB2 PHE A 155      -0.010   4.457   6.988  1.00 32.30           H  
ATOM   2422  HB3 PHE A 155      -0.648   6.047   7.386  1.00 32.30           H  
ATOM   2423  O   PHE A 155      -1.749   6.459   4.754  1.00 32.30           O  
ATOM   2424  CG  PHE A 155       1.416   5.780   7.881  1.00 32.30           C  
ATOM   2425  CD1 PHE A 155       2.388   4.789   8.078  1.00 32.30           C  
ATOM   2426  HD1 PHE A 155       2.218   3.793   7.698  1.00 32.30           H  
ATOM   2427  CD2 PHE A 155       1.627   7.062   8.407  1.00 32.30           C  
ATOM   2428  HD2 PHE A 155       0.882   7.826   8.244  1.00 32.30           H  
ATOM   2429  CE1 PHE A 155       3.597   5.102   8.722  1.00 32.30           C  
ATOM   2430  HE1 PHE A 155       4.359   4.342   8.816  1.00 32.30           H  
ATOM   2431  CE2 PHE A 155       2.848   7.384   9.013  1.00 32.30           C  
ATOM   2432  HE2 PHE A 155       3.051   8.411   9.279  1.00 32.30           H  
ATOM   2433  CZ  PHE A 155       3.839   6.407   9.174  1.00 32.30           C  
ATOM   2434  HZ  PHE A 155       4.795   6.675   9.599  1.00 32.30           H  
ATOM   2435  N   ARG A 156      -0.684   4.846   3.654  1.00 28.55           N  
ATOM   2436  H   ARG A 156       0.157   4.289   3.598  1.00 28.55           H  
ATOM   2437  CA  ARG A 156      -1.703   4.665   2.597  1.00 28.55           C  
ATOM   2438  HA  ARG A 156      -1.952   5.649   2.199  1.00 28.55           H  
ATOM   2439  C   ARG A 156      -3.055   4.091   3.099  1.00 28.55           C  
ATOM   2440  CB  ARG A 156      -1.104   3.824   1.451  1.00 28.55           C  
ATOM   2441  HB2 ARG A 156      -1.898   3.602   0.739  1.00 28.55           H  
ATOM   2442  HB3 ARG A 156      -0.744   2.877   1.854  1.00 28.55           H  
ATOM   2443  O   ARG A 156      -3.565   3.138   2.524  1.00 28.55           O  
ATOM   2444  CG  ARG A 156       0.024   4.506   0.660  1.00 28.55           C  
ATOM   2445  HG2 ARG A 156       0.876   4.709   1.309  1.00 28.55           H  
ATOM   2446  HG3 ARG A 156      -0.347   5.443   0.244  1.00 28.55           H  
ATOM   2447  CD  ARG A 156       0.451   3.568  -0.481  1.00 28.55           C  
ATOM   2448  HD2 ARG A 156       0.934   2.692  -0.048  1.00 28.55           H  
ATOM   2449  HD3 ARG A 156      -0.441   3.240  -1.015  1.00 28.55           H  
ATOM   2450  NE  ARG A 156       1.363   4.210  -1.447  1.00 28.55           N  
ATOM   2451  HE  ARG A 156       1.613   5.174  -1.277  1.00 28.55           H  
ATOM   2452  NH1 ARG A 156       1.656   2.376  -2.812  1.00 28.55           N  
ATOM   2453 HH11 ARG A 156       1.106   1.812  -2.179  1.00 28.55           H  
ATOM   2454 HH12 ARG A 156       2.182   1.914  -3.539  1.00 28.55           H  
ATOM   2455  NH2 ARG A 156       2.674   4.286  -3.317  1.00 28.55           N  
ATOM   2456 HH21 ARG A 156       3.103   3.799  -4.092  1.00 28.55           H  
ATOM   2457 HH22 ARG A 156       2.924   5.246  -3.125  1.00 28.55           H  
ATOM   2458  CZ  ARG A 156       1.888   3.625  -2.515  1.00 28.55           C  
ATOM   2459  N   CYS A 157      -3.646   4.665   4.148  1.00 29.73           N  
ATOM   2460  H   CYS A 157      -3.171   5.458   4.556  1.00 29.73           H  
ATOM   2461  CA  CYS A 157      -4.921   4.289   4.755  1.00 29.73           C  
ATOM   2462  HA  CYS A 157      -5.506   3.694   4.053  1.00 29.73           H  
ATOM   2463  C   CYS A 157      -5.718   5.567   5.111  1.00 29.73           C  
ATOM   2464  CB  CYS A 157      -4.645   3.431   6.007  1.00 29.73           C  
ATOM   2465  HB2 CYS A 157      -3.972   3.975   6.670  1.00 29.73           H  
ATOM   2466  HB3 CYS A 157      -5.581   3.261   6.539  1.00 29.73           H  
ATOM   2467  O   CYS A 157      -5.401   6.248   6.079  1.00 29.73           O  
ATOM   2468  SG  CYS A 157      -3.914   1.820   5.577  1.00 29.73           S  
ATOM   2469  HG  CYS A 157      -3.782   1.362   6.825  1.00 29.73           H  
ATOM   2470  N   PHE A 158      -6.769   5.875   4.339  1.00 29.19           N  
ATOM   2471  H   PHE A 158      -6.948   5.263   3.556  1.00 29.19           H  
ATOM   2472  CA  PHE A 158      -7.778   6.931   4.591  1.00 29.19           C  
ATOM   2473  HA  PHE A 158      -8.415   6.952   3.706  1.00 29.19           H  
ATOM   2474  C   PHE A 158      -7.281   8.396   4.749  1.00 29.19           C  
ATOM   2475  CB  PHE A 158      -8.692   6.493   5.749  1.00 29.19           C  
ATOM   2476  HB2 PHE A 158      -8.116   6.474   6.674  1.00 29.19           H  
ATOM   2477  HB3 PHE A 158      -9.482   7.233   5.875  1.00 29.19           H  
ATOM   2478  O   PHE A 158      -7.575   9.037   5.758  1.00 29.19           O  
ATOM   2479  CG  PHE A 158      -9.344   5.144   5.535  1.00 29.19           C  
ATOM   2480  CD1 PHE A 158     -10.487   5.043   4.721  1.00 29.19           C  
ATOM   2481  HD1 PHE A 158     -10.908   5.926   4.264  1.00 29.19           H  
ATOM   2482  CD2 PHE A 158      -8.792   3.988   6.119  1.00 29.19           C  
ATOM   2483  HD2 PHE A 158      -7.915   4.066   6.744  1.00 29.19           H  
ATOM   2484  CE1 PHE A 158     -11.077   3.788   4.490  1.00 29.19           C  
ATOM   2485  HE1 PHE A 158     -11.946   3.707   3.854  1.00 29.19           H  
ATOM   2486  CE2 PHE A 158      -9.379   2.733   5.881  1.00 29.19           C  
ATOM   2487  HE2 PHE A 158      -8.949   1.840   6.311  1.00 29.19           H  
ATOM   2488  CZ  PHE A 158     -10.521   2.634   5.068  1.00 29.19           C  
ATOM   2489  HZ  PHE A 158     -10.963   1.668   4.875  1.00 29.19           H  
ATOM   2490  N   PRO A 159      -6.610   8.987   3.740  1.00 29.45           N  
ATOM   2491  CA  PRO A 159      -5.911  10.274   3.873  1.00 29.45           C  
ATOM   2492  HA  PRO A 159      -5.322  10.243   4.790  1.00 29.45           H  
ATOM   2493  C   PRO A 159      -6.773  11.557   3.967  1.00 29.45           C  
ATOM   2494  CB  PRO A 159      -4.932  10.313   2.686  1.00 29.45           C  
ATOM   2495  HB2 PRO A 159      -3.974   9.896   2.997  1.00 29.45           H  
ATOM   2496  HB3 PRO A 159      -4.782  11.316   2.287  1.00 29.45           H  
ATOM   2497  O   PRO A 159      -6.203  12.644   3.950  1.00 29.45           O  
ATOM   2498  CG  PRO A 159      -5.541   9.387   1.636  1.00 29.45           C  
ATOM   2499  HG2 PRO A 159      -4.772   8.921   1.020  1.00 29.45           H  
ATOM   2500  HG3 PRO A 159      -6.240   9.938   1.007  1.00 29.45           H  
ATOM   2501  CD  PRO A 159      -6.294   8.355   2.466  1.00 29.45           C  
ATOM   2502  HD2 PRO A 159      -7.196   8.037   1.943  1.00 29.45           H  
ATOM   2503  HD3 PRO A 159      -5.636   7.502   2.636  1.00 29.45           H  
ATOM   2504  N   GLU A 160      -8.113  11.507   4.033  1.00 31.31           N  
ATOM   2505  H   GLU A 160      -8.556  10.603   4.109  1.00 31.31           H  
ATOM   2506  CA  GLU A 160      -8.919  12.700   3.678  1.00 31.31           C  
ATOM   2507  HA  GLU A 160      -8.284  13.586   3.715  1.00 31.31           H  
ATOM   2508  C   GLU A 160     -10.099  13.074   4.582  1.00 31.31           C  
ATOM   2509  CB  GLU A 160      -9.397  12.582   2.231  1.00 31.31           C  
ATOM   2510  HB2 GLU A 160      -9.932  13.495   1.970  1.00 31.31           H  
ATOM   2511  HB3 GLU A 160     -10.080  11.736   2.149  1.00 31.31           H  
ATOM   2512  O   GLU A 160     -10.799  14.046   4.286  1.00 31.31           O  
ATOM   2513  CG  GLU A 160      -8.240  12.408   1.241  1.00 31.31           C  
ATOM   2514  HG2 GLU A 160      -7.804  11.417   1.370  1.00 31.31           H  
ATOM   2515  HG3 GLU A 160      -7.482  13.166   1.439  1.00 31.31           H  
ATOM   2516  CD  GLU A 160      -8.721  12.548  -0.195  1.00 31.31           C  
ATOM   2517  OE1 GLU A 160      -7.891  12.829  -1.084  1.00 31.31           O  
ATOM   2518  OE2 GLU A 160      -9.958  12.538  -0.422  1.00 31.31           O  
ATOM   2519  N   PHE A 161     -10.333  12.376   5.692  1.00 30.77           N  
ATOM   2520  H   PHE A 161      -9.693  11.643   5.963  1.00 30.77           H  
ATOM   2521  CA  PHE A 161     -11.369  12.807   6.628  1.00 30.77           C  
ATOM   2522  HA  PHE A 161     -12.069  13.469   6.119  1.00 30.77           H  
ATOM   2523  C   PHE A 161     -10.767  13.617   7.778  1.00 30.77           C  
ATOM   2524  CB  PHE A 161     -12.218  11.628   7.097  1.00 30.77           C  
ATOM   2525  HB2 PHE A 161     -12.904  12.037   7.837  1.00 30.77           H  
ATOM   2526  HB3 PHE A 161     -11.587  10.878   7.576  1.00 30.77           H  
ATOM   2527  O   PHE A 161     -10.079  13.078   8.642  1.00 30.77           O  
ATOM   2528  CG  PHE A 161     -13.071  10.990   6.017  1.00 30.77           C  
ATOM   2529  CD1 PHE A 161     -14.273  11.610   5.628  1.00 30.77           C  
ATOM   2530  HD1 PHE A 161     -14.568  12.539   6.094  1.00 30.77           H  
ATOM   2531  CD2 PHE A 161     -12.679   9.786   5.406  1.00 30.77           C  
ATOM   2532  HD2 PHE A 161     -11.759   9.305   5.705  1.00 30.77           H  
ATOM   2533  CE1 PHE A 161     -15.080  11.033   4.631  1.00 30.77           C  
ATOM   2534  HE1 PHE A 161     -16.001  11.513   4.333  1.00 30.77           H  
ATOM   2535  CE2 PHE A 161     -13.484   9.208   4.407  1.00 30.77           C  
ATOM   2536  HE2 PHE A 161     -13.179   8.282   3.943  1.00 30.77           H  
ATOM   2537  CZ  PHE A 161     -14.684   9.831   4.020  1.00 30.77           C  
ATOM   2538  HZ  PHE A 161     -15.301   9.384   3.255  1.00 30.77           H  
ATOM   2539  N   ASP A 162     -11.082  14.915   7.832  1.00 36.49           N  
ATOM   2540  H   ASP A 162     -11.582  15.325   7.056  1.00 36.49           H  
ATOM   2541  CA  ASP A 162     -10.924  15.703   9.058  1.00 36.49           C  
ATOM   2542  HA  ASP A 162      -9.944  15.494   9.487  1.00 36.49           H  
ATOM   2543  C   ASP A 162     -11.986  15.247  10.066  1.00 36.49           C  
ATOM   2544  CB  ASP A 162     -10.978  17.212   8.773  1.00 36.49           C  
ATOM   2545  HB2 ASP A 162     -11.932  17.454   8.306  1.00 36.49           H  
ATOM   2546  HB3 ASP A 162     -10.185  17.463   8.069  1.00 36.49           H  
ATOM   2547  O   ASP A 162     -13.070  15.820  10.206  1.00 36.49           O  
ATOM   2548  CG  ASP A 162     -10.807  18.076  10.034  1.00 36.49           C  
ATOM   2549  OD1 ASP A 162     -10.583  17.512  11.132  1.00 36.49           O  
ATOM   2550  OD2 ASP A 162     -10.970  19.313   9.886  1.00 36.49           O  
ATOM   2551  N   MET A 163     -11.672  14.166  10.774  1.00 37.72           N  
ATOM   2552  H   MET A 163     -10.825  13.680  10.517  1.00 37.72           H  
ATOM   2553  CA  MET A 163     -12.535  13.600  11.806  1.00 37.72           C  
ATOM   2554  HA  MET A 163     -13.531  13.476  11.381  1.00 37.72           H  
ATOM   2555  C   MET A 163     -12.693  14.533  13.025  1.00 37.72           C  
ATOM   2556  CB  MET A 163     -12.007  12.219  12.197  1.00 37.72           C  
ATOM   2557  HB2 MET A 163     -11.016  12.322  12.639  1.00 37.72           H  
ATOM   2558  HB3 MET A 163     -12.687  11.822  12.951  1.00 37.72           H  
ATOM   2559  O   MET A 163     -13.468  14.234  13.941  1.00 37.72           O  
ATOM   2560  CG  MET A 163     -11.925  11.236  11.013  1.00 37.72           C  
ATOM   2561  HG2 MET A 163     -11.516  10.283  11.349  1.00 37.72           H  
ATOM   2562  HG3 MET A 163     -11.204  11.623  10.292  1.00 37.72           H  
ATOM   2563  SD  MET A 163     -13.477  10.924  10.119  1.00 37.72           S  
ATOM   2564  CE  MET A 163     -14.523  10.134  11.335  1.00 37.72           C  
ATOM   2565  HE1 MET A 163     -14.161   9.123  11.524  1.00 37.72           H  
ATOM   2566  HE2 MET A 163     -15.543  10.085  10.953  1.00 37.72           H  
ATOM   2567  HE3 MET A 163     -14.522  10.748  12.235  1.00 37.72           H  
ATOM   2568  N   GLY A 164     -12.005  15.683  13.028  1.00 34.76           N  
ATOM   2569  H   GLY A 164     -11.402  15.880  12.243  1.00 34.76           H  
ATOM   2570  CA  GLY A 164     -12.224  16.814  13.926  1.00 34.76           C  
ATOM   2571  HA2 GLY A 164     -11.422  17.534  13.762  1.00 34.76           H  
ATOM   2572  HA3 GLY A 164     -12.182  16.481  14.962  1.00 34.76           H  
ATOM   2573  C   GLY A 164     -13.552  17.540  13.692  1.00 34.76           C  
ATOM   2574  O   GLY A 164     -14.053  18.186  14.615  1.00 34.76           O  
ATOM   2575  N   GLN A 165     -14.203  17.354  12.538  1.00 41.01           N  
ATOM   2576  H   GLN A 165     -13.747  16.818  11.814  1.00 41.01           H  
ATOM   2577  CA  GLN A 165     -15.501  17.967  12.235  1.00 41.01           C  
ATOM   2578  HA  GLN A 165     -15.626  18.841  12.874  1.00 41.01           H  
ATOM   2579  C   GLN A 165     -16.670  17.010  12.510  1.00 41.01           C  
ATOM   2580  CB  GLN A 165     -15.544  18.477  10.788  1.00 41.01           C  
ATOM   2581  HB2 GLN A 165     -15.528  17.620  10.114  1.00 41.01           H  
ATOM   2582  HB3 GLN A 165     -16.480  19.014  10.634  1.00 41.01           H  
ATOM   2583  O   GLN A 165     -16.723  15.898  11.983  1.00 41.01           O  
ATOM   2584  CG  GLN A 165     -14.370  19.412  10.464  1.00 41.01           C  
ATOM   2585  HG2 GLN A 165     -13.434  18.873  10.613  1.00 41.01           H  
ATOM   2586  HG3 GLN A 165     -14.381  20.263  11.145  1.00 41.01           H  
ATOM   2587  CD  GLN A 165     -14.375  19.938   9.036  1.00 41.01           C  
ATOM   2588  NE2 GLN A 165     -13.242  20.405   8.564  1.00 41.01           N  
ATOM   2589 HE21 GLN A 165     -13.219  20.615   7.576  1.00 41.01           H  
ATOM   2590 HE22 GLN A 165     -12.401  20.192   9.081  1.00 41.01           H  
ATOM   2591  OE1 GLN A 165     -15.369  19.940   8.325  1.00 41.01           O  
ATOM   2592  N   GLN A 166     -17.660  17.480  13.278  1.00 45.78           N  
ATOM   2593  H   GLN A 166     -17.543  18.396  13.686  1.00 45.78           H  
ATOM   2594  CA  GLN A 166     -18.886  16.745  13.636  1.00 45.78           C  
ATOM   2595  HA  GLN A 166     -18.630  15.931  14.314  1.00 45.78           H  
ATOM   2596  C   GLN A 166     -19.599  16.144  12.408  1.00 45.78           C  
ATOM   2597  CB  GLN A 166     -19.811  17.734  14.365  1.00 45.78           C  
ATOM   2598  HB2 GLN A 166     -20.185  18.446  13.629  1.00 45.78           H  
ATOM   2599  HB3 GLN A 166     -19.230  18.289  15.101  1.00 45.78           H  
ATOM   2600  O   GLN A 166     -20.092  15.020  12.459  1.00 45.78           O  
ATOM   2601  CG  GLN A 166     -20.998  17.091  15.107  1.00 45.78           C  
ATOM   2602  HG2 GLN A 166     -21.530  16.408  14.444  1.00 45.78           H  
ATOM   2603  HG3 GLN A 166     -20.626  16.522  15.959  1.00 45.78           H  
ATOM   2604  CD  GLN A 166     -21.998  18.138  15.605  1.00 45.78           C  
ATOM   2605  NE2 GLN A 166     -22.878  17.814  16.517  1.00 45.78           N  
ATOM   2606 HE21 GLN A 166     -23.449  18.589  16.824  1.00 45.78           H  
ATOM   2607 HE22 GLN A 166     -22.570  17.223  17.276  1.00 45.78           H  
ATOM   2608  OE1 GLN A 166     -22.029  19.262  15.136  1.00 45.78           O  
ATOM   2609  N   TYR A 167     -19.585  16.856  11.277  1.00 41.40           N  
ATOM   2610  H   TYR A 167     -19.166  17.775  11.307  1.00 41.40           H  
ATOM   2611  CA  TYR A 167     -20.148  16.393  10.008  1.00 41.40           C  
ATOM   2612  HA  TYR A 167     -21.214  16.212  10.145  1.00 41.40           H  
ATOM   2613  C   TYR A 167     -19.523  15.076   9.523  1.00 41.40           C  
ATOM   2614  CB  TYR A 167     -19.974  17.498   8.957  1.00 41.40           C  
ATOM   2615  HB2 TYR A 167     -20.514  18.386   9.285  1.00 41.40           H  
ATOM   2616  HB3 TYR A 167     -18.919  17.764   8.887  1.00 41.40           H  
ATOM   2617  O   TYR A 167     -20.246  14.120   9.251  1.00 41.40           O  
ATOM   2618  CG  TYR A 167     -20.474  17.107   7.580  1.00 41.40           C  
ATOM   2619  CD1 TYR A 167     -19.564  16.700   6.584  1.00 41.40           C  
ATOM   2620  HD1 TYR A 167     -18.504  16.678   6.794  1.00 41.40           H  
ATOM   2621  CD2 TYR A 167     -21.855  17.124   7.307  1.00 41.40           C  
ATOM   2622  HD2 TYR A 167     -22.551  17.425   8.075  1.00 41.40           H  
ATOM   2623  CE1 TYR A 167     -20.034  16.321   5.312  1.00 41.40           C  
ATOM   2624  HE1 TYR A 167     -19.338  16.002   4.549  1.00 41.40           H  
ATOM   2625  CE2 TYR A 167     -22.330  16.739   6.038  1.00 41.40           C  
ATOM   2626  HE2 TYR A 167     -23.391  16.749   5.838  1.00 41.40           H  
ATOM   2627  OH  TYR A 167     -21.874  15.987   3.804  1.00 41.40           O  
ATOM   2628  HH  TYR A 167     -22.828  15.886   3.825  1.00 41.40           H  
ATOM   2629  CZ  TYR A 167     -21.417  16.342   5.036  1.00 41.40           C  
ATOM   2630  N   PHE A 168     -18.189  14.992   9.452  1.00 45.52           N  
ATOM   2631  H   PHE A 168     -17.626  15.770   9.764  1.00 45.52           H  
ATOM   2632  CA  PHE A 168     -17.502  13.782   8.991  1.00 45.52           C  
ATOM   2633  HA  PHE A 168     -17.982  13.440   8.074  1.00 45.52           H  
ATOM   2634  C   PHE A 168     -17.635  12.633   9.992  1.00 45.52           C  
ATOM   2635  CB  PHE A 168     -16.034  14.092   8.671  1.00 45.52           C  
ATOM   2636  HB2 PHE A 168     -15.519  13.156   8.453  1.00 45.52           H  
ATOM   2637  HB3 PHE A 168     -15.559  14.527   9.551  1.00 45.52           H  
ATOM   2638  O   PHE A 168     -17.817  11.491   9.575  1.00 45.52           O  
ATOM   2639  CG  PHE A 168     -15.850  15.011   7.476  1.00 45.52           C  
ATOM   2640  CD1 PHE A 168     -16.352  14.642   6.213  1.00 45.52           C  
ATOM   2641  HD1 PHE A 168     -16.854  13.694   6.087  1.00 45.52           H  
ATOM   2642  CD2 PHE A 168     -15.156  16.226   7.610  1.00 45.52           C  
ATOM   2643  HD2 PHE A 168     -14.711  16.496   8.556  1.00 45.52           H  
ATOM   2644  CE1 PHE A 168     -16.171  15.486   5.103  1.00 45.52           C  
ATOM   2645  HE1 PHE A 168     -16.528  15.182   4.130  1.00 45.52           H  
ATOM   2646  CE2 PHE A 168     -14.993  17.082   6.509  1.00 45.52           C  
ATOM   2647  HE2 PHE A 168     -14.453  18.010   6.627  1.00 45.52           H  
ATOM   2648  CZ  PHE A 168     -15.499  16.712   5.253  1.00 45.52           C  
ATOM   2649  HZ  PHE A 168     -15.343  17.356   4.401  1.00 45.52           H  
ATOM   2650  N   ARG A 169     -17.664  12.936  11.298  1.00 45.84           N  
ATOM   2651  H   ARG A 169     -17.499  13.896  11.564  1.00 45.84           H  
ATOM   2652  CA  ARG A 169     -17.976  11.946  12.343  1.00 45.84           C  
ATOM   2653  HA  ARG A 169     -17.272  11.117  12.274  1.00 45.84           H  
ATOM   2654  C   ARG A 169     -19.361  11.333  12.144  1.00 45.84           C  
ATOM   2655  CB  ARG A 169     -17.871  12.566  13.745  1.00 45.84           C  
ATOM   2656  HB2 ARG A 169     -18.594  13.373  13.861  1.00 45.84           H  
ATOM   2657  HB3 ARG A 169     -18.119  11.787  14.465  1.00 45.84           H  
ATOM   2658  O   ARG A 169     -19.495  10.115  12.127  1.00 45.84           O  
ATOM   2659  CG  ARG A 169     -16.466  13.096  14.057  1.00 45.84           C  
ATOM   2660  HG2 ARG A 169     -16.296  14.045  13.547  1.00 45.84           H  
ATOM   2661  HG3 ARG A 169     -15.726  12.394  13.673  1.00 45.84           H  
ATOM   2662  CD  ARG A 169     -16.263  13.283  15.570  1.00 45.84           C  
ATOM   2663  HD2 ARG A 169     -15.193  13.273  15.781  1.00 45.84           H  
ATOM   2664  HD3 ARG A 169     -16.696  12.437  16.103  1.00 45.84           H  
ATOM   2665  NE  ARG A 169     -16.856  14.532  16.084  1.00 45.84           N  
ATOM   2666  HE  ARG A 169     -17.763  14.477  16.526  1.00 45.84           H  
ATOM   2667  NH1 ARG A 169     -15.032  15.862  15.727  1.00 45.84           N  
ATOM   2668 HH11 ARG A 169     -14.622  16.784  15.710  1.00 45.84           H  
ATOM   2669 HH12 ARG A 169     -14.568  15.108  15.240  1.00 45.84           H  
ATOM   2670  NH2 ARG A 169     -16.815  16.713  16.738  1.00 45.84           N  
ATOM   2671 HH21 ARG A 169     -17.530  16.515  17.423  1.00 45.84           H  
ATOM   2672 HH22 ARG A 169     -16.297  17.573  16.851  1.00 45.84           H  
ATOM   2673  CZ  ARG A 169     -16.237  15.692  16.179  1.00 45.84           C  
ATOM   2674  N   ASN A 170     -20.376  12.162  11.914  1.00 46.97           N  
ATOM   2675  H   ASN A 170     -20.206  13.155  11.983  1.00 46.97           H  
ATOM   2676  CA  ASN A 170     -21.745  11.702  11.688  1.00 46.97           C  
ATOM   2677  HA  ASN A 170     -22.019  11.013  12.487  1.00 46.97           H  
ATOM   2678  C   ASN A 170     -21.883  10.916  10.380  1.00 46.97           C  
ATOM   2679  CB  ASN A 170     -22.691  12.914  11.738  1.00 46.97           C  
ATOM   2680  HB2 ASN A 170     -22.311  13.711  11.099  1.00 46.97           H  
ATOM   2681  HB3 ASN A 170     -23.675  12.617  11.374  1.00 46.97           H  
ATOM   2682  O   ASN A 170     -22.576   9.901  10.354  1.00 46.97           O  
ATOM   2683  CG  ASN A 170     -22.873  13.446  13.150  1.00 46.97           C  
ATOM   2684  ND2 ASN A 170     -23.486  14.595  13.305  1.00 46.97           N  
ATOM   2685 HD21 ASN A 170     -23.839  15.126  12.522  1.00 46.97           H  
ATOM   2686 HD22 ASN A 170     -23.653  14.878  14.260  1.00 46.97           H  
ATOM   2687  OD1 ASN A 170     -22.502  12.820  14.127  1.00 46.97           O  
ATOM   2688  N   CYS A 171     -21.200  11.339   9.312  1.00 43.44           N  
ATOM   2689  H   CYS A 171     -20.707  12.218   9.369  1.00 43.44           H  
ATOM   2690  CA  CYS A 171     -21.152  10.598   8.053  1.00 43.44           C  
ATOM   2691  HA  CYS A 171     -22.166  10.437   7.689  1.00 43.44           H  
ATOM   2692  C   CYS A 171     -20.523   9.215   8.238  1.00 43.44           C  
ATOM   2693  CB  CYS A 171     -20.378  11.416   7.012  1.00 43.44           C  
ATOM   2694  HB2 CYS A 171     -19.437  11.757   7.443  1.00 43.44           H  
ATOM   2695  HB3 CYS A 171     -20.162  10.789   6.147  1.00 43.44           H  
ATOM   2696  O   CYS A 171     -21.098   8.228   7.795  1.00 43.44           O  
ATOM   2697  SG  CYS A 171     -21.382  12.834   6.482  1.00 43.44           S  
ATOM   2698  HG  CYS A 171     -20.385  13.574   5.988  1.00 43.44           H  
ATOM   2699  N   MET A 172     -19.389   9.122   8.932  1.00 46.35           N  
ATOM   2700  H   MET A 172     -18.946   9.962   9.275  1.00 46.35           H  
ATOM   2701  CA  MET A 172     -18.727   7.842   9.173  1.00 46.35           C  
ATOM   2702  HA  MET A 172     -18.642   7.306   8.228  1.00 46.35           H  
ATOM   2703  C   MET A 172     -19.530   6.934  10.111  1.00 46.35           C  
ATOM   2704  CB  MET A 172     -17.321   8.080   9.719  1.00 46.35           C  
ATOM   2705  HB2 MET A 172     -17.363   8.765  10.566  1.00 46.35           H  
ATOM   2706  HB3 MET A 172     -16.950   7.116  10.066  1.00 46.35           H  
ATOM   2707  O   MET A 172     -19.690   5.755   9.816  1.00 46.35           O  
ATOM   2708  CG  MET A 172     -16.346   8.610   8.660  1.00 46.35           C  
ATOM   2709  HG2 MET A 172     -16.715   9.563   8.282  1.00 46.35           H  
ATOM   2710  HG3 MET A 172     -15.381   8.793   9.133  1.00 46.35           H  
ATOM   2711  SD  MET A 172     -16.053   7.515   7.244  1.00 46.35           S  
ATOM   2712  CE  MET A 172     -15.179   6.145   8.045  1.00 46.35           C  
ATOM   2713  HE1 MET A 172     -14.370   6.530   8.666  1.00 46.35           H  
ATOM   2714  HE2 MET A 172     -15.884   5.570   8.646  1.00 46.35           H  
ATOM   2715  HE3 MET A 172     -14.760   5.491   7.280  1.00 46.35           H  
ATOM   2716  N   ASN A 173     -20.112   7.474  11.186  1.00 47.59           N  
ATOM   2717  H   ASN A 173     -19.899   8.434  11.418  1.00 47.59           H  
ATOM   2718  CA  ASN A 173     -20.981   6.716  12.090  1.00 47.59           C  
ATOM   2719  HA  ASN A 173     -20.421   5.869  12.489  1.00 47.59           H  
ATOM   2720  C   ASN A 173     -22.197   6.138  11.343  1.00 47.59           C  
ATOM   2721  CB  ASN A 173     -21.407   7.625  13.259  1.00 47.59           C  
ATOM   2722  HB2 ASN A 173     -21.840   8.545  12.867  1.00 47.59           H  
ATOM   2723  HB3 ASN A 173     -22.174   7.113  13.841  1.00 47.59           H  
ATOM   2724  O   ASN A 173     -22.511   4.958  11.502  1.00 47.59           O  
ATOM   2725  CG  ASN A 173     -20.278   7.981  14.219  1.00 47.59           C  
ATOM   2726  ND2 ASN A 173     -20.515   8.902  15.126  1.00 47.59           N  
ATOM   2727 HD21 ASN A 173     -19.793   9.066  15.812  1.00 47.59           H  
ATOM   2728 HD22 ASN A 173     -21.404   9.381  15.163  1.00 47.59           H  
ATOM   2729  OD1 ASN A 173     -19.190   7.424  14.209  1.00 47.59           O  
ATOM   2730  N   LYS A 174     -22.827   6.939  10.468  1.00 48.60           N  
ATOM   2731  H   LYS A 174     -22.514   7.895  10.388  1.00 48.60           H  
ATOM   2732  CA  LYS A 174     -23.934   6.492   9.607  1.00 48.60           C  
ATOM   2733  HA  LYS A 174     -24.668   5.981  10.231  1.00 48.60           H  
ATOM   2734  C   LYS A 174     -23.478   5.442   8.586  1.00 48.60           C  
ATOM   2735  CB  LYS A 174     -24.617   7.704   8.936  1.00 48.60           C  
ATOM   2736  HB2 LYS A 174     -23.863   8.357   8.496  1.00 48.60           H  
ATOM   2737  HB3 LYS A 174     -25.267   7.345   8.138  1.00 48.60           H  
ATOM   2738  O   LYS A 174     -24.168   4.440   8.420  1.00 48.60           O  
ATOM   2739  CG  LYS A 174     -25.478   8.488   9.946  1.00 48.60           C  
ATOM   2740  HG2 LYS A 174     -24.855   8.781  10.791  1.00 48.60           H  
ATOM   2741  HG3 LYS A 174     -26.245   7.814  10.327  1.00 48.60           H  
ATOM   2742  CD  LYS A 174     -26.173   9.749   9.390  1.00 48.60           C  
ATOM   2743  HD2 LYS A 174     -25.423  10.449   9.022  1.00 48.60           H  
ATOM   2744  HD3 LYS A 174     -26.851   9.469   8.583  1.00 48.60           H  
ATOM   2745  CE  LYS A 174     -26.957  10.368  10.568  1.00 48.60           C  
ATOM   2746  HE2 LYS A 174     -27.604   9.595  10.982  1.00 48.60           H  
ATOM   2747  HE3 LYS A 174     -26.244  10.623  11.353  1.00 48.60           H  
ATOM   2748  NZ  LYS A 174     -27.789  11.565  10.269  1.00 48.60           N  
ATOM   2749  HZ1 LYS A 174     -28.509  11.368   9.589  1.00 48.60           H  
ATOM   2750  HZ2 LYS A 174     -27.231  12.359   9.989  1.00 48.60           H  
ATOM   2751  HZ3 LYS A 174     -28.264  11.836  11.118  1.00 48.60           H  
ATOM   2752  N   SER A 175     -22.313   5.613   7.956  1.00 41.28           N  
ATOM   2753  H   SER A 175     -21.821   6.487   8.077  1.00 41.28           H  
ATOM   2754  CA  SER A 175     -21.732   4.625   7.027  1.00 41.28           C  
ATOM   2755  HA  SER A 175     -22.453   4.410   6.239  1.00 41.28           H  
ATOM   2756  C   SER A 175     -21.385   3.296   7.705  1.00 41.28           C  
ATOM   2757  CB  SER A 175     -20.463   5.179   6.375  1.00 41.28           C  
ATOM   2758  HB2 SER A 175     -19.757   5.483   7.148  1.00 41.28           H  
ATOM   2759  HB3 SER A 175     -20.002   4.401   5.766  1.00 41.28           H  
ATOM   2760  O   SER A 175     -21.502   2.245   7.084  1.00 41.28           O  
ATOM   2761  OG  SER A 175     -20.773   6.284   5.548  1.00 41.28           O  
ATOM   2762  HG  SER A 175     -19.949   6.726   5.329  1.00 41.28           H  
ATOM   2763  N   CYS A 176     -21.010   3.323   8.985  1.00 47.46           N  
ATOM   2764  H   CYS A 176     -20.823   4.219   9.412  1.00 47.46           H  
ATOM   2765  CA  CYS A 176     -20.787   2.128   9.799  1.00 47.46           C  
ATOM   2766  HA  CYS A 176     -20.340   1.356   9.172  1.00 47.46           H  
ATOM   2767  C   CYS A 176     -22.085   1.514  10.356  1.00 47.46           C  
ATOM   2768  CB  CYS A 176     -19.796   2.465  10.923  1.00 47.46           C  
ATOM   2769  HB2 CYS A 176     -20.155   3.334  11.473  1.00 47.46           H  
ATOM   2770  HB3 CYS A 176     -19.728   1.618  11.606  1.00 47.46           H  
ATOM   2771  O   CYS A 176     -22.005   0.544  11.099  1.00 47.46           O  
ATOM   2772  SG  CYS A 176     -18.142   2.818  10.258  1.00 47.46           S  
ATOM   2773  HG  CYS A 176     -17.950   1.645   9.648  1.00 47.46           H  
ATOM   2774  N   GLY A 177     -23.265   2.054  10.027  1.00 48.52           N  
ATOM   2775  H   GLY A 177     -23.271   2.849   9.404  1.00 48.52           H  
ATOM   2776  CA  GLY A 177     -24.564   1.514  10.439  1.00 48.52           C  
ATOM   2777  HA2 GLY A 177     -24.526   0.426  10.409  1.00 48.52           H  
ATOM   2778  HA3 GLY A 177     -25.315   1.847   9.723  1.00 48.52           H  
ATOM   2779  C   GLY A 177     -25.038   1.935  11.835  1.00 48.52           C  
ATOM   2780  O   GLY A 177     -26.078   1.450  12.287  1.00 48.52           O  
ATOM   2781  N   PHE A 178     -24.331   2.842  12.516  1.00 53.81           N  
ATOM   2782  H   PHE A 178     -23.529   3.269  12.076  1.00 53.81           H  
ATOM   2783  CA  PHE A 178     -24.807   3.401  13.781  1.00 53.81           C  
ATOM   2784  HA  PHE A 178     -25.208   2.587  14.384  1.00 53.81           H  
ATOM   2785  C   PHE A 178     -25.945   4.386  13.529  1.00 53.81           C  
ATOM   2786  CB  PHE A 178     -23.672   4.038  14.589  1.00 53.81           C  
ATOM   2787  HB2 PHE A 178     -23.187   4.816  14.000  1.00 53.81           H  
ATOM   2788  HB3 PHE A 178     -24.097   4.515  15.473  1.00 53.81           H  
ATOM   2789  O   PHE A 178     -25.885   5.241  12.638  1.00 53.81           O  
ATOM   2790  CG  PHE A 178     -22.651   3.020  15.043  1.00 53.81           C  
ATOM   2791  CD1 PHE A 178     -22.903   2.240  16.187  1.00 53.81           C  
ATOM   2792  HD1 PHE A 178     -23.805   2.398  16.760  1.00 53.81           H  
ATOM   2793  CD2 PHE A 178     -21.492   2.796  14.280  1.00 53.81           C  
ATOM   2794  HD2 PHE A 178     -21.312   3.382  13.391  1.00 53.81           H  
ATOM   2795  CE1 PHE A 178     -21.997   1.234  16.565  1.00 53.81           C  
ATOM   2796  HE1 PHE A 178     -22.192   0.622  17.433  1.00 53.81           H  
ATOM   2797  CE2 PHE A 178     -20.585   1.794  14.659  1.00 53.81           C  
ATOM   2798  HE2 PHE A 178     -19.701   1.610  14.068  1.00 53.81           H  
ATOM   2799  CZ  PHE A 178     -20.833   1.024  15.808  1.00 53.81           C  
ATOM   2800  HZ  PHE A 178     -20.139   0.250  16.099  1.00 53.81           H  
ATOM   2801  N   LYS A 179     -26.995   4.279  14.343  1.00 56.27           N  
ATOM   2802  H   LYS A 179     -26.903   3.658  15.134  1.00 56.27           H  
ATOM   2803  CA  LYS A 179     -28.053   5.284  14.375  1.00 56.27           C  
ATOM   2804  HA  LYS A 179     -28.296   5.568  13.351  1.00 56.27           H  
ATOM   2805  C   LYS A 179     -27.522   6.521  15.079  1.00 56.27           C  
ATOM   2806  CB  LYS A 179     -29.311   4.740  15.061  1.00 56.27           C  
ATOM   2807  HB2 LYS A 179     -30.035   5.549  15.167  1.00 56.27           H  
ATOM   2808  HB3 LYS A 179     -29.055   4.378  16.056  1.00 56.27           H  
ATOM   2809  O   LYS A 179     -26.665   6.432  15.956  1.00 56.27           O  
ATOM   2810  CG  LYS A 179     -29.944   3.607  14.245  1.00 56.27           C  
ATOM   2811  HG2 LYS A 179     -30.205   3.977  13.253  1.00 56.27           H  
ATOM   2812  HG3 LYS A 179     -29.233   2.787  14.142  1.00 56.27           H  
ATOM   2813  CD  LYS A 179     -31.203   3.088  14.942  1.00 56.27           C  
ATOM   2814  HD2 LYS A 179     -30.936   2.742  15.941  1.00 56.27           H  
ATOM   2815  HD3 LYS A 179     -31.930   3.896  15.024  1.00 56.27           H  
ATOM   2816  CE  LYS A 179     -31.790   1.931  14.132  1.00 56.27           C  
ATOM   2817  HE2 LYS A 179     -31.018   1.172  14.009  1.00 56.27           H  
ATOM   2818  HE3 LYS A 179     -32.055   2.298  13.140  1.00 56.27           H  
ATOM   2819  NZ  LYS A 179     -32.976   1.351  14.807  1.00 56.27           N  
ATOM   2820  HZ1 LYS A 179     -33.693   2.053  14.924  1.00 56.27           H  
ATOM   2821  HZ2 LYS A 179     -33.349   0.584  14.266  1.00 56.27           H  
ATOM   2822  HZ3 LYS A 179     -32.715   1.003  15.718  1.00 56.27           H  
ATOM   2823  N   GLU A 180     -28.077   7.669  14.716  1.00 53.05           N  
ATOM   2824  H   GLU A 180     -28.809   7.657  14.021  1.00 53.05           H  
ATOM   2825  CA  GLU A 180     -27.843   8.914  15.440  1.00 53.05           C  
ATOM   2826  HA  GLU A 180     -26.794   9.187  15.323  1.00 53.05           H  
ATOM   2827  C   GLU A 180     -28.127   8.675  16.929  1.00 53.05           C  
ATOM   2828  CB  GLU A 180     -28.712  10.001  14.794  1.00 53.05           C  
ATOM   2829  HB2 GLU A 180     -28.656   9.821  13.721  1.00 53.05           H  
ATOM   2830  HB3 GLU A 180     -29.754   9.886  15.094  1.00 53.05           H  
ATOM   2831  O   GLU A 180     -29.202   8.202  17.303  1.00 53.05           O  
ATOM   2832  CG  GLU A 180     -28.238  11.436  15.074  1.00 53.05           C  
ATOM   2833  HG2 GLU A 180     -27.148  11.445  15.096  1.00 53.05           H  
ATOM   2834  HG3 GLU A 180     -28.599  11.736  16.057  1.00 53.05           H  
ATOM   2835  CD  GLU A 180     -28.706  12.442  14.000  1.00 53.05           C  
ATOM   2836  OE1 GLU A 180     -28.625  13.657  14.262  1.00 53.05           O  
ATOM   2837  OE2 GLU A 180     -29.013  12.018  12.851  1.00 53.05           O  
ATOM   2838  N   PHE A 181     -27.111   8.877  17.760  1.00 48.31           N  
ATOM   2839  H   PHE A 181     -26.242   9.244  17.401  1.00 48.31           H  
ATOM   2840  CA  PHE A 181     -27.222   8.704  19.199  1.00 48.31           C  
ATOM   2841  HA  PHE A 181     -27.696   7.753  19.442  1.00 48.31           H  
ATOM   2842  C   PHE A 181     -28.079   9.851  19.726  1.00 48.31           C  
ATOM   2843  CB  PHE A 181     -25.823   8.743  19.802  1.00 48.31           C  
ATOM   2844  HB2 PHE A 181     -25.896   8.916  20.875  1.00 48.31           H  
ATOM   2845  HB3 PHE A 181     -25.340   9.597  19.327  1.00 48.31           H  
ATOM   2846  O   PHE A 181     -27.646  10.998  19.755  1.00 48.31           O  
ATOM   2847  CG  PHE A 181     -24.946   7.538  19.556  1.00 48.31           C  
ATOM   2848  CD1 PHE A 181     -24.914   6.480  20.483  1.00 48.31           C  
ATOM   2849  HD1 PHE A 181     -25.499   6.532  21.389  1.00 48.31           H  
ATOM   2850  CD2 PHE A 181     -24.140   7.491  18.404  1.00 48.31           C  
ATOM   2851  HD2 PHE A 181     -24.154   8.306  17.696  1.00 48.31           H  
ATOM   2852  CE1 PHE A 181     -24.103   5.358  20.236  1.00 48.31           C  
ATOM   2853  HE1 PHE A 181     -24.076   4.546  20.948  1.00 48.31           H  
ATOM   2854  CE2 PHE A 181     -23.340   6.367  18.152  1.00 48.31           C  
ATOM   2855  HE2 PHE A 181     -22.762   6.314  17.242  1.00 48.31           H  
ATOM   2856  CZ  PHE A 181     -23.330   5.299  19.064  1.00 48.31           C  
ATOM   2857  HZ  PHE A 181     -22.736   4.421  18.857  1.00 48.31           H  
ATOM   2858  N   THR A 182     -29.318   9.548  20.089  1.00 45.26           N  
ATOM   2859  H   THR A 182     -29.655   8.604  19.967  1.00 45.26           H  
ATOM   2860  CA  THR A 182     -30.179  10.485  20.810  1.00 45.26           C  
ATOM   2861  HA  THR A 182     -30.027  11.490  20.416  1.00 45.26           H  
ATOM   2862  C   THR A 182     -29.790  10.500  22.286  1.00 45.26           C  
ATOM   2863  CB  THR A 182     -31.658  10.109  20.623  1.00 45.26           C  
ATOM   2864  HB  THR A 182     -32.280  10.793  21.201  1.00 45.26           H  
ATOM   2865  O   THR A 182     -29.199   9.537  22.777  1.00 45.26           O  
ATOM   2866  CG2 THR A 182     -32.072  10.190  19.151  1.00 45.26           C  
ATOM   2867 HG21 THR A 182     -31.527   9.454  18.560  1.00 45.26           H  
ATOM   2868 HG22 THR A 182     -31.859  11.187  18.765  1.00 45.26           H  
ATOM   2869 HG23 THR A 182     -33.141   9.996  19.064  1.00 45.26           H  
ATOM   2870  OG1 THR A 182     -31.912   8.784  21.043  1.00 45.26           O  
ATOM   2871  HG1 THR A 182     -32.420   8.800  21.858  1.00 45.26           H  
ATOM   2872  N   ASP A 183     -30.206  11.529  23.030  1.00 44.50           N  
ATOM   2873  H   ASP A 183     -30.540  12.359  22.563  1.00 44.50           H  
ATOM   2874  CA  ASP A 183     -30.024  11.640  24.494  1.00 44.50           C  
ATOM   2875  HA  ASP A 183     -28.959  11.721  24.712  1.00 44.50           H  
ATOM   2876  C   ASP A 183     -30.574  10.439  25.299  1.00 44.50           C  
ATOM   2877  CB  ASP A 183     -30.725  12.921  24.983  1.00 44.50           C  
ATOM   2878  HB2 ASP A 183     -31.788  12.849  24.752  1.00 44.50           H  
ATOM   2879  HB3 ASP A 183     -30.624  12.989  26.067  1.00 44.50           H  
ATOM   2880  O   ASP A 183     -30.382  10.331  26.508  1.00 44.50           O  
ATOM   2881  CG  ASP A 183     -30.158  14.207  24.380  1.00 44.50           C  
ATOM   2882  OD1 ASP A 183     -28.939  14.233  24.111  1.00 44.50           O  
ATOM   2883  OD2 ASP A 183     -30.968  15.138  24.178  1.00 44.50           O  
ATOM   2884  N   THR A 184     -31.293   9.535  24.633  1.00 45.14           N  
ATOM   2885  H   THR A 184     -31.377   9.686  23.638  1.00 45.14           H  
ATOM   2886  CA  THR A 184     -31.974   8.361  25.185  1.00 45.14           C  
ATOM   2887  HA  THR A 184     -31.954   8.414  26.273  1.00 45.14           H  
ATOM   2888  C   THR A 184     -31.334   7.022  24.803  1.00 45.14           C  
ATOM   2889  CB  THR A 184     -33.439   8.375  24.725  1.00 45.14           C  
ATOM   2890  HB  THR A 184     -33.919   7.439  25.011  1.00 45.14           H  
ATOM   2891  O   THR A 184     -31.743   5.988  25.330  1.00 45.14           O  
ATOM   2892  CG2 THR A 184     -34.219   9.528  25.355  1.00 45.14           C  
ATOM   2893 HG21 THR A 184     -33.813  10.486  25.029  1.00 45.14           H  
ATOM   2894 HG22 THR A 184     -34.144   9.467  26.441  1.00 45.14           H  
ATOM   2895 HG23 THR A 184     -35.270   9.466  25.071  1.00 45.14           H  
ATOM   2896  OG1 THR A 184     -33.535   8.542  23.320  1.00 45.14           O  
ATOM   2897  HG1 THR A 184     -34.472   8.567  23.115  1.00 45.14           H  
ATOM   2898  N   LEU A 185     -30.357   7.001  23.891  1.00 50.62           N  
ATOM   2899  H   LEU A 185     -29.983   7.882  23.568  1.00 50.62           H  
ATOM   2900  CA  LEU A 185     -29.738   5.775  23.379  1.00 50.62           C  
ATOM   2901  HA  LEU A 185     -30.411   4.938  23.566  1.00 50.62           H  
ATOM   2902  C   LEU A 185     -28.452   5.464  24.153  1.00 50.62           C  
ATOM   2903  CB  LEU A 185     -29.556   5.903  21.848  1.00 50.62           C  
ATOM   2904  HB2 LEU A 185     -29.656   6.950  21.563  1.00 50.62           H  
ATOM   2905  HB3 LEU A 185     -28.551   5.593  21.559  1.00 50.62           H  
ATOM   2906  O   LEU A 185     -27.382   5.971  23.838  1.00 50.62           O  
ATOM   2907  CG  LEU A 185     -30.589   5.059  21.076  1.00 50.62           C  
ATOM   2908  HG  LEU A 185     -31.514   4.990  21.649  1.00 50.62           H  
ATOM   2909  CD1 LEU A 185     -30.933   5.666  19.718  1.00 50.62           C  
ATOM   2910 HD11 LEU A 185     -31.627   5.017  19.184  1.00 50.62           H  
ATOM   2911 HD12 LEU A 185     -31.412   6.635  19.861  1.00 50.62           H  
ATOM   2912 HD13 LEU A 185     -30.032   5.809  19.122  1.00 50.62           H  
ATOM   2913  CD2 LEU A 185     -30.054   3.651  20.818  1.00 50.62           C  
ATOM   2914 HD21 LEU A 185     -29.209   3.698  20.131  1.00 50.62           H  
ATOM   2915 HD22 LEU A 185     -29.728   3.198  21.755  1.00 50.62           H  
ATOM   2916 HD23 LEU A 185     -30.838   3.030  20.385  1.00 50.62           H  
ATOM   2917  N   THR A 186     -28.566   4.610  25.173  1.00 59.64           N  
ATOM   2918  H   THR A 186     -29.484   4.267  25.419  1.00 59.64           H  
ATOM   2919  CA  THR A 186     -27.456   4.240  26.066  1.00 59.64           C  
ATOM   2920  HA  THR A 186     -26.876   5.136  26.286  1.00 59.64           H  
ATOM   2921  C   THR A 186     -26.481   3.232  25.465  1.00 59.64           C  
ATOM   2922  CB  THR A 186     -27.985   3.669  27.390  1.00 59.64           C  
ATOM   2923  HB  THR A 186     -27.172   3.179  27.924  1.00 59.64           H  
ATOM   2924  O   THR A 186     -25.320   3.225  25.873  1.00 59.64           O  
ATOM   2925  CG2 THR A 186     -28.562   4.761  28.288  1.00 59.64           C  
ATOM   2926 HG21 THR A 186     -28.896   4.329  29.231  1.00 59.64           H  
ATOM   2927 HG22 THR A 186     -27.796   5.509  28.492  1.00 59.64           H  
ATOM   2928 HG23 THR A 186     -29.404   5.247  27.794  1.00 59.64           H  
ATOM   2929  OG1 THR A 186     -29.019   2.737  27.151  1.00 59.64           O  
ATOM   2930  HG1 THR A 186     -29.224   2.309  27.986  1.00 59.64           H  
ATOM   2931  N   GLU A 187     -26.919   2.390  24.521  1.00 67.02           N  
ATOM   2932  H   GLU A 187     -27.888   2.440  24.241  1.00 67.02           H  
ATOM   2933  CA  GLU A 187     -26.092   1.339  23.923  1.00 67.02           C  
ATOM   2934  HA  GLU A 187     -25.066   1.705  23.917  1.00 67.02           H  
ATOM   2935  C   GLU A 187     -26.504   1.031  22.473  1.00 67.02           C  
ATOM   2936  CB  GLU A 187     -26.126   0.090  24.827  1.00 67.02           C  
ATOM   2937  HB2 GLU A 187     -27.133  -0.326  24.840  1.00 67.02           H  
ATOM   2938  HB3 GLU A 187     -25.883   0.423  25.836  1.00 67.02           H  
ATOM   2939  O   GLU A 187     -27.689   0.865  22.176  1.00 67.02           O  
ATOM   2940  CG  GLU A 187     -25.126  -1.012  24.428  1.00 67.02           C  
ATOM   2941  HG2 GLU A 187     -24.170  -0.542  24.199  1.00 67.02           H  
ATOM   2942  HG3 GLU A 187     -25.484  -1.502  23.522  1.00 67.02           H  
ATOM   2943  CD  GLU A 187     -24.894  -2.064  25.537  1.00 67.02           C  
ATOM   2944  OE1 GLU A 187     -24.149  -3.038  25.292  1.00 67.02           O  
ATOM   2945  OE2 GLU A 187     -25.285  -1.849  26.707  1.00 67.02           O  
ATOM   2946  N   GLN A 188     -25.529   0.943  21.564  1.00 65.44           N  
ATOM   2947  H   GLN A 188     -24.581   1.111  21.872  1.00 65.44           H  
ATOM   2948  CA  GLN A 188     -25.727   0.458  20.193  1.00 65.44           C  
ATOM   2949  HA  GLN A 188     -26.693  -0.043  20.126  1.00 65.44           H  
ATOM   2950  C   GLN A 188     -24.648  -0.558  19.825  1.00 65.44           C  
ATOM   2951  CB  GLN A 188     -25.708   1.604  19.167  1.00 65.44           C  
ATOM   2952  HB2 GLN A 188     -24.774   2.159  19.257  1.00 65.44           H  
ATOM   2953  HB3 GLN A 188     -25.740   1.154  18.174  1.00 65.44           H  
ATOM   2954  O   GLN A 188     -23.462  -0.278  19.995  1.00 65.44           O  
ATOM   2955  CG  GLN A 188     -26.887   2.576  19.298  1.00 65.44           C  
ATOM   2956  HG2 GLN A 188     -27.817   2.008  19.326  1.00 65.44           H  
ATOM   2957  HG3 GLN A 188     -26.788   3.129  20.233  1.00 65.44           H  
ATOM   2958  CD  GLN A 188     -26.961   3.563  18.132  1.00 65.44           C  
ATOM   2959  NE2 GLN A 188     -27.462   4.760  18.332  1.00 65.44           N  
ATOM   2960 HE21 GLN A 188     -27.647   5.076  19.273  1.00 65.44           H  
ATOM   2961 HE22 GLN A 188     -27.283   5.423  17.591  1.00 65.44           H  
ATOM   2962  OE1 GLN A 188     -26.598   3.268  17.003  1.00 65.44           O  
ATOM   2963  N   THR A 189     -25.062  -1.697  19.266  1.00 74.97           N  
ATOM   2964  H   THR A 189     -26.055  -1.858  19.171  1.00 74.97           H  
ATOM   2965  CA  THR A 189     -24.167  -2.732  18.733  1.00 74.97           C  
ATOM   2966  HA  THR A 189     -23.137  -2.433  18.927  1.00 74.97           H  
ATOM   2967  C   THR A 189     -24.361  -2.870  17.231  1.00 74.97           C  
ATOM   2968  CB  THR A 189     -24.374  -4.088  19.418  1.00 74.97           C  
ATOM   2969  HB  THR A 189     -25.392  -4.432  19.236  1.00 74.97           H  
ATOM   2970  O   THR A 189     -25.484  -3.080  16.772  1.00 74.97           O  
ATOM   2971  CG2 THR A 189     -23.390  -5.152  18.932  1.00 74.97           C  
ATOM   2972 HG21 THR A 189     -23.612  -5.423  17.900  1.00 74.97           H  
ATOM   2973 HG22 THR A 189     -22.367  -4.779  18.994  1.00 74.97           H  
ATOM   2974 HG23 THR A 189     -23.484  -6.047  19.548  1.00 74.97           H  
ATOM   2975  OG1 THR A 189     -24.183  -3.956  20.802  1.00 74.97           O  
ATOM   2976  HG1 THR A 189     -23.240  -4.009  20.971  1.00 74.97           H  
ATOM   2977  N   VAL A 190     -23.275  -2.773  16.465  1.00 64.82           N  
ATOM   2978  H   VAL A 190     -22.386  -2.601  16.912  1.00 64.82           H  
ATOM   2979  CA  VAL A 190     -23.286  -2.901  15.003  1.00 64.82           C  
ATOM   2980  HA  VAL A 190     -24.206  -3.404  14.707  1.00 64.82           H  
ATOM   2981  C   VAL A 190     -22.117  -3.766  14.546  1.00 64.82           C  
ATOM   2982  CB  VAL A 190     -23.262  -1.525  14.306  1.00 64.82           C  
ATOM   2983  HB  VAL A 190     -22.308  -1.033  14.496  1.00 64.82           H  
ATOM   2984  O   VAL A 190     -21.019  -3.688  15.095  1.00 64.82           O  
ATOM   2985  CG1 VAL A 190     -23.446  -1.692  12.795  1.00 64.82           C  
ATOM   2986 HG11 VAL A 190     -24.268  -2.375  12.576  1.00 64.82           H  
ATOM   2987 HG12 VAL A 190     -22.524  -2.053  12.339  1.00 64.82           H  
ATOM   2988 HG13 VAL A 190     -23.682  -0.727  12.346  1.00 64.82           H  
ATOM   2989  CG2 VAL A 190     -24.394  -0.610  14.795  1.00 64.82           C  
ATOM   2990 HG21 VAL A 190     -25.362  -1.076  14.613  1.00 64.82           H  
ATOM   2991 HG22 VAL A 190     -24.285  -0.403  15.859  1.00 64.82           H  
ATOM   2992 HG23 VAL A 190     -24.346   0.343  14.266  1.00 64.82           H  
ATOM   2993  N   LYS A 191     -22.348  -4.597  13.527  1.00 71.16           N  
ATOM   2994  H   LYS A 191     -23.255  -4.564  13.084  1.00 71.16           H  
ATOM   2995  CA  LYS A 191     -21.275  -5.311  12.833  1.00 71.16           C  
ATOM   2996  HA  LYS A 191     -20.475  -5.533  13.539  1.00 71.16           H  
ATOM   2997  C   LYS A 191     -20.699  -4.421  11.744  1.00 71.16           C  
ATOM   2998  CB  LYS A 191     -21.767  -6.633  12.245  1.00 71.16           C  
ATOM   2999  HB2 LYS A 191     -22.619  -6.451  11.590  1.00 71.16           H  
ATOM   3000  HB3 LYS A 191     -20.961  -7.062  11.651  1.00 71.16           H  
ATOM   3001  O   LYS A 191     -21.431  -3.968  10.869  1.00 71.16           O  
ATOM   3002  CG  LYS A 191     -22.155  -7.629  13.341  1.00 71.16           C  
ATOM   3003  HG2 LYS A 191     -21.323  -7.756  14.034  1.00 71.16           H  
ATOM   3004  HG3 LYS A 191     -23.026  -7.264  13.887  1.00 71.16           H  
ATOM   3005  CD  LYS A 191     -22.483  -8.970  12.690  1.00 71.16           C  
ATOM   3006  HD2 LYS A 191     -23.292  -8.841  11.970  1.00 71.16           H  
ATOM   3007  HD3 LYS A 191     -21.599  -9.330  12.162  1.00 71.16           H  
ATOM   3008  CE  LYS A 191     -22.890  -9.994  13.744  1.00 71.16           C  
ATOM   3009  HE2 LYS A 191     -22.103 -10.058  14.496  1.00 71.16           H  
ATOM   3010  HE3 LYS A 191     -23.801  -9.662  14.242  1.00 71.16           H  
ATOM   3011  NZ  LYS A 191     -23.084 -11.310  13.102  1.00 71.16           N  
ATOM   3012  HZ1 LYS A 191     -22.227 -11.599  12.652  1.00 71.16           H  
ATOM   3013  HZ2 LYS A 191     -23.769 -11.280  12.361  1.00 71.16           H  
ATOM   3014  HZ3 LYS A 191     -23.292 -12.038  13.770  1.00 71.16           H  
ATOM   3015  N   VAL A 192     -19.394  -4.204  11.792  1.00 57.00           N  
ATOM   3016  H   VAL A 192     -18.869  -4.626  12.544  1.00 57.00           H  
ATOM   3017  CA  VAL A 192     -18.664  -3.369  10.841  1.00 57.00           C  
ATOM   3018  HA  VAL A 192     -19.354  -3.012  10.076  1.00 57.00           H  
ATOM   3019  C   VAL A 192     -17.603  -4.224  10.162  1.00 57.00           C  
ATOM   3020  CB  VAL A 192     -18.068  -2.128  11.530  1.00 57.00           C  
ATOM   3021  HB  VAL A 192     -17.278  -2.431  12.217  1.00 57.00           H  
ATOM   3022  O   VAL A 192     -16.770  -4.839  10.829  1.00 57.00           O  
ATOM   3023  CG1 VAL A 192     -17.481  -1.171  10.486  1.00 57.00           C  
ATOM   3024 HG11 VAL A 192     -17.072  -0.290  10.981  1.00 57.00           H  
ATOM   3025 HG12 VAL A 192     -16.674  -1.657   9.938  1.00 57.00           H  
ATOM   3026 HG13 VAL A 192     -18.254  -0.859   9.783  1.00 57.00           H  
ATOM   3027  CG2 VAL A 192     -19.136  -1.355  12.321  1.00 57.00           C  
ATOM   3028 HG21 VAL A 192     -19.993  -1.141  11.683  1.00 57.00           H  
ATOM   3029 HG22 VAL A 192     -18.723  -0.415  12.689  1.00 57.00           H  
ATOM   3030 HG23 VAL A 192     -19.467  -1.940  13.179  1.00 57.00           H  
ATOM   3031  N   GLY A 193     -17.667  -4.286   8.833  1.00 58.59           N  
ATOM   3032  H   GLY A 193     -18.371  -3.735   8.362  1.00 58.59           H  
ATOM   3033  CA  GLY A 193     -16.654  -4.915   7.993  1.00 58.59           C  
ATOM   3034  HA2 GLY A 193     -16.184  -5.742   8.525  1.00 58.59           H  
ATOM   3035  HA3 GLY A 193     -17.120  -5.311   7.091  1.00 58.59           H  
ATOM   3036  C   GLY A 193     -15.592  -3.905   7.569  1.00 58.59           C  
ATOM   3037  O   GLY A 193     -15.915  -2.780   7.195  1.00 58.59           O  
ATOM   3038  N   PHE A 194     -14.332  -4.318   7.601  1.00 55.86           N  
ATOM   3039  H   PHE A 194     -14.144  -5.247   7.947  1.00 55.86           H  
ATOM   3040  CA  PHE A 194     -13.187  -3.544   7.152  1.00 55.86           C  
ATOM   3041  HA  PHE A 194     -13.534  -2.617   6.697  1.00 55.86           H  
ATOM   3042  C   PHE A 194     -12.417  -4.330   6.100  1.00 55.86           C  
ATOM   3043  CB  PHE A 194     -12.291  -3.182   8.336  1.00 55.86           C  
ATOM   3044  HB2 PHE A 194     -11.926  -4.098   8.799  1.00 55.86           H  
ATOM   3045  HB3 PHE A 194     -11.424  -2.633   7.968  1.00 55.86           H  
ATOM   3046  O   PHE A 194     -12.167  -5.524   6.249  1.00 55.86           O  
ATOM   3047  CG  PHE A 194     -12.989  -2.341   9.380  1.00 55.86           C  
ATOM   3048  CD1 PHE A 194     -13.101  -0.949   9.220  1.00 55.86           C  
ATOM   3049  HD1 PHE A 194     -12.712  -0.474   8.332  1.00 55.86           H  
ATOM   3050  CD2 PHE A 194     -13.538  -2.958  10.514  1.00 55.86           C  
ATOM   3051  HD2 PHE A 194     -13.500  -4.035  10.581  1.00 55.86           H  
ATOM   3052  CE1 PHE A 194     -13.691  -0.171  10.232  1.00 55.86           C  
ATOM   3053  HE1 PHE A 194     -13.766   0.900  10.113  1.00 55.86           H  
ATOM   3054  CE2 PHE A 194     -14.126  -2.186  11.530  1.00 55.86           C  
ATOM   3055  HE2 PHE A 194     -14.539  -2.669  12.403  1.00 55.86           H  
ATOM   3056  CZ  PHE A 194     -14.195  -0.788  11.392  1.00 55.86           C  
ATOM   3057  HZ  PHE A 194     -14.657  -0.193  12.165  1.00 55.86           H  
ATOM   3058  N   VAL A 195     -12.027  -3.637   5.036  1.00 52.47           N  
ATOM   3059  H   VAL A 195     -12.234  -2.649   4.999  1.00 52.47           H  
ATOM   3060  CA  VAL A 195     -11.218  -4.187   3.949  1.00 52.47           C  
ATOM   3061  HA  VAL A 195     -11.200  -5.276   4.006  1.00 52.47           H  
ATOM   3062  C   VAL A 195      -9.798  -3.664   4.121  1.00 52.47           C  
ATOM   3063  CB  VAL A 195     -11.798  -3.786   2.579  1.00 52.47           C  
ATOM   3064  HB  VAL A 195     -11.818  -2.699   2.508  1.00 52.47           H  
ATOM   3065  O   VAL A 195      -9.574  -2.456   4.075  1.00 52.47           O  
ATOM   3066  CG1 VAL A 195     -10.944  -4.340   1.434  1.00 52.47           C  
ATOM   3067 HG11 VAL A 195     -10.855  -5.422   1.529  1.00 52.47           H  
ATOM   3068 HG12 VAL A 195      -9.950  -3.892   1.448  1.00 52.47           H  
ATOM   3069 HG13 VAL A 195     -11.407  -4.105   0.476  1.00 52.47           H  
ATOM   3070  CG2 VAL A 195     -13.228  -4.301   2.362  1.00 52.47           C  
ATOM   3071 HG21 VAL A 195     -13.858  -4.107   3.230  1.00 52.47           H  
ATOM   3072 HG22 VAL A 195     -13.204  -5.367   2.139  1.00 52.47           H  
ATOM   3073 HG23 VAL A 195     -13.662  -3.790   1.502  1.00 52.47           H  
ATOM   3074  N   ILE A 196      -8.842  -4.566   4.310  1.00 57.59           N  
ATOM   3075  H   ILE A 196      -9.113  -5.534   4.413  1.00 57.59           H  
ATOM   3076  CA  ILE A 196      -7.411  -4.273   4.273  1.00 57.59           C  
ATOM   3077  HA  ILE A 196      -7.256  -3.195   4.333  1.00 57.59           H  
ATOM   3078  C   ILE A 196      -6.902  -4.798   2.931  1.00 57.59           C  
ATOM   3079  CB  ILE A 196      -6.675  -4.897   5.476  1.00 57.59           C  
ATOM   3080  HB  ILE A 196      -6.834  -5.975   5.459  1.00 57.59           H  
ATOM   3081  O   ILE A 196      -6.709  -6.009   2.788  1.00 57.59           O  
ATOM   3082  CG1 ILE A 196      -7.246  -4.356   6.806  1.00 57.59           C  
ATOM   3083 HG12 ILE A 196      -8.330  -4.468   6.815  1.00 57.59           H  
ATOM   3084 HG13 ILE A 196      -7.019  -3.293   6.893  1.00 57.59           H  
ATOM   3085  CG2 ILE A 196      -5.162  -4.613   5.370  1.00 57.59           C  
ATOM   3086 HG21 ILE A 196      -4.975  -3.540   5.406  1.00 57.59           H  
ATOM   3087 HG22 ILE A 196      -4.625  -5.098   6.186  1.00 57.59           H  
ATOM   3088 HG23 ILE A 196      -4.757  -5.011   4.440  1.00 57.59           H  
ATOM   3089  CD1 ILE A 196      -6.720  -5.083   8.047  1.00 57.59           C  
ATOM   3090 HD11 ILE A 196      -6.936  -6.149   7.973  1.00 57.59           H  
ATOM   3091 HD12 ILE A 196      -7.224  -4.683   8.926  1.00 57.59           H  
ATOM   3092 HD13 ILE A 196      -5.648  -4.928   8.166  1.00 57.59           H  
ATOM   3093  N   PRO A 197      -6.724  -3.937   1.919  1.00 52.42           N  
ATOM   3094  CA  PRO A 197      -6.223  -4.395   0.638  1.00 52.42           C  
ATOM   3095  HA  PRO A 197      -6.834  -5.214   0.259  1.00 52.42           H  
ATOM   3096  C   PRO A 197      -4.784  -4.887   0.810  1.00 52.42           C  
ATOM   3097  CB  PRO A 197      -6.374  -3.194  -0.293  1.00 52.42           C  
ATOM   3098  HB2 PRO A 197      -7.381  -3.191  -0.709  1.00 52.42           H  
ATOM   3099  HB3 PRO A 197      -5.642  -3.215  -1.100  1.00 52.42           H  
ATOM   3100  O   PRO A 197      -3.941  -4.192   1.374  1.00 52.42           O  
ATOM   3101  CG  PRO A 197      -6.212  -1.993   0.640  1.00 52.42           C  
ATOM   3102  HG2 PRO A 197      -5.154  -1.796   0.811  1.00 52.42           H  
ATOM   3103  HG3 PRO A 197      -6.708  -1.105   0.247  1.00 52.42           H  
ATOM   3104  CD  PRO A 197      -6.867  -2.486   1.931  1.00 52.42           C  
ATOM   3105  HD2 PRO A 197      -6.363  -2.038   2.787  1.00 52.42           H  
ATOM   3106  HD3 PRO A 197      -7.925  -2.224   1.932  1.00 52.42           H  
ATOM   3107  N   LEU A 198      -4.480  -6.083   0.305  1.00 54.66           N  
ATOM   3108  H   LEU A 198      -5.177  -6.600  -0.212  1.00 54.66           H  
ATOM   3109  CA  LEU A 198      -3.108  -6.591   0.274  1.00 54.66           C  
ATOM   3110  HA  LEU A 198      -2.621  -6.331   1.214  1.00 54.66           H  
ATOM   3111  C   LEU A 198      -2.278  -5.926  -0.818  1.00 54.66           C  
ATOM   3112  CB  LEU A 198      -3.060  -8.112   0.126  1.00 54.66           C  
ATOM   3113  HB2 LEU A 198      -2.007  -8.392   0.100  1.00 54.66           H  
ATOM   3114  HB3 LEU A 198      -3.481  -8.396  -0.839  1.00 54.66           H  
ATOM   3115  O   LEU A 198      -1.106  -6.241  -0.966  1.00 54.66           O  
ATOM   3116  CG  LEU A 198      -3.737  -8.916   1.241  1.00 54.66           C  
ATOM   3117  HG  LEU A 198      -4.821  -8.846   1.160  1.00 54.66           H  
ATOM   3118  CD1 LEU A 198      -3.310 -10.364   1.046  1.00 54.66           C  
ATOM   3119 HD11 LEU A 198      -3.708 -10.748   0.107  1.00 54.66           H  
ATOM   3120 HD12 LEU A 198      -3.677 -10.975   1.871  1.00 54.66           H  
ATOM   3121 HD13 LEU A 198      -2.223 -10.429   1.001  1.00 54.66           H  
ATOM   3122  CD2 LEU A 198      -3.311  -8.476   2.643  1.00 54.66           C  
ATOM   3123 HD21 LEU A 198      -3.724  -7.490   2.858  1.00 54.66           H  
ATOM   3124 HD22 LEU A 198      -3.696  -9.174   3.386  1.00 54.66           H  
ATOM   3125 HD23 LEU A 198      -2.223  -8.431   2.695  1.00 54.66           H  
ATOM   3126  N   THR A 199      -2.833  -4.934  -1.514  1.00 44.54           N  
ATOM   3127  H   THR A 199      -3.813  -4.731  -1.377  1.00 44.54           H  
ATOM   3128  CA  THR A 199      -2.052  -3.996  -2.317  1.00 44.54           C  
ATOM   3129  HA  THR A 199      -1.475  -4.585  -3.029  1.00 44.54           H  
ATOM   3130  C   THR A 199      -1.062  -3.189  -1.466  1.00 44.54           C  
ATOM   3131  CB  THR A 199      -2.952  -3.036  -3.100  1.00 44.54           C  
ATOM   3132  HB  THR A 199      -2.326  -2.366  -3.689  1.00 44.54           H  
ATOM   3133  O   THR A 199      -0.132  -2.592  -1.990  1.00 44.54           O  
ATOM   3134  CG2 THR A 199      -3.906  -3.758  -4.047  1.00 44.54           C  
ATOM   3135 HG21 THR A 199      -4.599  -4.393  -3.496  1.00 44.54           H  
ATOM   3136 HG22 THR A 199      -3.330  -4.378  -4.734  1.00 44.54           H  
ATOM   3137 HG23 THR A 199      -4.473  -3.032  -4.630  1.00 44.54           H  
ATOM   3138  OG1 THR A 199      -3.718  -2.255  -2.218  1.00 44.54           O  
ATOM   3139  HG1 THR A 199      -4.239  -1.653  -2.755  1.00 44.54           H  
ATOM   3140  N   VAL A 200      -1.151  -3.215  -0.134  1.00 41.17           N  
ATOM   3141  H   VAL A 200      -1.965  -3.627   0.299  1.00 41.17           H  
ATOM   3142  CA  VAL A 200      -0.030  -2.765   0.712  1.00 41.17           C  
ATOM   3143  HA  VAL A 200       0.263  -1.769   0.379  1.00 41.17           H  
ATOM   3144  C   VAL A 200       1.220  -3.645   0.546  1.00 41.17           C  
ATOM   3145  CB  VAL A 200      -0.439  -2.637   2.187  1.00 41.17           C  
ATOM   3146  HB  VAL A 200       0.411  -2.237   2.740  1.00 41.17           H  
ATOM   3147  O   VAL A 200       2.323  -3.199   0.825  1.00 41.17           O  
ATOM   3148  CG1 VAL A 200      -1.597  -1.641   2.343  1.00 41.17           C  
ATOM   3149 HG11 VAL A 200      -2.501  -2.019   1.865  1.00 41.17           H  
ATOM   3150 HG12 VAL A 200      -1.328  -0.685   1.893  1.00 41.17           H  
ATOM   3151 HG13 VAL A 200      -1.804  -1.482   3.402  1.00 41.17           H  
ATOM   3152  CG2 VAL A 200      -0.816  -3.983   2.821  1.00 41.17           C  
ATOM   3153 HG21 VAL A 200      -1.129  -3.825   3.853  1.00 41.17           H  
ATOM   3154 HG22 VAL A 200      -1.634  -4.453   2.274  1.00 41.17           H  
ATOM   3155 HG23 VAL A 200       0.044  -4.653   2.820  1.00 41.17           H  
ATOM   3156  N   LEU A 201       1.083  -4.870   0.030  1.00 41.93           N  
ATOM   3157  H   LEU A 201       0.152  -5.187  -0.201  1.00 41.93           H  
ATOM   3158  CA  LEU A 201       2.181  -5.736  -0.406  1.00 41.93           C  
ATOM   3159  HA  LEU A 201       3.038  -5.567   0.247  1.00 41.93           H  
ATOM   3160  C   LEU A 201       2.656  -5.411  -1.837  1.00 41.93           C  
ATOM   3161  CB  LEU A 201       1.784  -7.228  -0.301  1.00 41.93           C  
ATOM   3162  HB2 LEU A 201       1.086  -7.454  -1.107  1.00 41.93           H  
ATOM   3163  HB3 LEU A 201       2.676  -7.828  -0.481  1.00 41.93           H  
ATOM   3164  O   LEU A 201       3.485  -6.150  -2.355  1.00 41.93           O  
ATOM   3165  CG  LEU A 201       1.163  -7.691   1.029  1.00 41.93           C  
ATOM   3166  HG  LEU A 201       0.274  -7.102   1.253  1.00 41.93           H  
ATOM   3167  CD1 LEU A 201       0.748  -9.160   0.928  1.00 41.93           C  
ATOM   3168 HD11 LEU A 201       0.225  -9.455   1.838  1.00 41.93           H  
ATOM   3169 HD12 LEU A 201       1.629  -9.788   0.796  1.00 41.93           H  
ATOM   3170 HD13 LEU A 201       0.087  -9.298   0.072  1.00 41.93           H  
ATOM   3171  CD2 LEU A 201       2.150  -7.559   2.189  1.00 41.93           C  
ATOM   3172 HD21 LEU A 201       3.039  -8.160   1.995  1.00 41.93           H  
ATOM   3173 HD22 LEU A 201       1.678  -7.902   3.109  1.00 41.93           H  
ATOM   3174 HD23 LEU A 201       2.438  -6.516   2.316  1.00 41.93           H  
ATOM   3175  N   LEU A 202       2.166  -4.344  -2.490  1.00 38.71           N  
ATOM   3176  H   LEU A 202       1.469  -3.769  -2.039  1.00 38.71           H  
ATOM   3177  CA  LEU A 202       2.608  -3.947  -3.843  1.00 38.71           C  
ATOM   3178  HA  LEU A 202       2.401  -4.760  -4.538  1.00 38.71           H  
ATOM   3179  C   LEU A 202       4.121  -3.698  -3.915  1.00 38.71           C  
ATOM   3180  CB  LEU A 202       1.882  -2.669  -4.311  1.00 38.71           C  
ATOM   3181  HB2 LEU A 202       1.875  -1.954  -3.488  1.00 38.71           H  
ATOM   3182  HB3 LEU A 202       2.467  -2.217  -5.112  1.00 38.71           H  
ATOM   3183  O   LEU A 202       4.734  -3.938  -4.947  1.00 38.71           O  
ATOM   3184  CG  LEU A 202       0.454  -2.865  -4.851  1.00 38.71           C  
ATOM   3185  HG  LEU A 202      -0.125  -3.487  -4.168  1.00 38.71           H  
ATOM   3186  CD1 LEU A 202      -0.220  -1.496  -5.012  1.00 38.71           C  
ATOM   3187 HD11 LEU A 202       0.373  -0.878  -5.686  1.00 38.71           H  
ATOM   3188 HD12 LEU A 202      -0.297  -1.004  -4.042  1.00 38.71           H  
ATOM   3189 HD13 LEU A 202      -1.216  -1.620  -5.437  1.00 38.71           H  
ATOM   3190  CD2 LEU A 202       0.401  -3.587  -6.191  1.00 38.71           C  
ATOM   3191 HD21 LEU A 202      -0.634  -3.702  -6.514  1.00 38.71           H  
ATOM   3192 HD22 LEU A 202       0.847  -4.577  -6.101  1.00 38.71           H  
ATOM   3193 HD23 LEU A 202       0.957  -3.022  -6.940  1.00 38.71           H  
ATOM   3194  N   ASP A 203       4.747  -3.284  -2.813  1.00 37.70           N  
ATOM   3195  H   ASP A 203       4.200  -3.027  -2.004  1.00 37.70           H  
ATOM   3196  CA  ASP A 203       6.208  -3.135  -2.756  1.00 37.70           C  
ATOM   3197  HA  ASP A 203       6.544  -2.612  -3.651  1.00 37.70           H  
ATOM   3198  C   ASP A 203       6.942  -4.494  -2.738  1.00 37.70           C  
ATOM   3199  CB  ASP A 203       6.586  -2.277  -1.539  1.00 37.70           C  
ATOM   3200  HB2 ASP A 203       7.670  -2.283  -1.423  1.00 37.70           H  
ATOM   3201  HB3 ASP A 203       6.160  -2.730  -0.644  1.00 37.70           H  
ATOM   3202  O   ASP A 203       8.153  -4.548  -2.923  1.00 37.70           O  
ATOM   3203  CG  ASP A 203       6.128  -0.812  -1.635  1.00 37.70           C  
ATOM   3204  OD1 ASP A 203       5.850  -0.315  -2.751  1.00 37.70           O  
ATOM   3205  OD2 ASP A 203       6.030  -0.183  -0.558  1.00 37.70           O  
ATOM   3206  N   MET A 204       6.219  -5.598  -2.521  1.00 35.97           N  
ATOM   3207  H   MET A 204       5.221  -5.482  -2.415  1.00 35.97           H  
ATOM   3208  CA  MET A 204       6.724  -6.975  -2.567  1.00 35.97           C  
ATOM   3209  HA  MET A 204       7.812  -6.960  -2.513  1.00 35.97           H  
ATOM   3210  C   MET A 204       6.362  -7.688  -3.882  1.00 35.97           C  
ATOM   3211  CB  MET A 204       6.192  -7.757  -1.350  1.00 35.97           C  
ATOM   3212  HB2 MET A 204       5.102  -7.769  -1.361  1.00 35.97           H  
ATOM   3213  HB3 MET A 204       6.538  -8.787  -1.428  1.00 35.97           H  
ATOM   3214  O   MET A 204       6.958  -8.717  -4.195  1.00 35.97           O  
ATOM   3215  CG  MET A 204       6.680  -7.166  -0.016  1.00 35.97           C  
ATOM   3216  HG2 MET A 204       6.486  -6.093  -0.010  1.00 35.97           H  
ATOM   3217  HG3 MET A 204       7.761  -7.301   0.033  1.00 35.97           H  
ATOM   3218  SD  MET A 204       5.949  -7.852   1.502  1.00 35.97           S  
ATOM   3219  CE  MET A 204       6.098  -9.624   1.171  1.00 35.97           C  
ATOM   3220  HE1 MET A 204       6.067 -10.176   2.110  1.00 35.97           H  
ATOM   3221  HE2 MET A 204       7.023  -9.827   0.629  1.00 35.97           H  
ATOM   3222  HE3 MET A 204       5.265  -9.941   0.544  1.00 35.97           H  
ATOM   3223  N   PHE A 205       5.403  -7.159  -4.655  1.00 37.72           N  
ATOM   3224  H   PHE A 205       5.008  -6.271  -4.379  1.00 37.72           H  
ATOM   3225  CA  PHE A 205       4.805  -7.813  -5.821  1.00 37.72           C  
ATOM   3226  HA  PHE A 205       5.531  -8.485  -6.278  1.00 37.72           H  
ATOM   3227  C   PHE A 205       4.347  -6.787  -6.872  1.00 37.72           C  
ATOM   3228  CB  PHE A 205       3.593  -8.624  -5.337  1.00 37.72           C  
ATOM   3229  HB2 PHE A 205       3.096  -9.081  -6.193  1.00 37.72           H  
ATOM   3230  HB3 PHE A 205       2.873  -7.927  -4.910  1.00 37.72           H  
ATOM   3231  O   PHE A 205       3.556  -5.895  -6.578  1.00 37.72           O  
ATOM   3232  CG  PHE A 205       3.880  -9.710  -4.318  1.00 37.72           C  
ATOM   3233  CD1 PHE A 205       4.797 -10.745  -4.586  1.00 37.72           C  
ATOM   3234  HD1 PHE A 205       5.359 -10.746  -5.508  1.00 37.72           H  
ATOM   3235  CD2 PHE A 205       3.256  -9.641  -3.062  1.00 37.72           C  
ATOM   3236  HD2 PHE A 205       2.573  -8.833  -2.844  1.00 37.72           H  
ATOM   3237  CE1 PHE A 205       5.078 -11.712  -3.609  1.00 37.72           C  
ATOM   3238  HE1 PHE A 205       5.808 -12.483  -3.807  1.00 37.72           H  
ATOM   3239  CE2 PHE A 205       3.538 -10.600  -2.081  1.00 37.72           C  
ATOM   3240  HE2 PHE A 205       3.062 -10.537  -1.114  1.00 37.72           H  
ATOM   3241  CZ  PHE A 205       4.442 -11.631  -2.358  1.00 37.72           C  
ATOM   3242  HZ  PHE A 205       4.647 -12.354  -1.583  1.00 37.72           H  
ATOM   3243  N   ASN A 206       4.764  -6.942  -8.132  1.00 35.78           N  
ATOM   3244  H   ASN A 206       5.287  -7.778  -8.352  1.00 35.78           H  
ATOM   3245  CA  ASN A 206       4.259  -6.121  -9.237  1.00 35.78           C  
ATOM   3246  HA  ASN A 206       4.439  -5.074  -8.993  1.00 35.78           H  
ATOM   3247  C   ASN A 206       2.734  -6.290  -9.408  1.00 35.78           C  
ATOM   3248  CB  ASN A 206       5.022  -6.491 -10.531  1.00 35.78           C  
ATOM   3249  HB2 ASN A 206       4.462  -6.139 -11.398  1.00 35.78           H  
ATOM   3250  HB3 ASN A 206       5.111  -7.574 -10.605  1.00 35.78           H  
ATOM   3251  O   ASN A 206       2.182  -7.340  -9.086  1.00 35.78           O  
ATOM   3252  CG  ASN A 206       6.399  -5.854 -10.618  1.00 35.78           C  
ATOM   3253  ND2 ASN A 206       7.334  -6.466 -11.307  1.00 35.78           N  
ATOM   3254 HD21 ASN A 206       7.189  -7.397 -11.671  1.00 35.78           H  
ATOM   3255 HD22 ASN A 206       8.239  -6.017 -11.310  1.00 35.78           H  
ATOM   3256  OD1 ASN A 206       6.639  -4.769 -10.127  1.00 35.78           O  
ATOM   3257  N   HIS A 207       2.060  -5.314 -10.036  1.00 37.29           N  
ATOM   3258  H   HIS A 207       2.561  -4.455 -10.213  1.00 37.29           H  
ATOM   3259  CA  HIS A 207       0.615  -5.322 -10.373  1.00 37.29           C  
ATOM   3260  HA  HIS A 207       0.046  -5.339  -9.444  1.00 37.29           H  
ATOM   3261  C   HIS A 207       0.124  -6.536 -11.197  1.00 37.29           C  
ATOM   3262  CB  HIS A 207       0.281  -4.021 -11.131  1.00 37.29           C  
ATOM   3263  HB2 HIS A 207      -0.664  -4.139 -11.660  1.00 37.29           H  
ATOM   3264  HB3 HIS A 207       1.046  -3.820 -11.882  1.00 37.29           H  
ATOM   3265  O   HIS A 207      -1.051  -6.633 -11.531  1.00 37.29           O  
ATOM   3266  CG  HIS A 207       0.120  -2.826 -10.233  1.00 37.29           C  
ATOM   3267  CD2 HIS A 207       0.980  -1.772 -10.082  1.00 37.29           C  
ATOM   3268  HD2 HIS A 207       1.926  -1.647 -10.588  1.00 37.29           H  
ATOM   3269  ND1 HIS A 207      -0.972  -2.576  -9.435  1.00 37.29           N  
ATOM   3270  HD1 HIS A 207      -1.791  -3.161  -9.353  1.00 37.29           H  
ATOM   3271  CE1 HIS A 207      -0.770  -1.405  -8.811  1.00 37.29           C  
ATOM   3272  HE1 HIS A 207      -1.458  -0.947  -8.116  1.00 37.29           H  
ATOM   3273  NE2 HIS A 207       0.410  -0.876  -9.172  1.00 37.29           N  
ATOM   3274  N   LYS A 208       1.024  -7.450 -11.564  1.00 45.10           N  
ATOM   3275  H   LYS A 208       1.945  -7.341 -11.165  1.00 45.10           H  
ATOM   3276  CA  LYS A 208       0.752  -8.676 -12.323  1.00 45.10           C  
ATOM   3277  HA  LYS A 208      -0.322  -8.862 -12.321  1.00 45.10           H  
ATOM   3278  C   LYS A 208       1.380  -9.910 -11.675  1.00 45.10           C  
ATOM   3279  CB  LYS A 208       1.216  -8.496 -13.779  1.00 45.10           C  
ATOM   3280  HB2 LYS A 208       0.990  -9.403 -14.340  1.00 45.10           H  
ATOM   3281  HB3 LYS A 208       2.294  -8.334 -13.800  1.00 45.10           H  
ATOM   3282  O   LYS A 208       1.455 -10.958 -12.311  1.00 45.10           O  
ATOM   3283  CG  LYS A 208       0.504  -7.315 -14.453  1.00 45.10           C  
ATOM   3284  HG2 LYS A 208       0.764  -6.391 -13.937  1.00 45.10           H  
ATOM   3285  HG3 LYS A 208      -0.573  -7.465 -14.377  1.00 45.10           H  
ATOM   3286  CD  LYS A 208       0.881  -7.150 -15.929  1.00 45.10           C  
ATOM   3287  HD2 LYS A 208       0.584  -8.038 -16.487  1.00 45.10           H  
ATOM   3288  HD3 LYS A 208       1.956  -6.995 -16.016  1.00 45.10           H  
ATOM   3289  CE  LYS A 208       0.121  -5.918 -16.438  1.00 45.10           C  
ATOM   3290  HE2 LYS A 208      -0.949  -6.097 -16.323  1.00 45.10           H  
ATOM   3291  HE3 LYS A 208       0.363  -5.070 -15.798  1.00 45.10           H  
ATOM   3292  NZ  LYS A 208       0.423  -5.570 -17.846  1.00 45.10           N  
ATOM   3293  HZ1 LYS A 208       1.410  -5.391 -17.970  1.00 45.10           H  
ATOM   3294  HZ2 LYS A 208       0.114  -6.295 -18.477  1.00 45.10           H  
ATOM   3295  HZ3 LYS A 208      -0.069  -4.718 -18.074  1.00 45.10           H  
ATOM   3296  N   THR A 209       1.891  -9.795 -10.448  1.00 46.98           N  
ATOM   3297  H   THR A 209       1.788  -8.932  -9.933  1.00 46.98           H  
ATOM   3298  CA  THR A 209       2.513 -10.928  -9.775  1.00 46.98           C  
ATOM   3299  HA  THR A 209       3.191 -11.408 -10.480  1.00 46.98           H  
ATOM   3300  C   THR A 209       1.439 -11.925  -9.382  1.00 46.98           C  
ATOM   3301  CB  THR A 209       3.348 -10.532  -8.566  1.00 46.98           C  
ATOM   3302  HB  THR A 209       2.697 -10.003  -7.871  1.00 46.98           H  
ATOM   3303  O   THR A 209       0.580 -11.685  -8.530  1.00 46.98           O  
ATOM   3304  CG2 THR A 209       3.974 -11.762  -7.904  1.00 46.98           C  
ATOM   3305 HG21 THR A 209       3.266 -12.195  -7.198  1.00 46.98           H  
ATOM   3306 HG22 THR A 209       4.234 -12.514  -8.650  1.00 46.98           H  
ATOM   3307 HG23 THR A 209       4.889 -11.494  -7.376  1.00 46.98           H  
ATOM   3308  OG1 THR A 209       4.426  -9.713  -8.960  1.00 46.98           O  
ATOM   3309  HG1 THR A 209       5.178 -10.298  -9.072  1.00 46.98           H  
ATOM   3310  N   ILE A 210       1.536 -13.070 -10.036  1.00 52.01           N  
ATOM   3311  H   ILE A 210       2.248 -13.153 -10.747  1.00 52.01           H  
ATOM   3312  CA  ILE A 210       0.810 -14.274  -9.701  1.00 52.01           C  
ATOM   3313  HA  ILE A 210      -0.122 -14.020  -9.194  1.00 52.01           H  
ATOM   3314  C   ILE A 210       1.721 -15.041  -8.747  1.00 52.01           C  
ATOM   3315  CB  ILE A 210       0.475 -15.031 -11.002  1.00 52.01           C  
ATOM   3316  HB  ILE A 210       1.401 -15.225 -11.543  1.00 52.01           H  
ATOM   3317  O   ILE A 210       2.811 -15.447  -9.144  1.00 52.01           O  
ATOM   3318  CG1 ILE A 210      -0.456 -14.173 -11.893  1.00 52.01           C  
ATOM   3319 HG12 ILE A 210      -0.044 -13.170 -12.009  1.00 52.01           H  
ATOM   3320 HG13 ILE A 210      -1.429 -14.076 -11.412  1.00 52.01           H  
ATOM   3321  CG2 ILE A 210      -0.185 -16.374 -10.670  1.00 52.01           C  
ATOM   3322 HG21 ILE A 210      -1.110 -16.208 -10.119  1.00 52.01           H  
ATOM   3323 HG22 ILE A 210       0.500 -16.974 -10.071  1.00 52.01           H  
ATOM   3324 HG23 ILE A 210      -0.395 -16.938 -11.579  1.00 52.01           H  
ATOM   3325  CD1 ILE A 210      -0.651 -14.726 -13.306  1.00 52.01           C  
ATOM   3326 HD11 ILE A 210       0.317 -14.871 -13.785  1.00 52.01           H  
ATOM   3327 HD12 ILE A 210      -1.235 -14.016 -13.891  1.00 52.01           H  
ATOM   3328 HD13 ILE A 210      -1.193 -15.672 -13.268  1.00 52.01           H  
ATOM   3329  N   LEU A 211       1.309 -15.216  -7.491  1.00 55.61           N  
ATOM   3330  H   LEU A 211       0.410 -14.844  -7.218  1.00 55.61           H  
ATOM   3331  CA  LEU A 211       2.013 -16.127  -6.594  1.00 55.61           C  
ATOM   3332  HA  LEU A 211       3.050 -15.801  -6.526  1.00 55.61           H  
ATOM   3333  C   LEU A 211       1.939 -17.539  -7.187  1.00 55.61           C  
ATOM   3334  CB  LEU A 211       1.414 -16.140  -5.185  1.00 55.61           C  
ATOM   3335  HB2 LEU A 211       1.961 -16.884  -4.606  1.00 55.61           H  
ATOM   3336  HB3 LEU A 211       0.381 -16.482  -5.252  1.00 55.61           H  
ATOM   3337  O   LEU A 211       0.826 -17.972  -7.509  1.00 55.61           O  
ATOM   3338  CG  LEU A 211       1.459 -14.808  -4.428  1.00 55.61           C  
ATOM   3339  HG  LEU A 211       0.804 -14.084  -4.913  1.00 55.61           H  
ATOM   3340  CD1 LEU A 211       0.956 -15.060  -3.007  1.00 55.61           C  
ATOM   3341 HD11 LEU A 211       1.616 -15.760  -2.494  1.00 55.61           H  
ATOM   3342 HD12 LEU A 211      -0.033 -15.517  -3.042  1.00 55.61           H  
ATOM   3343 HD13 LEU A 211       0.916 -14.123  -2.453  1.00 55.61           H  
ATOM   3344  CD2 LEU A 211       2.873 -14.239  -4.345  1.00 55.61           C  
ATOM   3345 HD21 LEU A 211       3.192 -13.893  -5.328  1.00 55.61           H  
ATOM   3346 HD22 LEU A 211       3.573 -14.994  -3.986  1.00 55.61           H  
ATOM   3347 HD23 LEU A 211       2.871 -13.380  -3.674  1.00 55.61           H  
ATOM   3348  N   PRO A 212       3.071 -18.249  -7.329  1.00 52.31           N  
ATOM   3349  CA  PRO A 212       3.089 -19.597  -7.873  1.00 52.31           C  
ATOM   3350  HA  PRO A 212       2.764 -19.546  -8.912  1.00 52.31           H  
ATOM   3351  C   PRO A 212       2.190 -20.575  -7.111  1.00 52.31           C  
ATOM   3352  CB  PRO A 212       4.554 -20.044  -7.834  1.00 52.31           C  
ATOM   3353  HB2 PRO A 212       4.802 -20.697  -8.671  1.00 52.31           H  
ATOM   3354  HB3 PRO A 212       4.767 -20.542  -6.888  1.00 52.31           H  
ATOM   3355  O   PRO A 212       1.914 -20.428  -5.917  1.00 52.31           O  
ATOM   3356  CG  PRO A 212       5.332 -18.732  -7.894  1.00 52.31           C  
ATOM   3357  HG2 PRO A 212       6.314 -18.818  -7.428  1.00 52.31           H  
ATOM   3358  HG3 PRO A 212       5.431 -18.412  -8.931  1.00 52.31           H  
ATOM   3359  CD  PRO A 212       4.431 -17.759  -7.145  1.00 52.31           C  
ATOM   3360  HD2 PRO A 212       4.564 -16.764  -7.570  1.00 52.31           H  
ATOM   3361  HD3 PRO A 212       4.683 -17.753  -6.084  1.00 52.31           H  
ATOM   3362  N   VAL A 213       1.771 -21.629  -7.809  1.00 54.90           N  
ATOM   3363  H   VAL A 213       2.059 -21.706  -8.774  1.00 54.90           H  
ATOM   3364  CA  VAL A 213       1.133 -22.795  -7.185  1.00 54.90           C  
ATOM   3365  HA  VAL A 213       0.224 -22.469  -6.680  1.00 54.90           H  
ATOM   3366  C   VAL A 213       2.080 -23.385  -6.133  1.00 54.90           C  
ATOM   3367  CB  VAL A 213       0.747 -23.839  -8.249  1.00 54.90           C  
ATOM   3368  HB  VAL A 213       1.648 -24.186  -8.755  1.00 54.90           H  
ATOM   3369  O   VAL A 213       3.291 -23.464  -6.338  1.00 54.90           O  
ATOM   3370  CG1 VAL A 213       0.032 -25.046  -7.637  1.00 54.90           C  
ATOM   3371 HG11 VAL A 213      -0.842 -24.721  -7.072  1.00 54.90           H  
ATOM   3372 HG12 VAL A 213      -0.295 -25.727  -8.422  1.00 54.90           H  
ATOM   3373 HG13 VAL A 213       0.696 -25.595  -6.969  1.00 54.90           H  
ATOM   3374  CG2 VAL A 213      -0.189 -23.219  -9.295  1.00 54.90           C  
ATOM   3375 HG21 VAL A 213      -1.093 -22.858  -8.806  1.00 54.90           H  
ATOM   3376 HG22 VAL A 213       0.298 -22.395  -9.817  1.00 54.90           H  
ATOM   3377 HG23 VAL A 213      -0.455 -23.973 -10.036  1.00 54.90           H  
ATOM   3378  N   GLY A 214       1.543 -23.767  -4.977  1.00 54.56           N  
ATOM   3379  H   GLY A 214       0.537 -23.733  -4.893  1.00 54.56           H  
ATOM   3380  CA  GLY A 214       2.306 -24.258  -3.831  1.00 54.56           C  
ATOM   3381  HA2 GLY A 214       3.095 -24.920  -4.187  1.00 54.56           H  
ATOM   3382  HA3 GLY A 214       1.634 -24.838  -3.198  1.00 54.56           H  
ATOM   3383  C   GLY A 214       2.949 -23.166  -2.967  1.00 54.56           C  
ATOM   3384  O   GLY A 214       3.520 -23.489  -1.920  1.00 54.56           O  
ATOM   3385  N   THR A 215       2.857 -21.880  -3.334  1.00 57.66           N  
ATOM   3386  H   THR A 215       2.446 -21.639  -4.224  1.00 57.66           H  
ATOM   3387  CA  THR A 215       3.254 -20.791  -2.433  1.00 57.66           C  
ATOM   3388  HA  THR A 215       4.283 -20.972  -2.122  1.00 57.66           H  
ATOM   3389  C   THR A 215       2.361 -20.812  -1.194  1.00 57.66           C  
ATOM   3390  CB  THR A 215       3.216 -19.417  -3.122  1.00 57.66           C  
ATOM   3391  HB  THR A 215       2.221 -19.233  -3.529  1.00 57.66           H  
ATOM   3392  O   THR A 215       1.135 -20.750  -1.285  1.00 57.66           O  
ATOM   3393  CG2 THR A 215       3.612 -18.265  -2.195  1.00 57.66           C  
ATOM   3394 HG21 THR A 215       4.569 -18.472  -1.715  1.00 57.66           H  
ATOM   3395 HG22 THR A 215       2.846 -18.122  -1.433  1.00 57.66           H  
ATOM   3396 HG23 THR A 215       3.688 -17.345  -2.773  1.00 57.66           H  
ATOM   3397  OG1 THR A 215       4.164 -19.406  -4.160  1.00 57.66           O  
ATOM   3398  HG1 THR A 215       4.976 -18.997  -3.852  1.00 57.66           H  
ATOM   3399  N   LYS A 216       2.981 -20.897  -0.011  1.00 63.08           N  
ATOM   3400  H   LYS A 216       3.985 -21.004  -0.002  1.00 63.08           H  
ATOM   3401  CA  LYS A 216       2.290 -20.688   1.264  1.00 63.08           C  
ATOM   3402  HA  LYS A 216       1.257 -21.023   1.169  1.00 63.08           H  
ATOM   3403  C   LYS A 216       2.260 -19.197   1.567  1.00 63.08           C  
ATOM   3404  CB  LYS A 216       2.948 -21.483   2.398  1.00 63.08           C  
ATOM   3405  HB2 LYS A 216       2.462 -21.210   3.335  1.00 63.08           H  
ATOM   3406  HB3 LYS A 216       4.003 -21.216   2.469  1.00 63.08           H  
ATOM   3407  O   LYS A 216       3.306 -18.551   1.564  1.00 63.08           O  
ATOM   3408  CG  LYS A 216       2.808 -22.996   2.190  1.00 63.08           C  
ATOM   3409  HG2 LYS A 216       3.330 -23.293   1.281  1.00 63.08           H  
ATOM   3410  HG3 LYS A 216       1.752 -23.248   2.089  1.00 63.08           H  
ATOM   3411  CD  LYS A 216       3.397 -23.759   3.381  1.00 63.08           C  
ATOM   3412  HD2 LYS A 216       4.459 -23.525   3.465  1.00 63.08           H  
ATOM   3413  HD3 LYS A 216       2.886 -23.450   4.292  1.00 63.08           H  
ATOM   3414  CE  LYS A 216       3.209 -25.263   3.168  1.00 63.08           C  
ATOM   3415  HE2 LYS A 216       2.146 -25.469   3.049  1.00 63.08           H  
ATOM   3416  HE3 LYS A 216       3.703 -25.547   2.238  1.00 63.08           H  
ATOM   3417  NZ  LYS A 216       3.762 -26.039   4.303  1.00 63.08           N  
ATOM   3418  HZ1 LYS A 216       3.295 -25.784   5.161  1.00 63.08           H  
ATOM   3419  HZ2 LYS A 216       4.751 -25.859   4.400  1.00 63.08           H  
ATOM   3420  HZ3 LYS A 216       3.621 -27.027   4.146  1.00 63.08           H  
ATOM   3421  N   PHE A 217       1.072 -18.675   1.823  1.00 65.70           N  
ATOM   3422  H   PHE A 217       0.263 -19.276   1.746  1.00 65.70           H  
ATOM   3423  CA  PHE A 217       0.828 -17.301   2.226  1.00 65.70           C  
ATOM   3424  HA  PHE A 217       1.772 -16.765   2.324  1.00 65.70           H  
ATOM   3425  C   PHE A 217       0.136 -17.305   3.590  1.00 65.70           C  
ATOM   3426  CB  PHE A 217      -0.002 -16.611   1.137  1.00 65.70           C  
ATOM   3427  HB2 PHE A 217      -0.907 -17.191   0.954  1.00 65.70           H  
ATOM   3428  HB3 PHE A 217       0.572 -16.596   0.210  1.00 65.70           H  
ATOM   3429  O   PHE A 217      -0.952 -17.855   3.733  1.00 65.70           O  
ATOM   3430  CG  PHE A 217      -0.376 -15.192   1.493  1.00 65.70           C  
ATOM   3431  CD1 PHE A 217      -1.717 -14.858   1.747  1.00 65.70           C  
ATOM   3432  HD1 PHE A 217      -2.492 -15.605   1.654  1.00 65.70           H  
ATOM   3433  CD2 PHE A 217       0.627 -14.213   1.612  1.00 65.70           C  
ATOM   3434  HD2 PHE A 217       1.661 -14.469   1.433  1.00 65.70           H  
ATOM   3435  CE1 PHE A 217      -2.047 -13.548   2.125  1.00 65.70           C  
ATOM   3436  HE1 PHE A 217      -3.081 -13.295   2.306  1.00 65.70           H  
ATOM   3437  CE2 PHE A 217       0.297 -12.905   2.000  1.00 65.70           C  
ATOM   3438  HE2 PHE A 217       1.071 -12.159   2.107  1.00 65.70           H  
ATOM   3439  CZ  PHE A 217      -1.040 -12.578   2.272  1.00 65.70           C  
ATOM   3440  HZ  PHE A 217      -1.286 -11.581   2.605  1.00 65.70           H  
ATOM   3441  N   GLU A 218       0.779 -16.736   4.606  1.00 69.09           N  
ATOM   3442  H   GLU A 218       1.666 -16.287   4.425  1.00 69.09           H  
ATOM   3443  CA  GLU A 218       0.273 -16.697   5.979  1.00 69.09           C  
ATOM   3444  HA  GLU A 218      -0.727 -17.129   5.996  1.00 69.09           H  
ATOM   3445  C   GLU A 218       0.176 -15.246   6.462  1.00 69.09           C  
ATOM   3446  CB  GLU A 218       1.154 -17.573   6.887  1.00 69.09           C  
ATOM   3447  HB2 GLU A 218       1.224 -18.568   6.447  1.00 69.09           H  
ATOM   3448  HB3 GLU A 218       2.154 -17.141   6.909  1.00 69.09           H  
ATOM   3449  O   GLU A 218       1.148 -14.495   6.398  1.00 69.09           O  
ATOM   3450  CG  GLU A 218       0.671 -17.718   8.338  1.00 69.09           C  
ATOM   3451  HG2 GLU A 218      -0.293 -18.226   8.338  1.00 69.09           H  
ATOM   3452  HG3 GLU A 218       0.538 -16.728   8.775  1.00 69.09           H  
ATOM   3453  CD  GLU A 218       1.690 -18.519   9.175  1.00 69.09           C  
ATOM   3454  OE1 GLU A 218       2.415 -17.901   9.996  1.00 69.09           O  
ATOM   3455  OE2 GLU A 218       1.806 -19.746   8.955  1.00 69.09           O  
ATOM   3456  N   ILE A 219      -0.994 -14.857   6.965  1.00 69.49           N  
ATOM   3457  H   ILE A 219      -1.739 -15.538   6.987  1.00 69.49           H  
ATOM   3458  CA  ILE A 219      -1.227 -13.582   7.645  1.00 69.49           C  
ATOM   3459  HA  ILE A 219      -0.344 -12.950   7.542  1.00 69.49           H  
ATOM   3460  C   ILE A 219      -1.461 -13.880   9.120  1.00 69.49           C  
ATOM   3461  CB  ILE A 219      -2.430 -12.815   7.058  1.00 69.49           C  
ATOM   3462  HB  ILE A 219      -3.339 -13.385   7.251  1.00 69.49           H  
ATOM   3463  O   ILE A 219      -2.423 -14.566   9.452  1.00 69.49           O  
ATOM   3464  CG1 ILE A 219      -2.304 -12.610   5.537  1.00 69.49           C  
ATOM   3465 HG12 ILE A 219      -1.423 -12.004   5.326  1.00 69.49           H  
ATOM   3466 HG13 ILE A 219      -2.179 -13.575   5.046  1.00 69.49           H  
ATOM   3467  CG2 ILE A 219      -2.540 -11.454   7.775  1.00 69.49           C  
ATOM   3468 HG21 ILE A 219      -1.670 -10.841   7.538  1.00 69.49           H  
ATOM   3469 HG22 ILE A 219      -2.597 -11.583   8.855  1.00 69.49           H  
ATOM   3470 HG23 ILE A 219      -3.447 -10.929   7.474  1.00 69.49           H  
ATOM   3471  CD1 ILE A 219      -3.538 -11.938   4.923  1.00 69.49           C  
ATOM   3472 HD11 ILE A 219      -3.385 -11.822   3.851  1.00 69.49           H  
ATOM   3473 HD12 ILE A 219      -3.690 -10.939   5.331  1.00 69.49           H  
ATOM   3474 HD13 ILE A 219      -4.423 -12.550   5.100  1.00 69.49           H  
ATOM   3475  N   THR A 220      -0.636 -13.328  10.007  1.00 70.25           N  
ATOM   3476  H   THR A 220       0.106 -12.742   9.653  1.00 70.25           H  
ATOM   3477  CA  THR A 220      -0.825 -13.425  11.461  1.00 70.25           C  
ATOM   3478  HA  THR A 220      -1.712 -14.021  11.675  1.00 70.25           H  
ATOM   3479  C   THR A 220      -1.039 -12.042  12.053  1.00 70.25           C  
ATOM   3480  CB  THR A 220       0.356 -14.133  12.138  1.00 70.25           C  
ATOM   3481  HB  THR A 220       1.292 -13.637  11.880  1.00 70.25           H  
ATOM   3482  O   THR A 220      -0.207 -11.161  11.876  1.00 70.25           O  
ATOM   3483  CG2 THR A 220       0.215 -14.181  13.662  1.00 70.25           C  
ATOM   3484 HG21 THR A 220       0.327 -13.182  14.085  1.00 70.25           H  
ATOM   3485 HG22 THR A 220       0.989 -14.824  14.078  1.00 70.25           H  
ATOM   3486 HG23 THR A 220      -0.761 -14.584  13.932  1.00 70.25           H  
ATOM   3487  OG1 THR A 220       0.409 -15.476  11.718  1.00 70.25           O  
ATOM   3488  HG1 THR A 220       0.870 -15.534  10.878  1.00 70.25           H  
ATOM   3489  N   PHE A 221      -2.114 -11.840  12.803  1.00 66.63           N  
ATOM   3490  H   PHE A 221      -2.772 -12.595  12.930  1.00 66.63           H  
ATOM   3491  CA  PHE A 221      -2.374 -10.581  13.492  1.00 66.63           C  
ATOM   3492  HA  PHE A 221      -1.434 -10.034  13.575  1.00 66.63           H  
ATOM   3493  C   PHE A 221      -2.875 -10.792  14.906  1.00 66.63           C  
ATOM   3494  CB  PHE A 221      -3.358  -9.722  12.700  1.00 66.63           C  
ATOM   3495  HB2 PHE A 221      -2.908  -9.473  11.740  1.00 66.63           H  
ATOM   3496  HB3 PHE A 221      -3.534  -8.786  13.230  1.00 66.63           H  
ATOM   3497  O   PHE A 221      -3.513 -11.798  15.213  1.00 66.63           O  
ATOM   3498  CG  PHE A 221      -4.702 -10.351  12.467  1.00 66.63           C  
ATOM   3499  CD1 PHE A 221      -4.899 -11.128  11.317  1.00 66.63           C  
ATOM   3500  HD1 PHE A 221      -4.077 -11.329  10.645  1.00 66.63           H  
ATOM   3501  CD2 PHE A 221      -5.772 -10.074  13.340  1.00 66.63           C  
ATOM   3502  HD2 PHE A 221      -5.614  -9.457  14.213  1.00 66.63           H  
ATOM   3503  CE1 PHE A 221      -6.178 -11.598  11.015  1.00 66.63           C  
ATOM   3504  HE1 PHE A 221      -6.323 -12.154  10.100  1.00 66.63           H  
ATOM   3505  CE2 PHE A 221      -7.055 -10.557  13.043  1.00 66.63           C  
ATOM   3506  HE2 PHE A 221      -7.893 -10.329  13.685  1.00 66.63           H  
ATOM   3507  CZ  PHE A 221      -7.252 -11.310  11.878  1.00 66.63           C  
ATOM   3508  HZ  PHE A 221      -8.251 -11.647  11.643  1.00 66.63           H  
ATOM   3509  N   THR A 222      -2.606  -9.822  15.773  1.00 63.76           N  
ATOM   3510  H   THR A 222      -2.132  -8.994  15.441  1.00 63.76           H  
ATOM   3511  CA  THR A 222      -3.140  -9.840  17.133  1.00 63.76           C  
ATOM   3512  HA  THR A 222      -3.542 -10.840  17.296  1.00 63.76           H  
ATOM   3513  C   THR A 222      -4.294  -8.873  17.282  1.00 63.76           C  
ATOM   3514  CB  THR A 222      -2.088  -9.628  18.222  1.00 63.76           C  
ATOM   3515  HB  THR A 222      -2.591  -9.538  19.185  1.00 63.76           H  
ATOM   3516  O   THR A 222      -4.190  -7.736  16.842  1.00 63.76           O  
ATOM   3517  CG2 THR A 222      -1.116 -10.805  18.301  1.00 63.76           C  
ATOM   3518 HG21 THR A 222      -1.658 -11.696  18.617  1.00 63.76           H  
ATOM   3519 HG22 THR A 222      -0.343 -10.586  19.036  1.00 63.76           H  
ATOM   3520 HG23 THR A 222      -0.657 -10.994  17.330  1.00 63.76           H  
ATOM   3521  OG1 THR A 222      -1.340  -8.463  18.001  1.00 63.76           O  
ATOM   3522  HG1 THR A 222      -0.803  -8.599  17.216  1.00 63.76           H  
ATOM   3523  N   VAL A 223      -5.388  -9.320  17.893  1.00 64.14           N  
ATOM   3524  H   VAL A 223      -5.346 -10.237  18.315  1.00 64.14           H  
ATOM   3525  CA  VAL A 223      -6.511  -8.466  18.267  1.00 64.14           C  
ATOM   3526  HA  VAL A 223      -6.449  -7.571  17.648  1.00 64.14           H  
ATOM   3527  C   VAL A 223      -6.353  -8.072  19.737  1.00 64.14           C  
ATOM   3528  CB  VAL A 223      -7.870  -9.097  17.926  1.00 64.14           C  
ATOM   3529  HB  VAL A 223      -7.970 -10.057  18.432  1.00 64.14           H  
ATOM   3530  O   VAL A 223      -6.099  -8.931  20.581  1.00 64.14           O  
ATOM   3531  CG1 VAL A 223      -9.035  -8.188  18.322  1.00 64.14           C  
ATOM   3532 HG11 VAL A 223      -9.981  -8.651  18.040  1.00 64.14           H  
ATOM   3533 HG12 VAL A 223      -8.928  -7.222  17.829  1.00 64.14           H  
ATOM   3534 HG13 VAL A 223      -9.043  -8.054  19.403  1.00 64.14           H  
ATOM   3535  CG2 VAL A 223      -7.993  -9.304  16.409  1.00 64.14           C  
ATOM   3536 HG21 VAL A 223      -8.929  -9.813  16.177  1.00 64.14           H  
ATOM   3537 HG22 VAL A 223      -7.967  -8.343  15.894  1.00 64.14           H  
ATOM   3538 HG23 VAL A 223      -7.164  -9.910  16.044  1.00 64.14           H  
ATOM   3539  N   GLY A 224      -6.452  -6.778  20.043  1.00 60.13           N  
ATOM   3540  H   GLY A 224      -6.589  -6.123  19.287  1.00 60.13           H  
ATOM   3541  CA  GLY A 224      -6.424  -6.257  21.408  1.00 60.13           C  
ATOM   3542  HA2 GLY A 224      -6.486  -5.169  21.383  1.00 60.13           H  
ATOM   3543  HA3 GLY A 224      -5.481  -6.540  21.876  1.00 60.13           H  
ATOM   3544  C   GLY A 224      -7.562  -6.800  22.279  1.00 60.13           C  
ATOM   3545  O   GLY A 224      -8.468  -7.489  21.818  1.00 60.13           O  
ATOM   3546  N   ASP A 225      -7.524  -6.482  23.569  1.00 54.01           N  
ATOM   3547  H   ASP A 225      -6.902  -5.745  23.871  1.00 54.01           H  
ATOM   3548  CA  ASP A 225      -8.325  -7.102  24.633  1.00 54.01           C  
ATOM   3549  HA  ASP A 225      -8.315  -8.175  24.442  1.00 54.01           H  
ATOM   3550  C   ASP A 225      -9.823  -6.716  24.661  1.00 54.01           C  
ATOM   3551  CB  ASP A 225      -7.607  -6.886  25.981  1.00 54.01           C  
ATOM   3552  HB2 ASP A 225      -8.122  -7.462  26.750  1.00 54.01           H  
ATOM   3553  HB3 ASP A 225      -6.596  -7.285  25.903  1.00 54.01           H  
ATOM   3554  O   ASP A 225     -10.475  -6.778  25.706  1.00 54.01           O  
ATOM   3555  CG  ASP A 225      -7.512  -5.421  26.431  1.00 54.01           C  
ATOM   3556  OD1 ASP A 225      -7.773  -4.522  25.602  1.00 54.01           O  
ATOM   3557  OD2 ASP A 225      -7.163  -5.217  27.616  1.00 54.01           O  
ATOM   3558  N   GLY A 226     -10.408  -6.345  23.516  1.00 49.42           N  
ATOM   3559  H   GLY A 226      -9.833  -6.392  22.687  1.00 49.42           H  
ATOM   3560  CA  GLY A 226     -11.848  -6.110  23.338  1.00 49.42           C  
ATOM   3561  HA2 GLY A 226     -12.391  -6.990  23.683  1.00 49.42           H  
ATOM   3562  HA3 GLY A 226     -12.055  -5.981  22.276  1.00 49.42           H  
ATOM   3563  C   GLY A 226     -12.405  -4.891  24.083  1.00 49.42           C  
ATOM   3564  O   GLY A 226     -13.565  -4.521  23.883  1.00 49.42           O  
ATOM   3565  N   LYS A 227     -11.595  -4.233  24.920  1.00 49.66           N  
ATOM   3566  H   LYS A 227     -10.666  -4.609  25.046  1.00 49.66           H  
ATOM   3567  CA  LYS A 227     -11.910  -2.967  25.578  1.00 49.66           C  
ATOM   3568  HA  LYS A 227     -12.989  -2.821  25.605  1.00 49.66           H  
ATOM   3569  C   LYS A 227     -11.299  -1.842  24.764  1.00 49.66           C  
ATOM   3570  CB  LYS A 227     -11.366  -2.966  27.012  1.00 49.66           C  
ATOM   3571  HB2 LYS A 227     -11.449  -1.959  27.421  1.00 49.66           H  
ATOM   3572  HB3 LYS A 227     -10.313  -3.246  26.998  1.00 49.66           H  
ATOM   3573  O   LYS A 227     -10.093  -1.795  24.560  1.00 49.66           O  
ATOM   3574  CG  LYS A 227     -12.149  -3.933  27.906  1.00 49.66           C  
ATOM   3575  HG2 LYS A 227     -13.196  -3.632  27.935  1.00 49.66           H  
ATOM   3576  HG3 LYS A 227     -12.080  -4.944  27.505  1.00 49.66           H  
ATOM   3577  CD  LYS A 227     -11.574  -3.915  29.323  1.00 49.66           C  
ATOM   3578  HD2 LYS A 227     -10.521  -4.193  29.272  1.00 49.66           H  
ATOM   3579  HD3 LYS A 227     -11.661  -2.911  29.739  1.00 49.66           H  
ATOM   3580  CE  LYS A 227     -12.329  -4.918  30.196  1.00 49.66           C  
ATOM   3581  HE2 LYS A 227     -13.377  -4.621  30.251  1.00 49.66           H  
ATOM   3582  HE3 LYS A 227     -12.278  -5.892  29.710  1.00 49.66           H  
ATOM   3583  NZ  LYS A 227     -11.727  -4.987  31.547  1.00 49.66           N  
ATOM   3584  HZ1 LYS A 227     -11.768  -4.086  32.001  1.00 49.66           H  
ATOM   3585  HZ2 LYS A 227     -10.755  -5.250  31.458  1.00 49.66           H  
ATOM   3586  HZ3 LYS A 227     -12.195  -5.680  32.114  1.00 49.66           H  
ATOM   3587  N   CYS A 228     -12.127  -0.908  24.319  1.00 41.81           N  
ATOM   3588  H   CYS A 228     -13.117  -0.984  24.503  1.00 41.81           H  
ATOM   3589  CA  CYS A 228     -11.624   0.332  23.755  1.00 41.81           C  
ATOM   3590  HA  CYS A 228     -10.538   0.297  23.668  1.00 41.81           H  
ATOM   3591  C   CYS A 228     -11.967   1.452  24.735  1.00 41.81           C  
ATOM   3592  CB  CYS A 228     -12.177   0.510  22.336  1.00 41.81           C  
ATOM   3593  HB2 CYS A 228     -13.142   1.015  22.370  1.00 41.81           H  
ATOM   3594  HB3 CYS A 228     -12.301  -0.464  21.864  1.00 41.81           H  
ATOM   3595  O   CYS A 228     -13.111   1.905  24.810  1.00 41.81           O  
ATOM   3596  SG  CYS A 228     -11.001   1.469  21.342  1.00 41.81           S  
ATOM   3597  HG  CYS A 228     -10.044   0.543  21.233  1.00 41.81           H  
ATOM   3598  N   GLN A 229     -10.976   1.897  25.512  1.00 34.79           N  
ATOM   3599  H   GLN A 229     -10.070   1.457  25.432  1.00 34.79           H  
ATOM   3600  CA  GLN A 229     -10.997   3.285  25.953  1.00 34.79           C  
ATOM   3601  HA  GLN A 229     -12.001   3.574  26.261  1.00 34.79           H  
ATOM   3602  C   GLN A 229     -10.626   4.096  24.720  1.00 34.79           C  
ATOM   3603  CB  GLN A 229     -10.039   3.541  27.128  1.00 34.79           C  
ATOM   3604  HB2 GLN A 229      -9.921   4.619  27.238  1.00 34.79           H  
ATOM   3605  HB3 GLN A 229      -9.061   3.106  26.919  1.00 34.79           H  
ATOM   3606  O   GLN A 229      -9.448   4.242  24.400  1.00 34.79           O  
ATOM   3607  CG  GLN A 229     -10.589   2.982  28.447  1.00 34.79           C  
ATOM   3608  HG2 GLN A 229     -11.610   3.338  28.584  1.00 34.79           H  
ATOM   3609  HG3 GLN A 229     -10.609   1.893  28.402  1.00 34.79           H  
ATOM   3610  CD  GLN A 229      -9.773   3.408  29.666  1.00 34.79           C  
ATOM   3611  NE2 GLN A 229     -10.253   3.148  30.862  1.00 34.79           N  
ATOM   3612 HE21 GLN A 229     -11.163   2.725  30.979  1.00 34.79           H  
ATOM   3613 HE22 GLN A 229      -9.687   3.485  31.627  1.00 34.79           H  
ATOM   3614  OE1 GLN A 229      -8.702   3.982  29.590  1.00 34.79           O  
ATOM   3615  N   MET A 230     -11.632   4.570  23.983  1.00 36.42           N  
ATOM   3616  H   MET A 230     -12.586   4.366  24.246  1.00 36.42           H  
ATOM   3617  CA  MET A 230     -11.381   5.574  22.962  1.00 36.42           C  
ATOM   3618  HA  MET A 230     -10.517   5.277  22.368  1.00 36.42           H  
ATOM   3619  C   MET A 230     -11.019   6.874  23.682  1.00 36.42           C  
ATOM   3620  CB  MET A 230     -12.568   5.749  21.998  1.00 36.42           C  
ATOM   3621  HB2 MET A 230     -12.370   6.625  21.380  1.00 36.42           H  
ATOM   3622  HB3 MET A 230     -13.484   5.927  22.562  1.00 36.42           H  
ATOM   3623  O   MET A 230     -11.856   7.755  23.850  1.00 36.42           O  
ATOM   3624  CG  MET A 230     -12.764   4.552  21.060  1.00 36.42           C  
ATOM   3625  HG2 MET A 230     -11.783   4.181  20.764  1.00 36.42           H  
ATOM   3626  HG3 MET A 230     -13.275   3.756  21.602  1.00 36.42           H  
ATOM   3627  SD  MET A 230     -13.675   4.917  19.527  1.00 36.42           S  
ATOM   3628  CE  MET A 230     -15.199   5.648  20.176  1.00 36.42           C  
ATOM   3629  HE1 MET A 230     -15.648   4.983  20.914  1.00 36.42           H  
ATOM   3630  HE2 MET A 230     -15.902   5.810  19.359  1.00 36.42           H  
ATOM   3631  HE3 MET A 230     -14.968   6.608  20.637  1.00 36.42           H  
ATOM   3632  N   ASN A 231      -9.752   7.014  24.074  1.00 29.54           N  
ATOM   3633  H   ASN A 231      -9.158   6.199  24.026  1.00 29.54           H  
ATOM   3634  CA  ASN A 231      -9.112   8.322  24.079  1.00 29.54           C  
ATOM   3635  HA  ASN A 231      -9.771   9.064  24.529  1.00 29.54           H  
ATOM   3636  C   ASN A 231      -8.938   8.685  22.607  1.00 29.54           C  
ATOM   3637  CB  ASN A 231      -7.791   8.287  24.864  1.00 29.54           C  
ATOM   3638  HB2 ASN A 231      -7.204   9.169  24.609  1.00 29.54           H  
ATOM   3639  HB3 ASN A 231      -7.217   7.404  24.581  1.00 29.54           H  
ATOM   3640  O   ASN A 231      -7.863   8.532  22.027  1.00 29.54           O  
ATOM   3641  CG  ASN A 231      -7.990   8.305  26.368  1.00 29.54           C  
ATOM   3642  ND2 ASN A 231      -6.959   8.001  27.118  1.00 29.54           N  
ATOM   3643 HD21 ASN A 231      -6.079   7.738  26.698  1.00 29.54           H  
ATOM   3644 HD22 ASN A 231      -7.128   7.988  28.114  1.00 29.54           H  
ATOM   3645  OD1 ASN A 231      -9.048   8.599  26.897  1.00 29.54           O  
ATOM   3646  N   GLY A 232     -10.055   9.048  21.971  1.00 30.84           N  
ATOM   3647  H   GLY A 232     -10.907   9.115  22.510  1.00 30.84           H  
ATOM   3648  CA  GLY A 232     -10.040   9.566  20.623  1.00 30.84           C  
ATOM   3649  HA2 GLY A 232      -9.745   8.782  19.925  1.00 30.84           H  
ATOM   3650  HA3 GLY A 232     -11.022   9.957  20.354  1.00 30.84           H  
ATOM   3651  C   GLY A 232      -9.032  10.699  20.610  1.00 30.84           C  
ATOM   3652  O   GLY A 232      -9.083  11.596  21.446  1.00 30.84           O  
ATOM   3653  N   ILE A 233      -8.089  10.634  19.683  1.00 27.12           N  
ATOM   3654  H   ILE A 233      -8.048   9.792  19.127  1.00 27.12           H  
ATOM   3655  CA  ILE A 233      -7.086  11.665  19.420  1.00 27.12           C  
ATOM   3656  HA  ILE A 233      -6.632  11.962  20.365  1.00 27.12           H  
ATOM   3657  C   ILE A 233      -7.793  12.905  18.830  1.00 27.12           C  
ATOM   3658  CB  ILE A 233      -5.993  11.044  18.511  1.00 27.12           C  
ATOM   3659  HB  ILE A 233      -6.469  10.751  17.576  1.00 27.12           H  
ATOM   3660  O   ILE A 233      -7.373  13.463  17.831  1.00 27.12           O  
ATOM   3661  CG1 ILE A 233      -5.385   9.774  19.167  1.00 27.12           C  
ATOM   3662 HG12 ILE A 233      -4.907  10.037  20.111  1.00 27.12           H  
ATOM   3663 HG13 ILE A 233      -6.176   9.057  19.388  1.00 27.12           H  
ATOM   3664  CG2 ILE A 233      -4.829  11.987  18.167  1.00 27.12           C  
ATOM   3665 HG21 ILE A 233      -4.280  11.542  17.337  1.00 27.12           H  
ATOM   3666 HG22 ILE A 233      -4.188  12.130  19.036  1.00 27.12           H  
ATOM   3667 HG23 ILE A 233      -5.144  12.969  17.813  1.00 27.12           H  
ATOM   3668  CD1 ILE A 233      -4.378   9.026  18.287  1.00 27.12           C  
ATOM   3669 HD11 ILE A 233      -3.441   9.579  18.229  1.00 27.12           H  
ATOM   3670 HD12 ILE A 233      -4.789   8.891  17.287  1.00 27.12           H  
ATOM   3671 HD13 ILE A 233      -4.179   8.048  18.723  1.00 27.12           H  
ATOM   3672  N   VAL A 234      -8.931  13.325  19.377  1.00 26.37           N  
ATOM   3673  H   VAL A 234      -9.225  12.892  20.241  1.00 26.37           H  
ATOM   3674  CA  VAL A 234      -9.761  14.414  18.877  1.00 26.37           C  
ATOM   3675  HA  VAL A 234      -9.132  15.129  18.347  1.00 26.37           H  
ATOM   3676  C   VAL A 234     -10.376  15.114  20.086  1.00 26.37           C  
ATOM   3677  CB  VAL A 234     -10.836  13.911  17.886  1.00 26.37           C  
ATOM   3678  HB  VAL A 234     -11.580  13.316  18.415  1.00 26.37           H  
ATOM   3679  O   VAL A 234     -11.351  14.641  20.656  1.00 26.37           O  
ATOM   3680  CG1 VAL A 234     -11.529  15.108  17.227  1.00 26.37           C  
ATOM   3681 HG11 VAL A 234     -12.300  14.754  16.544  1.00 26.37           H  
ATOM   3682 HG12 VAL A 234     -10.801  15.709  16.682  1.00 26.37           H  
ATOM   3683 HG13 VAL A 234     -12.007  15.726  17.987  1.00 26.37           H  
ATOM   3684  CG2 VAL A 234     -10.271  13.050  16.744  1.00 26.37           C  
ATOM   3685 HG21 VAL A 234     -11.066  12.829  16.031  1.00 26.37           H  
ATOM   3686 HG22 VAL A 234      -9.475  13.587  16.229  1.00 26.37           H  
ATOM   3687 HG23 VAL A 234      -9.883  12.112  17.140  1.00 26.37           H  
ATOM   3688  N   ASN A 235      -9.786  16.266  20.414  1.00 24.65           N  
ATOM   3689  H   ASN A 235      -9.000  16.532  19.838  1.00 24.65           H  
ATOM   3690  CA  ASN A 235     -10.160  17.236  21.448  1.00 24.65           C  
ATOM   3691  HA  ASN A 235      -9.565  18.125  21.239  1.00 24.65           H  
ATOM   3692  C   ASN A 235      -9.799  16.828  22.882  1.00 24.65           C  
ATOM   3693  CB  ASN A 235     -11.622  17.680  21.275  1.00 24.65           C  
ATOM   3694  HB2 ASN A 235     -11.855  18.450  22.010  1.00 24.65           H  
ATOM   3695  HB3 ASN A 235     -12.288  16.838  21.463  1.00 24.65           H  
ATOM   3696  O   ASN A 235     -10.285  15.837  23.406  1.00 24.65           O  
ATOM   3697  CG  ASN A 235     -11.893  18.247  19.895  1.00 24.65           C  
ATOM   3698  ND2 ASN A 235     -13.136  18.289  19.479  1.00 24.65           N  
ATOM   3699 HD21 ASN A 235     -13.291  18.765  18.603  1.00 24.65           H  
ATOM   3700 HD22 ASN A 235     -13.874  18.003  20.107  1.00 24.65           H  
ATOM   3701  OD1 ASN A 235     -11.007  18.674  19.170  1.00 24.65           O  
ATOM   3702  N   GLY A 236      -8.955  17.643  23.523  1.00 25.36           N  
ATOM   3703  H   GLY A 236      -8.650  18.470  23.031  1.00 25.36           H  
ATOM   3704  CA  GLY A 236      -8.495  17.511  24.909  1.00 25.36           C  
ATOM   3705  HA2 GLY A 236      -8.072  16.514  25.036  1.00 25.36           H  
ATOM   3706  HA3 GLY A 236      -7.711  18.243  25.100  1.00 25.36           H  
ATOM   3707  C   GLY A 236      -9.573  17.684  25.987  1.00 25.36           C  
ATOM   3708  O   GLY A 236      -9.261  18.193  27.057  1.00 25.36           O  
ATOM   3709  N   ASP A 237     -10.799  17.237  25.724  1.00 26.32           N  
ATOM   3710  H   ASP A 237     -10.930  16.725  24.863  1.00 26.32           H  
ATOM   3711  CA  ASP A 237     -11.874  17.108  26.699  1.00 26.32           C  
ATOM   3712  HA  ASP A 237     -11.582  17.604  27.625  1.00 26.32           H  
ATOM   3713  C   ASP A 237     -12.092  15.627  27.024  1.00 26.32           C  
ATOM   3714  CB  ASP A 237     -13.159  17.778  26.186  1.00 26.32           C  
ATOM   3715  HB2 ASP A 237     -13.310  17.524  25.137  1.00 26.32           H  
ATOM   3716  HB3 ASP A 237     -14.004  17.382  26.749  1.00 26.32           H  
ATOM   3717  O   ASP A 237     -12.195  14.779  26.139  1.00 26.32           O  
ATOM   3718  CG  ASP A 237     -13.155  19.299  26.369  1.00 26.32           C  
ATOM   3719  OD1 ASP A 237     -12.564  19.767  27.368  1.00 26.32           O  
ATOM   3720  OD2 ASP A 237     -13.786  19.977  25.529  1.00 26.32           O  
ATOM   3721  N   GLN A 238     -12.167  15.309  28.319  1.00 30.87           N  
ATOM   3722  H   GLN A 238     -12.107  16.077  28.973  1.00 30.87           H  
ATOM   3723  CA  GLN A 238     -12.293  13.956  28.878  1.00 30.87           C  
ATOM   3724  HA  GLN A 238     -11.571  13.318  28.369  1.00 30.87           H  
ATOM   3725  C   GLN A 238     -13.675  13.305  28.649  1.00 30.87           C  
ATOM   3726  CB  GLN A 238     -11.943  13.975  30.377  1.00 30.87           C  
ATOM   3727  HB2 GLN A 238     -12.099  12.970  30.768  1.00 30.87           H  
ATOM   3728  HB3 GLN A 238     -12.616  14.653  30.902  1.00 30.87           H  
ATOM   3729  O   GLN A 238     -14.269  12.729  29.562  1.00 30.87           O  
ATOM   3730  CG  GLN A 238     -10.492  14.354  30.691  1.00 30.87           C  
ATOM   3731  HG2 GLN A 238      -9.828  13.793  30.035  1.00 30.87           H  
ATOM   3732  HG3 GLN A 238     -10.339  15.418  30.512  1.00 30.87           H  
ATOM   3733  CD  GLN A 238     -10.124  14.031  32.140  1.00 30.87           C  
ATOM   3734  NE2 GLN A 238      -8.855  14.064  32.482  1.00 30.87           N  
ATOM   3735 HE21 GLN A 238      -8.660  13.850  33.449  1.00 30.87           H  
ATOM   3736 HE22 GLN A 238      -8.150  14.324  31.807  1.00 30.87           H  
ATOM   3737  OE1 GLN A 238     -10.941  13.732  32.994  1.00 30.87           O  
ATOM   3738  N   ALA A 239     -14.213  13.370  27.433  1.00 34.71           N  
ATOM   3739  H   ALA A 239     -13.681  13.824  26.704  1.00 34.71           H  
ATOM   3740  CA  ALA A 239     -15.419  12.642  27.067  1.00 34.71           C  
ATOM   3741  HA  ALA A 239     -16.106  12.629  27.913  1.00 34.71           H  
ATOM   3742  C   ALA A 239     -15.056  11.189  26.723  1.00 34.71           C  
ATOM   3743  CB  ALA A 239     -16.116  13.389  25.937  1.00 34.71           C  
ATOM   3744  HB1 ALA A 239     -17.018  12.855  25.636  1.00 34.71           H  
ATOM   3745  HB2 ALA A 239     -16.384  14.394  26.263  1.00 34.71           H  
ATOM   3746  HB3 ALA A 239     -15.432  13.449  25.091  1.00 34.71           H  
ATOM   3747  O   ALA A 239     -14.688  10.849  25.600  1.00 34.71           O  
ATOM   3748  N   THR A 240     -15.141  10.314  27.722  1.00 38.94           N  
ATOM   3749  H   THR A 240     -15.446  10.653  28.623  1.00 38.94           H  
ATOM   3750  CA  THR A 240     -14.938   8.873  27.561  1.00 38.94           C  
ATOM   3751  HA  THR A 240     -14.117   8.706  26.864  1.00 38.94           H  
ATOM   3752  C   THR A 240     -16.186   8.238  26.950  1.00 38.94           C  
ATOM   3753  CB  THR A 240     -14.566   8.199  28.900  1.00 38.94           C  
ATOM   3754  HB  THR A 240     -14.877   7.154  28.876  1.00 38.94           H  
ATOM   3755  O   THR A 240     -17.123   7.872  27.654  1.00 38.94           O  
ATOM   3756  CG2 THR A 240     -13.061   8.238  29.151  1.00 38.94           C  
ATOM   3757 HG21 THR A 240     -12.835   7.776  30.112  1.00 38.94           H  
ATOM   3758 HG22 THR A 240     -12.543   7.687  28.366  1.00 38.94           H  
ATOM   3759 HG23 THR A 240     -12.706   9.268  29.149  1.00 38.94           H  
ATOM   3760  OG1 THR A 240     -15.159   8.834  30.013  1.00 38.94           O  
ATOM   3761  HG1 THR A 240     -14.648   9.623  30.207  1.00 38.94           H  
ATOM   3762  N   SER A 241     -16.210   8.048  25.628  1.00 42.90           N  
ATOM   3763  H   SER A 241     -15.487   8.453  25.052  1.00 42.90           H  
ATOM   3764  CA  SER A 241     -17.102   7.033  25.061  1.00 42.90           C  
ATOM   3765  HA  SER A 241     -18.085   7.114  25.527  1.00 42.90           H  
ATOM   3766  C   SER A 241     -16.514   5.665  25.379  1.00 42.90           C  
ATOM   3767  CB  SER A 241     -17.308   7.196  23.561  1.00 42.90           C  
ATOM   3768  HB2 SER A 241     -17.999   6.431  23.209  1.00 42.90           H  
ATOM   3769  HB3 SER A 241     -17.741   8.177  23.364  1.00 42.90           H  
ATOM   3770  O   SER A 241     -15.420   5.324  24.915  1.00 42.90           O  
ATOM   3771  OG  SER A 241     -16.073   7.052  22.892  1.00 42.90           O  
ATOM   3772  HG  SER A 241     -15.541   6.435  23.400  1.00 42.90           H  
ATOM   3773  N   THR A 242     -17.222   4.884  26.185  1.00 50.73           N  
ATOM   3774  H   THR A 242     -18.133   5.206  26.479  1.00 50.73           H  
ATOM   3775  CA  THR A 242     -16.817   3.507  26.464  1.00 50.73           C  
ATOM   3776  HA  THR A 242     -15.733   3.436  26.376  1.00 50.73           H  
ATOM   3777  C   THR A 242     -17.410   2.601  25.399  1.00 50.73           C  
ATOM   3778  CB  THR A 242     -17.157   3.053  27.888  1.00 50.73           C  
ATOM   3779  HB  THR A 242     -16.858   2.010  27.998  1.00 50.73           H  
ATOM   3780  O   THR A 242     -18.593   2.681  25.078  1.00 50.73           O  
ATOM   3781  CG2 THR A 242     -16.394   3.873  28.928  1.00 50.73           C  
ATOM   3782 HG21 THR A 242     -15.322   3.797  28.748  1.00 50.73           H  
ATOM   3783 HG22 THR A 242     -16.616   3.491  29.925  1.00 50.73           H  
ATOM   3784 HG23 THR A 242     -16.692   4.921  28.879  1.00 50.73           H  
ATOM   3785  OG1 THR A 242     -18.529   3.152  28.182  1.00 50.73           O  
ATOM   3786  HG1 THR A 242     -18.873   3.952  27.779  1.00 50.73           H  
ATOM   3787  N   GLY A 243     -16.578   1.749  24.818  1.00 58.97           N  
ATOM   3788  H   GLY A 243     -15.599   1.748  25.066  1.00 58.97           H  
ATOM   3789  CA  GLY A 243     -17.017   0.777  23.835  1.00 58.97           C  
ATOM   3790  HA2 GLY A 243     -18.091   0.616  23.921  1.00 58.97           H  
ATOM   3791  HA3 GLY A 243     -16.800   1.137  22.829  1.00 58.97           H  
ATOM   3792  C   GLY A 243     -16.321  -0.553  24.039  1.00 58.97           C  
ATOM   3793  O   GLY A 243     -15.252  -0.645  24.651  1.00 58.97           O  
ATOM   3794  N   SER A 244     -16.936  -1.592  23.508  1.00 62.95           N  
ATOM   3795  H   SER A 244     -17.787  -1.425  22.989  1.00 62.95           H  
ATOM   3796  CA  SER A 244     -16.317  -2.897  23.365  1.00 62.95           C  
ATOM   3797  HA  SER A 244     -15.265  -2.825  23.641  1.00 62.95           H  
ATOM   3798  C   SER A 244     -16.371  -3.322  21.916  1.00 62.95           C  
ATOM   3799  CB  SER A 244     -16.960  -3.941  24.280  1.00 62.95           C  
ATOM   3800  HB2 SER A 244     -16.469  -4.902  24.126  1.00 62.95           H  
ATOM   3801  HB3 SER A 244     -16.811  -3.641  25.317  1.00 62.95           H  
ATOM   3802  O   SER A 244     -17.282  -2.952  21.181  1.00 62.95           O  
ATOM   3803  OG  SER A 244     -18.345  -4.080  24.032  1.00 62.95           O  
ATOM   3804  HG  SER A 244     -18.475  -4.221  23.091  1.00 62.95           H  
ATOM   3805  N   TYR A 245     -15.414  -4.140  21.521  1.00 67.31           N  
ATOM   3806  H   TYR A 245     -14.709  -4.438  22.180  1.00 67.31           H  
ATOM   3807  CA  TYR A 245     -15.423  -4.776  20.222  1.00 67.31           C  
ATOM   3808  HA  TYR A 245     -16.413  -4.663  19.780  1.00 67.31           H  
ATOM   3809  C   TYR A 245     -15.135  -6.250  20.357  1.00 67.31           C  
ATOM   3810  CB  TYR A 245     -14.423  -4.122  19.286  1.00 67.31           C  
ATOM   3811  HB2 TYR A 245     -14.498  -4.586  18.303  1.00 67.31           H  
ATOM   3812  HB3 TYR A 245     -14.746  -3.088  19.173  1.00 67.31           H  
ATOM   3813  O   TYR A 245     -14.453  -6.701  21.276  1.00 67.31           O  
ATOM   3814  CG  TYR A 245     -12.982  -4.209  19.775  1.00 67.31           C  
ATOM   3815  CD1 TYR A 245     -12.507  -3.323  20.768  1.00 67.31           C  
ATOM   3816  HD1 TYR A 245     -13.178  -2.599  21.205  1.00 67.31           H  
ATOM   3817  CD2 TYR A 245     -12.112  -5.170  19.230  1.00 67.31           C  
ATOM   3818  HD2 TYR A 245     -12.464  -5.872  18.488  1.00 67.31           H  
ATOM   3819  CE1 TYR A 245     -11.156  -3.335  21.152  1.00 67.31           C  
ATOM   3820  HE1 TYR A 245     -10.783  -2.637  21.887  1.00 67.31           H  
ATOM   3821  CE2 TYR A 245     -10.771  -5.216  19.652  1.00 67.31           C  
ATOM   3822  HE2 TYR A 245     -10.086  -5.948  19.251  1.00 67.31           H  
ATOM   3823  OH  TYR A 245      -8.985  -4.325  20.970  1.00 67.31           O  
ATOM   3824  HH  TYR A 245      -8.767  -3.644  21.610  1.00 67.31           H  
ATOM   3825  CZ  TYR A 245     -10.285  -4.287  20.591  1.00 67.31           C  
ATOM   3826  N   LYS A 246     -15.645  -6.995  19.393  1.00 73.06           N  
ATOM   3827  H   LYS A 246     -16.283  -6.553  18.747  1.00 73.06           H  
ATOM   3828  CA  LYS A 246     -15.422  -8.418  19.270  1.00 73.06           C  
ATOM   3829  HA  LYS A 246     -14.578  -8.721  19.890  1.00 73.06           H  
ATOM   3830  C   LYS A 246     -15.097  -8.714  17.821  1.00 73.06           C  
ATOM   3831  CB  LYS A 246     -16.679  -9.112  19.784  1.00 73.06           C  
ATOM   3832  HB2 LYS A 246     -17.540  -8.741  19.229  1.00 73.06           H  
ATOM   3833  HB3 LYS A 246     -16.819  -8.853  20.833  1.00 73.06           H  
ATOM   3834  O   LYS A 246     -15.920  -8.502  16.936  1.00 73.06           O  
ATOM   3835  CG  LYS A 246     -16.606 -10.632  19.654  1.00 73.06           C  
ATOM   3836  HG2 LYS A 246     -15.816 -11.026  20.294  1.00 73.06           H  
ATOM   3837  HG3 LYS A 246     -16.412 -10.913  18.618  1.00 73.06           H  
ATOM   3838  CD  LYS A 246     -17.960 -11.191  20.077  1.00 73.06           C  
ATOM   3839  HD2 LYS A 246     -18.139 -10.958  21.127  1.00 73.06           H  
ATOM   3840  HD3 LYS A 246     -18.735 -10.713  19.478  1.00 73.06           H  
ATOM   3841  CE  LYS A 246     -18.019 -12.696  19.856  1.00 73.06           C  
ATOM   3842  HE2 LYS A 246     -17.717 -12.903  18.829  1.00 73.06           H  
ATOM   3843  HE3 LYS A 246     -17.320 -13.191  20.530  1.00 73.06           H  
ATOM   3844  NZ  LYS A 246     -19.407 -13.153  20.083  1.00 73.06           N  
ATOM   3845  HZ1 LYS A 246     -19.682 -12.982  21.040  1.00 73.06           H  
ATOM   3846  HZ2 LYS A 246     -20.030 -12.604  19.508  1.00 73.06           H  
ATOM   3847  HZ3 LYS A 246     -19.520 -14.131  19.854  1.00 73.06           H  
ATOM   3848  N   PHE A 247     -13.886  -9.199  17.585  1.00 74.09           N  
ATOM   3849  H   PHE A 247     -13.257  -9.350  18.360  1.00 74.09           H  
ATOM   3850  CA  PHE A 247     -13.512  -9.712  16.277  1.00 74.09           C  
ATOM   3851  HA  PHE A 247     -13.724  -8.950  15.526  1.00 74.09           H  
ATOM   3852  C   PHE A 247     -14.357 -10.950  15.951  1.00 74.09           C  
ATOM   3853  CB  PHE A 247     -12.009  -9.998  16.266  1.00 74.09           C  
ATOM   3854  HB2 PHE A 247     -11.480  -9.062  16.442  1.00 74.09           H  
ATOM   3855  HB3 PHE A 247     -11.769 -10.684  17.078  1.00 74.09           H  
ATOM   3856  O   PHE A 247     -14.524 -11.835  16.794  1.00 74.09           O  
ATOM   3857  CG  PHE A 247     -11.510 -10.572  14.960  1.00 74.09           C  
ATOM   3858  CD1 PHE A 247     -10.836 -11.808  14.938  1.00 74.09           C  
ATOM   3859  HD1 PHE A 247     -10.636 -12.342  15.855  1.00 74.09           H  
ATOM   3860  CD2 PHE A 247     -11.738  -9.873  13.760  1.00 74.09           C  
ATOM   3861  HD2 PHE A 247     -12.238  -8.916  13.762  1.00 74.09           H  
ATOM   3862  CE1 PHE A 247     -10.426 -12.360  13.713  1.00 74.09           C  
ATOM   3863  HE1 PHE A 247      -9.907 -13.306  13.690  1.00 74.09           H  
ATOM   3864  CE2 PHE A 247     -11.340 -10.436  12.540  1.00 74.09           C  
ATOM   3865  HE2 PHE A 247     -11.548  -9.918  11.615  1.00 74.09           H  
ATOM   3866  CZ  PHE A 247     -10.709 -11.687  12.514  1.00 74.09           C  
ATOM   3867  HZ  PHE A 247     -10.443 -12.133  11.567  1.00 74.09           H  
ATOM   3868  N   LEU A 248     -14.913 -10.996  14.742  1.00 77.28           N  
ATOM   3869  H   LEU A 248     -14.748 -10.226  14.110  1.00 77.28           H  
ATOM   3870  CA  LEU A 248     -15.738 -12.091  14.245  1.00 77.28           C  
ATOM   3871  HA  LEU A 248     -15.993 -12.764  15.064  1.00 77.28           H  
ATOM   3872  C   LEU A 248     -14.934 -12.890  13.205  1.00 77.28           C  
ATOM   3873  CB  LEU A 248     -17.068 -11.547  13.688  1.00 77.28           C  
ATOM   3874  HB2 LEU A 248     -17.648 -12.392  13.318  1.00 77.28           H  
ATOM   3875  HB3 LEU A 248     -16.851 -10.899  12.839  1.00 77.28           H  
ATOM   3876  O   LEU A 248     -15.099 -12.674  12.001  1.00 77.28           O  
ATOM   3877  CG  LEU A 248     -17.941 -10.747  14.674  1.00 77.28           C  
ATOM   3878  HG  LEU A 248     -17.448  -9.805  14.915  1.00 77.28           H  
ATOM   3879  CD1 LEU A 248     -19.280 -10.445  14.004  1.00 77.28           C  
ATOM   3880 HD11 LEU A 248     -19.825 -11.373  13.832  1.00 77.28           H  
ATOM   3881 HD12 LEU A 248     -19.878  -9.788  14.635  1.00 77.28           H  
ATOM   3882 HD13 LEU A 248     -19.120  -9.960  13.041  1.00 77.28           H  
ATOM   3883  CD2 LEU A 248     -18.240 -11.504  15.973  1.00 77.28           C  
ATOM   3884 HD21 LEU A 248     -18.921 -10.911  16.584  1.00 77.28           H  
ATOM   3885 HD22 LEU A 248     -17.314 -11.649  16.529  1.00 77.28           H  
ATOM   3886 HD23 LEU A 248     -18.696 -12.468  15.743  1.00 77.28           H  
ATOM   3887  N   PRO A 249     -14.069 -13.834  13.631  1.00 73.54           N  
ATOM   3888  CA  PRO A 249     -13.209 -14.585  12.714  1.00 73.54           C  
ATOM   3889  HA  PRO A 249     -12.547 -13.901  12.183  1.00 73.54           H  
ATOM   3890  C   PRO A 249     -14.009 -15.377  11.673  1.00 73.54           C  
ATOM   3891  CB  PRO A 249     -12.365 -15.511  13.603  1.00 73.54           C  
ATOM   3892  HB2 PRO A 249     -12.199 -16.486  13.144  1.00 73.54           H  
ATOM   3893  HB3 PRO A 249     -11.407 -15.039  13.817  1.00 73.54           H  
ATOM   3894  O   PRO A 249     -13.595 -15.471  10.527  1.00 73.54           O  
ATOM   3895  CG  PRO A 249     -13.168 -15.627  14.897  1.00 73.54           C  
ATOM   3896  HG2 PRO A 249     -13.930 -16.399  14.791  1.00 73.54           H  
ATOM   3897  HG3 PRO A 249     -12.526 -15.833  15.754  1.00 73.54           H  
ATOM   3898  CD  PRO A 249     -13.829 -14.258  15.003  1.00 73.54           C  
ATOM   3899  HD2 PRO A 249     -13.139 -13.561  15.478  1.00 73.54           H  
ATOM   3900  HD3 PRO A 249     -14.748 -14.340  15.583  1.00 73.54           H  
ATOM   3901  N   GLN A 250     -15.189 -15.889  12.038  1.00 77.89           N  
ATOM   3902  H   GLN A 250     -15.500 -15.739  12.987  1.00 77.89           H  
ATOM   3903  CA  GLN A 250     -16.053 -16.671  11.140  1.00 77.89           C  
ATOM   3904  HA  GLN A 250     -15.463 -17.466  10.685  1.00 77.89           H  
ATOM   3905  C   GLN A 250     -16.654 -15.846   9.985  1.00 77.89           C  
ATOM   3906  CB  GLN A 250     -17.191 -17.295  11.962  1.00 77.89           C  
ATOM   3907  HB2 GLN A 250     -17.742 -16.504  12.470  1.00 77.89           H  
ATOM   3908  HB3 GLN A 250     -17.874 -17.802  11.281  1.00 77.89           H  
ATOM   3909  O   GLN A 250     -17.020 -16.405   8.950  1.00 77.89           O  
ATOM   3910  CG  GLN A 250     -16.696 -18.317  12.999  1.00 77.89           C  
ATOM   3911  HG2 GLN A 250     -16.030 -17.831  13.712  1.00 77.89           H  
ATOM   3912  HG3 GLN A 250     -16.139 -19.100  12.486  1.00 77.89           H  
ATOM   3913  CD  GLN A 250     -17.833 -18.964  13.787  1.00 77.89           C  
ATOM   3914  NE2 GLN A 250     -17.540 -19.947  14.610  1.00 77.89           N  
ATOM   3915 HE21 GLN A 250     -16.603 -20.318  14.662  1.00 77.89           H  
ATOM   3916 HE22 GLN A 250     -18.327 -20.356  15.092  1.00 77.89           H  
ATOM   3917  OE1 GLN A 250     -18.993 -18.601  13.710  1.00 77.89           O  
ATOM   3918  N   GLU A 251     -16.760 -14.528  10.163  1.00 76.43           N  
ATOM   3919  H   GLU A 251     -16.404 -14.127  11.019  1.00 76.43           H  
ATOM   3920  CA  GLU A 251     -17.264 -13.583   9.154  1.00 76.43           C  
ATOM   3921  HA  GLU A 251     -17.832 -14.121   8.395  1.00 76.43           H  
ATOM   3922  C   GLU A 251     -16.131 -12.864   8.414  1.00 76.43           C  
ATOM   3923  CB  GLU A 251     -18.205 -12.571   9.823  1.00 76.43           C  
ATOM   3924  HB2 GLU A 251     -18.501 -11.826   9.085  1.00 76.43           H  
ATOM   3925  HB3 GLU A 251     -17.685 -12.074  10.643  1.00 76.43           H  
ATOM   3926  O   GLU A 251     -16.369 -12.130   7.459  1.00 76.43           O  
ATOM   3927  CG  GLU A 251     -19.470 -13.252  10.356  1.00 76.43           C  
ATOM   3928  HG2 GLU A 251     -19.188 -14.007  11.090  1.00 76.43           H  
ATOM   3929  HG3 GLU A 251     -19.972 -13.759   9.532  1.00 76.43           H  
ATOM   3930  CD  GLU A 251     -20.453 -12.274  11.009  1.00 76.43           C  
ATOM   3931  OE1 GLU A 251     -21.104 -12.676  12.001  1.00 76.43           O  
ATOM   3932  OE2 GLU A 251     -20.623 -11.129  10.543  1.00 76.43           O  
ATOM   3933  N   SER A 252     -14.897 -13.093   8.851  1.00 74.59           N  
ATOM   3934  H   SER A 252     -14.767 -13.809   9.551  1.00 74.59           H  
ATOM   3935  CA  SER A 252     -13.697 -12.518   8.270  1.00 74.59           C  
ATOM   3936  HA  SER A 252     -13.958 -11.614   7.720  1.00 74.59           H  
ATOM   3937  C   SER A 252     -13.083 -13.516   7.278  1.00 74.59           C  
ATOM   3938  CB  SER A 252     -12.756 -12.116   9.407  1.00 74.59           C  
ATOM   3939  HB2 SER A 252     -11.889 -11.597   9.000  1.00 74.59           H  
ATOM   3940  HB3 SER A 252     -12.434 -13.009   9.942  1.00 74.59           H  
ATOM   3941  O   SER A 252     -13.252 -14.731   7.412  1.00 74.59           O  
ATOM   3942  OG  SER A 252     -13.406 -11.259  10.327  1.00 74.59           O  
ATOM   3943  HG  SER A 252     -14.072 -11.771  10.790  1.00 74.59           H  
ATOM   3944  N   TYR A 253     -12.395 -13.032   6.249  1.00 75.39           N  
ATOM   3945  H   TYR A 253     -12.277 -12.033   6.163  1.00 75.39           H  
ATOM   3946  CA  TYR A 253     -11.775 -13.875   5.224  1.00 75.39           C  
ATOM   3947  HA  TYR A 253     -11.290 -14.721   5.710  1.00 75.39           H  
ATOM   3948  C   TYR A 253     -10.700 -13.113   4.455  1.00 75.39           C  
ATOM   3949  CB  TYR A 253     -12.843 -14.422   4.254  1.00 75.39           C  
ATOM   3950  HB2 TYR A 253     -13.523 -15.063   4.815  1.00 75.39           H  
ATOM   3951  HB3 TYR A 253     -12.356 -15.054   3.512  1.00 75.39           H  
ATOM   3952  O   TYR A 253     -10.711 -11.888   4.391  1.00 75.39           O  
ATOM   3953  CG  TYR A 253     -13.682 -13.379   3.538  1.00 75.39           C  
ATOM   3954  CD1 TYR A 253     -14.839 -12.859   4.154  1.00 75.39           C  
ATOM   3955  HD1 TYR A 253     -15.125 -13.195   5.140  1.00 75.39           H  
ATOM   3956  CD2 TYR A 253     -13.328 -12.953   2.244  1.00 75.39           C  
ATOM   3957  HD2 TYR A 253     -12.472 -13.379   1.742  1.00 75.39           H  
ATOM   3958  CE1 TYR A 253     -15.618 -11.889   3.496  1.00 75.39           C  
ATOM   3959  HE1 TYR A 253     -16.495 -11.482   3.977  1.00 75.39           H  
ATOM   3960  CE2 TYR A 253     -14.109 -11.984   1.587  1.00 75.39           C  
ATOM   3961  HE2 TYR A 253     -13.885 -11.670   0.578  1.00 75.39           H  
ATOM   3962  OH  TYR A 253     -15.931 -10.443   1.595  1.00 75.39           O  
ATOM   3963  HH  TYR A 253     -16.674 -10.151   2.127  1.00 75.39           H  
ATOM   3964  CZ  TYR A 253     -15.235 -11.430   2.217  1.00 75.39           C  
ATOM   3965  N   LEU A 254      -9.779 -13.841   3.837  1.00 73.64           N  
ATOM   3966  H   LEU A 254      -9.801 -14.843   3.959  1.00 73.64           H  
ATOM   3967  CA  LEU A 254      -8.958 -13.325   2.755  1.00 73.64           C  
ATOM   3968  HA  LEU A 254      -8.822 -12.251   2.880  1.00 73.64           H  
ATOM   3969  C   LEU A 254      -9.682 -13.576   1.432  1.00 73.64           C  
ATOM   3970  CB  LEU A 254      -7.586 -14.010   2.803  1.00 73.64           C  
ATOM   3971  HB2 LEU A 254      -7.105 -13.800   3.759  1.00 73.64           H  
ATOM   3972  HB3 LEU A 254      -7.737 -15.087   2.733  1.00 73.64           H  
ATOM   3973  O   LEU A 254      -9.952 -14.725   1.088  1.00 73.64           O  
ATOM   3974  CG  LEU A 254      -6.666 -13.560   1.656  1.00 73.64           C  
ATOM   3975  HG  LEU A 254      -7.211 -13.541   0.712  1.00 73.64           H  
ATOM   3976  CD1 LEU A 254      -6.113 -12.171   1.928  1.00 73.64           C  
ATOM   3977 HD11 LEU A 254      -5.612 -11.823   1.024  1.00 73.64           H  
ATOM   3978 HD12 LEU A 254      -6.921 -11.475   2.155  1.00 73.64           H  
ATOM   3979 HD13 LEU A 254      -5.424 -12.201   2.772  1.00 73.64           H  
ATOM   3980  CD2 LEU A 254      -5.500 -14.522   1.490  1.00 73.64           C  
ATOM   3981 HD21 LEU A 254      -5.011 -14.710   2.446  1.00 73.64           H  
ATOM   3982 HD22 LEU A 254      -4.785 -14.119   0.772  1.00 73.64           H  
ATOM   3983 HD23 LEU A 254      -5.891 -15.451   1.075  1.00 73.64           H  
ATOM   3984  N   PHE A 255      -9.967 -12.519   0.686  1.00 70.20           N  
ATOM   3985  H   PHE A 255      -9.688 -11.606   1.016  1.00 70.20           H  
ATOM   3986  CA  PHE A 255     -10.373 -12.618  -0.709  1.00 70.20           C  
ATOM   3987  HA  PHE A 255     -10.937 -13.536  -0.875  1.00 70.20           H  
ATOM   3988  C   PHE A 255      -9.145 -12.603  -1.605  1.00 70.20           C  
ATOM   3989  CB  PHE A 255     -11.255 -11.432  -1.061  1.00 70.20           C  
ATOM   3990  HB2 PHE A 255     -10.663 -10.525  -0.939  1.00 70.20           H  
ATOM   3991  HB3 PHE A 255     -12.081 -11.377  -0.352  1.00 70.20           H  
ATOM   3992  O   PHE A 255      -8.210 -11.842  -1.349  1.00 70.20           O  
ATOM   3993  CG  PHE A 255     -11.807 -11.473  -2.470  1.00 70.20           C  
ATOM   3994  CD1 PHE A 255     -11.106 -10.841  -3.515  1.00 70.20           C  
ATOM   3995  HD1 PHE A 255     -10.166 -10.348  -3.318  1.00 70.20           H  
ATOM   3996  CD2 PHE A 255     -13.031 -12.115  -2.734  1.00 70.20           C  
ATOM   3997  HD2 PHE A 255     -13.571 -12.607  -1.939  1.00 70.20           H  
ATOM   3998  CE1 PHE A 255     -11.643 -10.815  -4.811  1.00 70.20           C  
ATOM   3999  HE1 PHE A 255     -11.112 -10.306  -5.601  1.00 70.20           H  
ATOM   4000  CE2 PHE A 255     -13.571 -12.083  -4.031  1.00 70.20           C  
ATOM   4001  HE2 PHE A 255     -14.534 -12.536  -4.216  1.00 70.20           H  
ATOM   4002  CZ  PHE A 255     -12.881 -11.428  -5.066  1.00 70.20           C  
ATOM   4003  HZ  PHE A 255     -13.307 -11.376  -6.057  1.00 70.20           H  
ATOM   4004  N   TYR A 256      -9.162 -13.390  -2.673  1.00 67.73           N  
ATOM   4005  H   TYR A 256      -9.935 -14.027  -2.801  1.00 67.73           H  
ATOM   4006  CA  TYR A 256      -8.164 -13.316  -3.732  1.00 67.73           C  
ATOM   4007  HA  TYR A 256      -7.890 -12.272  -3.885  1.00 67.73           H  
ATOM   4008  C   TYR A 256      -8.719 -13.838  -5.054  1.00 67.73           C  
ATOM   4009  CB  TYR A 256      -6.904 -14.087  -3.321  1.00 67.73           C  
ATOM   4010  HB2 TYR A 256      -6.476 -13.622  -2.433  1.00 67.73           H  
ATOM   4011  HB3 TYR A 256      -6.171 -13.967  -4.118  1.00 67.73           H  
ATOM   4012  O   TYR A 256      -9.636 -14.661  -5.076  1.00 67.73           O  
ATOM   4013  CG  TYR A 256      -7.106 -15.567  -3.034  1.00 67.73           C  
ATOM   4014  CD1 TYR A 256      -7.547 -15.980  -1.760  1.00 67.73           C  
ATOM   4015  HD1 TYR A 256      -7.774 -15.241  -1.006  1.00 67.73           H  
ATOM   4016  CD2 TYR A 256      -6.842 -16.530  -4.029  1.00 67.73           C  
ATOM   4017  HD2 TYR A 256      -6.543 -16.225  -5.021  1.00 67.73           H  
ATOM   4018  CE1 TYR A 256      -7.712 -17.347  -1.475  1.00 67.73           C  
ATOM   4019  HE1 TYR A 256      -8.077 -17.654  -0.507  1.00 67.73           H  
ATOM   4020  CE2 TYR A 256      -6.968 -17.901  -3.736  1.00 67.73           C  
ATOM   4021  HE2 TYR A 256      -6.763 -18.648  -4.489  1.00 67.73           H  
ATOM   4022  OH  TYR A 256      -7.582 -19.632  -2.201  1.00 67.73           O  
ATOM   4023  HH  TYR A 256      -7.902 -19.796  -1.311  1.00 67.73           H  
ATOM   4024  CZ  TYR A 256      -7.406 -18.311  -2.460  1.00 67.73           C  
ATOM   4025  N   GLN A 257      -8.146 -13.372  -6.164  1.00 62.81           N  
ATOM   4026  H   GLN A 257      -7.435 -12.658  -6.101  1.00 62.81           H  
ATOM   4027  CA  GLN A 257      -8.459 -13.896  -7.487  1.00 62.81           C  
ATOM   4028  HA  GLN A 257      -9.399 -14.445  -7.429  1.00 62.81           H  
ATOM   4029  C   GLN A 257      -7.401 -14.872  -7.978  1.00 62.81           C  
ATOM   4030  CB  GLN A 257      -8.671 -12.777  -8.507  1.00 62.81           C  
ATOM   4031  HB2 GLN A 257      -8.892 -13.231  -9.473  1.00 62.81           H  
ATOM   4032  HB3 GLN A 257      -7.762 -12.187  -8.624  1.00 62.81           H  
ATOM   4033  O   GLN A 257      -6.208 -14.760  -7.684  1.00 62.81           O  
ATOM   4034  CG  GLN A 257      -9.847 -11.886  -8.100  1.00 62.81           C  
ATOM   4035  HG2 GLN A 257     -10.698 -12.522  -7.855  1.00 62.81           H  
ATOM   4036  HG3 GLN A 257      -9.587 -11.309  -7.213  1.00 62.81           H  
ATOM   4037  CD  GLN A 257     -10.253 -10.919  -9.200  1.00 62.81           C  
ATOM   4038  NE2 GLN A 257     -11.526 -10.617  -9.310  1.00 62.81           N  
ATOM   4039 HE21 GLN A 257     -11.780  -9.965 -10.038  1.00 62.81           H  
ATOM   4040 HE22 GLN A 257     -12.199 -11.141  -8.769  1.00 62.81           H  
ATOM   4041  OE1 GLN A 257      -9.465 -10.446 -10.000  1.00 62.81           O  
ATOM   4042  N   THR A 258      -7.866 -15.802  -8.794  1.00 63.14           N  
ATOM   4043  H   THR A 258      -8.868 -15.872  -8.896  1.00 63.14           H  
ATOM   4044  CA  THR A 258      -7.064 -16.854  -9.393  1.00 63.14           C  
ATOM   4045  HA  THR A 258      -6.005 -16.679  -9.203  1.00 63.14           H  
ATOM   4046  C   THR A 258      -7.339 -16.890 -10.896  1.00 63.14           C  
ATOM   4047  CB  THR A 258      -7.461 -18.154  -8.712  1.00 63.14           C  
ATOM   4048  HB  THR A 258      -8.544 -18.272  -8.741  1.00 63.14           H  
ATOM   4049  O   THR A 258      -8.501 -16.984 -11.283  1.00 63.14           O  
ATOM   4050  CG2 THR A 258      -6.814 -19.352  -9.330  1.00 63.14           C  
ATOM   4051 HG21 THR A 258      -7.176 -19.500 -10.348  1.00 63.14           H  
ATOM   4052 HG22 THR A 258      -7.095 -20.216  -8.729  1.00 63.14           H  
ATOM   4053 HG23 THR A 258      -5.732 -19.222  -9.332  1.00 63.14           H  
ATOM   4054  OG1 THR A 258      -7.023 -18.147  -7.375  1.00 63.14           O  
ATOM   4055  HG1 THR A 258      -6.083 -18.342  -7.396  1.00 63.14           H  
ATOM   4056  N   PRO A 259      -6.329 -16.792 -11.772  1.00 54.16           N  
ATOM   4057  CA  PRO A 259      -6.552 -16.794 -13.214  1.00 54.16           C  
ATOM   4058  HA  PRO A 259      -7.351 -16.097 -13.467  1.00 54.16           H  
ATOM   4059  C   PRO A 259      -6.950 -18.198 -13.712  1.00 54.16           C  
ATOM   4060  CB  PRO A 259      -5.239 -16.278 -13.809  1.00 54.16           C  
ATOM   4061  HB2 PRO A 259      -5.276 -15.190 -13.866  1.00 54.16           H  
ATOM   4062  HB3 PRO A 259      -5.041 -16.699 -14.794  1.00 54.16           H  
ATOM   4063  O   PRO A 259      -6.354 -19.191 -13.315  1.00 54.16           O  
ATOM   4064  CG  PRO A 259      -4.176 -16.692 -12.790  1.00 54.16           C  
ATOM   4065  HG2 PRO A 259      -3.811 -17.691 -13.027  1.00 54.16           H  
ATOM   4066  HG3 PRO A 259      -3.354 -15.977 -12.764  1.00 54.16           H  
ATOM   4067  CD  PRO A 259      -4.913 -16.723 -11.456  1.00 54.16           C  
ATOM   4068  HD2 PRO A 259      -4.611 -17.615 -10.907  1.00 54.16           H  
ATOM   4069  HD3 PRO A 259      -4.697 -15.821 -10.883  1.00 54.16           H  
ATOM   4070  N   GLU A 260      -7.932 -18.286 -14.614  1.00 47.33           N  
ATOM   4071  H   GLU A 260      -8.433 -17.437 -14.835  1.00 47.33           H  
ATOM   4072  CA  GLU A 260      -8.491 -19.536 -15.180  1.00 47.33           C  
ATOM   4073  HA  GLU A 260      -8.648 -20.240 -14.363  1.00 47.33           H  
ATOM   4074  C   GLU A 260      -7.554 -20.247 -16.186  1.00 47.33           C  
ATOM   4075  CB  GLU A 260      -9.871 -19.200 -15.812  1.00 47.33           C  
ATOM   4076  HB2 GLU A 260     -10.452 -18.687 -15.045  1.00 47.33           H  
ATOM   4077  HB3 GLU A 260      -9.694 -18.500 -16.628  1.00 47.33           H  
ATOM   4078  O   GLU A 260      -7.899 -21.302 -16.710  1.00 47.33           O  
ATOM   4079  CG  GLU A 260     -10.729 -20.370 -16.369  1.00 47.33           C  
ATOM   4080  HG2 GLU A 260     -10.259 -20.742 -17.280  1.00 47.33           H  
ATOM   4081  HG3 GLU A 260     -10.737 -21.181 -15.641  1.00 47.33           H  
ATOM   4082  CD  GLU A 260     -12.189 -19.992 -16.715  1.00 47.33           C  
ATOM   4083  OE1 GLU A 260     -12.793 -20.542 -17.671  1.00 47.33           O  
ATOM   4084  OE2 GLU A 260     -12.742 -19.105 -16.045  1.00 47.33           O  
ATOM   4085  N   ARG A 261      -6.375 -19.701 -16.518  1.00 45.78           N  
ATOM   4086  H   ARG A 261      -6.030 -18.946 -15.942  1.00 45.78           H  
ATOM   4087  CA  ARG A 261      -5.579 -20.192 -17.661  1.00 45.78           C  
ATOM   4088  HA  ARG A 261      -6.299 -20.471 -18.430  1.00 45.78           H  
ATOM   4089  C   ARG A 261      -4.802 -21.486 -17.379  1.00 45.78           C  
ATOM   4090  CB  ARG A 261      -4.685 -19.088 -18.246  1.00 45.78           C  
ATOM   4091  HB2 ARG A 261      -3.906 -19.554 -18.850  1.00 45.78           H  
ATOM   4092  HB3 ARG A 261      -4.208 -18.529 -17.442  1.00 45.78           H  
ATOM   4093  O   ARG A 261      -4.149 -21.631 -16.353  1.00 45.78           O  
ATOM   4094  CG  ARG A 261      -5.499 -18.147 -19.149  1.00 45.78           C  
ATOM   4095  HG2 ARG A 261      -6.012 -18.740 -19.906  1.00 45.78           H  
ATOM   4096  HG3 ARG A 261      -6.242 -17.618 -18.552  1.00 45.78           H  
ATOM   4097  CD  ARG A 261      -4.590 -17.132 -19.853  1.00 45.78           C  
ATOM   4098  HD2 ARG A 261      -3.783 -17.674 -20.345  1.00 45.78           H  
ATOM   4099  HD3 ARG A 261      -4.165 -16.464 -19.103  1.00 45.78           H  
ATOM   4100  NE  ARG A 261      -5.336 -16.348 -20.857  1.00 45.78           N  
ATOM   4101  HE  ARG A 261      -6.339 -16.459 -20.864  1.00 45.78           H  
ATOM   4102  NH1 ARG A 261      -3.547 -15.233 -21.768  1.00 45.78           N  
ATOM   4103 HH11 ARG A 261      -2.976 -15.591 -21.015  1.00 45.78           H  
ATOM   4104 HH12 ARG A 261      -3.194 -14.528 -22.399  1.00 45.78           H  
ATOM   4105  NH2 ARG A 261      -5.587 -14.937 -22.625  1.00 45.78           N  
ATOM   4106 HH21 ARG A 261      -5.200 -14.322 -23.325  1.00 45.78           H  
ATOM   4107 HH22 ARG A 261      -6.582 -15.114 -22.611  1.00 45.78           H  
ATOM   4108  CZ  ARG A 261      -4.821 -15.513 -21.742  1.00 45.78           C  
ATOM   4109  N   ASP A 262      -4.853 -22.368 -18.379  1.00 39.39           N  
ATOM   4110  H   ASP A 262      -5.461 -22.126 -19.148  1.00 39.39           H  
ATOM   4111  CA  ASP A 262      -4.210 -23.682 -18.499  1.00 39.39           C  
ATOM   4112  HA  ASP A 262      -4.872 -24.419 -18.045  1.00 39.39           H  
ATOM   4113  C   ASP A 262      -2.792 -23.747 -17.866  1.00 39.39           C  
ATOM   4114  CB  ASP A 262      -4.168 -24.003 -20.005  1.00 39.39           C  
ATOM   4115  HB2 ASP A 262      -5.136 -23.750 -20.439  1.00 39.39           H  
ATOM   4116  HB3 ASP A 262      -3.419 -23.375 -20.489  1.00 39.39           H  
ATOM   4117  O   ASP A 262      -1.898 -23.008 -18.307  1.00 39.39           O  
ATOM   4118  CG  ASP A 262      -3.879 -25.469 -20.336  1.00 39.39           C  
ATOM   4119  OD1 ASP A 262      -3.221 -26.139 -19.508  1.00 39.39           O  
ATOM   4120  OD2 ASP A 262      -4.306 -25.884 -21.433  1.00 39.39           O  
ATOM   4121  N   PRO A 263      -2.552 -24.624 -16.865  1.00 34.09           N  
ATOM   4122  CA  PRO A 263      -1.264 -24.766 -16.177  1.00 34.09           C  
ATOM   4123  HA  PRO A 263      -1.066 -23.853 -15.615  1.00 34.09           H  
ATOM   4124  C   PRO A 263      -0.087 -25.038 -17.124  1.00 34.09           C  
ATOM   4125  CB  PRO A 263      -1.443 -25.938 -15.200  1.00 34.09           C  
ATOM   4126  HB2 PRO A 263      -0.903 -25.769 -14.268  1.00 34.09           H  
ATOM   4127  HB3 PRO A 263      -1.112 -26.868 -15.663  1.00 34.09           H  
ATOM   4128  O   PRO A 263       1.034 -24.613 -16.843  1.00 34.09           O  
ATOM   4129  CG  PRO A 263      -2.948 -26.006 -14.973  1.00 34.09           C  
ATOM   4130  HG2 PRO A 263      -3.230 -25.290 -14.201  1.00 34.09           H  
ATOM   4131  HG3 PRO A 263      -3.275 -27.011 -14.705  1.00 34.09           H  
ATOM   4132  CD  PRO A 263      -3.512 -25.566 -16.316  1.00 34.09           C  
ATOM   4133  HD2 PRO A 263      -4.495 -25.118 -16.169  1.00 34.09           H  
ATOM   4134  HD3 PRO A 263      -3.591 -26.428 -16.978  1.00 34.09           H  
ATOM   4135  N   GLY A 264      -0.335 -25.679 -18.275  1.00 29.61           N  
ATOM   4136  H   GLY A 264      -1.284 -25.958 -18.480  1.00 29.61           H  
ATOM   4137  CA  GLY A 264       0.693 -25.957 -19.282  1.00 29.61           C  
ATOM   4138  HA2 GLY A 264       0.265 -26.609 -20.042  1.00 29.61           H  
ATOM   4139  HA3 GLY A 264       1.530 -26.474 -18.811  1.00 29.61           H  
ATOM   4140  C   GLY A 264       1.229 -24.702 -19.981  1.00 29.61           C  
ATOM   4141  O   GLY A 264       2.389 -24.665 -20.385  1.00 29.61           O  
ATOM   4142  N   ILE A 265       0.426 -23.635 -20.071  1.00 33.44           N  
ATOM   4143  H   ILE A 265      -0.495 -23.704 -19.661  1.00 33.44           H  
ATOM   4144  CA  ILE A 265       0.826 -22.363 -20.695  1.00 33.44           C  
ATOM   4145  HA  ILE A 265       1.499 -22.584 -21.523  1.00 33.44           H  
ATOM   4146  C   ILE A 265       1.626 -21.493 -19.712  1.00 33.44           C  
ATOM   4147  CB  ILE A 265      -0.415 -21.641 -21.280  1.00 33.44           C  
ATOM   4148  HB  ILE A 265      -1.139 -21.493 -20.479  1.00 33.44           H  
ATOM   4149  O   ILE A 265       2.479 -20.711 -20.139  1.00 33.44           O  
ATOM   4150  CG1 ILE A 265      -1.065 -22.524 -22.375  1.00 33.44           C  
ATOM   4151 HG12 ILE A 265      -0.344 -22.705 -23.171  1.00 33.44           H  
ATOM   4152 HG13 ILE A 265      -1.334 -23.489 -21.945  1.00 33.44           H  
ATOM   4153  CG2 ILE A 265      -0.049 -20.256 -21.854  1.00 33.44           C  
ATOM   4154 HG21 ILE A 265       0.701 -20.370 -22.637  1.00 33.44           H  
ATOM   4155 HG22 ILE A 265      -0.934 -19.765 -22.260  1.00 33.44           H  
ATOM   4156 HG23 ILE A 265       0.343 -19.613 -21.066  1.00 33.44           H  
ATOM   4157  CD1 ILE A 265      -2.345 -21.945 -22.994  1.00 33.44           C  
ATOM   4158 HD11 ILE A 265      -2.826 -22.712 -23.601  1.00 33.44           H  
ATOM   4159 HD12 ILE A 265      -2.110 -21.096 -23.636  1.00 33.44           H  
ATOM   4160 HD13 ILE A 265      -3.033 -21.634 -22.208  1.00 33.44           H  
ATOM   4161  N   GLN A 266       1.394 -21.640 -18.401  1.00 35.60           N  
ATOM   4162  H   GLN A 266       0.692 -22.305 -18.109  1.00 35.60           H  
ATOM   4163  CA  GLN A 266       2.211 -20.986 -17.377  1.00 35.60           C  
ATOM   4164  HA  GLN A 266       2.525 -20.013 -17.756  1.00 35.60           H  
ATOM   4165  C   GLN A 266       3.507 -21.736 -17.086  1.00 35.60           C  
ATOM   4166  CB  GLN A 266       1.428 -20.745 -16.082  1.00 35.60           C  
ATOM   4167  HB2 GLN A 266       2.152 -20.627 -15.275  1.00 35.60           H  
ATOM   4168  HB3 GLN A 266       0.795 -21.600 -15.848  1.00 35.60           H  
ATOM   4169  O   GLN A 266       4.536 -21.078 -17.018  1.00 35.60           O  
ATOM   4170  CG  GLN A 266       0.591 -19.459 -16.154  1.00 35.60           C  
ATOM   4171  HG2 GLN A 266       1.173 -18.675 -16.639  1.00 35.60           H  
ATOM   4172  HG3 GLN A 266      -0.305 -19.641 -16.747  1.00 35.60           H  
ATOM   4173  CD  GLN A 266       0.187 -18.939 -14.776  1.00 35.60           C  
ATOM   4174  NE2 GLN A 266      -0.342 -17.740 -14.695  1.00 35.60           N  
ATOM   4175 HE21 GLN A 266      -0.469 -17.158 -15.511  1.00 35.60           H  
ATOM   4176 HE22 GLN A 266      -0.554 -17.430 -13.758  1.00 35.60           H  
ATOM   4177  OE1 GLN A 266       0.344 -19.570 -13.746  1.00 35.60           O  
ATOM   4178  N   GLN A 267       3.519 -23.068 -16.986  1.00 30.72           N  
ATOM   4179  H   GLN A 267       2.650 -23.582 -17.017  1.00 30.72           H  
ATOM   4180  CA  GLN A 267       4.768 -23.814 -16.760  1.00 30.72           C  
ATOM   4181  HA  GLN A 267       5.273 -23.385 -15.895  1.00 30.72           H  
ATOM   4182  C   GLN A 267       5.754 -23.666 -17.931  1.00 30.72           C  
ATOM   4183  CB  GLN A 267       4.463 -25.283 -16.437  1.00 30.72           C  
ATOM   4184  HB2 GLN A 267       3.718 -25.670 -17.132  1.00 30.72           H  
ATOM   4185  HB3 GLN A 267       5.378 -25.866 -16.549  1.00 30.72           H  
ATOM   4186  O   GLN A 267       6.938 -23.445 -17.699  1.00 30.72           O  
ATOM   4187  CG  GLN A 267       3.974 -25.431 -14.987  1.00 30.72           C  
ATOM   4188  HG2 GLN A 267       3.070 -24.838 -14.844  1.00 30.72           H  
ATOM   4189  HG3 GLN A 267       4.742 -25.049 -14.314  1.00 30.72           H  
ATOM   4190  CD  GLN A 267       3.662 -26.871 -14.590  1.00 30.72           C  
ATOM   4191  NE2 GLN A 267       3.431 -27.130 -13.321  1.00 30.72           N  
ATOM   4192 HE21 GLN A 267       3.486 -26.400 -12.626  1.00 30.72           H  
ATOM   4193 HE22 GLN A 267       3.237 -28.097 -13.102  1.00 30.72           H  
ATOM   4194  OE1 GLN A 267       3.599 -27.788 -15.390  1.00 30.72           O  
ATOM   4195  N   ALA A 268       5.266 -23.612 -19.176  1.00 28.23           N  
ATOM   4196  H   ALA A 268       4.297 -23.850 -19.331  1.00 28.23           H  
ATOM   4197  CA  ALA A 268       6.103 -23.344 -20.351  1.00 28.23           C  
ATOM   4198  HA  ALA A 268       6.967 -24.007 -20.315  1.00 28.23           H  
ATOM   4199  C   ALA A 268       6.654 -21.900 -20.428  1.00 28.23           C  
ATOM   4200  CB  ALA A 268       5.282 -23.692 -21.598  1.00 28.23           C  
ATOM   4201  HB1 ALA A 268       5.896 -23.556 -22.488  1.00 28.23           H  
ATOM   4202  HB2 ALA A 268       4.405 -23.048 -21.661  1.00 28.23           H  
ATOM   4203  HB3 ALA A 268       4.962 -24.733 -21.548  1.00 28.23           H  
ATOM   4204  O   ALA A 268       7.573 -21.629 -21.201  1.00 28.23           O  
ATOM   4205  N   LYS A 269       6.104 -20.957 -19.644  1.00 34.89           N  
ATOM   4206  H   LYS A 269       5.359 -21.248 -19.027  1.00 34.89           H  
ATOM   4207  CA  LYS A 269       6.628 -19.584 -19.508  1.00 34.89           C  
ATOM   4208  HA  LYS A 269       7.373 -19.407 -20.284  1.00 34.89           H  
ATOM   4209  C   LYS A 269       7.395 -19.360 -18.201  1.00 34.89           C  
ATOM   4210  CB  LYS A 269       5.501 -18.557 -19.691  1.00 34.89           C  
ATOM   4211  HB2 LYS A 269       5.862 -17.589 -19.343  1.00 34.89           H  
ATOM   4212  HB3 LYS A 269       4.639 -18.840 -19.086  1.00 34.89           H  
ATOM   4213  O   LYS A 269       8.302 -18.539 -18.187  1.00 34.89           O  
ATOM   4214  CG  LYS A 269       5.094 -18.423 -21.166  1.00 34.89           C  
ATOM   4215  HG2 LYS A 269       4.627 -19.348 -21.505  1.00 34.89           H  
ATOM   4216  HG3 LYS A 269       5.986 -18.239 -21.765  1.00 34.89           H  
ATOM   4217  CD  LYS A 269       4.121 -17.254 -21.354  1.00 34.89           C  
ATOM   4218  HD2 LYS A 269       4.577 -16.349 -20.953  1.00 34.89           H  
ATOM   4219  HD3 LYS A 269       3.200 -17.466 -20.809  1.00 34.89           H  
ATOM   4220  CE  LYS A 269       3.823 -17.066 -22.844  1.00 34.89           C  
ATOM   4221  HE2 LYS A 269       4.773 -16.991 -23.374  1.00 34.89           H  
ATOM   4222  HE3 LYS A 269       3.310 -17.956 -23.208  1.00 34.89           H  
ATOM   4223  NZ  LYS A 269       3.009 -15.850 -23.081  1.00 34.89           N  
ATOM   4224  HZ1 LYS A 269       2.131 -15.920 -22.588  1.00 34.89           H  
ATOM   4225  HZ2 LYS A 269       2.833 -15.735 -24.069  1.00 34.89           H  
ATOM   4226  HZ3 LYS A 269       3.507 -15.038 -22.746  1.00 34.89           H  
ATOM   4227  N   ALA A 270       7.088 -20.104 -17.142  1.00 32.89           N  
ATOM   4228  H   ALA A 270       6.305 -20.737 -17.214  1.00 32.89           H  
ATOM   4229  CA  ALA A 270       7.778 -20.056 -15.854  1.00 32.89           C  
ATOM   4230  HA  ALA A 270       7.879 -19.016 -15.546  1.00 32.89           H  
ATOM   4231  C   ALA A 270       9.196 -20.645 -15.932  1.00 32.89           C  
ATOM   4232  CB  ALA A 270       6.917 -20.782 -14.815  1.00 32.89           C  
ATOM   4233  HB1 ALA A 270       7.394 -20.708 -13.838  1.00 32.89           H  
ATOM   4234  HB2 ALA A 270       6.820 -21.835 -15.081  1.00 32.89           H  
ATOM   4235  HB3 ALA A 270       5.930 -20.323 -14.758  1.00 32.89           H  
ATOM   4236  O   ALA A 270      10.078 -20.199 -15.207  1.00 32.89           O  
ATOM   4237  N   GLU A 271       9.461 -21.554 -16.878  1.00 31.07           N  
ATOM   4238  H   GLU A 271       8.692 -21.992 -17.365  1.00 31.07           H  
ATOM   4239  CA  GLU A 271      10.825 -22.011 -17.192  1.00 31.07           C  
ATOM   4240  HA  GLU A 271      11.319 -22.282 -16.259  1.00 31.07           H  
ATOM   4241  C   GLU A 271      11.714 -20.916 -17.820  1.00 31.07           C  
ATOM   4242  CB  GLU A 271      10.766 -23.273 -18.071  1.00 31.07           C  
ATOM   4243  HB2 GLU A 271      10.066 -23.110 -18.890  1.00 31.07           H  
ATOM   4244  HB3 GLU A 271      11.754 -23.462 -18.491  1.00 31.07           H  
ATOM   4245  O   GLU A 271      12.906 -21.132 -18.022  1.00 31.07           O  
ATOM   4246  CG  GLU A 271      10.353 -24.509 -17.252  1.00 31.07           C  
ATOM   4247  HG2 GLU A 271       9.362 -24.341 -16.828  1.00 31.07           H  
ATOM   4248  HG3 GLU A 271      11.053 -24.621 -16.424  1.00 31.07           H  
ATOM   4249  CD  GLU A 271      10.335 -25.814 -18.067  1.00 31.07           C  
ATOM   4250  OE1 GLU A 271      10.204 -26.883 -17.428  1.00 31.07           O  
ATOM   4251  OE2 GLU A 271      10.450 -25.750 -19.314  1.00 31.07           O  
ATOM   4252  N   ASN A 272      11.185 -19.716 -18.095  1.00 29.01           N  
ATOM   4253  H   ASN A 272      10.211 -19.560 -17.877  1.00 29.01           H  
ATOM   4254  CA  ASN A 272      11.953 -18.591 -18.618  1.00 29.01           C  
ATOM   4255  HA  ASN A 272      13.001 -18.725 -18.353  1.00 29.01           H  
ATOM   4256  C   ASN A 272      11.508 -17.248 -18.000  1.00 29.01           C  
ATOM   4257  CB  ASN A 272      11.857 -18.604 -20.157  1.00 29.01           C  
ATOM   4258  HB2 ASN A 272      10.818 -18.743 -20.457  1.00 29.01           H  
ATOM   4259  HB3 ASN A 272      12.193 -17.643 -20.548  1.00 29.01           H  
ATOM   4260  O   ASN A 272      10.711 -16.524 -18.591  1.00 29.01           O  
ATOM   4261  CG  ASN A 272      12.738 -19.668 -20.790  1.00 29.01           C  
ATOM   4262  ND2 ASN A 272      12.184 -20.564 -21.572  1.00 29.01           N  
ATOM   4263 HD21 ASN A 272      11.179 -20.659 -21.586  1.00 29.01           H  
ATOM   4264 HD22 ASN A 272      12.790 -21.325 -21.844  1.00 29.01           H  
ATOM   4265  OD1 ASN A 272      13.948 -19.664 -20.640  1.00 29.01           O  
ATOM   4266  N   ARG A 273      12.180 -16.868 -16.899  1.00 32.47           N  
ATOM   4267  H   ARG A 273      12.697 -17.605 -16.442  1.00 32.47           H  
ATOM   4268  CA  ARG A 273      12.342 -15.497 -16.345  1.00 32.47           C  
ATOM   4269  HA  ARG A 273      13.245 -15.513 -15.735  1.00 32.47           H  
ATOM   4270  C   ARG A 273      11.233 -14.995 -15.412  1.00 32.47           C  
ATOM   4271  CB  ARG A 273      12.598 -14.462 -17.459  1.00 32.47           C  
ATOM   4272  HB2 ARG A 273      11.678 -14.312 -18.023  1.00 32.47           H  
ATOM   4273  HB3 ARG A 273      12.832 -13.504 -16.995  1.00 32.47           H  
ATOM   4274  O   ARG A 273      10.209 -14.481 -15.851  1.00 32.47           O  
ATOM   4275  CG  ARG A 273      13.747 -14.830 -18.407  1.00 32.47           C  
ATOM   4276  HG2 ARG A 273      14.621 -14.235 -18.144  1.00 32.47           H  
ATOM   4277  HG3 ARG A 273      14.023 -15.881 -18.323  1.00 32.47           H  
ATOM   4278  CD  ARG A 273      13.344 -14.545 -19.847  1.00 32.47           C  
ATOM   4279  HD2 ARG A 273      12.509 -15.193 -20.115  1.00 32.47           H  
ATOM   4280  HD3 ARG A 273      13.000 -13.514 -19.926  1.00 32.47           H  
ATOM   4281  NE  ARG A 273      14.476 -14.831 -20.735  1.00 32.47           N  
ATOM   4282  HE  ARG A 273      14.732 -15.802 -20.839  1.00 32.47           H  
ATOM   4283  NH1 ARG A 273      14.836 -12.686 -21.393  1.00 32.47           N  
ATOM   4284 HH11 ARG A 273      13.970 -12.444 -20.934  1.00 32.47           H  
ATOM   4285 HH12 ARG A 273      15.270 -12.001 -21.995  1.00 32.47           H  
ATOM   4286  NH2 ARG A 273      16.196 -14.366 -22.108  1.00 32.47           N  
ATOM   4287 HH21 ARG A 273      16.536 -13.766 -22.847  1.00 32.47           H  
ATOM   4288 HH22 ARG A 273      16.350 -15.361 -22.185  1.00 32.47           H  
ATOM   4289  CZ  ARG A 273      15.175 -13.951 -21.409  1.00 32.47           C  
ATOM   4290  N   GLU A 274      11.525 -14.998 -14.113  1.00 31.04           N  
ATOM   4291  H   GLU A 274      12.372 -15.450 -13.800  1.00 31.04           H  
ATOM   4292  CA  GLU A 274      10.809 -14.197 -13.116  1.00 31.04           C  
ATOM   4293  HA  GLU A 274       9.802 -13.988 -13.477  1.00 31.04           H  
ATOM   4294  C   GLU A 274      11.514 -12.848 -12.898  1.00 31.04           C  
ATOM   4295  CB  GLU A 274      10.667 -14.960 -11.789  1.00 31.04           C  
ATOM   4296  HB2 GLU A 274      10.381 -14.250 -11.014  1.00 31.04           H  
ATOM   4297  HB3 GLU A 274      11.626 -15.402 -11.519  1.00 31.04           H  
ATOM   4298  O   GLU A 274      12.728 -12.786 -12.710  1.00 31.04           O  
ATOM   4299  CG  GLU A 274       9.580 -16.045 -11.866  1.00 31.04           C  
ATOM   4300  HG2 GLU A 274       8.659 -15.583 -12.222  1.00 31.04           H  
ATOM   4301  HG3 GLU A 274       9.881 -16.798 -12.594  1.00 31.04           H  
ATOM   4302  CD  GLU A 274       9.317 -16.724 -10.511  1.00 31.04           C  
ATOM   4303  OE1 GLU A 274       8.162 -17.162 -10.304  1.00 31.04           O  
ATOM   4304  OE2 GLU A 274      10.259 -16.789  -9.690  1.00 31.04           O  
ATOM   4305  N   TYR A 275      10.746 -11.755 -12.912  1.00 29.74           N  
ATOM   4306  H   TYR A 275       9.753 -11.875 -13.052  1.00 29.74           H  
ATOM   4307  CA  TYR A 275      11.208 -10.459 -12.415  1.00 29.74           C  
ATOM   4308  HA  TYR A 275      12.247 -10.299 -12.703  1.00 29.74           H  
ATOM   4309  C   TYR A 275      11.119 -10.474 -10.892  1.00 29.74           C  
ATOM   4310  CB  TYR A 275      10.361  -9.309 -12.980  1.00 29.74           C  
ATOM   4311  HB2 TYR A 275       9.303  -9.544 -12.858  1.00 29.74           H  
ATOM   4312  HB3 TYR A 275      10.559  -8.416 -12.387  1.00 29.74           H  
ATOM   4313  O   TYR A 275      10.028 -10.342 -10.336  1.00 29.74           O  
ATOM   4314  CG  TYR A 275      10.633  -8.972 -14.429  1.00 29.74           C  
ATOM   4315  CD1 TYR A 275      11.591  -7.991 -14.753  1.00 29.74           C  
ATOM   4316  HD1 TYR A 275      12.141  -7.494 -13.967  1.00 29.74           H  
ATOM   4317  CD2 TYR A 275       9.921  -9.629 -15.450  1.00 29.74           C  
ATOM   4318  HD2 TYR A 275       9.198 -10.392 -15.203  1.00 29.74           H  
ATOM   4319  CE1 TYR A 275      11.833  -7.658 -16.100  1.00 29.74           C  
ATOM   4320  HE1 TYR A 275      12.567  -6.905 -16.347  1.00 29.74           H  
ATOM   4321  CE2 TYR A 275      10.162  -9.301 -16.797  1.00 29.74           C  
ATOM   4322  HE2 TYR A 275       9.627  -9.804 -17.589  1.00 29.74           H  
ATOM   4323  OH  TYR A 275      11.341  -8.005 -18.426  1.00 29.74           O  
ATOM   4324  HH  TYR A 275      11.987  -7.301 -18.521  1.00 29.74           H  
ATOM   4325  CZ  TYR A 275      11.115  -8.314 -17.123  1.00 29.74           C  
ATOM   4326  N   ILE A 276      12.257 -10.607 -10.222  1.00 29.58           N  
ATOM   4327  H   ILE A 276      13.113 -10.780 -10.728  1.00 29.58           H  
ATOM   4328  CA  ILE A 276      12.335 -10.376  -8.784  1.00 29.58           C  
ATOM   4329  HA  ILE A 276      11.384 -10.660  -8.332  1.00 29.58           H  
ATOM   4330  C   ILE A 276      12.539  -8.871  -8.586  1.00 29.58           C  
ATOM   4331  CB  ILE A 276      13.426 -11.246  -8.120  1.00 29.58           C  
ATOM   4332  HB  ILE A 276      14.405 -10.840  -8.374  1.00 29.58           H  
ATOM   4333  O   ILE A 276      13.498  -8.296  -9.096  1.00 29.58           O  
ATOM   4334  CG1 ILE A 276      13.356 -12.717  -8.602  1.00 29.58           C  
ATOM   4335 HG12 ILE A 276      13.516 -12.754  -9.679  1.00 29.58           H  
ATOM   4336 HG13 ILE A 276      12.366 -13.124  -8.394  1.00 29.58           H  
ATOM   4337  CG2 ILE A 276      13.238 -11.171  -6.596  1.00 29.58           C  
ATOM   4338 HG21 ILE A 276      13.156 -10.135  -6.270  1.00 29.58           H  
ATOM   4339 HG22 ILE A 276      14.096 -11.617  -6.092  1.00 29.58           H  
ATOM   4340 HG23 ILE A 276      12.337 -11.708  -6.299  1.00 29.58           H  
ATOM   4341  CD1 ILE A 276      14.409 -13.636  -7.975  1.00 29.58           C  
ATOM   4342 HD11 ILE A 276      15.403 -13.209  -8.106  1.00 29.58           H  
ATOM   4343 HD12 ILE A 276      14.210 -13.776  -6.912  1.00 29.58           H  
ATOM   4344 HD13 ILE A 276      14.374 -14.610  -8.463  1.00 29.58           H  
ATOM   4345  N   SER A 277      11.619  -8.213  -7.874  1.00 29.45           N  
ATOM   4346  H   SER A 277      10.849  -8.744  -7.494  1.00 29.45           H  
ATOM   4347  CA  SER A 277      11.820  -6.845  -7.380  1.00 29.45           C  
ATOM   4348  HA  SER A 277      12.270  -6.244  -8.170  1.00 29.45           H  
ATOM   4349  C   SER A 277      12.809  -6.895  -6.211  1.00 29.45           C  
ATOM   4350  CB  SER A 277      10.482  -6.199  -6.992  1.00 29.45           C  
ATOM   4351  HB2 SER A 277      10.030  -6.763  -6.176  1.00 29.45           H  
ATOM   4352  HB3 SER A 277       9.807  -6.221  -7.847  1.00 29.45           H  
ATOM   4353  O   SER A 277      12.449  -6.774  -5.045  1.00 29.45           O  
ATOM   4354  OG  SER A 277      10.663  -4.859  -6.579  1.00 29.45           O  
ATOM   4355  HG  SER A 277      10.925  -4.313  -7.324  1.00 29.45           H  
ATOM   4356  N   GLU A 278      14.075  -7.166  -6.513  1.00 26.29           N  
ATOM   4357  H   GLU A 278      14.317  -7.355  -7.475  1.00 26.29           H  
ATOM   4358  CA  GLU A 278      15.158  -7.038  -5.546  1.00 26.29           C  
ATOM   4359  HA  GLU A 278      14.761  -7.167  -4.539  1.00 26.29           H  
ATOM   4360  C   GLU A 278      15.709  -5.612  -5.627  1.00 26.29           C  
ATOM   4361  CB  GLU A 278      16.214  -8.138  -5.747  1.00 26.29           C  
ATOM   4362  HB2 GLU A 278      17.194  -7.751  -5.467  1.00 26.29           H  
ATOM   4363  HB3 GLU A 278      16.240  -8.439  -6.794  1.00 26.29           H  
ATOM   4364  O   GLU A 278      16.355  -5.219  -6.596  1.00 26.29           O  
ATOM   4365  CG  GLU A 278      15.899  -9.346  -4.845  1.00 26.29           C  
ATOM   4366  HG2 GLU A 278      14.856  -9.632  -4.983  1.00 26.29           H  
ATOM   4367  HG3 GLU A 278      16.005  -9.028  -3.807  1.00 26.29           H  
ATOM   4368  CD  GLU A 278      16.803 -10.566  -5.080  1.00 26.29           C  
ATOM   4369  OE1 GLU A 278      16.526 -11.611  -4.449  1.00 26.29           O  
ATOM   4370  OE2 GLU A 278      17.763 -10.464  -5.879  1.00 26.29           O  
ATOM   4371  N   GLY A 279      15.409  -4.823  -4.592  1.00 29.66           N  
ATOM   4372  H   GLY A 279      14.786  -5.199  -3.892  1.00 29.66           H  
ATOM   4373  CA  GLY A 279      15.984  -3.498  -4.378  1.00 29.66           C  
ATOM   4374  HA2 GLY A 279      16.966  -3.450  -4.849  1.00 29.66           H  
ATOM   4375  HA3 GLY A 279      16.122  -3.339  -3.309  1.00 29.66           H  
ATOM   4376  C   GLY A 279      15.141  -2.355  -4.935  1.00 29.66           C  
ATOM   4377  O   GLY A 279      15.492  -1.759  -5.951  1.00 29.66           O  
ATOM   4378  N   LEU A 280      14.086  -1.972  -4.204  1.00 29.80           N  
ATOM   4379  H   LEU A 280      13.809  -2.558  -3.430  1.00 29.80           H  
ATOM   4380  CA  LEU A 280      13.539  -0.612  -4.247  1.00 29.80           C  
ATOM   4381  HA  LEU A 280      13.290  -0.353  -5.277  1.00 29.80           H  
ATOM   4382  C   LEU A 280      14.619   0.370  -3.769  1.00 29.80           C  
ATOM   4383  CB  LEU A 280      12.273  -0.510  -3.365  1.00 29.80           C  
ATOM   4384  HB2 LEU A 280      12.111   0.530  -3.084  1.00 29.80           H  
ATOM   4385  HB3 LEU A 280      12.453  -1.064  -2.444  1.00 29.80           H  
ATOM   4386  O   LEU A 280      14.571   0.885  -2.653  1.00 29.80           O  
ATOM   4387  CG  LEU A 280      10.977  -1.013  -4.017  1.00 29.80           C  
ATOM   4388  HG  LEU A 280      11.160  -1.960  -4.524  1.00 29.80           H  
ATOM   4389  CD1 LEU A 280       9.911  -1.222  -2.943  1.00 29.80           C  
ATOM   4390 HD11 LEU A 280       9.711  -0.293  -2.409  1.00 29.80           H  
ATOM   4391 HD12 LEU A 280       8.991  -1.570  -3.412  1.00 29.80           H  
ATOM   4392 HD13 LEU A 280      10.238  -1.988  -2.241  1.00 29.80           H  
ATOM   4393  CD2 LEU A 280      10.434   0.010  -5.013  1.00 29.80           C  
ATOM   4394 HD21 LEU A 280       9.504  -0.365  -5.440  1.00 29.80           H  
ATOM   4395 HD22 LEU A 280      10.244   0.956  -4.506  1.00 29.80           H  
ATOM   4396 HD23 LEU A 280      11.154   0.156  -5.819  1.00 29.80           H  
ATOM   4397  N   ASN A 281      15.611   0.642  -4.611  1.00 33.06           N  
ATOM   4398  H   ASN A 281      15.652   0.124  -5.476  1.00 33.06           H  
ATOM   4399  CA  ASN A 281      16.289   1.917  -4.510  1.00 33.06           C  
ATOM   4400  HA  ASN A 281      16.555   2.110  -3.471  1.00 33.06           H  
ATOM   4401  C   ASN A 281      15.233   2.940  -4.931  1.00 33.06           C  
ATOM   4402  CB  ASN A 281      17.583   1.905  -5.339  1.00 33.06           C  
ATOM   4403  HB2 ASN A 281      17.369   1.541  -6.344  1.00 33.06           H  
ATOM   4404  HB3 ASN A 281      17.969   2.921  -5.416  1.00 33.06           H  
ATOM   4405  O   ASN A 281      14.709   2.893  -6.041  1.00 33.06           O  
ATOM   4406  CG  ASN A 281      18.664   1.042  -4.698  1.00 33.06           C  
ATOM   4407  ND2 ASN A 281      19.630   0.598  -5.467  1.00 33.06           N  
ATOM   4408 HD21 ASN A 281      19.640   0.830  -6.450  1.00 33.06           H  
ATOM   4409 HD22 ASN A 281      20.320   0.017  -5.012  1.00 33.06           H  
ATOM   4410  OD1 ASN A 281      18.684   0.767  -3.510  1.00 33.06           O  
ATOM   4411  N   TYR A 282      14.821   3.783  -3.996  1.00 34.98           N  
ATOM   4412  H   TYR A 282      15.220   3.717  -3.071  1.00 34.98           H  
ATOM   4413  CA  TYR A 282      14.085   4.994  -4.303  1.00 34.98           C  
ATOM   4414  HA  TYR A 282      13.657   4.935  -5.303  1.00 34.98           H  
ATOM   4415  C   TYR A 282      15.117   6.108  -4.281  1.00 34.98           C  
ATOM   4416  CB  TYR A 282      12.927   5.208  -3.313  1.00 34.98           C  
ATOM   4417  HB2 TYR A 282      12.198   4.412  -3.461  1.00 34.98           H  
ATOM   4418  HB3 TYR A 282      12.432   6.148  -3.558  1.00 34.98           H  
ATOM   4419  O   TYR A 282      15.787   6.320  -3.271  1.00 34.98           O  
ATOM   4420  CG  TYR A 282      13.334   5.228  -1.850  1.00 34.98           C  
ATOM   4421  CD1 TYR A 282      13.448   4.018  -1.137  1.00 34.98           C  
ATOM   4422  HD1 TYR A 282      13.220   3.080  -1.622  1.00 34.98           H  
ATOM   4423  CD2 TYR A 282      13.651   6.447  -1.220  1.00 34.98           C  
ATOM   4424  HD2 TYR A 282      13.583   7.371  -1.775  1.00 34.98           H  
ATOM   4425  CE1 TYR A 282      13.897   4.025   0.197  1.00 34.98           C  
ATOM   4426  HE1 TYR A 282      14.006   3.097   0.740  1.00 34.98           H  
ATOM   4427  CE2 TYR A 282      14.117   6.458   0.108  1.00 34.98           C  
ATOM   4428  HE2 TYR A 282      14.388   7.395   0.570  1.00 34.98           H  
ATOM   4429  OH  TYR A 282      14.698   5.254   2.097  1.00 34.98           O  
ATOM   4430  HH  TYR A 282      14.971   6.140   2.346  1.00 34.98           H  
ATOM   4431  CZ  TYR A 282      14.242   5.243   0.816  1.00 34.98           C  
ATOM   4432  N   ASP A 283      15.253   6.823  -5.387  1.00 40.06           N  
ATOM   4433  H   ASP A 283      14.705   6.582  -6.201  1.00 40.06           H  
ATOM   4434  CA  ASP A 283      15.888   8.130  -5.325  1.00 40.06           C  
ATOM   4435  HA  ASP A 283      16.447   8.237  -4.395  1.00 40.06           H  
ATOM   4436  C   ASP A 283      14.782   9.169  -5.293  1.00 40.06           C  
ATOM   4437  CB  ASP A 283      16.900   8.348  -6.450  1.00 40.06           C  
ATOM   4438  HB2 ASP A 283      17.080   9.419  -6.542  1.00 40.06           H  
ATOM   4439  HB3 ASP A 283      16.482   7.997  -7.393  1.00 40.06           H  
ATOM   4440  O   ASP A 283      14.011   9.324  -6.244  1.00 40.06           O  
ATOM   4441  CG  ASP A 283      18.254   7.682  -6.173  1.00 40.06           C  
ATOM   4442  OD1 ASP A 283      18.720   7.717  -5.010  1.00 40.06           O  
ATOM   4443  OD2 ASP A 283      18.856   7.210  -7.163  1.00 40.06           O  
ATOM   4444  N   THR A 284      14.690   9.865  -4.162  1.00 42.66           N  
ATOM   4445  H   THR A 284      15.308   9.623  -3.401  1.00 42.66           H  
ATOM   4446  CA  THR A 284      13.898  11.082  -4.059  1.00 42.66           C  
ATOM   4447  HA  THR A 284      13.056  11.012  -4.747  1.00 42.66           H  
ATOM   4448  C   THR A 284      14.783  12.253  -4.462  1.00 42.66           C  
ATOM   4449  CB  THR A 284      13.299  11.279  -2.664  1.00 42.66           C  
ATOM   4450  HB  THR A 284      14.101  11.374  -1.931  1.00 42.66           H  
ATOM   4451  O   THR A 284      15.664  12.678  -3.714  1.00 42.66           O  
ATOM   4452  CG2 THR A 284      12.418  12.525  -2.618  1.00 42.66           C  
ATOM   4453 HG21 THR A 284      11.935  12.595  -1.643  1.00 42.66           H  
ATOM   4454 HG22 THR A 284      11.659  12.480  -3.399  1.00 42.66           H  
ATOM   4455 HG23 THR A 284      13.043  13.405  -2.768  1.00 42.66           H  
ATOM   4456  OG1 THR A 284      12.483  10.189  -2.308  1.00 42.66           O  
ATOM   4457  HG1 THR A 284      11.730  10.177  -2.903  1.00 42.66           H  
ATOM   4458  N   TYR A 285      14.539  12.804  -5.643  1.00 49.59           N  
ATOM   4459  H   TYR A 285      13.825  12.386  -6.223  1.00 49.59           H  
ATOM   4460  CA  TYR A 285      15.182  14.027  -6.095  1.00 49.59           C  
ATOM   4461  HA  TYR A 285      16.209  14.041  -5.731  1.00 49.59           H  
ATOM   4462  C   TYR A 285      14.431  15.213  -5.522  1.00 49.59           C  
ATOM   4463  CB  TYR A 285      15.234  14.108  -7.619  1.00 49.59           C  
ATOM   4464  HB2 TYR A 285      14.221  14.147  -8.018  1.00 49.59           H  
ATOM   4465  HB3 TYR A 285      15.728  15.037  -7.905  1.00 49.59           H  
ATOM   4466  O   TYR A 285      13.226  15.346  -5.721  1.00 49.59           O  
ATOM   4467  CG  TYR A 285      15.966  12.949  -8.244  1.00 49.59           C  
ATOM   4468  CD1 TYR A 285      17.324  13.082  -8.590  1.00 49.59           C  
ATOM   4469  HD1 TYR A 285      17.833  14.023  -8.444  1.00 49.59           H  
ATOM   4470  CD2 TYR A 285      15.298  11.726  -8.440  1.00 49.59           C  
ATOM   4471  HD2 TYR A 285      14.264  11.606  -8.155  1.00 49.59           H  
ATOM   4472  CE1 TYR A 285      18.009  11.996  -9.165  1.00 49.59           C  
ATOM   4473  HE1 TYR A 285      19.038  12.095  -9.476  1.00 49.59           H  
ATOM   4474  CE2 TYR A 285      15.997  10.633  -8.969  1.00 49.59           C  
ATOM   4475  HE2 TYR A 285      15.521   9.671  -9.093  1.00 49.59           H  
ATOM   4476  OH  TYR A 285      17.958   9.727  -9.949  1.00 49.59           O  
ATOM   4477  HH  TYR A 285      18.718  10.005 -10.466  1.00 49.59           H  
ATOM   4478  CZ  TYR A 285      17.339  10.770  -9.354  1.00 49.59           C  
ATOM   4479  N   ARG A 286      15.156  16.089  -4.833  1.00 53.62           N  
ATOM   4480  H   ARG A 286      16.140  15.897  -4.715  1.00 53.62           H  
ATOM   4481  CA  ARG A 286      14.659  17.406  -4.458  1.00 53.62           C  
ATOM   4482  HA  ARG A 286      13.569  17.393  -4.453  1.00 53.62           H  
ATOM   4483  C   ARG A 286      15.117  18.404  -5.507  1.00 53.62           C  
ATOM   4484  CB  ARG A 286      15.139  17.755  -3.051  1.00 53.62           C  
ATOM   4485  HB2 ARG A 286      14.795  16.985  -2.360  1.00 53.62           H  
ATOM   4486  HB3 ARG A 286      16.228  17.785  -3.029  1.00 53.62           H  
ATOM   4487  O   ARG A 286      16.314  18.593  -5.697  1.00 53.62           O  
ATOM   4488  CG  ARG A 286      14.578  19.109  -2.611  1.00 53.62           C  
ATOM   4489  HG2 ARG A 286      14.958  19.896  -3.263  1.00 53.62           H  
ATOM   4490  HG3 ARG A 286      13.490  19.091  -2.669  1.00 53.62           H  
ATOM   4491  CD  ARG A 286      15.005  19.391  -1.171  1.00 53.62           C  
ATOM   4492  HD2 ARG A 286      16.086  19.282  -1.079  1.00 53.62           H  
ATOM   4493  HD3 ARG A 286      14.537  18.655  -0.516  1.00 53.62           H  
ATOM   4494  NE  ARG A 286      14.596  20.741  -0.755  1.00 53.62           N  
ATOM   4495  HE  ARG A 286      13.717  20.829  -0.264  1.00 53.62           H  
ATOM   4496  NH1 ARG A 286      16.380  21.871  -1.652  1.00 53.62           N  
ATOM   4497 HH11 ARG A 286      16.730  22.787  -1.894  1.00 53.62           H  
ATOM   4498 HH12 ARG A 286      16.791  21.034  -2.039  1.00 53.62           H  
ATOM   4499  NH2 ARG A 286      14.765  23.005  -0.659  1.00 53.62           N  
ATOM   4500 HH21 ARG A 286      13.868  23.116  -0.209  1.00 53.62           H  
ATOM   4501 HH22 ARG A 286      15.273  23.801  -1.015  1.00 53.62           H  
ATOM   4502  CZ  ARG A 286      15.246  21.855  -1.018  1.00 53.62           C  
ATOM   4503  N   ILE A 287      14.164  19.045  -6.156  1.00 59.25           N  
ATOM   4504  H   ILE A 287      13.204  18.809  -5.948  1.00 59.25           H  
ATOM   4505  CA  ILE A 287      14.400  20.015  -7.216  1.00 59.25           C  
ATOM   4506  HA  ILE A 287      15.469  20.123  -7.400  1.00 59.25           H  
ATOM   4507  C   ILE A 287      13.858  21.356  -6.761  1.00 59.25           C  
ATOM   4508  CB  ILE A 287      13.743  19.523  -8.509  1.00 59.25           C  
ATOM   4509  HB  ILE A 287      12.705  19.272  -8.287  1.00 59.25           H  
ATOM   4510  O   ILE A 287      12.710  21.456  -6.339  1.00 59.25           O  
ATOM   4511  CG1 ILE A 287      14.469  18.263  -9.018  1.00 59.25           C  
ATOM   4512 HG12 ILE A 287      14.785  17.627  -8.191  1.00 59.25           H  
ATOM   4513 HG13 ILE A 287      15.356  18.541  -9.588  1.00 59.25           H  
ATOM   4514  CG2 ILE A 287      13.761  20.608  -9.590  1.00 59.25           C  
ATOM   4515 HG21 ILE A 287      13.183  21.478  -9.280  1.00 59.25           H  
ATOM   4516 HG22 ILE A 287      13.310  20.226 -10.506  1.00 59.25           H  
ATOM   4517 HG23 ILE A 287      14.790  20.913  -9.778  1.00 59.25           H  
ATOM   4518  CD1 ILE A 287      13.545  17.429  -9.881  1.00 59.25           C  
ATOM   4519 HD11 ILE A 287      12.701  17.112  -9.269  1.00 59.25           H  
ATOM   4520 HD12 ILE A 287      14.090  16.551 -10.228  1.00 59.25           H  
ATOM   4521 HD13 ILE A 287      13.182  18.010 -10.729  1.00 59.25           H  
ATOM   4522  N   GLU A 288      14.684  22.388  -6.857  1.00 65.82           N  
ATOM   4523  H   GLU A 288      15.603  22.248  -7.253  1.00 65.82           H  
ATOM   4524  CA  GLU A 288      14.263  23.764  -6.632  1.00 65.82           C  
ATOM   4525  HA  GLU A 288      13.306  23.789  -6.112  1.00 65.82           H  
ATOM   4526  C   GLU A 288      14.088  24.454  -7.982  1.00 65.82           C  
ATOM   4527  CB  GLU A 288      15.272  24.511  -5.758  1.00 65.82           C  
ATOM   4528  HB2 GLU A 288      16.258  24.471  -6.222  1.00 65.82           H  
ATOM   4529  HB3 GLU A 288      14.952  25.551  -5.704  1.00 65.82           H  
ATOM   4530  O   GLU A 288      15.059  24.709  -8.695  1.00 65.82           O  
ATOM   4531  CG  GLU A 288      15.358  23.947  -4.334  1.00 65.82           C  
ATOM   4532  HG2 GLU A 288      15.763  22.935  -4.368  1.00 65.82           H  
ATOM   4533  HG3 GLU A 288      14.353  23.893  -3.916  1.00 65.82           H  
ATOM   4534  CD  GLU A 288      16.236  24.813  -3.417  1.00 65.82           C  
ATOM   4535  OE1 GLU A 288      16.346  24.449  -2.223  1.00 65.82           O  
ATOM   4536  OE2 GLU A 288      16.786  25.831  -3.866  1.00 65.82           O  
ATOM   4537  N   ILE A 289      12.843  24.758  -8.334  1.00 70.47           N  
ATOM   4538  H   ILE A 289      12.097  24.528  -7.692  1.00 70.47           H  
ATOM   4539  CA  ILE A 289      12.519  25.586  -9.490  1.00 70.47           C  
ATOM   4540  HA  ILE A 289      13.281  25.436 -10.255  1.00 70.47           H  
ATOM   4541  C   ILE A 289      12.501  27.031  -9.005  1.00 70.47           C  
ATOM   4542  CB  ILE A 289      11.164  25.219 -10.108  1.00 70.47           C  
ATOM   4543  HB  ILE A 289      10.387  25.416  -9.370  1.00 70.47           H  
ATOM   4544  O   ILE A 289      11.623  27.376  -8.211  1.00 70.47           O  
ATOM   4545  CG1 ILE A 289      11.128  23.729 -10.487  1.00 70.47           C  
ATOM   4546 HG12 ILE A 289      11.757  23.568 -11.362  1.00 70.47           H  
ATOM   4547 HG13 ILE A 289      11.497  23.102  -9.675  1.00 70.47           H  
ATOM   4548  CG2 ILE A 289      10.902  26.128 -11.330  1.00 70.47           C  
ATOM   4549 HG21 ILE A 289       9.947  25.910 -11.808  1.00 70.47           H  
ATOM   4550 HG22 ILE A 289      10.864  27.173 -11.023  1.00 70.47           H  
ATOM   4551 HG23 ILE A 289      11.701  26.010 -12.062  1.00 70.47           H  
ATOM   4552  CD1 ILE A 289       9.713  23.270 -10.797  1.00 70.47           C  
ATOM   4553 HD11 ILE A 289       9.220  23.985 -11.455  1.00 70.47           H  
ATOM   4554 HD12 ILE A 289       9.141  23.190  -9.872  1.00 70.47           H  
ATOM   4555 HD13 ILE A 289       9.765  22.308 -11.306  1.00 70.47           H  
ATOM   4556  N   PRO A 290      13.421  27.893  -9.455  1.00 76.41           N  
ATOM   4557  CA  PRO A 290      13.443  29.277  -9.018  1.00 76.41           C  
ATOM   4558  HA  PRO A 290      13.502  29.314  -7.930  1.00 76.41           H  
ATOM   4559  C   PRO A 290      12.175  30.011  -9.465  1.00 76.41           C  
ATOM   4560  CB  PRO A 290      14.727  29.870  -9.604  1.00 76.41           C  
ATOM   4561  HB2 PRO A 290      14.610  30.918  -9.880  1.00 76.41           H  
ATOM   4562  HB3 PRO A 290      15.535  29.760  -8.880  1.00 76.41           H  
ATOM   4563  O   PRO A 290      11.597  29.724 -10.522  1.00 76.41           O  
ATOM   4564  CG  PRO A 290      15.024  28.996 -10.822  1.00 76.41           C  
ATOM   4565  HG2 PRO A 290      16.093  28.941 -11.027  1.00 76.41           H  
ATOM   4566  HG3 PRO A 290      14.495  29.393 -11.689  1.00 76.41           H  
ATOM   4567  CD  PRO A 290      14.454  27.633 -10.442  1.00 76.41           C  
ATOM   4568  HD2 PRO A 290      14.041  27.153 -11.330  1.00 76.41           H  
ATOM   4569  HD3 PRO A 290      15.235  27.016  -9.999  1.00 76.41           H  
ATOM   4570  N   ALA A 291      11.753  30.988  -8.661  1.00 74.84           N  
ATOM   4571  H   ALA A 291      12.258  31.162  -7.804  1.00 74.84           H  
ATOM   4572  CA  ALA A 291      10.800  31.995  -9.116  1.00 74.84           C  
ATOM   4573  HA  ALA A 291       9.842  31.514  -9.315  1.00 74.84           H  
ATOM   4574  C   ALA A 291      11.314  32.643 -10.416  1.00 74.84           C  
ATOM   4575  CB  ALA A 291      10.611  33.043  -8.014  1.00 74.84           C  
ATOM   4576  HB1 ALA A 291       9.831  33.745  -8.309  1.00 74.84           H  
ATOM   4577  HB2 ALA A 291      11.541  33.590  -7.863  1.00 74.84           H  
ATOM   4578  HB3 ALA A 291      10.325  32.564  -7.077  1.00 74.84           H  
ATOM   4579  O   ALA A 291      12.519  32.821 -10.586  1.00 74.84           O  
ATOM   4580  N   GLY A 292      10.415  32.994 -11.330  1.00 77.54           N  
ATOM   4581  H   GLY A 292       9.437  32.834 -11.137  1.00 77.54           H  
ATOM   4582  CA  GLY A 292      10.783  33.529 -12.642  1.00 77.54           C  
ATOM   4583  HA2 GLY A 292      10.085  34.321 -12.915  1.00 77.54           H  
ATOM   4584  HA3 GLY A 292      11.769  33.991 -12.585  1.00 77.54           H  
ATOM   4585  C   GLY A 292      10.842  32.484 -13.763  1.00 77.54           C  
ATOM   4586  O   GLY A 292      10.997  32.852 -14.924  1.00 77.54           O  
ATOM   4587  N   SER A 293      10.680  31.195 -13.461  1.00 78.69           N  
ATOM   4588  H   SER A 293      10.466  30.944 -12.506  1.00 78.69           H  
ATOM   4589  CA  SER A 293      10.796  30.126 -14.458  1.00 78.69           C  
ATOM   4590  HA  SER A 293      11.616  30.369 -15.134  1.00 78.69           H  
ATOM   4591  C   SER A 293       9.513  29.986 -15.283  1.00 78.69           C  
ATOM   4592  CB  SER A 293      11.138  28.789 -13.794  1.00 78.69           C  
ATOM   4593  HB2 SER A 293      10.316  28.480 -13.148  1.00 78.69           H  
ATOM   4594  HB3 SER A 293      11.275  28.034 -14.568  1.00 78.69           H  
ATOM   4595  O   SER A 293       8.430  29.808 -14.733  1.00 78.69           O  
ATOM   4596  OG  SER A 293      12.324  28.885 -13.032  1.00 78.69           O  
ATOM   4597  HG  SER A 293      12.112  29.289 -12.188  1.00 78.69           H  
ATOM   4598  N   THR A 294       9.619  30.015 -16.611  1.00 75.16           N  
ATOM   4599  H   THR A 294      10.491  30.321 -17.018  1.00 75.16           H  
ATOM   4600  CA  THR A 294       8.561  29.559 -17.544  1.00 75.16           C  
ATOM   4601  HA  THR A 294       7.592  29.553 -17.045  1.00 75.16           H  
ATOM   4602  C   THR A 294       8.820  28.145 -18.050  1.00 75.16           C  
ATOM   4603  CB  THR A 294       8.470  30.482 -18.762  1.00 75.16           C  
ATOM   4604  HB  THR A 294       7.786  30.056 -19.496  1.00 75.16           H  
ATOM   4605  O   THR A 294       7.907  27.440 -18.477  1.00 75.16           O  
ATOM   4606  CG2 THR A 294       7.973  31.867 -18.372  1.00 75.16           C  
ATOM   4607 HG21 THR A 294       7.819  32.470 -19.267  1.00 75.16           H  
ATOM   4608 HG22 THR A 294       7.028  31.779 -17.837  1.00 75.16           H  
ATOM   4609 HG23 THR A 294       8.715  32.349 -17.735  1.00 75.16           H  
ATOM   4610  OG1 THR A 294       9.751  30.636 -19.331  1.00 75.16           O  
ATOM   4611  HG1 THR A 294       9.708  31.341 -19.982  1.00 75.16           H  
ATOM   4612  N   TYR A 295      10.072  27.714 -17.962  1.00 82.58           N  
ATOM   4613  H   TYR A 295      10.774  28.355 -17.621  1.00 82.58           H  
ATOM   4614  CA  TYR A 295      10.531  26.381 -18.282  1.00 82.58           C  
ATOM   4615  HA  TYR A 295       9.700  25.683 -18.186  1.00 82.58           H  
ATOM   4616  C   TYR A 295      11.634  25.997 -17.303  1.00 82.58           C  
ATOM   4617  CB  TYR A 295      11.034  26.352 -19.725  1.00 82.58           C  
ATOM   4618  HB2 TYR A 295      10.199  26.564 -20.393  1.00 82.58           H  
ATOM   4619  HB3 TYR A 295      11.773  27.142 -19.860  1.00 82.58           H  
ATOM   4620  O   TYR A 295      12.453  26.836 -16.929  1.00 82.58           O  
ATOM   4621  CG  TYR A 295      11.648  25.027 -20.124  1.00 82.58           C  
ATOM   4622  CD1 TYR A 295      13.045  24.905 -20.242  1.00 82.58           C  
ATOM   4623  HD1 TYR A 295      13.680  25.756 -20.042  1.00 82.58           H  
ATOM   4624  CD2 TYR A 295      10.819  23.917 -20.367  1.00 82.58           C  
ATOM   4625  HD2 TYR A 295       9.747  24.006 -20.263  1.00 82.58           H  
ATOM   4626  CE1 TYR A 295      13.614  23.681 -20.641  1.00 82.58           C  
ATOM   4627  HE1 TYR A 295      14.684  23.603 -20.760  1.00 82.58           H  
ATOM   4628  CE2 TYR A 295      11.383  22.690 -20.758  1.00 82.58           C  
ATOM   4629  HE2 TYR A 295      10.747  21.840 -20.956  1.00 82.58           H  
ATOM   4630  OH  TYR A 295      13.306  21.387 -21.322  1.00 82.58           O  
ATOM   4631  HH  TYR A 295      14.266  21.393 -21.311  1.00 82.58           H  
ATOM   4632  CZ  TYR A 295      12.780  22.571 -20.906  1.00 82.58           C  
ATOM   4633  N   TYR A 296      11.661  24.735 -16.894  1.00 76.85           N  
ATOM   4634  H   TYR A 296      10.924  24.113 -17.195  1.00 76.85           H  
ATOM   4635  CA  TYR A 296      12.707  24.210 -16.032  1.00 76.85           C  
ATOM   4636  HA  TYR A 296      13.605  24.818 -16.138  1.00 76.85           H  
ATOM   4637  C   TYR A 296      13.051  22.779 -16.446  1.00 76.85           C  
ATOM   4638  CB  TYR A 296      12.235  24.320 -14.580  1.00 76.85           C  
ATOM   4639  HB2 TYR A 296      11.377  23.666 -14.422  1.00 76.85           H  
ATOM   4640  HB3 TYR A 296      11.908  25.343 -14.392  1.00 76.85           H  
ATOM   4641  O   TYR A 296      12.193  21.902 -16.389  1.00 76.85           O  
ATOM   4642  CG  TYR A 296      13.322  23.979 -13.593  1.00 76.85           C  
ATOM   4643  CD1 TYR A 296      13.457  22.655 -13.159  1.00 76.85           C  
ATOM   4644  HD1 TYR A 296      12.757  21.911 -13.512  1.00 76.85           H  
ATOM   4645  CD2 TYR A 296      14.209  24.970 -13.133  1.00 76.85           C  
ATOM   4646  HD2 TYR A 296      14.110  25.988 -13.482  1.00 76.85           H  
ATOM   4647  CE1 TYR A 296      14.489  22.311 -12.272  1.00 76.85           C  
ATOM   4648  HE1 TYR A 296      14.622  21.286 -11.962  1.00 76.85           H  
ATOM   4649  CE2 TYR A 296      15.214  24.636 -12.204  1.00 76.85           C  
ATOM   4650  HE2 TYR A 296      15.886  25.394 -11.829  1.00 76.85           H  
ATOM   4651  OH  TYR A 296      16.283  22.973 -10.834  1.00 76.85           O  
ATOM   4652  HH  TYR A 296      16.612  23.758 -10.389  1.00 76.85           H  
ATOM   4653  CZ  TYR A 296      15.351  23.302 -11.765  1.00 76.85           C  
ATOM   4654  N   ASN A 297      14.293  22.551 -16.880  1.00 81.38           N  
ATOM   4655  H   ASN A 297      14.964  23.304 -16.823  1.00 81.38           H  
ATOM   4656  CA  ASN A 297      14.814  21.227 -17.228  1.00 81.38           C  
ATOM   4657  HA  ASN A 297      13.991  20.518 -17.306  1.00 81.38           H  
ATOM   4658  C   ASN A 297      15.752  20.740 -16.133  1.00 81.38           C  
ATOM   4659  CB  ASN A 297      15.553  21.274 -18.576  1.00 81.38           C  
ATOM   4660  HB2 ASN A 297      16.480  21.836 -18.459  1.00 81.38           H  
ATOM   4661  HB3 ASN A 297      14.927  21.792 -19.303  1.00 81.38           H  
ATOM   4662  O   ASN A 297      16.614  21.497 -15.689  1.00 81.38           O  
ATOM   4663  CG  ASN A 297      15.860  19.890 -19.141  1.00 81.38           C  
ATOM   4664  ND2 ASN A 297      17.039  19.681 -19.685  1.00 81.38           N  
ATOM   4665 HD21 ASN A 297      17.233  18.778 -20.092  1.00 81.38           H  
ATOM   4666 HD22 ASN A 297      17.771  20.375 -19.655  1.00 81.38           H  
ATOM   4667  OD1 ASN A 297      15.015  19.014 -19.158  1.00 81.38           O  
ATOM   4668  N   PHE A 298      15.635  19.477 -15.748  1.00 68.67           N  
ATOM   4669  H   PHE A 298      14.888  18.911 -16.125  1.00 68.67           H  
ATOM   4670  CA  PHE A 298      16.548  18.866 -14.794  1.00 68.67           C  
ATOM   4671  HA  PHE A 298      17.458  19.466 -14.774  1.00 68.67           H  
ATOM   4672  C   PHE A 298      16.918  17.441 -15.208  1.00 68.67           C  
ATOM   4673  CB  PHE A 298      15.962  18.903 -13.382  1.00 68.67           C  
ATOM   4674  HB2 PHE A 298      15.905  19.945 -13.068  1.00 68.67           H  
ATOM   4675  HB3 PHE A 298      16.645  18.399 -12.698  1.00 68.67           H  
ATOM   4676  O   PHE A 298      16.064  16.685 -15.686  1.00 68.67           O  
ATOM   4677  CG  PHE A 298      14.595  18.268 -13.273  1.00 68.67           C  
ATOM   4678  CD1 PHE A 298      13.452  19.028 -13.562  1.00 68.67           C  
ATOM   4679  HD1 PHE A 298      13.568  20.049 -13.894  1.00 68.67           H  
ATOM   4680  CD2 PHE A 298      14.467  16.906 -12.963  1.00 68.67           C  
ATOM   4681  HD2 PHE A 298      15.345  16.302 -12.783  1.00 68.67           H  
ATOM   4682  CE1 PHE A 298      12.177  18.455 -13.491  1.00 68.67           C  
ATOM   4683  HE1 PHE A 298      11.307  19.051 -13.725  1.00 68.67           H  
ATOM   4684  CE2 PHE A 298      13.193  16.321 -12.934  1.00 68.67           C  
ATOM   4685  HE2 PHE A 298      13.097  15.261 -12.750  1.00 68.67           H  
ATOM   4686  CZ  PHE A 298      12.045  17.099 -13.175  1.00 68.67           C  
ATOM   4687  HZ  PHE A 298      11.067  16.643 -13.177  1.00 68.67           H  
ATOM   4688  N   PRO A 299      18.186  17.045 -15.006  1.00 68.67           N  
ATOM   4689  CA  PRO A 299      18.601  15.668 -15.187  1.00 68.67           C  
ATOM   4690  HA  PRO A 299      18.220  15.274 -16.129  1.00 68.67           H  
ATOM   4691  C   PRO A 299      18.078  14.814 -14.027  1.00 68.67           C  
ATOM   4692  CB  PRO A 299      20.128  15.717 -15.247  1.00 68.67           C  
ATOM   4693  HB2 PRO A 299      20.441  15.928 -16.270  1.00 68.67           H  
ATOM   4694  HB3 PRO A 299      20.585  14.792 -14.896  1.00 68.67           H  
ATOM   4695  O   PRO A 299      18.272  15.139 -12.857  1.00 68.67           O  
ATOM   4696  CG  PRO A 299      20.481  16.907 -14.352  1.00 68.67           C  
ATOM   4697  HG2 PRO A 299      20.520  16.586 -13.311  1.00 68.67           H  
ATOM   4698  HG3 PRO A 299      21.425  17.365 -14.645  1.00 68.67           H  
ATOM   4699  CD  PRO A 299      19.306  17.863 -14.550  1.00 68.67           C  
ATOM   4700  HD2 PRO A 299      19.556  18.594 -15.319  1.00 68.67           H  
ATOM   4701  HD3 PRO A 299      19.075  18.365 -13.611  1.00 68.67           H  
ATOM   4702  N   VAL A 300      17.445  13.697 -14.362  1.00 61.54           N  
ATOM   4703  H   VAL A 300      17.314  13.515 -15.347  1.00 61.54           H  
ATOM   4704  CA  VAL A 300      17.069  12.636 -13.417  1.00 61.54           C  
ATOM   4705  HA  VAL A 300      16.994  13.038 -12.406  1.00 61.54           H  
ATOM   4706  C   VAL A 300      18.148  11.557 -13.413  1.00 61.54           C  
ATOM   4707  CB  VAL A 300      15.707  12.048 -13.808  1.00 61.54           C  
ATOM   4708  HB  VAL A 300      15.785  11.629 -14.812  1.00 61.54           H  
ATOM   4709  O   VAL A 300      18.621  11.136 -12.361  1.00 61.54           O  
ATOM   4710  CG1 VAL A 300      15.259  10.951 -12.845  1.00 61.54           C  
ATOM   4711 HG11 VAL A 300      15.162  11.361 -11.840  1.00 61.54           H  
ATOM   4712 HG12 VAL A 300      14.299  10.548 -13.168  1.00 61.54           H  
ATOM   4713 HG13 VAL A 300      15.977  10.132 -12.813  1.00 61.54           H  
ATOM   4714  CG2 VAL A 300      14.618  13.123 -13.804  1.00 61.54           C  
ATOM   4715 HG21 VAL A 300      13.653  12.659 -14.010  1.00 61.54           H  
ATOM   4716 HG22 VAL A 300      14.588  13.594 -12.821  1.00 61.54           H  
ATOM   4717 HG23 VAL A 300      14.817  13.878 -14.564  1.00 61.54           H  
ATOM   4718  N   ILE A 301      18.603  11.164 -14.606  1.00 59.92           N  
ATOM   4719  H   ILE A 301      18.225  11.617 -15.426  1.00 59.92           H  
ATOM   4720  CA  ILE A 301      19.660  10.170 -14.809  1.00 59.92           C  
ATOM   4721  HA  ILE A 301      20.076   9.883 -13.843  1.00 59.92           H  
ATOM   4722  C   ILE A 301      20.769  10.824 -15.628  1.00 59.92           C  
ATOM   4723  CB  ILE A 301      19.096   8.895 -15.467  1.00 59.92           C  
ATOM   4724  HB  ILE A 301      18.665   9.151 -16.434  1.00 59.92           H  
ATOM   4725  O   ILE A 301      20.519  11.341 -16.717  1.00 59.92           O  
ATOM   4726  CG1 ILE A 301      17.988   8.286 -14.582  1.00 59.92           C  
ATOM   4727 HG12 ILE A 301      18.413   7.956 -13.634  1.00 59.92           H  
ATOM   4728 HG13 ILE A 301      17.224   9.034 -14.372  1.00 59.92           H  
ATOM   4729  CG2 ILE A 301      20.237   7.899 -15.711  1.00 59.92           C  
ATOM   4730 HG21 ILE A 301      20.718   7.651 -14.764  1.00 59.92           H  
ATOM   4731 HG22 ILE A 301      19.878   6.977 -16.169  1.00 59.92           H  
ATOM   4732 HG23 ILE A 301      20.960   8.325 -16.406  1.00 59.92           H  
ATOM   4733  CD1 ILE A 301      17.268   7.119 -15.243  1.00 59.92           C  
ATOM   4734 HD11 ILE A 301      16.827   7.429 -16.190  1.00 59.92           H  
ATOM   4735 HD12 ILE A 301      17.983   6.315 -15.417  1.00 59.92           H  
ATOM   4736 HD13 ILE A 301      16.480   6.768 -14.576  1.00 59.92           H  
ATOM   4737  N   ARG A 302      21.996  10.828 -15.095  1.00 58.62           N  
ATOM   4738  H   ARG A 302      22.141  10.297 -14.248  1.00 58.62           H  
ATOM   4739  CA  ARG A 302      23.154  11.481 -15.727  1.00 58.62           C  
ATOM   4740  HA  ARG A 302      22.847  12.481 -16.034  1.00 58.62           H  
ATOM   4741  C   ARG A 302      23.615  10.710 -16.967  1.00 58.62           C  
ATOM   4742  CB  ARG A 302      24.329  11.583 -14.748  1.00 58.62           C  
ATOM   4743  HB2 ARG A 302      24.621  10.579 -14.440  1.00 58.62           H  
ATOM   4744  HB3 ARG A 302      25.178  12.035 -15.261  1.00 58.62           H  
ATOM   4745  O   ARG A 302      23.491   9.487 -16.960  1.00 58.62           O  
ATOM   4746  CG  ARG A 302      24.010  12.416 -13.504  1.00 58.62           C  
ATOM   4747  HG2 ARG A 302      23.748  13.432 -13.798  1.00 58.62           H  
ATOM   4748  HG3 ARG A 302      23.176  11.969 -12.962  1.00 58.62           H  
ATOM   4749  CD  ARG A 302      25.243  12.439 -12.599  1.00 58.62           C  
ATOM   4750  HD2 ARG A 302      25.543  11.412 -12.390  1.00 58.62           H  
ATOM   4751  HD3 ARG A 302      26.055  12.941 -13.125  1.00 58.62           H  
ATOM   4752  NE  ARG A 302      24.967  13.132 -11.330  1.00 58.62           N  
ATOM   4753  HE  ARG A 302      24.031  13.489 -11.200  1.00 58.62           H  
ATOM   4754  NH1 ARG A 302      27.074  12.923 -10.437  1.00 58.62           N  
ATOM   4755 HH11 ARG A 302      27.757  13.153  -9.729  1.00 58.62           H  
ATOM   4756 HH12 ARG A 302      27.371  12.428 -11.265  1.00 58.62           H  
ATOM   4757  NH2 ARG A 302      25.491  14.008  -9.297  1.00 58.62           N  
ATOM   4758 HH21 ARG A 302      26.194  14.246  -8.612  1.00 58.62           H  
ATOM   4759 HH22 ARG A 302      24.562  14.399  -9.226  1.00 58.62           H  
ATOM   4760  CZ  ARG A 302      25.841  13.346 -10.363  1.00 58.62           C  
ATOM   4761  N   PRO A 303      24.210  11.377 -17.972  1.00 60.20           N  
ATOM   4762  CA  PRO A 303      24.759  10.701 -19.147  1.00 60.20           C  
ATOM   4763  HA  PRO A 303      23.939  10.293 -19.738  1.00 60.20           H  
ATOM   4764  C   PRO A 303      25.714   9.569 -18.757  1.00 60.20           C  
ATOM   4765  CB  PRO A 303      25.470  11.793 -19.952  1.00 60.20           C  
ATOM   4766  HB2 PRO A 303      26.513  11.868 -19.644  1.00 60.20           H  
ATOM   4767  HB3 PRO A 303      25.403  11.609 -21.024  1.00 60.20           H  
ATOM   4768  O   PRO A 303      26.502   9.724 -17.826  1.00 60.20           O  
ATOM   4769  CG  PRO A 303      24.735  13.071 -19.550  1.00 60.20           C  
ATOM   4770  HG2 PRO A 303      25.365  13.953 -19.666  1.00 60.20           H  
ATOM   4771  HG3 PRO A 303      23.824  13.171 -20.139  1.00 60.20           H  
ATOM   4772  CD  PRO A 303      24.377  12.820 -18.088  1.00 60.20           C  
ATOM   4773  HD2 PRO A 303      25.197  13.145 -17.448  1.00 60.20           H  
ATOM   4774  HD3 PRO A 303      23.462  13.359 -17.844  1.00 60.20           H  
ATOM   4775  N   GLY A 304      25.626   8.432 -19.449  1.00 51.57           N  
ATOM   4776  H   GLY A 304      24.925   8.354 -20.172  1.00 51.57           H  
ATOM   4777  CA  GLY A 304      26.452   7.252 -19.166  1.00 51.57           C  
ATOM   4778  HA2 GLY A 304      26.501   6.626 -20.056  1.00 51.57           H  
ATOM   4779  HA3 GLY A 304      27.469   7.573 -18.939  1.00 51.57           H  
ATOM   4780  C   GLY A 304      25.970   6.392 -17.989  1.00 51.57           C  
ATOM   4781  O   GLY A 304      26.585   5.377 -17.685  1.00 51.57           O  
ATOM   4782  N   SER A 305      24.874   6.757 -17.315  1.00 52.66           N  
ATOM   4783  H   SER A 305      24.340   7.552 -17.635  1.00 52.66           H  
ATOM   4784  CA  SER A 305      24.335   5.941 -16.219  1.00 52.66           C  
ATOM   4785  HA  SER A 305      25.165   5.522 -15.650  1.00 52.66           H  
ATOM   4786  C   SER A 305      23.489   4.791 -16.763  1.00 52.66           C  
ATOM   4787  CB  SER A 305      23.490   6.770 -15.259  1.00 52.66           C  
ATOM   4788  HB2 SER A 305      22.614   7.109 -15.811  1.00 52.66           H  
ATOM   4789  HB3 SER A 305      23.171   6.153 -14.418  1.00 52.66           H  
ATOM   4790  O   SER A 305      22.850   4.914 -17.809  1.00 52.66           O  
ATOM   4791  OG  SER A 305      24.194   7.897 -14.783  1.00 52.66           O  
ATOM   4792  HG  SER A 305      24.292   8.464 -15.551  1.00 52.66           H  
ATOM   4793  N   LYS A 306      23.426   3.680 -16.020  1.00 53.63           N  
ATOM   4794  H   LYS A 306      23.970   3.644 -15.170  1.00 53.63           H  
ATOM   4795  CA  LYS A 306      22.515   2.571 -16.330  1.00 53.63           C  
ATOM   4796  HA  LYS A 306      22.677   2.259 -17.361  1.00 53.63           H  
ATOM   4797  C   LYS A 306      21.065   3.044 -16.217  1.00 53.63           C  
ATOM   4798  CB  LYS A 306      22.773   1.378 -15.398  1.00 53.63           C  
ATOM   4799  HB2 LYS A 306      21.995   0.635 -15.571  1.00 53.63           H  
ATOM   4800  HB3 LYS A 306      22.712   1.702 -14.359  1.00 53.63           H  
ATOM   4801  O   LYS A 306      20.635   3.459 -15.141  1.00 53.63           O  
ATOM   4802  CG  LYS A 306      24.139   0.730 -15.660  1.00 53.63           C  
ATOM   4803  HG2 LYS A 306      24.937   1.436 -15.428  1.00 53.63           H  
ATOM   4804  HG3 LYS A 306      24.207   0.458 -16.713  1.00 53.63           H  
ATOM   4805  CD  LYS A 306      24.308  -0.527 -14.799  1.00 53.63           C  
ATOM   4806  HD2 LYS A 306      23.455  -1.186 -14.967  1.00 53.63           H  
ATOM   4807  HD3 LYS A 306      24.335  -0.247 -13.746  1.00 53.63           H  
ATOM   4808  CE  LYS A 306      25.602  -1.249 -15.184  1.00 53.63           C  
ATOM   4809  HE2 LYS A 306      25.643  -1.324 -16.271  1.00 53.63           H  
ATOM   4810  HE3 LYS A 306      26.450  -0.643 -14.865  1.00 53.63           H  
ATOM   4811  NZ  LYS A 306      25.667  -2.606 -14.589  1.00 53.63           N  
ATOM   4812  HZ1 LYS A 306      26.545  -3.046 -14.825  1.00 53.63           H  
ATOM   4813  HZ2 LYS A 306      24.927  -3.179 -14.968  1.00 53.63           H  
ATOM   4814  HZ3 LYS A 306      25.576  -2.568 -13.584  1.00 53.63           H  
ATOM   4815  N   LEU A 307      20.320   2.970 -17.316  1.00 51.49           N  
ATOM   4816  H   LEU A 307      20.756   2.668 -18.176  1.00 51.49           H  
ATOM   4817  CA  LEU A 307      18.913   3.363 -17.350  1.00 51.49           C  
ATOM   4818  HA  LEU A 307      18.822   4.291 -16.785  1.00 51.49           H  
ATOM   4819  C   LEU A 307      18.047   2.281 -16.676  1.00 51.49           C  
ATOM   4820  CB  LEU A 307      18.488   3.636 -18.803  1.00 51.49           C  
ATOM   4821  HB2 LEU A 307      18.723   2.747 -19.387  1.00 51.49           H  
ATOM   4822  HB3 LEU A 307      17.411   3.795 -18.847  1.00 51.49           H  
ATOM   4823  O   LEU A 307      18.254   1.092 -16.932  1.00 51.49           O  
ATOM   4824  CG  LEU A 307      19.212   4.863 -19.398  1.00 51.49           C  
ATOM   4825  HG  LEU A 307      20.254   4.857 -19.078  1.00 51.49           H  
ATOM   4826  CD1 LEU A 307      19.220   4.837 -20.924  1.00 51.49           C  
ATOM   4827 HD11 LEU A 307      18.519   5.559 -21.343  1.00 51.49           H  
ATOM   4828 HD12 LEU A 307      19.041   3.828 -21.297  1.00 51.49           H  
ATOM   4829 HD13 LEU A 307      20.221   5.097 -21.269  1.00 51.49           H  
ATOM   4830  CD2 LEU A 307      18.577   6.175 -18.929  1.00 51.49           C  
ATOM   4831 HD21 LEU A 307      17.546   6.245 -19.275  1.00 51.49           H  
ATOM   4832 HD22 LEU A 307      18.593   6.233 -17.841  1.00 51.49           H  
ATOM   4833 HD23 LEU A 307      19.146   7.013 -19.333  1.00 51.49           H  
ATOM   4834  N   PRO A 308      17.090   2.656 -15.813  1.00 49.27           N  
ATOM   4835  CA  PRO A 308      16.177   1.715 -15.184  1.00 49.27           C  
ATOM   4836  HA  PRO A 308      16.736   0.885 -14.750  1.00 49.27           H  
ATOM   4837  C   PRO A 308      15.171   1.167 -16.197  1.00 49.27           C  
ATOM   4838  CB  PRO A 308      15.483   2.500 -14.073  1.00 49.27           C  
ATOM   4839  HB2 PRO A 308      16.094   2.478 -13.170  1.00 49.27           H  
ATOM   4840  HB3 PRO A 308      14.487   2.115 -13.855  1.00 49.27           H  
ATOM   4841  O   PRO A 308      14.827   1.821 -17.181  1.00 49.27           O  
ATOM   4842  CG  PRO A 308      15.454   3.910 -14.643  1.00 49.27           C  
ATOM   4843  HG2 PRO A 308      14.639   3.972 -15.364  1.00 49.27           H  
ATOM   4844  HG3 PRO A 308      15.373   4.665 -13.861  1.00 49.27           H  
ATOM   4845  CD  PRO A 308      16.773   4.004 -15.394  1.00 49.27           C  
ATOM   4846  HD2 PRO A 308      16.664   4.665 -16.253  1.00 49.27           H  
ATOM   4847  HD3 PRO A 308      17.553   4.345 -14.713  1.00 49.27           H  
ATOM   4848  N   VAL A 309      14.654  -0.031 -15.914  1.00 43.63           N  
ATOM   4849  H   VAL A 309      15.026  -0.540 -15.125  1.00 43.63           H  
ATOM   4850  CA  VAL A 309      13.641  -0.703 -16.750  1.00 43.63           C  
ATOM   4851  HA  VAL A 309      13.959  -0.648 -17.791  1.00 43.63           H  
ATOM   4852  C   VAL A 309      12.271  -0.005 -16.671  1.00 43.63           C  
ATOM   4853  CB  VAL A 309      13.551  -2.194 -16.355  1.00 43.63           C  
ATOM   4854  HB  VAL A 309      13.244  -2.263 -15.311  1.00 43.63           H  
ATOM   4855  O   VAL A 309      11.451  -0.150 -17.573  1.00 43.63           O  
ATOM   4856  CG1 VAL A 309      12.545  -2.990 -17.193  1.00 43.63           C  
ATOM   4857 HG11 VAL A 309      12.585  -4.046 -16.923  1.00 43.63           H  
ATOM   4858 HG12 VAL A 309      11.531  -2.637 -17.005  1.00 43.63           H  
ATOM   4859 HG13 VAL A 309      12.772  -2.878 -18.253  1.00 43.63           H  
ATOM   4860  CG2 VAL A 309      14.912  -2.893 -16.495  1.00 43.63           C  
ATOM   4861 HG21 VAL A 309      15.261  -2.825 -17.526  1.00 43.63           H  
ATOM   4862 HG22 VAL A 309      15.652  -2.440 -15.836  1.00 43.63           H  
ATOM   4863 HG23 VAL A 309      14.821  -3.943 -16.217  1.00 43.63           H  
ATOM   4864  N   LYS A 310      12.026   0.766 -15.605  1.00 45.91           N  
ATOM   4865  H   LYS A 310      12.771   0.885 -14.934  1.00 45.91           H  
ATOM   4866  CA  LYS A 310      10.820   1.573 -15.390  1.00 45.91           C  
ATOM   4867  HA  LYS A 310      10.475   1.951 -16.353  1.00 45.91           H  
ATOM   4868  C   LYS A 310      11.168   2.781 -14.519  1.00 45.91           C  
ATOM   4869  CB  LYS A 310       9.725   0.663 -14.796  1.00 45.91           C  
ATOM   4870  HB2 LYS A 310      10.164   0.023 -14.031  1.00 45.91           H  
ATOM   4871  HB3 LYS A 310       9.356   0.015 -15.591  1.00 45.91           H  
ATOM   4872  O   LYS A 310      12.086   2.693 -13.719  1.00 45.91           O  
ATOM   4873  CG  LYS A 310       8.541   1.421 -14.190  1.00 45.91           C  
ATOM   4874  HG2 LYS A 310       8.905   2.003 -13.343  1.00 45.91           H  
ATOM   4875  HG3 LYS A 310       8.135   2.105 -14.934  1.00 45.91           H  
ATOM   4876  CD  LYS A 310       7.426   0.493 -13.686  1.00 45.91           C  
ATOM   4877  HD2 LYS A 310       7.837  -0.236 -12.988  1.00 45.91           H  
ATOM   4878  HD3 LYS A 310       6.952  -0.026 -14.519  1.00 45.91           H  
ATOM   4879  CE  LYS A 310       6.425   1.414 -12.990  1.00 45.91           C  
ATOM   4880  HE2 LYS A 310       5.772   1.899 -13.715  1.00 45.91           H  
ATOM   4881  HE3 LYS A 310       6.999   2.218 -12.530  1.00 45.91           H  
ATOM   4882  NZ  LYS A 310       5.643   0.784 -11.908  1.00 45.91           N  
ATOM   4883  HZ1 LYS A 310       4.830   0.298 -12.258  1.00 45.91           H  
ATOM   4884  HZ2 LYS A 310       5.360   1.546 -11.309  1.00 45.91           H  
ATOM   4885  HZ3 LYS A 310       6.223   0.177 -11.346  1.00 45.91           H  
ATOM   4886  N   ILE A 311      10.446   3.887 -14.678  1.00 44.34           N  
ATOM   4887  H   ILE A 311       9.710   3.873 -15.369  1.00 44.34           H  
ATOM   4888  CA  ILE A 311      10.546   5.097 -13.848  1.00 44.34           C  
ATOM   4889  HA  ILE A 311      11.074   4.868 -12.922  1.00 44.34           H  
ATOM   4890  C   ILE A 311       9.119   5.511 -13.523  1.00 44.34           C  
ATOM   4891  CB  ILE A 311      11.294   6.233 -14.594  1.00 44.34           C  
ATOM   4892  HB  ILE A 311      10.730   6.498 -15.488  1.00 44.34           H  
ATOM   4893  O   ILE A 311       8.345   5.702 -14.454  1.00 44.34           O  
ATOM   4894  CG1 ILE A 311      12.675   5.716 -15.036  1.00 44.34           C  
ATOM   4895 HG12 ILE A 311      13.187   5.340 -14.151  1.00 44.34           H  
ATOM   4896 HG13 ILE A 311      12.537   4.896 -15.741  1.00 44.34           H  
ATOM   4897  CG2 ILE A 311      11.420   7.493 -13.714  1.00 44.34           C  
ATOM   4898 HG21 ILE A 311      10.432   7.855 -13.429  1.00 44.34           H  
ATOM   4899 HG22 ILE A 311      11.990   7.270 -12.813  1.00 44.34           H  
ATOM   4900 HG23 ILE A 311      11.913   8.297 -14.261  1.00 44.34           H  
ATOM   4901  CD1 ILE A 311      13.581   6.725 -15.730  1.00 44.34           C  
ATOM   4902 HD11 ILE A 311      13.033   7.239 -16.519  1.00 44.34           H  
ATOM   4903 HD12 ILE A 311      13.947   7.425 -14.979  1.00 44.34           H  
ATOM   4904 HD13 ILE A 311      14.435   6.213 -16.173  1.00 44.34           H  
ATOM   4905  N   ASP A 312       8.778   5.640 -12.242  1.00 43.09           N  
ATOM   4906  H   ASP A 312       9.482   5.479 -11.535  1.00 43.09           H  
ATOM   4907  CA  ASP A 312       7.583   6.381 -11.825  1.00 43.09           C  
ATOM   4908  HA  ASP A 312       6.914   6.490 -12.679  1.00 43.09           H  
ATOM   4909  C   ASP A 312       8.019   7.793 -11.400  1.00 43.09           C  
ATOM   4910  CB  ASP A 312       6.789   5.632 -10.735  1.00 43.09           C  
ATOM   4911  HB2 ASP A 312       5.878   6.197 -10.535  1.00 43.09           H  
ATOM   4912  HB3 ASP A 312       7.353   5.614  -9.803  1.00 43.09           H  
ATOM   4913  O   ASP A 312       9.189   8.010 -11.095  1.00 43.09           O  
ATOM   4914  CG  ASP A 312       6.383   4.204 -11.135  1.00 43.09           C  
ATOM   4915  OD1 ASP A 312       5.698   4.065 -12.169  1.00 43.09           O  
ATOM   4916  OD2 ASP A 312       6.706   3.214 -10.434  1.00 43.09           O  
ATOM   4917  N   PHE A 313       7.114   8.769 -11.403  1.00 40.06           N  
ATOM   4918  H   PHE A 313       6.168   8.557 -11.687  1.00 40.06           H  
ATOM   4919  CA  PHE A 313       7.353  10.079 -10.799  1.00 40.06           C  
ATOM   4920  HA  PHE A 313       8.102   9.958 -10.017  1.00 40.06           H  
ATOM   4921  C   PHE A 313       6.086  10.592 -10.125  1.00 40.06           C  
ATOM   4922  CB  PHE A 313       7.910  11.093 -11.810  1.00 40.06           C  
ATOM   4923  HB2 PHE A 313       8.920  10.781 -12.075  1.00 40.06           H  
ATOM   4924  HB3 PHE A 313       7.998  12.065 -11.324  1.00 40.06           H  
ATOM   4925  O   PHE A 313       4.968  10.211 -10.468  1.00 40.06           O  
ATOM   4926  CG  PHE A 313       7.108  11.274 -13.081  1.00 40.06           C  
ATOM   4927  CD1 PHE A 313       7.553  10.646 -14.253  1.00 40.06           C  
ATOM   4928  HD1 PHE A 313       8.429  10.015 -14.233  1.00 40.06           H  
ATOM   4929  CD2 PHE A 313       5.974  12.108 -13.119  1.00 40.06           C  
ATOM   4930  HD2 PHE A 313       5.621  12.586 -12.217  1.00 40.06           H  
ATOM   4931  CE1 PHE A 313       6.903  10.899 -15.464  1.00 40.06           C  
ATOM   4932  HE1 PHE A 313       7.332  10.489 -16.366  1.00 40.06           H  
ATOM   4933  CE2 PHE A 313       5.282  12.307 -14.327  1.00 40.06           C  
ATOM   4934  HE2 PHE A 313       4.404  12.935 -14.345  1.00 40.06           H  
ATOM   4935  CZ  PHE A 313       5.753  11.707 -15.505  1.00 40.06           C  
ATOM   4936  HZ  PHE A 313       5.256  11.900 -16.444  1.00 40.06           H  
ATOM   4937  N   GLY A 314       6.279  11.469  -9.148  1.00 40.89           N  
ATOM   4938  H   GLY A 314       7.225  11.781  -8.981  1.00 40.89           H
[truncated: 295,497 more chars]
