# Supplementary material for: Widespread Horizontal Gene Transfer Among Animal Viruses
Source: bioRxiv. 2024 Mar 26:2024.03.25.586562. Preprint. [Version 2] doi: 10.1101/2024.03.25.586562 (PMC11071296; doi:10.1101/2024.03.25.586562)
Supplement: Supplement 7 [file media-7.zip › File7_PDB/Mald16828_Chitinasoid.pdb]

ATOM      1  N   MET A   1     -63.065  36.469 -32.019  1.00 37.40           N  
ATOM      2  H   MET A   1     -63.558  35.608 -31.831  1.00 37.40           H  
ATOM      3  H2  MET A   1     -63.479  36.913 -32.827  1.00 37.40           H  
ATOM      4  H3  MET A   1     -62.103  36.236 -32.216  1.00 37.40           H  
ATOM      5  CA  MET A   1     -63.164  37.343 -30.829  1.00 37.40           C  
ATOM      6  HA  MET A   1     -62.564  38.239 -30.993  1.00 37.40           H  
ATOM      7  C   MET A   1     -62.597  36.580 -29.637  1.00 37.40           C  
ATOM      8  CB  MET A   1     -64.627  37.770 -30.572  1.00 37.40           C  
ATOM      9  HB2 MET A   1     -65.272  37.335 -31.335  1.00 37.40           H  
ATOM     10  HB3 MET A   1     -64.965  37.385 -29.610  1.00 37.40           H  
ATOM     11  O   MET A   1     -63.070  35.487 -29.381  1.00 37.40           O  
ATOM     12  CG  MET A   1     -64.846  39.288 -30.578  1.00 37.40           C  
ATOM     13  HG2 MET A   1     -64.309  39.729 -29.738  1.00 37.40           H  
ATOM     14  HG3 MET A   1     -64.463  39.711 -31.506  1.00 37.40           H  
ATOM     15  SD  MET A   1     -66.606  39.697 -30.438  1.00 37.40           S  
ATOM     16  CE  MET A   1     -66.560  41.471 -30.065  1.00 37.40           C  
ATOM     17  HE1 MET A   1     -66.081  42.006 -30.885  1.00 37.40           H  
ATOM     18  HE2 MET A   1     -66.007  41.645 -29.142  1.00 37.40           H  
ATOM     19  HE3 MET A   1     -67.578  41.841 -29.949  1.00 37.40           H  
ATOM     20  N   LYS A   2     -61.620  37.186 -28.949  1.00 37.50           N  
ATOM     21  H   LYS A   2     -61.292  38.065 -29.321  1.00 37.50           H  
ATOM     22  CA  LYS A   2     -61.027  36.825 -27.644  1.00 37.50           C  
ATOM     23  HA  LYS A   2     -60.485  37.731 -27.372  1.00 37.50           H  
ATOM     24  C   LYS A   2     -59.916  35.744 -27.560  1.00 37.50           C  
ATOM     25  CB  LYS A   2     -62.111  36.692 -26.550  1.00 37.50           C  
ATOM     26  HB2 LYS A   2     -61.630  36.389 -25.620  1.00 37.50           H  
ATOM     27  HB3 LYS A   2     -62.817  35.904 -26.811  1.00 37.50           H  
ATOM     28  O   LYS A   2     -60.182  34.575 -27.343  1.00 37.50           O  
ATOM     29  CG  LYS A   2     -62.864  38.022 -26.327  1.00 37.50           C  
ATOM     30  HG2 LYS A   2     -62.153  38.847 -26.279  1.00 37.50           H  
ATOM     31  HG3 LYS A   2     -63.532  38.201 -27.169  1.00 37.50           H  
ATOM     32  CD  LYS A   2     -63.687  38.014 -25.030  1.00 37.50           C  
ATOM     33  HD2 LYS A   2     -63.030  37.788 -24.190  1.00 37.50           H  
ATOM     34  HD3 LYS A   2     -64.447  37.236 -25.100  1.00 37.50           H  
ATOM     35  CE  LYS A   2     -64.356  39.380 -24.802  1.00 37.50           C  
ATOM     36  HE2 LYS A   2     -64.980  39.609 -25.666  1.00 37.50           H  
ATOM     37  HE3 LYS A   2     -63.581  40.144 -24.736  1.00 37.50           H  
ATOM     38  NZ  LYS A   2     -65.184  39.394 -23.568  1.00 37.50           N  
ATOM     39  HZ1 LYS A   2     -65.620  40.294 -23.433  1.00 37.50           H  
ATOM     40  HZ2 LYS A   2     -65.918  38.701 -23.618  1.00 37.50           H  
ATOM     41  HZ3 LYS A   2     -64.625  39.194 -22.751  1.00 37.50           H  
ATOM     42  N   TRP A   3     -58.681  36.265 -27.633  1.00 30.69           N  
ATOM     43  H   TRP A   3     -58.658  37.182 -28.057  1.00 30.69           H  
ATOM     44  CA  TRP A   3     -57.525  36.077 -26.727  1.00 30.69           C  
ATOM     45  HA  TRP A   3     -56.713  36.662 -27.160  1.00 30.69           H  
ATOM     46  C   TRP A   3     -56.925  34.680 -26.489  1.00 30.69           C  
ATOM     47  CB  TRP A   3     -57.830  36.756 -25.376  1.00 30.69           C  
ATOM     48  HB2 TRP A   3     -56.946  36.679 -24.744  1.00 30.69           H  
ATOM     49  HB3 TRP A   3     -58.628  36.206 -24.877  1.00 30.69           H  
ATOM     50  O   TRP A   3     -57.449  33.913 -25.692  1.00 30.69           O  
ATOM     51  CG  TRP A   3     -58.217  38.204 -25.446  1.00 30.69           C  
ATOM     52  CD1 TRP A   3     -59.473  38.690 -25.368  1.00 30.69           C  
ATOM     53  HD1 TRP A   3     -60.341  38.074 -25.183  1.00 30.69           H  
ATOM     54  CD2 TRP A   3     -57.356  39.381 -25.455  1.00 30.69           C  
ATOM     55  CE2 TRP A   3     -58.182  40.544 -25.533  1.00 30.69           C  
ATOM     56  CE3 TRP A   3     -55.967  39.588 -25.337  1.00 30.69           C  
ATOM     57  HE3 TRP A   3     -55.308  38.738 -25.243  1.00 30.69           H  
ATOM     58  NE1 TRP A   3     -59.468  40.060 -25.528  1.00 30.69           N  
ATOM     59  HE1 TRP A   3     -60.284  40.650 -25.459  1.00 30.69           H  
ATOM     60  CH2 TRP A   3     -56.273  42.013 -25.415  1.00 30.69           C  
ATOM     61  HH2 TRP A   3     -55.848  43.006 -25.394  1.00 30.69           H  
ATOM     62  CZ2 TRP A   3     -57.662  41.843 -25.534  1.00 30.69           C  
ATOM     63  HZ2 TRP A   3     -58.313  42.703 -25.586  1.00 30.69           H  
ATOM     64  CZ3 TRP A   3     -55.434  40.890 -25.307  1.00 30.69           C  
ATOM     65  HZ3 TRP A   3     -54.368  41.033 -25.205  1.00 30.69           H  
ATOM     66  N   VAL A   4     -55.701  34.468 -26.995  1.00 42.38           N  
ATOM     67  H   VAL A   4     -55.372  35.075 -27.733  1.00 42.38           H  
ATOM     68  CA  VAL A   4     -54.632  33.760 -26.261  1.00 42.38           C  
ATOM     69  HA  VAL A   4     -54.889  33.768 -25.202  1.00 42.38           H  
ATOM     70  C   VAL A   4     -53.324  34.547 -26.438  1.00 42.38           C  
ATOM     71  CB  VAL A   4     -54.472  32.279 -26.666  1.00 42.38           C  
ATOM     72  HB  VAL A   4     -54.188  32.218 -27.716  1.00 42.38           H  
ATOM     73  O   VAL A   4     -52.920  34.852 -27.558  1.00 42.38           O  
ATOM     74  CG1 VAL A   4     -53.391  31.596 -25.816  1.00 42.38           C  
ATOM     75 HG11 VAL A   4     -53.638  31.664 -24.757  1.00 42.38           H  
ATOM     76 HG12 VAL A   4     -53.312  30.545 -26.094  1.00 42.38           H  
ATOM     77 HG13 VAL A   4     -52.419  32.057 -25.992  1.00 42.38           H  
ATOM     78  CG2 VAL A   4     -55.767  31.481 -26.458  1.00 42.38           C  
ATOM     79 HG21 VAL A   4     -56.548  31.856 -27.119  1.00 42.38           H  
ATOM     80 HG22 VAL A   4     -56.101  31.563 -25.424  1.00 42.38           H  
ATOM     81 HG23 VAL A   4     -55.600  30.431 -26.698  1.00 42.38           H  
ATOM     82  N   LEU A   5     -52.738  34.948 -25.307  1.00 36.18           N  
ATOM     83  H   LEU A   5     -53.119  34.570 -24.451  1.00 36.18           H  
ATOM     84  CA  LEU A   5     -51.531  35.769 -25.151  1.00 36.18           C  
ATOM     85  HA  LEU A   5     -51.549  36.535 -25.927  1.00 36.18           H  
ATOM     86  C   LEU A   5     -50.232  34.944 -25.321  1.00 36.18           C  
ATOM     87  CB  LEU A   5     -51.596  36.434 -23.759  1.00 36.18           C  
ATOM     88  HB2 LEU A   5     -50.593  36.701 -23.425  1.00 36.18           H  
ATOM     89  HB3 LEU A   5     -51.968  35.699 -23.045  1.00 36.18           H  
ATOM     90  O   LEU A   5     -50.270  33.724 -25.159  1.00 36.18           O  
ATOM     91  CG  LEU A   5     -52.479  37.694 -23.712  1.00 36.18           C  
ATOM     92  HG  LEU A   5     -53.360  37.548 -24.337  1.00 36.18           H  
ATOM     93  CD1 LEU A   5     -52.952  37.962 -22.285  1.00 36.18           C  
ATOM     94 HD11 LEU A   5     -53.581  38.852 -22.263  1.00 36.18           H  
ATOM     95 HD12 LEU A   5     -53.534  37.115 -21.921  1.00 36.18           H  
ATOM     96 HD13 LEU A   5     -52.095  38.114 -21.629  1.00 36.18           H  
ATOM     97  CD2 LEU A   5     -51.713  38.927 -24.199  1.00 36.18           C  
ATOM     98 HD21 LEU A   5     -52.345  39.811 -24.109  1.00 36.18           H  
ATOM     99 HD22 LEU A   5     -51.439  38.807 -25.247  1.00 36.18           H  
ATOM    100 HD23 LEU A   5     -50.814  39.074 -23.601  1.00 36.18           H  
ATOM    101  N   PRO A   6     -49.092  35.591 -25.643  1.00 34.00           N  
ATOM    102  CA  PRO A   6     -47.951  34.954 -26.300  1.00 34.00           C  
ATOM    103  HA  PRO A   6     -48.283  34.066 -26.837  1.00 34.00           H  
ATOM    104  C   PRO A   6     -46.809  34.553 -25.352  1.00 34.00           C  
ATOM    105  CB  PRO A   6     -47.486  36.003 -27.314  1.00 34.00           C  
ATOM    106  HB2 PRO A   6     -46.447  35.865 -27.612  1.00 34.00           H  
ATOM    107  HB3 PRO A   6     -48.139  35.983 -28.187  1.00 34.00           H  
ATOM    108  O   PRO A   6     -46.602  35.145 -24.294  1.00 34.00           O  
ATOM    109  CG  PRO A   6     -47.688  37.312 -26.551  1.00 34.00           C  
ATOM    110  HG2 PRO A   6     -47.854  38.149 -27.229  1.00 34.00           H  
ATOM    111  HG3 PRO A   6     -46.824  37.504 -25.916  1.00 34.00           H  
ATOM    112  CD  PRO A   6     -48.912  37.039 -25.681  1.00 34.00           C  
ATOM    113  HD2 PRO A   6     -49.769  37.523 -26.150  1.00 34.00           H  
ATOM    114  HD3 PRO A   6     -48.753  37.438 -24.679  1.00 34.00           H  
ATOM    115  N   ALA A   7     -46.018  33.574 -25.796  1.00 38.06           N  
ATOM    116  H   ALA A   7     -46.249  33.145 -26.681  1.00 38.06           H  
ATOM    117  CA  ALA A   7     -44.748  33.183 -25.196  1.00 38.06           C  
ATOM    118  HA  ALA A   7     -44.895  33.024 -24.128  1.00 38.06           H  
ATOM    119  C   ALA A   7     -43.679  34.283 -25.388  1.00 38.06           C  
ATOM    120  CB  ALA A   7     -44.329  31.847 -25.832  1.00 38.06           C  
ATOM    121  HB1 ALA A   7     -43.390  31.515 -25.390  1.00 38.06           H  
ATOM    122  HB2 ALA A   7     -44.190  31.968 -26.906  1.00 38.06           H  
ATOM    123  HB3 ALA A   7     -45.093  31.091 -25.646  1.00 38.06           H  
ATOM    124  O   ALA A   7     -43.223  34.526 -26.505  1.00 38.06           O  
ATOM    125  N   GLY A   8     -43.283  34.944 -24.294  1.00 34.14           N  
ATOM    126  H   GLY A   8     -43.764  34.722 -23.434  1.00 34.14           H  
ATOM    127  CA  GLY A   8     -41.992  35.644 -24.162  1.00 34.14           C  
ATOM    128  HA2 GLY A   8     -42.056  36.405 -23.384  1.00 34.14           H  
ATOM    129  HA3 GLY A   8     -41.732  36.124 -25.106  1.00 34.14           H  
ATOM    130  C   GLY A   8     -40.891  34.639 -23.789  1.00 34.14           C  
ATOM    131  O   GLY A   8     -41.198  33.552 -23.314  1.00 34.14           O  
ATOM    132  N   ALA A   9     -39.594  34.871 -23.971  1.00 33.94           N  
ATOM    133  H   ALA A   9     -39.026  34.057 -23.788  1.00 33.94           H  
ATOM    134  CA  ALA A   9     -38.802  36.068 -24.245  1.00 33.94           C  
ATOM    135  HA  ALA A   9     -39.363  36.781 -24.850  1.00 33.94           H  
ATOM    136  C   ALA A   9     -37.534  35.603 -25.019  1.00 33.94           C  
ATOM    137  CB  ALA A   9     -38.464  36.675 -22.874  1.00 33.94           C  
ATOM    138  HB1 ALA A   9     -37.849  37.567 -22.991  1.00 33.94           H  
ATOM    139  HB2 ALA A   9     -37.907  35.954 -22.274  1.00 33.94           H  
ATOM    140  HB3 ALA A   9     -39.379  36.947 -22.348  1.00 33.94           H  
ATOM    141  O   ALA A   9     -37.068  34.487 -24.801  1.00 33.94           O  
ATOM    142  N   PHE A  10     -37.078  36.302 -26.071  1.00 35.52           N  
ATOM    143  H   PHE A  10     -36.996  35.694 -26.873  1.00 35.52           H  
ATOM    144  CA  PHE A  10     -35.947  37.261 -26.046  1.00 35.52           C  
ATOM    145  HA  PHE A  10     -35.607  37.383 -27.074  1.00 35.52           H  
ATOM    146  C   PHE A  10     -34.730  36.773 -25.227  1.00 35.52           C  
ATOM    147  CB  PHE A  10     -36.411  38.642 -25.533  1.00 35.52           C  
ATOM    148  HB2 PHE A  10     -37.296  38.533 -24.905  1.00 35.52           H  
ATOM    149  HB3 PHE A  10     -35.632  39.056 -24.892  1.00 35.52           H  
ATOM    150  O   PHE A  10     -34.883  36.483 -24.052  1.00 35.52           O  
ATOM    151  CG  PHE A  10     -36.717  39.671 -26.601  1.00 35.52           C  
ATOM    152  CD1 PHE A  10     -35.795  40.702 -26.869  1.00 35.52           C  
ATOM    153  HD1 PHE A  10     -34.884  40.774 -26.294  1.00 35.52           H  
ATOM    154  CD2 PHE A  10     -37.937  39.627 -27.300  1.00 35.52           C  
ATOM    155  HD2 PHE A  10     -38.658  38.854 -27.082  1.00 35.52           H  
ATOM    156  CE1 PHE A  10     -36.063  41.649 -27.871  1.00 35.52           C  
ATOM    157  HE1 PHE A  10     -35.357  42.440 -28.078  1.00 35.52           H  
ATOM    158  CE2 PHE A  10     -38.218  40.593 -28.283  1.00 35.52           C  
ATOM    159  HE2 PHE A  10     -39.155  40.560 -28.818  1.00 35.52           H  
ATOM    160  CZ  PHE A  10     -37.277  41.595 -28.577  1.00 35.52           C  
ATOM    161  HZ  PHE A  10     -37.496  42.333 -29.335  1.00 35.52           H  
ATOM    162  N   SER A  11     -33.469  36.763 -25.661  1.00 31.48           N  
ATOM    163  H   SER A  11     -32.843  36.462 -24.927  1.00 31.48           H  
ATOM    164  CA  SER A  11     -32.755  37.069 -26.903  1.00 31.48           C  
ATOM    165  HA  SER A  11     -33.145  36.480 -27.733  1.00 31.48           H  
ATOM    166  C   SER A  11     -31.272  36.706 -26.665  1.00 31.48           C  
ATOM    167  CB  SER A  11     -32.821  38.573 -27.223  1.00 31.48           C  
ATOM    168  HB2 SER A  11     -31.917  38.887 -27.745  1.00 31.48           H  
ATOM    169  HB3 SER A  11     -32.926  39.155 -26.307  1.00 31.48           H  
ATOM    170  O   SER A  11     -30.851  36.577 -25.519  1.00 31.48           O  
ATOM    171  OG  SER A  11     -33.898  38.807 -28.096  1.00 31.48           O  
ATOM    172  HG  SER A  11     -34.128  39.739 -28.104  1.00 31.48           H  
ATOM    173  N   LEU A  12     -30.502  36.684 -27.758  1.00 35.46           N  
ATOM    174  H   LEU A  12     -31.015  36.674 -28.628  1.00 35.46           H  
ATOM    175  CA  LEU A  12     -29.048  36.898 -27.895  1.00 35.46           C  
ATOM    176  HA  LEU A  12     -29.012  37.490 -28.810  1.00 35.46           H  
ATOM    177  C   LEU A  12     -28.123  35.702 -28.219  1.00 35.46           C  
ATOM    178  CB  LEU A  12     -28.408  37.850 -26.852  1.00 35.46           C  
ATOM    179  HB2 LEU A  12     -28.692  37.590 -25.833  1.00 35.46           H  
ATOM    180  HB3 LEU A  12     -27.335  37.660 -26.891  1.00 35.46           H  
ATOM    181  O   LEU A  12     -27.844  34.834 -27.402  1.00 35.46           O  
ATOM    182  CG  LEU A  12     -28.612  39.359 -27.115  1.00 35.46           C  
ATOM    183  HG  LEU A  12     -28.955  39.519 -28.137  1.00 35.46           H  
ATOM    184  CD1 LEU A  12     -29.622  39.986 -26.162  1.00 35.46           C  
ATOM    185 HD11 LEU A  12     -29.852  41.005 -26.472  1.00 35.46           H  
ATOM    186 HD12 LEU A  12     -30.536  39.393 -26.134  1.00 35.46           H  
ATOM    187 HD13 LEU A  12     -29.213  40.000 -25.151  1.00 35.46           H  
ATOM    188  CD2 LEU A  12     -27.307  40.133 -26.928  1.00 35.46           C  
ATOM    189 HD21 LEU A  12     -26.618  39.890 -27.737  1.00 35.46           H  
ATOM    190 HD22 LEU A  12     -27.500  41.205 -26.968  1.00 35.46           H  
ATOM    191 HD23 LEU A  12     -26.856  39.890 -25.966  1.00 35.46           H  
ATOM    192  N   LEU A  13     -27.518  35.881 -29.407  1.00 35.19           N  
ATOM    193  H   LEU A  13     -27.969  36.578 -29.982  1.00 35.19           H  
ATOM    194  CA  LEU A  13     -26.138  35.596 -29.832  1.00 35.19           C  
ATOM    195  HA  LEU A  13     -26.000  36.272 -30.676  1.00 35.19           H  
ATOM    196  C   LEU A  13     -25.803  34.236 -30.475  1.00 35.19           C  
ATOM    197  CB  LEU A  13     -25.115  36.127 -28.808  1.00 35.19           C  
ATOM    198  HB2 LEU A  13     -24.139  35.687 -29.013  1.00 35.19           H  
ATOM    199  HB3 LEU A  13     -25.404  35.801 -27.809  1.00 35.19           H  
ATOM    200  O   LEU A  13     -25.295  33.311 -29.856  1.00 35.19           O  
ATOM    201  CG  LEU A  13     -24.985  37.664 -28.857  1.00 35.19           C  
ATOM    202  HG  LEU A  13     -25.964  38.108 -29.043  1.00 35.19           H  
ATOM    203  CD1 LEU A  13     -24.455  38.214 -27.537  1.00 35.19           C  
ATOM    204 HD11 LEU A  13     -23.470  37.794 -27.334  1.00 35.19           H  
ATOM    205 HD12 LEU A  13     -24.368  39.300 -27.585  1.00 35.19           H  
ATOM    206 HD13 LEU A  13     -25.119  37.942 -26.716  1.00 35.19           H  
ATOM    207  CD2 LEU A  13     -24.024  38.116 -29.960  1.00 35.19           C  
ATOM    208 HD21 LEU A  13     -23.944  39.203 -29.958  1.00 35.19           H  
ATOM    209 HD22 LEU A  13     -24.386  37.797 -30.938  1.00 35.19           H  
ATOM    210 HD23 LEU A  13     -23.035  37.689 -29.794  1.00 35.19           H  
ATOM    211  N   LEU A  14     -26.040  34.209 -31.797  1.00 33.25           N  
ATOM    212  H   LEU A  14     -26.757  34.863 -32.076  1.00 33.25           H  
ATOM    213  CA  LEU A  14     -25.061  33.969 -32.877  1.00 33.25           C  
ATOM    214  HA  LEU A  14     -25.549  33.364 -33.641  1.00 33.25           H  
ATOM    215  C   LEU A  14     -23.739  33.259 -32.520  1.00 33.25           C  
ATOM    216  CB  LEU A  14     -24.694  35.341 -33.502  1.00 33.25           C  
ATOM    217  HB2 LEU A  14     -24.584  36.077 -32.705  1.00 33.25           H  
ATOM    218  HB3 LEU A  14     -23.706  35.261 -33.954  1.00 33.25           H  
ATOM    219  O   LEU A  14     -22.890  33.837 -31.851  1.00 33.25           O  
ATOM    220  CG  LEU A  14     -25.666  35.861 -34.580  1.00 33.25           C  
ATOM    221  HG  LEU A  14     -26.527  35.197 -34.651  1.00 33.25           H  
ATOM    222  CD1 LEU A  14     -26.172  37.265 -34.247  1.00 33.25           C  
ATOM    223 HD11 LEU A  14     -26.694  37.255 -33.291  1.00 33.25           H  
ATOM    224 HD12 LEU A  14     -25.335  37.961 -34.193  1.00 33.25           H  
ATOM    225 HD13 LEU A  14     -26.863  37.601 -35.021  1.00 33.25           H  
ATOM    226  CD2 LEU A  14     -24.973  35.914 -35.944  1.00 33.25           C  
ATOM    227 HD21 LEU A  14     -24.126  36.601 -35.912  1.00 33.25           H  
ATOM    228 HD22 LEU A  14     -24.622  34.920 -36.221  1.00 33.25           H  
ATOM    229 HD23 LEU A  14     -25.677  36.258 -36.702  1.00 33.25           H  
ATOM    230  N   ALA A  15     -23.479  32.128 -33.186  1.00 35.96           N  
ATOM    231  H   ALA A  15     -24.277  31.525 -33.325  1.00 35.96           H  
ATOM    232  CA  ALA A  15     -22.486  32.058 -34.271  1.00 35.96           C  
ATOM    233  HA  ALA A  15     -22.762  32.780 -35.039  1.00 35.96           H  
ATOM    234  C   ALA A  15     -22.477  30.655 -34.910  1.00 35.96           C  
ATOM    235  CB  ALA A  15     -21.072  32.420 -33.789  1.00 35.96           C  
ATOM    236  HB1 ALA A  15     -20.808  31.812 -32.925  1.00 35.96           H  
ATOM    237  HB2 ALA A  15     -21.021  33.474 -33.515  1.00 35.96           H  
ATOM    238  HB3 ALA A  15     -20.352  32.240 -34.587  1.00 35.96           H  
ATOM    239  O   ALA A  15     -22.016  29.679 -34.322  1.00 35.96           O  
ATOM    240  N   VAL A  16     -22.955  30.574 -36.152  1.00 36.08           N  
ATOM    241  H   VAL A  16     -23.301  31.424 -36.574  1.00 36.08           H  
ATOM    242  CA  VAL A  16     -22.660  29.480 -37.083  1.00 36.08           C  
ATOM    243  HA  VAL A  16     -22.492  28.553 -36.535  1.00 36.08           H  
ATOM    244  C   VAL A  16     -21.382  29.868 -37.823  1.00 36.08           C  
ATOM    245  CB  VAL A  16     -23.832  29.272 -38.070  1.00 36.08           C  
ATOM    246  HB  VAL A  16     -24.091  30.230 -38.522  1.00 36.08           H  
ATOM    247  O   VAL A  16     -21.367  30.877 -38.519  1.00 36.08           O  
ATOM    248  CG1 VAL A  16     -23.496  28.290 -39.202  1.00 36.08           C  
ATOM    249 HG11 VAL A  16     -22.701  28.693 -39.828  1.00 36.08           H  
ATOM    250 HG12 VAL A  16     -24.374  28.140 -39.831  1.00 36.08           H  
ATOM    251 HG13 VAL A  16     -23.186  27.330 -38.787  1.00 36.08           H  
ATOM    252  CG2 VAL A  16     -25.070  28.739 -37.337  1.00 36.08           C  
ATOM    253 HG21 VAL A  16     -25.382  29.443 -36.565  1.00 36.08           H  
ATOM    254 HG22 VAL A  16     -24.848  27.779 -36.873  1.00 36.08           H  
ATOM    255 HG23 VAL A  16     -25.894  28.616 -38.040  1.00 36.08           H  
ATOM    256  N   PHE A  17     -20.329  29.060 -37.706  1.00 42.57           N  
ATOM    257  H   PHE A  17     -20.369  28.310 -37.031  1.00 42.57           H  
ATOM    258  CA  PHE A  17     -19.237  29.028 -38.677  1.00 42.57           C  
ATOM    259  HA  PHE A  17     -19.561  29.538 -39.584  1.00 42.57           H  
ATOM    260  C   PHE A  17     -18.959  27.574 -39.051  1.00 42.57           C  
ATOM    261  CB  PHE A  17     -17.980  29.761 -38.177  1.00 42.57           C  
ATOM    262  HB2 PHE A  17     -17.097  29.182 -38.447  1.00 42.57           H  
ATOM    263  HB3 PHE A  17     -17.996  29.831 -37.090  1.00 42.57           H  
ATOM    264  O   PHE A  17     -18.494  26.773 -38.241  1.00 42.57           O  
ATOM    265  CG  PHE A  17     -17.820  31.145 -38.782  1.00 42.57           C  
ATOM    266  CD1 PHE A  17     -17.235  31.297 -40.056  1.00 42.57           C  
ATOM    267  HD1 PHE A  17     -16.885  30.431 -40.599  1.00 42.57           H  
ATOM    268  CD2 PHE A  17     -18.278  32.281 -38.089  1.00 42.57           C  
ATOM    269  HD2 PHE A  17     -18.744  32.171 -37.121  1.00 42.57           H  
ATOM    270  CE1 PHE A  17     -17.107  32.576 -40.628  1.00 42.57           C  
ATOM    271  HE1 PHE A  17     -16.659  32.690 -41.605  1.00 42.57           H  
ATOM    272  CE2 PHE A  17     -18.147  33.559 -38.660  1.00 42.57           C  
ATOM    273  HE2 PHE A  17     -18.503  34.428 -38.127  1.00 42.57           H  
ATOM    274  CZ  PHE A  17     -17.561  33.707 -39.929  1.00 42.57           C  
ATOM    275  HZ  PHE A  17     -17.463  34.690 -40.367  1.00 42.57           H  
ATOM    276  N   ALA A  18     -19.266  27.243 -40.303  1.00 37.10           N  
ATOM    277  H   ALA A  18     -19.657  27.962 -40.895  1.00 37.10           H  
ATOM    278  CA  ALA A  18     -18.783  26.049 -40.966  1.00 37.10           C  
ATOM    279  HA  ALA A  18     -18.910  25.190 -40.308  1.00 37.10           H  
ATOM    280  C   ALA A  18     -17.290  26.236 -41.281  1.00 37.10           C  
ATOM    281  CB  ALA A  18     -19.623  25.841 -42.235  1.00 37.10           C  
ATOM    282  HB1 ALA A  18     -19.518  26.697 -42.901  1.00 37.10           H  
ATOM    283  HB2 ALA A  18     -19.284  24.944 -42.754  1.00 37.10           H  
ATOM    284  HB3 ALA A  18     -20.673  25.719 -41.969  1.00 37.10           H  
ATOM    285  O   ALA A  18     -16.919  27.150 -42.015  1.00 37.10           O  
ATOM    286  N   ALA A  19     -16.438  25.360 -40.750  1.00 42.22           N  
ATOM    287  H   ALA A  19     -16.782  24.695 -40.071  1.00 42.22           H  
ATOM    288  CA  ALA A  19     -15.049  25.225 -41.171  1.00 42.22           C  
ATOM    289  HA  ALA A  19     -14.946  25.640 -42.174  1.00 42.22           H  
ATOM    290  C   ALA A  19     -14.680  23.737 -41.228  1.00 42.22           C  
ATOM    291  CB  ALA A  19     -14.128  26.033 -40.250  1.00 42.22           C  
ATOM    292  HB1 ALA A  19     -14.199  25.656 -39.230  1.00 42.22           H  
ATOM    293  HB2 ALA A  19     -13.097  25.946 -40.591  1.00 42.22           H  
ATOM    294  HB3 ALA A  19     -14.420  27.083 -40.266  1.00 42.22           H  
ATOM    295  O   ALA A  19     -14.839  22.992 -40.263  1.00 42.22           O  
ATOM    296  N   LYS A  20     -14.215  23.317 -42.406  1.00 39.76           N  
ATOM    297  H   LYS A  20     -14.110  24.031 -43.112  1.00 39.76           H  
ATOM    298  CA  LYS A  20     -13.606  22.017 -42.693  1.00 39.76           C  
ATOM    299  HA  LYS A  20     -14.332  21.220 -42.530  1.00 39.76           H  
ATOM    300  C   LYS A  20     -12.399  21.796 -41.767  1.00 39.76           C  
ATOM    301  CB  LYS A  20     -13.132  22.034 -44.161  1.00 39.76           C  
ATOM    302  HB2 LYS A  20     -12.546  21.133 -44.344  1.00 39.76           H  
ATOM    303  HB3 LYS A  20     -12.469  22.888 -44.299  1.00 39.76           H  
ATOM    304  O   LYS A  20     -11.568  22.688 -41.645  1.00 39.76           O  
ATOM    305  CG  LYS A  20     -14.255  22.096 -45.212  1.00 39.76           C  
ATOM    306  HG2 LYS A  20     -14.941  22.911 -44.980  1.00 39.76           H  
ATOM    307  HG3 LYS A  20     -14.808  21.157 -45.197  1.00 39.76           H  
ATOM    308  CD  LYS A  20     -13.669  22.330 -46.616  1.00 39.76           C  
ATOM    309  HD2 LYS A  20     -13.196  23.312 -46.641  1.00 39.76           H  
ATOM    310  HD3 LYS A  20     -12.913  21.572 -46.816  1.00 39.76           H  
ATOM    311  CE  LYS A  20     -14.757  22.255 -47.698  1.00 39.76           C  
ATOM    312  HE2 LYS A  20     -15.198  21.258 -47.678  1.00 39.76           H  
ATOM    313  HE3 LYS A  20     -15.542  22.969 -47.451  1.00 39.76           H  
ATOM    314  NZ  LYS A  20     -14.217  22.547 -49.053  1.00 39.76           N  
ATOM    315  HZ1 LYS A  20     -13.827  23.478 -49.093  1.00 39.76           H  
ATOM    316  HZ2 LYS A  20     -14.946  22.486 -49.749  1.00 39.76           H  
ATOM    317  HZ3 LYS A  20     -13.492  21.889 -49.304  1.00 39.76           H  
ATOM    318  N   GLY A  21     -12.269  20.603 -41.188  1.00 40.28           N  
ATOM    319  H   GLY A  21     -13.036  19.950 -41.273  1.00 40.28           H  
ATOM    320  CA  GLY A  21     -11.080  20.185 -40.430  1.00 40.28           C  
ATOM    321  HA2 GLY A  21     -10.535  19.439 -41.009  1.00 40.28           H  
ATOM    322  HA3 GLY A  21     -10.412  21.030 -40.266  1.00 40.28           H  
ATOM    323  C   GLY A  21     -11.431  19.615 -39.058  1.00 40.28           C  
ATOM    324  O   GLY A  21     -12.012  20.299 -38.224  1.00 40.28           O  
ATOM    325  N   GLY A  22     -11.110  18.337 -38.854  1.00 33.77           N  
ATOM    326  H   GLY A  22     -10.569  17.878 -39.572  1.00 33.77           H  
ATOM    327  CA  GLY A  22     -11.566  17.500 -37.745  1.00 33.77           C  
ATOM    328  HA2 GLY A  22     -12.585  17.177 -37.957  1.00 33.77           H  
ATOM    329  HA3 GLY A  22     -10.941  16.608 -37.707  1.00 33.77           H  
ATOM    330  C   GLY A  22     -11.526  18.138 -36.352  1.00 33.77           C  
ATOM    331  O   GLY A  22     -10.485  18.563 -35.862  1.00 33.77           O  
ATOM    332  N   ARG A  23     -12.673  18.103 -35.670  1.00 41.13           N  
ATOM    333  H   ARG A  23     -13.511  17.848 -36.172  1.00 41.13           H  
ATOM    334  CA  ARG A  23     -12.766  18.183 -34.212  1.00 41.13           C  
ATOM    335  HA  ARG A  23     -11.790  17.983 -33.770  1.00 41.13           H  
ATOM    336  C   ARG A  23     -13.713  17.089 -33.754  1.00 41.13           C  
ATOM    337  CB  ARG A  23     -13.218  19.580 -33.750  1.00 41.13           C  
ATOM    338  HB2 ARG A  23     -13.522  19.517 -32.705  1.00 41.13           H  
ATOM    339  HB3 ARG A  23     -14.074  19.909 -34.339  1.00 41.13           H  
ATOM    340  O   ARG A  23     -14.923  17.186 -33.937  1.00 41.13           O  
ATOM    341  CG  ARG A  23     -12.077  20.601 -33.862  1.00 41.13           C  
ATOM    342  HG2 ARG A  23     -11.210  20.232 -33.314  1.00 41.13           H  
ATOM    343  HG3 ARG A  23     -11.805  20.729 -34.910  1.00 41.13           H  
ATOM    344  CD  ARG A  23     -12.490  21.959 -33.288  1.00 41.13           C  
ATOM    345  HD2 ARG A  23     -12.810  21.818 -32.256  1.00 41.13           H  
ATOM    346  HD3 ARG A  23     -13.326  22.347 -33.871  1.00 41.13           H  
ATOM    347  NE  ARG A  23     -11.368  22.915 -33.333  1.00 41.13           N  
ATOM    348  HE  ARG A  23     -10.553  22.624 -33.854  1.00 41.13           H  
ATOM    349  NH1 ARG A  23     -12.344  24.603 -32.116  1.00 41.13           N  
ATOM    350 HH11 ARG A  23     -13.193  24.060 -32.054  1.00 41.13           H  
ATOM    351 HH12 ARG A  23     -12.298  25.529 -31.713  1.00 41.13           H  
ATOM    352  NH2 ARG A  23     -10.260  24.851 -32.874  1.00 41.13           N  
ATOM    353 HH21 ARG A  23      -9.457  24.513 -33.383  1.00 41.13           H  
ATOM    354 HH22 ARG A  23     -10.232  25.769 -32.454  1.00 41.13           H  
ATOM    355  CZ  ARG A  23     -11.330  24.114 -32.776  1.00 41.13           C  
ATOM    356  N   ALA A  24     -13.144  16.030 -33.184  1.00 47.81           N  
ATOM    357  H   ALA A  24     -12.138  16.011 -33.096  1.00 47.81           H  
ATOM    358  CA  ALA A  24     -13.908  15.105 -32.369  1.00 47.81           C  
ATOM    359  HA  ALA A  24     -14.663  14.617 -32.985  1.00 47.81           H  
ATOM    360  C   ALA A  24     -14.596  15.928 -31.272  1.00 47.81           C  
ATOM    361  CB  ALA A  24     -12.960  14.041 -31.800  1.00 47.81           C  
ATOM    362  HB1 ALA A  24     -12.490  13.487 -32.613  1.00 47.81           H  
ATOM    363  HB2 ALA A  24     -12.187  14.511 -31.191  1.00 47.81           H  
ATOM    364  HB3 ALA A  24     -13.522  13.345 -31.178  1.00 47.81           H  
ATOM    365  O   ALA A  24     -13.934  16.644 -30.519  1.00 47.81           O  
ATOM    366  N   LEU A  25     -15.926  15.869 -31.226  1.00 44.90           N  
ATOM    367  H   LEU A  25     -16.405  15.335 -31.937  1.00 44.90           H  
ATOM    368  CA  LEU A  25     -16.720  16.406 -30.129  1.00 44.90           C  
ATOM    369  HA  LEU A  25     -16.539  17.476 -30.025  1.00 44.90           H  
ATOM    370  C   LEU A  25     -16.265  15.703 -28.848  1.00 44.90           C  
ATOM    371  CB  LEU A  25     -18.212  16.156 -30.425  1.00 44.90           C  
ATOM    372  HB2 LEU A  25     -18.322  15.144 -30.815  1.00 44.90           H  
ATOM    373  HB3 LEU A  25     -18.776  16.200 -29.492  1.00 44.90           H  
ATOM    374  O   LEU A  25     -16.672  14.574 -28.569  1.00 44.90           O  
ATOM    375  CG  LEU A  25     -18.823  17.163 -31.417  1.00 44.90           C  
ATOM    376  HG  LEU A  25     -18.084  17.433 -32.171  1.00 44.90           H  
ATOM    377  CD1 LEU A  25     -20.027  16.548 -32.129  1.00 44.90           C  
ATOM    378 HD11 LEU A  25     -20.790  16.264 -31.405  1.00 44.90           H  
ATOM    379 HD12 LEU A  25     -19.715  15.669 -32.693  1.00 44.90           H  
ATOM    380 HD13 LEU A  25     -20.448  17.272 -32.827  1.00 44.90           H  
ATOM    381  CD2 LEU A  25     -19.289  18.426 -30.689  1.00 44.90           C  
ATOM    382 HD21 LEU A  25     -20.061  18.181 -29.959  1.00 44.90           H  
ATOM    383 HD22 LEU A  25     -18.447  18.895 -30.181  1.00 44.90           H  
ATOM    384 HD23 LEU A  25     -19.697  19.133 -31.411  1.00 44.90           H  
ATOM    385  N   ALA A  26     -15.393  16.358 -28.084  1.00 45.41           N  
ATOM    386  H   ALA A  26     -14.979  17.205 -28.443  1.00 45.41           H  
ATOM    387  CA  ALA A  26     -15.082  15.957 -26.727  1.00 45.41           C  
ATOM    388  HA  ALA A  26     -14.725  14.927 -26.724  1.00 45.41           H  
ATOM    389  C   ALA A  26     -16.388  16.040 -25.929  1.00 45.41           C  
ATOM    390  CB  ALA A  26     -13.972  16.863 -26.175  1.00 45.41           C  
ATOM    391  HB1 ALA A  26     -13.742  16.575 -25.149  1.00 45.41           H  
ATOM    392  HB2 ALA A  26     -14.295  17.905 -26.185  1.00 45.41           H  
ATOM    393  HB3 ALA A  26     -13.073  16.759 -26.782  1.00 45.41           H  
ATOM    394  O   ALA A  26     -16.824  17.122 -25.538  1.00 45.41           O  
ATOM    395  N   ARG A  27     -17.055  14.894 -25.738  1.00 45.12           N  
ATOM    396  H   ARG A  27     -16.706  14.070 -26.205  1.00 45.12           H  
ATOM    397  CA  ARG A  27     -18.140  14.771 -24.763  1.00 45.12           C  
ATOM    398  HA  ARG A  27     -18.935  15.477 -25.005  1.00 45.12           H  
ATOM    399  C   ARG A  27     -17.541  15.173 -23.422  1.00 45.12           C  
ATOM    400  CB  ARG A  27     -18.706  13.336 -24.714  1.00 45.12           C  
ATOM    401  HB2 ARG A  27     -19.332  13.236 -23.827  1.00 45.12           H  
ATOM    402  HB3 ARG A  27     -17.881  12.630 -24.628  1.00 45.12           H  
ATOM    403  O   ARG A  27     -16.681  14.469 -22.897  1.00 45.12           O  
ATOM    404  CG  ARG A  27     -19.555  12.991 -25.947  1.00 45.12           C  
ATOM    405  HG2 ARG A  27     -20.419  13.654 -26.006  1.00 45.12           H  
ATOM    406  HG3 ARG A  27     -18.944  13.158 -26.834  1.00 45.12           H  
ATOM    407  CD  ARG A  27     -20.013  11.521 -25.968  1.00 45.12           C  
ATOM    408  HD2 ARG A  27     -20.088  11.226 -27.015  1.00 45.12           H  
ATOM    409  HD3 ARG A  27     -19.251  10.898 -25.499  1.00 45.12           H  
ATOM    410  NE  ARG A  27     -21.327  11.292 -25.327  1.00 45.12           N  
ATOM    411  HE  ARG A  27     -21.728  12.065 -24.815  1.00 45.12           H  
ATOM    412  NH1 ARG A  27     -21.611   9.127 -26.052  1.00 45.12           N  
ATOM    413 HH11 ARG A  27     -20.688   9.153 -26.463  1.00 45.12           H  
ATOM    414 HH12 ARG A  27     -22.187   8.302 -26.142  1.00 45.12           H  
ATOM    415  NH2 ARG A  27     -23.251  10.121 -24.921  1.00 45.12           N  
ATOM    416 HH21 ARG A  27     -23.647  10.921 -24.448  1.00 45.12           H  
ATOM    417 HH22 ARG A  27     -23.803   9.281 -25.021  1.00 45.12           H  
ATOM    418  CZ  ARG A  27     -22.053  10.187 -25.432  1.00 45.12           C  
ATOM    419  N   THR A  28     -17.972  16.308 -22.890  1.00 43.95           N  
ATOM    420  H   THR A  28     -18.624  16.884 -23.403  1.00 43.95           H  
ATOM    421  CA  THR A  28     -17.717  16.691 -21.507  1.00 43.95           C  
ATOM    422  HA  THR A  28     -16.642  16.760 -21.341  1.00 43.95           H  
ATOM    423  C   THR A  28     -18.272  15.580 -20.620  1.00 43.95           C  
ATOM    424  CB  THR A  28     -18.358  18.058 -21.194  1.00 43.95           C  
ATOM    425  HB  THR A  28     -18.605  18.114 -20.134  1.00 43.95           H  
ATOM    426  O   THR A  28     -19.483  15.393 -20.507  1.00 43.95           O  
ATOM    427  CG2 THR A  28     -17.400  19.198 -21.538  1.00 43.95           C  
ATOM    428 HG21 THR A  28     -17.142  19.162 -22.596  1.00 43.95           H  
ATOM    429 HG22 THR A  28     -16.491  19.108 -20.944  1.00 43.95           H  
ATOM    430 HG23 THR A  28     -17.869  20.156 -21.314  1.00 43.95           H  
ATOM    431  OG1 THR A  28     -19.519  18.277 -21.971  1.00 43.95           O  
ATOM    432  HG1 THR A  28     -19.913  19.103 -21.681  1.00 43.95           H  
ATOM    433  N   LEU A  29     -17.378  14.761 -20.059  1.00 50.59           N  
ATOM    434  H   LEU A  29     -16.401  14.893 -20.275  1.00 50.59           H  
ATOM    435  CA  LEU A  29     -17.751  13.722 -19.106  1.00 50.59           C  
ATOM    436  HA  LEU A  29     -18.471  13.064 -19.594  1.00 50.59           H  
ATOM    437  C   LEU A  29     -18.418  14.402 -17.899  1.00 50.59           C  
ATOM    438  CB  LEU A  29     -16.505  12.914 -18.692  1.00 50.59           C  
ATOM    439  HB2 LEU A  29     -16.727  12.359 -17.781  1.00 50.59           H  
ATOM    440  HB3 LEU A  29     -15.706  13.616 -18.455  1.00 50.59           H  
ATOM    441  O   LEU A  29     -17.895  15.414 -17.422  1.00 50.59           O  
ATOM    442  CG  LEU A  29     -16.014  11.923 -19.766  1.00 50.59           C  
ATOM    443  HG  LEU A  29     -16.012  12.409 -20.742  1.00 50.59           H  
ATOM    444  CD1 LEU A  29     -14.589  11.466 -19.455  1.00 50.59           C  
ATOM    445 HD11 LEU A  29     -14.248  10.772 -20.223  1.00 50.59           H  
ATOM    446 HD12 LEU A  29     -13.919  12.326 -19.450  1.00 50.59           H  
ATOM    447 HD13 LEU A  29     -14.547  10.972 -18.485  1.00 50.59           H  
ATOM    448  CD2 LEU A  29     -16.907  10.679 -19.826  1.00 50.59           C  
ATOM    449 HD21 LEU A  29     -17.920  10.958 -20.114  1.00 50.59           H  
ATOM    450 HD22 LEU A  29     -16.516   9.989 -20.574  1.00 50.59           H  
ATOM    451 HD23 LEU A  29     -16.926  10.181 -18.857  1.00 50.59           H  
ATOM    452  N   PRO A  30     -19.557  13.890 -17.396  1.00 49.34           N  
ATOM    453  CA  PRO A  30     -20.176  14.437 -16.197  1.00 49.34           C  
ATOM    454  HA  PRO A  30     -20.494  15.463 -16.382  1.00 49.34           H  
ATOM    455  C   PRO A  30     -19.155  14.418 -15.059  1.00 49.34           C  
ATOM    456  CB  PRO A  30     -21.401  13.560 -15.914  1.00 49.34           C  
ATOM    457  HB2 PRO A  30     -21.573  13.420 -14.847  1.00 49.34           H  
ATOM    458  HB3 PRO A  30     -22.278  14.006 -16.383  1.00 49.34           H  
ATOM    459  O   PRO A  30     -18.434  13.433 -14.888  1.00 49.34           O  
ATOM    460  CG  PRO A  30     -21.073  12.240 -16.613  1.00 49.34           C  
ATOM    461  HG2 PRO A  30     -20.470  11.618 -15.952  1.00 49.34           H  
ATOM    462  HG3 PRO A  30     -21.974  11.710 -16.922  1.00 49.34           H  
ATOM    463  CD  PRO A  30     -20.231  12.672 -17.811  1.00 49.34           C  
ATOM    464  HD2 PRO A  30     -20.877  12.891 -18.661  1.00 49.34           H  
ATOM    465  HD3 PRO A  30     -19.523  11.883 -18.064  1.00 49.34           H  
ATOM    466  N   PHE A  31     -19.078  15.513 -14.301  1.00 52.94           N  
ATOM    467  H   PHE A  31     -19.668  16.301 -14.530  1.00 52.94           H  
ATOM    468  CA  PHE A  31     -18.149  15.649 -13.183  1.00 52.94           C  
ATOM    469  HA  PHE A  31     -17.134  15.621 -13.579  1.00 52.94           H  
ATOM    470  C   PHE A  31     -18.344  14.470 -12.217  1.00 52.94           C  
ATOM    471  CB  PHE A  31     -18.370  17.015 -12.512  1.00 52.94           C  
ATOM    472  HB2 PHE A  31     -19.260  16.978 -11.883  1.00 52.94           H  
ATOM    473  HB3 PHE A  31     -18.563  17.756 -13.287  1.00 52.94           H  
ATOM    474  O   PHE A  31     -19.374  14.353 -11.545  1.00 52.94           O  
ATOM    475  CG  PHE A  31     -17.193  17.511 -11.694  1.00 52.94           C  
ATOM    476  CD1 PHE A  31     -17.077  17.188 -10.329  1.00 52.94           C  
ATOM    477  HD1 PHE A  31     -17.818  16.560  -9.856  1.00 52.94           H  
ATOM    478  CD2 PHE A  31     -16.218  18.324 -12.304  1.00 52.94           C  
ATOM    479  HD2 PHE A  31     -16.301  18.580 -13.350  1.00 52.94           H  
ATOM    480  CE1 PHE A  31     -15.995  17.684  -9.577  1.00 52.94           C  
ATOM    481  HE1 PHE A  31     -15.902  17.435  -8.531  1.00 52.94           H  
ATOM    482  CE2 PHE A  31     -15.139  18.820 -11.552  1.00 52.94           C  
ATOM    483  HE2 PHE A  31     -14.399  19.452 -12.021  1.00 52.94           H  
ATOM    484  CZ  PHE A  31     -15.028  18.502 -10.188  1.00 52.94           C  
ATOM    485  HZ  PHE A  31     -14.201  18.886  -9.609  1.00 52.94           H  
ATOM    486  N   ARG A  32     -17.380  13.546 -12.190  1.00 67.33           N  
ATOM    487  H   ARG A  32     -16.587  13.667 -12.804  1.00 67.33           H  
ATOM    488  CA  ARG A  32     -17.441  12.351 -11.345  1.00 67.33           C  
ATOM    489  HA  ARG A  32     -18.428  11.900 -11.444  1.00 67.33           H  
ATOM    490  C   ARG A  32     -17.250  12.794  -9.900  1.00 67.33           C  
ATOM    491  CB  ARG A  32     -16.383  11.323 -11.791  1.00 67.33           C  
ATOM    492  HB2 ARG A  32     -15.419  11.824 -11.885  1.00 67.33           H  
ATOM    493  HB3 ARG A  32     -16.285  10.549 -11.030  1.00 67.33           H  
ATOM    494  O   ARG A  32     -16.221  13.358  -9.546  1.00 67.33           O  
ATOM    495  CG  ARG A  32     -16.750  10.650 -13.126  1.00 67.33           C  
ATOM    496  HG2 ARG A  32     -17.575   9.957 -12.963  1.00 67.33           H  
ATOM    497  HG3 ARG A  32     -17.063  11.405 -13.848  1.00 67.33           H  
ATOM    498  CD  ARG A  32     -15.551   9.896 -13.713  1.00 67.33           C  
ATOM    499  HD2 ARG A  32     -15.152   9.190 -12.984  1.00 67.33           H  
ATOM    500  HD3 ARG A  32     -14.755  10.614 -13.913  1.00 67.33           H  
ATOM    501  NE  ARG A  32     -15.898   9.221 -14.982  1.00 67.33           N  
ATOM    502  HE  ARG A  32     -15.805   9.767 -15.827  1.00 67.33           H  
ATOM    503  NH1 ARG A  32     -16.240   7.153 -14.113  1.00 67.33           N  
ATOM    504 HH11 ARG A  32     -16.043   7.498 -13.184  1.00 67.33           H  
ATOM    505 HH12 ARG A  32     -16.682   6.249 -14.194  1.00 67.33           H  
ATOM    506  NH2 ARG A  32     -16.495   7.454 -16.299  1.00 67.33           N  
ATOM    507 HH21 ARG A  32     -16.648   6.462 -16.410  1.00 67.33           H  
ATOM    508 HH22 ARG A  32     -16.359   8.002 -17.136  1.00 67.33           H  
ATOM    509  CZ  ARG A  32     -16.218   7.953 -15.129  1.00 67.33           C  
ATOM    510  N   ARG A  33     -18.258  12.567  -9.052  1.00 81.62           N  
ATOM    511  H   ARG A  33     -19.124  12.218  -9.435  1.00 81.62           H  
ATOM    512  CA  ARG A  33     -18.139  12.850  -7.613  1.00 81.62           C  
ATOM    513  HA  ARG A  33     -17.795  13.877  -7.492  1.00 81.62           H  
ATOM    514  C   ARG A  33     -17.069  11.942  -7.002  1.00 81.62           C  
ATOM    515  CB  ARG A  33     -19.486  12.689  -6.886  1.00 81.62           C  
ATOM    516  HB2 ARG A  33     -19.882  11.690  -7.071  1.00 81.62           H  
ATOM    517  HB3 ARG A  33     -19.310  12.790  -5.815  1.00 81.62           H  
ATOM    518  O   ARG A  33     -17.144  10.722  -7.201  1.00 81.62           O  
ATOM    519  CG  ARG A  33     -20.523  13.741  -7.311  1.00 81.62           C  
ATOM    520  HG2 ARG A  33     -20.108  14.738  -7.161  1.00 81.62           H  
ATOM    521  HG3 ARG A  33     -20.763  13.614  -8.367  1.00 81.62           H  
ATOM    522  CD  ARG A  33     -21.805  13.599  -6.478  1.00 81.62           C  
ATOM    523  HD2 ARG A  33     -21.555  13.745  -5.427  1.00 81.62           H  
ATOM    524  HD3 ARG A  33     -22.199  12.592  -6.608  1.00 81.62           H  
ATOM    525  NE  ARG A  33     -22.832  14.581  -6.878  1.00 81.62           N  
ATOM    526  HE  ARG A  33     -22.605  15.194  -7.648  1.00 81.62           H  
ATOM    527  NH1 ARG A  33     -24.431  14.006  -5.326  1.00 81.62           N  
ATOM    528 HH11 ARG A  33     -25.350  14.142  -4.927  1.00 81.62           H  
ATOM    529 HH12 ARG A  33     -23.818  13.299  -4.946  1.00 81.62           H  
ATOM    530  NH2 ARG A  33     -24.849  15.640  -6.781  1.00 81.62           N  
ATOM    531 HH21 ARG A  33     -25.759  15.756  -6.358  1.00 81.62           H  
ATOM    532 HH22 ARG A  33     -24.587  16.238  -7.552  1.00 81.62           H  
ATOM    533  CZ  ARG A  33     -24.027  14.736  -6.328  1.00 81.62           C  
ATOM    534  N   CYS A  34     -16.139  12.541  -6.256  1.00 91.42           N  
ATOM    535  H   CYS A  34     -16.103  13.551  -6.245  1.00 91.42           H  
ATOM    536  CA  CYS A  34     -15.152  11.831  -5.444  1.00 91.42           C  
ATOM    537  HA  CYS A  34     -14.515  11.244  -6.105  1.00 91.42           H  
ATOM    538  C   CYS A  34     -15.832  10.876  -4.448  1.00 91.42           C  
ATOM    539  CB  CYS A  34     -14.278  12.837  -4.671  1.00 91.42           C  
ATOM    540  HB2 CYS A  34     -14.885  13.304  -3.896  1.00 91.42           H  
ATOM    541  HB3 CYS A  34     -13.493  12.277  -4.162  1.00 91.42           H  
ATOM    542  O   CYS A  34     -17.026  11.002  -4.157  1.00 91.42           O  
ATOM    543  SG  CYS A  34     -13.469  14.160  -5.613  1.00 91.42           S  
ATOM    544  N   LEU A  35     -15.061   9.939  -3.895  1.00 94.61           N  
ATOM    545  H   LEU A  35     -14.087   9.889  -4.156  1.00 94.61           H  
ATOM    546  CA  LEU A  35     -15.528   9.069  -2.817  1.00 94.61           C  
ATOM    547  HA  LEU A  35     -16.385   8.504  -3.185  1.00 94.61           H  
ATOM    548  C   LEU A  35     -15.950   9.905  -1.590  1.00 94.61           C  
ATOM    549  CB  LEU A  35     -14.407   8.095  -2.424  1.00 94.61           C  
ATOM    550  HB2 LEU A  35     -14.718   7.536  -1.541  1.00 94.61           H  
ATOM    551  HB3 LEU A  35     -13.529   8.684  -2.156  1.00 94.61           H  
ATOM    552  O   LEU A  35     -15.197  10.794  -1.184  1.00 94.61           O  
ATOM    553  CG  LEU A  35     -13.995   7.089  -3.508  1.00 94.61           C  
ATOM    554  HG  LEU A  35     -13.788   7.614  -4.440  1.00 94.61           H  
ATOM    555  CD1 LEU A  35     -12.735   6.370  -3.049  1.00 94.61           C  
ATOM    556 HD11 LEU A  35     -11.897   7.066  -3.064  1.00 94.61           H  
ATOM    557 HD12 LEU A  35     -12.864   5.967  -2.044  1.00 94.61           H  
ATOM    558 HD13 LEU A  35     -12.506   5.546  -3.725  1.00 94.61           H  
ATOM    559  CD2 LEU A  35     -15.046   6.020  -3.757  1.00 94.61           C  
ATOM    560 HD21 LEU A  35     -16.043   6.456  -3.823  1.00 94.61           H  
ATOM    561 HD22 LEU A  35     -15.011   5.289  -2.949  1.00 94.61           H  
ATOM    562 HD23 LEU A  35     -14.801   5.501  -4.683  1.00 94.61           H  
ATOM    563  N   PRO A  36     -17.106   9.627  -0.963  1.00 93.85           N  
ATOM    564  CA  PRO A  36     -17.549  10.304   0.256  1.00 93.85           C  
ATOM    565  HA  PRO A  36     -17.333  11.370   0.188  1.00 93.85           H  
ATOM    566  C   PRO A  36     -16.830   9.756   1.503  1.00 93.85           C  
ATOM    567  CB  PRO A  36     -19.070  10.104   0.274  1.00 93.85           C  
ATOM    568  HB2 PRO A  36     -19.503  10.161   1.272  1.00 93.85           H  
ATOM    569  HB3 PRO A  36     -19.540  10.843  -0.375  1.00 93.85           H  
ATOM    570  O   PRO A  36     -17.466   9.312   2.453  1.00 93.85           O  
ATOM    571  CG  PRO A  36     -19.223   8.716  -0.344  1.00 93.85           C  
ATOM    572  HG2 PRO A  36     -18.987   7.951   0.396  1.00 93.85           H  
ATOM    573  HG3 PRO A  36     -20.221   8.560  -0.755  1.00 93.85           H  
ATOM    574  CD  PRO A  36     -18.156   8.732  -1.436  1.00 93.85           C  
ATOM    575  HD2 PRO A  36     -17.784   7.722  -1.611  1.00 93.85           H  
ATOM    576  HD3 PRO A  36     -18.581   9.135  -2.355  1.00 93.85           H  
ATOM    577  N   ILE A  37     -15.496   9.766   1.496  1.00 96.00           N  
ATOM    578  H   ILE A  37     -15.032  10.194   0.708  1.00 96.00           H  
ATOM    579  CA  ILE A  37     -14.654   9.253   2.585  1.00 96.00           C  
ATOM    580  HA  ILE A  37     -15.297   8.925   3.401  1.00 96.00           H  
ATOM    581  C   ILE A  37     -13.767  10.358   3.153  1.00 96.00           C  
ATOM    582  CB  ILE A  37     -13.831   8.022   2.147  1.00 96.00           C  
ATOM    583  HB  ILE A  37     -13.241   7.692   3.003  1.00 96.00           H  
ATOM    584  O   ILE A  37     -13.318  11.249   2.430  1.00 96.00           O  
ATOM    585  CG1 ILE A  37     -12.869   8.364   0.993  1.00 96.00           C  
ATOM    586 HG12 ILE A  37     -12.244   9.210   1.279  1.00 96.00           H  
ATOM    587 HG13 ILE A  37     -13.445   8.665   0.118  1.00 96.00           H  
ATOM    588  CG2 ILE A  37     -14.780   6.876   1.759  1.00 96.00           C  
ATOM    589 HG21 ILE A  37     -15.577   6.800   2.498  1.00 96.00           H  
ATOM    590 HG22 ILE A  37     -15.232   7.064   0.785  1.00 96.00           H  
ATOM    591 HG23 ILE A  37     -14.240   5.929   1.735  1.00 96.00           H  
ATOM    592  CD1 ILE A  37     -11.937   7.216   0.604  1.00 96.00           C  
ATOM    593 HD11 ILE A  37     -12.502   6.335   0.301  1.00 96.00           H  
ATOM    594 HD12 ILE A  37     -11.293   6.971   1.448  1.00 96.00           H  
ATOM    595 HD13 ILE A  37     -11.317   7.538  -0.232  1.00 96.00           H  
ATOM    596  N   ARG A  38     -13.506  10.286   4.458  1.00 95.51           N  
ATOM    597  H   ARG A  38     -13.884   9.501   4.969  1.00 95.51           H  
ATOM    598  CA  ARG A  38     -12.581  11.157   5.193  1.00 95.51           C  
ATOM    599  HA  ARG A  38     -11.803  11.522   4.523  1.00 95.51           H  
ATOM    600  C   ARG A  38     -11.885  10.364   6.284  1.00 95.51           C  
ATOM    601  CB  ARG A  38     -13.321  12.355   5.809  1.00 95.51           C  
ATOM    602  HB2 ARG A  38     -14.192  12.009   6.366  1.00 95.51           H  
ATOM    603  HB3 ARG A  38     -12.647  12.855   6.505  1.00 95.51           H  
ATOM    604  O   ARG A  38     -12.393   9.331   6.717  1.00 95.51           O  
ATOM    605  CG  ARG A  38     -13.749  13.372   4.747  1.00 95.51           C  
ATOM    606  HG2 ARG A  38     -14.558  12.963   4.142  1.00 95.51           H  
ATOM    607  HG3 ARG A  38     -12.897  13.593   4.104  1.00 95.51           H  
ATOM    608  CD  ARG A  38     -14.219  14.668   5.413  1.00 95.51           C  
ATOM    609  HD2 ARG A  38     -15.120  14.471   5.994  1.00 95.51           H  
ATOM    610  HD3 ARG A  38     -13.447  15.005   6.104  1.00 95.51           H  
ATOM    611  NE  ARG A  38     -14.436  15.726   4.408  1.00 95.51           N  
ATOM    612  HE  ARG A  38     -13.601  16.130   4.009  1.00 95.51           H  
ATOM    613  NH1 ARG A  38     -16.737  15.715   4.365  1.00 95.51           N  
ATOM    614 HH11 ARG A  38     -17.610  16.092   4.025  1.00 95.51           H  
ATOM    615 HH12 ARG A  38     -16.740  14.962   5.039  1.00 95.51           H  
ATOM    616  NH2 ARG A  38     -15.609  17.147   3.078  1.00 95.51           N  
ATOM    617 HH21 ARG A  38     -16.492  17.511   2.748  1.00 95.51           H  
ATOM    618 HH22 ARG A  38     -14.744  17.542   2.738  1.00 95.51           H  
ATOM    619  CZ  ARG A  38     -15.591  16.186   3.959  1.00 95.51           C  
ATOM    620  N   GLY A  39     -10.756  10.878   6.753  1.00 96.41           N  
ATOM    621  H   GLY A  39     -10.389  11.712   6.317  1.00 96.41           H  
ATOM    622  CA  GLY A  39      -9.959  10.237   7.789  1.00 96.41           C  
ATOM    623  HA2 GLY A  39     -10.614   9.767   8.523  1.00 96.41           H  
ATOM    624  HA3 GLY A  39      -9.370  10.991   8.311  1.00 96.41           H  
ATOM    625  C   GLY A  39      -9.008   9.187   7.221  1.00 96.41           C  
ATOM    626  O   GLY A  39      -8.603   9.242   6.053  1.00 96.41           O  
ATOM    627  N   LYS A  40      -8.587   8.266   8.081  1.00 95.50           N  
ATOM    628  H   LYS A  40      -9.076   8.164   8.959  1.00 95.50           H  
ATOM    629  CA  LYS A  40      -7.481   7.355   7.798  1.00 95.50           C  
ATOM    630  HA  LYS A  40      -6.940   7.707   6.919  1.00 95.50           H  
ATOM    631  C   LYS A  40      -7.985   5.956   7.497  1.00 95.50           C  
ATOM    632  CB  LYS A  40      -6.491   7.342   8.962  1.00 95.50           C  
ATOM    633  HB2 LYS A  40      -5.718   6.599   8.763  1.00 95.50           H  
ATOM    634  HB3 LYS A  40      -7.035   7.040   9.857  1.00 95.50           H  
ATOM    635  O   LYS A  40      -8.920   5.483   8.137  1.00 95.50           O  
ATOM    636  CG  LYS A  40      -5.825   8.715   9.155  1.00 95.50           C  
ATOM    637  HG2 LYS A  40      -5.270   8.975   8.254  1.00 95.50           H  
ATOM    638  HG3 LYS A  40      -6.586   9.477   9.326  1.00 95.50           H  
ATOM    639  CD  LYS A  40      -4.866   8.720  10.344  1.00 95.50           C  
ATOM    640  HD2 LYS A  40      -4.041   8.035  10.152  1.00 95.50           H  
ATOM    641  HD3 LYS A  40      -4.465   9.728  10.456  1.00 95.50           H  
ATOM    642  CE  LYS A  40      -5.607   8.301  11.620  1.00 95.50           C  
ATOM    643  HE2 LYS A  40      -6.536   8.864  11.705  1.00 95.50           H  
ATOM    644  HE3 LYS A  40      -5.854   7.241  11.557  1.00 95.50           H  
ATOM    645  NZ  LYS A  40      -4.772   8.540  12.798  1.00 95.50           N  
ATOM    646  HZ1 LYS A  40      -4.639   9.530  12.945  1.00 95.50           H  
ATOM    647  HZ2 LYS A  40      -3.854   8.146  12.646  1.00 95.50           H  
ATOM    648  HZ3 LYS A  40      -5.133   8.114  13.640  1.00 95.50           H  
ATOM    649  N   ALA A  41      -7.292   5.294   6.587  1.00 95.76           N  
ATOM    650  H   ALA A  41      -6.583   5.795   6.071  1.00 95.76           H  
ATOM    651  CA  ALA A  41      -7.417   3.873   6.329  1.00 95.76           C  
ATOM    652  HA  ALA A  41      -8.063   3.405   7.073  1.00 95.76           H  
ATOM    653  C   ALA A  41      -6.064   3.189   6.381  1.00 95.76           C  
ATOM    654  CB  ALA A  41      -8.034   3.664   4.953  1.00 95.76           C  
ATOM    655  HB1 ALA A  41      -7.463   4.201   4.195  1.00 95.76           H  
ATOM    656  HB2 ALA A  41      -8.059   2.606   4.693  1.00 95.76           H  
ATOM    657  HB3 ALA A  41      -9.061   4.026   5.000  1.00 95.76           H  
ATOM    658  O   ALA A  41      -5.008   3.825   6.329  1.00 95.76           O  
ATOM    659  N   LEU A  42      -6.137   1.868   6.378  1.00 93.46           N  
ATOM    660  H   LEU A  42      -7.063   1.466   6.331  1.00 93.46           H  
ATOM    661  CA  LEU A  42      -5.019   1.021   6.019  1.00 93.46           C  
ATOM    662  HA  LEU A  42      -4.113   1.620   5.932  1.00 93.46           H  
ATOM    663  C   LEU A  42      -5.271   0.393   4.663  1.00 93.46           C  
ATOM    664  CB  LEU A  42      -4.787  -0.056   7.082  1.00 93.46           C  
ATOM    665  HB2 LEU A  42      -3.913  -0.637   6.789  1.00 93.46           H  
ATOM    666  HB3 LEU A  42      -5.646  -0.726   7.105  1.00 93.46           H  
ATOM    667  O   LEU A  42      -6.400   0.020   4.328  1.00 93.46           O  
ATOM    668  CG  LEU A  42      -4.550   0.508   8.489  1.00 93.46           C  
ATOM    669  HG  LEU A  42      -5.476   0.965   8.838  1.00 93.46           H  
ATOM    670  CD1 LEU A  42      -4.259  -0.665   9.410  1.00 93.46           C  
ATOM    671 HD11 LEU A  42      -4.107  -0.302  10.427  1.00 93.46           H  
ATOM    672 HD12 LEU A  42      -3.362  -1.198   9.095  1.00 93.46           H  
ATOM    673 HD13 LEU A  42      -5.114  -1.341   9.375  1.00 93.46           H  
ATOM    674  CD2 LEU A  42      -3.444   1.566   8.523  1.00 93.46           C  
ATOM    675 HD21 LEU A  42      -2.843   1.479   9.428  1.00 93.46           H  
ATOM    676 HD22 LEU A  42      -3.890   2.560   8.470  1.00 93.46           H  
ATOM    677 HD23 LEU A  42      -2.781   1.470   7.664  1.00 93.46           H  
ATOM    678  N   PHE A  43      -4.184   0.216   3.931  1.00 91.31           N  
ATOM    679  H   PHE A  43      -3.311   0.599   4.265  1.00 91.31           H  
ATOM    680  CA  PHE A  43      -4.101  -0.804   2.914  1.00 91.31           C  
ATOM    681  HA  PHE A  43      -5.033  -0.851   2.350  1.00 91.31           H  
ATOM    682  C   PHE A  43      -3.874  -2.143   3.622  1.00 91.31           C  
ATOM    683  CB  PHE A  43      -2.979  -0.433   1.968  1.00 91.31           C  
ATOM    684  HB2 PHE A  43      -3.111   0.589   1.611  1.00 91.31           H  
ATOM    685  HB3 PHE A  43      -2.036  -0.489   2.512  1.00 91.31           H  
ATOM    686  O   PHE A  43      -2.768  -2.498   4.033  1.00 91.31           O  
ATOM    687  CG  PHE A  43      -2.917  -1.364   0.803  1.00 91.31           C  
ATOM    688  CD1 PHE A  43      -2.172  -2.550   0.905  1.00 91.31           C  
ATOM    689  HD1 PHE A  43      -1.639  -2.783   1.814  1.00 91.31           H  
ATOM    690  CD2 PHE A  43      -3.569  -1.019  -0.387  1.00 91.31           C  
ATOM    691  HD2 PHE A  43      -4.119  -0.093  -0.468  1.00 91.31           H  
ATOM    692  CE1 PHE A  43      -2.031  -3.374  -0.212  1.00 91.31           C  
ATOM    693  HE1 PHE A  43      -1.361  -4.221  -0.176  1.00 91.31           H  
ATOM    694  CE2 PHE A  43      -3.403  -1.832  -1.509  1.00 91.31           C  
ATOM    695  HE2 PHE A  43      -3.793  -1.487  -2.455  1.00 91.31           H  
ATOM    696  CZ  PHE A  43      -2.617  -2.999  -1.422  1.00 91.31           C  
ATOM    697  HZ  PHE A  43      -2.353  -3.564  -2.304  1.00 91.31           H  
ATOM    698  N   MET A  44      -4.965  -2.858   3.859  1.00 88.11           N  
ATOM    699  H   MET A  44      -5.837  -2.542   3.459  1.00 88.11           H  
ATOM    700  CA  MET A  44      -5.004  -3.973   4.792  1.00 88.11           C  
ATOM    701  HA  MET A  44      -4.288  -3.800   5.595  1.00 88.11           H  
ATOM    702  C   MET A  44      -4.645  -5.279   4.092  1.00 88.11           C  
ATOM    703  CB  MET A  44      -6.403  -4.003   5.402  1.00 88.11           C  
ATOM    704  HB2 MET A  44      -7.140  -4.197   4.622  1.00 88.11           H  
ATOM    705  HB3 MET A  44      -6.599  -3.019   5.828  1.00 88.11           H  
ATOM    706  O   MET A  44      -5.513  -5.953   3.548  1.00 88.11           O  
ATOM    707  CG  MET A  44      -6.535  -5.060   6.498  1.00 88.11           C  
ATOM    708  HG2 MET A  44      -5.863  -4.798   7.316  1.00 88.11           H  
ATOM    709  HG3 MET A  44      -6.224  -6.029   6.106  1.00 88.11           H  
ATOM    710  SD  MET A  44      -8.212  -5.254   7.153  1.00 88.11           S  
ATOM    711  CE  MET A  44      -8.832  -3.557   7.128  1.00 88.11           C  
ATOM    712  HE1 MET A  44      -8.082  -2.902   7.570  1.00 88.11           H  
ATOM    713  HE2 MET A  44      -9.757  -3.487   7.701  1.00 88.11           H  
ATOM    714  HE3 MET A  44      -9.028  -3.249   6.101  1.00 88.11           H  
ATOM    715  N   ARG A  45      -3.369  -5.682   4.121  1.00 87.04           N  
ATOM    716  H   ARG A  45      -2.688  -5.065   4.541  1.00 87.04           H  
ATOM    717  CA  ARG A  45      -2.936  -6.923   3.445  1.00 87.04           C  
ATOM    718  HA  ARG A  45      -3.222  -6.855   2.395  1.00 87.04           H  
ATOM    719  C   ARG A  45      -3.637  -8.175   3.978  1.00 87.04           C  
ATOM    720  CB  ARG A  45      -1.418  -7.113   3.529  1.00 87.04           C  
ATOM    721  HB2 ARG A  45      -1.169  -8.032   2.998  1.00 87.04           H  
ATOM    722  HB3 ARG A  45      -1.131  -7.243   4.572  1.00 87.04           H  
ATOM    723  O   ARG A  45      -3.821  -9.115   3.207  1.00 87.04           O  
ATOM    724  CG  ARG A  45      -0.619  -5.952   2.918  1.00 87.04           C  
ATOM    725  HG2 ARG A  45      -0.834  -5.033   3.464  1.00 87.04           H  
ATOM    726  HG3 ARG A  45      -0.912  -5.806   1.878  1.00 87.04           H  
ATOM    727  CD  ARG A  45       0.889  -6.208   2.997  1.00 87.04           C  
ATOM    728  HD2 ARG A  45       1.404  -5.323   2.624  1.00 87.04           H  
ATOM    729  HD3 ARG A  45       1.161  -6.335   4.045  1.00 87.04           H  
ATOM    730  NE  ARG A  45       1.299  -7.390   2.209  1.00 87.04           N  
ATOM    731  HE  ARG A  45       0.633  -7.727   1.529  1.00 87.04           H  
ATOM    732  NH1 ARG A  45       3.435  -7.517   3.026  1.00 87.04           N  
ATOM    733 HH11 ARG A  45       4.353  -7.937   3.054  1.00 87.04           H  
ATOM    734 HH12 ARG A  45       3.268  -6.660   3.534  1.00 87.04           H  
ATOM    735  NH2 ARG A  45       2.729  -9.018   1.521  1.00 87.04           N  
ATOM    736 HH21 ARG A  45       2.037  -9.301   0.842  1.00 87.04           H  
ATOM    737 HH22 ARG A  45       3.661  -9.407   1.509  1.00 87.04           H  
ATOM    738  CZ  ARG A  45       2.482  -7.972   2.261  1.00 87.04           C  
ATOM    739  N   SER A  46      -4.006  -8.185   5.261  1.00 89.64           N  
ATOM    740  H   SER A  46      -3.829  -7.360   5.817  1.00 89.64           H  
ATOM    741  CA  SER A  46      -4.786  -9.258   5.880  1.00 89.64           C  
ATOM    742  HA  SER A  46      -5.257  -9.848   5.094  1.00 89.64           H  
ATOM    743  C   SER A  46      -5.850  -8.710   6.832  1.00 89.64           C  
ATOM    744  CB  SER A  46      -3.889 -10.228   6.640  1.00 89.64           C  
ATOM    745  HB2 SER A  46      -2.995 -10.437   6.052  1.00 89.64           H  
ATOM    746  HB3 SER A  46      -3.602  -9.795   7.599  1.00 89.64           H  
ATOM    747  O   SER A  46      -5.509  -7.989   7.769  1.00 89.64           O  
ATOM    748  OG  SER A  46      -4.594 -11.434   6.846  1.00 89.64           O  
ATOM    749  HG  SER A  46      -4.638 -11.644   7.782  1.00 89.64           H  
ATOM    750  N   THR A  47      -7.110  -9.110   6.665  1.00 92.79           N  
ATOM    751  H   THR A  47      -7.339  -9.659   5.849  1.00 92.79           H  
ATOM    752  CA  THR A  47      -8.196  -8.822   7.620  1.00 92.79           C  
ATOM    753  HA  THR A  47      -8.234  -7.750   7.811  1.00 92.79           H  
ATOM    754  C   THR A  47      -7.943  -9.472   8.976  1.00 92.79           C  
ATOM    755  CB  THR A  47      -9.570  -9.246   7.079  1.00 92.79           C  
ATOM    756  HB  THR A  47     -10.315  -9.110   7.863  1.00 92.79           H  
ATOM    757  O   THR A  47      -8.281  -8.895  10.002  1.00 92.79           O  
ATOM    758  CG2 THR A  47      -9.984  -8.412   5.867  1.00 92.79           C  
ATOM    759 HG21 THR A  47     -10.139  -7.379   6.178  1.00 92.79           H  
ATOM    760 HG22 THR A  47     -10.918  -8.795   5.456  1.00 92.79           H  
ATOM    761 HG23 THR A  47      -9.207  -8.430   5.103  1.00 92.79           H  
ATOM    762  OG1 THR A  47      -9.562 -10.604   6.691  1.00 92.79           O  
ATOM    763  HG1 THR A  47     -10.414 -10.958   6.956  1.00 92.79           H  
ATOM    764  N   SER A  48      -7.213 -10.593   9.003  1.00 91.88           N  
ATOM    765  H   SER A  48      -6.979 -11.010   8.113  1.00 91.88           H  
ATOM    766  CA  SER A  48      -6.809 -11.290  10.234  1.00 91.88           C  
ATOM    767  HA  SER A  48      -7.706 -11.465  10.828  1.00 91.88           H  
ATOM    768  C   SER A  48      -5.831 -10.514  11.130  1.00 91.88           C  
ATOM    769  CB  SER A  48      -6.194 -12.647   9.887  1.00 91.88           C  
ATOM    770  HB2 SER A  48      -6.122 -13.237  10.801  1.00 91.88           H  
ATOM    771  HB3 SER A  48      -6.842 -13.175   9.188  1.00 91.88           H  
ATOM    772  O   SER A  48      -5.428 -10.998  12.190  1.00 91.88           O  
ATOM    773  OG  SER A  48      -4.894 -12.503   9.326  1.00 91.88           O  
ATOM    774  HG  SER A  48      -4.431 -13.322   9.519  1.00 91.88           H  
ATOM    775  N   TRP A  49      -5.381  -9.328  10.708  1.00 90.45           N  
ATOM    776  H   TRP A  49      -5.721  -8.964   9.829  1.00 90.45           H  
ATOM    777  CA  TRP A  49      -4.630  -8.426  11.583  1.00 90.45           C  
ATOM    778  HA  TRP A  49      -3.830  -8.979  12.075  1.00 90.45           H  
ATOM    779  C   TRP A  49      -5.491  -7.845  12.702  1.00 90.45           C  
ATOM    780  CB  TRP A  49      -4.017  -7.308  10.747  1.00 90.45           C  
ATOM    781  HB2 TRP A  49      -4.807  -6.811  10.185  1.00 90.45           H  
ATOM    782  HB3 TRP A  49      -3.588  -6.569  11.424  1.00 90.45           H  
ATOM    783  O   TRP A  49      -4.947  -7.489  13.749  1.00 90.45           O  
ATOM    784  CG  TRP A  49      -2.936  -7.719   9.797  1.00 90.45           C  
ATOM    785  CD1 TRP A  49      -2.338  -8.932   9.714  1.00 90.45           C  
ATOM    786  HD1 TRP A  49      -2.600  -9.793  10.311  1.00 90.45           H  
ATOM    787  CD2 TRP A  49      -2.304  -6.891   8.782  1.00 90.45           C  
ATOM    788  CE2 TRP A  49      -1.283  -7.658   8.148  1.00 90.45           C  
ATOM    789  CE3 TRP A  49      -2.477  -5.559   8.355  1.00 90.45           C  
ATOM    790  HE3 TRP A  49      -3.233  -4.948   8.826  1.00 90.45           H  
ATOM    791  NE1 TRP A  49      -1.354  -8.897   8.746  1.00 90.45           N  
ATOM    792  HE1 TRP A  49      -0.761  -9.683   8.523  1.00 90.45           H  
ATOM    793  CH2 TRP A  49      -0.632  -5.780   6.774  1.00 90.45           C  
ATOM    794  HH2 TRP A  49       0.018  -5.325   6.041  1.00 90.45           H  
ATOM    795  CZ2 TRP A  49      -0.446  -7.118   7.162  1.00 90.45           C  
ATOM    796  HZ2 TRP A  49       0.348  -7.711   6.731  1.00 90.45           H  
ATOM    797  CZ3 TRP A  49      -1.652  -5.010   7.358  1.00 90.45           C  
ATOM    798  HZ3 TRP A  49      -1.773  -3.976   7.071  1.00 90.45           H  
ATOM    799  N   PHE A  50      -6.802  -7.805  12.486  1.00 93.09           N  
ATOM    800  H   PHE A  50      -7.162  -8.192  11.626  1.00 93.09           H  
ATOM    801  CA  PHE A  50      -7.808  -7.353  13.431  1.00 93.09           C  
ATOM    802  HA  PHE A  50      -7.332  -6.876  14.288  1.00 93.09           H  
ATOM    803  C   PHE A  50      -8.607  -8.548  13.926  1.00 93.09           C  
ATOM    804  CB  PHE A  50      -8.703  -6.321  12.738  1.00 93.09           C  
ATOM    805  HB2 PHE A  50      -9.444  -5.945  13.443  1.00 93.09           H  
ATOM    806  HB3 PHE A  50      -9.230  -6.808  11.917  1.00 93.09           H  
ATOM    807  O   PHE A  50      -8.715  -9.568  13.244  1.00 93.09           O  
ATOM    808  CG  PHE A  50      -7.894  -5.165  12.203  1.00 93.09           C  
ATOM    809  CD1 PHE A  50      -7.445  -4.172  13.090  1.00 93.09           C  
ATOM    810  HD1 PHE A  50      -7.763  -4.182  14.122  1.00 93.09           H  
ATOM    811  CD2 PHE A  50      -7.459  -5.170  10.864  1.00 93.09           C  
ATOM    812  HD2 PHE A  50      -7.797  -5.943  10.190  1.00 93.09           H  
ATOM    813  CE1 PHE A  50      -6.527  -3.211  12.641  1.00 93.09           C  
ATOM    814  HE1 PHE A  50      -6.138  -2.466  13.318  1.00 93.09           H  
ATOM    815  CE2 PHE A  50      -6.527  -4.214  10.426  1.00 93.09           C  
ATOM    816  HE2 PHE A  50      -6.156  -4.244   9.412  1.00 93.09           H  
ATOM    817  CZ  PHE A  50      -6.045  -3.251  11.328  1.00 93.09           C  
ATOM    818  HZ  PHE A  50      -5.273  -2.555  11.036  1.00 93.09           H  
ATOM    819  N   ARG A  51      -9.174  -8.419  15.124  1.00 94.50           N  
ATOM    820  H   ARG A  51      -9.011  -7.565  15.638  1.00 94.50           H  
ATOM    821  CA  ARG A  51     -10.126  -9.417  15.627  1.00 94.50           C  
ATOM    822  HA  ARG A  51      -9.696 -10.414  15.530  1.00 94.50           H  
ATOM    823  C   ARG A  51     -11.415  -9.429  14.804  1.00 94.50           C  
ATOM    824  CB  ARG A  51     -10.414  -9.109  17.093  1.00 94.50           C  
ATOM    825  HB2 ARG A  51      -9.458  -9.013  17.609  1.00 94.50           H  
ATOM    826  HB3 ARG A  51     -10.942  -8.157  17.159  1.00 94.50           H  
ATOM    827  O   ARG A  51     -11.933 -10.492  14.497  1.00 94.50           O  
ATOM    828  CG  ARG A  51     -11.259 -10.197  17.773  1.00 94.50           C  
ATOM    829  HG2 ARG A  51     -10.677 -11.116  17.844  1.00 94.50           H  
ATOM    830  HG3 ARG A  51     -12.160 -10.396  17.194  1.00 94.50           H  
ATOM    831  CD  ARG A  51     -11.688  -9.748  19.171  1.00 94.50           C  
ATOM    832  HD2 ARG A  51     -12.164 -10.590  19.674  1.00 94.50           H  
ATOM    833  HD3 ARG A  51     -12.425  -8.953  19.056  1.00 94.50           H  
ATOM    834  NE  ARG A  51     -10.539  -9.254  19.958  1.00 94.50           N  
ATOM    835  HE  ARG A  51      -9.664  -9.175  19.458  1.00 94.50           H  
ATOM    836  NH1 ARG A  51     -11.652  -8.880  21.916  1.00 94.50           N  
ATOM    837 HH11 ARG A  51     -12.485  -9.241  21.471  1.00 94.50           H  
ATOM    838 HH12 ARG A  51     -11.678  -8.559  22.873  1.00 94.50           H  
ATOM    839  NH2 ARG A  51      -9.492  -8.318  21.742  1.00 94.50           N  
ATOM    840 HH21 ARG A  51      -8.654  -8.214  21.187  1.00 94.50           H  
ATOM    841 HH22 ARG A  51      -9.515  -7.993  22.698  1.00 94.50           H  
ATOM    842  CZ  ARG A  51     -10.565  -8.822  21.200  1.00 94.50           C  
ATOM    843  N   ASP A  52     -11.911  -8.236  14.498  1.00 96.43           N  
ATOM    844  H   ASP A  52     -11.397  -7.420  14.797  1.00 96.43           H  
ATOM    845  CA  ASP A  52     -13.182  -7.952  13.838  1.00 96.43           C  
ATOM    846  HA  ASP A  52     -13.302  -8.613  12.980  1.00 96.43           H  
ATOM    847  C   ASP A  52     -13.175  -6.496  13.323  1.00 96.43           C  
ATOM    848  CB  ASP A  52     -14.348  -8.219  14.819  1.00 96.43           C  
ATOM    849  HB2 ASP A  52     -14.443  -9.298  14.940  1.00 96.43           H  
ATOM    850  HB3 ASP A  52     -15.284  -7.866  14.387  1.00 96.43           H  
ATOM    851  O   ASP A  52     -12.185  -5.764  13.462  1.00 96.43           O  
ATOM    852  CG  ASP A  52     -14.160  -7.592  16.210  1.00 96.43           C  
ATOM    853  OD1 ASP A  52     -13.688  -6.436  16.296  1.00 96.43           O  
ATOM    854  OD2 ASP A  52     -14.377  -8.284  17.230  1.00 96.43           O  
ATOM    855  N   ALA A  53     -14.269  -6.063  12.696  1.00 97.21           N  
ATOM    856  H   ALA A  53     -15.083  -6.661  12.679  1.00 97.21           H  
ATOM    857  CA  ALA A  53     -14.399  -4.697  12.196  1.00 97.21           C  
ATOM    858  HA  ALA A  53     -13.532  -4.462  11.579  1.00 97.21           H  
ATOM    859  C   ALA A  53     -14.473  -3.656  13.328  1.00 97.21           C  
ATOM    860  CB  ALA A  53     -15.648  -4.635  11.324  1.00 97.21           C  
ATOM    861  HB1 ALA A  53     -15.583  -5.381  10.532  1.00 97.21           H  
ATOM    862  HB2 ALA A  53     -16.524  -4.818  11.945  1.00 97.21           H  
ATOM    863  HB3 ALA A  53     -15.729  -3.643  10.878  1.00 97.21           H  
ATOM    864  O   ALA A  53     -14.029  -2.521  13.161  1.00 97.21           O  
ATOM    865  N   GLU A  54     -14.996  -4.029  14.496  1.00 97.68           N  
ATOM    866  H   GLU A  54     -15.417  -4.943  14.574  1.00 97.68           H  
ATOM    867  CA  GLU A  54     -15.018  -3.185  15.686  1.00 97.68           C  
ATOM    868  HA  GLU A  54     -15.459  -2.220  15.435  1.00 97.68           H  
ATOM    869  C   GLU A  54     -13.591  -2.920  16.187  1.00 97.68           C  
ATOM    870  CB  GLU A  54     -15.866  -3.841  16.793  1.00 97.68           C  
ATOM    871  HB2 GLU A  54     -15.471  -4.823  17.053  1.00 97.68           H  
ATOM    872  HB3 GLU A  54     -15.763  -3.211  17.676  1.00 97.68           H  
ATOM    873  O   GLU A  54     -13.271  -1.810  16.607  1.00 97.68           O  
ATOM    874  CG  GLU A  54     -17.380  -3.950  16.531  1.00 97.68           C  
ATOM    875  HG2 GLU A  54     -17.736  -2.976  16.195  1.00 97.68           H  
ATOM    876  HG3 GLU A  54     -17.856  -4.142  17.493  1.00 97.68           H  
ATOM    877  CD  GLU A  54     -17.855  -5.042  15.549  1.00 97.68           C  
ATOM    878  OE1 GLU A  54     -19.089  -5.119  15.326  1.00 97.68           O  
ATOM    879  OE2 GLU A  54     -17.030  -5.788  14.978  1.00 97.68           O  
ATOM    880  N   ASP A  55     -12.702  -3.909  16.112  1.00 96.39           N  
ATOM    881  H   ASP A  55     -13.039  -4.819  15.834  1.00 96.39           H  
ATOM    882  CA  ASP A  55     -11.279  -3.758  16.401  1.00 96.39           C  
ATOM    883  HA  ASP A  55     -11.173  -3.290  17.380  1.00 96.39           H  
ATOM    884  C   ASP A  55     -10.601  -2.820  15.414  1.00 96.39           C  
ATOM    885  CB  ASP A  55     -10.605  -5.137  16.419  1.00 96.39           C  
ATOM    886  HB2 ASP A  55     -10.510  -5.517  15.402  1.00 96.39           H  
ATOM    887  HB3 ASP A  55     -11.223  -5.838  16.980  1.00 96.39           H  
ATOM    888  O   ASP A  55      -9.871  -1.921  15.833  1.00 96.39           O  
ATOM    889  CG  ASP A  55      -9.237  -5.093  17.084  1.00 96.39           C  
ATOM    890  OD1 ASP A  55      -9.165  -4.482  18.181  1.00 96.39           O  
ATOM    891  OD2 ASP A  55      -8.318  -5.751  16.549  1.00 96.39           O  
ATOM    892  N   TYR A  56     -10.916  -2.958  14.125  1.00 95.00           N  
ATOM    893  H   TYR A  56     -11.526  -3.721  13.866  1.00 95.00           H  
ATOM    894  CA  TYR A  56     -10.462  -2.032  13.092  1.00 95.00           C  
ATOM    895  HA  TYR A  56      -9.373  -2.057  13.062  1.00 95.00           H  
ATOM    896  C   TYR A  56     -10.880  -0.584  13.390  1.00 95.00           C  
ATOM    897  CB  TYR A  56     -11.002  -2.489  11.732  1.00 95.00           C  
ATOM    898  HB2 TYR A  56     -12.090  -2.425  11.710  1.00 95.00           H  
ATOM    899  HB3 TYR A  56     -10.729  -3.533  11.577  1.00 95.00           H  
ATOM    900  O   TYR A  56     -10.047   0.326  13.377  1.00 95.00           O  
ATOM    901  CG  TYR A  56     -10.450  -1.673  10.591  1.00 95.00           C  
ATOM    902  CD1 TYR A  56     -11.235  -0.730   9.899  1.00 95.00           C  
ATOM    903  HD1 TYR A  56     -12.270  -0.583  10.169  1.00 95.00           H  
ATOM    904  CD2 TYR A  56      -9.100  -1.845  10.264  1.00 95.00           C  
ATOM    905  HD2 TYR A  56      -8.513  -2.558  10.824  1.00 95.00           H  
ATOM    906  CE1 TYR A  56     -10.662   0.013   8.845  1.00 95.00           C  
ATOM    907  HE1 TYR A  56     -11.246   0.733   8.292  1.00 95.00           H  
ATOM    908  CE2 TYR A  56      -8.514  -1.084   9.248  1.00 95.00           C  
ATOM    909  HE2 TYR A  56      -7.464  -1.206   9.028  1.00 95.00           H  
ATOM    910  OH  TYR A  56      -8.692   0.497   7.512  1.00 95.00           O  
ATOM    911  HH  TYR A  56      -7.772   0.225   7.471  1.00 95.00           H  
ATOM    912  CZ  TYR A  56      -9.299  -0.175   8.518  1.00 95.00           C  
ATOM    913  N   GLN A  57     -12.152  -0.376  13.742  1.00 95.47           N  
ATOM    914  H   GLN A  57     -12.785  -1.162  13.719  1.00 95.47           H  
ATOM    915  CA  GLN A  57     -12.682   0.932  14.124  1.00 95.47           C  
ATOM    916  HA  GLN A  57     -12.510   1.630  13.305  1.00 95.47           H  
ATOM    917  C   GLN A  57     -12.000   1.484  15.382  1.00 95.47           C  
ATOM    918  CB  GLN A  57     -14.190   0.804  14.364  1.00 95.47           C  
ATOM    919  HB2 GLN A  57     -14.647   0.268  13.532  1.00 95.47           H  
ATOM    920  HB3 GLN A  57     -14.361   0.221  15.269  1.00 95.47           H  
ATOM    921  O   GLN A  57     -11.637   2.661  15.416  1.00 95.47           O  
ATOM    922  CG  GLN A  57     -14.856   2.181  14.509  1.00 95.47           C  
ATOM    923  HG2 GLN A  57     -14.355   2.768  15.279  1.00 95.47           H  
ATOM    924  HG3 GLN A  57     -14.774   2.718  13.564  1.00 95.47           H  
ATOM    925  CD  GLN A  57     -16.320   2.063  14.912  1.00 95.47           C  
ATOM    926  NE2 GLN A  57     -17.222   2.742  14.238  1.00 95.47           N  
ATOM    927 HE21 GLN A  57     -16.971   3.275  13.418  1.00 95.47           H  
ATOM    928 HE22 GLN A  57     -18.182   2.596  14.518  1.00 95.47           H  
ATOM    929  OE1 GLN A  57     -16.680   1.372  15.848  1.00 95.47           O  
ATOM    930  N   ARG A  58     -11.778   0.648  16.408  1.00 95.15           N  
ATOM    931  H   ARG A  58     -12.127  -0.296  16.324  1.00 95.15           H  
ATOM    932  CA  ARG A  58     -11.086   1.039  17.651  1.00 95.15           C  
ATOM    933  HA  ARG A  58     -11.589   1.906  18.080  1.00 95.15           H  
ATOM    934  C   ARG A  58      -9.644   1.482  17.412  1.00 95.15           C  
ATOM    935  CB  ARG A  58     -11.101  -0.110  18.670  1.00 95.15           C  
ATOM    936  HB2 ARG A  58     -10.836  -1.040  18.167  1.00 95.15           H  
ATOM    937  HB3 ARG A  58     -10.342   0.089  19.426  1.00 95.15           H  
ATOM    938  O   ARG A  58      -9.145   2.309  18.171  1.00 95.15           O  
ATOM    939  CG  ARG A  58     -12.447  -0.266  19.395  1.00 95.15           C  
ATOM    940  HG2 ARG A  58     -13.232  -0.547  18.693  1.00 95.15           H  
ATOM    941  HG3 ARG A  58     -12.723   0.692  19.835  1.00 95.15           H  
ATOM    942  CD  ARG A  58     -12.361  -1.306  20.524  1.00 95.15           C  
ATOM    943  HD2 ARG A  58     -11.657  -0.943  21.272  1.00 95.15           H  
ATOM    944  HD3 ARG A  58     -13.336  -1.386  21.005  1.00 95.15           H  
ATOM    945  NE  ARG A  58     -11.910  -2.635  20.055  1.00 95.15           N  
ATOM    946  HE  ARG A  58     -10.913  -2.781  19.976  1.00 95.15           H  
ATOM    947  NH1 ARG A  58     -13.957  -3.575  19.573  1.00 95.15           N  
ATOM    948 HH11 ARG A  58     -14.410  -2.684  19.716  1.00 95.15           H  
ATOM    949 HH12 ARG A  58     -14.466  -4.336  19.146  1.00 95.15           H  
ATOM    950  NH2 ARG A  58     -12.099  -4.750  19.251  1.00 95.15           N  
ATOM    951 HH21 ARG A  58     -12.656  -5.401  18.716  1.00 95.15           H  
ATOM    952 HH22 ARG A  58     -11.102  -4.756  19.089  1.00 95.15           H  
ATOM    953  CZ  ARG A  58     -12.660  -3.641  19.637  1.00 95.15           C  
ATOM    954  N   GLN A  59      -8.985   0.993  16.358  1.00 92.33           N  
ATOM    955  H   GLN A  59      -9.430   0.281  15.796  1.00 92.33           H  
ATOM    956  CA  GLN A  59      -7.675   1.512  15.951  1.00 92.33           C  
ATOM    957  HA  GLN A  59      -7.074   1.639  16.851  1.00 92.33           H  
ATOM    958  C   GLN A  59      -7.748   2.909  15.298  1.00 92.33           C  
ATOM    959  CB  GLN A  59      -6.932   0.525  15.037  1.00 92.33           C  
ATOM    960  HB2 GLN A  59      -7.483   0.427  14.102  1.00 92.33           H  
ATOM    961  HB3 GLN A  59      -5.960   0.960  14.803  1.00 92.33           H  
ATOM    962  O   GLN A  59      -6.711   3.488  14.994  1.00 92.33           O  
ATOM    963  CG  GLN A  59      -6.671  -0.884  15.590  1.00 92.33           C  
ATOM    964  HG2 GLN A  59      -7.563  -1.500  15.482  1.00 92.33           H  
ATOM    965  HG3 GLN A  59      -5.883  -1.330  14.983  1.00 92.33           H  
ATOM    966  CD  GLN A  59      -6.155  -0.950  17.016  1.00 92.33           C  
ATOM    967  NE2 GLN A  59      -6.710  -1.804  17.848  1.00 92.33           N  
ATOM    968 HE21 GLN A  59      -6.321  -1.892  18.776  1.00 92.33           H  
ATOM    969 HE22 GLN A  59      -7.461  -2.404  17.538  1.00 92.33           H  
ATOM    970  OE1 GLN A  59      -5.214  -0.263  17.394  1.00 92.33           O  
ATOM    971  N   GLY A  60      -8.939   3.486  15.107  1.00 93.16           N  
ATOM    972  H   GLY A  60      -9.770   2.971  15.361  1.00 93.16           H  
ATOM    973  CA  GLY A  60      -9.130   4.847  14.600  1.00 93.16           C  
ATOM    974  HA2 GLY A  60      -8.314   5.484  14.941  1.00 93.16           H  
ATOM    975  HA3 GLY A  60     -10.063   5.232  15.011  1.00 93.16           H  
ATOM    976  C   GLY A  60      -9.221   4.956  13.076  1.00 93.16           C  
ATOM    977  O   GLY A  60      -9.056   6.054  12.537  1.00 93.16           O  
ATOM    978  N   TYR A  61      -9.470   3.845  12.379  1.00 95.26           N  
ATOM    979  H   TYR A  61      -9.603   2.976  12.877  1.00 95.26           H  
ATOM    980  CA  TYR A  61      -9.675   3.833  10.931  1.00 95.26           C  
ATOM    981  HA  TYR A  61      -9.124   4.672  10.505  1.00 95.26           H  
ATOM    982  C   TYR A  61     -11.143   4.024  10.566  1.00 95.26           C  
ATOM    983  CB  TYR A  61      -9.107   2.557  10.314  1.00 95.26           C  
ATOM    984  HB2 TYR A  61      -9.269   2.592   9.237  1.00 95.26           H  
ATOM    985  HB3 TYR A  61      -9.647   1.704  10.724  1.00 95.26           H  
ATOM    986  O   TYR A  61     -12.038   3.422  11.157  1.00 95.26           O  
ATOM    987  CG  TYR A  61      -7.630   2.400  10.580  1.00 95.26           C  
ATOM    988  CD1 TYR A  61      -6.747   3.385  10.104  1.00 95.26           C  
ATOM    989  HD1 TYR A  61      -7.118   4.183   9.478  1.00 95.26           H  
ATOM    990  CD2 TYR A  61      -7.165   1.354  11.398  1.00 95.26           C  
ATOM    991  HD2 TYR A  61      -7.853   0.604  11.760  1.00 95.26           H  
ATOM    992  CE1 TYR A  61      -5.406   3.375  10.506  1.00 95.26           C  
ATOM    993  HE1 TYR A  61      -4.731   4.158  10.194  1.00 95.26           H  
ATOM    994  CE2 TYR A  61      -5.816   1.334  11.793  1.00 95.26           C  
ATOM    995  HE2 TYR A  61      -5.439   0.565  12.452  1.00 95.26           H  
ATOM    996  OH  TYR A  61      -3.682   2.415  11.803  1.00 95.26           O  
ATOM    997  HH  TYR A  61      -3.126   3.049  11.343  1.00 95.26           H  
ATOM    998  CZ  TYR A  61      -4.952   2.361  11.364  1.00 95.26           C  
ATOM    999  N   THR A  62     -11.385   4.878   9.576  1.00 96.62           N  
ATOM   1000  H   THR A  62     -10.594   5.316   9.125  1.00 96.62           H  
ATOM   1001  CA  THR A  62     -12.726   5.336   9.180  1.00 96.62           C  
ATOM   1002  HA  THR A  62     -13.466   4.943   9.877  1.00 96.62           H  
ATOM   1003  C   THR A  62     -13.144   4.846   7.799  1.00 96.62           C  
ATOM   1004  CB  THR A  62     -12.803   6.867   9.225  1.00 96.62           C  
ATOM   1005  HB  THR A  62     -13.765   7.196   8.832  1.00 96.62           H  
ATOM   1006  O   THR A  62     -14.275   5.084   7.386  1.00 96.62           O  
ATOM   1007  CG2 THR A  62     -12.645   7.410  10.645  1.00 96.62           C  
ATOM   1008 HG21 THR A  62     -12.765   8.493  10.636  1.00 96.62           H  
ATOM   1009 HG22 THR A  62     -11.660   7.161  11.041  1.00 96.62           H  
ATOM   1010 HG23 THR A  62     -13.408   6.973  11.289  1.00 96.62           H  
ATOM   1011  OG1 THR A  62     -11.765   7.432   8.453  1.00 96.62           O  
ATOM   1012  HG1 THR A  62     -12.167   8.065   7.854  1.00 96.62           H  
ATOM   1013  N   TRP A  63     -12.243   4.184   7.076  1.00 97.44           N  
ATOM   1014  H   TRP A  63     -11.334   4.027   7.486  1.00 97.44           H  
ATOM   1015  CA  TRP A  63     -12.479   3.516   5.798  1.00 97.44           C  
ATOM   1016  HA  TRP A  63     -13.433   2.992   5.852  1.00 97.44           H  
ATOM   1017  C   TRP A  63     -11.371   2.476   5.562  1.00 97.44           C  
ATOM   1018  CB  TRP A  63     -12.552   4.567   4.678  1.00 97.44           C  
ATOM   1019  HB2 TRP A  63     -13.334   5.285   4.925  1.00 97.44           H  
ATOM   1020  HB3 TRP A  63     -12.860   4.069   3.758  1.00 97.44           H  
ATOM   1021  O   TRP A  63     -10.422   2.439   6.342  1.00 97.44           O  
ATOM   1022  CG  TRP A  63     -11.308   5.344   4.388  1.00 97.44           C  
ATOM   1023  CD1 TRP A  63     -10.787   6.336   5.145  1.00 97.44           C  
ATOM   1024  HD1 TRP A  63     -11.211   6.683   6.076  1.00 97.44           H  
ATOM   1025  CD2 TRP A  63     -10.405   5.184   3.259  1.00 97.44           C  
ATOM   1026  CE2 TRP A  63      -9.338   6.122   3.401  1.00 97.44           C  
ATOM   1027  CE3 TRP A  63     -10.369   4.315   2.149  1.00 97.44           C  
ATOM   1028  HE3 TRP A  63     -11.156   3.587   2.016  1.00 97.44           H  
ATOM   1029  NE1 TRP A  63      -9.625   6.807   4.564  1.00 97.44           N  
ATOM   1030  HE1 TRP A  63      -9.051   7.529   4.975  1.00 97.44           H  
ATOM   1031  CH2 TRP A  63      -8.273   5.302   1.391  1.00 97.44           C  
ATOM   1032  HH2 TRP A  63      -7.465   5.316   0.674  1.00 97.44           H  
ATOM   1033  CZ2 TRP A  63      -8.277   6.180   2.488  1.00 97.44           C  
ATOM   1034  HZ2 TRP A  63      -7.467   6.879   2.636  1.00 97.44           H  
ATOM   1035  CZ3 TRP A  63      -9.326   4.395   1.212  1.00 97.44           C  
ATOM   1036  HZ3 TRP A  63      -9.339   3.758   0.340  1.00 97.44           H  
ATOM   1037  N   ALA A  64     -11.461   1.636   4.525  1.00 96.72           N  
ATOM   1038  H   ALA A  64     -12.296   1.666   3.958  1.00 96.72           H  
ATOM   1039  CA  ALA A  64     -10.446   0.607   4.242  1.00 96.72           C  
ATOM   1040  HA  ALA A  64      -9.500   0.908   4.693  1.00 96.72           H  
ATOM   1041  C   ALA A  64     -10.176   0.384   2.742  1.00 96.72           C  
ATOM   1042  CB  ALA A  64     -10.873  -0.702   4.922  1.00 96.72           C  
ATOM   1043  HB1 ALA A  64     -11.011  -0.537   5.991  1.00 96.72           H  
ATOM   1044  HB2 ALA A  64     -10.102  -1.460   4.783  1.00 96.72           H  
ATOM   1045  HB3 ALA A  64     -11.810  -1.061   4.496  1.00 96.72           H  
ATOM   1046  O   ALA A  64     -11.069   0.547   1.910  1.00 96.72           O  
ATOM   1047  N   VAL A  65      -8.964  -0.072   2.401  1.00 96.71           N  
ATOM   1048  H   VAL A  65      -8.262  -0.152   3.123  1.00 96.71           H  
ATOM   1049  CA  VAL A  65      -8.671  -0.752   1.123  1.00 96.71           C  
ATOM   1050  HA  VAL A  65      -9.580  -0.817   0.526  1.00 96.71           H  
ATOM   1051  C   VAL A  65      -8.202  -2.159   1.437  1.00 96.71           C  
ATOM   1052  CB  VAL A  65      -7.606  -0.040   0.273  1.00 96.71           C  
ATOM   1053  HB  VAL A  65      -6.686   0.036   0.852  1.00 96.71           H  
ATOM   1054  O   VAL A  65      -7.258  -2.345   2.204  1.00 96.71           O  
ATOM   1055  CG1 VAL A  65      -7.280  -0.799  -1.018  1.00 96.71           C  
ATOM   1056 HG11 VAL A  65      -8.188  -0.969  -1.596  1.00 96.71           H  
ATOM   1057 HG12 VAL A  65      -6.812  -1.757  -0.788  1.00 96.71           H  
ATOM   1058 HG13 VAL A  65      -6.569  -0.225  -1.613  1.00 96.71           H  
ATOM   1059  CG2 VAL A  65      -8.075   1.355  -0.128  1.00 96.71           C  
ATOM   1060 HG21 VAL A  65      -7.273   1.888  -0.639  1.00 96.71           H  
ATOM   1061 HG22 VAL A  65      -8.934   1.279  -0.796  1.00 96.71           H  
ATOM   1062 HG23 VAL A  65      -8.362   1.900   0.771  1.00 96.71           H  
ATOM   1063  N   ILE A  66      -8.864  -3.146   0.846  1.00 95.68           N  
ATOM   1064  H   ILE A  66      -9.637  -2.915   0.237  1.00 95.68           H  
ATOM   1065  CA  ILE A  66      -8.648  -4.555   1.155  1.00 95.68           C  
ATOM   1066  HA  ILE A  66      -7.822  -4.652   1.859  1.00 95.68           H  
ATOM   1067  C   ILE A  66      -8.297  -5.280  -0.150  1.00 95.68           C  
ATOM   1068  CB  ILE A  66      -9.883  -5.147   1.869  1.00 95.68           C  
ATOM   1069  HB  ILE A  66     -10.733  -5.130   1.186  1.00 95.68           H  
ATOM   1070  O   ILE A  66      -9.132  -5.358  -1.052  1.00 95.68           O  
ATOM   1071  CG1 ILE A  66     -10.245  -4.326   3.134  1.00 95.68           C  
ATOM   1072 HG12 ILE A  66     -10.340  -3.271   2.880  1.00 95.68           H  
ATOM   1073 HG13 ILE A  66      -9.447  -4.424   3.870  1.00 95.68           H  
ATOM   1074  CG2 ILE A  66      -9.575  -6.603   2.253  1.00 95.68           C  
ATOM   1075 HG21 ILE A  66      -9.402  -7.202   1.359  1.00 95.68           H  
ATOM   1076 HG22 ILE A  66     -10.425  -7.042   2.776  1.00 95.68           H  
ATOM   1077 HG23 ILE A  66      -8.701  -6.646   2.904  1.00 95.68           H  
ATOM   1078  CD1 ILE A  66     -11.574  -4.713   3.791  1.00 95.68           C  
ATOM   1079 HD11 ILE A  66     -11.539  -5.731   4.179  1.00 95.68           H  
ATOM   1080 HD12 ILE A  66     -12.386  -4.617   3.069  1.00 95.68           H  
ATOM   1081 HD13 ILE A  66     -11.764  -4.034   4.622  1.00 95.68           H  
ATOM   1082  N   PRO A  67      -7.071  -5.807  -0.300  1.00 93.35           N  
ATOM   1083  CA  PRO A  67      -6.695  -6.650  -1.423  1.00 93.35           C  
ATOM   1084  HA  PRO A  67      -6.734  -6.071  -2.346  1.00 93.35           H  
ATOM   1085  C   PRO A  67      -7.633  -7.840  -1.551  1.00 93.35           C  
ATOM   1086  CB  PRO A  67      -5.248  -7.074  -1.162  1.00 93.35           C  
ATOM   1087  HB2 PRO A  67      -4.686  -7.181  -2.089  1.00 93.35           H  
ATOM   1088  HB3 PRO A  67      -5.215  -8.001  -0.590  1.00 93.35           H  
ATOM   1089  O   PRO A  67      -7.749  -8.648  -0.630  1.00 93.35           O  
ATOM   1090  CG  PRO A  67      -4.722  -5.935  -0.293  1.00 93.35           C  
ATOM   1091  HG2 PRO A  67      -4.462  -5.076  -0.912  1.00 93.35           H  
ATOM   1092  HG3 PRO A  67      -3.888  -6.252   0.333  1.00 93.35           H  
ATOM   1093  CD  PRO A  67      -5.931  -5.615   0.565  1.00 93.35           C  
ATOM   1094  HD2 PRO A  67      -5.863  -4.601   0.958  1.00 93.35           H  
ATOM   1095  HD3 PRO A  67      -6.005  -6.356   1.360  1.00 93.35           H  
ATOM   1096  N   TRP A  68      -8.282  -7.944  -2.703  1.00 94.20           N  
ATOM   1097  H   TRP A  68      -8.171  -7.209  -3.387  1.00 94.20           H  
ATOM   1098  CA  TRP A  68      -9.108  -9.085  -3.071  1.00 94.20           C  
ATOM   1099  HA  TRP A  68      -9.435  -9.606  -2.172  1.00 94.20           H  
ATOM   1100  C   TRP A  68      -8.328 -10.075  -3.934  1.00 94.20           C  
ATOM   1101  CB  TRP A  68     -10.346  -8.583  -3.810  1.00 94.20           C  
ATOM   1102  HB2 TRP A  68     -10.056  -8.118  -4.752  1.00 94.20           H  
ATOM   1103  HB3 TRP A  68     -10.836  -7.832  -3.190  1.00 94.20           H  
ATOM   1104  O   TRP A  68      -8.436 -11.286  -3.733  1.00 94.20           O  
ATOM   1105  CG  TRP A  68     -11.328  -9.673  -4.072  1.00 94.20           C  
ATOM   1106  CD1 TRP A  68     -11.557 -10.284  -5.256  1.00 94.20           C  
ATOM   1107  HD1 TRP A  68     -11.095 -10.019  -6.196  1.00 94.20           H  
ATOM   1108  CD2 TRP A  68     -12.198 -10.321  -3.101  1.00 94.20           C  
ATOM   1109  CE2 TRP A  68     -12.902 -11.369  -3.761  1.00 94.20           C  
ATOM   1110  CE3 TRP A  68     -12.430 -10.147  -1.718  1.00 94.20           C  
ATOM   1111  HE3 TRP A  68     -11.927  -9.353  -1.185  1.00 94.20           H  
ATOM   1112  NE1 TRP A  68     -12.480 -11.296  -5.075  1.00 94.20           N  
ATOM   1113  HE1 TRP A  68     -12.824 -11.875  -5.827  1.00 94.20           H  
ATOM   1114  CH2 TRP A  68     -14.004 -12.012  -1.700  1.00 94.20           C  
ATOM   1115  HH2 TRP A  68     -14.719 -12.627  -1.174  1.00 94.20           H  
ATOM   1116  CZ2 TRP A  68     -13.769 -12.228  -3.066  1.00 94.20           C  
ATOM   1117  HZ2 TRP A  68     -14.291 -13.026  -3.573  1.00 94.20           H  
ATOM   1118  CZ3 TRP A  68     -13.331 -10.979  -1.027  1.00 94.20           C  
ATOM   1119  HZ3 TRP A  68     -13.522 -10.811   0.022  1.00 94.20           H  
ATOM   1120  N   LEU A  69      -7.513  -9.554  -4.854  1.00 90.51           N  
ATOM   1121  H   LEU A  69      -7.509  -8.549  -4.960  1.00 90.51           H  
ATOM   1122  CA  LEU A  69      -6.611 -10.312  -5.717  1.00 90.51           C  
ATOM   1123  HA  LEU A  69      -6.547 -11.341  -5.362  1.00 90.51           H  
ATOM   1124  C   LEU A  69      -5.207  -9.718  -5.643  1.00 90.51           C  
ATOM   1125  CB  LEU A  69      -7.142 -10.300  -7.161  1.00 90.51           C  
ATOM   1126  HB2 LEU A  69      -7.405  -9.274  -7.416  1.00 90.51           H  
ATOM   1127  HB3 LEU A  69      -6.348 -10.617  -7.837  1.00 90.51           H  
ATOM   1128  O   LEU A  69      -5.015  -8.527  -5.897  1.00 90.51           O  
ATOM   1129  CG  LEU A  69      -8.366 -11.200  -7.392  1.00 90.51           C  
ATOM   1130  HG  LEU A  69      -9.134 -10.975  -6.652  1.00 90.51           H  
ATOM   1131  CD1 LEU A  69      -8.930 -10.952  -8.785  1.00 90.51           C  
ATOM   1132 HD11 LEU A  69      -8.205 -11.254  -9.540  1.00 90.51           H  
ATOM   1133 HD12 LEU A  69      -9.847 -11.526  -8.919  1.00 90.51           H  
ATOM   1134 HD13 LEU A  69      -9.151  -9.892  -8.912  1.00 90.51           H  
ATOM   1135  CD2 LEU A  69      -8.004 -12.682  -7.306  1.00 90.51           C  
ATOM   1136 HD21 LEU A  69      -8.908 -13.276  -7.442  1.00 90.51           H  
ATOM   1137 HD22 LEU A  69      -7.290 -12.938  -8.089  1.00 90.51           H  
ATOM   1138 HD23 LEU A  69      -7.564 -12.909  -6.335  1.00 90.51           H  
ATOM   1139  N   TRP A  70      -4.230 -10.556  -5.283  1.00 79.06           N  
ATOM   1140  H   TRP A  70      -4.466 -11.525  -5.126  1.00 79.06           H  
ATOM   1141  CA  TRP A  70      -2.841 -10.136  -5.100  1.00 79.06           C  
ATOM   1142  HA  TRP A  70      -2.799  -9.048  -5.157  1.00 79.06           H  
ATOM   1143  C   TRP A  70      -1.913 -10.671  -6.200  1.00 79.06           C  
ATOM   1144  CB  TRP A  70      -2.348 -10.497  -3.692  1.00 79.06           C  
ATOM   1145  HB2 TRP A  70      -2.224 -11.577  -3.612  1.00 79.06           H  
ATOM   1146  HB3 TRP A  70      -3.109 -10.197  -2.971  1.00 79.06           H  
ATOM   1147  O   TRP A  70      -1.455 -11.821  -6.157  1.00 79.06           O  
ATOM   1148  CG  TRP A  70      -1.061  -9.819  -3.321  1.00 79.06           C  
ATOM   1149  CD1 TRP A  70       0.155 -10.078  -3.856  1.00 79.06           C  
ATOM   1150  HD1 TRP A  70       0.348 -10.825  -4.611  1.00 79.06           H  
ATOM   1151  CD2 TRP A  70      -0.857  -8.697  -2.410  1.00 79.06           C  
ATOM   1152  CE2 TRP A  70       0.513  -8.300  -2.476  1.00 79.06           C  
ATOM   1153  CE3 TRP A  70      -1.694  -7.962  -1.548  1.00 79.06           C  
ATOM   1154  HE3 TRP A  70      -2.737  -8.230  -1.475  1.00 79.06           H  
ATOM   1155  NE1 TRP A  70       1.081  -9.174  -3.374  1.00 79.06           N  
ATOM   1156  HE1 TRP A  70       2.007  -9.074  -3.765  1.00 79.06           H  
ATOM   1157  CH2 TRP A  70       0.157  -6.491  -0.916  1.00 79.06           C  
ATOM   1158  HH2 TRP A  70       0.516  -5.616  -0.394  1.00 79.06           H  
ATOM   1159  CZ2 TRP A  70       1.022  -7.216  -1.748  1.00 79.06           C  
ATOM   1160  HZ2 TRP A  70       2.047  -6.902  -1.880  1.00 79.06           H  
ATOM   1161  CZ3 TRP A  70      -1.190  -6.877  -0.808  1.00 79.06           C  
ATOM   1162  HZ3 TRP A  70      -1.857  -6.307  -0.178  1.00 79.06           H  
ATOM   1163  N   GLY A  71      -1.563  -9.778  -7.126  1.00 64.56           N  
ATOM   1164  H   GLY A  71      -2.065  -8.902  -7.134  1.00 64.56           H  
ATOM   1165  CA  GLY A  71      -0.502  -9.916  -8.123  1.00 64.56           C  
ATOM   1166  HA2 GLY A  71       0.461  -9.929  -7.611  1.00 64.56           H  
ATOM   1167  HA3 GLY A  71      -0.520  -9.042  -8.774  1.00 64.56           H  
ATOM   1168  C   GLY A  71      -0.608 -11.153  -9.016  1.00 64.56           C  
ATOM   1169  O   GLY A  71      -1.658 -11.772  -9.161  1.00 64.56           O  
ATOM   1170  N   ASN A  72       0.539 -11.574  -9.552  1.00 57.54           N  
ATOM   1171  H   ASN A  72       1.374 -11.040  -9.360  1.00 57.54           H  
ATOM   1172  CA  ASN A  72       0.679 -12.761 -10.406  1.00 57.54           C  
ATOM   1173  HA  ASN A  72      -0.078 -12.700 -11.189  1.00 57.54           H  
ATOM   1174  C   ASN A  72       0.435 -14.107  -9.695  1.00 57.54           C  
ATOM   1175  CB  ASN A  72       2.068 -12.727 -11.075  1.00 57.54           C  
ATOM   1176  HB2 ASN A  72       2.218 -11.763 -11.562  1.00 57.54           H  
ATOM   1177  HB3 ASN A  72       2.095 -13.496 -11.847  1.00 57.54           H  
ATOM   1178  O   ASN A  72       0.656 -15.158 -10.291  1.00 57.54           O  
ATOM   1179  CG  ASN A  72       3.225 -12.982 -10.118  1.00 57.54           C  
ATOM   1180  ND2 ASN A  72       4.421 -13.141 -10.633  1.00 57.54           N  
ATOM   1181 HD21 ASN A  72       4.544 -13.159 -11.635  1.00 57.54           H  
ATOM   1182 HD22 ASN A  72       5.165 -13.349  -9.982  1.00 57.54           H  
ATOM   1183  OD1 ASN A  72       3.096 -13.007  -8.906  1.00 57.54           O  
ATOM   1184  N   THR A  73       0.028 -14.103  -8.422  1.00 60.65           N  
ATOM   1185  H   THR A  73      -0.234 -13.214  -8.020  1.00 60.65           H  
ATOM   1186  CA  THR A  73       0.041 -15.309  -7.582  1.00 60.65           C  
ATOM   1187  HA  THR A  73       0.703 -16.034  -8.056  1.00 60.65           H  
ATOM   1188  C   THR A  73      -1.299 -16.033  -7.490  1.00 60.65           C  
ATOM   1189  CB  THR A  73       0.653 -15.051  -6.195  1.00 60.65           C  
ATOM   1190  HB  THR A  73       0.681 -15.998  -5.655  1.00 60.65           H  
ATOM   1191  O   THR A  73      -1.405 -17.005  -6.747  1.00 60.65           O  
ATOM   1192  CG2 THR A  73       2.087 -14.540  -6.262  1.00 60.65           C  
ATOM   1193 HG21 THR A  73       2.101 -13.511  -6.621  1.00 60.65           H  
ATOM   1194 HG22 THR A  73       2.533 -14.574  -5.268  1.00 60.65           H  
ATOM   1195 HG23 THR A  73       2.674 -15.164  -6.936  1.00 60.65           H  
ATOM   1196  OG1 THR A  73      -0.082 -14.123  -5.422  1.00 60.65           O  
ATOM   1197  HG1 THR A  73      -0.345 -13.369  -5.955  1.00 60.65           H  
ATOM   1198  N   SER A  74      -2.349 -15.605  -8.202  1.00 72.24           N  
ATOM   1199  H   SER A  74      -2.202 -14.836  -8.841  1.00 72.24           H  
ATOM   1200  CA  SER A  74      -3.730 -16.124  -8.051  1.00 72.24           C  
ATOM   1201  HA  SER A  74      -4.378 -15.413  -8.564  1.00 72.24           H  
ATOM   1202  C   SER A  74      -4.242 -16.141  -6.594  1.00 72.24           C  
ATOM   1203  CB  SER A  74      -3.916 -17.467  -8.785  1.00 72.24           C  
ATOM   1204  HB2 SER A  74      -3.785 -17.295  -9.853  1.00 72.24           H  
ATOM   1205  HB3 SER A  74      -4.930 -17.835  -8.629  1.00 72.24           H  
ATOM   1206  O   SER A  74      -5.268 -16.751  -6.279  1.00 72.24           O  
ATOM   1207  OG  SER A  74      -2.994 -18.460  -8.386  1.00 72.24           O  
ATOM   1208  HG  SER A  74      -2.358 -18.073  -7.780  1.00 72.24           H  
ATOM   1209  N   ARG A  75      -3.533 -15.445  -5.691  1.00 83.00           N  
ATOM   1210  H   ARG A  75      -2.735 -14.926  -6.028  1.00 83.00           H  
ATOM   1211  CA  ARG A  75      -3.830 -15.395  -4.265  1.00 83.00           C  
ATOM   1212  HA  ARG A  75      -4.097 -16.404  -3.950  1.00 83.00           H  
ATOM   1213  C   ARG A  75      -5.025 -14.496  -4.032  1.00 83.00           C  
ATOM   1214  CB  ARG A  75      -2.628 -14.921  -3.438  1.00 83.00           C  
ATOM   1215  HB2 ARG A  75      -2.215 -14.018  -3.887  1.00 83.00           H  
ATOM   1216  HB3 ARG A  75      -2.975 -14.669  -2.436  1.00 83.00           H  
ATOM   1217  O   ARG A  75      -5.100 -13.371  -4.521  1.00 83.00           O  
ATOM   1218  CG  ARG A  75      -1.546 -16.004  -3.321  1.00 83.00           C  
ATOM   1219  HG2 ARG A  75      -1.961 -16.893  -2.846  1.00 83.00           H  
ATOM   1220  HG3 ARG A  75      -1.205 -16.286  -4.317  1.00 83.00           H  
ATOM   1221  CD  ARG A  75      -0.343 -15.506  -2.513  1.00 83.00           C  
ATOM   1222  HD2 ARG A  75      -0.017 -14.548  -2.919  1.00 83.00           H  
ATOM   1223  HD3 ARG A  75       0.466 -16.226  -2.631  1.00 83.00           H  
ATOM   1224  NE  ARG A  75      -0.670 -15.368  -1.081  1.00 83.00           N  
ATOM   1225  HE  ARG A  75      -1.551 -15.762  -0.781  1.00 83.00           H  
ATOM   1226  NH1 ARG A  75       1.266 -14.327  -0.440  1.00 83.00           N  
ATOM   1227 HH11 ARG A  75       1.878 -13.981   0.286  1.00 83.00           H  
ATOM   1228 HH12 ARG A  75       1.562 -14.347  -1.405  1.00 83.00           H  
ATOM   1229  NH2 ARG A  75      -0.287 -14.817   1.093  1.00 83.00           N  
ATOM   1230 HH21 ARG A  75       0.309 -14.433   1.812  1.00 83.00           H  
ATOM   1231 HH22 ARG A  75      -1.175 -15.224   1.350  1.00 83.00           H  
ATOM   1232  CZ  ARG A  75       0.101 -14.836  -0.152  1.00 83.00           C  
ATOM   1233  N   ARG A  76      -5.912 -15.022  -3.202  1.00 86.90           N  
ATOM   1234  H   ARG A  76      -5.721 -15.960  -2.879  1.00 86.90           H  
ATOM   1235  CA  ARG A  76      -7.223 -14.488  -2.869  1.00 86.90           C  
ATOM   1236  HA  ARG A  76      -7.398 -13.526  -3.352  1.00 86.90           H  
ATOM   1237  C   ARG A  76      -7.302 -14.259  -1.359  1.00 86.90           C  
ATOM   1238  CB  ARG A  76      -8.231 -15.517  -3.403  1.00 86.90           C  
ATOM   1239  HB2 ARG A  76      -7.876 -16.529  -3.207  1.00 86.90           H  
ATOM   1240  HB3 ARG A  76      -9.187 -15.428  -2.887  1.00 86.90           H  
ATOM   1241  O   ARG A  76      -7.902 -15.075  -0.663  1.00 86.90           O  
ATOM   1242  CG  ARG A  76      -8.419 -15.328  -4.910  1.00 86.90           C  
ATOM   1243  HG2 ARG A  76      -7.476 -15.522  -5.421  1.00 86.90           H  
ATOM   1244  HG3 ARG A  76      -8.707 -14.296  -5.110  1.00 86.90           H  
ATOM   1245  CD  ARG A  76      -9.495 -16.259  -5.465  1.00 86.90           C  
ATOM   1246  HD2 ARG A  76      -9.211 -17.296  -5.289  1.00 86.90           H  
ATOM   1247  HD3 ARG A  76     -10.442 -16.079  -4.955  1.00 86.90           H  
ATOM   1248  NE  ARG A  76      -9.677 -16.020  -6.898  1.00 86.90           N  
ATOM   1249  HE  ARG A  76     -10.405 -15.375  -7.170  1.00 86.90           H  
ATOM   1250  NH1 ARG A  76      -7.872 -17.226  -7.668  1.00 86.90           N  
ATOM   1251 HH11 ARG A  76      -7.484 -17.296  -6.738  1.00 86.90           H  
ATOM   1252 HH12 ARG A  76      -7.368 -17.606  -8.457  1.00 86.90           H  
ATOM   1253  NH2 ARG A  76      -9.267 -16.238  -9.102  1.00 86.90           N  
ATOM   1254 HH21 ARG A  76     -10.022 -15.581  -9.238  1.00 86.90           H  
ATOM   1255 HH22 ARG A  76      -8.739 -16.559  -9.901  1.00 86.90           H  
ATOM   1256  CZ  ARG A  76      -8.940 -16.502  -7.876  1.00 86.90           C  
ATOM   1257  N   PRO A  77      -6.593 -13.252  -0.813  1.00 87.77           N  
ATOM   1258  CA  PRO A  77      -6.610 -13.002   0.624  1.00 87.77           C  
ATOM   1259  HA  PRO A  77      -6.410 -13.926   1.167  1.00 87.77           H  
ATOM   1260  C   PRO A  77      -7.982 -12.473   1.076  1.00 87.77           C  
ATOM   1261  CB  PRO A  77      -5.457 -12.021   0.867  1.00 87.77           C  
ATOM   1262  HB2 PRO A  77      -5.622 -11.378   1.732  1.00 87.77           H  
ATOM   1263  HB3 PRO A  77      -4.528 -12.578   0.989  1.00 87.77           H  
ATOM   1264  O   PRO A  77      -8.855 -12.186   0.256  1.00 87.77           O  
ATOM   1265  CG  PRO A  77      -5.397 -11.221  -0.432  1.00 87.77           C  
ATOM   1266  HG2 PRO A  77      -6.142 -10.427  -0.395  1.00 87.77           H  
ATOM   1267  HG3 PRO A  77      -4.405 -10.806  -0.611  1.00 87.77           H  
ATOM   1268  CD  PRO A  77      -5.792 -12.240  -1.500  1.00 87.77           C  
ATOM   1269  HD2 PRO A  77      -6.357 -11.751  -2.294  1.00 87.77           H  
ATOM   1270  HD3 PRO A  77      -4.891 -12.699  -1.906  1.00 87.77           H  
ATOM   1271  N   ASN A  78      -8.154 -12.324   2.392  1.00 93.98           N  
ATOM   1272  H   ASN A  78      -7.381 -12.536   3.006  1.00 93.98           H  
ATOM   1273  CA  ASN A  78      -9.268 -11.569   2.977  1.00 93.98           C  
ATOM   1274  HA  ASN A  78      -9.186 -11.640   4.061  1.00 93.98           H  
ATOM   1275  C   ASN A  78     -10.654 -12.131   2.624  1.00 93.98           C  
ATOM   1276  CB  ASN A  78      -9.088 -10.083   2.608  1.00 93.98           C  
ATOM   1277  HB2 ASN A  78      -9.252  -9.936   1.540  1.00 93.98           H  
ATOM   1278  HB3 ASN A  78      -9.823  -9.482   3.143  1.00 93.98           H  
ATOM   1279  O   ASN A  78     -11.523 -11.399   2.164  1.00 93.98           O  
ATOM   1280  CG  ASN A  78      -7.709  -9.595   2.978  1.00 93.98           C  
ATOM   1281  ND2 ASN A  78      -7.019  -8.885   2.123  1.00 93.98           N  
ATOM   1282 HD21 ASN A  78      -7.405  -8.681   1.212  1.00 93.98           H  
ATOM   1283 HD22 ASN A  78      -6.112  -8.560   2.425  1.00 93.98           H  
ATOM   1284  OD1 ASN A  78      -7.204  -9.930   4.028  1.00 93.98           O  
ATOM   1285  N   ARG A  79     -10.853 -13.443   2.799  1.00 94.33           N  
ATOM   1286  H   ARG A  79     -10.088 -13.994   3.162  1.00 94.33           H  
ATOM   1287  CA  ARG A  79     -12.109 -14.141   2.458  1.00 94.33           C  
ATOM   1288  HA  ARG A  79     -12.676 -13.532   1.755  1.00 94.33           H  
ATOM   1289  C   ARG A  79     -13.094 -14.298   3.617  1.00 94.33           C  
ATOM   1290  CB  ARG A  79     -11.793 -15.494   1.790  1.00 94.33           C  
ATOM   1291  HB2 ARG A  79     -12.725 -16.031   1.611  1.00 94.33           H  
ATOM   1292  HB3 ARG A  79     -11.190 -16.099   2.467  1.00 94.33           H  
ATOM   1293  O   ARG A  79     -14.155 -14.873   3.427  1.00 94.33           O  
ATOM   1294  CG  ARG A  79     -11.059 -15.361   0.445  1.00 94.33           C  
ATOM   1295  HG2 ARG A  79     -10.928 -16.355   0.019  1.00 94.33           H  
ATOM   1296  HG3 ARG A  79     -10.079 -14.911   0.605  1.00 94.33           H  
ATOM   1297  CD  ARG A  79     -11.868 -14.490  -0.527  1.00 94.33           C  
ATOM   1298  HD2 ARG A  79     -12.913 -14.793  -0.472  1.00 94.33           H  
ATOM   1299  HD3 ARG A  79     -11.821 -13.450  -0.204  1.00 94.33           H  
ATOM   1300  NE  ARG A  79     -11.444 -14.607  -1.935  1.00 94.33           N  
ATOM   1301  HE  ARG A  79     -11.829 -15.386  -2.450  1.00 94.33           H  
ATOM   1302  NH1 ARG A  79     -10.377 -12.594  -2.137  1.00 94.33           N  
ATOM   1303 HH11 ARG A  79      -9.902 -11.929  -2.730  1.00 94.33           H  
ATOM   1304 HH12 ARG A  79     -10.311 -12.496  -1.134  1.00 94.33           H  
ATOM   1305  NH2 ARG A  79     -10.863 -13.682  -3.959  1.00 94.33           N  
ATOM   1306 HH21 ARG A  79     -10.573 -12.848  -4.448  1.00 94.33           H  
ATOM   1307 HH22 ARG A  79     -11.442 -14.308  -4.501  1.00 94.33           H  
ATOM   1308  CZ  ARG A  79     -10.917 -13.639  -2.661  1.00 94.33           C  
ATOM   1309  N   ASP A  80     -12.752 -13.793   4.797  1.00 94.58           N  
ATOM   1310  H   ASP A  80     -11.891 -13.272   4.880  1.00 94.58           H  
ATOM   1311  CA  ASP A  80     -13.654 -13.812   5.946  1.00 94.58           C  
ATOM   1312  HA  ASP A  80     -14.110 -14.798   6.030  1.00 94.58           H  
ATOM   1313  C   ASP A  80     -14.779 -12.783   5.761  1.00 94.58           C  
ATOM   1314  CB  ASP A  80     -12.845 -13.570   7.222  1.00 94.58           C  
ATOM   1315  HB2 ASP A  80     -12.059 -14.323   7.288  1.00 94.58           H  
ATOM   1316  HB3 ASP A  80     -12.370 -12.590   7.170  1.00 94.58           H  
ATOM   1317  O   ASP A  80     -14.569 -11.576   5.906  1.00 94.58           O  
ATOM   1318  CG  ASP A  80     -13.698 -13.646   8.489  1.00 94.58           C  
ATOM   1319  OD1 ASP A  80     -14.929 -13.867   8.390  1.00 94.58           O  
ATOM   1320  OD2 ASP A  80     -13.094 -13.464   9.560  1.00 94.58           O  
ATOM   1321  N   GLU A  81     -15.972 -13.268   5.413  1.00 95.94           N  
ATOM   1322  H   GLU A  81     -16.058 -14.264   5.270  1.00 95.94           H  
ATOM   1323  CA  GLU A  81     -17.151 -12.435   5.158  1.00 95.94           C  
ATOM   1324  HA  GLU A  81     -16.894 -11.685   4.411  1.00 95.94           H  
ATOM   1325  C   GLU A  81     -17.629 -11.679   6.401  1.00 95.94           C  
ATOM   1326  CB  GLU A  81     -18.291 -13.263   4.550  1.00 95.94           C  
ATOM   1327  HB2 GLU A  81     -18.603 -14.049   5.238  1.00 95.94           H  
ATOM   1328  HB3 GLU A  81     -19.129 -12.586   4.381  1.00 95.94           H  
ATOM   1329  O   GLU A  81     -18.138 -10.561   6.272  1.00 95.94           O  
ATOM   1330  CG  GLU A  81     -17.847 -13.880   3.215  1.00 95.94           C  
ATOM   1331  HG2 GLU A  81     -17.247 -14.766   3.421  1.00 95.94           H  
ATOM   1332  HG3 GLU A  81     -17.209 -13.164   2.697  1.00 95.94           H  
ATOM   1333  CD  GLU A  81     -18.984 -14.247   2.256  1.00 95.94           C  
ATOM   1334  OE1 GLU A  81     -18.651 -14.776   1.173  1.00 95.94           O  
ATOM   1335  OE2 GLU A  81     -20.143 -13.817   2.420  1.00 95.94           O  
ATOM   1336  N   SER A  82     -17.386 -12.230   7.597  1.00 97.11           N  
ATOM   1337  H   SER A  82     -16.840 -13.079   7.639  1.00 97.11           H  
ATOM   1338  CA  SER A  82     -17.814 -11.627   8.862  1.00 97.11           C  
ATOM   1339  HA  SER A  82     -18.892 -11.476   8.820  1.00 97.11           H  
ATOM   1340  C   SER A  82     -17.156 -10.263   9.099  1.00 97.11           C  
ATOM   1341  CB  SER A  82     -17.524 -12.579  10.027  1.00 97.11           C  
ATOM   1342  HB2 SER A  82     -17.884 -13.579   9.784  1.00 97.11           H  
ATOM   1343  HB3 SER A  82     -18.065 -12.223  10.904  1.00 97.11           H  
ATOM   1344  O   SER A  82     -17.780  -9.343   9.636  1.00 97.11           O  
ATOM   1345  OG  SER A  82     -16.148 -12.628  10.345  1.00 97.11           O  
ATOM   1346  HG  SER A  82     -15.675 -13.159   9.700  1.00 97.11           H  
ATOM   1347  N   PHE A  83     -15.924 -10.077   8.609  1.00 97.73           N  
ATOM   1348  H   PHE A  83     -15.456 -10.873   8.200  1.00 97.73           H  
ATOM   1349  CA  PHE A  83     -15.229  -8.795   8.678  1.00 97.73           C  
ATOM   1350  HA  PHE A  83     -15.243  -8.455   9.713  1.00 97.73           H  
ATOM   1351  C   PHE A  83     -15.933  -7.727   7.829  1.00 97.73           C  
ATOM   1352  CB  PHE A  83     -13.768  -8.985   8.253  1.00 97.73           C  
ATOM   1353  HB2 PHE A  83     -13.723  -9.227   7.191  1.00 97.73           H  
ATOM   1354  HB3 PHE A  83     -13.348  -9.829   8.800  1.00 97.73           H  
ATOM   1355  O   PHE A  83     -16.182  -6.618   8.301  1.00 97.73           O  
ATOM   1356  CG  PHE A  83     -12.916  -7.764   8.534  1.00 97.73           C  
ATOM   1357  CD1 PHE A  83     -12.669  -6.813   7.526  1.00 97.73           C  
ATOM   1358  HD1 PHE A  83     -13.073  -6.958   6.534  1.00 97.73           H  
ATOM   1359  CD2 PHE A  83     -12.392  -7.568   9.824  1.00 97.73           C  
ATOM   1360  HD2 PHE A  83     -12.577  -8.297  10.599  1.00 97.73           H  
ATOM   1361  CE1 PHE A  83     -11.892  -5.675   7.810  1.00 97.73           C  
ATOM   1362  HE1 PHE A  83     -11.678  -4.958   7.032  1.00 97.73           H  
ATOM   1363  CE2 PHE A  83     -11.635  -6.420  10.110  1.00 97.73           C  
ATOM   1364  HE2 PHE A  83     -11.251  -6.264  11.107  1.00 97.73           H  
ATOM   1365  CZ  PHE A  83     -11.385  -5.473   9.105  1.00 97.73           C  
ATOM   1366  HZ  PHE A  83     -10.799  -4.595   9.333  1.00 97.73           H  
ATOM   1367  N   TYR A  84     -16.317  -8.057   6.592  1.00 98.19           N  
ATOM   1368  H   TYR A  84     -16.160  -9.006   6.283  1.00 98.19           H  
ATOM   1369  CA  TYR A  84     -17.031  -7.130   5.705  1.00 98.19           C  
ATOM   1370  HA  TYR A  84     -16.488  -6.185   5.678  1.00 98.19           H  
ATOM   1371  C   TYR A  84     -18.447  -6.835   6.204  1.00 98.19           C  
ATOM   1372  CB  TYR A  84     -17.093  -7.691   4.283  1.00 98.19           C  
ATOM   1373  HB2 TYR A  84     -17.618  -6.976   3.650  1.00 98.19           H  
ATOM   1374  HB3 TYR A  84     -17.679  -8.610   4.290  1.00 98.19           H  
ATOM   1375  O   TYR A  84     -18.904  -5.696   6.125  1.00 98.19           O  
ATOM   1376  CG  TYR A  84     -15.743  -7.974   3.663  1.00 98.19           C  
ATOM   1377  CD1 TYR A  84     -15.016  -6.950   3.029  1.00 98.19           C  
ATOM   1378  HD1 TYR A  84     -15.407  -5.944   3.011  1.00 98.19           H  
ATOM   1379  CD2 TYR A  84     -15.216  -9.272   3.718  1.00 98.19           C  
ATOM   1380  HD2 TYR A  84     -15.751 -10.048   4.247  1.00 98.19           H  
ATOM   1381  CE1 TYR A  84     -13.784  -7.244   2.412  1.00 98.19           C  
ATOM   1382  HE1 TYR A  84     -13.224  -6.474   1.902  1.00 98.19           H  
ATOM   1383  CE2 TYR A  84     -13.991  -9.574   3.107  1.00 98.19           C  
ATOM   1384  HE2 TYR A  84     -13.611 -10.583   3.158  1.00 98.19           H  
ATOM   1385  OH  TYR A  84     -12.109  -8.846   1.812  1.00 98.19           O  
ATOM   1386  HH  TYR A  84     -11.922  -9.785   1.883  1.00 98.19           H  
ATOM   1387  CZ  TYR A  84     -13.277  -8.559   2.437  1.00 98.19           C  
ATOM   1388  N   GLU A  85     -19.136  -7.838   6.754  1.00 98.21           N  
ATOM   1389  H   GLU A  85     -18.722  -8.759   6.767  1.00 98.21           H  
ATOM   1390  CA  GLU A  85     -20.405  -7.649   7.465  1.00 98.21           C  
ATOM   1391  HA  GLU A  85     -21.156  -7.245   6.787  1.00 98.21           H  
ATOM   1392  C   GLU A  85     -20.268  -6.657   8.619  1.00 98.21           C  
ATOM   1393  CB  GLU A  85     -20.893  -8.991   8.019  1.00 98.21           C  
ATOM   1394  HB2 GLU A  85     -20.051  -9.533   8.450  1.00 98.21           H  
ATOM   1395  HB3 GLU A  85     -21.627  -8.807   8.803  1.00 98.21           H  
ATOM   1396  O   GLU A  85     -21.092  -5.748   8.747  1.00 98.21           O  
ATOM   1397  CG  GLU A  85     -21.556  -9.832   6.931  1.00 98.21           C  
ATOM   1398  HG2 GLU A  85     -20.916  -9.875   6.049  1.00 98.21           H  
ATOM   1399  HG3 GLU A  85     -22.488  -9.330   6.674  1.00 98.21           H  
ATOM   1400  CD  GLU A  85     -21.921 -11.245   7.378  1.00 98.21           C  
ATOM   1401  OE1 GLU A  85     -22.452 -11.956   6.500  1.00 98.21           O  
ATOM   1402  OE2 GLU A  85     -21.751 -11.551   8.578  1.00 98.21           O  
ATOM   1403  N   GLY A  86     -19.207  -6.787   9.417  1.00 98.46           N  
ATOM   1404  H   GLY A  86     -18.600  -7.583   9.283  1.00 98.46           H  
ATOM   1405  CA  GLY A  86     -18.882  -5.848  10.484  1.00 98.46           C  
ATOM   1406  HA2 GLY A  86     -17.982  -6.199  10.989  1.00 98.46           H  
ATOM   1407  HA3 GLY A  86     -19.699  -5.818  11.204  1.00 98.46           H  
ATOM   1408  C   GLY A  86     -18.646  -4.427   9.968  1.00 98.46           C  
ATOM   1409  O   GLY A  86     -19.236  -3.486  10.495  1.00 98.46           O  
ATOM   1410  N   LEU A  87     -17.865  -4.256   8.893  1.00 98.24           N  
ATOM   1411  H   LEU A  87     -17.389  -5.064   8.517  1.00 98.24           H  
ATOM   1412  CA  LEU A  87     -17.640  -2.938   8.281  1.00 98.24           C  
ATOM   1413  HA  LEU A  87     -17.210  -2.271   9.028  1.00 98.24           H  
ATOM   1414  C   LEU A  87     -18.956  -2.295   7.830  1.00 98.24           C  
ATOM   1415  CB  LEU A  87     -16.685  -3.047   7.079  1.00 98.24           C  
ATOM   1416  HB2 LEU A  87     -16.684  -2.089   6.560  1.00 98.24           H  
ATOM   1417  HB3 LEU A  87     -17.079  -3.791   6.387  1.00 98.24           H  
ATOM   1418  O   LEU A  87     -19.203  -1.127   8.135  1.00 98.24           O  
ATOM   1419  CG  LEU A  87     -15.227  -3.405   7.409  1.00 98.24           C  
ATOM   1420  HG  LEU A  87     -15.181  -4.354   7.943  1.00 98.24           H  
ATOM   1421  CD1 LEU A  87     -14.460  -3.537   6.093  1.00 98.24           C  
ATOM   1422 HD11 LEU A  87     -14.526  -2.607   5.528  1.00 98.24           H  
ATOM   1423 HD12 LEU A  87     -13.413  -3.757   6.303  1.00 98.24           H  
ATOM   1424 HD13 LEU A  87     -14.879  -4.352   5.502  1.00 98.24           H  
ATOM   1425  CD2 LEU A  87     -14.522  -2.340   8.250  1.00 98.24           C  
ATOM   1426 HD21 LEU A  87     -15.030  -2.207   9.205  1.00 98.24           H  
ATOM   1427 HD22 LEU A  87     -14.506  -1.395   7.707  1.00 98.24           H  
ATOM   1428 HD23 LEU A  87     -13.499  -2.657   8.453  1.00 98.24           H  
ATOM   1429  N   ARG A  88     -19.831  -3.062   7.163  1.00 98.06           N  
ATOM   1430  H   ARG A  88     -19.561  -4.013   6.958  1.00 98.06           H  
ATOM   1431  CA  ARG A  88     -21.156  -2.579   6.744  1.00 98.06           C  
ATOM   1432  HA  ARG A  88     -21.032  -1.672   6.153  1.00 98.06           H  
ATOM   1433  C   ARG A  88     -22.021  -2.186   7.937  1.00 98.06           C  
ATOM   1434  CB  ARG A  88     -21.890  -3.633   5.905  1.00 98.06           C  
ATOM   1435  HB2 ARG A  88     -21.903  -4.584   6.439  1.00 98.06           H  
ATOM   1436  HB3 ARG A  88     -22.920  -3.301   5.781  1.00 98.06           H  
ATOM   1437  O   ARG A  88     -22.603  -1.105   7.922  1.00 98.06           O  
ATOM   1438  CG  ARG A  88     -21.284  -3.838   4.510  1.00 98.06           C  
ATOM   1439  HG2 ARG A  88     -20.341  -4.380   4.576  1.00 98.06           H  
ATOM   1440  HG3 ARG A  88     -21.089  -2.866   4.056  1.00 98.06           H  
ATOM   1441  CD  ARG A  88     -22.263  -4.599   3.605  1.00 98.06           C  
ATOM   1442  HD2 ARG A  88     -23.161  -3.992   3.493  1.00 98.06           H  
ATOM   1443  HD3 ARG A  88     -21.833  -4.697   2.608  1.00 98.06           H  
ATOM   1444  NE  ARG A  88     -22.659  -5.926   4.126  1.00 98.06           N  
ATOM   1445  HE  ARG A  88     -23.577  -5.985   4.542  1.00 98.06           H  
ATOM   1446  NH1 ARG A  88     -20.789  -7.175   3.582  1.00 98.06           N  
ATOM   1447 HH11 ARG A  88     -20.321  -8.071   3.587  1.00 98.06           H  
ATOM   1448 HH12 ARG A  88     -20.402  -6.400   3.063  1.00 98.06           H  
ATOM   1449  NH2 ARG A  88     -22.535  -8.157   4.506  1.00 98.06           N  
ATOM   1450 HH21 ARG A  88     -23.465  -8.169   4.900  1.00 98.06           H  
ATOM   1451 HH22 ARG A  88     -22.024  -9.028   4.507  1.00 98.06           H  
ATOM   1452  CZ  ARG A  88     -21.986  -7.065   4.069  1.00 98.06           C  
ATOM   1453  N   ARG A  89     -22.081  -3.028   8.974  1.00 98.16           N  
ATOM   1454  H   ARG A  89     -21.564  -3.892   8.903  1.00 98.16           H  
ATOM   1455  CA  ARG A  89     -22.846  -2.764  10.205  1.00 98.16           C  
ATOM   1456  HA  ARG A  89     -23.894  -2.612   9.949  1.00 98.16           H  
ATOM   1457  C   ARG A  89     -22.390  -1.479  10.900  1.00 98.16           C  
ATOM   1458  CB  ARG A  89     -22.726  -3.990  11.127  1.00 98.16           C  
ATOM   1459  HB2 ARG A  89     -23.138  -4.856  10.610  1.00 98.16           H  
ATOM   1460  HB3 ARG A  89     -21.671  -4.181  11.325  1.00 98.16           H  
ATOM   1461  O   ARG A  89     -23.225  -0.739  11.407  1.00 98.16           O  
ATOM   1462  CG  ARG A  89     -23.461  -3.811  12.466  1.00 98.16           C  
ATOM   1463  HG2 ARG A  89     -22.990  -3.012  13.039  1.00 98.16           H  
ATOM   1464  HG3 ARG A  89     -24.497  -3.533  12.273  1.00 98.16           H  
ATOM   1465  CD  ARG A  89     -23.446  -5.087  13.319  1.00 98.16           C  
ATOM   1466  HD2 ARG A  89     -24.003  -5.865  12.799  1.00 98.16           H  
ATOM   1467  HD3 ARG A  89     -23.969  -4.879  14.253  1.00 98.16           H  
ATOM   1468  NE  ARG A  89     -22.073  -5.542  13.642  1.00 98.16           N  
ATOM   1469  HE  ARG A  89     -21.515  -4.976  14.264  1.00 98.16           H  
ATOM   1470  NH1 ARG A  89     -22.028  -7.500  12.419  1.00 98.16           N  
ATOM   1471 HH11 ARG A  89     -22.959  -7.323  12.071  1.00 98.16           H  
ATOM   1472 HH12 ARG A  89     -21.517  -8.317  12.119  1.00 98.16           H  
ATOM   1473  NH2 ARG A  89     -20.258  -6.900  13.629  1.00 98.16           N  
ATOM   1474 HH21 ARG A  89     -19.785  -6.266  14.256  1.00 98.16           H  
ATOM   1475 HH22 ARG A  89     -19.758  -7.731  13.348  1.00 98.16           H  
ATOM   1476  CZ  ARG A  89     -21.467  -6.643  13.230  1.00 98.16           C  
ATOM   1477  N   LEU A  90     -21.087  -1.201  10.894  1.00 98.08           N  
ATOM   1478  H   LEU A  90     -20.463  -1.896  10.509  1.00 98.08           H  
ATOM   1479  CA  LEU A  90     -20.489   0.002  11.484  1.00 98.08           C  
ATOM   1480  HA  LEU A  90     -21.057   0.277  12.373  1.00 98.08           H  
ATOM   1481  C   LEU A  90     -20.534   1.234  10.563  1.00 98.08           C  
ATOM   1482  CB  LEU A  90     -19.042  -0.325  11.897  1.00 98.08           C  
ATOM   1483  HB2 LEU A  90     -18.549   0.588  12.232  1.00 98.08           H  
ATOM   1484  HB3 LEU A  90     -18.512  -0.683  11.015  1.00 98.08           H  
ATOM   1485  O   LEU A  90     -20.120   2.315  10.979  1.00 98.08           O  
ATOM   1486  CG  LEU A  90     -18.921  -1.373  13.018  1.00 98.08           C  
ATOM   1487  HG  LEU A  90     -19.504  -2.260  12.768  1.00 98.08           H  
ATOM   1488  CD1 LEU A  90     -17.458  -1.784  13.158  1.00 98.08           C  
ATOM   1489 HD11 LEU A  90     -16.857  -0.947  13.510  1.00 98.08           H  
ATOM   1490 HD12 LEU A  90     -17.388  -2.610  13.867  1.00 98.08           H  
ATOM   1491 HD13 LEU A  90     -17.079  -2.129  12.197  1.00 98.08           H  
ATOM   1492  CD2 LEU A  90     -19.410  -0.838  14.365  1.00 98.08           C  
ATOM   1493 HD21 LEU A  90     -19.294  -1.613  15.122  1.00 98.08           H  
ATOM   1494 HD22 LEU A  90     -18.828   0.035  14.659  1.00 98.08           H  
ATOM   1495 HD23 LEU A  90     -20.467  -0.576  14.308  1.00 98.08           H  
ATOM   1496  N   GLY A  91     -20.998   1.092   9.316  1.00 97.35           N  
ATOM   1497  H   GLY A  91     -21.345   0.187   9.031  1.00 97.35           H  
ATOM   1498  CA  GLY A  91     -21.007   2.173   8.329  1.00 97.35           C  
ATOM   1499  HA2 GLY A  91     -21.494   3.048   8.759  1.00 97.35           H  
ATOM   1500  HA3 GLY A  91     -21.580   1.845   7.462  1.00 97.35           H  
ATOM   1501  C   GLY A  91     -19.612   2.588   7.845  1.00 97.35           C  
ATOM   1502  O   GLY A  91     -19.435   3.724   7.409  1.00 97.35           O  
ATOM   1503  N   ILE A  92     -18.619   1.697   7.927  1.00 97.96           N  
ATOM   1504  H   ILE A  92     -18.851   0.761   8.228  1.00 97.96           H  
ATOM   1505  CA  ILE A  92     -17.241   1.956   7.494  1.00 97.96           C  
ATOM   1506  HA  ILE A  92     -17.030   3.014   7.648  1.00 97.96           H  
ATOM   1507  C   ILE A  92     -17.118   1.613   6.000  1.00 97.96           C  
ATOM   1508  CB  ILE A  92     -16.227   1.177   8.362  1.00 97.96           C  
ATOM   1509  HB  ILE A  92     -16.458   0.113   8.304  1.00 97.96           H  
ATOM   1510  O   ILE A  92     -17.182   0.435   5.637  1.00 97.96           O  
ATOM   1511  CG1 ILE A  92     -16.341   1.633   9.834  1.00 97.96           C  
ATOM   1512 HG12 ILE A  92     -16.066   2.685   9.914  1.00 97.96           H  
ATOM   1513 HG13 ILE A  92     -17.376   1.535  10.163  1.00 97.96           H  
ATOM   1514  CG2 ILE A  92     -14.792   1.404   7.847  1.00 97.96           C  
ATOM   1515 HG21 ILE A  92     -14.689   1.048   6.822  1.00 97.96           H  
ATOM   1516 HG22 ILE A  92     -14.075   0.856   8.457  1.00 97.96           H  
ATOM   1517 HG23 ILE A  92     -14.554   2.467   7.891  1.00 97.96           H  
ATOM   1518  CD1 ILE A  92     -15.489   0.823  10.814  1.00 97.96           C  
ATOM   1519 HD11 ILE A  92     -14.430   1.043  10.683  1.00 97.96           H  
ATOM   1520 HD12 ILE A  92     -15.669  -0.243  10.677  1.00 97.96           H  
ATOM   1521 HD13 ILE A  92     -15.784   1.102  11.825  1.00 97.96           H  
ATOM   1522  N   PRO A  93     -16.935   2.602   5.104  1.00 97.97           N  
ATOM   1523  CA  PRO A  93     -16.793   2.342   3.679  1.00 97.97           C  
ATOM   1524  HA  PRO A  93     -17.611   1.706   3.339  1.00 97.97           H  
ATOM   1525  C   PRO A  93     -15.465   1.646   3.383  1.00 97.97           C  
ATOM   1526  CB  PRO A  93     -16.892   3.706   2.993  1.00 97.97           C  
ATOM   1527  HB2 PRO A  93     -16.290   3.759   2.086  1.00 97.97           H  
ATOM   1528  HB3 PRO A  93     -17.937   3.923   2.770  1.00 97.97           H  
ATOM   1529  O   PRO A  93     -14.426   1.963   3.961  1.00 97.97           O  
ATOM   1530  CG  PRO A  93     -16.391   4.671   4.064  1.00 97.97           C  
ATOM   1531  HG2 PRO A  93     -15.302   4.714   4.034  1.00 97.97           H  
ATOM   1532  HG3 PRO A  93     -16.827   5.664   3.951  1.00 97.97           H  
ATOM   1533  CD  PRO A  93     -16.848   4.030   5.367  1.00 97.97           C  
ATOM   1534  HD2 PRO A  93     -16.135   4.246   6.162  1.00 97.97           H  
ATOM   1535  HD3 PRO A  93     -17.834   4.412   5.631  1.00 97.97           H  
ATOM   1536  N   PHE A  94     -15.475   0.733   2.420  1.00 97.90           N  
ATOM   1537  H   PHE A  94     -16.349   0.472   1.985  1.00 97.90           H  
ATOM   1538  CA  PHE A  94     -14.268   0.042   1.991  1.00 97.90           C  
ATOM   1539  HA  PHE A  94     -13.407   0.650   2.270  1.00 97.90           H  
ATOM   1540  C   PHE A  94     -14.211  -0.116   0.475  1.00 97.90           C  
ATOM   1541  CB  PHE A  94     -14.141  -1.294   2.731  1.00 97.90           C  
ATOM   1542  HB2 PHE A  94     -14.177  -1.101   3.804  1.00 97.90           H  
ATOM   1543  HB3 PHE A  94     -13.163  -1.724   2.514  1.00 97.90           H  
ATOM   1544  O   PHE A  94     -15.226  -0.042  -0.221  1.00 97.90           O  
ATOM   1545  CG  PHE A  94     -15.211  -2.301   2.375  1.00 97.90           C  
ATOM   1546  CD1 PHE A  94     -16.463  -2.265   3.020  1.00 97.90           C  
ATOM   1547  HD1 PHE A  94     -16.662  -1.533   3.789  1.00 97.90           H  
ATOM   1548  CD2 PHE A  94     -14.952  -3.267   1.385  1.00 97.90           C  
ATOM   1549  HD2 PHE A  94     -13.990  -3.302   0.894  1.00 97.90           H  
ATOM   1550  CE1 PHE A  94     -17.459  -3.189   2.664  1.00 97.90           C  
ATOM   1551  HE1 PHE A  94     -18.424  -3.165   3.149  1.00 97.90           H  
ATOM   1552  CE2 PHE A  94     -15.941  -4.200   1.044  1.00 97.90           C  
ATOM   1553  HE2 PHE A  94     -15.741  -4.960   0.303  1.00 97.90           H  
ATOM   1554  CZ  PHE A  94     -17.189  -4.154   1.681  1.00 97.90           C  
ATOM   1555  HZ  PHE A  94     -17.939  -4.884   1.413  1.00 97.90           H  
ATOM   1556  N   LEU A  95     -12.998  -0.316  -0.026  1.00 98.11           N  
ATOM   1557  H   LEU A  95     -12.222  -0.315   0.620  1.00 98.11           H  
ATOM   1558  CA  LEU A  95     -12.694  -0.611  -1.419  1.00 98.11           C  
ATOM   1559  HA  LEU A  95     -13.614  -0.638  -2.003  1.00 98.11           H  
ATOM   1560  C   LEU A  95     -12.027  -1.981  -1.503  1.00 98.11           C  
ATOM   1561  CB  LEU A  95     -11.756   0.468  -1.985  1.00 98.11           C  
ATOM   1562  HB2 LEU A  95     -11.518   0.219  -3.019  1.00 98.11           H  
ATOM   1563  HB3 LEU A  95     -10.829   0.418  -1.414  1.00 98.11           H  
ATOM   1564  O   LEU A  95     -11.200  -2.316  -0.650  1.00 98.11           O  
ATOM   1565  CG  LEU A  95     -12.285   1.912  -1.928  1.00 98.11           C  
ATOM   1566  HG  LEU A  95     -12.624   2.153  -0.920  1.00 98.11           H  
ATOM   1567  CD1 LEU A  95     -11.159   2.878  -2.287  1.00 98.11           C  
ATOM   1568 HD11 LEU A  95     -10.386   2.835  -1.521  1.00 98.11           H  
ATOM   1569 HD12 LEU A  95     -11.538   3.899  -2.329  1.00 98.11           H  
ATOM   1570 HD13 LEU A  95     -10.723   2.604  -3.248  1.00 98.11           H  
ATOM   1571  CD2 LEU A  95     -13.442   2.127  -2.902  1.00 98.11           C  
ATOM   1572 HD21 LEU A  95     -13.124   1.890  -3.917  1.00 98.11           H  
ATOM   1573 HD22 LEU A  95     -13.775   3.163  -2.856  1.00 98.11           H  
ATOM   1574 HD23 LEU A  95     -14.269   1.478  -2.614  1.00 98.11           H  
ATOM   1575  N   LEU A  96     -12.329  -2.740  -2.553  1.00 97.58           N  
ATOM   1576  H   LEU A  96     -12.995  -2.394  -3.229  1.00 97.58           H  
ATOM   1577  CA  LEU A  96     -11.540  -3.923  -2.891  1.00 97.58           C  
ATOM   1578  HA  LEU A  96     -11.065  -4.306  -1.988  1.00 97.58           H  
ATOM   1579  C   LEU A  96     -10.421  -3.549  -3.859  1.00 97.58           C  
ATOM   1580  CB  LEU A  96     -12.420  -5.045  -3.453  1.00 97.58           C  
ATOM   1581  HB2 LEU A  96     -11.762  -5.859  -3.755  1.00 97.58           H  
ATOM   1582  HB3 LEU A  96     -12.927  -4.686  -4.348  1.00 97.58           H  
ATOM   1583  O   LEU A  96     -10.649  -2.831  -4.830  1.00 97.58           O  
ATOM   1584  CG  LEU A  96     -13.472  -5.603  -2.478  1.00 97.58           C  
ATOM   1585  HG  LEU A  96     -14.274  -4.872  -2.367  1.00 97.58           H  
ATOM   1586  CD1 LEU A  96     -14.054  -6.880  -3.076  1.00 97.58           C  
ATOM   1587 HD11 LEU A  96     -14.322  -6.722  -4.121  1.00 97.58           H  
ATOM   1588 HD12 LEU A  96     -13.326  -7.690  -3.029  1.00 97.58           H  
ATOM   1589 HD13 LEU A  96     -14.945  -7.174  -2.522  1.00 97.58           H  
ATOM   1590  CD2 LEU A  96     -12.920  -5.941  -1.091  1.00 97.58           C  
ATOM   1591 HD21 LEU A  96     -12.042  -6.582  -1.180  1.00 97.58           H  
ATOM   1592 HD22 LEU A  96     -13.681  -6.466  -0.514  1.00 97.58           H  
ATOM   1593 HD23 LEU A  96     -12.651  -5.029  -0.559  1.00 97.58           H  
ATOM   1594  N   MET A  97      -9.211  -4.041  -3.619  1.00 96.28           N  
ATOM   1595  H   MET A  97      -9.081  -4.625  -2.805  1.00 96.28           H  
ATOM   1596  CA  MET A  97      -8.111  -3.866  -4.563  1.00 96.28           C  
ATOM   1597  HA  MET A  97      -8.353  -3.042  -5.234  1.00 96.28           H  
ATOM   1598  C   MET A  97      -7.917  -5.109  -5.426  1.00 96.28           C  
ATOM   1599  CB  MET A  97      -6.818  -3.459  -3.857  1.00 96.28           C  
ATOM   1600  HB2 MET A  97      -6.977  -2.546  -3.283  1.00 96.28           H  
ATOM   1601  HB3 MET A  97      -6.518  -4.242  -3.161  1.00 96.28           H  
ATOM   1602  O   MET A  97      -7.886  -6.237  -4.927  1.00 96.28           O  
ATOM   1603  CG  MET A  97      -5.688  -3.227  -4.869  1.00 96.28           C  
ATOM   1604  HG2 MET A  97      -5.704  -3.956  -5.679  1.00 96.28           H  
ATOM   1605  HG3 MET A  97      -5.779  -2.241  -5.326  1.00 96.28           H  
ATOM   1606  SD  MET A  97      -4.067  -3.379  -4.165  1.00 96.28           S  
ATOM   1607  CE  MET A  97      -3.834  -5.167  -4.148  1.00 96.28           C  
ATOM   1608  HE1 MET A  97      -3.793  -5.530  -5.175  1.00 96.28           H  
ATOM   1609  HE2 MET A  97      -2.894  -5.408  -3.651  1.00 96.28           H  
ATOM   1610  HE3 MET A  97      -4.669  -5.642  -3.634  1.00 96.28           H  
ATOM   1611  N   VAL A  98      -7.680  -4.863  -6.709  1.00 95.05           N  
ATOM   1612  H   VAL A  98      -7.698  -3.900  -7.012  1.00 95.05           H  
ATOM   1613  CA  VAL A  98      -7.087  -5.816  -7.643  1.00 95.05           C  
ATOM   1614  HA  VAL A  98      -6.917  -6.765  -7.136  1.00 95.05           H  
ATOM   1615  C   VAL A  98      -5.735  -5.290  -8.112  1.00 95.05           C  
ATOM   1616  CB  VAL A  98      -8.056  -6.083  -8.805  1.00 95.05           C  
ATOM   1617  HB  VAL A  98      -8.947  -6.527  -8.362  1.00 95.05           H  
ATOM   1618  O   VAL A  98      -5.630  -4.132  -8.509  1.00 95.05           O  
ATOM   1619  CG1 VAL A  98      -8.509  -4.828  -9.563  1.00 95.05           C  
ATOM   1620 HG11 VAL A  98      -9.268  -5.107 -10.293  1.00 95.05           H  
ATOM   1621 HG12 VAL A  98      -8.945  -4.103  -8.876  1.00 95.05           H  
ATOM   1622 HG13 VAL A  98      -7.664  -4.375 -10.082  1.00 95.05           H  
ATOM   1623  CG2 VAL A  98      -7.501  -7.086  -9.817  1.00 95.05           C  
ATOM   1624 HG21 VAL A  98      -8.285  -7.349 -10.527  1.00 95.05           H  
ATOM   1625 HG22 VAL A  98      -7.171  -7.994  -9.312  1.00 95.05           H  
ATOM   1626 HG23 VAL A  98      -6.663  -6.656 -10.366  1.00 95.05           H  
ATOM   1627  N   TRP A  99      -4.713  -6.142  -8.090  1.00 93.40           N  
ATOM   1628  H   TRP A  99      -4.852  -7.058  -7.687  1.00 93.40           H  
ATOM   1629  CA  TRP A  99      -3.479  -5.911  -8.840  1.00 93.40           C  
ATOM   1630  HA  TRP A  99      -3.346  -4.847  -9.033  1.00 93.40           H  
ATOM   1631  C   TRP A  99      -3.588  -6.672 -10.166  1.00 93.40           C  
ATOM   1632  CB  TRP A  99      -2.273  -6.345  -8.008  1.00 93.40           C  
ATOM   1633  HB2 TRP A  99      -2.288  -5.780  -7.076  1.00 93.40           H  
ATOM   1634  HB3 TRP A  99      -2.392  -7.398  -7.756  1.00 93.40           H  
ATOM   1635  O   TRP A  99      -3.344  -7.882 -10.182  1.00 93.40           O  
ATOM   1636  CG  TRP A  99      -0.918  -6.146  -8.622  1.00 93.40           C  
ATOM   1637  CD1 TRP A  99      -0.636  -5.671  -9.862  1.00 93.40           C  
ATOM   1638  HD1 TRP A  99      -1.360  -5.361 -10.601  1.00 93.40           H  
ATOM   1639  CD2 TRP A  99       0.377  -6.322  -7.975  1.00 93.40           C  
ATOM   1640  CE2 TRP A  99       1.398  -5.896  -8.876  1.00 93.40           C  
ATOM   1641  CE3 TRP A  99       0.785  -6.753  -6.693  1.00 93.40           C  
ATOM   1642  HE3 TRP A  99       0.029  -7.015  -5.968  1.00 93.40           H  
ATOM   1643  NE1 TRP A  99       0.725  -5.540 -10.020  1.00 93.40           N  
ATOM   1644  HE1 TRP A  99       1.143  -5.121 -10.839  1.00 93.40           H  
ATOM   1645  CH2 TRP A  99       3.123  -6.282  -7.229  1.00 93.40           C  
ATOM   1646  HH2 TRP A  99       4.151  -6.187  -6.912  1.00 93.40           H  
ATOM   1647  CZ2 TRP A  99       2.752  -5.869  -8.519  1.00 93.40           C  
ATOM   1648  HZ2 TRP A  99       3.483  -5.458  -9.199  1.00 93.40           H  
ATOM   1649  CZ3 TRP A  99       2.144  -6.734  -6.324  1.00 93.40           C  
ATOM   1650  HZ3 TRP A  99       2.429  -6.986  -5.314  1.00 93.40           H  
ATOM   1651  N   PRO A 100      -4.017  -6.009 -11.256  1.00 93.62           N  
ATOM   1652  CA  PRO A 100      -4.249  -6.684 -12.521  1.00 93.62           C  
ATOM   1653  HA  PRO A 100      -4.936  -7.515 -12.358  1.00 93.62           H  
ATOM   1654  C   PRO A 100      -2.946  -7.217 -13.119  1.00 93.62           C  
ATOM   1655  CB  PRO A 100      -4.921  -5.651 -13.428  1.00 93.62           C  
ATOM   1656  HB2 PRO A 100      -6.003  -5.712 -13.311  1.00 93.62           H  
ATOM   1657  HB3 PRO A 100      -4.642  -5.782 -14.474  1.00 93.62           H  
ATOM   1658  O   PRO A 100      -1.893  -6.584 -13.026  1.00 93.62           O  
ATOM   1659  CG  PRO A 100      -4.420  -4.319 -12.878  1.00 93.62           C  
ATOM   1660  HG2 PRO A 100      -3.426  -4.106 -13.271  1.00 93.62           H  
ATOM   1661  HG3 PRO A 100      -5.109  -3.504 -13.097  1.00 93.62           H  
ATOM   1662  CD  PRO A 100      -4.334  -4.593 -11.382  1.00 93.62           C  
ATOM   1663  HD2 PRO A 100      -5.306  -4.394 -10.929  1.00 93.62           H  
ATOM   1664  HD3 PRO A 100      -3.567  -3.958 -10.939  1.00 93.62           H  
ATOM   1665  N   THR A 101      -3.033  -8.355 -13.798  1.00 91.70           N  
ATOM   1666  H   THR A 101      -3.911  -8.853 -13.760  1.00 91.70           H  
ATOM   1667  CA  THR A 101      -1.942  -8.954 -14.564  1.00 91.70           C  
ATOM   1668  HA  THR A 101      -1.021  -8.449 -14.272  1.00 91.70           H  
ATOM   1669  C   THR A 101      -2.167  -8.757 -16.065  1.00 91.70           C  
ATOM   1670  CB  THR A 101      -1.740 -10.440 -14.235  1.00 91.70           C  
ATOM   1671  HB  THR A 101      -0.860 -10.777 -14.784  1.00 91.70           H  
ATOM   1672  O   THR A 101      -3.300  -8.867 -16.542  1.00 91.70           O  
ATOM   1673  CG2 THR A 101      -1.481 -10.688 -12.752  1.00 91.70           C  
ATOM   1674 HG21 THR A 101      -1.396 -11.761 -12.585  1.00 91.70           H  
ATOM   1675 HG22 THR A 101      -2.311 -10.315 -12.152  1.00 91.70           H  
ATOM   1676 HG23 THR A 101      -0.564 -10.186 -12.445  1.00 91.70           H  
ATOM   1677  OG1 THR A 101      -2.819 -11.252 -14.638  1.00 91.70           O  
ATOM   1678  HG1 THR A 101      -3.461 -11.248 -13.924  1.00 91.70           H  
ATOM   1679  N   PRO A 102      -1.114  -8.519 -16.871  1.00 90.42           N  
ATOM   1680  CA  PRO A 102      -1.275  -8.287 -18.309  1.00 90.42           C  
ATOM   1681  HA  PRO A 102      -1.809  -7.346 -18.445  1.00 90.42           H  
ATOM   1682  C   PRO A 102      -2.030  -9.393 -19.061  1.00 90.42           C  
ATOM   1683  CB  PRO A 102       0.147  -8.137 -18.846  1.00 90.42           C  
ATOM   1684  HB2 PRO A 102       0.178  -7.471 -19.709  1.00 90.42           H  
ATOM   1685  HB3 PRO A 102       0.569  -9.112 -19.091  1.00 90.42           H  
ATOM   1686  O   PRO A 102      -2.693  -9.104 -20.057  1.00 90.42           O  
ATOM   1687  CG  PRO A 102       0.895  -7.540 -17.662  1.00 90.42           C  
ATOM   1688  HG2 PRO A 102       1.967  -7.730 -17.718  1.00 90.42           H  
ATOM   1689  HG3 PRO A 102       0.686  -6.472 -17.608  1.00 90.42           H  
ATOM   1690  CD  PRO A 102       0.259  -8.237 -16.465  1.00 90.42           C  
ATOM   1691  HD2 PRO A 102       0.304  -7.570 -15.603  1.00 90.42           H  
ATOM   1692  HD3 PRO A 102       0.782  -9.169 -16.253  1.00 90.42           H  
ATOM   1693  N   SER A 103      -1.948 -10.636 -18.580  1.00 91.10           N  
ATOM   1694  H   SER A 103      -1.355 -10.799 -17.779  1.00 91.10           H  
ATOM   1695  CA  SER A 103      -2.585 -11.801 -19.201  1.00 91.10           C  
ATOM   1696  HA  SER A 103      -2.602 -11.660 -20.282  1.00 91.10           H  
ATOM   1697  C   SER A 103      -4.034 -12.035 -18.758  1.00 91.10           C  
ATOM   1698  CB  SER A 103      -1.758 -13.059 -18.918  1.00 91.10           C  
ATOM   1699  HB2 SER A 103      -1.774 -13.268 -17.848  1.00 91.10           H  
ATOM   1700  HB3 SER A 103      -2.196 -13.903 -19.451  1.00 91.10           H  
ATOM   1701  O   SER A 103      -4.791 -12.626 -19.521  1.00 91.10           O  
ATOM   1702  OG  SER A 103      -0.414 -12.878 -19.331  1.00 91.10           O  
ATOM   1703  HG  SER A 103       0.009 -13.739 -19.360  1.00 91.10           H  
ATOM   1704  N   HIS A 104      -4.440 -11.583 -17.562  1.00 92.24           N  
ATOM   1705  H   HIS A 104      -3.784 -11.092 -16.971  1.00 92.24           H  
ATOM   1706  CA  HIS A 104      -5.735 -11.956 -16.963  1.00 92.24           C  
ATOM   1707  HA  HIS A 104      -6.369 -12.388 -17.737  1.00 92.24           H  
ATOM   1708  C   HIS A 104      -6.536 -10.781 -16.387  1.00 92.24           C  
ATOM   1709  CB  HIS A 104      -5.539 -13.041 -15.897  1.00 92.24           C  
ATOM   1710  HB2 HIS A 104      -6.512 -13.438 -15.606  1.00 92.24           H  
ATOM   1711  HB3 HIS A 104      -5.090 -12.591 -15.012  1.00 92.24           H  
ATOM   1712  O   HIS A 104      -7.575 -10.998 -15.760  1.00 92.24           O  
ATOM   1713  CG  HIS A 104      -4.674 -14.186 -16.338  1.00 92.24           C  
ATOM   1714  CD2 HIS A 104      -5.022 -15.221 -17.161  1.00 92.24           C  
ATOM   1715  HD2 HIS A 104      -5.987 -15.370 -17.623  1.00 92.24           H  
ATOM   1716  ND1 HIS A 104      -3.361 -14.363 -15.979  1.00 92.24           N  
ATOM   1717  HD1 HIS A 104      -2.860 -13.773 -15.331  1.00 92.24           H  
ATOM   1718  CE1 HIS A 104      -2.926 -15.493 -16.561  1.00 92.24           C  
ATOM   1719  HE1 HIS A 104      -1.940 -15.915 -16.439  1.00 92.24           H  
ATOM   1720  NE2 HIS A 104      -3.899 -16.045 -17.302  1.00 92.24           N  
ATOM   1721  N   TRP A 105      -6.114  -9.539 -16.639  1.00 94.09           N  
ATOM   1722  H   TRP A 105      -5.192  -9.425 -17.034  1.00 94.09           H  
ATOM   1723  CA  TRP A 105      -6.744  -8.343 -16.069  1.00 94.09           C  
ATOM   1724  HA  TRP A 105      -6.539  -8.322 -14.999  1.00 94.09           H  
ATOM   1725  C   TRP A 105      -8.261  -8.296 -16.239  1.00 94.09           C  
ATOM   1726  CB  TRP A 105      -6.128  -7.094 -16.699  1.00 94.09           C  
ATOM   1727  HB2 TRP A 105      -6.556  -6.221 -16.206  1.00 94.09           H  
ATOM   1728  HB3 TRP A 105      -5.065  -7.110 -16.461  1.00 94.09           H  
ATOM   1729  O   TRP A 105      -8.957  -7.807 -15.356  1.00 94.09           O  
ATOM   1730  CG  TRP A 105      -6.301  -6.927 -18.184  1.00 94.09           C  
ATOM   1731  CD1 TRP A 105      -5.402  -7.274 -19.130  1.00 94.09           C  
ATOM   1732  HD1 TRP A 105      -4.441  -7.720 -18.921  1.00 94.09           H  
ATOM   1733  CD2 TRP A 105      -7.448  -6.394 -18.911  1.00 94.09           C  
ATOM   1734  CE2 TRP A 105      -7.172  -6.442 -20.309  1.00 94.09           C  
ATOM   1735  CE3 TRP A 105      -8.712  -5.904 -18.526  1.00 94.09           C  
ATOM   1736  HE3 TRP A 105      -8.962  -5.879 -17.476  1.00 94.09           H  
ATOM   1737  NE1 TRP A 105      -5.910  -6.994 -20.385  1.00 94.09           N  
ATOM   1738  HE1 TRP A 105      -5.414  -7.225 -21.234  1.00 94.09           H  
ATOM   1739  CH2 TRP A 105      -9.336  -5.499 -20.849  1.00 94.09           C  
ATOM   1740  HH2 TRP A 105     -10.046  -5.116 -21.568  1.00 94.09           H  
ATOM   1741  CZ2 TRP A 105      -8.090  -5.992 -21.272  1.00 94.09           C  
ATOM   1742  HZ2 TRP A 105      -7.830  -6.011 -22.320  1.00 94.09           H  
ATOM   1743  CZ3 TRP A 105      -9.651  -5.484 -19.481  1.00 94.09           C  
ATOM   1744  HZ3 TRP A 105     -10.615  -5.125 -19.149  1.00 94.09           H  
ATOM   1745  N   ARG A 106      -8.798  -8.810 -17.354  1.00 96.12           N  
ATOM   1746  H   ARG A 106      -8.166  -9.201 -18.038  1.00 96.12           H  
ATOM   1747  CA  ARG A 106     -10.244  -8.795 -17.605  1.00 96.12           C  
ATOM   1748  HA  ARG A 106     -10.604  -7.775 -17.465  1.00 96.12           H  
ATOM   1749  C   ARG A 106     -10.988  -9.627 -16.563  1.00 96.12           C  
ATOM   1750  CB  ARG A 106     -10.548  -9.219 -19.049  1.00 96.12           C  
ATOM   1751  HB2 ARG A 106      -9.985  -8.576 -19.726  1.00 96.12           H  
ATOM   1752  HB3 ARG A 106     -10.240 -10.252 -19.207  1.00 96.12           H  
ATOM   1753  O   ARG A 106     -11.848  -9.089 -15.875  1.00 96.12           O  
ATOM   1754  CG  ARG A 106     -12.049  -9.076 -19.343  1.00 96.12           C  
ATOM   1755  HG2 ARG A 106     -12.366  -8.063 -19.096  1.00 96.12           H  
ATOM   1756  HG3 ARG A 106     -12.610  -9.773 -18.719  1.00 96.12           H  
ATOM   1757  CD  ARG A 106     -12.396  -9.363 -20.805  1.00 96.12           C  
ATOM   1758  HD2 ARG A 106     -11.975 -10.329 -21.083  1.00 96.12           H  
ATOM   1759  HD3 ARG A 106     -13.480  -9.443 -20.878  1.00 96.12           H  
ATOM   1760  NE  ARG A 106     -11.939  -8.272 -21.696  1.00 96.12           N  
ATOM   1761  HE  ARG A 106     -12.226  -7.346 -21.415  1.00 96.12           H  
ATOM   1762  NH1 ARG A 106     -10.748  -9.521 -23.217  1.00 96.12           N  
ATOM   1763 HH11 ARG A 106     -10.190  -9.588 -24.056  1.00 96.12           H  
ATOM   1764 HH12 ARG A 106     -10.964 -10.349 -22.680  1.00 96.12           H  
ATOM   1765  NH2 ARG A 106     -10.926  -7.319 -23.502  1.00 96.12           N  
ATOM   1766 HH21 ARG A 106     -10.363  -7.404 -24.336  1.00 96.12           H  
ATOM   1767 HH22 ARG A 106     -11.252  -6.412 -23.199  1.00 96.12           H  
ATOM   1768  CZ  ARG A 106     -11.209  -8.377 -22.794  1.00 96.12           C  
ATOM   1769  N   THR A 107     -10.601 -10.890 -16.400  1.00 95.17           N  
ATOM   1770  H   THR A 107      -9.806 -11.233 -16.921  1.00 95.17           H  
ATOM   1771  CA  THR A 107     -11.227 -11.814 -15.445  1.00 95.17           C  
ATOM   1772  HA  THR A 107     -12.307 -11.798 -15.592  1.00 95.17           H  
ATOM   1773  C   THR A 107     -10.968 -11.410 -13.994  1.00 95.17           C  
ATOM   1774  CB  THR A 107     -10.739 -13.252 -15.680  1.00 95.17           C  
ATOM   1775  HB  THR A 107     -11.056 -13.882 -14.849  1.00 95.17           H  
ATOM   1776  O   THR A 107     -11.836 -11.569 -13.143  1.00 95.17           O  
ATOM   1777  CG2 THR A 107     -11.303 -13.826 -16.979  1.00 95.17           C  
ATOM   1778 HG21 THR A 107     -10.947 -13.253 -17.835  1.00 95.17           H  
ATOM   1779 HG22 THR A 107     -10.987 -14.864 -17.082  1.00 95.17           H  
ATOM   1780 HG23 THR A 107     -12.392 -13.789 -16.951  1.00 95.17           H  
ATOM   1781  OG1 THR A 107      -9.333 -13.313 -15.817  1.00 95.17           O  
ATOM   1782  HG1 THR A 107      -8.919 -12.870 -15.073  1.00 95.17           H  
ATOM   1783  N   GLU A 108      -9.800 -10.836 -13.696  1.00 95.28           N  
ATOM   1784  H   GLU A 108      -9.111 -10.712 -14.425  1.00 95.28           H  
ATOM   1785  CA  GLU A 108      -9.467 -10.358 -12.347  1.00 95.28           C  
ATOM   1786  HA  GLU A 108      -9.657 -11.147 -11.621  1.00 95.28           H  
ATOM   1787  C   GLU A 108     -10.326  -9.145 -11.948  1.00 95.28           C  
ATOM   1788  CB  GLU A 108      -7.978  -9.985 -12.309  1.00 95.28           C  
ATOM   1789  HB2 GLU A 108      -7.804  -9.267 -13.111  1.00 95.28           H  
ATOM   1790  HB3 GLU A 108      -7.754  -9.497 -11.361  1.00 95.28           H  
ATOM   1791  O   GLU A 108     -10.815  -9.056 -10.817  1.00 95.28           O  
ATOM   1792  CG  GLU A 108      -7.033 -11.195 -12.457  1.00 95.28           C  
ATOM   1793  HG2 GLU A 108      -7.394 -11.853 -13.248  1.00 95.28           H  
ATOM   1794  HG3 GLU A 108      -7.045 -11.766 -11.529  1.00 95.28           H  
ATOM   1795  CD  GLU A 108      -5.589 -10.789 -12.794  1.00 95.28           C  
ATOM   1796  OE1 GLU A 108      -4.671 -11.630 -12.665  1.00 95.28           O  
ATOM   1797  OE2 GLU A 108      -5.380  -9.659 -13.279  1.00 95.28           O  
ATOM   1798  N   ILE A 109     -10.554  -8.216 -12.883  1.00 96.90           N  
ATOM   1799  H   ILE A 109     -10.122  -8.331 -13.789  1.00 96.90           H  
ATOM   1800  CA  ILE A 109     -11.431  -7.060 -12.670  1.00 96.90           C  
ATOM   1801  HA  ILE A 109     -11.187  -6.616 -11.704  1.00 96.90           H  
ATOM   1802  C   ILE A 109     -12.893  -7.505 -12.584  1.00 96.90           C  
ATOM   1803  CB  ILE A 109     -11.186  -5.991 -13.759  1.00 96.90           C  
ATOM   1804  HB  ILE A 109     -11.217  -6.477 -14.735  1.00 96.90           H  
ATOM   1805  O   ILE A 109     -13.618  -6.998 -11.732  1.00 96.90           O  
ATOM   1806  CG1 ILE A 109      -9.787  -5.366 -13.543  1.00 96.90           C  
ATOM   1807 HG12 ILE A 109      -9.044  -6.155 -13.426  1.00 96.90           H  
ATOM   1808 HG13 ILE A 109      -9.786  -4.785 -12.621  1.00 96.90           H  
ATOM   1809  CG2 ILE A 109     -12.259  -4.886 -13.747  1.00 96.90           C  
ATOM   1810 HG21 ILE A 109     -13.240  -5.308 -13.964  1.00 96.90           H  
ATOM   1811 HG22 ILE A 109     -12.040  -4.148 -14.519  1.00 96.90           H  
ATOM   1812 HG23 ILE A 109     -12.286  -4.399 -12.772  1.00 96.90           H  
ATOM   1813  CD1 ILE A 109      -9.322  -4.467 -14.689  1.00 96.90           C  
ATOM   1814 HD11 ILE A 109      -9.570  -4.921 -15.648  1.00 96.90           H  
ATOM   1815 HD12 ILE A 109      -9.801  -3.491 -14.609  1.00 96.90           H  
ATOM   1816 HD13 ILE A 109      -8.243  -4.327 -14.616  1.00 96.90           H  
ATOM   1817  N   GLU A 110     -13.324  -8.468 -13.405  1.00 97.44           N  
ATOM   1818  H   GLU A 110     -12.688  -8.839 -14.097  1.00 97.44           H  
ATOM   1819  CA  GLU A 110     -14.669  -9.057 -13.324  1.00 97.44           C  
ATOM   1820  HA  GLU A 110     -15.408  -8.266 -13.447  1.00 97.44           H  
ATOM   1821  C   GLU A 110     -14.947  -9.676 -11.953  1.00 97.44           C  
ATOM   1822  CB  GLU A 110     -14.880 -10.101 -14.433  1.00 97.44           C  
ATOM   1823  HB2 GLU A 110     -14.002 -10.745 -14.478  1.00 97.44           H  
ATOM   1824  HB3 GLU A 110     -15.747 -10.715 -14.188  1.00 97.44           H  
ATOM   1825  O   GLU A 110     -15.937  -9.311 -11.317  1.00 97.44           O  
ATOM   1826  CG  GLU A 110     -15.134  -9.444 -15.796  1.00 97.44           C  
ATOM   1827  HG2 GLU A 110     -14.385  -8.668 -15.955  1.00 97.44           H  
ATOM   1828  HG3 GLU A 110     -16.107  -8.953 -15.762  1.00 97.44           H  
ATOM   1829  CD  GLU A 110     -15.096 -10.417 -16.989  1.00 97.44           C  
ATOM   1830  OE1 GLU A 110     -15.546  -9.991 -18.080  1.00 97.44           O  
ATOM   1831  OE2 GLU A 110     -14.569 -11.541 -16.845  1.00 97.44           O  
ATOM   1832  N   GLU A 111     -14.052 -10.542 -11.465  1.00 95.97           N  
ATOM   1833  H   GLU A 111     -13.279 -10.821 -12.053  1.00 95.97           H  
ATOM   1834  CA  GLU A 111     -14.156 -11.141 -10.129  1.00 95.97           C  
ATOM   1835  HA  GLU A 111     -15.081 -11.714 -10.068  1.00 95.97           H  
ATOM   1836  C   GLU A 111     -14.215 -10.057  -9.044  1.00 95.97           C  
ATOM   1837  CB  GLU A 111     -12.965 -12.098  -9.894  1.00 95.97           C  
ATOM   1838  HB2 GLU A 111     -12.955 -12.847 -10.686  1.00 95.97           H  
ATOM   1839  HB3 GLU A 111     -12.035 -11.532  -9.943  1.00 95.97           H  
ATOM   1840  O   GLU A 111     -15.078 -10.087  -8.168  1.00 95.97           O  
ATOM   1841  CG  GLU A 111     -13.047 -12.818  -8.533  1.00 95.97           C  
ATOM   1842  HG2 GLU A 111     -13.954 -13.423  -8.515  1.00 95.97           H  
ATOM   1843  HG3 GLU A 111     -13.135 -12.072  -7.743  1.00 95.97           H  
ATOM   1844  CD  GLU A 111     -11.841 -13.718  -8.195  1.00 95.97           C  
ATOM   1845  OE1 GLU A 111     -11.554 -13.901  -6.983  1.00 95.97           O  
ATOM   1846  OE2 GLU A 111     -11.177 -14.279  -9.097  1.00 95.97           O  
ATOM   1847  N   THR A 112     -13.328  -9.063  -9.113  1.00 97.10           N  
ATOM   1848  H   THR A 112     -12.651  -9.078  -9.863  1.00 97.10           H  
ATOM   1849  CA  THR A 112     -13.243  -8.026  -8.077  1.00 97.10           C  
ATOM   1850  HA  THR A 112     -13.210  -8.519  -7.106  1.00 97.10           H  
ATOM   1851  C   THR A 112     -14.473  -7.120  -8.070  1.00 97.10           C  
ATOM   1852  CB  THR A 112     -11.960  -7.201  -8.222  1.00 97.10           C  
ATOM   1853  HB  THR A 112     -11.990  -6.613  -9.139  1.00 97.10           H  
ATOM   1854  O   THR A 112     -14.953  -6.771  -6.995  1.00 97.10           O  
ATOM   1855  CG2 THR A 112     -11.723  -6.278  -7.025  1.00 97.10           C  
ATOM   1856 HG21 THR A 112     -12.550  -5.578  -6.912  1.00 97.10           H  
ATOM   1857 HG22 THR A 112     -10.802  -5.714  -7.171  1.00 97.10           H  
ATOM   1858 HG23 THR A 112     -11.643  -6.870  -6.113  1.00 97.10           H  
ATOM   1859  OG1 THR A 112     -10.859  -8.076  -8.266  1.00 97.10           O  
ATOM   1860  HG1 THR A 112     -10.831  -8.462  -9.145  1.00 97.10           H  
ATOM   1861  N   VAL A 113     -15.026  -6.756  -9.233  1.00 98.37           N  
ATOM   1862  H   VAL A 113     -14.613  -7.092 -10.091  1.00 98.37           H  
ATOM   1863  CA  VAL A 113     -16.268  -5.967  -9.307  1.00 98.37           C  
ATOM   1864  HA  VAL A 113     -16.167  -5.100  -8.655  1.00 98.37           H  
ATOM   1865  C   VAL A 113     -17.459  -6.768  -8.781  1.00 98.37           C  
ATOM   1866  CB  VAL A 113     -16.542  -5.457 -10.737  1.00 98.37           C  
ATOM   1867  HB  VAL A 113     -16.429  -6.274 -11.450  1.00 98.37           H  
ATOM   1868  O   VAL A 113     -18.261  -6.224  -8.018  1.00 98.37           O  
ATOM   1869  CG1 VAL A 113     -17.966  -4.894 -10.875  1.00 98.37           C  
ATOM   1870 HG11 VAL A 113     -18.294  -4.447  -9.936  1.00 98.37           H  
ATOM   1871 HG12 VAL A 113     -18.652  -5.702 -11.128  1.00 98.37           H  
ATOM   1872 HG13 VAL A 113     -18.021  -4.122 -11.643  1.00 98.37           H  
ATOM   1873  CG2 VAL A 113     -15.556  -4.345 -11.112  1.00 98.37           C  
ATOM   1874 HG21 VAL A 113     -15.741  -4.005 -12.131  1.00 98.37           H  
ATOM   1875 HG22 VAL A 113     -14.540  -4.735 -11.068  1.00 98.37           H  
ATOM   1876 HG23 VAL A 113     -15.654  -3.506 -10.423  1.00 98.37           H  
ATOM   1877  N   LEU A 114     -17.568  -8.047  -9.156  1.00 97.91           N  
ATOM   1878  H   LEU A 114     -16.865  -8.443  -9.764  1.00 97.91           H  
ATOM   1879  CA  LEU A 114     -18.628  -8.930  -8.671  1.00 97.91           C  
ATOM   1880  HA  LEU A 114     -19.589  -8.523  -8.983  1.00 97.91           H  
ATOM   1881  C   LEU A 114     -18.623  -8.994  -7.139  1.00 97.91           C  
ATOM   1882  CB  LEU A 114     -18.435 -10.322  -9.300  1.00 97.91           C  
ATOM   1883  HB2 LEU A 114     -18.490 -10.231 -10.385  1.00 97.91           H  
ATOM   1884  HB3 LEU A 114     -17.438 -10.684  -9.050  1.00 97.91           H  
ATOM   1885  O   LEU A 114     -19.650  -8.756  -6.501  1.00 97.91           O  
ATOM   1886  CG  LEU A 114     -19.455 -11.377  -8.831  1.00 97.91           C  
ATOM   1887  HG  LEU A 114     -19.418 -11.473  -7.746  1.00 97.91           H  
ATOM   1888  CD1 LEU A 114     -20.882 -11.010  -9.249  1.00 97.91           C  
ATOM   1889 HD11 LEU A 114     -20.928 -10.859 -10.327  1.00 97.91           H  
ATOM   1890 HD12 LEU A 114     -21.197 -10.105  -8.729  1.00 97.91           H  
ATOM   1891 HD13 LEU A 114     -21.556 -11.818  -8.967  1.00 97.91           H  
ATOM   1892  CD2 LEU A 114     -19.103 -12.732  -9.441  1.00 97.91           C  
ATOM   1893 HD21 LEU A 114     -19.127 -12.679 -10.530  1.00 97.91           H  
ATOM   1894 HD22 LEU A 114     -19.808 -13.487  -9.092  1.00 97.91           H  
ATOM   1895 HD23 LEU A 114     -18.105 -13.024  -9.115  1.00 97.91           H  
ATOM   1896  N   GLU A 115     -17.453  -9.231  -6.553  1.00 97.66           N  
ATOM   1897  H   GLU A 115     -16.661  -9.455  -7.139  1.00 97.66           H  
ATOM   1898  CA  GLU A 115     -17.299  -9.392  -5.109  1.00 97.66           C  
ATOM   1899  HA  GLU A 115     -18.115 -10.013  -4.738  1.00 97.66           H  
ATOM   1900  C   GLU A 115     -17.408  -8.064  -4.361  1.00 97.66           C  
ATOM   1901  CB  GLU A 115     -15.978 -10.120  -4.831  1.00 97.66           C  
ATOM   1902  HB2 GLU A 115     -15.777 -10.118  -3.760  1.00 97.66           H  
ATOM   1903  HB3 GLU A 115     -15.160  -9.604  -5.334  1.00 97.66           H  
ATOM   1904  O   GLU A 115     -18.043  -8.004  -3.311  1.00 97.66           O  
ATOM   1905  CG  GLU A 115     -16.073 -11.569  -5.342  1.00 97.66           C  
ATOM   1906  HG2 GLU A 115     -15.100 -12.058  -5.295  1.00 97.66           H  
ATOM   1907  HG3 GLU A 115     -16.339 -11.570  -6.399  1.00 97.66           H  
ATOM   1908  CD  GLU A 115     -17.121 -12.374  -4.561  1.00 97.66           C  
ATOM   1909  OE1 GLU A 115     -18.061 -12.884  -5.201  1.00 97.66           O  
ATOM   1910  OE2 GLU A 115     -17.073 -12.417  -3.308  1.00 97.66           O  
ATOM   1911  N   ALA A 116     -16.906  -6.964  -4.929  1.00 98.42           N  
ATOM   1912  H   ALA A 116     -16.374  -7.061  -5.782  1.00 98.42           H  
ATOM   1913  CA  ALA A 116     -17.107  -5.627  -4.378  1.00 98.42           C  
ATOM   1914  HA  ALA A 116     -16.698  -5.594  -3.368  1.00 98.42           H  
ATOM   1915  C   ALA A 116     -18.600  -5.289  -4.282  1.00 98.42           C  
ATOM   1916  CB  ALA A 116     -16.352  -4.617  -5.250  1.00 98.42           C  
ATOM   1917  HB1 ALA A 116     -16.560  -3.597  -4.926  1.00 98.42           H  
ATOM   1918  HB2 ALA A 116     -15.280  -4.799  -5.173  1.00 98.42           H  
ATOM   1919  HB3 ALA A 116     -16.656  -4.727  -6.291  1.00 98.42           H  
ATOM   1920  O   ALA A 116     -19.057  -4.804  -3.247  1.00 98.42           O  
ATOM   1921  N   LYS A 117     -19.383  -5.603  -5.322  1.00 98.37           N  
ATOM   1922  H   LYS A 117     -18.950  -6.017  -6.135  1.00 98.37           H  
ATOM   1923  CA  LYS A 117     -20.837  -5.413  -5.304  1.00 98.37           C  
ATOM   1924  HA  LYS A 117     -21.050  -4.385  -5.010  1.00 98.37           H  
ATOM   1925  C   LYS A 117     -21.500  -6.310  -4.259  1.00 98.37           C  
ATOM   1926  CB  LYS A 117     -21.400  -5.657  -6.710  1.00 98.37           C  
ATOM   1927  HB2 LYS A 117     -20.890  -5.002  -7.416  1.00 98.37           H  
ATOM   1928  HB3 LYS A 117     -21.215  -6.689  -7.005  1.00 98.37           H  
ATOM   1929  O   LYS A 117     -22.304  -5.821  -3.470  1.00 98.37           O  
ATOM   1930  CG  LYS A 117     -22.906  -5.371  -6.767  1.00 98.37           C  
ATOM   1931  HG2 LYS A 117     -23.082  -4.327  -6.507  1.00 98.37           H  
ATOM   1932  HG3 LYS A 117     -23.436  -6.009  -6.059  1.00 98.37           H  
ATOM   1933  CD  LYS A 117     -23.450  -5.645  -8.169  1.00 98.37           C  
ATOM   1934  HD2 LYS A 117     -23.299  -6.697  -8.413  1.00 98.37           H  
ATOM   1935  HD3 LYS A 117     -22.913  -5.029  -8.891  1.00 98.37           H  
ATOM   1936  CE  LYS A 117     -24.939  -5.304  -8.209  1.00 98.37           C  
ATOM   1937  HE2 LYS A 117     -25.458  -5.923  -7.478  1.00 98.37           H  
ATOM   1938  HE3 LYS A 117     -25.058  -4.262  -7.913  1.00 98.37           H  
ATOM   1939  NZ  LYS A 117     -25.497  -5.519  -9.565  1.00 98.37           N  
ATOM   1940  HZ1 LYS A 117     -25.016  -4.935 -10.234  1.00 98.37           H  
ATOM   1941  HZ2 LYS A 117     -26.481  -5.291  -9.582  1.00 98.37           H  
ATOM   1942  HZ3 LYS A 117     -25.381  -6.485  -9.839  1.00 98.37           H  
ATOM   1943  N   ARG A 118     -21.159  -7.603  -4.239  1.00 98.05           N  
ATOM   1944  H   ARG A 118     -20.484  -7.920  -4.921  1.00 98.05           H  
ATOM   1945  CA  ARG A 118     -21.735  -8.595  -3.317  1.00 98.05           C  
ATOM   1946  HA  ARG A 118     -22.817  -8.622  -3.446  1.00 98.05           H  
ATOM   1947  C   ARG A 118     -21.478  -8.240  -1.852  1.00 98.05           C  
ATOM   1948  CB  ARG A 118     -21.147  -9.973  -3.657  1.00 98.05           C  
ATOM   1949  HB2 ARG A 118     -20.085  -9.975  -3.414  1.00 98.05           H  
ATOM   1950  HB3 ARG A 118     -21.251 -10.158  -4.726  1.00 98.05           H  
ATOM   1951  O   ARG A 118     -22.387  -8.323  -1.033  1.00 98.05           O  
ATOM   1952  CG  ARG A 118     -21.855 -11.106  -2.899  1.00 98.05           C  
ATOM   1953  HG2 ARG A 118     -21.869 -10.900  -1.829  1.00 98.05           H  
ATOM   1954  HG3 ARG A 118     -22.884 -11.178  -3.252  1.00 98.05           H  
ATOM   1955  CD  ARG A 118     -21.153 -12.447  -3.134  1.00 98.05           C  
ATOM   1956  HD2 ARG A 118     -21.780 -13.252  -2.750  1.00 98.05           H  
ATOM   1957  HD3 ARG A 118     -21.026 -12.605  -4.205  1.00 98.05           H  
ATOM   1958  NE  ARG A 118     -19.834 -12.501  -2.483  1.00 98.05           N  
ATOM   1959  HE  ARG A 118     -19.022 -12.483  -3.084  1.00 98.05           H  
ATOM   1960  NH1 ARG A 118     -20.486 -12.968  -0.311  1.00 98.05           N  
ATOM   1961 HH11 ARG A 118     -21.468 -12.925  -0.544  1.00 98.05           H  
ATOM   1962 HH12 ARG A 118     -20.220 -13.350   0.585  1.00 98.05           H  
ATOM   1963  NH2 ARG A 118     -18.339 -12.974  -0.883  1.00 98.05           N  
ATOM   1964 HH21 ARG A 118     -17.655 -12.890  -1.622  1.00 98.05           H  
ATOM   1965 HH22 ARG A 118     -18.195 -13.565  -0.077  1.00 98.05           H  
ATOM   1966  CZ  ARG A 118     -19.571 -12.799  -1.225  1.00 98.05           C  
ATOM   1967  N   LEU A 119     -20.259  -7.809  -1.534  1.00 97.93           N  
ATOM   1968  H   LEU A 119     -19.555  -7.818  -2.258  1.00 97.93           H  
ATOM   1969  CA  LEU A 119     -19.842  -7.449  -0.181  1.00 97.93           C  
ATOM   1970  HA  LEU A 119     -20.331  -8.125   0.521  1.00 97.93           H  
ATOM   1971  C   LEU A 119     -20.281  -6.035   0.227  1.00 97.93           C  
ATOM   1972  CB  LEU A 119     -18.317  -7.635  -0.058  1.00 97.93           C  
ATOM   1973  HB2 LEU A 119     -17.832  -7.035  -0.829  1.00 97.93           H  
ATOM   1974  HB3 LEU A 119     -17.986  -7.256   0.908  1.00 97.93           H  
ATOM   1975  O   LEU A 119     -20.121  -5.676   1.392  1.00 97.93           O  
ATOM   1976  CG  LEU A 119     -17.845  -9.099  -0.182  1.00 97.93           C  
ATOM   1977  HG  LEU A 119     -18.252  -9.552  -1.086  1.00 97.93           H  
ATOM   1978  CD1 LEU A 119     -16.322  -9.141  -0.266  1.00 97.93           C  
ATOM   1979 HD11 LEU A 119     -15.875  -8.691   0.620  1.00 97.93           H  
ATOM   1980 HD12 LEU A 119     -15.993  -8.613  -1.161  1.00 97.93           H  
ATOM   1981 HD13 LEU A 119     -15.998 -10.179  -0.350  1.00 97.93           H  
ATOM   1982  CD2 LEU A 119     -18.277  -9.934   1.025  1.00 97.93           C  
ATOM   1983 HD21 LEU A 119     -17.847 -10.933   0.950  1.00 97.93           H  
ATOM   1984 HD22 LEU A 119     -17.926  -9.476   1.950  1.00 97.93           H  
ATOM   1985 HD23 LEU A 119     -19.361 -10.044   1.047  1.00 97.93           H  
ATOM   1986  N   GLY A 120     -20.841  -5.230  -0.680  1.00 97.64           N  
ATOM   1987  H   GLY A 120     -20.972  -5.581  -1.618  1.00 97.64           H  
ATOM   1988  CA  GLY A 120     -21.281  -3.861  -0.393  1.00 97.64           C  
ATOM   1989  HA2 GLY A 120     -21.867  -3.844   0.526  1.00 97.64           H  
ATOM   1990  HA3 GLY A 120     -21.918  -3.528  -1.213  1.00 97.64           H  
ATOM   1991  C   GLY A 120     -20.134  -2.853  -0.261  1.00 97.64           C  
ATOM   1992  O   GLY A 120     -20.221  -1.923   0.539  1.00 97.64           O  
ATOM   1993  N   ALA A 121     -19.055  -3.047  -1.020  1.00 98.24           N  
ATOM   1994  H   ALA A 121     -19.075  -3.807  -1.685  1.00 98.24           H  
ATOM   1995  CA  ALA A 121     -17.964  -2.087  -1.126  1.00 98.24           C  
ATOM   1996  HA  ALA A 121     -17.612  -1.849  -0.122  1.00 98.24           H  
ATOM   1997  C   ALA A 121     -18.429  -0.789  -1.808  1.00 98.24           C  
ATOM   1998  CB  ALA A 121     -16.813  -2.724  -1.914  1.00 98.24           C  
ATOM   1999  HB1 ALA A 121     -17.104  -2.801  -2.961  1.00 98.24           H  
ATOM   2000  HB2 ALA A 121     -16.596  -3.722  -1.533  1.00 98.24           H  
ATOM   2001  HB3 ALA A 121     -15.917  -2.107  -1.837  1.00 98.24           H  
ATOM   2002  O   ALA A 121     -19.369  -0.770  -2.600  1.00 98.24           O  
ATOM   2003  N   LEU A 122     -17.702   0.301  -1.569  1.00 97.70           N  
ATOM   2004  H   LEU A 122     -16.917   0.212  -0.939  1.00 97.70           H  
ATOM   2005  CA  LEU A 122     -17.911   1.578  -2.256  1.00 97.70           C  
ATOM   2006  HA  LEU A 122     -18.983   1.768  -2.312  1.00 97.70           H  
ATOM   2007  C   LEU A 122     -17.364   1.557  -3.697  1.00 97.70           C  
ATOM   2008  CB  LEU A 122     -17.240   2.651  -1.386  1.00 97.70           C  
ATOM   2009  HB2 LEU A 122     -17.652   2.583  -0.379  1.00 97.70           H  
ATOM   2010  HB3 LEU A 122     -16.175   2.426  -1.324  1.00 97.70           H  
ATOM   2011  O   LEU A 122     -17.754   2.360  -4.549  1.00 97.70           O  
ATOM   2012  CG  LEU A 122     -17.405   4.094  -1.879  1.00 97.70           C  
ATOM   2013  HG  LEU A 122     -16.951   4.194  -2.866  1.00 97.70           H  
ATOM   2014  CD1 LEU A 122     -18.865   4.539  -1.964  1.00 97.70           C  
ATOM   2015 HD11 LEU A 122     -18.918   5.594  -2.232  1.00 97.70           H  
ATOM   2016 HD12 LEU A 122     -19.361   4.380  -1.006  1.00 97.70           H  
ATOM   2017 HD13 LEU A 122     -19.380   3.962  -2.732  1.00 97.70           H  
ATOM   2018  CD2 LEU A 122     -16.673   5.016  -0.902  1.00 97.70           C  
ATOM   2019 HD21 LEU A 122     -17.190   5.028   0.058  1.00 97.70           H  
ATOM   2020 HD22 LEU A 122     -15.654   4.663  -0.747  1.00 97.70           H  
ATOM   2021 HD23 LEU A 122     -16.632   6.029  -1.303  1.00 97.70           H  
ATOM   2022  N   GLY A 123     -16.428   0.652  -3.970  1.00 98.13           N  
ATOM   2023  H   GLY A 123     -16.158  -0.003  -3.250  1.00 98.13           H  
ATOM   2024  CA  GLY A 123     -15.741   0.581  -5.244  1.00 98.13           C  
ATOM   2025  HA2 GLY A 123     -15.364   1.573  -5.496  1.00 98.13           H  
ATOM   2026  HA3 GLY A 123     -16.448   0.274  -6.015  1.00 98.13           H  
ATOM   2027  C   GLY A 123     -14.573  -0.386  -5.259  1.00 98.13           C  
ATOM   2028  O   GLY A 123     -14.327  -1.120  -4.299  1.00 98.13           O  
ATOM   2029  N   ILE A 124     -13.840  -0.335  -6.364  1.00 98.24           N  
ATOM   2030  H   ILE A 124     -14.121   0.311  -7.088  1.00 98.24           H  
ATOM   2031  CA  ILE A 124     -12.582  -1.046  -6.549  1.00 98.24           C  
ATOM   2032  HA  ILE A 124     -12.372  -1.577  -5.620  1.00 98.24           H  
ATOM   2033  C   ILE A 124     -11.428  -0.068  -6.770  1.00 98.24           C  
ATOM   2034  CB  ILE A 124     -12.677  -2.107  -7.667  1.00 98.24           C  
ATOM   2035  HB  ILE A 124     -11.722  -2.632  -7.698  1.00 98.24           H  
ATOM   2036  O   ILE A 124     -11.629   1.062  -7.223  1.00 98.24           O  
ATOM   2037  CG1 ILE A 124     -12.936  -1.480  -9.053  1.00 98.24           C  
ATOM   2038 HG12 ILE A 124     -12.337  -0.576  -9.163  1.00 98.24           H  
ATOM   2039 HG13 ILE A 124     -13.986  -1.198  -9.143  1.00 98.24           H  
ATOM   2040  CG2 ILE A 124     -13.771  -3.135  -7.329  1.00 98.24           C  
ATOM   2041 HG21 ILE A 124     -13.751  -3.961  -8.039  1.00 98.24           H  
ATOM   2042 HG22 ILE A 124     -13.597  -3.532  -6.328  1.00 98.24           H  
ATOM   2043 HG23 ILE A 124     -14.759  -2.676  -7.359  1.00 98.24           H  
ATOM   2044  CD1 ILE A 124     -12.559  -2.412 -10.208  1.00 98.24           C  
ATOM   2045 HD11 ILE A 124     -11.486  -2.605 -10.187  1.00 98.24           H  
ATOM   2046 HD12 ILE A 124     -12.818  -1.943 -11.157  1.00 98.24           H  
ATOM   2047 HD13 ILE A 124     -13.085  -3.363 -10.120  1.00 98.24           H  
ATOM   2048  N   VAL A 125     -10.209  -0.513  -6.490  1.00 97.90           N  
ATOM   2049  H   VAL A 125     -10.120  -1.436  -6.090  1.00 97.90           H  
ATOM   2050  CA  VAL A 125      -8.983   0.196  -6.860  1.00 97.90           C  
ATOM   2051  HA  VAL A 125      -9.250   1.010  -7.534  1.00 97.90           H  
ATOM   2052  C   VAL A 125      -8.069  -0.734  -7.653  1.00 97.90           C  
ATOM   2053  CB  VAL A 125      -8.327   0.861  -5.636  1.00 97.90           C  
ATOM   2054  HB  VAL A 125      -9.064   1.533  -5.197  1.00 97.90           H  
ATOM   2055  O   VAL A 125      -7.829  -1.875  -7.256  1.00 97.90           O  
ATOM   2056  CG1 VAL A 125      -7.902  -0.117  -4.543  1.00 97.90           C  
ATOM   2057 HG11 VAL A 125      -7.079  -0.729  -4.912  1.00 97.90           H  
ATOM   2058 HG12 VAL A 125      -7.558   0.445  -3.675  1.00 97.90           H  
ATOM   2059 HG13 VAL A 125      -8.738  -0.751  -4.247  1.00 97.90           H  
ATOM   2060  CG2 VAL A 125      -7.122   1.714  -6.040  1.00 97.90           C  
ATOM   2061 HG21 VAL A 125      -6.351   1.087  -6.488  1.00 97.90           H  
ATOM   2062 HG22 VAL A 125      -6.706   2.212  -5.164  1.00 97.90           H  
ATOM   2063 HG23 VAL A 125      -7.427   2.471  -6.762  1.00 97.90           H  
ATOM   2064  N   LEU A 126      -7.608  -0.250  -8.803  1.00 97.06           N  
ATOM   2065  H   LEU A 126      -7.856   0.695  -9.062  1.00 97.06           H  
ATOM   2066  CA  LEU A 126      -6.625  -0.926  -9.638  1.00 97.06           C  
ATOM   2067  HA  LEU A 126      -6.751  -2.006  -9.555  1.00 97.06           H  
ATOM   2068  C   LEU A 126      -5.233  -0.552  -9.133  1.00 97.06           C  
ATOM   2069  CB  LEU A 126      -6.793  -0.515 -11.114  1.00 97.06           C  
ATOM   2070  HB2 LEU A 126      -6.462   0.518 -11.225  1.00 97.06           H  
ATOM   2071  HB3 LEU A 126      -6.127  -1.141 -11.707  1.00 97.06           H  
ATOM   2072  O   LEU A 126      -4.886   0.627  -9.146  1.00 97.06           O  
ATOM   2073  CG  LEU A 126      -8.209  -0.612 -11.704  1.00 97.06           C  
ATOM   2074  HG  LEU A 126      -8.867   0.095 -11.199  1.00 97.06           H  
ATOM   2075  CD1 LEU A 126      -8.155  -0.238 -13.186  1.00 97.06           C  
ATOM   2076 HD11 LEU A 126      -7.570  -0.976 -13.736  1.00 97.06           H  
ATOM   2077 HD12 LEU A 126      -7.690   0.742 -13.294  1.00 97.06           H  
ATOM   2078 HD13 LEU A 126      -9.166  -0.199 -13.591  1.00 97.06           H  
ATOM   2079  CD2 LEU A 126      -8.805  -2.012 -11.583  1.00 97.06           C  
ATOM   2080 HD21 LEU A 126      -9.768  -2.052 -12.093  1.00 97.06           H  
ATOM   2081 HD22 LEU A 126      -8.130  -2.746 -12.022  1.00 97.06           H  
ATOM   2082 HD23 LEU A 126      -8.962  -2.244 -10.530  1.00 97.06           H  
ATOM   2083  N   ASP A 127      -4.453  -1.538  -8.709  1.00 94.85           N  
ATOM   2084  H   ASP A 127      -4.828  -2.475  -8.673  1.00 94.85           H  
ATOM   2085  CA  ASP A 127      -3.045  -1.375  -8.346  1.00 94.85           C  
ATOM   2086  HA  ASP A 127      -2.852  -0.331  -8.098  1.00 94.85           H  
ATOM   2087  C   ASP A 127      -2.167  -1.695  -9.547  1.00 94.85           C  
ATOM   2088  CB  ASP A 127      -2.742  -2.213  -7.104  1.00 94.85           C  
ATOM   2089  HB2 ASP A 127      -2.886  -3.272  -7.322  1.00 94.85           H  
ATOM   2090  HB3 ASP A 127      -3.463  -1.912  -6.345  1.00 94.85           H  
ATOM   2091  O   ASP A 127      -1.805  -2.843  -9.805  1.00 94.85           O  
ATOM   2092  CG  ASP A 127      -1.342  -1.983  -6.530  1.00 94.85           C  
ATOM   2093  OD1 ASP A 127      -0.751  -0.932  -6.864  1.00 94.85           O  
ATOM   2094  OD2 ASP A 127      -0.944  -2.805  -5.674  1.00 94.85           O  
ATOM   2095  N   VAL A 128      -1.946  -0.674 -10.373  1.00 94.34           N  
ATOM   2096  H   VAL A 128      -2.180   0.253 -10.046  1.00 94.34           H  
ATOM   2097  CA  VAL A 128      -1.237  -0.824 -11.641  1.00 94.34           C  
ATOM   2098  HA  VAL A 128      -1.172  -1.882 -11.892  1.00 94.34           H  
ATOM   2099  C   VAL A 128       0.170  -0.294 -11.462  1.00 94.34           C  
ATOM   2100  CB  VAL A 128      -1.953  -0.137 -12.810  1.00 94.34           C  
ATOM   2101  HB  VAL A 128      -1.900   0.944 -12.680  1.00 94.34           H  
ATOM   2102  O   VAL A 128       0.411   0.913 -11.454  1.00 94.34           O  
ATOM   2103  CG1 VAL A 128      -1.282  -0.516 -14.134  1.00 94.34           C  
ATOM   2104 HG11 VAL A 128      -0.201  -0.389 -14.076  1.00 94.34           H  
ATOM   2105 HG12 VAL A 128      -1.655   0.123 -14.935  1.00 94.34           H  
ATOM   2106 HG13 VAL A 128      -1.500  -1.558 -14.370  1.00 94.34           H  
ATOM   2107  CG2 VAL A 128      -3.429  -0.534 -12.910  1.00 94.34           C  
ATOM   2108 HG21 VAL A 128      -3.955  -0.199 -12.016  1.00 94.34           H  
ATOM   2109 HG22 VAL A 128      -3.882  -0.049 -13.775  1.00 94.34           H  
ATOM   2110 HG23 VAL A 128      -3.518  -1.617 -12.996  1.00 94.34           H  
ATOM   2111  N   GLU A 129       1.112  -1.216 -11.373  1.00 85.72           N  
ATOM   2112  H   GLU A 129       0.822  -2.181 -11.295  1.00 85.72           H  
ATOM   2113  CA  GLU A 129       2.535  -0.917 -11.275  1.00 85.72           C  
ATOM   2114  HA  GLU A 129       2.672   0.159 -11.167  1.00 85.72           H  
ATOM   2115  C   GLU A 129       3.275  -1.342 -12.553  1.00 85.72           C  
ATOM   2116  CB  GLU A 129       3.110  -1.560 -10.007  1.00 85.72           C  
ATOM   2117  HB2 GLU A 129       4.166  -1.297  -9.953  1.00 85.72           H  
ATOM   2118  HB3 GLU A 129       3.023  -2.644 -10.080  1.00 85.72           H  
ATOM   2119  O   GLU A 129       2.713  -2.009 -13.418  1.00 85.72           O  
ATOM   2120  CG  GLU A 129       2.406  -1.066  -8.726  1.00 85.72           C  
ATOM   2121  HG2 GLU A 129       2.355   0.022  -8.760  1.00 85.72           H  
ATOM   2122  HG3 GLU A 129       1.390  -1.460  -8.706  1.00 85.72           H  
ATOM   2123  CD  GLU A 129       3.140  -1.492  -7.443  1.00 85.72           C  
ATOM   2124  OE1 GLU A 129       2.795  -0.953  -6.366  1.00 85.72           O  
ATOM   2125  OE2 GLU A 129       4.098  -2.301  -7.556  1.00 85.72           O  
ATOM   2126  N   LYS A 130       4.553  -0.947 -12.668  1.00 85.24           N  
ATOM   2127  H   LYS A 130       4.931  -0.480 -11.856  1.00 85.24           H  
ATOM   2128  CA  LYS A 130       5.473  -1.265 -13.784  1.00 85.24           C  
ATOM   2129  HA  LYS A 130       6.411  -0.735 -13.618  1.00 85.24           H  
ATOM   2130  C   LYS A 130       4.965  -0.864 -15.178  1.00 85.24           C  
ATOM   2131  CB  LYS A 130       5.800  -2.761 -13.784  1.00 85.24           C  
ATOM   2132  HB2 LYS A 130       4.887  -3.305 -14.025  1.00 85.24           H  
ATOM   2133  HB3 LYS A 130       6.512  -2.954 -14.586  1.00 85.24           H  
ATOM   2134  O   LYS A 130       4.334  -1.637 -15.893  1.00 85.24           O  
ATOM   2135  CG  LYS A 130       6.375  -3.312 -12.473  1.00 85.24           C  
ATOM   2136  HG2 LYS A 130       5.721  -3.089 -11.630  1.00 85.24           H  
ATOM   2137  HG3 LYS A 130       7.374  -2.915 -12.294  1.00 85.24           H  
ATOM   2138  CD  LYS A 130       6.422  -4.817 -12.692  1.00 85.24           C  
ATOM   2139  HD2 LYS A 130       5.406  -5.137 -12.925  1.00 85.24           H  
ATOM   2140  HD3 LYS A 130       7.053  -5.030 -13.554  1.00 85.24           H  
ATOM   2141  CE  LYS A 130       6.888  -5.657 -11.518  1.00 85.24           C  
ATOM   2142  HE2 LYS A 130       6.264  -5.433 -10.653  1.00 85.24           H  
ATOM   2143  HE3 LYS A 130       7.929  -5.430 -11.287  1.00 85.24           H  
ATOM   2144  NZ  LYS A 130       6.715  -7.063 -11.948  1.00 85.24           N  
ATOM   2145  HZ1 LYS A 130       5.779  -7.178 -12.311  1.00 85.24           H  
ATOM   2146  HZ2 LYS A 130       7.261  -7.250 -12.777  1.00 85.24           H  
ATOM   2147  HZ3 LYS A 130       6.896  -7.734 -11.216  1.00 85.24           H  
ATOM   2148  N   ALA A 131       5.358   0.329 -15.620  1.00 83.80           N  
ATOM   2149  H   ALA A 131       5.918   0.910 -15.012  1.00 83.80           H  
ATOM   2150  CA  ALA A 131       5.004   0.870 -16.936  1.00 83.80           C  
ATOM   2151  HA  ALA A 131       3.944   1.125 -16.945  1.00 83.80           H  
ATOM   2152  C   ALA A 131       5.253  -0.100 -18.113  1.00 83.80           C  
ATOM   2153  CB  ALA A 131       5.821   2.149 -17.125  1.00 83.80           C  
ATOM   2154  HB1 ALA A 131       5.576   2.583 -18.094  1.00 83.80           H  
ATOM   2155  HB2 ALA A 131       5.591   2.870 -16.340  1.00 83.80           H  
ATOM   2156  HB3 ALA A 131       6.888   1.929 -17.110  1.00 83.80           H  
ATOM   2157  O   ALA A 131       4.438  -0.179 -19.028  1.00 83.80           O  
ATOM   2158  N   SER A 132       6.334  -0.887 -18.063  1.00 88.62           N  
ATOM   2159  H   SER A 132       6.940  -0.835 -17.256  1.00 88.62           H  
ATOM   2160  CA  SER A 132       6.703  -1.847 -19.113  1.00 88.62           C  
ATOM   2161  HA  SER A 132       6.800  -1.308 -20.055  1.00 88.62           H  
ATOM   2162  C   SER A 132       5.679  -2.964 -19.343  1.00 88.62           C  
ATOM   2163  CB  SER A 132       8.060  -2.475 -18.779  1.00 88.62           C  
ATOM   2164  HB2 SER A 132       8.290  -3.243 -19.517  1.00 88.62           H  
ATOM   2165  HB3 SER A 132       8.832  -1.707 -18.825  1.00 88.62           H  
ATOM   2166  O   SER A 132       5.632  -3.535 -20.430  1.00 88.62           O  
ATOM   2167  OG  SER A 132       8.050  -3.048 -17.480  1.00 88.62           O  
ATOM   2168  HG  SER A 132       8.754  -3.698 -17.435  1.00 88.62           H  
ATOM   2169  N   GLU A 133       4.842  -3.276 -18.353  1.00 90.21           N  
ATOM   2170  H   GLU A 133       4.907  -2.764 -17.484  1.00 90.21           H  
ATOM   2171  CA  GLU A 133       3.788  -4.291 -18.459  1.00 90.21           C  
ATOM   2172  HA  GLU A 133       4.120  -5.079 -19.135  1.00 90.21           H  
ATOM   2173  C   GLU A 133       2.487  -3.721 -19.070  1.00 90.21           C  
ATOM   2174  CB  GLU A 133       3.577  -4.928 -17.069  1.00 90.21           C  
ATOM   2175  HB2 GLU A 133       3.383  -4.144 -16.337  1.00 90.21           H  
ATOM   2176  HB3 GLU A 133       2.698  -5.571 -17.112  1.00 90.21           H  
ATOM   2177  O   GLU A 133       1.619  -4.477 -19.530  1.00 90.21           O  
ATOM   2178  CG  GLU A 133       4.786  -5.779 -16.609  1.00 90.21           C  
ATOM   2179  HG2 GLU A 133       5.670  -5.143 -16.567  1.00 90.21           H  
ATOM   2180  HG3 GLU A 133       4.968  -6.549 -17.359  1.00 90.21           H  
ATOM   2181  CD  GLU A 133       4.613  -6.462 -15.232  1.00 90.21           C  
ATOM   2182  OE1 GLU A 133       5.607  -7.029 -14.700  1.00 90.21           O  
ATOM   2183  OE2 GLU A 133       3.507  -6.412 -14.657  1.00 90.21           O  
ATOM   2184  N   TRP A 134       2.382  -2.387 -19.154  1.00 93.88           N  
ATOM   2185  H   TRP A 134       3.171  -1.837 -18.843  1.00 93.88           H  
ATOM   2186  CA  TRP A 134       1.171  -1.647 -19.510  1.00 93.88           C  
ATOM   2187  HA  TRP A 134       0.417  -2.349 -19.867  1.00 93.88           H  
ATOM   2188  C   TRP A 134       1.394  -0.629 -20.636  1.00 93.88           C  
ATOM   2189  CB  TRP A 134       0.616  -0.990 -18.240  1.00 93.88           C  
ATOM   2190  HB2 TRP A 134      -0.249  -0.378 -18.496  1.00 93.88           H  
ATOM   2191  HB3 TRP A 134       1.374  -0.336 -17.807  1.00 93.88           H  
ATOM   2192  O   TRP A 134       1.345   0.576 -20.396  1.00 93.88           O  
ATOM   2193  CG  TRP A 134       0.181  -1.984 -17.223  1.00 93.88           C  
ATOM   2194  CD1 TRP A 134       0.850  -2.303 -16.094  1.00 93.88           C  
ATOM   2195  HD1 TRP A 134       1.776  -1.854 -15.766  1.00 93.88           H  
ATOM   2196  CD2 TRP A 134      -0.953  -2.893 -17.297  1.00 93.88           C  
ATOM   2197  CE2 TRP A 134      -0.901  -3.753 -16.161  1.00 93.88           C  
ATOM   2198  CE3 TRP A 134      -1.996  -3.096 -18.229  1.00 93.88           C  
ATOM   2199  HE3 TRP A 134      -2.063  -2.447 -19.090  1.00 93.88           H  
ATOM   2200  NE1 TRP A 134       0.208  -3.342 -15.456  1.00 93.88           N  
ATOM   2201  HE1 TRP A 134       0.575  -3.775 -14.620  1.00 93.88           H  
ATOM   2202  CH2 TRP A 134      -2.848  -4.960 -16.914  1.00 93.88           C  
ATOM   2203  HH2 TRP A 134      -3.570  -5.750 -16.770  1.00 93.88           H  
ATOM   2204  CZ2 TRP A 134      -1.835  -4.771 -15.964  1.00 93.88           C  
ATOM   2205  HZ2 TRP A 134      -1.758  -5.411 -15.098  1.00 93.88           H  
ATOM   2206  CZ3 TRP A 134      -2.937  -4.125 -18.040  1.00 93.88           C  
ATOM   2207  HZ3 TRP A 134      -3.745  -4.269 -18.742  1.00 93.88           H  
ATOM   2208  N   PRO A 135       1.560  -1.071 -21.895  1.00 94.90           N  
ATOM   2209  CA  PRO A 135       1.501  -0.165 -23.040  1.00 94.90           C  
ATOM   2210  HA  PRO A 135       2.351   0.515 -22.989  1.00 94.90           H  
ATOM   2211  C   PRO A 135       0.191   0.634 -23.057  1.00 94.90           C  
ATOM   2212  CB  PRO A 135       1.627  -1.056 -24.280  1.00 94.90           C  
ATOM   2213  HB2 PRO A 135       0.638  -1.328 -24.650  1.00 94.90           H  
ATOM   2214  HB3 PRO A 135       2.206  -0.572 -25.066  1.00 94.90           H  
ATOM   2215  O   PRO A 135      -0.858   0.103 -22.677  1.00 94.90           O  
ATOM   2216  CG  PRO A 135       2.326  -2.309 -23.754  1.00 94.90           C  
ATOM   2217  HG2 PRO A 135       2.092  -3.188 -24.354  1.00 94.90           H  
ATOM   2218  HG3 PRO A 135       3.402  -2.140 -23.723  1.00 94.90           H  
ATOM   2219  CD  PRO A 135       1.793  -2.438 -22.330  1.00 94.90           C  
ATOM   2220  HD2 PRO A 135       2.536  -2.939 -21.711  1.00 94.90           H  
ATOM   2221  HD3 PRO A 135       0.853  -2.990 -22.326  1.00 94.90           H  
ATOM   2222  N   PHE A 136       0.239   1.880 -23.543  1.00 95.68           N  
ATOM   2223  H   PHE A 136       1.138   2.240 -23.830  1.00 95.68           H  
ATOM   2224  CA  PHE A 136      -0.880   2.831 -23.485  1.00 95.68           C  
ATOM   2225  HA  PHE A 136      -1.018   3.131 -22.446  1.00 95.68           H  
ATOM   2226  C   PHE A 136      -2.215   2.239 -23.965  1.00 95.68           C  
ATOM   2227  CB  PHE A 136      -0.522   4.084 -24.299  1.00 95.68           C  
ATOM   2228  HB2 PHE A 136       0.444   4.460 -23.961  1.00 95.68           H  
ATOM   2229  HB3 PHE A 136      -0.419   3.817 -25.351  1.00 95.68           H  
ATOM   2230  O   PHE A 136      -3.230   2.386 -23.284  1.00 95.68           O  
ATOM   2231  CG  PHE A 136      -1.544   5.198 -24.175  1.00 95.68           C  
ATOM   2232  CD1 PHE A 136      -2.685   5.214 -25.000  1.00 95.68           C  
ATOM   2233  HD1 PHE A 136      -2.827   4.453 -25.754  1.00 95.68           H  
ATOM   2234  CD2 PHE A 136      -1.361   6.215 -23.218  1.00 95.68           C  
ATOM   2235  HD2 PHE A 136      -0.479   6.220 -22.595  1.00 95.68           H  
ATOM   2236  CE1 PHE A 136      -3.653   6.221 -24.843  1.00 95.68           C  
ATOM   2237  HE1 PHE A 136      -4.535   6.217 -25.467  1.00 95.68           H  
ATOM   2238  CE2 PHE A 136      -2.322   7.231 -23.075  1.00 95.68           C  
ATOM   2239  HE2 PHE A 136      -2.173   8.016 -22.348  1.00 95.68           H  
ATOM   2240  CZ  PHE A 136      -3.476   7.227 -23.877  1.00 95.68           C  
ATOM   2241  HZ  PHE A 136      -4.222   7.998 -23.757  1.00 95.68           H  
ATOM   2242  N   ASP A 137      -2.223   1.511 -25.085  1.00 96.07           N  
ATOM   2243  H   ASP A 137      -1.394   1.510 -25.662  1.00 96.07           H  
ATOM   2244  CA  ASP A 137      -3.449   0.926 -25.643  1.00 96.07           C  
ATOM   2245  HA  ASP A 137      -4.197   1.710 -25.757  1.00 96.07           H  
ATOM   2246  C   ASP A 137      -4.046  -0.154 -24.738  1.00 96.07           C  
ATOM   2247  CB  ASP A 137      -3.163   0.322 -27.026  1.00 96.07           C  
ATOM   2248  HB2 ASP A 137      -4.039  -0.244 -27.343  1.00 96.07           H  
ATOM   2249  HB3 ASP A 137      -2.325  -0.370 -26.951  1.00 96.07           H  
ATOM   2250  O   ASP A 137      -5.261  -0.203 -24.538  1.00 96.07           O  
ATOM   2251  CG  ASP A 137      -2.870   1.368 -28.101  1.00 96.07           C  
ATOM   2252  OD1 ASP A 137      -3.146   2.561 -27.847  1.00 96.07           O  
ATOM   2253  OD2 ASP A 137      -2.375   0.940 -29.161  1.00 96.07           O  
ATOM   2254  N   ARG A 138      -3.202  -1.008 -24.145  1.00 96.16           N  
ATOM   2255  H   ARG A 138      -2.214  -0.825 -24.246  1.00 96.16           H  
ATOM   2256  CA  ARG A 138      -3.648  -2.051 -23.210  1.00 96.16           C  
ATOM   2257  HA  ARG A 138      -4.499  -2.571 -23.651  1.00 96.16           H  
ATOM   2258  C   ARG A 138      -4.150  -1.428 -21.911  1.00 96.16           C  
ATOM   2259  CB  ARG A 138      -2.515  -3.058 -22.965  1.00 96.16           C  
ATOM   2260  HB2 ARG A 138      -1.668  -2.549 -22.507  1.00 96.16           H  
ATOM   2261  HB3 ARG A 138      -2.196  -3.465 -23.925  1.00 96.16           H  
ATOM   2262  O   ARG A 138      -5.214  -1.812 -21.430  1.00 96.16           O  
ATOM   2263  CG  ARG A 138      -2.969  -4.209 -22.048  1.00 96.16           C  
ATOM   2264  HG2 ARG A 138      -3.816  -4.728 -22.498  1.00 96.16           H  
ATOM   2265  HG3 ARG A 138      -3.287  -3.804 -21.087  1.00 96.16           H  
ATOM   2266  CD  ARG A 138      -1.840  -5.207 -21.779  1.00 96.16           C  
ATOM   2267  HD2 ARG A 138      -2.175  -5.913 -21.018  1.00 96.16           H  
ATOM   2268  HD3 ARG A 138      -0.983  -4.664 -21.380  1.00 96.16           H  
ATOM   2269  NE  ARG A 138      -1.463  -5.952 -22.996  1.00 96.16           N  
ATOM   2270  HE  ARG A 138      -2.123  -5.947 -23.761  1.00 96.16           H  
ATOM   2271  NH1 ARG A 138       0.551  -6.746 -22.229  1.00 96.16           N  
ATOM   2272 HH11 ARG A 138       0.459  -6.189 -21.391  1.00 96.16           H  
ATOM   2273 HH12 ARG A 138       1.392  -7.290 -22.363  1.00 96.16           H  
ATOM   2274  NH2 ARG A 138      -0.170  -7.338 -24.257  1.00 96.16           N  
ATOM   2275 HH21 ARG A 138      -0.856  -7.319 -24.998  1.00 96.16           H  
ATOM   2276 HH22 ARG A 138       0.666  -7.895 -24.361  1.00 96.16           H  
ATOM   2277  CZ  ARG A 138      -0.368  -6.676 -23.151  1.00 96.16           C  
ATOM   2278  N   ALA A 139      -3.416  -0.454 -21.376  1.00 97.26           N  
ATOM   2279  H   ALA A 139      -2.558  -0.190 -21.839  1.00 97.26           H  
ATOM   2280  CA  ALA A 139      -3.822   0.306 -20.199  1.00 97.26           C  
ATOM   2281  HA  ALA A 139      -3.933  -0.373 -19.354  1.00 97.26           H  
ATOM   2282  C   ALA A 139      -5.178   0.997 -20.425  1.00 97.26           C  
ATOM   2283  CB  ALA A 139      -2.709   1.308 -19.876  1.00 97.26           C  
ATOM   2284  HB1 ALA A 139      -2.549   1.986 -20.715  1.00 97.26           H  
ATOM   2285  HB2 ALA A 139      -1.778   0.779 -19.675  1.00 97.26           H  
ATOM   2286  HB3 ALA A 139      -2.984   1.895 -18.999  1.00 97.26           H  
ATOM   2287  O   ALA A 139      -6.076   0.869 -19.596  1.00 97.26           O  
ATOM   2288  N   SER A 140      -5.371   1.628 -21.588  1.00 97.38           N  
ATOM   2289  H   SER A 140      -4.577   1.728 -22.204  1.00 97.38           H  
ATOM   2290  CA  SER A 140      -6.621   2.303 -21.967  1.00 97.38           C  
ATOM   2291  HA  SER A 140      -6.866   3.055 -21.217  1.00 97.38           H  
ATOM   2292  C   SER A 140      -7.792   1.328 -22.068  1.00 97.38           C  
ATOM   2293  CB  SER A 140      -6.468   3.010 -23.316  1.00 97.38           C  
ATOM   2294  HB2 SER A 140      -7.412   3.488 -23.578  1.00 97.38           H  
ATOM   2295  HB3 SER A 140      -6.218   2.288 -24.093  1.00 97.38           H  
ATOM   2296  O   SER A 140      -8.886   1.612 -21.580  1.00 97.38           O  
ATOM   2297  OG  SER A 140      -5.470   3.999 -23.244  1.00 97.38           O  
ATOM   2298  HG  SER A 140      -4.613   3.570 -23.283  1.00 97.38           H  
ATOM   2299  N   GLN A 141      -7.571   0.155 -22.674  1.00 97.64           N  
ATOM   2300  H   GLN A 141      -6.663  -0.011 -23.083  1.00 97.64           H  
ATOM   2301  CA  GLN A 141      -8.585  -0.899 -22.769  1.00 97.64           C  
ATOM   2302  HA  GLN A 141      -9.478  -0.494 -23.245  1.00 97.64           H  
ATOM   2303  C   GLN A 141      -9.000  -1.413 -21.388  1.00 97.64           C  
ATOM   2304  CB  GLN A 141      -8.054  -2.066 -23.610  1.00 97.64           C  
ATOM   2305  HB2 GLN A 141      -8.690  -2.936 -23.446  1.00 97.64           H  
ATOM   2306  HB3 GLN A 141      -7.045  -2.320 -23.287  1.00 97.64           H  
ATOM   2307  O   GLN A 141     -10.196  -1.524 -21.112  1.00 97.64           O  
ATOM   2308  CG  GLN A 141      -8.047  -1.759 -25.111  1.00 97.64           C  
ATOM   2309  HG2 GLN A 141      -7.549  -0.808 -25.302  1.00 97.64           H  
ATOM   2310  HG3 GLN A 141      -9.073  -1.673 -25.470  1.00 97.64           H  
ATOM   2311  CD  GLN A 141      -7.353  -2.871 -25.888  1.00 97.64           C  
ATOM   2312  NE2 GLN A 141      -6.397  -2.552 -26.731  1.00 97.64           N  
ATOM   2313 HE21 GLN A 141      -5.978  -3.303 -27.262  1.00 97.64           H  
ATOM   2314 HE22 GLN A 141      -6.098  -1.592 -26.824  1.00 97.64           H  
ATOM   2315  OE1 GLN A 141      -7.661  -4.044 -25.740  1.00 97.64           O  
ATOM   2316  N   MET A 142      -8.027  -1.686 -20.515  1.00 97.78           N  
ATOM   2317  H   MET A 142      -7.067  -1.583 -20.812  1.00 97.78           H  
ATOM   2318  CA  MET A 142      -8.281  -2.120 -19.143  1.00 97.78           C  
ATOM   2319  HA  MET A 142      -8.912  -3.009 -19.166  1.00 97.78           H  
ATOM   2320  C   MET A 142      -9.029  -1.048 -18.346  1.00 97.78           C  
ATOM   2321  CB  MET A 142      -6.952  -2.488 -18.474  1.00 97.78           C  
ATOM   2322  HB2 MET A 142      -6.280  -1.630 -18.503  1.00 97.78           H  
ATOM   2323  HB3 MET A 142      -6.490  -3.310 -19.022  1.00 97.78           H  
ATOM   2324  O   MET A 142     -10.042  -1.349 -17.717  1.00 97.78           O  
ATOM   2325  CG  MET A 142      -7.167  -2.919 -17.021  1.00 97.78           C  
ATOM   2326  HG2 MET A 142      -7.626  -2.108 -16.454  1.00 97.78           H  
ATOM   2327  HG3 MET A 142      -7.854  -3.766 -17.016  1.00 97.78           H  
ATOM   2328  SD  MET A 142      -5.668  -3.417 -16.152  1.00 97.78           S  
ATOM   2329  CE  MET A 142      -4.802  -1.838 -15.982  1.00 97.78           C  
ATOM   2330  HE1 MET A 142      -5.383  -1.185 -15.330  1.00 97.78           H  
ATOM   2331  HE2 MET A 142      -3.826  -2.017 -15.532  1.00 97.78           H  
ATOM   2332  HE3 MET A 142      -4.660  -1.373 -16.958  1.00 97.78           H  
ATOM   2333  N   ALA A 143      -8.570   0.204 -18.403  1.00 98.23           N  
ATOM   2334  H   ALA A 143      -7.726   0.385 -18.928  1.00 98.23           H  
ATOM   2335  CA  ALA A 143      -9.170   1.325 -17.691  1.00 98.23           C  
ATOM   2336  HA  ALA A 143      -9.158   1.110 -16.622  1.00 98.23           H  
ATOM   2337  C   ALA A 143     -10.629   1.547 -18.112  1.00 98.23           C  
ATOM   2338  CB  ALA A 143      -8.309   2.564 -17.956  1.00 98.23           C  
ATOM   2339  HB1 ALA A 143      -8.340   2.830 -19.012  1.00 98.23           H  
ATOM   2340  HB2 ALA A 143      -7.274   2.362 -17.683  1.00 98.23           H  
ATOM   2341  HB3 ALA A 143      -8.673   3.403 -17.363  1.00 98.23           H  
ATOM   2342  O   ALA A 143     -11.516   1.623 -17.259  1.00 98.23           O  
ATOM   2343  N   ARG A 144     -10.896   1.567 -19.425  1.00 98.38           N  
ATOM   2344  H   ARG A 144     -10.115   1.526 -20.065  1.00 98.38           H  
ATOM   2345  CA  ARG A 144     -12.252   1.671 -19.978  1.00 98.38           C  
ATOM   2346  HA  ARG A 144     -12.711   2.587 -19.605  1.00 98.38           H  
ATOM   2347  C   ARG A 144     -13.138   0.517 -19.515  1.00 98.38           C  
ATOM   2348  CB  ARG A 144     -12.164   1.736 -21.510  1.00 98.38           C  
ATOM   2349  HB2 ARG A 144     -11.750   0.801 -21.886  1.00 98.38           H  
ATOM   2350  HB3 ARG A 144     -11.492   2.545 -21.794  1.00 98.38           H  
ATOM   2351  O   ARG A 144     -14.265   0.749 -19.090  1.00 98.38           O  
ATOM   2352  CG  ARG A 144     -13.535   1.984 -22.153  1.00 98.38           C  
ATOM   2353  HG2 ARG A 144     -13.906   2.963 -21.848  1.00 98.38           H  
ATOM   2354  HG3 ARG A 144     -14.240   1.227 -21.811  1.00 98.38           H  
ATOM   2355  CD  ARG A 144     -13.428   1.928 -23.684  1.00 98.38           C  
ATOM   2356  HD2 ARG A 144     -13.069   0.945 -23.987  1.00 98.38           H  
ATOM   2357  HD3 ARG A 144     -12.693   2.667 -24.005  1.00 98.38           H  
ATOM   2358  NE  ARG A 144     -14.717   2.218 -24.348  1.00 98.38           N  
ATOM   2359  HE  ARG A 144     -14.780   3.101 -24.834  1.00 98.38           H  
ATOM   2360  NH1 ARG A 144     -15.860   0.340 -23.685  1.00 98.38           N  
ATOM   2361 HH11 ARG A 144     -16.613   0.245 -23.018  1.00 98.38           H  
ATOM   2362 HH12 ARG A 144     -14.984  -0.016 -23.329  1.00 98.38           H  
ATOM   2363  NH2 ARG A 144     -16.942   1.923 -24.775  1.00 98.38           N  
ATOM   2364 HH21 ARG A 144     -17.005   2.834 -25.208  1.00 98.38           H  
ATOM   2365 HH22 ARG A 144     -17.757   1.344 -24.630  1.00 98.38           H  
ATOM   2366  CZ  ARG A 144     -15.822   1.495 -24.274  1.00 98.38           C  
ATOM   2367  N   PHE A 145     -12.637  -0.715 -19.583  1.00 98.65           N  
ATOM   2368  H   PHE A 145     -11.694  -0.835 -19.926  1.00 98.65           H  
ATOM   2369  CA  PHE A 145     -13.381  -1.898 -19.157  1.00 98.65           C  
ATOM   2370  HA  PHE A 145     -14.319  -1.947 -19.711  1.00 98.65           H  
ATOM   2371  C   PHE A 145     -13.741  -1.849 -17.666  1.00 98.65           C  
ATOM   2372  CB  PHE A 145     -12.555  -3.144 -19.484  1.00 98.65           C  
ATOM   2373  HB2 PHE A 145     -12.385  -3.187 -20.560  1.00 98.65           H  
ATOM   2374  HB3 PHE A 145     -11.581  -3.062 -19.000  1.00 98.65           H  
ATOM   2375  O   PHE A 145     -14.902  -2.054 -17.311  1.00 98.65           O  
ATOM   2376  CG  PHE A 145     -13.220  -4.427 -19.039  1.00 98.65           C  
ATOM   2377  CD1 PHE A 145     -12.920  -4.980 -17.778  1.00 98.65           C  
ATOM   2378  HD1 PHE A 145     -12.193  -4.512 -17.131  1.00 98.65           H  
ATOM   2379  CD2 PHE A 145     -14.170  -5.043 -19.874  1.00 98.65           C  
ATOM   2380  HD2 PHE A 145     -14.411  -4.613 -20.835  1.00 98.65           H  
ATOM   2381  CE1 PHE A 145     -13.578  -6.144 -17.350  1.00 98.65           C  
ATOM   2382  HE1 PHE A 145     -13.354  -6.579 -16.388  1.00 98.65           H  
ATOM   2383  CE2 PHE A 145     -14.827  -6.208 -19.445  1.00 98.65           C  
ATOM   2384  HE2 PHE A 145     -15.563  -6.693 -20.069  1.00 98.65           H  
ATOM   2385  CZ  PHE A 145     -14.538  -6.745 -18.182  1.00 98.65           C  
ATOM   2386  HZ  PHE A 145     -15.058  -7.634 -17.855  1.00 98.65           H  
ATOM   2387  N   ALA A 146     -12.770  -1.526 -16.806  1.00 98.54           N  
ATOM   2388  H   ALA A 146     -11.838  -1.374 -17.164  1.00 98.54           H  
ATOM   2389  CA  ALA A 146     -12.973  -1.404 -15.366  1.00 98.54           C  
ATOM   2390  HA  ALA A 146     -13.336  -2.355 -14.976  1.00 98.54           H  
ATOM   2391  C   ALA A 146     -14.010  -0.331 -15.028  1.00 98.54           C  
ATOM   2392  CB  ALA A 146     -11.628  -1.070 -14.715  1.00 98.54           C  
ATOM   2393  HB1 ALA A 146     -10.855  -1.738 -15.096  1.00 98.54           H  
ATOM   2394  HB2 ALA A 146     -11.704  -1.183 -13.634  1.00 98.54           H  
ATOM   2395  HB3 ALA A 146     -11.336  -0.046 -14.953  1.00 98.54           H  
ATOM   2396  O   ALA A 146     -14.896  -0.561 -14.208  1.00 98.54           O  
ATOM   2397  N   ASN A 147     -13.929   0.819 -15.702  1.00 98.28           N  
ATOM   2398  H   ASN A 147     -13.162   0.943 -16.347  1.00 98.28           H  
ATOM   2399  CA  ASN A 147     -14.881   1.911 -15.554  1.00 98.28           C  
ATOM   2400  HA  ASN A 147     -14.900   2.236 -14.514  1.00 98.28           H  
ATOM   2401  C   ASN A 147     -16.303   1.491 -15.893  1.00 98.28           C  
ATOM   2402  CB  ASN A 147     -14.432   3.060 -16.455  1.00 98.28           C  
ATOM   2403  HB2 ASN A 147     -13.376   3.249 -16.261  1.00 98.28           H  
ATOM   2404  HB3 ASN A 147     -14.558   2.815 -17.510  1.00 98.28           H  
ATOM   2405  O   ASN A 147     -17.197   1.597 -15.055  1.00 98.28           O  
ATOM   2406  CG  ASN A 147     -15.208   4.307 -16.140  1.00 98.28           C  
ATOM   2407  ND2 ASN A 147     -14.808   4.952 -15.083  1.00 98.28           N  
ATOM   2408 HD21 ASN A 147     -15.124   5.898 -14.921  1.00 98.28           H  
ATOM   2409 HD22 ASN A 147     -13.963   4.637 -14.627  1.00 98.28           H  
ATOM   2410  OD1 ASN A 147     -16.131   4.739 -16.809  1.00 98.28           O  
ATOM   2411  N   ASP A 148     -16.479   0.971 -17.104  1.00 98.28           N  
ATOM   2412  H   ASP A 148     -15.684   0.933 -17.725  1.00 98.28           H  
ATOM   2413  CA  ASP A 148     -17.761   0.529 -17.627  1.00 98.28           C  
ATOM   2414  HA  ASP A 148     -18.443   1.377 -17.690  1.00 98.28           H  
ATOM   2415  C   ASP A 148     -18.397  -0.526 -16.703  1.00 98.28           C  
ATOM   2416  CB  ASP A 148     -17.516  -0.044 -19.038  1.00 98.28           C  
ATOM   2417  HB2 ASP A 148     -18.330  -0.727 -19.283  1.00 98.28           H  
ATOM   2418  HB3 ASP A 148     -16.609  -0.649 -19.033  1.00 98.28           H  
ATOM   2419  O   ASP A 148     -19.588  -0.455 -16.394  1.00 98.28           O  
ATOM   2420  CG  ASP A 148     -17.434   0.976 -20.184  1.00 98.28           C  
ATOM   2421  OD1 ASP A 148     -17.640   2.184 -19.952  1.00 98.28           O  
ATOM   2422  OD2 ASP A 148     -17.249   0.512 -21.340  1.00 98.28           O  
ATOM   2423  N   LEU A 149     -17.611  -1.503 -16.239  1.00 98.54           N  
ATOM   2424  H   LEU A 149     -16.637  -1.502 -16.505  1.00 98.54           H  
ATOM   2425  CA  LEU A 149     -18.101  -2.594 -15.399  1.00 98.54           C  
ATOM   2426  HA  LEU A 149     -19.034  -2.948 -15.839  1.00 98.54           H  
ATOM   2427  C   LEU A 149     -18.429  -2.150 -13.966  1.00 98.54           C  
ATOM   2428  CB  LEU A 149     -17.075  -3.740 -15.433  1.00 98.54           C  
ATOM   2429  HB2 LEU A 149     -16.878  -4.012 -16.470  1.00 98.54           H  
ATOM   2430  HB3 LEU A 149     -16.140  -3.389 -14.996  1.00 98.54           H  
ATOM   2431  O   LEU A 149     -19.502  -2.491 -13.455  1.00 98.54           O  
ATOM   2432  CG  LEU A 149     -17.534  -4.995 -14.673  1.00 98.54           C  
ATOM   2433  HG  LEU A 149     -17.705  -4.737 -13.628  1.00 98.54           H  
ATOM   2434  CD1 LEU A 149     -18.827  -5.596 -15.232  1.00 98.54           C  
ATOM   2435 HD11 LEU A 149     -19.062  -6.507 -14.682  1.00 98.54           H  
ATOM   2436 HD12 LEU A 149     -19.659  -4.905 -15.095  1.00 98.54           H  
ATOM   2437 HD13 LEU A 149     -18.692  -5.848 -16.283  1.00 98.54           H  
ATOM   2438  CD2 LEU A 149     -16.451  -6.060 -14.716  1.00 98.54           C  
ATOM   2439 HD21 LEU A 149     -16.819  -6.950 -14.205  1.00 98.54           H  
ATOM   2440 HD22 LEU A 149     -15.556  -5.707 -14.205  1.00 98.54           H  
ATOM   2441 HD23 LEU A 149     -16.206  -6.319 -15.747  1.00 98.54           H  
ATOM   2442  N   ALA A 150     -17.546  -1.376 -13.327  1.00 98.36           N  
ATOM   2443  H   ALA A 150     -16.687  -1.122 -13.793  1.00 98.36           H  
ATOM   2444  CA  ALA A 150     -17.777  -0.849 -11.983  1.00 98.36           C  
ATOM   2445  HA  ALA A 150     -17.960  -1.681 -11.303  1.00 98.36           H  
ATOM   2446  C   ALA A 150     -19.017   0.056 -11.962  1.00 98.36           C  
ATOM   2447  CB  ALA A 150     -16.522  -0.105 -11.509  1.00 98.36           C  
ATOM   2448  HB1 ALA A 150     -15.674  -0.790 -11.485  1.00 98.36           H  
ATOM   2449  HB2 ALA A 150     -16.682   0.291 -10.506  1.00 98.36           H  
ATOM   2450  HB3 ALA A 150     -16.294   0.719 -12.185  1.00 98.36           H  
ATOM   2451  O   ALA A 150     -19.903  -0.121 -11.127  1.00 98.36           O  
ATOM   2452  N   HIS A 151     -19.146   0.956 -12.940  1.00 97.48           N  
ATOM   2453  H   HIS A 151     -18.408   1.034 -13.625  1.00 97.48           H  
ATOM   2454  CA  HIS A 151     -20.243   1.926 -12.994  1.00 97.48           C  
ATOM   2455  HA  HIS A 151     -20.313   2.433 -12.032  1.00 97.48           H  
ATOM   2456  C   HIS A 151     -21.597   1.264 -13.221  1.00 97.48           C  
ATOM   2457  CB  HIS A 151     -19.946   2.973 -14.073  1.00 97.48           C  
ATOM   2458  HB2 HIS A 151     -19.568   2.500 -14.979  1.00 97.48           H  
ATOM   2459  HB3 HIS A 151     -20.879   3.475 -14.332  1.00 97.48           H  
ATOM   2460  O   HIS A 151     -22.551   1.576 -12.509  1.00 97.48           O  
ATOM   2461  CG  HIS A 151     -18.988   4.032 -13.597  1.00 97.48           C  
ATOM   2462  CD2 HIS A 151     -17.995   3.865 -12.673  1.00 97.48           C  
ATOM   2463  HD2 HIS A 151     -17.671   2.935 -12.230  1.00 97.48           H  
ATOM   2464  ND1 HIS A 151     -19.186   5.394 -13.801  1.00 97.48           N  
ATOM   2465  CE1 HIS A 151     -18.391   5.999 -12.918  1.00 97.48           C  
ATOM   2466  HE1 HIS A 151     -18.368   7.065 -12.749  1.00 97.48           H  
ATOM   2467  NE2 HIS A 151     -17.602   5.117 -12.290  1.00 97.48           N  
ATOM   2468  HE2 HIS A 151     -16.920   5.334 -11.578  1.00 97.48           H  
ATOM   2469  N   ARG A 152     -21.682   0.282 -14.131  1.00 97.61           N  
ATOM   2470  H   ARG A 152     -20.864   0.068 -14.684  1.00 97.61           H  
ATOM   2471  CA  ARG A 152     -22.899  -0.538 -14.290  1.00 97.61           C  
ATOM   2472  HA  ARG A 152     -23.752   0.114 -14.478  1.00 97.61           H  
ATOM   2473  C   ARG A 152     -23.259  -1.326 -13.030  1.00 97.61           C  
ATOM   2474  CB  ARG A 152     -22.732  -1.517 -15.455  1.00 97.61           C  
ATOM   2475  HB2 ARG A 152     -21.775  -2.031 -15.360  1.00 97.61           H  
ATOM   2476  HB3 ARG A 152     -23.524  -2.263 -15.389  1.00 97.61           H  
ATOM   2477  O   ARG A 152     -24.418  -1.680 -12.840  1.00 97.61           O  
ATOM   2478  CG  ARG A 152     -22.838  -0.840 -16.828  1.00 97.61           C  
ATOM   2479  HG2 ARG A 152     -23.722  -0.203 -16.845  1.00 97.61           H  
ATOM   2480  HG3 ARG A 152     -21.966  -0.213 -17.016  1.00 97.61           H  
ATOM   2481  CD  ARG A 152     -22.984  -1.891 -17.937  1.00 97.61           C  
ATOM   2482  HD2 ARG A 152     -23.032  -1.390 -18.904  1.00 97.61           H  
ATOM   2483  HD3 ARG A 152     -23.934  -2.407 -17.796  1.00 97.61           H  
ATOM   2484  NE  ARG A 152     -21.898  -2.896 -17.918  1.00 97.61           N  
ATOM   2485  HE  ARG A 152     -22.035  -3.697 -17.318  1.00 97.61           H  
ATOM   2486  NH1 ARG A 152     -20.484  -1.851 -19.375  1.00 97.61           N  
ATOM   2487 HH11 ARG A 152     -21.107  -1.056 -19.381  1.00 97.61           H  
ATOM   2488 HH12 ARG A 152     -19.590  -1.795 -19.842  1.00 97.61           H  
ATOM   2489  NH2 ARG A 152     -19.872  -3.791 -18.455  1.00 97.61           N  
ATOM   2490 HH21 ARG A 152     -20.045  -4.579 -17.847  1.00 97.61           H  
ATOM   2491 HH22 ARG A 152     -18.984  -3.721 -18.931  1.00 97.61           H  
ATOM   2492  CZ  ARG A 152     -20.757  -2.841 -18.577  1.00 97.61           C  
ATOM   2493  N   SER A 153     -22.278  -1.595 -12.174  1.00 97.79           N  
ATOM   2494  H   SER A 153     -21.346  -1.282 -12.406  1.00 97.79           H  
ATOM   2495  CA  SER A 153     -22.459  -2.297 -10.902  1.00 97.79           C  
ATOM   2496  HA  SER A 153     -23.311  -2.970 -10.998  1.00 97.79           H  
ATOM   2497  C   SER A 153     -22.779  -1.364  -9.729  1.00 97.79           C  
ATOM   2498  CB  SER A 153     -21.233  -3.167 -10.615  1.00 97.79           C  
ATOM   2499  HB2 SER A 153     -21.370  -3.710  -9.680  1.00 97.79           H  
ATOM   2500  HB3 SER A 153     -20.339  -2.550 -10.526  1.00 97.79           H  
ATOM   2501  O   SER A 153     -22.961  -1.855  -8.618  1.00 97.79           O  
ATOM   2502  OG  SER A 153     -21.077  -4.087 -11.678  1.00 97.79           O  
ATOM   2503  HG  SER A 153     -20.509  -3.672 -12.332  1.00 97.79           H  
ATOM   2504  N   GLY A 154     -22.879  -0.047  -9.960  1.00 96.95           N  
ATOM   2505  H   GLY A 154     -22.736   0.291 -10.901  1.00 96.95           H  
ATOM   2506  CA  GLY A 154     -23.110   0.955  -8.914  1.00 96.95           C  
ATOM   2507  HA2 GLY A 154     -23.447   1.879  -9.385  1.00 96.95           H  
ATOM   2508  HA3 GLY A 154     -23.890   0.604  -8.239  1.00 96.95           H  
ATOM   2509  C   GLY A 154     -21.868   1.281  -8.076  1.00 96.95           C  
ATOM   2510  O   GLY A 154     -21.988   1.870  -7.007  1.00 96.95           O  
ATOM   2511  N   LEU A 155     -20.683   0.897  -8.552  1.00 98.01           N  
ATOM   2512  H   LEU A 155     -20.654   0.484  -9.473  1.00 98.01           H  
ATOM   2513  CA  LEU A 155     -19.409   1.025  -7.855  1.00 98.01           C  
ATOM   2514  HA  LEU A 155     -19.583   1.249  -6.803  1.00 98.01           H  
ATOM   2515  C   LEU A 155     -18.554   2.153  -8.435  1.00 98.01           C  
ATOM   2516  CB  LEU A 155     -18.656  -0.309  -7.964  1.00 98.01           C  
ATOM   2517  HB2 LEU A 155     -17.645  -0.185  -7.575  1.00 98.01           H  
ATOM   2518  HB3 LEU A 155     -18.545  -0.551  -9.021  1.00 98.01           H  
ATOM   2519  O   LEU A 155     -18.663   2.516  -9.608  1.00 98.01           O  
ATOM   2520  CG  LEU A 155     -19.313  -1.506  -7.260  1.00 98.01           C  
ATOM   2521  HG  LEU A 155     -20.302  -1.687  -7.681  1.00 98.01           H  
ATOM   2522  CD1 LEU A 155     -18.436  -2.719  -7.535  1.00 98.01           C  
ATOM   2523 HD11 LEU A 155     -17.469  -2.600  -7.047  1.00 98.01           H  
ATOM   2524 HD12 LEU A 155     -18.923  -3.622  -7.165  1.00 98.01           H  
ATOM   2525 HD13 LEU A 155     -18.277  -2.812  -8.610  1.00 98.01           H  
ATOM   2526  CD2 LEU A 155     -19.425  -1.329  -5.749  1.00 98.01           C  
ATOM   2527 HD21 LEU A 155     -18.450  -1.114  -5.311  1.00 98.01           H  
ATOM   2528 HD22 LEU A 155     -20.113  -0.517  -5.511  1.00 98.01           H  
ATOM   2529 HD23 LEU A 155     -19.817  -2.240  -5.295  1.00 98.01           H  
ATOM   2530  N   LYS A 156     -17.639   2.663  -7.610  1.00 97.92           N  
ATOM   2531  H   LYS A 156     -17.641   2.345  -6.652  1.00 97.92           H  
ATOM   2532  CA  LYS A 156     -16.544   3.533  -8.049  1.00 97.92           C  
ATOM   2533  HA  LYS A 156     -16.862   4.092  -8.929  1.00 97.92           H  
ATOM   2534  C   LYS A 156     -15.336   2.716  -8.500  1.00 97.92           C  
ATOM   2535  CB  LYS A 156     -16.192   4.505  -6.914  1.00 97.92           C  
ATOM   2536  HB2 LYS A 156     -15.315   5.090  -7.191  1.00 97.92           H  
ATOM   2537  HB3 LYS A 156     -15.945   3.925  -6.025  1.00 97.92           H  
ATOM   2538  O   LYS A 156     -15.133   1.596  -8.036  1.00 97.92           O  
ATOM   2539  CG  LYS A 156     -17.353   5.457  -6.580  1.00 97.92           C  
ATOM   2540  HG2 LYS A 156     -18.280   4.900  -6.440  1.00 97.92           H  
ATOM   2541  HG3 LYS A 156     -17.135   5.975  -5.646  1.00 97.92           H  
ATOM   2542  CD  LYS A 156     -17.532   6.504  -7.677  1.00 97.92           C  
ATOM   2543  HD2 LYS A 156     -17.716   6.019  -8.636  1.00 97.92           H  
ATOM   2544  HD3 LYS A 156     -16.614   7.088  -7.741  1.00 97.92           H  
ATOM   2545  CE  LYS A 156     -18.703   7.426  -7.366  1.00 97.92           C  
ATOM   2546  HE2 LYS A 156     -18.620   7.782  -6.339  1.00 97.92           H  
ATOM   2547  HE3 LYS A 156     -19.623   6.849  -7.463  1.00 97.92           H  
ATOM   2548  NZ  LYS A 156     -18.688   8.563  -8.310  1.00 97.92           N  
ATOM   2549  HZ1 LYS A 156     -17.964   9.212  -8.037  1.00 97.92           H  
ATOM   2550  HZ2 LYS A 156     -19.576   9.043  -8.307  1.00 97.92           H  
ATOM   2551  HZ3 LYS A 156     -18.473   8.230  -9.239  1.00 97.92           H  
ATOM   2552  N   VAL A 157     -14.509   3.296  -9.362  1.00 98.27           N  
ATOM   2553  H   VAL A 157     -14.760   4.201  -9.732  1.00 98.27           H  
ATOM   2554  CA  VAL A 157     -13.199   2.742  -9.727  1.00 98.27           C  
ATOM   2555  HA  VAL A 157     -12.963   1.924  -9.047  1.00 98.27           H  
ATOM   2556  C   VAL A 157     -12.120   3.800  -9.544  1.00 98.27           C  
ATOM   2557  CB  VAL A 157     -13.208   2.137 -11.143  1.00 98.27           C  
ATOM   2558  HB  VAL A 157     -13.973   1.361 -11.171  1.00 98.27           H  
ATOM   2559  O   VAL A 157     -12.322   4.966  -9.884  1.00 98.27           O  
ATOM   2560  CG1 VAL A 157     -13.534   3.164 -12.232  1.00 98.27           C  
ATOM   2561 HG11 VAL A 157     -13.378   2.706 -13.209  1.00 98.27           H  
ATOM   2562 HG12 VAL A 157     -14.568   3.498 -12.138  1.00 98.27           H  
ATOM   2563 HG13 VAL A 157     -12.865   4.022 -12.168  1.00 98.27           H  
ATOM   2564  CG2 VAL A 157     -11.873   1.470 -11.493  1.00 98.27           C  
ATOM   2565 HG21 VAL A 157     -11.972   0.926 -12.433  1.00 98.27           H  
ATOM   2566 HG22 VAL A 157     -11.576   0.768 -10.714  1.00 98.27           H  
ATOM   2567 HG23 VAL A 157     -11.088   2.218 -11.605  1.00 98.27           H  
ATOM   2568  N   GLY A 158     -10.975   3.407  -9.003  1.00 98.00           N  
ATOM   2569  H   GLY A 158     -10.880   2.451  -8.691  1.00 98.00           H  
ATOM   2570  CA  GLY A 158      -9.815   4.283  -8.899  1.00 98.00           C  
ATOM   2571  HA2 GLY A 158      -9.934   5.128  -9.577  1.00 98.00           H  
ATOM   2572  HA3 GLY A 158      -9.725   4.671  -7.884  1.00 98.00           H  
ATOM   2573  C   GLY A 158      -8.519   3.591  -9.273  1.00 98.00           C  
ATOM   2574  O   GLY A 158      -8.478   2.378  -9.472  1.00 98.00           O  
ATOM   2575  N   LEU A 159      -7.460   4.389  -9.349  1.00 97.58           N  
ATOM   2576  H   LEU A 159      -7.598   5.373  -9.167  1.00 97.58           H  
ATOM   2577  CA  LEU A 159      -6.108   3.940  -9.662  1.00 97.58           C  
ATOM   2578  HA  LEU A 159      -6.108   2.869  -9.864  1.00 97.58           H  
ATOM   2579  C   LEU A 159      -5.187   4.204  -8.472  1.00 97.58           C  
ATOM   2580  CB  LEU A 159      -5.641   4.678 -10.928  1.00 97.58           C  
ATOM   2581  HB2 LEU A 159      -6.300   4.408 -11.753  1.00 97.58           H  
ATOM   2582  HB3 LEU A 159      -5.733   5.750 -10.751  1.00 97.58           H  
ATOM   2583  O   LEU A 159      -5.128   5.326  -7.976  1.00 97.58           O  
ATOM   2584  CG  LEU A 159      -4.191   4.379 -11.342  1.00 97.58           C  
ATOM   2585  HG  LEU A 159      -3.519   4.543 -10.500  1.00 97.58           H  
ATOM   2586  CD1 LEU A 159      -4.020   2.948 -11.843  1.00 97.58           C  
ATOM   2587 HD11 LEU A 159      -4.695   2.745 -12.674  1.00 97.58           H  
ATOM   2588 HD12 LEU A 159      -4.207   2.242 -11.034  1.00 97.58           H  
ATOM   2589 HD13 LEU A 159      -2.990   2.811 -12.171  1.00 97.58           H  
ATOM   2590  CD2 LEU A 159      -3.773   5.321 -12.467  1.00 97.58           C  
ATOM   2591 HD21 LEU A 159      -4.382   5.132 -13.350  1.00 97.58           H  
ATOM   2592 HD22 LEU A 159      -3.889   6.358 -12.154  1.00 97.58           H  
ATOM   2593 HD23 LEU A 159      -2.723   5.147 -12.706  1.00 97.58           H  
ATOM   2594  N   THR A 160      -4.424   3.202  -8.058  1.00 95.74           N  
ATOM   2595  H   THR A 160      -4.514   2.305  -8.513  1.00 95.74           H  
ATOM   2596  CA  THR A 160      -3.202   3.400  -7.278  1.00 95.74           C  
ATOM   2597  HA  THR A 160      -3.095   4.459  -7.047  1.00 95.74           H  
ATOM   2598  C   THR A 160      -2.011   3.016  -8.144  1.00 95.74           C  
ATOM   2599  CB  THR A 160      -3.252   2.682  -5.923  1.00 95.74           C  
ATOM   2600  HB  THR A 160      -4.140   3.022  -5.391  1.00 95.74           H  
ATOM   2601  O   THR A 160      -2.077   2.077  -8.937  1.00 95.74           O  
ATOM   2602  CG2 THR A 160      -3.300   1.169  -5.975  1.00 95.74           C  
ATOM   2603 HG21 THR A 160      -3.445   0.768  -4.972  1.00 95.74           H  
ATOM   2604 HG22 THR A 160      -4.116   0.833  -6.614  1.00 95.74           H  
ATOM   2605 HG23 THR A 160      -2.350   0.801  -6.365  1.00 95.74           H  
ATOM   2606  OG1 THR A 160      -2.113   2.993  -5.164  1.00 95.74           O  
ATOM   2607  HG1 THR A 160      -1.401   2.443  -5.501  1.00 95.74           H  
ATOM   2608  N   SER A 161      -0.959   3.821  -8.067  1.00 93.51           N  
ATOM   2609  H   SER A 161      -0.956   4.544  -7.361  1.00 93.51           H  
ATOM   2610  CA  SER A 161       0.290   3.615  -8.795  1.00 93.51           C  
ATOM   2611  HA  SER A 161       0.589   2.570  -8.710  1.00 93.51           H  
ATOM   2612  C   SER A 161       1.378   4.489  -8.172  1.00 93.51           C  
ATOM   2613  CB  SER A 161       0.106   3.966 -10.282  1.00 93.51           C  
ATOM   2614  HB2 SER A 161       0.082   5.049 -10.406  1.00 93.51           H  
ATOM   2615  HB3 SER A 161      -0.831   3.551 -10.654  1.00 93.51           H  
ATOM   2616  O   SER A 161       1.151   5.151  -7.152  1.00 93.51           O  
ATOM   2617  OG  SER A 161       1.165   3.417 -11.041  1.00 93.51           O  
ATOM   2618  HG  SER A 161       0.926   2.504 -11.219  1.00 93.51           H  
ATOM   2619  N   TRP A 162       2.538   4.526  -8.819  1.00 85.90           N  
ATOM   2620  H   TRP A 162       2.594   3.982  -9.668  1.00 85.90           H  
ATOM   2621  CA  TRP A 162       3.714   5.287  -8.429  1.00 85.90           C  
ATOM   2622  HA  TRP A 162       4.232   4.727  -7.651  1.00 85.90           H  
ATOM   2623  C   TRP A 162       3.381   6.688  -7.901  1.00 85.90           C  
ATOM   2624  CB  TRP A 162       4.629   5.408  -9.644  1.00 85.90           C  
ATOM   2625  HB2 TRP A 162       5.534   5.909  -9.299  1.00 85.90           H  
ATOM   2626  HB3 TRP A 162       4.154   6.039 -10.395  1.00 85.90           H  
ATOM   2627  O   TRP A 162       2.587   7.420  -8.493  1.00 85.90           O  
ATOM   2628  CG  TRP A 162       5.034   4.116 -10.280  1.00 85.90           C  
ATOM   2629  CD1 TRP A 162       4.546   3.614 -11.437  1.00 85.90           C  
ATOM   2630  HD1 TRP A 162       3.784   4.089 -12.036  1.00 85.90           H  
ATOM   2631  CD2 TRP A 162       5.974   3.124  -9.775  1.00 85.90           C  
ATOM   2632  CE2 TRP A 162       6.024   2.037 -10.698  1.00 85.90           C  
ATOM   2633  CE3 TRP A 162       6.779   3.033  -8.619  1.00 85.90           C  
ATOM   2634  HE3 TRP A 162       6.747   3.833  -7.894  1.00 85.90           H  
ATOM   2635  NE1 TRP A 162       5.132   2.390 -11.693  1.00 85.90           N  
ATOM   2636  HE1 TRP A 162       4.856   1.815 -12.476  1.00 85.90           H  
ATOM   2637  CH2 TRP A 162       7.624   0.853  -9.321  1.00 85.90           C  
ATOM   2638  HH2 TRP A 162       8.233  -0.017  -9.123  1.00 85.90           H  
ATOM   2639  CZ2 TRP A 162       6.842   0.916 -10.488  1.00 85.90           C  
ATOM   2640  HZ2 TRP A 162       6.860   0.100 -11.195  1.00 85.90           H  
ATOM   2641  CZ3 TRP A 162       7.594   1.909  -8.392  1.00 85.90           C  
ATOM   2642  HZ3 TRP A 162       8.177   1.844  -7.485  1.00 85.90           H  
ATOM   2643  N   GLY A 163       4.016   7.066  -6.789  1.00 79.44           N  
ATOM   2644  H   GLY A 163       4.603   6.384  -6.330  1.00 79.44           H  
ATOM   2645  CA  GLY A 163       3.770   8.328  -6.092  1.00 79.44           C  
ATOM   2646  HA2 GLY A 163       2.732   8.358  -5.760  1.00 79.44           H  
ATOM   2647  HA3 GLY A 163       4.416   8.383  -5.216  1.00 79.44           H  
ATOM   2648  C   GLY A 163       4.023   9.562  -6.946  1.00 79.44           C  
ATOM   2649  O   GLY A 163       3.117  10.085  -7.586  1.00 79.44           O  
ATOM   2650  N   SER A 164       5.248  10.078  -6.913  1.00 78.27           N  
ATOM   2651  H   SER A 164       5.964   9.593  -6.391  1.00 78.27           H  
ATOM   2652  CA  SER A 164       5.620  11.266  -7.682  1.00 78.27           C  
ATOM   2653  HA  SER A 164       4.874  12.046  -7.522  1.00 78.27           H  
ATOM   2654  C   SER A 164       5.634  10.961  -9.184  1.00 78.27           C  
ATOM   2655  CB  SER A 164       6.970  11.788  -7.182  1.00 78.27           C  
ATOM   2656  HB2 SER A 164       7.521  12.238  -8.008  1.00 78.27           H  
ATOM   2657  HB3 SER A 164       7.575  10.963  -6.805  1.00 78.27           H  
ATOM   2658  O   SER A 164       6.662  10.556  -9.722  1.00 78.27           O  
ATOM   2659  OG  SER A 164       6.779  12.763  -6.170  1.00 78.27           O  
ATOM   2660  HG  SER A 164       6.708  12.341  -5.311  1.00 78.27           H  
ATOM   2661  N   ALA A 165       4.501  11.152  -9.869  1.00 66.65           N  
ATOM   2662  H   ALA A 165       3.675  11.393  -9.339  1.00 66.65           H  
ATOM   2663  CA  ALA A 165       4.323  10.848 -11.294  1.00 66.65           C  
ATOM   2664  HA  ALA A 165       4.399   9.769 -11.429  1.00 66.65           H  
ATOM   2665  C   ALA A 165       5.393  11.493 -12.200  1.00 66.65           C  
ATOM   2666  CB  ALA A 165       2.905  11.278 -11.695  1.00 66.65           C  
ATOM   2667  HB1 ALA A 165       2.172  10.680 -11.153  1.00 66.65           H  
ATOM   2668  HB2 ALA A 165       2.758  11.127 -12.764  1.00 66.65           H  
ATOM   2669  HB3 ALA A 165       2.736  12.330 -11.463  1.00 66.65           H  
ATOM   2670  O   ALA A 165       5.786  10.915 -13.211  1.00 66.65           O  
ATOM   2671  N   GLN A 166       5.959  12.635 -11.801  1.00 75.44           N  
ATOM   2672  H   GLN A 166       5.632  13.042 -10.936  1.00 75.44           H  
ATOM   2673  CA  GLN A 166       7.066  13.302 -12.492  1.00 75.44           C  
ATOM   2674  HA  GLN A 166       6.748  13.445 -13.525  1.00 75.44           H  
ATOM   2675  C   GLN A 166       8.366  12.480 -12.547  1.00 75.44           C  
ATOM   2676  CB  GLN A 166       7.308  14.702 -11.890  1.00 75.44           C  
ATOM   2677  HB2 GLN A 166       7.933  15.242 -12.602  1.00 75.44           H  
ATOM   2678  HB3 GLN A 166       6.360  15.239 -11.840  1.00 75.44           H  
ATOM   2679  O   GLN A 166       9.194  12.731 -13.427  1.00 75.44           O  
ATOM   2680  CG  GLN A 166       8.013  14.796 -10.518  1.00 75.44           C  
ATOM   2681  HG2 GLN A 166       8.361  15.823 -10.406  1.00 75.44           H  
ATOM   2682  HG3 GLN A 166       8.897  14.158 -10.501  1.00 75.44           H  
ATOM   2683  CD  GLN A 166       7.149  14.482  -9.297  1.00 75.44           C  
ATOM   2684  NE2 GLN A 166       7.584  14.848  -8.113  1.00 75.44           N  
ATOM   2685 HE21 GLN A 166       8.464  15.331  -8.004  1.00 75.44           H  
ATOM   2686 HE22 GLN A 166       7.064  14.479  -7.330  1.00 75.44           H  
ATOM   2687  OE1 GLN A 166       6.107  13.857  -9.362  1.00 75.44           O  
ATOM   2688  N   LEU A 167       8.533  11.515 -11.633  1.00 82.42           N  
ATOM   2689  H   LEU A 167       7.791  11.378 -10.962  1.00 82.42           H  
ATOM   2690  CA  LEU A 167       9.632  10.542 -11.592  1.00 82.42           C  
ATOM   2691  HA  LEU A 167      10.510  10.970 -12.075  1.00 82.42           H  
ATOM   2692  C   LEU A 167       9.308   9.246 -12.359  1.00 82.42           C  
ATOM   2693  CB  LEU A 167       9.988  10.214 -10.125  1.00 82.42           C  
ATOM   2694  HB2 LEU A 167       9.143   9.698  -9.669  1.00 82.42           H  
ATOM   2695  HB3 LEU A 167      10.825   9.515 -10.127  1.00 82.42           H  
ATOM   2696  O   LEU A 167      10.185   8.408 -12.535  1.00 82.42           O  
ATOM   2697  CG  LEU A 167      10.364  11.413  -9.237  1.00 82.42           C  
ATOM   2698  HG  LEU A 167       9.520  12.100  -9.178  1.00 82.42           H  
ATOM   2699  CD1 LEU A 167      10.684  10.934  -7.820  1.00 82.42           C  
ATOM   2700 HD11 LEU A 167      11.557  10.282  -7.836  1.00 82.42           H  
ATOM   2701 HD12 LEU A 167       9.837  10.377  -7.419  1.00 82.42           H  
ATOM   2702 HD13 LEU A 167      10.886  11.788  -7.174  1.00 82.42           H  
ATOM   2703  CD2 LEU A 167      11.576  12.176  -9.775  1.00 82.42           C  
ATOM   2704 HD21 LEU A 167      12.420  11.496  -9.892  1.00 82.42           H  
ATOM   2705 HD22 LEU A 167      11.851  12.970  -9.080  1.00 82.42           H  
ATOM   2706 HD23 LEU A 167      11.338  12.625 -10.739  1.00 82.42           H  
ATOM   2707  N   HIS A 168       8.069   9.084 -12.830  1.00 85.39           N  
ATOM   2708  H   HIS A 168       7.403   9.829 -12.683  1.00 85.39           H  
ATOM   2709  CA  HIS A 168       7.560   7.869 -13.472  1.00 85.39           C  
ATOM   2710  HA  HIS A 168       8.398   7.215 -13.714  1.00 85.39           H  
ATOM   2711  C   HIS A 168       6.868   8.190 -14.802  1.00 85.39           C  
ATOM   2712  CB  HIS A 168       6.652   7.115 -12.491  1.00 85.39           C  
ATOM   2713  HB2 HIS A 168       6.218   6.249 -12.992  1.00 85.39           H  
ATOM   2714  HB3 HIS A 168       5.836   7.765 -12.175  1.00 85.39           H  
ATOM   2715  O   HIS A 168       5.760   7.731 -15.069  1.00 85.39           O  
ATOM   2716  CG  HIS A 168       7.398   6.623 -11.282  1.00 85.39           C  
ATOM   2717  CD2 HIS A 168       7.511   7.256 -10.075  1.00 85.39           C  
ATOM   2718  HD2 HIS A 168       7.062   8.203  -9.814  1.00 85.39           H  
ATOM   2719  ND1 HIS A 168       8.095   5.443 -11.185  1.00 85.39           N  
ATOM   2720  HD1 HIS A 168       8.184   4.741 -11.906  1.00 85.39           H  
ATOM   2721  CE1 HIS A 168       8.599   5.360  -9.944  1.00 85.39           C  
ATOM   2722  HE1 HIS A 168       9.172   4.527  -9.565  1.00 85.39           H  
ATOM   2723  NE2 HIS A 168       8.261   6.440  -9.222  1.00 85.39           N  
ATOM   2724  N   ARG A 169       7.524   8.995 -15.645  1.00 87.45           N  
ATOM   2725  H   ARG A 169       8.443   9.307 -15.364  1.00 87.45           H  
ATOM   2726  CA  ARG A 169       6.942   9.530 -16.892  1.00 87.45           C  
ATOM   2727  HA  ARG A 169       6.006  10.033 -16.653  1.00 87.45           H  
ATOM   2728  C   ARG A 169       6.566   8.462 -17.919  1.00 87.45           C  
ATOM   2729  CB  ARG A 169       7.903  10.536 -17.532  1.00 87.45           C  
ATOM   2730  HB2 ARG A 169       8.837  10.034 -17.785  1.00 87.45           H  
ATOM   2731  HB3 ARG A 169       7.454  10.908 -18.453  1.00 87.45           H  
ATOM   2732  O   ARG A 169       5.686   8.707 -18.735  1.00 87.45           O  
ATOM   2733  CG  ARG A 169       8.190  11.723 -16.607  1.00 87.45           C  
ATOM   2734  HG2 ARG A 169       8.707  11.374 -15.713  1.00 87.45           H  
ATOM   2735  HG3 ARG A 169       7.254  12.201 -16.317  1.00 87.45           H  
ATOM   2736  CD  ARG A 169       9.077  12.732 -17.331  1.00 87.45           C  
ATOM   2737  HD2 ARG A 169       9.969  12.219 -17.692  1.00 87.45           H  
ATOM   2738  HD3 ARG A 169       8.528  13.131 -18.184  1.00 87.45           H  
ATOM   2739  NE  ARG A 169       9.475  13.823 -16.429  1.00 87.45           N  
ATOM   2740  HE  ARG A 169       9.290  13.681 -15.446  1.00 87.45           H  
ATOM   2741  NH1 ARG A 169      10.537  15.106 -18.008  1.00 87.45           N  
ATOM   2742 HH11 ARG A 169      11.036  15.945 -18.266  1.00 87.45           H  
ATOM   2743 HH12 ARG A 169      10.359  14.384 -18.691  1.00 87.45           H  
ATOM   2744  NH2 ARG A 169      10.387  15.838 -15.903  1.00 87.45           N  
ATOM   2745 HH21 ARG A 169      10.882  16.677 -16.172  1.00 87.45           H  
ATOM   2746 HH22 ARG A 169      10.094  15.700 -14.947  1.00 87.45           H  
ATOM   2747  CZ  ARG A 169      10.127  14.915 -16.784  1.00 87.45           C  
ATOM   2748  N   ASP A 170       7.198   7.293 -17.852  1.00 91.24           N  
ATOM   2749  H   ASP A 170       7.995   7.211 -17.238  1.00 91.24           H  
ATOM   2750  CA  ASP A 170       6.889   6.165 -18.736  1.00 91.24           C  
ATOM   2751  HA  ASP A 170       6.816   6.527 -19.762  1.00 91.24           H  
ATOM   2752  C   ASP A 170       5.552   5.495 -18.385  1.00 91.24           C  
ATOM   2753  CB  ASP A 170       8.025   5.133 -18.669  1.00 91.24           C  
ATOM   2754  HB2 ASP A 170       7.779   4.296 -19.323  1.00 91.24           H  
ATOM   2755  HB3 ASP A 170       8.092   4.753 -17.650  1.00 91.24           H  
ATOM   2756  O   ASP A 170       4.987   4.766 -19.199  1.00 91.24           O  
ATOM   2757  CG  ASP A 170       9.387   5.690 -19.094  1.00 91.24           C  
ATOM   2758  OD1 ASP A 170       9.416   6.663 -19.879  1.00 91.24           O  
ATOM   2759  OD2 ASP A 170      10.390   5.151 -18.580  1.00 91.24           O  
ATOM   2760  N   PHE A 171       5.030   5.714 -17.172  1.00 93.85           N  
ATOM   2761  H   PHE A 171       5.457   6.408 -16.575  1.00 93.85           H  
ATOM   2762  CA  PHE A 171       3.740   5.164 -16.774  1.00 93.85           C  
ATOM   2763  HA  PHE A 171       3.732   4.114 -17.065  1.00 93.85           H  
ATOM   2764  C   PHE A 171       2.600   5.891 -17.511  1.00 93.85           C  
ATOM   2765  CB  PHE A 171       3.586   5.225 -15.252  1.00 93.85           C  
ATOM   2766  HB2 PHE A 171       4.461   4.774 -14.784  1.00 93.85           H  
ATOM   2767  HB3 PHE A 171       3.541   6.267 -14.936  1.00 93.85           H  
ATOM   2768  O   PHE A 171       2.553   7.124 -17.505  1.00 93.85           O  
ATOM   2769  CG  PHE A 171       2.349   4.502 -14.771  1.00 93.85           C  
ATOM   2770  CD1 PHE A 171       1.151   5.209 -14.571  1.00 93.85           C  
ATOM   2771  HD1 PHE A 171       1.124   6.278 -14.719  1.00 93.85           H  
ATOM   2772  CD2 PHE A 171       2.380   3.108 -14.588  1.00 93.85           C  
ATOM   2773  HD2 PHE A 171       3.295   2.558 -14.752  1.00 93.85           H  
ATOM   2774  CE1 PHE A 171      -0.015   4.527 -14.190  1.00 93.85           C  
ATOM   2775  HE1 PHE A 171      -0.932   5.077 -14.038  1.00 93.85           H  
ATOM   2776  CE2 PHE A 171       1.214   2.425 -14.204  1.00 93.85           C  
ATOM   2777  HE2 PHE A 171       1.240   1.357 -14.048  1.00 93.85           H  
ATOM   2778  CZ  PHE A 171       0.017   3.135 -14.007  1.00 93.85           C  
ATOM   2779  HZ  PHE A 171      -0.879   2.614 -13.702  1.00 93.85           H  
ATOM   2780  N   PRO A 172       1.643   5.173 -18.129  1.00 94.64           N  
ATOM   2781  CA  PRO A 172       0.667   5.778 -19.032  1.00 94.64           C  
ATOM   2782  HA  PRO A 172       1.148   6.559 -19.621  1.00 94.64           H  
ATOM   2783  C   PRO A 172      -0.509   6.410 -18.267  1.00 94.64           C  
ATOM   2784  CB  PRO A 172       0.254   4.633 -19.966  1.00 94.64           C  
ATOM   2785  HB2 PRO A 172       1.016   4.483 -20.731  1.00 94.64           H  
ATOM   2786  HB3 PRO A 172      -0.720   4.783 -20.432  1.00 94.64           H  
ATOM   2787  O   PRO A 172      -1.657   6.013 -18.448  1.00 94.64           O  
ATOM   2788  CG  PRO A 172       0.257   3.454 -19.002  1.00 94.64           C  
ATOM   2789  HG2 PRO A 172       0.288   2.500 -19.529  1.00 94.64           H  
ATOM   2790  HG3 PRO A 172      -0.629   3.499 -18.370  1.00 94.64           H  
ATOM   2791  CD  PRO A 172       1.512   3.719 -18.172  1.00 94.64           C  
ATOM   2792  HD2 PRO A 172       2.378   3.287 -18.674  1.00 94.64           H  
ATOM   2793  HD3 PRO A 172       1.398   3.295 -17.174  1.00 94.64           H  
ATOM   2794  N   PHE A 173      -0.265   7.413 -17.420  1.00 94.61           N  
ATOM   2795  H   PHE A 173       0.699   7.676 -17.274  1.00 94.61           H  
ATOM   2796  CA  PHE A 173      -1.310   8.091 -16.631  1.00 94.61           C  
ATOM   2797  HA  PHE A 173      -1.691   7.401 -15.878  1.00 94.61           H  
ATOM   2798  C   PHE A 173      -2.508   8.549 -17.484  1.00 94.61           C  
ATOM   2799  CB  PHE A 173      -0.694   9.302 -15.921  1.00 94.61           C  
ATOM   2800  HB2 PHE A 173      -1.497   9.911 -15.506  1.00 94.61           H  
ATOM   2801  HB3 PHE A 173      -0.170   9.911 -16.658  1.00 94.61           H  
ATOM   2802  O   PHE A 173      -3.665   8.361 -17.095  1.00 94.61           O  
ATOM   2803  CG  PHE A 173       0.255   8.951 -14.796  1.00 94.61           C  
ATOM   2804  CD1 PHE A 173      -0.256   8.579 -13.538  1.00 94.61           C  
ATOM   2805  HD1 PHE A 173      -1.321   8.560 -13.362  1.00 94.61           H  
ATOM   2806  CD2 PHE A 173       1.648   8.982 -15.002  1.00 94.61           C  
ATOM   2807  HD2 PHE A 173       2.053   9.271 -15.960  1.00 94.61           H  
ATOM   2808  CE1 PHE A 173       0.622   8.215 -12.504  1.00 94.61           C  
ATOM   2809  HE1 PHE A 173       0.231   7.912 -11.543  1.00 94.61           H  
ATOM   2810  CE2 PHE A 173       2.522   8.622 -13.962  1.00 94.61           C  
ATOM   2811  HE2 PHE A 173       3.589   8.644 -14.127  1.00 94.61           H  
ATOM   2812  CZ  PHE A 173       2.010   8.227 -12.715  1.00 94.61           C  
ATOM   2813  HZ  PHE A 173       2.677   7.938 -11.917  1.00 94.61           H  
ATOM   2814  N   GLY A 174      -2.238   9.071 -18.687  1.00 94.64           N  
ATOM   2815  H   GLY A 174      -1.267   9.218 -18.923  1.00 94.64           H  
ATOM   2816  CA  GLY A 174      -3.263   9.502 -19.642  1.00 94.64           C  
ATOM   2817  HA2 GLY A 174      -2.770   9.926 -20.517  1.00 94.64           H  
ATOM   2818  HA3 GLY A 174      -3.870  10.282 -19.182  1.00 94.64           H  
ATOM   2819  C   GLY A 174      -4.199   8.386 -20.126  1.00 94.64           C  
ATOM   2820  O   GLY A 174      -5.332   8.672 -20.503  1.00 94.64           O  
ATOM   2821  N   ALA A 175      -3.779   7.119 -20.058  1.00 96.63           N  
ATOM   2822  H   ALA A 175      -2.867   6.921 -19.673  1.00 96.63           H  
ATOM   2823  CA  ALA A 175      -4.630   5.975 -20.384  1.00 96.63           C  
ATOM   2824  HA  ALA A 175      -5.122   6.156 -21.340  1.00 96.63           H  
ATOM   2825  C   ALA A 175      -5.725   5.737 -19.330  1.00 96.63           C  
ATOM   2826  CB  ALA A 175      -3.745   4.733 -20.526  1.00 96.63           C  
ATOM   2827  HB1 ALA A 175      -2.988   4.895 -21.293  1.00 96.63           H  
ATOM   2828  HB2 ALA A 175      -3.273   4.488 -19.574  1.00 96.63           H  
ATOM   2829  HB3 ALA A 175      -4.369   3.889 -20.819  1.00 96.63           H  
ATOM   2830  O   ALA A 175      -6.745   5.115 -19.623  1.00 96.63           O  
ATOM   2831  N   PHE A 176      -5.526   6.230 -18.102  1.00 97.21           N  
ATOM   2832  H   PHE A 176      -4.664   6.726 -17.930  1.00 97.21           H  
ATOM   2833  CA  PHE A 176      -6.422   6.001 -16.970  1.00 97.21           C  
ATOM   2834  HA  PHE A 176      -7.094   5.173 -17.199  1.00 97.21           H  
ATOM   2835  C   PHE A 176      -7.299   7.205 -16.634  1.00 97.21           C  
ATOM   2836  CB  PHE A 176      -5.591   5.601 -15.748  1.00 97.21           C  
ATOM   2837  HB2 PHE A 176      -6.253   5.526 -14.885  1.00 97.21           H  
ATOM   2838  HB3 PHE A 176      -4.864   6.384 -15.535  1.00 97.21           H  
ATOM   2839  O   PHE A 176      -8.446   7.013 -16.239  1.00 97.21           O  
ATOM   2840  CG  PHE A 176      -4.871   4.279 -15.905  1.00 97.21           C  
ATOM   2841  CD1 PHE A 176      -5.562   3.077 -15.678  1.00 97.21           C  
ATOM   2842  HD1 PHE A 176      -6.597   3.094 -15.371  1.00 97.21           H  
ATOM   2843  CD2 PHE A 176      -3.512   4.242 -16.265  1.00 97.21           C  
ATOM   2844  HD2 PHE A 176      -2.962   5.159 -16.413  1.00 97.21           H  
ATOM   2845  CE1 PHE A 176      -4.924   1.844 -15.866  1.00 97.21           C  
ATOM   2846  HE1 PHE A 176      -5.476   0.928 -15.716  1.00 97.21           H  
ATOM   2847  CE2 PHE A 176      -2.862   3.005 -16.418  1.00 97.21           C  
ATOM   2848  HE2 PHE A 176      -1.810   2.974 -16.658  1.00 97.21           H  
ATOM   2849  CZ  PHE A 176      -3.574   1.806 -16.247  1.00 97.21           C  
ATOM   2850  HZ  PHE A 176      -3.082   0.858 -16.403  1.00 97.21           H  
ATOM   2851  N   VAL A 177      -6.794   8.434 -16.779  1.00 95.15           N  
ATOM   2852  H   VAL A 177      -5.841   8.509 -17.104  1.00 95.15           H  
ATOM   2853  CA  VAL A 177      -7.416   9.645 -16.208  1.00 95.15           C  
ATOM   2854  HA  VAL A 177      -7.344   9.564 -15.123  1.00 95.15           H  
ATOM   2855  C   VAL A 177      -8.910   9.808 -16.527  1.00 95.15           C  
ATOM   2856  CB  VAL A 177      -6.619  10.897 -16.614  1.00 95.15           C  
ATOM   2857  HB  VAL A 177      -5.584  10.750 -16.304  1.00 95.15           H  
ATOM   2858  O   VAL A 177      -9.697  10.122 -15.636  1.00 95.15           O  
ATOM   2859  CG1 VAL A 177      -6.620  11.175 -18.124  1.00 95.15           C  
ATOM   2860 HG11 VAL A 177      -6.311  10.287 -18.675  1.00 95.15           H  
ATOM   2861 HG12 VAL A 177      -5.906  11.972 -18.336  1.00 95.15           H  
ATOM   2862 HG13 VAL A 177      -7.605  11.494 -18.465  1.00 95.15           H  
ATOM   2863  CG2 VAL A 177      -7.161  12.126 -15.884  1.00 95.15           C  
ATOM   2864 HG21 VAL A 177      -6.615  13.006 -16.223  1.00 95.15           H  
ATOM   2865 HG22 VAL A 177      -7.020  12.004 -14.810  1.00 95.15           H  
ATOM   2866 HG23 VAL A 177      -8.217  12.294 -16.099  1.00 95.15           H  
ATOM   2867  N   SER A 178      -9.346   9.543 -17.762  1.00 93.95           N  
ATOM   2868  H   SER A 178      -8.667   9.299 -18.469  1.00 93.95           H  
ATOM   2869  CA  SER A 178     -10.759   9.690 -18.160  1.00 93.95           C  
ATOM   2870  HA  SER A 178     -11.130  10.635 -17.763  1.00 93.95           H  
ATOM   2871  C   SER A 178     -11.686   8.595 -17.611  1.00 93.95           C  
ATOM   2872  CB  SER A 178     -10.874   9.740 -19.685  1.00 93.95           C  
ATOM   2873  HB2 SER A 178     -10.544   8.791 -20.108  1.00 93.95           H  
ATOM   2874  HB3 SER A 178     -11.914   9.906 -19.963  1.00 93.95           H  
ATOM   2875  O   SER A 178     -12.909   8.706 -17.715  1.00 93.95           O  
ATOM   2876  OG  SER A 178     -10.080  10.788 -20.206  1.00 93.95           O  
ATOM   2877  HG  SER A 178     -10.168  11.565 -19.649  1.00 93.95           H  
ATOM   2878  N   TYR A 179     -11.114   7.544 -17.024  1.00 96.95           N  
ATOM   2879  H   TYR A 179     -10.107   7.547 -16.941  1.00 96.95           H  
ATOM   2880  CA  TYR A 179     -11.793   6.326 -16.591  1.00 96.95           C  
ATOM   2881  HA  TYR A 179     -12.852   6.391 -16.839  1.00 96.95           H  
ATOM   2882  C   TYR A 179     -11.699   6.080 -15.080  1.00 96.95           C  
ATOM   2883  CB  TYR A 179     -11.190   5.146 -17.358  1.00 96.95           C  
ATOM   2884  HB2 TYR A 179     -11.686   4.222 -17.061  1.00 96.95           H  
ATOM   2885  HB3 TYR A 179     -10.146   5.054 -17.059  1.00 96.95           H  
ATOM   2886  O   TYR A 179     -12.187   5.058 -14.605  1.00 96.95           O  
ATOM   2887  CG  TYR A 179     -11.271   5.250 -18.865  1.00 96.95           C  
ATOM   2888  CD1 TYR A 179     -12.519   5.266 -19.519  1.00 96.95           C  
ATOM   2889  HD1 TYR A 179     -13.432   5.208 -18.946  1.00 96.95           H  
ATOM   2890  CD2 TYR A 179     -10.084   5.326 -19.612  1.00 96.95           C  
ATOM   2891  HD2 TYR A 179      -9.128   5.319 -19.110  1.00 96.95           H  
ATOM   2892  CE1 TYR A 179     -12.570   5.352 -20.924  1.00 96.95           C  
ATOM   2893  HE1 TYR A 179     -13.520   5.370 -21.437  1.00 96.95           H  
ATOM   2894  CE2 TYR A 179     -10.129   5.403 -21.013  1.00 96.95           C  
ATOM   2895  HE2 TYR A 179      -9.205   5.446 -21.572  1.00 96.95           H  
ATOM   2896  OH  TYR A 179     -11.428   5.468 -23.029  1.00 96.95           O  
ATOM   2897  HH  TYR A 179     -10.544   5.544 -23.396  1.00 96.95           H  
ATOM   2898  CZ  TYR A 179     -11.375   5.412 -21.672  1.00 96.95           C  
ATOM   2899  N   MET A 180     -11.101   6.984 -14.305  1.00 97.42           N  
ATOM   2900  H   MET A 180     -10.715   7.816 -14.729  1.00 97.42           H  
ATOM   2901  CA  MET A 180     -10.968   6.826 -12.854  1.00 97.42           C  
ATOM   2902  HA  MET A 180     -11.356   5.854 -12.548  1.00 97.42           H  
ATOM   2903  C   MET A 180     -11.793   7.882 -12.120  1.00 97.42           C  
ATOM   2904  CB  MET A 180      -9.489   6.853 -12.448  1.00 97.42           C  
ATOM   2905  HB2 MET A 180      -9.064   7.818 -12.724  1.00 97.42           H  
ATOM   2906  HB3 MET A 180      -9.412   6.736 -11.367  1.00 97.42           H  
ATOM   2907  O   MET A 180     -11.772   9.060 -12.466  1.00 97.42           O  
ATOM   2908  CG  MET A 180      -8.677   5.739 -13.121  1.00 97.42           C  
ATOM   2909  HG2 MET A 180      -8.742   5.868 -14.202  1.00 97.42           H  
ATOM   2910  HG3 MET A 180      -7.630   5.865 -12.845  1.00 97.42           H  
ATOM   2911  SD  MET A 180      -9.171   4.038 -12.727  1.00 97.42           S  
ATOM   2912  CE  MET A 180      -9.256   3.325 -14.392  1.00 97.42           C  
ATOM   2913  HE1 MET A 180      -8.507   3.790 -15.033  1.00 97.42           H  
ATOM   2914  HE2 MET A 180      -9.094   2.248 -14.341  1.00 97.42           H  
ATOM   2915  HE3 MET A 180     -10.243   3.509 -14.818  1.00 97.42           H  
ATOM   2916  N   ASP A 181     -12.532   7.464 -11.094  1.00 97.07           N  
ATOM   2917  H   ASP A 181     -12.507   6.484 -10.849  1.00 97.07           H  
ATOM   2918  CA  ASP A 181     -13.283   8.367 -10.215  1.00 97.07           C  
ATOM   2919  HA  ASP A 181     -13.696   9.186 -10.804  1.00 97.07           H  
ATOM   2920  C   ASP A 181     -12.398   8.978  -9.120  1.00 97.07           C  
ATOM   2921  CB  ASP A 181     -14.441   7.615  -9.548  1.00 97.07           C  
ATOM   2922  HB2 ASP A 181     -14.986   8.316  -8.916  1.00 97.07           H  
ATOM   2923  HB3 ASP A 181     -14.036   6.835  -8.902  1.00 97.07           H  
ATOM   2924  O   ASP A 181     -12.725  10.031  -8.575  1.00 97.07           O  
ATOM   2925  CG  ASP A 181     -15.432   6.987 -10.523  1.00 97.07           C  
ATOM   2926  OD1 ASP A 181     -16.067   7.720 -11.321  1.00 97.07           O  
ATOM   2927  OD2 ASP A 181     -15.675   5.769 -10.404  1.00 97.07           O  
ATOM   2928  N   PHE A 182     -11.302   8.305  -8.767  1.00 97.61           N  
ATOM   2929  H   PHE A 182     -11.101   7.440  -9.249  1.00 97.61           H  
ATOM   2930  CA  PHE A 182     -10.322   8.745  -7.778  1.00 97.61           C  
ATOM   2931  HA  PHE A 182     -10.202   9.824  -7.870  1.00 97.61           H  
ATOM   2932  C   PHE A 182      -8.952   8.121  -8.051  1.00 97.61           C  
ATOM   2933  CB  PHE A 182     -10.810   8.410  -6.356  1.00 97.61           C  
ATOM   2934  HB2 PHE A 182     -10.130   8.862  -5.634  1.00 97.61           H  
ATOM   2935  HB3 PHE A 182     -11.787   8.868  -6.198  1.00 97.61           H  
ATOM   2936  O   PHE A 182      -8.824   7.184  -8.840  1.00 97.61           O  
ATOM   2937  CG  PHE A 182     -10.913   6.924  -6.064  1.00 97.61           C  
ATOM   2938  CD1 PHE A 182     -12.056   6.207  -6.465  1.00 97.61           C  
ATOM   2939  HD1 PHE A 182     -12.866   6.718  -6.964  1.00 97.61           H  
ATOM   2940  CD2 PHE A 182      -9.855   6.249  -5.424  1.00 97.61           C  
ATOM   2941  HD2 PHE A 182      -8.969   6.787  -5.121  1.00 97.61           H  
ATOM   2942  CE1 PHE A 182     -12.138   4.821  -6.244  1.00 97.61           C  
ATOM   2943  HE1 PHE A 182     -13.000   4.263  -6.577  1.00 97.61           H  
ATOM   2944  CE2 PHE A 182      -9.940   4.864  -5.196  1.00 97.61           C  
ATOM   2945  HE2 PHE A 182      -9.122   4.342  -4.722  1.00 97.61           H  
ATOM   2946  CZ  PHE A 182     -11.077   4.150  -5.614  1.00 97.61           C  
ATOM   2947  HZ  PHE A 182     -11.131   3.080  -5.472  1.00 97.61           H  
ATOM   2948  N   ALA A 183      -7.927   8.632  -7.380  1.00 97.17           N  
ATOM   2949  H   ALA A 183      -8.079   9.424  -6.773  1.00 97.17           H  
ATOM   2950  CA  ALA A 183      -6.599   8.050  -7.407  1.00 97.17           C  
ATOM   2951  HA  ALA A 183      -6.699   6.997  -7.670  1.00 97.17           H  
ATOM   2952  C   ALA A 183      -5.907   8.096  -6.044  1.00 97.17           C  
ATOM   2953  CB  ALA A 183      -5.772   8.733  -8.490  1.00 97.17           C  
ATOM   2954  HB1 ALA A 183      -6.103   8.395  -9.471  1.00 97.17           H  
ATOM   2955  HB2 ALA A 183      -4.728   8.457  -8.341  1.00 97.17           H  
ATOM   2956  HB3 ALA A 183      -5.863   9.818  -8.427  1.00 97.17           H  
ATOM   2957  O   ALA A 183      -6.216   8.941  -5.201  1.00 97.17           O  
ATOM   2958  N   ILE A 184      -4.964   7.178  -5.850  1.00 96.86           N  
ATOM   2959  H   ILE A 184      -4.787   6.525  -6.601  1.00 96.86           H  
ATOM   2960  CA  ILE A 184      -4.145   7.045  -4.648  1.00 96.86           C  
ATOM   2961  HA  ILE A 184      -4.337   7.889  -3.986  1.00 96.86           H  
ATOM   2962  C   ILE A 184      -2.667   7.086  -5.067  1.00 96.86           C  
ATOM   2963  CB  ILE A 184      -4.495   5.757  -3.863  1.00 96.86           C  
ATOM   2964  HB  ILE A 184      -4.087   4.902  -4.403  1.00 96.86           H  
ATOM   2965  O   ILE A 184      -2.094   6.052  -5.405  1.00 96.86           O  
ATOM   2966  CG1 ILE A 184      -6.021   5.523  -3.744  1.00 96.86           C  
ATOM   2967 HG12 ILE A 184      -6.499   6.420  -3.349  1.00 96.86           H  
ATOM   2968 HG13 ILE A 184      -6.425   5.343  -4.741  1.00 96.86           H  
ATOM   2969  CG2 ILE A 184      -3.803   5.812  -2.490  1.00 96.86           C  
ATOM   2970 HG21 ILE A 184      -2.741   6.021  -2.612  1.00 96.86           H  
ATOM   2971 HG22 ILE A 184      -3.883   4.843  -1.996  1.00 96.86           H  
ATOM   2972 HG23 ILE A 184      -4.250   6.589  -1.870  1.00 96.86           H  
ATOM   2973  CD1 ILE A 184      -6.431   4.326  -2.879  1.00 96.86           C  
ATOM   2974 HD11 ILE A 184      -6.206   4.522  -1.831  1.00 96.86           H  
ATOM   2975 HD12 ILE A 184      -7.504   4.158  -2.973  1.00 96.86           H  
ATOM   2976 HD13 ILE A 184      -5.899   3.432  -3.205  1.00 96.86           H  
ATOM   2977  N   PRO A 185      -2.030   8.267  -5.086  1.00 95.59           N  
ATOM   2978  CA  PRO A 185      -0.591   8.365  -5.299  1.00 95.59           C  
ATOM   2979  HA  PRO A 185      -0.336   7.902  -6.252  1.00 95.59           H  
ATOM   2980  C   PRO A 185       0.175   7.680  -4.158  1.00 95.59           C  
ATOM   2981  CB  PRO A 185      -0.304   9.872  -5.370  1.00 95.59           C  
ATOM   2982  HB2 PRO A 185       0.505  10.106  -6.062  1.00 95.59           H  
ATOM   2983  HB3 PRO A 185      -0.074  10.262  -4.378  1.00 95.59           H  
ATOM   2984  O   PRO A 185       0.025   8.061  -2.994  1.00 95.59           O  
ATOM   2985  CG  PRO A 185      -1.638  10.477  -5.799  1.00 95.59           C  
ATOM   2986  HG2 PRO A 185      -1.787  10.354  -6.872  1.00 95.59           H  
ATOM   2987  HG3 PRO A 185      -1.727  11.524  -5.511  1.00 95.59           H  
ATOM   2988  CD  PRO A 185      -2.629   9.592  -5.060  1.00 95.59           C  
ATOM   2989  HD2 PRO A 185      -3.599   9.619  -5.556  1.00 95.59           H  
ATOM   2990  HD3 PRO A 185      -2.706   9.943  -4.031  1.00 95.59           H  
ATOM   2991  N   GLN A 186       1.022   6.700  -4.480  1.00 93.06           N  
ATOM   2992  H   GLN A 186       1.028   6.367  -5.433  1.00 93.06           H  
ATOM   2993  CA  GLN A 186       1.901   6.005  -3.529  1.00 93.06           C  
ATOM   2994  HA  GLN A 186       1.344   5.780  -2.620  1.00 93.06           H  
ATOM   2995  C   GLN A 186       3.117   6.877  -3.133  1.00 93.06           C  
ATOM   2996  CB  GLN A 186       2.355   4.681  -4.159  1.00 93.06           C  
ATOM   2997  HB2 GLN A 186       3.133   4.246  -3.532  1.00 93.06           H  
ATOM   2998  HB3 GLN A 186       2.821   4.918  -5.116  1.00 93.06           H  
ATOM   2999  O   GLN A 186       4.261   6.622  -3.516  1.00 93.06           O  
ATOM   3000  CG  GLN A 186       1.270   3.604  -4.388  1.00 93.06           C  
ATOM   3001  HG2 GLN A 186       0.842   3.297  -3.434  1.00 93.06           H  
ATOM   3002  HG3 GLN A 186       0.462   4.008  -4.997  1.00 93.06           H  
ATOM   3003  CD  GLN A 186       1.873   2.388  -5.106  1.00 93.06           C  
ATOM   3004  NE2 GLN A 186       1.175   1.286  -5.267  1.00 93.06           N  
ATOM   3005 HE21 GLN A 186       1.658   0.518  -5.711  1.00 93.06           H  
ATOM   3006 HE22 GLN A 186       0.315   1.076  -4.781  1.00 93.06           H  
ATOM   3007  OE1 GLN A 186       3.005   2.439  -5.562  1.00 93.06           O  
ATOM   3008  N   LEU A 187       2.890   7.969  -2.400  1.00 92.05           N  
ATOM   3009  H   LEU A 187       1.949   8.093  -2.053  1.00 92.05           H  
ATOM   3010  CA  LEU A 187       3.893   8.984  -2.049  1.00 92.05           C  
ATOM   3011  HA  LEU A 187       4.541   9.120  -2.915  1.00 92.05           H  
ATOM   3012  C   LEU A 187       4.822   8.547  -0.908  1.00 92.05           C  
ATOM   3013  CB  LEU A 187       3.190  10.322  -1.746  1.00 92.05           C  
ATOM   3014  HB2 LEU A 187       3.904  11.025  -1.316  1.00 92.05           H  
ATOM   3015  HB3 LEU A 187       2.407  10.125  -1.014  1.00 92.05           H  
ATOM   3016  O   LEU A 187       4.945   9.234   0.091  1.00 92.05           O  
ATOM   3017  CG  LEU A 187       2.559  10.990  -2.969  1.00 92.05           C  
ATOM   3018  HG  LEU A 187       1.915  10.269  -3.472  1.00 92.05           H  
ATOM   3019  CD1 LEU A 187       1.723  12.197  -2.547  1.00 92.05           C  
ATOM   3020 HD11 LEU A 187       1.345  12.700  -3.437  1.00 92.05           H  
ATOM   3021 HD12 LEU A 187       0.865  11.861  -1.965  1.00 92.05           H  
ATOM   3022 HD13 LEU A 187       2.320  12.900  -1.966  1.00 92.05           H  
ATOM   3023  CD2 LEU A 187       3.598  11.487  -3.970  1.00 92.05           C  
ATOM   3024 HD21 LEU A 187       4.160  12.321  -3.550  1.00 92.05           H  
ATOM   3025 HD22 LEU A 187       4.291  10.694  -4.250  1.00 92.05           H  
ATOM   3026 HD23 LEU A 187       3.070  11.799  -4.871  1.00 92.05           H  
ATOM   3027  N   TYR A 188       5.520   7.427  -1.071  1.00 87.16           N  
ATOM   3028  H   TYR A 188       5.335   6.896  -1.910  1.00 87.16           H  
ATOM   3029  CA  TYR A 188       6.156   6.716   0.042  1.00 87.16           C  
ATOM   3030  HA  TYR A 188       5.455   6.677   0.876  1.00 87.16           H  
ATOM   3031  C   TYR A 188       7.439   7.316   0.626  1.00 87.16           C  
ATOM   3032  CB  TYR A 188       6.445   5.291  -0.429  1.00 87.16           C  
ATOM   3033  HB2 TYR A 188       7.092   5.343  -1.305  1.00 87.16           H  
ATOM   3034  HB3 TYR A 188       7.003   4.771   0.350  1.00 87.16           H  
ATOM   3035  O   TYR A 188       7.755   6.956   1.762  1.00 87.16           O  
ATOM   3036  CG  TYR A 188       5.240   4.440  -0.771  1.00 87.16           C  
ATOM   3037  CD1 TYR A 188       3.915   4.824  -0.448  1.00 87.16           C  
ATOM   3038  HD1 TYR A 188       3.693   5.768   0.028  1.00 87.16           H  
ATOM   3039  CD2 TYR A 188       5.485   3.202  -1.390  1.00 87.16           C  
ATOM   3040  HD2 TYR A 188       6.490   2.914  -1.661  1.00 87.16           H  
ATOM   3041  CE1 TYR A 188       2.845   3.955  -0.722  1.00 87.16           C  
ATOM   3042  HE1 TYR A 188       1.832   4.231  -0.468  1.00 87.16           H  
ATOM   3043  CE2 TYR A 188       4.418   2.349  -1.691  1.00 87.16           C  
ATOM   3044  HE2 TYR A 188       4.574   1.417  -2.214  1.00 87.16           H  
ATOM   3045  OH  TYR A 188       2.129   1.885  -1.720  1.00 87.16           O  
ATOM   3046  HH  TYR A 188       1.237   2.138  -1.469  1.00 87.16           H  
ATOM   3047  CZ  TYR A 188       3.109   2.724  -1.356  1.00 87.16           C  
ATOM   3048  N   ASP A 189       8.176   8.136  -0.140  1.00 82.10           N  
ATOM   3049  H   ASP A 189       7.794   8.389  -1.040  1.00 82.10           H  
ATOM   3050  CA  ASP A 189       9.519   8.674   0.175  1.00 82.10           C  
ATOM   3051  HA  ASP A 189      10.077   8.715  -0.760  1.00 82.10           H  
ATOM   3052  C   ASP A 189      10.317   7.780   1.147  1.00 82.10           C  
ATOM   3053  CB  ASP A 189       9.461  10.126   0.660  1.00 82.10           C  
ATOM   3054  HB2 ASP A 189       8.960  10.177   1.626  1.00 82.10           H  
ATOM   3055  HB3 ASP A 189       8.883  10.712  -0.055  1.00 82.10           H  
ATOM   3056  O   ASP A 189      10.440   8.092   2.336  1.00 82.10           O  
ATOM   3057  CG  ASP A 189      10.861  10.750   0.761  1.00 82.10           C  
ATOM   3058  OD1 ASP A 189      11.848  10.114   0.323  1.00 82.10           O  
ATOM   3059  OD2 ASP A 189      10.950  11.880   1.279  1.00 82.10           O  
ATOM   3060  N   PRO A 190      10.765   6.601   0.678  1.00 72.48           N  
ATOM   3061  CA  PRO A 190      11.258   5.540   1.548  1.00 72.48           C  
ATOM   3062  HA  PRO A 190      10.427   5.151   2.136  1.00 72.48           H  
ATOM   3063  C   PRO A 190      12.346   6.012   2.523  1.00 72.48           C  
ATOM   3064  CB  PRO A 190      11.753   4.445   0.594  1.00 72.48           C  
ATOM   3065  HB2 PRO A 190      11.098   3.575   0.651  1.00 72.48           H  
ATOM   3066  HB3 PRO A 190      12.791   4.181   0.793  1.00 72.48           H  
ATOM   3067  O   PRO A 190      12.259   5.740   3.716  1.00 72.48           O  
ATOM   3068  CG  PRO A 190      11.731   5.037  -0.808  1.00 72.48           C  
ATOM   3069  HG2 PRO A 190      11.440   4.301  -1.557  1.00 72.48           H  
ATOM   3070  HG3 PRO A 190      12.711   5.454  -1.042  1.00 72.48           H  
ATOM   3071  CD  PRO A 190      10.724   6.165  -0.708  1.00 72.48           C  
ATOM   3072  HD2 PRO A 190      11.007   6.962  -1.396  1.00 72.48           H  
ATOM   3073  HD3 PRO A 190       9.727   5.794  -0.943  1.00 72.48           H  
ATOM   3074  N   ALA A 191      13.330   6.769   2.041  1.00 69.87           N  
ATOM   3075  H   ALA A 191      13.280   7.079   1.081  1.00 69.87           H  
ATOM   3076  CA  ALA A 191      14.475   7.203   2.839  1.00 69.87           C  
ATOM   3077  HA  ALA A 191      14.590   6.525   3.685  1.00 69.87           H  
ATOM   3078  C   ALA A 191      14.312   8.607   3.452  1.00 69.87           C  
ATOM   3079  CB  ALA A 191      15.726   7.056   1.968  1.00 69.87           C  
ATOM   3080  HB1 ALA A 191      16.603   7.404   2.513  1.00 69.87           H  
ATOM   3081  HB2 ALA A 191      15.608   7.640   1.055  1.00 69.87           H  
ATOM   3082  HB3 ALA A 191      15.866   6.007   1.704  1.00 69.87           H  
ATOM   3083  O   ALA A 191      15.269   9.122   4.029  1.00 69.87           O  
ATOM   3084  N   LEU A 192      13.134   9.233   3.311  1.00 77.73           N  
ATOM   3085  H   LEU A 192      12.388   8.752   2.829  1.00 77.73           H  
ATOM   3086  CA  LEU A 192      12.871  10.621   3.715  1.00 77.73           C  
ATOM   3087  HA  LEU A 192      11.975  10.913   3.168  1.00 77.73           H  
ATOM   3088  C   LEU A 192      13.979  11.593   3.262  1.00 77.73           C  
ATOM   3089  CB  LEU A 192      12.540  10.668   5.216  1.00 77.73           C  
ATOM   3090  HB2 LEU A 192      11.922   9.806   5.463  1.00 77.73           H  
ATOM   3091  HB3 LEU A 192      13.470  10.583   5.778  1.00 77.73           H  
ATOM   3092  O   LEU A 192      14.401  12.492   4.002  1.00 77.73           O  
ATOM   3093  CG  LEU A 192      11.789  11.938   5.652  1.00 77.73           C  
ATOM   3094  HG  LEU A 192      12.366  12.834   5.426  1.00 77.73           H  
ATOM   3095  CD1 LEU A 192      10.409  12.053   5.007  1.00 77.73           C  
ATOM   3096 HD11 LEU A 192       9.868  11.118   5.154  1.00 77.73           H  
ATOM   3097 HD12 LEU A 192       9.851  12.878   5.450  1.00 77.73           H  
ATOM   3098 HD13 LEU A 192      10.508  12.253   3.940  1.00 77.73           H  
ATOM   3099  CD2 LEU A 192      11.562  11.884   7.162  1.00 77.73           C  
ATOM   3100 HD21 LEU A 192      11.123  12.826   7.491  1.00 77.73           H  
ATOM   3101 HD22 LEU A 192      10.878  11.071   7.404  1.00 77.73           H  
ATOM   3102 HD23 LEU A 192      12.504  11.704   7.680  1.00 77.73           H  
ATOM   3103  N   ASN A 193      14.510  11.329   2.067  1.00 78.51           N  
ATOM   3104  H   ASN A 193      14.051  10.625   1.506  1.00 78.51           H  
ATOM   3105  CA  ASN A 193      15.672  11.999   1.491  1.00 78.51           C  
ATOM   3106  HA  ASN A 193      16.036  12.737   2.207  1.00 78.51           H  
ATOM   3107  C   ASN A 193      15.315  12.792   0.230  1.00 78.51           C  
ATOM   3108  CB  ASN A 193      16.801  10.981   1.258  1.00 78.51           C  
ATOM   3109  HB2 ASN A 193      17.712  11.533   1.028  1.00 78.51           H  
ATOM   3110  HB3 ASN A 193      16.970  10.413   2.173  1.00 78.51           H  
ATOM   3111  O   ASN A 193      16.198  13.396  -0.381  1.00 78.51           O  
ATOM   3112  CG  ASN A 193      16.546  10.005   0.120  1.00 78.51           C  
ATOM   3113  ND2 ASN A 193      17.559   9.279  -0.293  1.00 78.51           N  
ATOM   3114 HD21 ASN A 193      18.474   9.413   0.112  1.00 78.51           H  
ATOM   3115 HD22 ASN A 193      17.369   8.673  -1.079  1.00 78.51           H  
ATOM   3116  OD1 ASN A 193      15.460   9.841  -0.406  1.00 78.51           O  
ATOM   3117  N   LEU A 194      14.038  12.799  -0.155  1.00 79.91           N  
ATOM   3118  H   LEU A 194      13.364  12.274   0.385  1.00 79.91           H  
ATOM   3119  CA  LEU A 194      13.519  13.704  -1.165  1.00 79.91           C  
ATOM   3120  HA  LEU A 194      14.286  13.854  -1.925  1.00 79.91           H  
ATOM   3121  C   LEU A 194      13.261  15.083  -0.541  1.00 79.91           C  
ATOM   3122  CB  LEU A 194      12.292  13.062  -1.840  1.00 79.91           C  
ATOM   3123  HB2 LEU A 194      11.897  13.743  -2.594  1.00 79.91           H  
ATOM   3124  HB3 LEU A 194      11.521  12.911  -1.084  1.00 79.91           H  
ATOM   3125  O   LEU A 194      13.288  15.266   0.678  1.00 79.91           O  
ATOM   3126  CG  LEU A 194      12.619  11.709  -2.510  1.00 79.91           C  
ATOM   3127  HG  LEU A 194      13.077  11.029  -1.792  1.00 79.91           H  
ATOM   3128  CD1 LEU A 194      11.363  11.036  -3.049  1.00 79.91           C  
ATOM   3129 HD11 LEU A 194      11.007  11.578  -3.926  1.00 79.91           H  
ATOM   3130 HD12 LEU A 194      11.601  10.010  -3.330  1.00 79.91           H  
ATOM   3131 HD13 LEU A 194      10.605  11.015  -2.266  1.00 79.91           H  
ATOM   3132  CD2 LEU A 194      13.574  11.874  -3.698  1.00 79.91           C  
ATOM   3133 HD21 LEU A 194      13.709  10.911  -4.191  1.00 79.91           H  
ATOM   3134 HD22 LEU A 194      14.549  12.201  -3.339  1.00 79.91           H  
ATOM   3135 HD23 LEU A 194      13.178  12.599  -4.409  1.00 79.91           H  
ATOM   3136  N   SER A 195      13.067  16.090  -1.393  1.00 84.34           N  
ATOM   3137  H   SER A 195      12.991  15.893  -2.381  1.00 84.34           H  
ATOM   3138  CA  SER A 195      12.826  17.460  -0.936  1.00 84.34           C  
ATOM   3139  HA  SER A 195      13.679  17.770  -0.332  1.00 84.34           H  
ATOM   3140  C   SER A 195      11.573  17.545  -0.061  1.00 84.34           C  
ATOM   3141  CB  SER A 195      12.708  18.412  -2.133  1.00 84.34           C  
ATOM   3142  HB2 SER A 195      12.574  19.431  -1.770  1.00 84.34           H  
ATOM   3143  HB3 SER A 195      13.631  18.372  -2.712  1.00 84.34           H  
ATOM   3144  O   SER A 195      10.625  16.784  -0.238  1.00 84.34           O  
ATOM   3145  OG  SER A 195      11.618  18.066  -2.973  1.00 84.34           O  
ATOM   3146  HG  SER A 195      11.016  18.811  -3.035  1.00 84.34           H  
ATOM   3147  N   GLU A 196      11.496  18.548   0.817  1.00 85.35           N  
ATOM   3148  H   GLU A 196      12.316  19.104   1.012  1.00 85.35           H  
ATOM   3149  CA  GLU A 196      10.276  18.820   1.599  1.00 85.35           C  
ATOM   3150  HA  GLU A 196      10.056  17.962   2.234  1.00 85.35           H  
ATOM   3151  C   GLU A 196       9.042  19.056   0.704  1.00 85.35           C  
ATOM   3152  CB  GLU A 196      10.500  20.048   2.490  1.00 85.35           C  
ATOM   3153  HB2 GLU A 196       9.574  20.256   3.026  1.00 85.35           H  
ATOM   3154  HB3 GLU A 196      10.737  20.904   1.858  1.00 85.35           H  
ATOM   3155  O   GLU A 196       7.905  18.803   1.099  1.00 85.35           O  
ATOM   3156  CG  GLU A 196      11.626  19.835   3.513  1.00 85.35           C  
ATOM   3157  HG2 GLU A 196      11.418  18.924   4.073  1.00 85.35           H  
ATOM   3158  HG3 GLU A 196      12.568  19.696   2.982  1.00 85.35           H  
ATOM   3159  CD  GLU A 196      11.777  21.010   4.490  1.00 85.35           C  
ATOM   3160  OE1 GLU A 196      12.482  20.801   5.502  1.00 85.35           O  
ATOM   3161  OE2 GLU A 196      11.202  22.088   4.217  1.00 85.35           O  
ATOM   3162  N   SER A 197       9.267  19.479  -0.545  1.00 89.92           N  
ATOM   3163  H   SER A 197      10.227  19.650  -0.808  1.00 89.92           H  
ATOM   3164  CA  SER A 197       8.238  19.635  -1.575  1.00 89.92           C  
ATOM   3165  HA  SER A 197       7.356  20.064  -1.098  1.00 89.92           H  
ATOM   3166  C   SER A 197       7.777  18.325  -2.226  1.00 89.92           C  
ATOM   3167  CB  SER A 197       8.711  20.634  -2.637  1.00 89.92           C  
ATOM   3168  HB2 SER A 197       7.951  20.731  -3.413  1.00 89.92           H  
ATOM   3169  HB3 SER A 197       8.839  21.606  -2.162  1.00 89.92           H  
ATOM   3170  O   SER A 197       6.846  18.369  -3.025  1.00 89.92           O  
ATOM   3171  OG  SER A 197       9.946  20.246  -3.223  1.00 89.92           O  
ATOM   3172  HG  SER A 197      10.286  21.013  -3.689  1.00 89.92           H  
ATOM   3173  N   TYR A 198       8.364  17.167  -1.900  1.00 91.90           N  
ATOM   3174  H   TYR A 198       9.116  17.181  -1.225  1.00 91.90           H  
ATOM   3175  CA  TYR A 198       8.057  15.873  -2.522  1.00 91.90           C  
ATOM   3176  HA  TYR A 198       8.400  15.890  -3.557  1.00 91.90           H  
ATOM   3177  C   TYR A 198       6.558  15.557  -2.545  1.00 91.90           C  
ATOM   3178  CB  TYR A 198       8.803  14.752  -1.786  1.00 91.90           C  
ATOM   3179  HB2 TYR A 198       9.872  14.856  -1.973  1.00 91.90           H  
ATOM   3180  HB3 TYR A 198       8.646  14.856  -0.712  1.00 91.90           H  
ATOM   3181  O   TYR A 198       6.013  15.233  -3.600  1.00 91.90           O  
ATOM   3182  CG  TYR A 198       8.358  13.366  -2.212  1.00 91.90           C  
ATOM   3183  CD1 TYR A 198       7.515  12.605  -1.380  1.00 91.90           C  
ATOM   3184  HD1 TYR A 198       7.225  12.984  -0.411  1.00 91.90           H  
ATOM   3185  CD2 TYR A 198       8.740  12.862  -3.468  1.00 91.90           C  
ATOM   3186  HD2 TYR A 198       9.382  13.448  -4.108  1.00 91.90           H  
ATOM   3187  CE1 TYR A 198       7.078  11.332  -1.790  1.00 91.90           C  
ATOM   3188  HE1 TYR A 198       6.457  10.755  -1.122  1.00 91.90           H  
ATOM   3189  CE2 TYR A 198       8.328  11.576  -3.868  1.00 91.90           C  
ATOM   3190  HE2 TYR A 198       8.676  11.156  -4.800  1.00 91.90           H  
ATOM   3191  OH  TYR A 198       7.113   9.567  -3.428  1.00 91.90           O  
ATOM   3192  HH  TYR A 198       6.589   9.126  -2.755  1.00 91.90           H  
ATOM   3193  CZ  TYR A 198       7.503  10.806  -3.028  1.00 91.90           C  
ATOM   3194  N   PHE A 199       5.875  15.694  -1.405  1.00 93.53           N  
ATOM   3195  H   PHE A 199       6.387  15.933  -0.568  1.00 93.53           H  
ATOM   3196  CA  PHE A 199       4.447  15.387  -1.307  1.00 93.53           C  
ATOM   3197  HA  PHE A 199       4.281  14.370  -1.662  1.00 93.53           H  
ATOM   3198  C   PHE A 199       3.600  16.318  -2.170  1.00 93.53           C  
ATOM   3199  CB  PHE A 199       3.996  15.481   0.152  1.00 93.53           C  
ATOM   3200  HB2 PHE A 199       2.927  15.276   0.207  1.00 93.53           H  
ATOM   3201  HB3 PHE A 199       4.158  16.498   0.508  1.00 93.53           H  
ATOM   3202  O   PHE A 199       2.706  15.852  -2.873  1.00 93.53           O  
ATOM   3203  CG  PHE A 199       4.716  14.518   1.063  1.00 93.53           C  
ATOM   3204  CD1 PHE A 199       4.413  13.147   0.996  1.00 93.53           C  
ATOM   3205  HD1 PHE A 199       3.662  12.793   0.305  1.00 93.53           H  
ATOM   3206  CD2 PHE A 199       5.712  14.982   1.941  1.00 93.53           C  
ATOM   3207  HD2 PHE A 199       5.961  16.031   1.990  1.00 93.53           H  
ATOM   3208  CE1 PHE A 199       5.103  12.237   1.811  1.00 93.53           C  
ATOM   3209  HE1 PHE A 199       4.891  11.180   1.746  1.00 93.53           H  
ATOM   3210  CE2 PHE A 199       6.401  14.069   2.755  1.00 93.53           C  
ATOM   3211  HE2 PHE A 199       7.185  14.409   3.415  1.00 93.53           H  
ATOM   3212  CZ  PHE A 199       6.094  12.702   2.692  1.00 93.53           C  
ATOM   3213  HZ  PHE A 199       6.644  12.009   3.312  1.00 93.53           H  
ATOM   3214  N   LYS A 200       3.903  17.624  -2.148  1.00 93.94           N  
ATOM   3215  H   LYS A 200       4.708  17.918  -1.614  1.00 93.94           H  
ATOM   3216  CA  LYS A 200       3.201  18.610  -2.973  1.00 93.94           C  
ATOM   3217  HA  LYS A 200       2.128  18.497  -2.815  1.00 93.94           H  
ATOM   3218  C   LYS A 200       3.438  18.332  -4.454  1.00 93.94           C  
ATOM   3219  CB  LYS A 200       3.605  20.039  -2.579  1.00 93.94           C  
ATOM   3220  HB2 LYS A 200       4.655  20.210  -2.816  1.00 93.94           H  
ATOM   3221  HB3 LYS A 200       3.452  20.180  -1.509  1.00 93.94           H  
ATOM   3222  O   LYS A 200       2.476  18.182  -5.193  1.00 93.94           O  
ATOM   3223  CG  LYS A 200       2.728  21.042  -3.336  1.00 93.94           C  
ATOM   3224  HG2 LYS A 200       2.841  20.868  -4.406  1.00 93.94           H  
ATOM   3225  HG3 LYS A 200       1.686  20.876  -3.063  1.00 93.94           H  
ATOM   3226  CD  LYS A 200       3.098  22.499  -3.042  1.00 93.94           C  
ATOM   3227  HD2 LYS A 200       4.107  22.700  -3.402  1.00 93.94           H  
ATOM   3228  HD3 LYS A 200       3.067  22.665  -1.965  1.00 93.94           H  
ATOM   3229  CE  LYS A 200       2.099  23.447  -3.720  1.00 93.94           C  
ATOM   3230  HE2 LYS A 200       1.109  23.245  -3.310  1.00 93.94           H  
ATOM   3231  HE3 LYS A 200       2.365  24.474  -3.469  1.00 93.94           H  
ATOM   3232  NZ  LYS A 200       2.061  23.277  -5.196  1.00 93.94           N  
ATOM   3233  HZ1 LYS A 200       1.359  23.842  -5.652  1.00 93.94           H  
ATOM   3234  HZ2 LYS A 200       2.956  23.423  -5.641  1.00 93.94           H  
ATOM   3235  HZ3 LYS A 200       1.843  22.332  -5.475  1.00 93.94           H  
ATOM   3236  N   ASN A 201       4.696  18.174  -4.858  1.00 93.47           N  
ATOM   3237  H   ASN A 201       5.433  18.305  -4.179  1.00 93.47           H  
ATOM   3238  CA  ASN A 201       5.073  17.897  -6.242  1.00 93.47           C  
ATOM   3239  HA  ASN A 201       4.726  18.710  -6.880  1.00 93.47           H  
ATOM   3240  C   ASN A 201       4.438  16.604  -6.755  1.00 93.47           C  
ATOM   3241  CB  ASN A 201       6.602  17.786  -6.338  1.00 93.47           C  
ATOM   3242  HB2 ASN A 201       6.861  17.466  -7.347  1.00 93.47           H  
ATOM   3243  HB3 ASN A 201       6.957  17.035  -5.633  1.00 93.47           H  
ATOM   3244  O   ASN A 201       3.999  16.548  -7.896  1.00 93.47           O  
ATOM   3245  CG  ASN A 201       7.337  19.087  -6.084  1.00 93.47           C  
ATOM   3246  ND2 ASN A 201       8.639  19.020  -5.942  1.00 93.47           N  
ATOM   3247 HD21 ASN A 201       9.104  19.896  -5.750  1.00 93.47           H  
ATOM   3248 HD22 ASN A 201       9.114  18.129  -5.923  1.00 93.47           H  
ATOM   3249  OD1 ASN A 201       6.784  20.170  -6.013  1.00 93.47           O  
ATOM   3250  N   GLY A 202       4.373  15.568  -5.921  1.00 93.96           N  
ATOM   3251  H   GLY A 202       4.802  15.639  -5.009  1.00 93.96           H  
ATOM   3252  CA  GLY A 202       3.746  14.314  -6.302  1.00 93.96           C  
ATOM   3253  HA2 GLY A 202       3.979  13.572  -5.538  1.00 93.96           H  
ATOM   3254  HA3 GLY A 202       4.163  13.991  -7.256  1.00 93.96           H  
ATOM   3255  C   GLY A 202       2.231  14.432  -6.462  1.00 93.96           C  
ATOM   3256  O   GLY A 202       1.695  13.933  -7.447  1.00 93.96           O  
ATOM   3257  N   MET A 203       1.538  15.136  -5.560  1.00 95.03           N  
ATOM   3258  H   MET A 203       2.027  15.554  -4.781  1.00 95.03           H  
ATOM   3259  CA  MET A 203       0.106  15.419  -5.732  1.00 95.03           C  
ATOM   3260  HA  MET A 203      -0.423  14.478  -5.888  1.00 95.03           H  
ATOM   3261  C   MET A 203      -0.151  16.283  -6.972  1.00 95.03           C  
ATOM   3262  CB  MET A 203      -0.467  16.104  -4.484  1.00 95.03           C  
ATOM   3263  HB2 MET A 203      -1.480  16.445  -4.698  1.00 95.03           H  
ATOM   3264  HB3 MET A 203       0.138  16.977  -4.240  1.00 95.03           H  
ATOM   3265  O   MET A 203      -1.022  15.945  -7.774  1.00 95.03           O  
ATOM   3266  CG  MET A 203      -0.511  15.174  -3.267  1.00 95.03           C  
ATOM   3267  HG2 MET A 203      -0.827  15.764  -2.407  1.00 95.03           H  
ATOM   3268  HG3 MET A 203       0.497  14.809  -3.067  1.00 95.03           H  
ATOM   3269  SD  MET A 203      -1.619  13.743  -3.371  1.00 95.03           S  
ATOM   3270  CE  MET A 203      -3.185  14.595  -3.066  1.00 95.03           C  
ATOM   3271  HE1 MET A 203      -3.439  15.222  -3.921  1.00 95.03           H  
ATOM   3272  HE2 MET A 203      -3.969  13.859  -2.891  1.00 95.03           H  
ATOM   3273  HE3 MET A 203      -3.092  15.220  -2.178  1.00 95.03           H  
ATOM   3274  N   ASP A 204       0.634  17.345  -7.161  1.00 94.99           N  
ATOM   3275  H   ASP A 204       1.306  17.586  -6.447  1.00 94.99           H  
ATOM   3276  CA  ASP A 204       0.553  18.232  -8.324  1.00 94.99           C  
ATOM   3277  HA  ASP A 204      -0.445  18.667  -8.377  1.00 94.99           H  
ATOM   3278  C   ASP A 204       0.788  17.453  -9.622  1.00 94.99           C  
ATOM   3279  CB  ASP A 204       1.565  19.382  -8.208  1.00 94.99           C  
ATOM   3280  HB2 ASP A 204       1.606  19.898  -9.167  1.00 94.99           H  
ATOM   3281  HB3 ASP A 204       2.555  18.969  -8.014  1.00 94.99           H  
ATOM   3282  O   ASP A 204       0.015  17.594 -10.559  1.00 94.99           O  
ATOM   3283  CG  ASP A 204       1.238  20.431  -7.137  1.00 94.99           C  
ATOM   3284  OD1 ASP A 204       0.113  20.476  -6.591  1.00 94.99           O  
ATOM   3285  OD2 ASP A 204       2.137  21.252  -6.833  1.00 94.99           O  
ATOM   3286  N   ALA A 205       1.754  16.533  -9.662  1.00 94.24           N  
ATOM   3287  H   ALA A 205       2.397  16.469  -8.886  1.00 94.24           H  
ATOM   3288  CA  ALA A 205       2.016  15.731 -10.854  1.00 94.24           C  
ATOM   3289  HA  ALA A 205       2.193  16.417 -11.683  1.00 94.24           H  
ATOM   3290  C   ALA A 205       0.823  14.837 -11.248  1.00 94.24           C  
ATOM   3291  CB  ALA A 205       3.293  14.919 -10.622  1.00 94.24           C  
ATOM   3292  HB1 ALA A 205       3.567  14.408 -11.545  1.00 94.24           H  
ATOM   3293  HB2 ALA A 205       3.144  14.196  -9.820  1.00 94.24           H  
ATOM   3294  HB3 ALA A 205       4.108  15.591 -10.352  1.00 94.24           H  
ATOM   3295  O   ALA A 205       0.566  14.634 -12.436  1.00 94.24           O  
ATOM   3296  N   TRP A 206       0.049  14.324 -10.285  1.00 95.59           N  
ATOM   3297  H   TRP A 206       0.283  14.525  -9.323  1.00 95.59           H  
ATOM   3298  CA  TRP A 206      -1.212  13.634 -10.588  1.00 95.59           C  
ATOM   3299  HA  TRP A 206      -1.048  12.942 -11.414  1.00 95.59           H  
ATOM   3300  C   TRP A 206      -2.308  14.609 -11.044  1.00 95.59           C  
ATOM   3301  CB  TRP A 206      -1.666  12.809  -9.381  1.00 95.59           C  
ATOM   3302  HB2 TRP A 206      -2.733  12.613  -9.487  1.00 95.59           H  
ATOM   3303  HB3 TRP A 206      -1.532  13.388  -8.467  1.00 95.59           H  
ATOM   3304  O   TRP A 206      -3.078  14.288 -11.954  1.00 95.59           O  
ATOM   3305  CG  TRP A 206      -0.991  11.481  -9.223  1.00 95.59           C  
ATOM   3306  CD1 TRP A 206       0.272  11.272  -8.791  1.00 95.59           C  
ATOM   3307  HD1 TRP A 206       0.975  12.047  -8.523  1.00 95.59           H  
ATOM   3308  CD2 TRP A 206      -1.529  10.150  -9.489  1.00 95.59           C  
ATOM   3309  CE2 TRP A 206      -0.556   9.179  -9.106  1.00 95.59           C  
ATOM   3310  CE3 TRP A 206      -2.749   9.661  -9.999  1.00 95.59           C  
ATOM   3311  HE3 TRP A 206      -3.508  10.364 -10.307  1.00 95.59           H  
ATOM   3312  NE1 TRP A 206       0.536   9.920  -8.733  1.00 95.59           N  
ATOM   3313  HE1 TRP A 206       1.428   9.541  -8.448  1.00 95.59           H  
ATOM   3314  CH2 TRP A 206      -2.020   7.349  -9.681  1.00 95.59           C  
ATOM   3315  HH2 TRP A 206      -2.215   6.288  -9.749  1.00 95.59           H  
ATOM   3316  CZ2 TRP A 206      -0.799   7.802  -9.162  1.00 95.59           C  
ATOM   3317  HZ2 TRP A 206      -0.037   7.107  -8.840  1.00 95.59           H  
ATOM   3318  CZ3 TRP A 206      -2.976   8.278 -10.128  1.00 95.59           C  
ATOM   3319  HZ3 TRP A 206      -3.910   7.929 -10.542  1.00 95.59           H  
ATOM   3320  N   ILE A 207      -2.374  15.810 -10.464  1.00 95.06           N  
ATOM   3321  H   ILE A 207      -1.694  16.034  -9.751  1.00 95.06           H  
ATOM   3322  CA  ILE A 207      -3.302  16.869 -10.894  1.00 95.06           C  
ATOM   3323  HA  ILE A 207      -4.310  16.455 -10.899  1.00 95.06           H  
ATOM   3324  C   ILE A 207      -3.000  17.312 -12.332  1.00 95.06           C  
ATOM   3325  CB  ILE A 207      -3.278  18.056  -9.900  1.00 95.06           C  
ATOM   3326  HB  ILE A 207      -2.244  18.366  -9.748  1.00 95.06           H  
ATOM   3327  O   ILE A 207      -3.931  17.449 -13.133  1.00 95.06           O  
ATOM   3328  CG1 ILE A 207      -3.870  17.618  -8.542  1.00 95.06           C  
ATOM   3329 HG12 ILE A 207      -3.408  16.678  -8.241  1.00 95.06           H  
ATOM   3330 HG13 ILE A 207      -4.941  17.441  -8.648  1.00 95.06           H  
ATOM   3331  CG2 ILE A 207      -4.055  19.272 -10.440  1.00 95.06           C  
ATOM   3332 HG21 ILE A 207      -5.097  19.010 -10.621  1.00 95.06           H  
ATOM   3333 HG22 ILE A 207      -4.003  20.094  -9.726  1.00 95.06           H  
ATOM   3334 HG23 ILE A 207      -3.593  19.637 -11.358  1.00 95.06           H  
ATOM   3335  CD1 ILE A 207      -3.632  18.610  -7.397  1.00 95.06           C  
ATOM   3336 HD11 ILE A 207      -4.186  19.534  -7.564  1.00 95.06           H  
ATOM   3337 HD12 ILE A 207      -3.972  18.165  -6.461  1.00 95.06           H  
ATOM   3338 HD13 ILE A 207      -2.568  18.832  -7.312  1.00 95.06           H  
ATOM   3339  N   ASP A 208      -1.730  17.463 -12.689  1.00 94.43           N  
ATOM   3340  H   ASP A 208      -1.034  17.451 -11.958  1.00 94.43           H  
ATOM   3341  CA  ASP A 208      -1.267  17.844 -14.025  1.00 94.43           C  
ATOM   3342  HA  ASP A 208      -1.771  18.760 -14.334  1.00 94.43           H  
ATOM   3343  C   ASP A 208      -1.594  16.766 -15.066  1.00 94.43           C  
ATOM   3344  CB  ASP A 208       0.245  18.117 -13.980  1.00 94.43           C  
ATOM   3345  HB2 ASP A 208       0.753  17.258 -13.543  1.00 94.43           H  
ATOM   3346  HB3 ASP A 208       0.604  18.231 -15.003  1.00 94.43           H  
ATOM   3347  O   ASP A 208      -1.929  17.078 -16.207  1.00 94.43           O  
ATOM   3348  CG  ASP A 208       0.622  19.388 -13.207  1.00 94.43           C  
ATOM   3349  OD1 ASP A 208      -0.278  20.228 -12.970  1.00 94.43           O  
ATOM   3350  OD2 ASP A 208       1.831  19.521 -12.910  1.00 94.43           O  
ATOM   3351  N   ASN A 209      -1.625  15.494 -14.653  1.00 93.57           N  
ATOM   3352  H   ASN A 209      -1.311  15.306 -13.712  1.00 93.57           H  
ATOM   3353  CA  ASN A 209      -2.135  14.384 -15.467  1.00 93.57           C  
ATOM   3354  HA  ASN A 209      -1.815  14.546 -16.497  1.00 93.57           H  
ATOM   3355  C   ASN A 209      -3.673  14.315 -15.532  1.00 93.57           C  
ATOM   3356  CB  ASN A 209      -1.506  13.070 -14.984  1.00 93.57           C  
ATOM   3357  HB2 ASN A 209      -2.104  12.228 -15.333  1.00 93.57           H  
ATOM   3358  HB3 ASN A 209      -1.469  13.035 -13.895  1.00 93.57           H  
ATOM   3359  O   ASN A 209      -4.222  13.416 -16.163  1.00 93.57           O  
ATOM   3360  CG  ASN A 209      -0.119  12.892 -15.563  1.00 93.57           C  
ATOM   3361  ND2 ASN A 209       0.917  13.226 -14.836  1.00 93.57           N  
ATOM   3362 HD21 ASN A 209       0.788  13.684 -13.945  1.00 93.57           H  
ATOM   3363 HD22 ASN A 209       1.824  13.127 -15.269  1.00 93.57           H  
ATOM   3364  OD1 ASN A 209       0.044  12.463 -16.691  1.00 93.57           O  
ATOM   3365  N   GLY A 210      -4.378  15.259 -14.903  1.00 94.41           N  
ATOM   3366  H   GLY A 210      -3.850  15.963 -14.408  1.00 94.41           H  
ATOM   3367  CA  GLY A 210      -5.826  15.442 -15.002  1.00 94.41           C  
ATOM   3368  HA2 GLY A 210      -6.030  16.512 -14.985  1.00 94.41           H  
ATOM   3369  HA3 GLY A 210      -6.175  15.066 -15.965  1.00 94.41           H  
ATOM   3370  C   GLY A 210      -6.652  14.789 -13.889  1.00 94.41           C  
ATOM   3371  O   GLY A 210      -7.877  14.919 -13.895  1.00 94.41           O  
ATOM   3372  N   PHE A 211      -6.030  14.143 -12.897  1.00 95.23           N  
ATOM   3373  H   PHE A 211      -5.021  14.110 -12.892  1.00 95.23           H  
ATOM   3374  CA  PHE A 211      -6.760  13.592 -11.752  1.00 95.23           C  
ATOM   3375  HA  PHE A 211      -7.634  13.067 -12.137  1.00 95.23           H  
ATOM   3376  C   PHE A 211      -7.257  14.711 -10.824  1.00 95.23           C  
ATOM   3377  CB  PHE A 211      -5.907  12.563 -11.005  1.00 95.23           C  
ATOM   3378  HB2 PHE A 211      -6.443  12.262 -10.105  1.00 95.23           H  
ATOM   3379  HB3 PHE A 211      -4.975  13.032 -10.688  1.00 95.23           H  
ATOM   3380  O   PHE A 211      -6.624  15.756 -10.676  1.00 95.23           O  
ATOM   3381  CG  PHE A 211      -5.594  11.313 -11.806  1.00 95.23           C  
ATOM   3382  CD1 PHE A 211      -6.426  10.181 -11.704  1.00 95.23           C  
ATOM   3383  HD1 PHE A 211      -7.292  10.197 -11.059  1.00 95.23           H  
ATOM   3384  CD2 PHE A 211      -4.467  11.269 -12.648  1.00 95.23           C  
ATOM   3385  HD2 PHE A 211      -3.818  12.128 -12.745  1.00 95.23           H  
ATOM   3386  CE1 PHE A 211      -6.121   9.013 -12.426  1.00 95.23           C  
ATOM   3387  HE1 PHE A 211      -6.747   8.138 -12.331  1.00 95.23           H  
ATOM   3388  CE2 PHE A 211      -4.167  10.105 -13.373  1.00 95.23           C  
ATOM   3389  HE2 PHE A 211      -3.301  10.082 -14.018  1.00 95.23           H  
ATOM   3390  CZ  PHE A 211      -4.992   8.976 -13.262  1.00 95.23           C  
ATOM   3391  HZ  PHE A 211      -4.754   8.081 -13.818  1.00 95.23           H  
ATOM   3392  N   ARG A 212      -8.432  14.527 -10.211  1.00 94.45           N  
ATOM   3393  H   ARG A 212      -8.944  13.687 -10.444  1.00 94.45           H  
ATOM   3394  CA  ARG A 212      -9.082  15.565  -9.377  1.00 94.45           C  
ATOM   3395  HA  ARG A 212      -8.374  16.369  -9.175  1.00 94.45           H  
ATOM   3396  C   ARG A 212      -9.485  15.094  -7.984  1.00 94.45           C  
ATOM   3397  CB  ARG A 212     -10.292  16.151 -10.131  1.00 94.45           C  
ATOM   3398  HB2 ARG A 212     -10.803  16.864  -9.484  1.00 94.45           H  
ATOM   3399  HB3 ARG A 212     -10.993  15.345 -10.350  1.00 94.45           H  
ATOM   3400  O   ARG A 212      -9.576  15.906  -7.071  1.00 94.45           O  
ATOM   3401  CG  ARG A 212      -9.938  16.862 -11.450  1.00 94.45           C  
ATOM   3402  HG2 ARG A 212      -9.400  16.177 -12.105  1.00 94.45           H  
ATOM   3403  HG3 ARG A 212     -10.864  17.141 -11.951  1.00 94.45           H  
ATOM   3404  CD  ARG A 212      -9.101  18.130 -11.232  1.00 94.45           C  
ATOM   3405  HD2 ARG A 212      -8.217  17.898 -10.638  1.00 94.45           H  
ATOM   3406  HD3 ARG A 212      -9.694  18.848 -10.666  1.00 94.45           H  
ATOM   3407  NE  ARG A 212      -8.694  18.741 -12.514  1.00 94.45           N  
ATOM   3408  HE  ARG A 212      -9.342  19.384 -12.947  1.00 94.45           H  
ATOM   3409  NH1 ARG A 212      -6.610  17.783 -12.656  1.00 94.45           N  
ATOM   3410 HH11 ARG A 212      -6.778  17.197 -11.851  1.00 94.45           H  
ATOM   3411 HH12 ARG A 212      -5.672  17.773 -13.032  1.00 94.45           H  
ATOM   3412  NH2 ARG A 212      -7.225  19.259 -14.186  1.00 94.45           N  
ATOM   3413 HH21 ARG A 212      -6.296  19.151 -14.567  1.00 94.45           H  
ATOM   3414 HH22 ARG A 212      -7.859  19.940 -14.578  1.00 94.45           H  
ATOM   3415  CZ  ARG A 212      -7.523  18.586 -13.111  1.00 94.45           C  
ATOM   3416  N   CYS A 213      -9.695  13.795  -7.808  1.00 95.55           N  
ATOM   3417  H   CYS A 213      -9.588  13.181  -8.603  1.00 95.55           H  
ATOM   3418  CA  CYS A 213     -10.054  13.188  -6.533  1.00 95.55           C  
ATOM   3419  HA  CYS A 213     -10.270  13.952  -5.786  1.00 95.55           H  
ATOM   3420  C   CYS A 213      -8.875  12.346  -6.044  1.00 95.55           C  
ATOM   3421  CB  CYS A 213     -11.318  12.352  -6.744  1.00 95.55           C  
ATOM   3422  HB2 CYS A 213     -11.106  11.610  -7.514  1.00 95.55           H  
ATOM   3423  HB3 CYS A 213     -11.555  11.816  -5.825  1.00 95.55           H  
ATOM   3424  O   CYS A 213      -8.752  11.185  -6.428  1.00 95.55           O  
ATOM   3425  SG  CYS A 213     -12.782  13.260  -7.292  1.00 95.55           S  
ATOM   3426  N   LEU A 214      -7.989  12.940  -5.246  1.00 96.10           N  
ATOM   3427  H   LEU A 214      -8.152  13.891  -4.949  1.00 96.10           H  
ATOM   3428  CA  LEU A 214      -6.767  12.286  -4.780  1.00 96.10           C  
ATOM   3429  HA  LEU A 214      -6.620  11.358  -5.332  1.00 96.10           H  
ATOM   3430  C   LEU A 214      -6.858  11.901  -3.301  1.00 96.10           C  
ATOM   3431  CB  LEU A 214      -5.548  13.182  -5.057  1.00 96.10           C  
ATOM   3432  HB2 LEU A 214      -5.670  14.113  -4.503  1.00 96.10           H  
ATOM   3433  HB3 LEU A 214      -4.667  12.666  -4.675  1.00 96.10           H  
ATOM   3434  O   LEU A 214      -7.377  12.659  -2.482  1.00 96.10           O  
ATOM   3435  CG  LEU A 214      -5.291  13.525  -6.534  1.00 96.10           C  
ATOM   3436  HG  LEU A 214      -6.122  14.110  -6.927  1.00 96.10           H  
ATOM   3437  CD1 LEU A 214      -4.015  14.350  -6.663  1.00 96.10           C  
ATOM   3438 HD11 LEU A 214      -3.166  13.812  -6.240  1.00 96.10           H  
ATOM   3439 HD12 LEU A 214      -4.130  15.306  -6.153  1.00 96.10           H  
ATOM   3440 HD13 LEU A 214      -3.805  14.543  -7.715  1.00 96.10           H  
ATOM   3441  CD2 LEU A 214      -5.133  12.269  -7.384  1.00 96.10           C  
ATOM   3442 HD21 LEU A 214      -6.094  11.760  -7.455  1.00 96.10           H  
ATOM   3443 HD22 LEU A 214      -4.390  11.604  -6.943  1.00 96.10           H  
ATOM   3444 HD23 LEU A 214      -4.804  12.541  -8.387  1.00 96.10           H  
ATOM   3445  N   ILE A 215      -6.314  10.733  -2.967  1.00 97.01           N  
ATOM   3446  H   ILE A 215      -5.959  10.150  -3.711  1.00 97.01           H  
ATOM   3447  CA  ILE A 215      -6.148  10.231  -1.602  1.00 97.01           C  
ATOM   3448  HA  ILE A 215      -6.558  10.944  -0.887  1.00 97.01           H  
ATOM   3449  C   ILE A 215      -4.657  10.074  -1.338  1.00 97.01           C  
ATOM   3450  CB  ILE A 215      -6.867   8.881  -1.424  1.00 97.01           C  
ATOM   3451  HB  ILE A 215      -6.444   8.186  -2.150  1.00 97.01           H  
ATOM   3452  O   ILE A 215      -3.961   9.424  -2.112  1.00 97.01           O  
ATOM   3453  CG1 ILE A 215      -8.382   9.009  -1.692  1.00 97.01           C  
ATOM   3454 HG12 ILE A 215      -8.852   9.567  -0.882  1.00 97.01           H  
ATOM   3455 HG13 ILE A 215      -8.550   9.558  -2.618  1.00 97.01           H  
ATOM   3456  CG2 ILE A 215      -6.597   8.329  -0.013  1.00 97.01           C  
ATOM   3457 HG21 ILE A 215      -7.170   7.415   0.144  1.00 97.01           H  
ATOM   3458 HG22 ILE A 215      -5.544   8.074   0.105  1.00 97.01           H  
ATOM   3459 HG23 ILE A 215      -6.877   9.065   0.740  1.00 97.01           H  
ATOM   3460  CD1 ILE A 215      -9.084   7.659  -1.857  1.00 97.01           C  
ATOM   3461 HD11 ILE A 215     -10.117   7.850  -2.147  1.00 97.01           H  
ATOM   3462 HD12 ILE A 215      -8.603   7.077  -2.643  1.00 97.01           H  
ATOM   3463 HD13 ILE A 215      -9.075   7.094  -0.925  1.00 97.01           H  
ATOM   3464  N   PHE A 216      -4.162  10.629  -0.235  1.00 96.25           N  
ATOM   3465  H   PHE A 216      -4.783  11.089   0.415  1.00 96.25           H  
ATOM   3466  CA  PHE A 216      -2.748  10.505   0.109  1.00 96.25           C  
ATOM   3467  HA  PHE A 216      -2.153  10.786  -0.760  1.00 96.25           H  
ATOM   3468  C   PHE A 216      -2.397   9.055   0.476  1.00 96.25           C  
ATOM   3469  CB  PHE A 216      -2.428  11.481   1.247  1.00 96.25           C  
ATOM   3470  HB2 PHE A 216      -2.533  12.500   0.874  1.00 96.25           H  
ATOM   3471  HB3 PHE A 216      -3.162  11.342   2.041  1.00 96.25           H  
ATOM   3472  O   PHE A 216      -2.853   8.559   1.508  1.00 96.25           O  
ATOM   3473  CG  PHE A 216      -1.038  11.323   1.834  1.00 96.25           C  
ATOM   3474  CD1 PHE A 216      -0.872  11.203   3.226  1.00 96.25           C  
ATOM   3475  HD1 PHE A 216      -1.737  11.211   3.873  1.00 96.25           H  
ATOM   3476  CD2 PHE A 216       0.092  11.291   0.998  1.00 96.25           C  
ATOM   3477  HD2 PHE A 216      -0.023  11.375  -0.073  1.00 96.25           H  
ATOM   3478  CE1 PHE A 216       0.414  11.080   3.780  1.00 96.25           C  
ATOM   3479  HE1 PHE A 216       0.541  11.004   4.850  1.00 96.25           H  
ATOM   3480  CE2 PHE A 216       1.376  11.149   1.551  1.00 96.25           C  
ATOM   3481  HE2 PHE A 216       2.249  11.122   0.915  1.00 96.25           H  
ATOM   3482  CZ  PHE A 216       1.540  11.055   2.940  1.00 96.25           C  
ATOM   3483  HZ  PHE A 216       2.532  10.983   3.361  1.00 96.25           H  
ATOM   3484  N   GLY A 217      -1.591   8.387  -0.356  1.00 95.24           N  
ATOM   3485  H   GLY A 217      -1.315   8.816  -1.227  1.00 95.24           H  
ATOM   3486  CA  GLY A 217      -1.031   7.066  -0.083  1.00 95.24           C  
ATOM   3487  HA2 GLY A 217      -1.707   6.491   0.550  1.00 95.24           H  
ATOM   3488  HA3 GLY A 217      -0.901   6.527  -1.021  1.00 95.24           H  
ATOM   3489  C   GLY A 217       0.328   7.168   0.601  1.00 95.24           C  
ATOM   3490  O   GLY A 217       1.337   7.453  -0.040  1.00 95.24           O  
ATOM   3491  N   ALA A 218       0.362   6.922   1.904  1.00 92.45           N  
ATOM   3492  H   ALA A 218      -0.500   6.643   2.351  1.00 92.45           H  
ATOM   3493  CA  ALA A 218       1.577   6.866   2.699  1.00 92.45           C  
ATOM   3494  HA  ALA A 218       2.318   7.499   2.209  1.00 92.45           H  
ATOM   3495  C   ALA A 218       2.170   5.448   2.754  1.00 92.45           C  
ATOM   3496  CB  ALA A 218       1.255   7.439   4.083  1.00 92.45           C  
ATOM   3497  HB1 ALA A 218       0.982   8.490   3.991  1.00 92.45           H  
ATOM   3498  HB2 ALA A 218       0.412   6.901   4.517  1.00 92.45           H  
ATOM   3499  HB3 ALA A 218       2.119   7.341   4.740  1.00 92.45           H  
ATOM   3500  O   ALA A 218       1.498   4.483   2.401  1.00 92.45           O  
ATOM   3501  N   SER A 219       3.401   5.301   3.256  1.00 88.90           N  
ATOM   3502  H   SER A 219       3.916   6.117   3.555  1.00 88.90           H  
ATOM   3503  CA  SER A 219       4.008   3.986   3.519  1.00 88.90           C  
ATOM   3504  HA  SER A 219       3.225   3.238   3.648  1.00 88.90           H  
ATOM   3505  C   SER A 219       4.857   3.975   4.782  1.00 88.90           C  
ATOM   3506  CB  SER A 219       4.851   3.572   2.318  1.00 88.90           C  
ATOM   3507  HB2 SER A 219       5.477   4.413   2.020  1.00 88.90           H  
ATOM   3508  HB3 SER A 219       4.162   3.311   1.514  1.00 88.90           H  
ATOM   3509  O   SER A 219       5.598   4.926   5.050  1.00 88.90           O  
ATOM   3510  OG  SER A 219       5.675   2.452   2.551  1.00 88.90           O  
ATOM   3511  HG  SER A 219       5.848   2.053   1.695  1.00 88.90           H  
ATOM   3512  N   GLU A 220       4.802   2.862   5.510  1.00 84.30           N  
ATOM   3513  H   GLU A 220       4.134   2.146   5.261  1.00 84.30           H  
ATOM   3514  CA  GLU A 220       5.697   2.572   6.635  1.00 84.30           C  
ATOM   3515  HA  GLU A 220       5.794   3.446   7.280  1.00 84.30           H  
ATOM   3516  C   GLU A 220       7.090   2.137   6.198  1.00 84.30           C  
ATOM   3517  CB  GLU A 220       5.153   1.404   7.450  1.00 84.30           C  
ATOM   3518  HB2 GLU A 220       5.877   1.136   8.220  1.00 84.30           H  
ATOM   3519  HB3 GLU A 220       5.020   0.555   6.780  1.00 84.30           H  
ATOM   3520  O   GLU A 220       7.997   2.097   7.019  1.00 84.30           O  
ATOM   3521  CG  GLU A 220       3.848   1.735   8.145  1.00 84.30           C  
ATOM   3522  HG2 GLU A 220       4.018   2.572   8.822  1.00 84.30           H  
ATOM   3523  HG3 GLU A 220       3.143   2.042   7.372  1.00 84.30           H  
ATOM   3524  CD  GLU A 220       3.346   0.508   8.923  1.00 84.30           C  
ATOM   3525  OE1 GLU A 220       2.844   0.702  10.044  1.00 84.30           O  
ATOM   3526  OE2 GLU A 220       3.584  -0.634   8.458  1.00 84.30           O  
ATOM   3527  N   TYR A 221       7.287   1.758   4.939  1.00 76.42           N  
ATOM   3528  H   TYR A 221       6.520   1.818   4.285  1.00 76.42           H  
ATOM   3529  CA  TYR A 221       8.526   1.118   4.521  1.00 76.42           C  
ATOM   3530  HA  TYR A 221       8.888   0.515   5.353  1.00 76.42           H  
ATOM   3531  C   TYR A 221       9.622   2.132   4.198  1.00 76.42           C  
ATOM   3532  CB  TYR A 221       8.256   0.163   3.355  1.00 76.42           C  
ATOM   3533  HB2 TYR A 221       7.938   0.744   2.489  1.00 76.42           H  
ATOM   3534  HB3 TYR A 221       9.191  -0.332   3.095  1.00 76.42           H  
ATOM   3535  O   TYR A 221       9.385   3.147   3.541  1.00 76.42           O  
ATOM   3536  CG  TYR A 221       7.228  -0.914   3.656  1.00 76.42           C  
ATOM   3537  CD1 TYR A 221       7.416  -1.778   4.751  1.00 76.42           C  
ATOM   3538  HD1 TYR A 221       8.267  -1.640   5.401  1.00 76.42           H  
ATOM   3539  CD2 TYR A 221       6.090  -1.065   2.842  1.00 76.42           C  
ATOM   3540  HD2 TYR A 221       5.919  -0.392   2.015  1.00 76.42           H  
ATOM   3541  CE1 TYR A 221       6.501  -2.817   5.007  1.00 76.42           C  
ATOM   3542  HE1 TYR A 221       6.662  -3.476   5.847  1.00 76.42           H  
ATOM   3543  CE2 TYR A 221       5.175  -2.105   3.093  1.00 76.42           C  
ATOM   3544  HE2 TYR A 221       4.301  -2.227   2.471  1.00 76.42           H  
ATOM   3545  OH  TYR A 221       4.482  -3.985   4.398  1.00 76.42           O  
ATOM   3546  HH  TYR A 221       4.262  -4.018   5.332  1.00 76.42           H  
ATOM   3547  CZ  TYR A 221       5.376  -2.985   4.172  1.00 76.42           C  
ATOM   3548  N   GLU A 222      10.848   1.810   4.607  1.00 66.62           N  
ATOM   3549  H   GLU A 222      10.945   1.042   5.256  1.00 66.62           H  
ATOM   3550  CA  GLU A 222      12.069   2.536   4.247  1.00 66.62           C  
ATOM   3551  HA  GLU A 222      11.845   3.603   4.244  1.00 66.62           H  
ATOM   3552  C   GLU A 222      12.615   2.147   2.871  1.00 66.62           C  
ATOM   3553  CB  GLU A 222      13.189   2.283   5.261  1.00 66.62           C  
ATOM   3554  HB2 GLU A 222      13.370   1.209   5.309  1.00 66.62           H  
ATOM   3555  HB3 GLU A 222      14.099   2.769   4.908  1.00 66.62           H  
ATOM   3556  O   GLU A 222      13.578   2.737   2.392  1.00 66.62           O  
ATOM   3557  CG  GLU A 222      12.893   2.818   6.657  1.00 66.62           C  
ATOM   3558  HG2 GLU A 222      12.031   2.275   7.043  1.00 66.62           H  
ATOM   3559  HG3 GLU A 222      12.642   3.876   6.584  1.00 66.62           H  
ATOM   3560  CD  GLU A 222      14.081   2.629   7.614  1.00 66.62           C  
ATOM   3561  OE1 GLU A 222      14.070   3.314   8.657  1.00 66.62           O  
ATOM   3562  OE2 GLU A 222      14.975   1.793   7.308  1.00 66.62           O  
ATOM   3563  N   ARG A 223      12.075   1.095   2.240  1.00 58.90           N  
ATOM   3564  H   ARG A 223      11.275   0.659   2.674  1.00 58.90           H  
ATOM   3565  CA  ARG A 223      12.522   0.590   0.931  1.00 58.90           C  
ATOM   3566  HA  ARG A 223      12.901   1.432   0.352  1.00 58.90           H  
ATOM   3567  C   ARG A 223      11.351  -0.017   0.165  1.00 58.90           C  
ATOM   3568  CB  ARG A 223      13.647  -0.454   1.097  1.00 58.90           C  
ATOM   3569  HB2 ARG A 223      13.946  -0.798   0.107  1.00 58.90           H  
ATOM   3570  HB3 ARG A 223      13.258  -1.310   1.648  1.00 58.90           H  
ATOM   3571  O   ARG A 223      10.488  -0.650   0.763  1.00 58.90           O  
ATOM   3572  CG  ARG A 223      14.888   0.087   1.832  1.00 58.90           C  
ATOM   3573  HG2 ARG A 223      14.614   0.335   2.858  1.00 58.90           H  
ATOM   3574  HG3 ARG A 223      15.248   0.990   1.339  1.00 58.90           H  
ATOM   3575  CD  ARG A 223      16.028  -0.929   1.914  1.00 58.90           C  
ATOM   3576  HD2 ARG A 223      15.630  -1.877   2.276  1.00 58.90           H  
ATOM   3577  HD3 ARG A 223      16.753  -0.554   2.636  1.00 58.90           H  
ATOM   3578  NE  ARG A 223      16.695  -1.119   0.613  1.00 58.90           N  
ATOM   3579  HE  ARG A 223      16.317  -0.600  -0.167  1.00 58.90           H  
ATOM   3580  NH1 ARG A 223      18.329  -2.554   1.338  1.00 58.90           N  
ATOM   3581 HH11 ARG A 223      19.176  -3.073   1.159  1.00 58.90           H  
ATOM   3582 HH12 ARG A 223      17.941  -2.480   2.268  1.00 58.90           H  
ATOM   3583  NH2 ARG A 223      18.293  -1.917  -0.802  1.00 58.90           N  
ATOM   3584 HH21 ARG A 223      17.895  -1.374  -1.556  1.00 58.90           H  
ATOM   3585 HH22 ARG A 223      19.128  -2.459  -0.971  1.00 58.90           H  
ATOM   3586  CZ  ARG A 223      17.763  -1.862   0.387  1.00 58.90           C  
ATOM   3587  N   THR A 224      11.370   0.111  -1.160  1.00 56.59           N  
ATOM   3588  H   THR A 224      12.081   0.685  -1.592  1.00 56.59           H  
ATOM   3589  CA  THR A 224      10.397  -0.516  -2.076  1.00 56.59           C  
ATOM   3590  HA  THR A 224       9.412  -0.522  -1.610  1.00 56.59           H  
ATOM   3591  C   THR A 224      10.731  -1.976  -2.406  1.00 56.59           C  
ATOM   3592  CB  THR A 224      10.302   0.290  -3.380  1.00 56.59           C  
ATOM   3593  HB  THR A 224       9.731  -0.271  -4.120  1.00 56.59           H  
ATOM   3594  O   THR A 224       9.864  -2.722  -2.846  1.00 56.59           O  
ATOM   3595  CG2 THR A 224       9.632   1.647  -3.162  1.00 56.59           C  
ATOM   3596 HG21 THR A 224      10.207   2.254  -2.463  1.00 56.59           H  
ATOM   3597 HG22 THR A 224       8.627   1.497  -2.767  1.00 56.59           H  
ATOM   3598 HG23 THR A 224       9.551   2.173  -4.114  1.00 56.59           H  
ATOM   3599  OG1 THR A 224      11.602   0.545  -3.871  1.00 56.59           O  
ATOM   3600  HG1 THR A 224      11.501   0.940  -4.739  1.00 56.59           H  
ATOM   3601  N   SER A 225      11.972  -2.418  -2.169  1.00 52.63           N  
ATOM   3602  H   SER A 225      12.651  -1.748  -1.838  1.00 52.63           H  
ATOM   3603  CA  SER A 225      12.439  -3.777  -2.473  1.00 52.63           C  
ATOM   3604  HA  SER A 225      11.576  -4.431  -2.595  1.00 52.63           H  
ATOM   3605  C   SER A 225      13.318  -4.355  -1.358  1.00 52.63           C  
ATOM   3606  CB  SER A 225      13.214  -3.774  -3.796  1.00 52.63           C  
ATOM   3607  HB2 SER A 225      13.493  -4.796  -4.055  1.00 52.63           H  
ATOM   3608  HB3 SER A 225      12.586  -3.370  -4.590  1.00 52.63           H  
ATOM   3609  O   SER A 225      14.165  -3.648  -0.805  1.00 52.63           O  
ATOM   3610  OG  SER A 225      14.385  -2.986  -3.671  1.00 52.63           O  
ATOM   3611  HG  SER A 225      14.727  -3.101  -2.781  1.00 52.63           H  
ATOM   3612  N   GLY A 226      13.179  -5.657  -1.094  1.00 56.36           N  
ATOM   3613  H   GLY A 226      12.421  -6.145  -1.550  1.00 56.36           H  
ATOM   3614  CA  GLY A 226      13.930  -6.394  -0.070  1.00 56.36           C  
ATOM   3615  HA2 GLY A 226      14.266  -7.343  -0.488  1.00 56.36           H  
ATOM   3616  HA3 GLY A 226      14.811  -5.826   0.228  1.00 56.36           H  
ATOM   3617  C   GLY A 226      13.098  -6.686   1.180  1.00 56.36           C  
ATOM   3618  O   GLY A 226      11.887  -6.476   1.184  1.00 56.36           O  
ATOM   3619  N   ARG A 227      13.734  -7.185   2.254  1.00 55.68           N  
ATOM   3620  H   ARG A 227      14.736  -7.301   2.210  1.00 55.68           H  
ATOM   3621  CA  ARG A 227      13.063  -7.269   3.563  1.00 55.68           C  
ATOM   3622  HA  ARG A 227      12.148  -7.850   3.450  1.00 55.68           H  
ATOM   3623  C   ARG A 227      12.708  -5.838   3.978  1.00 55.68           C  
ATOM   3624  CB  ARG A 227      13.928  -7.948   4.634  1.00 55.68           C  
ATOM   3625  HB2 ARG A 227      13.454  -7.790   5.603  1.00 55.68           H  
ATOM   3626  HB3 ARG A 227      14.918  -7.492   4.660  1.00 55.68           H  
ATOM   3627  O   ARG A 227      13.641  -5.051   4.160  1.00 55.68           O  
ATOM   3628  CG  ARG A 227      14.054  -9.458   4.395  1.00 55.68           C  
ATOM   3629  HG2 ARG A 227      13.062  -9.890   4.262  1.00 55.68           H  
ATOM   3630  HG3 ARG A 227      14.643  -9.635   3.496  1.00 55.68           H  
ATOM   3631  CD  ARG A 227      14.730 -10.133   5.594  1.00 55.68           C  
ATOM   3632  HD2 ARG A 227      15.697  -9.659   5.763  1.00 55.68           H  
ATOM   3633  HD3 ARG A 227      14.107  -9.985   6.476  1.00 55.68           H  
ATOM   3634  NE  ARG A 227      14.928 -11.577   5.363  1.00 55.68           N  
ATOM   3635  HE  ARG A 227      14.618 -11.948   4.477  1.00 55.68           H  
ATOM   3636  NH1 ARG A 227      15.910 -12.076   7.383  1.00 55.68           N  
ATOM   3637 HH11 ARG A 227      15.787 -11.120   7.684  1.00 55.68           H  
ATOM   3638 HH12 ARG A 227      16.331 -12.750   8.006  1.00 55.68           H  
ATOM   3639  NH2 ARG A 227      15.649 -13.682   5.860  1.00 55.68           N  
ATOM   3640 HH21 ARG A 227      15.353 -14.016   4.954  1.00 55.68           H  
ATOM   3641 HH22 ARG A 227      16.079 -14.331   6.504  1.00 55.68           H  
ATOM   3642  CZ  ARG A 227      15.492 -12.434   6.200  1.00 55.68           C  
ATOM   3643  N   PRO A 228      11.419  -5.477   4.079  1.00 61.87           N  
ATOM   3644  CA  PRO A 228      11.052  -4.101   4.349  1.00 61.87           C  
ATOM   3645  HA  PRO A 228      11.492  -3.450   3.593  1.00 61.87           H  
ATOM   3646  C   PRO A 228      11.565  -3.725   5.737  1.00 61.87           C  
ATOM   3647  CB  PRO A 228       9.528  -4.039   4.241  1.00 61.87           C  
ATOM   3648  HB2 PRO A 228       9.234  -3.203   3.606  1.00 61.87           H  
ATOM   3649  HB3 PRO A 228       9.082  -3.959   5.233  1.00 61.87           H  
ATOM   3650  O   PRO A 228      11.203  -4.367   6.723  1.00 61.87           O  
ATOM   3651  CG  PRO A 228       9.098  -5.357   3.606  1.00 61.87           C  
ATOM   3652  HG2 PRO A 228       9.041  -5.232   2.525  1.00 61.87           H  
ATOM   3653  HG3 PRO A 228       8.144  -5.705   4.002  1.00 61.87           H  
ATOM   3654  CD  PRO A 228      10.234  -6.311   3.941  1.00 61.87           C  
ATOM   3655  HD2 PRO A 228      10.031  -6.806   4.891  1.00 61.87           H  
ATOM   3656  HD3 PRO A 228      10.321  -7.043   3.139  1.00 61.87           H  
ATOM   3657  N   ARG A 229      12.438  -2.717   5.819  1.00 68.87           N  
ATOM   3658  H   ARG A 229      12.690  -2.234   4.968  1.00 68.87           H  
ATOM   3659  CA  ARG A 229      12.671  -2.022   7.086  1.00 68.87           C  
ATOM   3660  HA  ARG A 229      12.623  -2.732   7.912  1.00 68.87           H  
ATOM   3661  C   ARG A 229      11.523  -1.046   7.270  1.00 68.87           C  
ATOM   3662  CB  ARG A 229      14.033  -1.319   7.125  1.00 68.87           C  
ATOM   3663  HB2 ARG A 229      14.177  -0.727   6.221  1.00 68.87           H  
ATOM   3664  HB3 ARG A 229      14.043  -0.646   7.982  1.00 68.87           H  
ATOM   3665  O   ARG A 229      11.150  -0.366   6.316  1.00 68.87           O  
ATOM   3666  CG  ARG A 229      15.178  -2.325   7.279  1.00 68.87           C  
ATOM   3667  HG2 ARG A 229      14.976  -2.971   8.133  1.00 68.87           H  
ATOM   3668  HG3 ARG A 229      15.255  -2.934   6.378  1.00 68.87           H  
ATOM   3669  CD  ARG A 229      16.495  -1.583   7.517  1.00 68.87           C  
ATOM   3670  HD2 ARG A 229      16.384  -0.954   8.401  1.00 68.87           H  
ATOM   3671  HD3 ARG A 229      16.689  -0.932   6.665  1.00 68.87           H  
ATOM   3672  NE  ARG A 229      17.619  -2.524   7.713  1.00 68.87           N  
ATOM   3673  HE  ARG A 229      17.386  -3.505   7.776  1.00 68.87           H  
ATOM   3674  NH1 ARG A 229      19.242  -0.923   7.928  1.00 68.87           N  
ATOM   3675 HH11 ARG A 229      18.525  -0.215   7.861  1.00 68.87           H  
ATOM   3676 HH12 ARG A 229      20.185  -0.641   8.157  1.00 68.87           H  
ATOM   3677  NH2 ARG A 229      19.798  -3.081   8.104  1.00 68.87           N  
ATOM   3678 HH21 ARG A 229      19.546  -4.056   8.188  1.00 68.87           H  
ATOM   3679 HH22 ARG A 229      20.745  -2.786   8.292  1.00 68.87           H  
ATOM   3680  CZ  ARG A 229      18.878  -2.175   7.912  1.00 68.87           C  
ATOM   3681  N   LEU A 230      10.919  -1.056   8.449  1.00 77.50           N  
ATOM   3682  H   LEU A 230      11.329  -1.594   9.199  1.00 77.50           H  
ATOM   3683  CA  LEU A 230       9.918  -0.063   8.816  1.00 77.50           C  
ATOM   3684  HA  LEU A 230       9.268   0.143   7.966  1.00 77.50           H  
ATOM   3685  C   LEU A 230      10.651   1.227   9.174  1.00 77.50           C  
ATOM   3686  CB  LEU A 230       9.068  -0.571   9.994  1.00 77.50           C  
ATOM   3687  HB2 LEU A 230       8.358   0.210  10.269  1.00 77.50           H  
ATOM   3688  HB3 LEU A 230       9.726  -0.731  10.848  1.00 77.50           H  
ATOM   3689  O   LEU A 230      11.691   1.157   9.826  1.00 77.50           O  
ATOM   3690  CG  LEU A 230       8.290  -1.869   9.716  1.00 77.50           C  
ATOM   3691  HG  LEU A 230       8.986  -2.647   9.402  1.00 77.50           H  
ATOM   3692  CD1 LEU A 230       7.595  -2.350  10.988  1.00 77.50           C  
ATOM   3693 HD11 LEU A 230       7.067  -3.284  10.799  1.00 77.50           H  
ATOM   3694 HD12 LEU A 230       8.328  -2.504  11.780  1.00 77.50           H  
ATOM   3695 HD13 LEU A 230       6.869  -1.605  11.316  1.00 77.50           H  
ATOM   3696  CD2 LEU A 230       7.231  -1.700   8.627  1.00 77.50           C  
ATOM   3697 HD21 LEU A 230       7.674  -1.325   7.704  1.00 77.50           H  
ATOM   3698 HD22 LEU A 230       6.751  -2.657   8.424  1.00 77.50           H  
ATOM   3699 HD23 LEU A 230       6.464  -1.000   8.958  1.00 77.50           H  
ATOM   3700  N   LYS A 231      10.097   2.370   8.766  1.00 80.38           N  
ATOM   3701  H   LYS A 231       9.244   2.315   8.227  1.00 80.38           H  
ATOM   3702  CA  LYS A 231      10.530   3.688   9.220  1.00 80.38           C  
ATOM   3703  HA  LYS A 231      11.561   3.872   8.917  1.00 80.38           H  
ATOM   3704  C   LYS A 231      10.481   3.675  10.740  1.00 80.38           C  
ATOM   3705  CB  LYS A 231       9.605   4.785   8.661  1.00 80.38           C  
ATOM   3706  HB2 LYS A 231       9.816   5.713   9.193  1.00 80.38           H  
ATOM   3707  HB3 LYS A 231       8.569   4.513   8.865  1.00 80.38           H  
ATOM   3708  O   LYS A 231       9.458   3.295  11.321  1.00 80.38           O  
ATOM   3709  CG  LYS A 231       9.777   5.043   7.153  1.00 80.38           C  
ATOM   3710  HG2 LYS A 231       9.619   4.123   6.590  1.00 80.38           H  
ATOM   3711  HG3 LYS A 231      10.793   5.394   6.968  1.00 80.38           H  
ATOM   3712  CD  LYS A 231       8.781   6.113   6.677  1.00 80.38           C  
ATOM   3713  HD2 LYS A 231       7.761   5.758   6.825  1.00 80.38           H  
ATOM   3714  HD3 LYS A 231       8.906   7.004   7.291  1.00 80.38           H  
ATOM   3715  CE  LYS A 231       8.987   6.518   5.210  1.00 80.38           C  
ATOM   3716  HE2 LYS A 231       8.603   7.530   5.085  1.00 80.38           H  
ATOM   3717  HE3 LYS A 231      10.052   6.543   4.977  1.00 80.38           H  
ATOM   3718  NZ  LYS A 231       8.269   5.630   4.269  1.00 80.38           N  
ATOM   3719  HZ1 LYS A 231       7.317   5.478   4.571  1.00 80.38           H  
ATOM   3720  HZ2 LYS A 231       8.241   6.059   3.355  1.00 80.38           H  
ATOM   3721  HZ3 LYS A 231       8.729   4.735   4.180  1.00 80.38           H  
ATOM   3722  N   ASP A 232      11.565   4.095  11.381  1.00 82.58           N  
ATOM   3723  H   ASP A 232      12.406   4.299  10.859  1.00 82.58           H  
ATOM   3724  CA  ASP A 232      11.521   4.317  12.820  1.00 82.58           C  
ATOM   3725  HA  ASP A 232      11.189   3.383  13.273  1.00 82.58           H  
ATOM   3726  C   ASP A 232      10.467   5.384  13.179  1.00 82.58           C  
ATOM   3727  CB  ASP A 232      12.920   4.601  13.391  1.00 82.58           C  
ATOM   3728  HB2 ASP A 232      12.876   4.480  14.473  1.00 82.58           H  
ATOM   3729  HB3 ASP A 232      13.617   3.854  13.011  1.00 82.58           H  
ATOM   3730  O   ASP A 232       9.967   6.134  12.330  1.00 82.58           O  
ATOM   3731  CG  ASP A 232      13.450   6.003  13.095  1.00 82.58           C  
ATOM   3732  OD1 ASP A 232      12.746   6.981  13.448  1.00 82.58           O  
ATOM   3733  OD2 ASP A 232      14.582   6.112  12.593  1.00 82.58           O  
ATOM   3734  N   GLY A 233      10.097   5.447  14.459  1.00 85.65           N  
ATOM   3735  H   GLY A 233      10.539   4.831  15.125  1.00 85.65           H  
ATOM   3736  CA  GLY A 233       9.041   6.349  14.910  1.00 85.65           C  
ATOM   3737  HA2 GLY A 233       8.909   6.223  15.985  1.00 85.65           H  
ATOM   3738  HA3 GLY A 233       8.113   6.081  14.405  1.00 85.65           H  
ATOM   3739  C   GLY A 233       9.323   7.832  14.638  1.00 85.65           C  
ATOM   3740  O   GLY A 233       8.419   8.582  14.266  1.00 85.65           O  
ATOM   3741  N   SER A 234      10.584   8.259  14.745  1.00 87.18           N  
ATOM   3742  H   SER A 234      11.316   7.566  14.802  1.00 87.18           H  
ATOM   3743  CA  SER A 234      10.989   9.645  14.490  1.00 87.18           C  
ATOM   3744  HA  SER A 234      10.298  10.305  15.015  1.00 87.18           H  
ATOM   3745  C   SER A 234      10.910   9.998  13.002  1.00 87.18           C  
ATOM   3746  CB  SER A 234      12.390   9.896  15.060  1.00 87.18           C  
ATOM   3747  HB2 SER A 234      12.442   9.488  16.070  1.00 87.18           H  
ATOM   3748  HB3 SER A 234      12.548  10.973  15.124  1.00 87.18           H  
ATOM   3749  O   SER A 234      10.400  11.063  12.640  1.00 87.18           O  
ATOM   3750  OG  SER A 234      13.433   9.349  14.279  1.00 87.18           O  
ATOM   3751  HG  SER A 234      13.248   8.444  14.017  1.00 87.18           H  
ATOM   3752  N   VAL A 235      11.316   9.068  12.131  1.00 88.15           N  
ATOM   3753  H   VAL A 235      11.742   8.231  12.504  1.00 88.15           H  
ATOM   3754  CA  VAL A 235      11.205   9.193  10.676  1.00 88.15           C  
ATOM   3755  HA  VAL A 235      11.658  10.136  10.369  1.00 88.15           H  
ATOM   3756  C   VAL A 235       9.738   9.237  10.274  1.00 88.15           C  
ATOM   3757  CB  VAL A 235      11.948   8.047   9.962  1.00 88.15           C  
ATOM   3758  HB  VAL A 235      11.585   7.090  10.337  1.00 88.15           H  
ATOM   3759  O   VAL A 235       9.355  10.107   9.494  1.00 88.15           O  
ATOM   3760  CG1 VAL A 235      11.754   8.085   8.439  1.00 88.15           C  
ATOM   3761 HG11 VAL A 235      10.700   7.980   8.182  1.00 88.15           H  
ATOM   3762 HG12 VAL A 235      12.302   7.259   7.985  1.00 88.15           H  
ATOM   3763 HG13 VAL A 235      12.133   9.024   8.035  1.00 88.15           H  
ATOM   3764  CG2 VAL A 235      13.456   8.146  10.208  1.00 88.15           C  
ATOM   3765 HG21 VAL A 235      13.865   9.041   9.742  1.00 88.15           H  
ATOM   3766 HG22 VAL A 235      13.953   7.265   9.802  1.00 88.15           H  
ATOM   3767 HG23 VAL A 235      13.671   8.182  11.276  1.00 88.15           H  
ATOM   3768  N   MET A 236       8.892   8.373  10.840  1.00 89.45           N  
ATOM   3769  H   MET A 236       9.264   7.669  11.462  1.00 89.45           H  
ATOM   3770  CA  MET A 236       7.462   8.383  10.538  1.00 89.45           C  
ATOM   3771  HA  MET A 236       7.371   8.355   9.452  1.00 89.45           H  
ATOM   3772  C   MET A 236       6.779   9.671  11.017  1.00 89.45           C  
ATOM   3773  CB  MET A 236       6.788   7.131  11.114  1.00 89.45           C  
ATOM   3774  HB2 MET A 236       6.752   7.192  12.202  1.00 89.45           H  
ATOM   3775  HB3 MET A 236       7.365   6.250  10.833  1.00 89.45           H  
ATOM   3776  O   MET A 236       5.985  10.260  10.283  1.00 89.45           O  
ATOM   3777  CG  MET A 236       5.368   6.979  10.557  1.00 89.45           C  
ATOM   3778  HG2 MET A 236       4.939   6.061  10.958  1.00 89.45           H  
ATOM   3779  HG3 MET A 236       4.755   7.814  10.895  1.00 89.45           H  
ATOM   3780  SD  MET A 236       5.281   6.880   8.750  1.00 89.45           S  
ATOM   3781  CE  MET A 236       3.533   6.491   8.552  1.00 89.45           C  
ATOM   3782  HE1 MET A 236       3.350   5.466   8.876  1.00 89.45           H  
ATOM   3783  HE2 MET A 236       3.271   6.599   7.499  1.00 89.45           H  
ATOM   3784  HE3 MET A 236       2.928   7.175   9.146  1.00 89.45           H  
ATOM   3785  N   ALA A 237       7.120  10.166  12.210  1.00 90.40           N  
ATOM   3786  H   ALA A 237       7.752   9.638  12.795  1.00 90.40           H  
ATOM   3787  CA  ALA A 237       6.607  11.439  12.711  1.00 90.40           C  
ATOM   3788  HA  ALA A 237       5.519  11.383  12.747  1.00 90.40           H  
ATOM   3789  C   ALA A 237       6.981  12.609  11.784  1.00 90.40           C  
ATOM   3790  CB  ALA A 237       7.127  11.653  14.137  1.00 90.40           C  
ATOM   3791  HB1 ALA A 237       6.722  12.581  14.541  1.00 90.40           H  
ATOM   3792  HB2 ALA A 237       8.215  11.708  14.138  1.00 90.40           H  
ATOM   3793  HB3 ALA A 237       6.818  10.822  14.771  1.00 90.40           H  
ATOM   3794  O   ALA A 237       6.111  13.401  11.413  1.00 90.40           O  
ATOM   3795  N   ARG A 238       8.248  12.688  11.352  1.00 90.84           N  
ATOM   3796  H   ARG A 238       8.910  12.011  11.703  1.00 90.84           H  
ATOM   3797  CA  ARG A 238       8.724  13.720  10.417  1.00 90.84           C  
ATOM   3798  HA  ARG A 238       8.424  14.696  10.798  1.00 90.84           H  
ATOM   3799  C   ARG A 238       8.077  13.580   9.036  1.00 90.84           C  
ATOM   3800  CB  ARG A 238      10.259  13.671  10.358  1.00 90.84           C  
ATOM   3801  HB2 ARG A 238      10.652  13.748  11.372  1.00 90.84           H  
ATOM   3802  HB3 ARG A 238      10.567  12.708   9.950  1.00 90.84           H  
ATOM   3803  O   ARG A 238       7.630  14.578   8.478  1.00 90.84           O  
ATOM   3804  CG  ARG A 238      10.862  14.806   9.512  1.00 90.84           C  
ATOM   3805  HG2 ARG A 238      10.576  15.773   9.927  1.00 90.84           H  
ATOM   3806  HG3 ARG A 238      10.472  14.742   8.497  1.00 90.84           H  
ATOM   3807  CD  ARG A 238      12.396  14.702   9.474  1.00 90.84           C  
ATOM   3808  HD2 ARG A 238      12.670  13.648   9.530  1.00 90.84           H  
ATOM   3809  HD3 ARG A 238      12.811  15.202  10.349  1.00 90.84           H  
ATOM   3810  NE  ARG A 238      12.954  15.301   8.240  1.00 90.84           N  
ATOM   3811  HE  ARG A 238      12.614  16.216   7.983  1.00 90.84           H  
ATOM   3812  NH1 ARG A 238      14.370  13.584   7.611  1.00 90.84           N  
ATOM   3813 HH11 ARG A 238      14.253  13.133   8.507  1.00 90.84           H  
ATOM   3814 HH12 ARG A 238      14.910  13.146   6.880  1.00 90.84           H  
ATOM   3815  NH2 ARG A 238      14.015  15.264   6.216  1.00 90.84           N  
ATOM   3816 HH21 ARG A 238      13.596  16.146   5.958  1.00 90.84           H  
ATOM   3817 HH22 ARG A 238      14.498  14.732   5.506  1.00 90.84           H  
ATOM   3818  CZ  ARG A 238      13.776  14.721   7.375  1.00 90.84           C  
ATOM   3819  N   TYR A 239       7.964  12.359   8.516  1.00 91.18           N  
ATOM   3820  H   TYR A 239       8.378  11.592   9.026  1.00 91.18           H  
ATOM   3821  CA  TYR A 239       7.292  12.048   7.252  1.00 91.18           C  
ATOM   3822  HA  TYR A 239       7.809  12.548   6.433  1.00 91.18           H  
ATOM   3823  C   TYR A 239       5.838  12.551   7.244  1.00 91.18           C  
ATOM   3824  CB  TYR A 239       7.381  10.527   7.028  1.00 91.18           C  
ATOM   3825  HB2 TYR A 239       8.427  10.251   6.890  1.00 91.18           H  
ATOM   3826  HB3 TYR A 239       7.030  10.014   7.923  1.00 91.18           H  
ATOM   3827  O   TYR A 239       5.427  13.273   6.335  1.00 91.18           O  
ATOM   3828  CG  TYR A 239       6.575  10.009   5.859  1.00 91.18           C  
ATOM   3829  CD1 TYR A 239       5.207   9.737   6.040  1.00 91.18           C  
ATOM   3830  HD1 TYR A 239       4.764   9.848   7.019  1.00 91.18           H  
ATOM   3831  CD2 TYR A 239       7.174   9.806   4.601  1.00 91.18           C  
ATOM   3832  HD2 TYR A 239       8.226   9.993   4.444  1.00 91.18           H  
ATOM   3833  CE1 TYR A 239       4.418   9.329   4.958  1.00 91.18           C  
ATOM   3834  HE1 TYR A 239       3.362   9.150   5.101  1.00 91.18           H  
ATOM   3835  CE2 TYR A 239       6.394   9.363   3.521  1.00 91.18           C  
ATOM   3836  HE2 TYR A 239       6.835   9.228   2.544  1.00 91.18           H  
ATOM   3837  OH  TYR A 239       4.258   8.716   2.672  1.00 91.18           O  
ATOM   3838  HH  TYR A 239       3.320   8.828   2.840  1.00 91.18           H  
ATOM   3839  CZ  TYR A 239       5.018   9.134   3.702  1.00 91.18           C  
ATOM   3840  N   LEU A 240       5.066  12.237   8.290  1.00 93.11           N  
ATOM   3841  H   LEU A 240       5.455  11.647   9.011  1.00 93.11           H  
ATOM   3842  CA  LEU A 240       3.666  12.657   8.401  1.00 93.11           C  
ATOM   3843  HA  LEU A 240       3.161  12.452   7.457  1.00 93.11           H  
ATOM   3844  C   LEU A 240       3.518  14.164   8.643  1.00 93.11           C  
ATOM   3845  CB  LEU A 240       2.986  11.867   9.529  1.00 93.11           C  
ATOM   3846  HB2 LEU A 240       1.986  12.273   9.678  1.00 93.11           H  
ATOM   3847  HB3 LEU A 240       3.551  12.027  10.447  1.00 93.11           H  
ATOM   3848  O   LEU A 240       2.553  14.767   8.166  1.00 93.11           O  
ATOM   3849  CG  LEU A 240       2.854  10.354   9.286  1.00 93.11           C  
ATOM   3850  HG  LEU A 240       3.834   9.907   9.120  1.00 93.11           H  
ATOM   3851  CD1 LEU A 240       2.239   9.726  10.535  1.00 93.11           C  
ATOM   3852 HD11 LEU A 240       2.864   9.944  11.402  1.00 93.11           H  
ATOM   3853 HD12 LEU A 240       2.174   8.644  10.425  1.00 93.11           H  
ATOM   3854 HD13 LEU A 240       1.239  10.133  10.689  1.00 93.11           H  
ATOM   3855  CD2 LEU A 240       1.973  10.028   8.077  1.00 93.11           C  
ATOM   3856 HD21 LEU A 240       2.390  10.473   7.173  1.00 93.11           H  
ATOM   3857 HD22 LEU A 240       0.964  10.409   8.232  1.00 93.11           H  
ATOM   3858 HD23 LEU A 240       1.949   8.949   7.929  1.00 93.11           H  
ATOM   3859  N   ALA A 241       4.457  14.785   9.363  1.00 93.17           N  
ATOM   3860  H   ALA A 241       5.197  14.235   9.775  1.00 93.17           H  
ATOM   3861  CA  ALA A 241       4.488  16.232   9.555  1.00 93.17           C  
ATOM   3862  HA  ALA A 241       3.517  16.556   9.931  1.00 93.17           H  
ATOM   3863  C   ALA A 241       4.732  16.968   8.229  1.00 93.17           C  
ATOM   3864  CB  ALA A 241       5.544  16.579  10.609  1.00 93.17           C  
ATOM   3865  HB1 ALA A 241       5.554  17.656  10.778  1.00 93.17           H  
ATOM   3866  HB2 ALA A 241       6.533  16.268  10.270  1.00 93.17           H  
ATOM   3867  HB3 ALA A 241       5.314  16.073  11.547  1.00 93.17           H  
ATOM   3868  O   ALA A 241       3.960  17.866   7.890  1.00 93.17           O  
ATOM   3869  N   LEU A 242       5.725  16.533   7.446  1.00 92.82           N  
ATOM   3870  H   LEU A 242       6.318  15.791   7.789  1.00 92.82           H  
ATOM   3871  CA  LEU A 242       6.024  17.091   6.124  1.00 92.82           C  
ATOM   3872  HA  LEU A 242       6.180  18.165   6.219  1.00 92.82           H  
ATOM   3873  C   LEU A 242       4.850  16.907   5.157  1.00 92.82           C  
ATOM   3874  CB  LEU A 242       7.300  16.437   5.563  1.00 92.82           C  
ATOM   3875  HB2 LEU A 242       7.368  16.663   4.499  1.00 92.82           H  
ATOM   3876  HB3 LEU A 242       7.213  15.356   5.669  1.00 92.82           H  
ATOM   3877  O   LEU A 242       4.436  17.867   4.509  1.00 92.82           O  
ATOM   3878  CG  LEU A 242       8.606  16.905   6.231  1.00 92.82           C  
ATOM   3879  HG  LEU A 242       8.538  16.781   7.312  1.00 92.82           H  
ATOM   3880  CD1 LEU A 242       9.769  16.054   5.720  1.00 92.82           C  
ATOM   3881 HD11 LEU A 242       9.840  16.126   4.635  1.00 92.82           H  
ATOM   3882 HD12 LEU A 242      10.702  16.403   6.163  1.00 92.82           H  
ATOM   3883 HD13 LEU A 242       9.605  15.016   6.008  1.00 92.82           H  
ATOM   3884  CD2 LEU A 242       8.915  18.370   5.926  1.00 92.82           C  
ATOM   3885 HD21 LEU A 242       8.174  19.025   6.385  1.00 92.82           H  
ATOM   3886 HD22 LEU A 242       8.922  18.541   4.849  1.00 92.82           H  
ATOM   3887 HD23 LEU A 242       9.890  18.645   6.330  1.00 92.82           H  
ATOM   3888  N   ALA A 243       4.240  15.718   5.111  1.00 93.82           N  
ATOM   3889  H   ALA A 243       4.652  14.939   5.605  1.00 93.82           H  
ATOM   3890  CA  ALA A 243       3.046  15.488   4.300  1.00 93.82           C  
ATOM   3891  HA  ALA A 243       3.282  15.717   3.261  1.00 93.82           H  
ATOM   3892  C   ALA A 243       1.883  16.405   4.723  1.00 93.82           C  
ATOM   3893  CB  ALA A 243       2.660  14.009   4.394  1.00 93.82           C  
ATOM   3894  HB1 ALA A 243       3.495  13.392   4.060  1.00 93.82           H  
ATOM   3895  HB2 ALA A 243       1.800  13.817   3.753  1.00 93.82           H  
ATOM   3896  HB3 ALA A 243       2.413  13.745   5.422  1.00 93.82           H  
ATOM   3897  O   ALA A 243       1.233  17.027   3.881  1.00 93.82           O  
ATOM   3898  N   LYS A 244       1.633  16.553   6.031  1.00 94.79           N  
ATOM   3899  H   LYS A 244       2.204  16.039   6.687  1.00 94.79           H  
ATOM   3900  CA  LYS A 244       0.578  17.442   6.538  1.00 94.79           C  
ATOM   3901  HA  LYS A 244      -0.357  17.167   6.052  1.00 94.79           H  
ATOM   3902  C   LYS A 244       0.836  18.904   6.179  1.00 94.79           C  
ATOM   3903  CB  LYS A 244       0.423  17.263   8.053  1.00 94.79           C  
ATOM   3904  HB2 LYS A 244       0.269  16.206   8.270  1.00 94.79           H  
ATOM   3905  HB3 LYS A 244       1.327  17.592   8.564  1.00 94.79           H  
ATOM   3906  O   LYS A 244      -0.099  19.585   5.769  1.00 94.79           O  
ATOM   3907  CG  LYS A 244      -0.782  18.058   8.570  1.00 94.79           C  
ATOM   3908  HG2 LYS A 244      -0.566  19.125   8.518  1.00 94.79           H  
ATOM   3909  HG3 LYS A 244      -1.650  17.842   7.947  1.00 94.79           H  
ATOM   3910  CD  LYS A 244      -1.106  17.680  10.014  1.00 94.79           C  
ATOM   3911  HD2 LYS A 244      -1.361  16.621  10.055  1.00 94.79           H  
ATOM   3912  HD3 LYS A 244      -0.241  17.875  10.649  1.00 94.79           H  
ATOM   3913  CE  LYS A 244      -2.300  18.513  10.478  1.00 94.79           C  
ATOM   3914  HE2 LYS A 244      -3.097  18.411   9.741  1.00 94.79           H  
ATOM   3915  HE3 LYS A 244      -2.006  19.562  10.513  1.00 94.79           H  
ATOM   3916  NZ  LYS A 244      -2.781  18.056  11.798  1.00 94.79           N  
ATOM   3917  HZ1 LYS A 244      -3.086  17.097  11.714  1.00 94.79           H  
ATOM   3918  HZ2 LYS A 244      -2.046  18.110  12.488  1.00 94.79           H  
ATOM   3919  HZ3 LYS A 244      -3.577  18.603  12.092  1.00 94.79           H  
ATOM   3920  N   GLN A 245       2.074  19.371   6.315  1.00 94.45           N  
ATOM   3921  H   GLN A 245       2.787  18.754   6.675  1.00 94.45           H  
ATOM   3922  CA  GLN A 245       2.467  20.733   5.960  1.00 94.45           C  
ATOM   3923  HA  GLN A 245       1.819  21.440   6.477  1.00 94.45           H  
ATOM   3924  C   GLN A 245       2.325  20.988   4.455  1.00 94.45           C  
ATOM   3925  CB  GLN A 245       3.910  20.951   6.432  1.00 94.45           C  
ATOM   3926  HB2 GLN A 245       3.956  20.769   7.505  1.00 94.45           H  
ATOM   3927  HB3 GLN A 245       4.562  20.232   5.935  1.00 94.45           H  
ATOM   3928  O   GLN A 245       1.812  22.030   4.058  1.00 94.45           O  
ATOM   3929  CG  GLN A 245       4.432  22.369   6.150  1.00 94.45           C  
ATOM   3930  HG2 GLN A 245       3.798  23.099   6.654  1.00 94.45           H  
ATOM   3931  HG3 GLN A 245       4.405  22.567   5.078  1.00 94.45           H  
ATOM   3932  CD  GLN A 245       5.870  22.556   6.624  1.00 94.45           C  
ATOM   3933  NE2 GLN A 245       6.479  23.688   6.354  1.00 94.45           N  
ATOM   3934 HE21 GLN A 245       6.043  24.403   5.790  1.00 94.45           H  
ATOM   3935 HE22 GLN A 245       7.455  23.720   6.612  1.00 94.45           H  
ATOM   3936  OE1 GLN A 245       6.467  21.697   7.247  1.00 94.45           O  
ATOM   3937  N   ALA A 246       2.747  20.033   3.625  1.00 93.19           N  
ATOM   3938  H   ALA A 246       3.216  19.228   4.016  1.00 93.19           H  
ATOM   3939  CA  ALA A 246       2.776  20.187   2.177  1.00 93.19           C  
ATOM   3940  HA  ALA A 246       3.192  21.165   1.936  1.00 93.19           H  
ATOM   3941  C   ALA A 246       1.386  20.112   1.523  1.00 93.19           C  
ATOM   3942  CB  ALA A 246       3.717  19.115   1.621  1.00 93.19           C  
ATOM   3943  HB1 ALA A 246       3.768  19.191   0.535  1.00 93.19           H  
ATOM   3944  HB2 ALA A 246       3.349  18.127   1.898  1.00 93.19           H  
ATOM   3945  HB3 ALA A 246       4.718  19.250   2.031  1.00 93.19           H  
ATOM   3946  O   ALA A 246       1.131  20.849   0.572  1.00 93.19           O  
ATOM   3947  N   ILE A 247       0.505  19.212   1.989  1.00 94.41           N  
ATOM   3948  H   ILE A 247       0.814  18.595   2.727  1.00 94.41           H  
ATOM   3949  CA  ILE A 247      -0.763  18.904   1.293  1.00 94.41           C  
ATOM   3950  HA  ILE A 247      -0.965  19.708   0.586  1.00 94.41           H  
ATOM   3951  C   ILE A 247      -2.012  18.878   2.192  1.00 94.41           C  
ATOM   3952  CB  ILE A 247      -0.634  17.608   0.448  1.00 94.41           C  
ATOM   3953  HB  ILE A 247      -1.574  17.469  -0.087  1.00 94.41           H  
ATOM   3954  O   ILE A 247      -3.116  18.781   1.664  1.00 94.41           O  
ATOM   3955  CG1 ILE A 247      -0.378  16.350   1.303  1.00 94.41           C  
ATOM   3956 HG12 ILE A 247      -1.015  16.386   2.187  1.00 94.41           H  
ATOM   3957 HG13 ILE A 247       0.666  16.339   1.617  1.00 94.41           H  
ATOM   3958  CG2 ILE A 247       0.482  17.762  -0.602  1.00 94.41           C  
ATOM   3959 HG21 ILE A 247       0.294  18.647  -1.209  1.00 94.41           H  
ATOM   3960 HG22 ILE A 247       1.456  17.862  -0.122  1.00 94.41           H  
ATOM   3961 HG23 ILE A 247       0.527  16.893  -1.258  1.00 94.41           H  
ATOM   3962  CD1 ILE A 247      -0.662  15.022   0.597  1.00 94.41           C  
ATOM   3963 HD11 ILE A 247      -1.686  15.007   0.225  1.00 94.41           H  
ATOM   3964 HD12 ILE A 247      -0.528  14.207   1.308  1.00 94.41           H  
ATOM   3965 HD13 ILE A 247       0.031  14.877  -0.232  1.00 94.41           H  
ATOM   3966  N   ASN A 248      -1.869  18.966   3.523  1.00 94.90           N  
ATOM   3967  H   ASN A 248      -0.936  19.116   3.882  1.00 94.90           H  
ATOM   3968  CA  ASN A 248      -2.965  18.975   4.512  1.00 94.90           C  
ATOM   3969  HA  ASN A 248      -2.550  18.630   5.459  1.00 94.90           H  
ATOM   3970  C   ASN A 248      -4.126  18.008   4.165  1.00 94.90           C  
ATOM   3971  CB  ASN A 248      -3.420  20.428   4.719  1.00 94.90           C  
ATOM   3972  HB2 ASN A 248      -2.548  21.049   4.925  1.00 94.90           H  
ATOM   3973  HB3 ASN A 248      -3.879  20.783   3.796  1.00 94.90           H  
ATOM   3974  O   ASN A 248      -5.274  18.443   3.995  1.00 94.90           O  
ATOM   3975  CG  ASN A 248      -4.403  20.612   5.865  1.00 94.90           C  
ATOM   3976  ND2 ASN A 248      -5.131  21.704   5.854  1.00 94.90           N  
ATOM   3977 HD21 ASN A 248      -4.988  22.365   5.104  1.00 94.90           H  
ATOM   3978 HD22 ASN A 248      -5.630  21.947   6.698  1.00 94.90           H  
ATOM   3979  OD1 ASN A 248      -4.532  19.828   6.797  1.00 94.90           O  
ATOM   3980  N   PRO A 249      -3.837  16.702   3.998  1.00 95.09           N  
ATOM   3981  CA  PRO A 249      -4.779  15.771   3.391  1.00 95.09           C  
ATOM   3982  HA  PRO A 249      -5.096  16.149   2.419  1.00 95.09           H  
ATOM   3983  C   PRO A 249      -6.002  15.596   4.292  1.00 95.09           C  
ATOM   3984  CB  PRO A 249      -3.993  14.470   3.208  1.00 95.09           C  
ATOM   3985  HB2 PRO A 249      -4.629  13.587   3.267  1.00 95.09           H  
ATOM   3986  HB3 PRO A 249      -3.475  14.498   2.249  1.00 95.09           H  
ATOM   3987  O   PRO A 249      -5.868  15.620   5.505  1.00 95.09           O  
ATOM   3988  CG  PRO A 249      -2.963  14.505   4.337  1.00 95.09           C  
ATOM   3989  HG2 PRO A 249      -3.393  14.068   5.237  1.00 95.09           H  
ATOM   3990  HG3 PRO A 249      -2.051  13.984   4.046  1.00 95.09           H  
ATOM   3991  CD  PRO A 249      -2.696  15.994   4.567  1.00 95.09           C  
ATOM   3992  HD2 PRO A 249      -1.767  16.294   4.082  1.00 95.09           H  
ATOM   3993  HD3 PRO A 249      -2.622  16.189   5.637  1.00 95.09           H  
ATOM   3994  N   LYS A 250      -7.196  15.398   3.722  1.00 95.33           N  
ATOM   3995  H   LYS A 250      -7.252  15.479   2.717  1.00 95.33           H  
ATOM   3996  CA  LYS A 250      -8.423  15.059   4.488  1.00 95.33           C  
ATOM   3997  HA  LYS A 250      -8.248  15.243   5.548  1.00 95.33           H  
ATOM   3998  C   LYS A 250      -8.762  13.576   4.484  1.00 95.33           C  
ATOM   3999  CB  LYS A 250      -9.606  15.928   4.017  1.00 95.33           C  
ATOM   4000  HB2 LYS A 250     -10.487  15.648   4.594  1.00 95.33           H  
ATOM   4001  HB3 LYS A 250      -9.814  15.720   2.967  1.00 95.33           H  
ATOM   4002  O   LYS A 250      -9.577  13.118   5.285  1.00 95.33           O  
ATOM   4003  CG  LYS A 250      -9.377  17.443   4.194  1.00 95.33           C  
ATOM   4004  HG2 LYS A 250     -10.317  17.970   4.028  1.00 95.33           H  
ATOM   4005  HG3 LYS A 250      -8.646  17.791   3.464  1.00 95.33           H  
ATOM   4006  CD  LYS A 250      -8.859  17.742   5.606  1.00 95.33           C  
ATOM   4007  HD2 LYS A 250      -9.530  17.305   6.345  1.00 95.33           H  
ATOM   4008  HD3 LYS A 250      -7.884  17.267   5.713  1.00 95.33           H  
ATOM   4009  CE  LYS A 250      -8.624  19.203   5.952  1.00 95.33           C  
ATOM   4010  HE2 LYS A 250      -9.581  19.679   6.168  1.00 95.33           H  
ATOM   4011  HE3 LYS A 250      -8.145  19.706   5.113  1.00 95.33           H  
ATOM   4012  NZ  LYS A 250      -7.728  19.226   7.138  1.00 95.33           N  
ATOM   4013  HZ1 LYS A 250      -6.765  19.115   6.853  1.00 95.33           H  
ATOM   4014  HZ2 LYS A 250      -7.867  18.416   7.726  1.00 95.33           H  
ATOM   4015  HZ3 LYS A 250      -7.813  20.066   7.692  1.00 95.33           H  
ATOM   4016  N   THR A 251      -8.095  12.843   3.604  1.00 96.58           N  
ATOM   4017  H   THR A 251      -7.425  13.310   3.010  1.00 96.58           H  
ATOM   4018  CA  THR A 251      -8.215  11.403   3.449  1.00 96.58           C  
ATOM   4019  HA  THR A 251      -8.611  10.970   4.368  1.00 96.58           H  
ATOM   4020  C   THR A 251      -6.823  10.857   3.188  1.00 96.58           C  
ATOM   4021  CB  THR A 251      -9.165  11.048   2.297  1.00 96.58           C  
ATOM   4022  HB  THR A 251      -8.714  11.331   1.346  1.00 96.58           H  
ATOM   4023  O   THR A 251      -6.127  11.335   2.289  1.00 96.58           O  
ATOM   4024  CG2 THR A 251      -9.493   9.560   2.284  1.00 96.58           C  
ATOM   4025 HG21 THR A 251      -9.999   9.312   1.351  1.00 96.58           H  
ATOM   4026 HG22 THR A 251     -10.129   9.305   3.132  1.00 96.58           H  
ATOM   4027 HG23 THR A 251      -8.580   8.968   2.334  1.00 96.58           H  
ATOM   4028  OG1 THR A 251     -10.379  11.747   2.467  1.00 96.58           O  
ATOM   4029  HG1 THR A 251     -11.067  11.330   1.943  1.00 96.58           H  
ATOM   4030  N   ALA A 252      -6.417   9.874   3.983  1.00 96.33           N  
ATOM   4031  H   ALA A 252      -7.040   9.524   4.697  1.00 96.33           H  
ATOM   4032  CA  ALA A 252      -5.117   9.240   3.858  1.00 96.33           C  
ATOM   4033  HA  ALA A 252      -4.723   9.416   2.857  1.00 96.33           H  
ATOM   4034  C   ALA A 252      -5.232   7.734   4.052  1.00 96.33           C  
ATOM   4035  CB  ALA A 252      -4.151   9.854   4.872  1.00 96.33           C  
ATOM   4036  HB1 ALA A 252      -4.494   9.645   5.885  1.00 96.33           H  
ATOM   4037  HB2 ALA A 252      -3.162   9.416   4.732  1.00 96.33           H  
ATOM   4038  HB3 ALA A 252      -4.089  10.932   4.722  1.00 96.33           H  
ATOM   4039  O   ALA A 252      -6.075   7.255   4.810  1.00 96.33           O  
ATOM   4040  N   ILE A 253      -4.354   7.001   3.391  1.00 95.37           N  
ATOM   4041  H   ILE A 253      -3.684   7.463   2.793  1.00 95.37           H  
ATOM   4042  CA  ILE A 253      -4.196   5.567   3.562  1.00 95.37           C  
ATOM   4043  HA  ILE A 253      -4.748   5.260   4.451  1.00 95.37           H  
ATOM   4044  C   ILE A 253      -2.735   5.255   3.797  1.00 95.37           C  
ATOM   4045  CB  ILE A 253      -4.782   4.805   2.368  1.00 95.37           C  
ATOM   4046  HB  ILE A 253      -5.833   5.090   2.313  1.00 95.37           H  
ATOM   4047  O   ILE A 253      -1.875   5.845   3.148  1.00 95.37           O  
ATOM   4048  CG1 ILE A 253      -4.722   3.296   2.642  1.00 95.37           C  
ATOM   4049 HG12 ILE A 253      -3.699   2.932   2.549  1.00 95.37           H  
ATOM   4050 HG13 ILE A 253      -5.068   3.104   3.658  1.00 95.37           H  
ATOM   4051  CG2 ILE A 253      -4.131   5.155   1.018  1.00 95.37           C  
ATOM   4052 HG21 ILE A 253      -4.717   4.728   0.204  1.00 95.37           H  
ATOM   4053 HG22 ILE A 253      -3.119   4.753   0.973  1.00 95.37           H  
ATOM   4054 HG23 ILE A 253      -4.096   6.235   0.875  1.00 95.37           H  
ATOM   4055  CD1 ILE A 253      -5.618   2.510   1.696  1.00 95.37           C  
ATOM   4056 HD11 ILE A 253      -6.634   2.900   1.763  1.00 95.37           H  
ATOM   4057 HD12 ILE A 253      -5.617   1.466   2.011  1.00 95.37           H  
ATOM   4058 HD13 ILE A 253      -5.252   2.571   0.672  1.00 95.37           H  
ATOM   4059  N   LEU A 254      -2.455   4.341   4.717  1.00 92.85           N  
ATOM   4060  H   LEU A 254      -3.204   3.925   5.252  1.00 92.85           H  
ATOM   4061  CA  LEU A 254      -1.103   3.860   4.938  1.00 92.85           C  
ATOM   4062  HA  LEU A 254      -0.412   4.525   4.420  1.00 92.85           H  
ATOM   4063  C   LEU A 254      -0.920   2.469   4.339  1.00 92.85           C  
ATOM   4064  CB  LEU A 254      -0.788   3.944   6.431  1.00 92.85           C  
ATOM   4065  HB2 LEU A 254      -1.106   4.920   6.798  1.00 92.85           H  
ATOM   4066  HB3 LEU A 254      -1.344   3.169   6.957  1.00 92.85           H  
ATOM   4067  O   LEU A 254      -1.769   1.591   4.506  1.00 92.85           O  
ATOM   4068  CG  LEU A 254       0.699   3.804   6.757  1.00 92.85           C  
ATOM   4069  HG  LEU A 254       1.085   2.896   6.294  1.00 92.85           H  
ATOM   4070  CD1 LEU A 254       1.580   4.901   6.199  1.00 92.85           C  
ATOM   4071 HD11 LEU A 254       1.568   4.817   5.113  1.00 92.85           H  
ATOM   4072 HD12 LEU A 254       1.220   5.880   6.516  1.00 92.85           H  
ATOM   4073 HD13 LEU A 254       2.602   4.731   6.536  1.00 92.85           H  
ATOM   4074  CD2 LEU A 254       0.885   3.908   8.269  1.00 92.85           C  
ATOM   4075 HD21 LEU A 254       0.918   4.963   8.539  1.00 92.85           H  
ATOM   4076 HD22 LEU A 254       0.092   3.386   8.804  1.00 92.85           H  
ATOM   4077 HD23 LEU A 254       1.833   3.455   8.559  1.00 92.85           H  
ATOM   4078  N   TRP A 255       0.166   2.298   3.592  1.00 87.90           N  
ATOM   4079  H   TRP A 255       0.771   3.090   3.425  1.00 87.90           H  
ATOM   4080  CA  TRP A 255       0.590   1.015   3.059  1.00 87.90           C  
ATOM   4081  HA  TRP A 255      -0.300   0.428   2.830  1.00 87.90           H  
ATOM   4082  C   TRP A 255       1.386   0.262   4.124  1.00 87.90           C  
ATOM   4083  CB  TRP A 255       1.334   1.216   1.740  1.00 87.90           C  
ATOM   4084  HB2 TRP A 255       0.947   2.110   1.251  1.00 87.90           H  
ATOM   4085  HB3 TRP A 255       2.395   1.386   1.922  1.00 87.90           H  
ATOM   4086  O   TRP A 255       2.540   0.600   4.392  1.00 87.90           O  
ATOM   4087  CG  TRP A 255       1.165   0.092   0.771  1.00 87.90           C  
ATOM   4088  CD1 TRP A 255       1.792  -1.103   0.825  1.00 87.90           C  
ATOM   4089  HD1 TRP A 255       2.478  -1.392   1.607  1.00 87.90           H  
ATOM   4090  CD2 TRP A 255       0.370   0.078  -0.455  1.00 87.90           C  
ATOM   4091  CE2 TRP A 255       0.676  -1.117  -1.168  1.00 87.90           C  
ATOM   4092  CE3 TRP A 255      -0.490   1.010  -1.083  1.00 87.90           C  
ATOM   4093  HE3 TRP A 255      -0.759   1.918  -0.563  1.00 87.90           H  
ATOM   4094  NE1 TRP A 255       1.498  -1.826  -0.317  1.00 87.90           N  
ATOM   4095  HE1 TRP A 255       1.960  -2.684  -0.583  1.00 87.90           H  
ATOM   4096  CH2 TRP A 255      -0.616  -0.394  -3.079  1.00 87.90           C  
ATOM   4097  HH2 TRP A 255      -0.973  -0.578  -4.081  1.00 87.90           H  
ATOM   4098  CZ2 TRP A 255       0.196  -1.357  -2.461  1.00 87.90           C  
ATOM   4099  HZ2 TRP A 255       0.462  -2.250  -3.008  1.00 87.90           H  
ATOM   4100  CZ3 TRP A 255      -0.962   0.785  -2.392  1.00 87.90           C  
ATOM   4101  HZ3 TRP A 255      -1.602   1.510  -2.873  1.00 87.90           H  
ATOM   4102  N   GLU A 256       0.730  -0.723   4.741  1.00 72.54           N  
ATOM   4103  H   GLU A 256      -0.217  -0.915   4.449  1.00 72.54           H  
ATOM   4104  CA  GLU A 256       1.120  -1.252   6.053  1.00 72.54           C  
ATOM   4105  HA  GLU A 256       1.806  -0.557   6.537  1.00 72.54           H  
ATOM   4106  C   GLU A 256       1.797  -2.617   6.043  1.00 72.54           C  
ATOM   4107  CB  GLU A 256      -0.122  -1.434   6.939  1.00 72.54           C  
ATOM   4108  HB2 GLU A 256      -0.858  -2.004   6.372  1.00 72.54           H  
ATOM   4109  HB3 GLU A 256       0.131  -2.030   7.817  1.00 72.54           H  
ATOM   4110  O   GLU A 256       1.520  -3.501   5.219  1.00 72.54           O  
ATOM   4111  CG  GLU A 256      -0.794  -0.176   7.441  1.00 72.54           C  
ATOM   4112  HG2 GLU A 256      -1.697  -0.488   7.965  1.00 72.54           H  
ATOM   4113  HG3 GLU A 256      -1.087   0.440   6.590  1.00 72.54           H  
ATOM   4114  CD  GLU A 256       0.104   0.599   8.378  1.00 72.54           C  
ATOM   4115  OE1 GLU A 256       0.955   1.256   7.793  1.00 72.54           O  
ATOM   4116  OE2 GLU A 256      -0.108   0.596   9.603  1.00 72.54           O  
ATOM   4117  N   ASN A 257       2.568  -2.830   7.109  1.00 67.91           N  
ATOM   4118  H   ASN A 257       2.757  -2.027   7.692  1.00 67.91           H  
ATOM   4119  CA  ASN A 257       2.798  -4.111   7.752  1.00 67.91           C  
ATOM   4120  HA  ASN A 257       2.375  -4.900   7.131  1.00 67.91           H  
ATOM   4121  C   ASN A 257       2.113  -4.174   9.135  1.00 67.91           C  
ATOM   4122  CB  ASN A 257       4.314  -4.301   7.883  1.00 67.91           C  
ATOM   4123  HB2 ASN A 257       4.822  -3.900   7.006  1.00 67.91           H  
ATOM   4124  HB3 ASN A 257       4.653  -3.728   8.746  1.00 67.91           H  
ATOM   4125  O   ASN A 257       1.712  -3.170   9.704  1.00 67.91           O  
ATOM   4126  CG  ASN A 257       4.722  -5.749   8.046  1.00 67.91           C  
ATOM   4127  ND2 ASN A 257       5.956  -5.990   8.415  1.00 67.91           N  
ATOM   4128 HD21 ASN A 257       6.157  -6.944   8.676  1.00 67.91           H  
ATOM   4129 HD22 ASN A 257       6.535  -5.218   8.714  1.00 67.91           H  
ATOM   4130  OD1 ASN A 257       3.963  -6.680   7.811  1.00 67.91           O  
ATOM   4131  N   ARG A 258       2.009  -5.374   9.714  1.00 70.21           N  
ATOM   4132  H   ARG A 258       2.418  -6.157   9.225  1.00 70.21           H  
ATOM   4133  CA  ARG A 258       1.679  -5.535  11.140  1.00 70.21           C  
ATOM   4134  HA  ARG A 258       1.138  -4.642  11.453  1.00 70.21           H  
ATOM   4135  C   ARG A 258       2.984  -5.642  11.954  1.00 70.21           C  
ATOM   4136  CB  ARG A 258       0.751  -6.743  11.330  1.00 70.21           C  
ATOM   4137  HB2 ARG A 258       1.305  -7.655  11.109  1.00 70.21           H  
ATOM   4138  HB3 ARG A 258      -0.082  -6.664  10.631  1.00 70.21           H  
ATOM   4139  O   ARG A 258       3.872  -6.376  11.512  1.00 70.21           O  
ATOM   4140  CG  ARG A 258       0.185  -6.812  12.755  1.00 70.21           C  
ATOM   4141  HG2 ARG A 258      -0.494  -5.973  12.910  1.00 70.21           H  
ATOM   4142  HG3 ARG A 258       1.000  -6.766  13.478  1.00 70.21           H  
ATOM   4143  CD  ARG A 258      -0.553  -8.122  13.004  1.00 70.21           C  
ATOM   4144  HD2 ARG A 258       0.154  -8.948  12.929  1.00 70.21           H  
ATOM   4145  HD3 ARG A 258      -1.319  -8.235  12.236  1.00 70.21           H  
ATOM   4146  NE  ARG A 258      -1.193  -8.127  14.331  1.00 70.21           N  
ATOM   4147  HE  ARG A 258      -1.100  -7.294  14.893  1.00 70.21           H  
ATOM   4148  NH1 ARG A 258      -2.237 -10.161  14.131  1.00 70.21           N  
ATOM   4149 HH11 ARG A 258      -1.733 -10.330  13.273  1.00 70.21           H  
ATOM   4150 HH12 ARG A 258      -2.991 -10.774  14.408  1.00 70.21           H  
ATOM   4151  NH2 ARG A 258      -2.696  -8.859  15.879  1.00 70.21           N  
ATOM   4152 HH21 ARG A 258      -3.426  -9.510  16.129  1.00 70.21           H  
ATOM   4153 HH22 ARG A 258      -2.697  -7.947  16.313  1.00 70.21           H  
ATOM   4154  CZ  ARG A 258      -2.030  -9.047  14.777  1.00 70.21           C  
ATOM   4155  N   PRO A 259       3.093  -5.031  13.153  1.00 74.23           N  
ATOM   4156  CA  PRO A 259       2.116  -4.151  13.802  1.00 74.23           C  
ATOM   4157  HA  PRO A 259       1.131  -4.616  13.848  1.00 74.23           H  
ATOM   4158  C   PRO A 259       1.980  -2.811  13.082  1.00 74.23           C  
ATOM   4159  CB  PRO A 259       2.623  -3.959  15.233  1.00 74.23           C  
ATOM   4160  HB2 PRO A 259       2.285  -4.786  15.857  1.00 74.23           H  
ATOM   4161  HB3 PRO A 259       2.312  -3.006  15.661  1.00 74.23           H  
ATOM   4162  O   PRO A 259       2.954  -2.293  12.557  1.00 74.23           O  
ATOM   4163  CG  PRO A 259       4.138  -4.035  15.060  1.00 74.23           C  
ATOM   4164  HG2 PRO A 259       4.519  -3.073  14.719  1.00 74.23           H  
ATOM   4165  HG3 PRO A 259       4.636  -4.338  15.981  1.00 74.23           H  
ATOM   4166  CD  PRO A 259       4.309  -5.078  13.954  1.00 74.23           C  
ATOM   4167  HD2 PRO A 259       4.415  -6.070  14.393  1.00 74.23           H  
ATOM   4168  HD3 PRO A 259       5.184  -4.840  13.349  1.00 74.23           H  
ATOM   4169  N   VAL A 260       0.758  -2.290  13.111  1.00 74.66           N  
ATOM   4170  H   VAL A 260       0.041  -2.776  13.630  1.00 74.66           H  
ATOM   4171  CA  VAL A 260       0.377  -0.986  12.564  1.00 74.66           C  
ATOM   4172  HA  VAL A 260       0.591  -0.943  11.496  1.00 74.66           H  
ATOM   4173  C   VAL A 260       1.156   0.133  13.260  1.00 74.66           C  
ATOM   4174  CB  VAL A 260      -1.129  -0.827  12.809  1.00 74.66           C  
ATOM   4175  HB  VAL A 260      -1.330  -1.073  13.852  1.00 74.66           H  
ATOM   4176  O   VAL A 260       1.251   0.138  14.492  1.00 74.66           O  
ATOM   4177  CG1 VAL A 260      -1.666   0.570  12.584  1.00 74.66           C  
ATOM   4178 HG11 VAL A 260      -1.127   1.310  13.175  1.00 74.66           H  
ATOM   4179 HG12 VAL A 260      -1.604   0.830  11.527  1.00 74.66           H  
ATOM   4180 HG13 VAL A 260      -2.702   0.560  12.923  1.00 74.66           H  
ATOM   4181  CG2 VAL A 260      -1.948  -1.797  11.942  1.00 74.66           C  
ATOM   4182 HG21 VAL A 260      -3.012  -1.672  12.143  1.00 74.66           H  
ATOM   4183 HG22 VAL A 260      -1.746  -1.584  10.893  1.00 74.66           H  
ATOM   4184 HG23 VAL A 260      -1.668  -2.830  12.151  1.00 74.66           H  
ATOM   4185  N   ASN A 261       1.677   1.100  12.507  1.00 83.82           N  
ATOM   4186  H   ASN A 261       1.678   0.971  11.506  1.00 83.82           H  
ATOM   4187  CA  ASN A 261       2.481   2.188  13.054  1.00 83.82           C  
ATOM   4188  HA  ASN A 261       3.238   1.728  13.689  1.00 83.82           H  
ATOM   4189  C   ASN A 261       1.659   3.150  13.931  1.00 83.82           C  
ATOM   4190  CB  ASN A 261       3.223   2.900  11.914  1.00 83.82           C  
ATOM   4191  HB2 ASN A 261       3.864   2.166  11.426  1.00 83.82           H  
ATOM   4192  HB3 ASN A 261       2.515   3.296  11.185  1.00 83.82           H  
ATOM   4193  O   ASN A 261       0.708   3.811  13.495  1.00 83.82           O  
ATOM   4194  CG  ASN A 261       4.153   3.988  12.369  1.00 83.82           C  
ATOM   4195  ND2 ASN A 261       5.445   3.779  12.243  1.00 83.82           N  
ATOM   4196 HD21 ASN A 261       5.763   2.923  11.812  1.00 83.82           H  
ATOM   4197 HD22 ASN A 261       6.094   4.502  12.520  1.00 83.82           H  
ATOM   4198  OD1 ASN A 261       3.741   5.029  12.852  1.00 83.82           O  
ATOM   4199  N   GLU A 262       2.094   3.298  15.184  1.00 88.09           N  
ATOM   4200  H   GLU A 262       2.820   2.671  15.502  1.00 88.09           H  
ATOM   4201  CA  GLU A 262       1.420   4.128  16.186  1.00 88.09           C  
ATOM   4202  HA  GLU A 262       0.376   3.819  16.238  1.00 88.09           H  
ATOM   4203  C   GLU A 262       1.407   5.627  15.832  1.00 88.09           C  
ATOM   4204  CB  GLU A 262       2.051   3.882  17.567  1.00 88.09           C  
ATOM   4205  HB2 GLU A 262       3.137   3.916  17.477  1.00 88.09           H  
ATOM   4206  HB3 GLU A 262       1.754   4.682  18.246  1.00 88.09           H  
ATOM   4207  O   GLU A 262       0.436   6.318  16.145  1.00 88.09           O  
ATOM   4208  CG  GLU A 262       1.630   2.529  18.179  1.00 88.09           C  
ATOM   4209  HG2 GLU A 262       2.176   2.393  19.113  1.00 88.09           H  
ATOM   4210  HG3 GLU A 262       1.927   1.726  17.504  1.00 88.09           H  
ATOM   4211  CD  GLU A 262       0.114   2.440  18.473  1.00 88.09           C  
ATOM   4212  OE1 GLU A 262      -0.517   1.374  18.274  1.00 88.09           O  
ATOM   4213  OE2 GLU A 262      -0.480   3.460  18.895  1.00 88.09           O  
ATOM   4214  N   HIS A 263       2.404   6.147  15.106  1.00 91.27           N  
ATOM   4215  H   HIS A 263       3.121   5.534  14.745  1.00 91.27           H  
ATOM   4216  CA  HIS A 263       2.395   7.551  14.674  1.00 91.27           C  
ATOM   4217  HA  HIS A 263       2.188   8.171  15.546  1.00 91.27           H  
ATOM   4218  C   HIS A 263       1.291   7.814  13.659  1.00 91.27           C  
ATOM   4219  CB  HIS A 263       3.743   7.994  14.093  1.00 91.27           C  
ATOM   4220  HB2 HIS A 263       4.002   7.405  13.214  1.00 91.27           H  
ATOM   4221  HB3 HIS A 263       3.656   9.031  13.769  1.00 91.27           H  
ATOM   4222  O   HIS A 263       0.586   8.816  13.775  1.00 91.27           O  
ATOM   4223  CG  HIS A 263       4.849   7.918  15.098  1.00 91.27           C  
ATOM   4224  CD2 HIS A 263       5.697   6.866  15.301  1.00 91.27           C  
ATOM   4225  HD2 HIS A 263       5.708   5.943  14.742  1.00 91.27           H  
ATOM   4226  ND1 HIS A 263       5.129   8.864  16.054  1.00 91.27           N  
ATOM   4227  HD1 HIS A 263       4.648   9.742  16.191  1.00 91.27           H  
ATOM   4228  CE1 HIS A 263       6.133   8.400  16.812  1.00 91.27           C  
ATOM   4229  HE1 HIS A 263       6.570   8.916  17.654  1.00 91.27           H  
ATOM   4230  NE2 HIS A 263       6.499   7.178  16.402  1.00 91.27           N  
ATOM   4231  N   PHE A 264       1.083   6.913  12.695  1.00 91.54           N  
ATOM   4232  H   PHE A 264       1.653   6.080  12.667  1.00 91.54           H  
ATOM   4233  CA  PHE A 264      -0.029   7.066  11.761  1.00 91.54           C  
ATOM   4234  HA  PHE A 264      -0.001   8.074  11.345  1.00 91.54           H  
ATOM   4235  C   PHE A 264      -1.367   6.901  12.454  1.00 91.54           C  
ATOM   4236  CB  PHE A 264       0.084   6.083  10.616  1.00 91.54           C  
ATOM   4237  HB2 PHE A 264       1.079   6.219  10.192  1.00 91.54           H  
ATOM   4238  HB3 PHE A 264       0.013   5.062  10.991  1.00 91.54           H  
ATOM   4239  O   PHE A 264      -2.273   7.696  12.215  1.00 91.54           O  
ATOM   4240  CG  PHE A 264      -0.965   6.315   9.537  1.00 91.54           C  
ATOM   4241  CD1 PHE A 264      -2.110   5.500   9.451  1.00 91.54           C  
ATOM   4242  HD1 PHE A 264      -2.234   4.678  10.140  1.00 91.54           H  
ATOM   4243  CD2 PHE A 264      -0.770   7.334   8.588  1.00 91.54           C  
ATOM   4244  HD2 PHE A 264       0.117   7.948   8.638  1.00 91.54           H  
ATOM   4245  CE1 PHE A 264      -3.056   5.719   8.431  1.00 91.54           C  
ATOM   4246  HE1 PHE A 264      -3.907   5.061   8.329  1.00 91.54           H  
ATOM   4247  CE2 PHE A 264      -1.707   7.544   7.561  1.00 91.54           C  
ATOM   4248  HE2 PHE A 264      -1.528   8.304   6.815  1.00 91.54           H  
ATOM   4249  CZ  PHE A 264      -2.860   6.743   7.489  1.00 91.54           C  
ATOM   4250  HZ  PHE A 264      -3.568   6.877   6.684  1.00 91.54           H  
ATOM   4251  N   LYS A 265      -1.489   5.939  13.369  1.00 90.35           N  
ATOM   4252  H   LYS A 265      -0.717   5.300  13.492  1.00 90.35           H  
ATOM   4253  CA  LYS A 265      -2.683   5.760  14.201  1.00 90.35           C  
ATOM   4254  HA  LYS A 265      -3.541   5.546  13.564  1.00 90.35           H  
ATOM   4255  C   LYS A 265      -3.026   7.001  15.033  1.00 90.35           C  
ATOM   4256  CB  LYS A 265      -2.439   4.534  15.071  1.00 90.35           C  
ATOM   4257  HB2 LYS A 265      -2.322   3.667  14.420  1.00 90.35           H  
ATOM   4258  HB3 LYS A 265      -1.517   4.667  15.637  1.00 90.35           H  
ATOM   4259  O   LYS A 265      -4.197   7.366  15.118  1.00 90.35           O  
ATOM   4260  CG  LYS A 265      -3.574   4.281  16.060  1.00 90.35           C  
ATOM   4261  HG2 LYS A 265      -4.536   4.339  15.549  1.00 90.35           H  
ATOM   4262  HG3 LYS A 265      -3.537   5.026  16.854  1.00 90.35           H  
ATOM   4263  CD  LYS A 265      -3.365   2.890  16.646  1.00 90.35           C  
ATOM   4264  HD2 LYS A 265      -2.300   2.756  16.830  1.00 90.35           H  
ATOM   4265  HD3 LYS A 265      -3.685   2.134  15.929  1.00 90.35           H  
ATOM   4266  CE  LYS A 265      -4.100   2.705  17.965  1.00 90.35           C  
ATOM   4267  HE2 LYS A 265      -5.167   2.574  17.784  1.00 90.35           H  
ATOM   4268  HE3 LYS A 265      -3.936   3.592  18.576  1.00 90.35           H  
ATOM   4269  NZ  LYS A 265      -3.514   1.527  18.639  1.00 90.35           N  
ATOM   4270  HZ1 LYS A 265      -2.506   1.561  18.581  1.00 90.35           H  
ATOM   4271  HZ2 LYS A 265      -3.817   0.689  18.162  1.00 90.35           H  
ATOM   4272  HZ3 LYS A 265      -3.778   1.473  19.612  1.00 90.35           H  
ATOM   4273  N   GLN A 266      -2.036   7.730  15.538  1.00 91.45           N  
ATOM   4274  H   GLN A 266      -1.105   7.340  15.505  1.00 91.45           H  
ATOM   4275  CA  GLN A 266      -2.238   8.960  16.319  1.00 91.45           C  
ATOM   4276  HA  GLN A 266      -3.185   8.887  16.854  1.00 91.45           H  
ATOM   4277  C   GLN A 266      -2.319  10.239  15.461  1.00 91.45           C  
ATOM   4278  CB  GLN A 266      -1.126   9.050  17.369  1.00 91.45           C  
ATOM   4279  HB2 GLN A 266      -1.203  10.001  17.896  1.00 91.45           H  
ATOM   4280  HB3 GLN A 266      -0.160   9.011  16.866  1.00 91.45           H  
ATOM   4281  O   GLN A 266      -2.764  11.285  15.939  1.00 91.45           O  
ATOM   4282  CG  GLN A 266      -1.222   7.908  18.400  1.00 91.45           C  
ATOM   4283  HG2 GLN A 266      -1.322   6.944  17.902  1.00 91.45           H  
ATOM   4284  HG3 GLN A 266      -2.108   8.054  19.018  1.00 91.45           H  
ATOM   4285  CD  GLN A 266      -0.004   7.837  19.310  1.00 91.45           C  
ATOM   4286  NE2 GLN A 266       0.173   6.753  20.033  1.00 91.45           N  
ATOM   4287 HE21 GLN A 266       1.022   6.723  20.579  1.00 91.45           H  
ATOM   4288 HE22 GLN A 266      -0.335   5.906  19.824  1.00 91.45           H  
ATOM   4289  OE1 GLN A 266       0.796   8.754  19.402  1.00 91.45           O  
ATOM   4290  N   TRP A 267      -1.943  10.175  14.180  1.00 92.86           N  
ATOM   4291  H   TRP A 267      -1.468   9.337  13.875  1.00 92.86           H  
ATOM   4292  CA  TRP A 267      -1.921  11.329  13.279  1.00 92.86           C  
ATOM   4293  HA  TRP A 267      -1.298  12.094  13.745  1.00 92.86           H  
ATOM   4294  C   TRP A 267      -3.314  11.919  13.033  1.00 92.86           C  
ATOM   4295  CB  TRP A 267      -1.262  10.925  11.962  1.00 92.86           C  
ATOM   4296  HB2 TRP A 267      -1.871  10.158  11.482  1.00 92.86           H  
ATOM   4297  HB3 TRP A 267      -0.292  10.485  12.194  1.00 92.86           H  
ATOM   4298  O   TRP A 267      -4.248  11.210  12.659  1.00 92.86           O  
ATOM   4299  CG  TRP A 267      -1.019  12.020  10.974  1.00 92.86           C  
ATOM   4300  CD1 TRP A 267      -0.400  13.196  11.227  1.00 92.86           C  
ATOM   4301  HD1 TRP A 267       0.003  13.485  12.187  1.00 92.86           H  
ATOM   4302  CD2 TRP A 267      -1.253  11.993   9.534  1.00 92.86           C  
ATOM   4303  CE2 TRP A 267      -0.761  13.211   8.978  1.00 92.86           C  
ATOM   4304  CE3 TRP A 267      -1.770  11.035   8.636  1.00 92.86           C  
ATOM   4305  HE3 TRP A 267      -2.125  10.088   9.017  1.00 92.86           H  
ATOM   4306  NE1 TRP A 267      -0.257  13.908  10.052  1.00 92.86           N  
ATOM   4307  HE1 TRP A 267       0.340  14.717   9.958  1.00 92.86           H  
ATOM   4308  CH2 TRP A 267      -1.287  12.491   6.735  1.00 92.86           C  
ATOM   4309  HH2 TRP A 267      -1.264  12.655   5.668  1.00 92.86           H  
ATOM   4310  CZ2 TRP A 267      -0.774  13.467   7.601  1.00 92.86           C  
ATOM   4311  HZ2 TRP A 267      -0.345  14.374   7.200  1.00 92.86           H  
ATOM   4312  CZ3 TRP A 267      -1.784  11.282   7.251  1.00 92.86           C  
ATOM   4313  HZ3 TRP A 267      -2.154  10.526   6.575  1.00 92.86           H  
ATOM   4314  N   ARG A 268      -3.466  13.231  13.228  1.00 91.73           N  
ATOM   4315  H   ARG A 268      -2.651  13.755  13.514  1.00 91.73           H  
ATOM   4316  CA  ARG A 268      -4.730  13.956  13.015  1.00 91.73           C  
ATOM   4317  HA  ARG A 268      -5.555  13.245  12.976  1.00 91.73           H  
ATOM   4318  C   ARG A 268      -4.706  14.687  11.675  1.00 91.73           C  
ATOM   4319  CB  ARG A 268      -4.992  14.926  14.177  1.00 91.73           C  
ATOM   4320  HB2 ARG A 268      -5.886  15.506  13.947  1.00 91.73           H  
ATOM   4321  HB3 ARG A 268      -4.151  15.613  14.269  1.00 91.73           H  
ATOM   4322  O   ARG A 268      -3.816  15.520  11.472  1.00 91.73           O  
ATOM   4323  CG  ARG A 268      -5.209  14.207  15.518  1.00 91.73           C  
ATOM   4324  HG2 ARG A 268      -4.320  13.634  15.783  1.00 91.73           H  
ATOM   4325  HG3 ARG A 268      -6.055  13.526  15.428  1.00 91.73           H  
ATOM   4326  CD  ARG A 268      -5.493  15.232  16.622  1.00 91.73           C  
ATOM   4327  HD2 ARG A 268      -6.363  15.825  16.341  1.00 91.73           H  
ATOM   4328  HD3 ARG A 268      -4.629  15.891  16.710  1.00 91.73           H  
ATOM   4329  NE  ARG A 268      -5.756  14.575  17.915  1.00 91.73           N  
ATOM   4330  HE  ARG A 268      -6.000  13.595  17.884  1.00 91.73           H  
ATOM   4331  NH1 ARG A 268      -5.369  16.383  19.286  1.00 91.73           N  
ATOM   4332 HH11 ARG A 268      -5.314  16.774  20.216  1.00 91.73           H  
ATOM   4333 HH12 ARG A 268      -5.168  16.955  18.478  1.00 91.73           H  
ATOM   4334  NH2 ARG A 268      -5.985  14.437  20.178  1.00 91.73           N  
ATOM   4335 HH21 ARG A 268      -6.213  13.456  20.102  1.00 91.73           H  
ATOM   4336 HH22 ARG A 268      -5.961  14.866  21.092  1.00 91.73           H  
ATOM   4337  CZ  ARG A 268      -5.702  15.133  19.114  1.00 91.73           C  
ATOM   4338  N   ILE A 269      -5.697  14.427  10.825  1.00 91.47           N  
ATOM   4339  H   ILE A 269      -6.449  13.825  11.128  1.00 91.47           H  
ATOM   4340  CA  ILE A 269      -5.882  15.028   9.492  1.00 91.47           C  
ATOM   4341  HA  ILE A 269      -5.135  15.805   9.331  1.00 91.47           H  
ATOM   4342  C   ILE A 269      -7.221  15.764   9.363  1.00 91.47           C  
ATOM   4343  CB  ILE A 269      -5.682  13.968   8.396  1.00 91.47           C  
ATOM   4344  HB  ILE A 269      -5.884  14.475   7.452  1.00 91.47           H  
ATOM   4345  O   ILE A 269      -8.157  15.344  10.074  1.00 91.47           O  
ATOM   4346  CG1 ILE A 269      -6.651  12.771   8.458  1.00 91.47           C  
ATOM   4347 HG12 ILE A 269      -6.453  12.175   9.348  1.00 91.47           H  
ATOM   4348 HG13 ILE A 269      -7.674  13.143   8.509  1.00 91.47           H  
ATOM   4349  CG2 ILE A 269      -4.214  13.522   8.377  1.00 91.47           C  
ATOM   4350 HG21 ILE A 269      -3.996  12.891   9.238  1.00 91.47           H  
ATOM   4351 HG22 ILE A 269      -4.002  12.970   7.461  1.00 91.47           H  
ATOM   4352 HG23 ILE A 269      -3.560  14.394   8.394  1.00 91.47           H  
ATOM   4353  CD1 ILE A 269      -6.530  11.881   7.214  1.00 91.47           C  
ATOM   4354 HD11 ILE A 269      -5.566  11.372   7.203  1.00 91.47           H  
ATOM   4355 HD12 ILE A 269      -6.642  12.478   6.309  1.00 91.47           H  
ATOM   4356 HD13 ILE A 269      -7.314  11.125   7.241  1.00 91.47           H  
ATOM   4357  OXT ILE A 269      -7.266  16.776   8.618  1.00 91.47           O  
TER    4358      ILE A 269                                                       
END   
