# Supplementary material for: Widespread Horizontal Gene Transfer Among Animal Viruses
Source: bioRxiv. 2024 Mar 26:2024.03.25.586562. Preprint. [Version 2] doi: 10.1101/2024.03.25.586562 (PMC11071296; doi:10.1101/2024.03.25.586562)
Supplement: Supplement 7 [file media-7.zip › File7_PDB/Mega182742_Hexon425.pdb]

ATOM      1  N   MET A   1      -0.869 -51.472  33.105  1.00 59.05           N  
ATOM      2  H   MET A   1       0.019 -51.026  32.924  1.00 59.05           H  
ATOM      3  H2  MET A   1      -1.056 -52.113  32.348  1.00 59.05           H  
ATOM      4  H3  MET A   1      -0.817 -51.978  33.977  1.00 59.05           H  
ATOM      5  CA  MET A   1      -1.916 -50.427  33.168  1.00 59.05           C  
ATOM      6  HA  MET A   1      -2.894 -50.896  33.269  1.00 59.05           H  
ATOM      7  C   MET A   1      -1.893 -49.644  31.859  1.00 59.05           C  
ATOM      8  CB  MET A   1      -1.701 -49.489  34.366  1.00 59.05           C  
ATOM      9  HB2 MET A   1      -0.678 -49.113  34.380  1.00 59.05           H  
ATOM     10  HB3 MET A   1      -2.378 -48.641  34.265  1.00 59.05           H  
ATOM     11  O   MET A   1      -0.794 -49.362  31.398  1.00 59.05           O  
ATOM     12  CG  MET A   1      -2.018 -50.199  35.687  1.00 59.05           C  
ATOM     13  HG2 MET A   1      -2.968 -50.722  35.572  1.00 59.05           H  
ATOM     14  HG3 MET A   1      -1.247 -50.936  35.910  1.00 59.05           H  
ATOM     15  SD  MET A   1      -2.199 -49.086  37.100  1.00 59.05           S  
ATOM     16  CE  MET A   1      -0.477 -48.850  37.618  1.00 59.05           C  
ATOM     17  HE1 MET A   1      -0.451 -48.191  38.486  1.00 59.05           H  
ATOM     18  HE2 MET A   1       0.095 -48.390  36.811  1.00 59.05           H  
ATOM     19  HE3 MET A   1      -0.033 -49.809  37.886  1.00 59.05           H  
ATOM     20  N   PRO A   2      -3.041 -49.367  31.214  1.00 80.09           N  
ATOM     21  CA  PRO A   2      -3.083 -48.664  29.929  1.00 80.09           C  
ATOM     22  HA  PRO A   2      -2.401 -49.139  29.223  1.00 80.09           H  
ATOM     23  C   PRO A   2      -2.667 -47.194  30.110  1.00 80.09           C  
ATOM     24  CB  PRO A   2      -4.520 -48.831  29.423  1.00 80.09           C  
ATOM     25  HB2 PRO A   2      -4.845 -47.988  28.813  1.00 80.09           H  
ATOM     26  HB3 PRO A   2      -4.603 -49.761  28.860  1.00 80.09           H  
ATOM     27  O   PRO A   2      -3.114 -46.539  31.050  1.00 80.09           O  
ATOM     28  CG  PRO A   2      -5.330 -48.945  30.712  1.00 80.09           C  
ATOM     29  HG2 PRO A   2      -5.535 -47.939  31.078  1.00 80.09           H  
ATOM     30  HG3 PRO A   2      -6.259 -49.496  30.564  1.00 80.09           H  
ATOM     31  CD  PRO A   2      -4.389 -49.656  31.683  1.00 80.09           C  
ATOM     32  HD2 PRO A   2      -4.569 -50.730  31.643  1.00 80.09           H  
ATOM     33  HD3 PRO A   2      -4.548 -49.282  32.695  1.00 80.09           H  
ATOM     34  N   GLY A   3      -1.802 -46.686  29.225  1.00 82.82           N  
ATOM     35  H   GLY A   3      -1.484 -47.283  28.475  1.00 82.82           H  
ATOM     36  CA  GLY A   3      -1.075 -45.419  29.415  1.00 82.82           C  
ATOM     37  HA2 GLY A   3      -0.357 -45.541  30.226  1.00 82.82           H  
ATOM     38  HA3 GLY A   3      -0.519 -45.193  28.505  1.00 82.82           H  
ATOM     39  C   GLY A   3      -1.944 -44.196  29.739  1.00 82.82           C  
ATOM     40  O   GLY A   3      -1.566 -43.403  30.595  1.00 82.82           O  
ATOM     41  N   GLY A   4      -3.138 -44.081  29.147  1.00 87.43           N  
ATOM     42  H   GLY A   4      -3.397 -44.758  28.443  1.00 87.43           H  
ATOM     43  CA  GLY A   4      -4.052 -42.961  29.414  1.00 87.43           C  
ATOM     44  HA2 GLY A   4      -4.909 -43.031  28.745  1.00 87.43           H  
ATOM     45  HA3 GLY A   4      -3.537 -42.022  29.211  1.00 87.43           H  
ATOM     46  C   GLY A   4      -4.578 -42.909  30.855  1.00 87.43           C  
ATOM     47  O   GLY A   4      -4.655 -41.833  31.436  1.00 87.43           O  
ATOM     48  N   ILE A   5      -4.870 -44.063  31.471  1.00 85.52           N  
ATOM     49  H   ILE A   5      -4.682 -44.931  30.990  1.00 85.52           H  
ATOM     50  CA  ILE A   5      -5.277 -44.114  32.889  1.00 85.52           C  
ATOM     51  HA  ILE A   5      -6.069 -43.383  33.055  1.00 85.52           H  
ATOM     52  C   ILE A   5      -4.102 -43.701  33.779  1.00 85.52           C  
ATOM     53  CB  ILE A   5      -5.815 -45.514  33.277  1.00 85.52           C  
ATOM     54  HB  ILE A   5      -5.049 -46.255  33.054  1.00 85.52           H  
ATOM     55  O   ILE A   5      -4.292 -42.987  34.760  1.00 85.52           O  
ATOM     56  CG1 ILE A   5      -7.074 -45.842  32.440  1.00 85.52           C  
ATOM     57 HG12 ILE A   5      -6.802 -45.855  31.384  1.00 85.52           H  
ATOM     58 HG13 ILE A   5      -7.817 -45.058  32.581  1.00 85.52           H  
ATOM     59  CG2 ILE A   5      -6.126 -45.596  34.785  1.00 85.52           C  
ATOM     60 HG21 ILE A   5      -5.229 -45.417  35.379  1.00 85.52           H  
ATOM     61 HG22 ILE A   5      -6.491 -46.586  35.057  1.00 85.52           H  
ATOM     62 HG23 ILE A   5      -6.875 -44.851  35.053  1.00 85.52           H  
ATOM     63  CD1 ILE A   5      -7.728 -47.193  32.762  1.00 85.52           C  
ATOM     64 HD11 ILE A   5      -8.285 -47.124  33.697  1.00 85.52           H  
ATOM     65 HD12 ILE A   5      -6.975 -47.975  32.854  1.00 85.52           H  
ATOM     66 HD13 ILE A   5      -8.426 -47.455  31.967  1.00 85.52           H  
ATOM     67  N   MET A   6      -2.884 -44.108  33.408  1.00 83.82           N  
ATOM     68  H   MET A   6      -2.787 -44.638  32.553  1.00 83.82           H  
ATOM     69  CA  MET A   6      -1.685 -43.742  34.153  1.00 83.82           C  
ATOM     70  HA  MET A   6      -1.854 -44.040  35.187  1.00 83.82           H  
ATOM     71  C   MET A   6      -1.460 -42.220  34.151  1.00 83.82           C  
ATOM     72  CB  MET A   6      -0.483 -44.545  33.638  1.00 83.82           C  
ATOM     73  HB2 MET A   6      -0.148 -44.162  32.674  1.00 83.82           H  
ATOM     74  HB3 MET A   6      -0.798 -45.581  33.510  1.00 83.82           H  
ATOM     75  O   MET A   6      -1.228 -41.668  35.219  1.00 83.82           O  
ATOM     76  CG  MET A   6       0.683 -44.523  34.634  1.00 83.82           C  
ATOM     77  HG2 MET A   6       1.304 -43.647  34.450  1.00 83.82           H  
ATOM     78  HG3 MET A   6       0.281 -44.436  35.643  1.00 83.82           H  
ATOM     79  SD  MET A   6       1.707 -46.026  34.599  1.00 83.82           S  
ATOM     80  CE  MET A   6       2.500 -45.855  32.980  1.00 83.82           C  
ATOM     81  HE1 MET A   6       1.744 -45.831  32.196  1.00 83.82           H  
ATOM     82  HE2 MET A   6       3.076 -44.930  32.954  1.00 83.82           H  
ATOM     83  HE3 MET A   6       3.171 -46.697  32.812  1.00 83.82           H  
ATOM     84  N   GLN A   7      -1.642 -41.532  33.016  1.00 87.48           N  
ATOM     85  H   GLN A   7      -1.831 -42.045  32.166  1.00 87.48           H  
ATOM     86  CA  GLN A   7      -1.533 -40.066  32.926  1.00 87.48           C  
ATOM     87  HA  GLN A   7      -0.542 -39.770  33.269  1.00 87.48           H  
ATOM     88  C   GLN A   7      -2.555 -39.325  33.807  1.00 87.48           C  
ATOM     89  CB  GLN A   7      -1.684 -39.648  31.454  1.00 87.48           C  
ATOM     90  HB2 GLN A   7      -0.915 -40.156  30.871  1.00 87.48           H  
ATOM     91  HB3 GLN A   7      -2.660 -39.965  31.086  1.00 87.48           H  
ATOM     92  O   GLN A   7      -2.215 -38.326  34.430  1.00 87.48           O  
ATOM     93  CG  GLN A   7      -1.546 -38.129  31.244  1.00 87.48           C  
ATOM     94  HG2 GLN A   7      -2.330 -37.612  31.797  1.00 87.48           H  
ATOM     95  HG3 GLN A   7      -0.582 -37.794  31.627  1.00 87.48           H  
ATOM     96  CD  GLN A   7      -1.657 -37.716  29.780  1.00 87.48           C  
ATOM     97  NE2 GLN A   7      -1.971 -36.468  29.509  1.00 87.48           N  
ATOM     98 HE21 GLN A   7      -2.010 -36.216  28.532  1.00 87.48           H  
ATOM     99 HE22 GLN A   7      -2.106 -35.802  30.256  1.00 87.48           H  
ATOM    100  OE1 GLN A   7      -1.469 -38.490  28.855  1.00 87.48           O  
ATOM    101  N   VAL A   8      -3.799 -39.810  33.882  1.00 85.73           N  
ATOM    102  H   VAL A   8      -4.044 -40.611  33.319  1.00 85.73           H  
ATOM    103  CA  VAL A   8      -4.824 -39.204  34.755  1.00 85.73           C  
ATOM    104  HA  VAL A   8      -4.799 -38.122  34.628  1.00 85.73           H  
ATOM    105  C   VAL A   8      -4.521 -39.472  36.233  1.00 85.73           C  
ATOM    106  CB  VAL A   8      -6.234 -39.696  34.371  1.00 85.73           C  
ATOM    107  HB  VAL A   8      -6.264 -40.783  34.439  1.00 85.73           H  
ATOM    108  O   VAL A   8      -4.808 -38.633  37.079  1.00 85.73           O  
ATOM    109  CG1 VAL A   8      -7.332 -39.121  35.278  1.00 85.73           C  
ATOM    110 HG11 VAL A   8      -7.214 -39.492  36.296  1.00 85.73           H  
ATOM    111 HG12 VAL A   8      -7.272 -38.033  35.292  1.00 85.73           H  
ATOM    112 HG13 VAL A   8      -8.315 -39.424  34.918  1.00 85.73           H  
ATOM    113  CG2 VAL A   8      -6.585 -39.287  32.933  1.00 85.73           C  
ATOM    114 HG21 VAL A   8      -6.579 -38.201  32.846  1.00 85.73           H  
ATOM    115 HG22 VAL A   8      -5.862 -39.699  32.229  1.00 85.73           H  
ATOM    116 HG23 VAL A   8      -7.574 -39.663  32.670  1.00 85.73           H  
ATOM    117  N   SER A   9      -3.916 -40.622  36.556  1.00 82.27           N  
ATOM    118  H   SER A   9      -3.752 -41.300  35.826  1.00 82.27           H  
ATOM    119  CA  SER A   9      -3.521 -40.952  37.933  1.00 82.27           C  
ATOM    120  HA  SER A   9      -4.338 -40.662  38.594  1.00 82.27           H  
ATOM    121  C   SER A   9      -2.283 -40.194  38.429  1.00 82.27           C  
ATOM    122  CB  SER A   9      -3.330 -42.463  38.087  1.00 82.27           C  
ATOM    123  HB2 SER A   9      -4.218 -42.972  37.713  1.00 82.27           H  
ATOM    124  HB3 SER A   9      -3.223 -42.698  39.146  1.00 82.27           H  
ATOM    125  O   SER A   9      -2.066 -40.105  39.635  1.00 82.27           O  
ATOM    126  OG  SER A   9      -2.192 -42.951  37.398  1.00 82.27           O  
ATOM    127  HG  SER A   9      -1.920 -42.315  36.732  1.00 82.27           H  
ATOM    128  N   THR A  10      -1.467 -39.645  37.526  1.00 84.27           N  
ATOM    129  H   THR A  10      -1.684 -39.737  36.544  1.00 84.27           H  
ATOM    130  CA  THR A  10      -0.299 -38.828  37.873  1.00 84.27           C  
ATOM    131  HA  THR A  10       0.095 -39.154  38.835  1.00 84.27           H  
ATOM    132  C   THR A  10      -0.700 -37.363  38.033  1.00 84.27           C  
ATOM    133  CB  THR A  10       0.835 -38.986  36.841  1.00 84.27           C  
ATOM    134  HB  THR A  10       1.612 -38.253  37.058  1.00 84.27           H  
ATOM    135  O   THR A  10      -0.455 -36.564  37.136  1.00 84.27           O  
ATOM    136  CG2 THR A  10       1.471 -40.375  36.892  1.00 84.27           C  
ATOM    137 HG21 THR A  10       1.943 -40.522  37.864  1.00 84.27           H  
ATOM    138 HG22 THR A  10       0.715 -41.147  36.745  1.00 84.27           H  
ATOM    139 HG23 THR A  10       2.227 -40.456  36.112  1.00 84.27           H  
ATOM    140  OG1 THR A  10       0.381 -38.784  35.525  1.00 84.27           O  
ATOM    141  HG1 THR A  10      -0.139 -37.977  35.535  1.00 84.27           H  
ATOM    142  N   SER A  11      -1.316 -37.015  39.165  1.00 83.96           N  
ATOM    143  H   SER A  11      -1.578 -37.739  39.819  1.00 83.96           H  
ATOM    144  CA  SER A  11      -1.584 -35.622  39.549  1.00 83.96           C  
ATOM    145  HA  SER A  11      -1.555 -34.994  38.659  1.00 83.96           H  
ATOM    146  C   SER A  11      -0.530 -35.110  40.533  1.00 83.96           C  
ATOM    147  CB  SER A  11      -2.984 -35.480  40.151  1.00 83.96           C  
ATOM    148  HB2 SER A  11      -3.730 -35.798  39.423  1.00 83.96           H  
ATOM    149  HB3 SER A  11      -3.161 -34.434  40.401  1.00 83.96           H  
ATOM    150  O   SER A  11      -0.223 -35.785  41.520  1.00 83.96           O  
ATOM    151  OG  SER A  11      -3.092 -36.274  41.322  1.00 83.96           O  
ATOM    152  HG  SER A  11      -2.265 -36.185  41.802  1.00 83.96           H  
ATOM    153  N   GLY A  12       0.001 -33.916  40.295  1.00 86.41           N  
ATOM    154  H   GLY A  12      -0.345 -33.415  39.489  1.00 86.41           H  
ATOM    155  CA  GLY A  12       0.936 -33.216  41.173  1.00 86.41           C  
ATOM    156  HA2 GLY A  12       1.818 -32.942  40.595  1.00 86.41           H  
ATOM    157  HA3 GLY A  12       1.251 -33.868  41.988  1.00 86.41           H  
ATOM    158  C   GLY A  12       0.341 -31.941  41.770  1.00 86.41           C  
ATOM    159  O   GLY A  12      -0.756 -31.510  41.429  1.00 86.41           O  
ATOM    160  N   ILE A  13       1.101 -31.280  42.647  1.00 90.29           N  
ATOM    161  H   ILE A  13       2.007 -31.658  42.883  1.00 90.29           H  
ATOM    162  CA  ILE A  13       0.702 -29.975  43.201  1.00 90.29           C  
ATOM    163  HA  ILE A  13      -0.306 -30.085  43.601  1.00 90.29           H  
ATOM    164  C   ILE A  13       0.621 -28.880  42.120  1.00 90.29           C  
ATOM    165  CB  ILE A  13       1.639 -29.588  44.367  1.00 90.29           C  
ATOM    166  HB  ILE A  13       1.712 -30.457  45.020  1.00 90.29           H  
ATOM    167  O   ILE A  13      -0.075 -27.887  42.300  1.00 90.29           O  
ATOM    168  CG1 ILE A  13       1.035 -28.435  45.199  1.00 90.29           C  
ATOM    169 HG12 ILE A  13      -0.019 -28.643  45.379  1.00 90.29           H  
ATOM    170 HG13 ILE A  13       1.103 -27.501  44.641  1.00 90.29           H  
ATOM    171  CG2 ILE A  13       3.058 -29.248  43.868  1.00 90.29           C  
ATOM    172 HG21 ILE A  13       3.430 -30.027  43.203  1.00 90.29           H  
ATOM    173 HG22 ILE A  13       3.740 -29.167  44.714  1.00 90.29           H  
ATOM    174 HG23 ILE A  13       3.051 -28.298  43.332  1.00 90.29           H  
ATOM    175  CD1 ILE A  13       1.709 -28.241  46.563  1.00 90.29           C  
ATOM    176 HD11 ILE A  13       1.648 -29.162  47.142  1.00 90.29           H  
ATOM    177 HD12 ILE A  13       1.196 -27.447  47.106  1.00 90.29           H  
ATOM    178 HD13 ILE A  13       2.753 -27.957  46.435  1.00 90.29           H  
ATOM    179  N   GLN A  14       1.306 -29.061  40.983  1.00 89.69           N  
ATOM    180  H   GLN A  14       1.824 -29.919  40.862  1.00 89.69           H  
ATOM    181  CA  GLN A  14       1.274 -28.123  39.857  1.00 89.69           C  
ATOM    182  HA  GLN A  14       1.462 -27.119  40.236  1.00 89.69           H  
ATOM    183  C   GLN A  14      -0.094 -28.088  39.157  1.00 89.69           C  
ATOM    184  CB  GLN A  14       2.371 -28.471  38.835  1.00 89.69           C  
ATOM    185  HB2 GLN A  14       2.339 -27.709  38.056  1.00 89.69           H  
ATOM    186  HB3 GLN A  14       2.146 -29.425  38.359  1.00 89.69           H  
ATOM    187  O   GLN A  14      -0.468 -27.049  38.614  1.00 89.69           O  
ATOM    188  CG  GLN A  14       3.803 -28.495  39.403  1.00 89.69           C  
ATOM    189  HG2 GLN A  14       3.919 -27.694  40.133  1.00 89.69           H  
ATOM    190  HG3 GLN A  14       4.493 -28.296  38.582  1.00 89.69           H  
ATOM    191  CD  GLN A  14       4.224 -29.823  40.036  1.00 89.69           C  
ATOM    192  NE2 GLN A  14       5.442 -29.924  40.517  1.00 89.69           N  
ATOM    193 HE21 GLN A  14       5.693 -30.830  40.886  1.00 89.69           H  
ATOM    194 HE22 GLN A  14       6.092 -29.155  40.439  1.00 89.69           H  
ATOM    195  OE1 GLN A  14       3.484 -30.787  40.142  1.00 89.69           O  
ATOM    196  N   ASP A  15      -0.864 -29.181  39.217  1.00 90.28           N  
ATOM    197  H   ASP A  15      -0.526 -30.001  39.700  1.00 90.28           H  
ATOM    198  CA  ASP A  15      -2.178 -29.288  38.571  1.00 90.28           C  
ATOM    199  HA  ASP A  15      -2.085 -28.935  37.544  1.00 90.28           H  
ATOM    200  C   ASP A  15      -3.253 -28.423  39.242  1.00 90.28           C  
ATOM    201  CB  ASP A  15      -2.616 -30.757  38.523  1.00 90.28           C  
ATOM    202  HB2 ASP A  15      -3.623 -30.813  38.109  1.00 90.28           H  
ATOM    203  HB3 ASP A  15      -2.647 -31.162  39.535  1.00 90.28           H  
ATOM    204  O   ASP A  15      -4.326 -28.223  38.667  1.00 90.28           O  
ATOM    205  CG  ASP A  15      -1.692 -31.593  37.641  1.00 90.28           C  
ATOM    206  OD1 ASP A  15      -1.472 -31.179  36.482  1.00 90.28           O  
ATOM    207  OD2 ASP A  15      -1.189 -32.620  38.148  1.00 90.28           O  
ATOM    208  N   LEU A  16      -2.945 -27.844  40.411  1.00 89.91           N  
ATOM    209  H   LEU A  16      -2.047 -28.065  40.818  1.00 89.91           H  
ATOM    210  CA  LEU A  16      -3.781 -26.860  41.099  1.00 89.91           C  
ATOM    211  HA  LEU A  16      -4.706 -27.352  41.399  1.00 89.91           H  
ATOM    212  C   LEU A  16      -4.179 -25.686  40.196  1.00 89.91           C  
ATOM    213  CB  LEU A  16      -3.038 -26.377  42.359  1.00 89.91           C  
ATOM    214  HB2 LEU A  16      -2.763 -27.243  42.961  1.00 89.91           H  
ATOM    215  HB3 LEU A  16      -2.118 -25.885  42.043  1.00 89.91           H  
ATOM    216  O   LEU A  16      -5.290 -25.189  40.307  1.00 89.91           O  
ATOM    217  CG  LEU A  16      -3.837 -25.396  43.243  1.00 89.91           C  
ATOM    218  HG  LEU A  16      -4.147 -24.533  42.655  1.00 89.91           H  
ATOM    219  CD1 LEU A  16      -5.071 -26.042  43.876  1.00 89.91           C  
ATOM    220 HD11 LEU A  16      -5.791 -26.290  43.097  1.00 89.91           H  
ATOM    221 HD12 LEU A  16      -4.794 -26.939  44.429  1.00 89.91           H  
ATOM    222 HD13 LEU A  16      -5.554 -25.333  44.549  1.00 89.91           H  
ATOM    223  CD2 LEU A  16      -2.942 -24.886  44.373  1.00 89.91           C  
ATOM    224 HD21 LEU A  16      -2.612 -25.720  44.993  1.00 89.91           H  
ATOM    225 HD22 LEU A  16      -2.073 -24.383  43.948  1.00 89.91           H  
ATOM    226 HD23 LEU A  16      -3.496 -24.173  44.983  1.00 89.91           H  
ATOM    227  N   TYR A  17      -3.295 -25.269  39.286  1.00 90.85           N  
ATOM    228  H   TYR A  17      -2.409 -25.751  39.229  1.00 90.85           H  
ATOM    229  CA  TYR A  17      -3.544 -24.154  38.364  1.00 90.85           C  
ATOM    230  HA  TYR A  17      -4.204 -23.435  38.850  1.00 90.85           H  
ATOM    231  C   TYR A  17      -4.239 -24.562  37.058  1.00 90.85           C  
ATOM    232  CB  TYR A  17      -2.215 -23.455  38.058  1.00 90.85           C  
ATOM    233  HB2 TYR A  17      -1.510 -24.183  37.658  1.00 90.85           H  
ATOM    234  HB3 TYR A  17      -2.375 -22.703  37.284  1.00 90.85           H  
ATOM    235  O   TYR A  17      -4.515 -23.698  36.228  1.00 90.85           O  
ATOM    236  CG  TYR A  17      -1.605 -22.758  39.254  1.00 90.85           C  
ATOM    237  CD1 TYR A  17      -2.066 -21.479  39.619  1.00 90.85           C  
ATOM    238  HD1 TYR A  17      -2.857 -21.013  39.050  1.00 90.85           H  
ATOM    239  CD2 TYR A  17      -0.596 -23.389  40.005  1.00 90.85           C  
ATOM    240  HD2 TYR A  17      -0.259 -24.378  39.730  1.00 90.85           H  
ATOM    241  CE1 TYR A  17      -1.512 -20.820  40.733  1.00 90.85           C  
ATOM    242  HE1 TYR A  17      -1.876 -19.843  41.014  1.00 90.85           H  
ATOM    243  CE2 TYR A  17      -0.038 -22.733  41.118  1.00 90.85           C  
ATOM    244  HE2 TYR A  17       0.732 -23.209  41.708  1.00 90.85           H  
ATOM    245  OH  TYR A  17       0.048 -20.817  42.556  1.00 90.85           O  
ATOM    246  HH  TYR A  17      -0.386 -19.977  42.718  1.00 90.85           H  
ATOM    247  CZ  TYR A  17      -0.494 -21.449  41.481  1.00 90.85           C  
ATOM    248  N   LEU A  18      -4.460 -25.860  36.831  1.00 91.66           N  
ATOM    249  H   LEU A  18      -4.271 -26.511  37.581  1.00 91.66           H  
ATOM    250  CA  LEU A  18      -4.913 -26.383  35.540  1.00 91.66           C  
ATOM    251  HA  LEU A  18      -5.121 -25.559  34.857  1.00 91.66           H  
ATOM    252  C   LEU A  18      -6.219 -27.171  35.637  1.00 91.66           C  
ATOM    253  CB  LEU A  18      -3.804 -27.258  34.923  1.00 91.66           C  
ATOM    254  HB2 LEU A  18      -4.182 -27.679  33.991  1.00 91.66           H  
ATOM    255  HB3 LEU A  18      -3.601 -28.087  35.601  1.00 91.66           H  
ATOM    256  O   LEU A  18      -7.081 -27.016  34.776  1.00 91.66           O  
ATOM    257  CG  LEU A  18      -2.475 -26.540  34.624  1.00 91.66           C  
ATOM    258  HG  LEU A  18      -2.059 -26.136  35.547  1.00 91.66           H  
ATOM    259  CD1 LEU A  18      -1.477 -27.546  34.049  1.00 91.66           C  
ATOM    260 HD11 LEU A  18      -1.851 -27.957  33.111  1.00 91.66           H  
ATOM    261 HD12 LEU A  18      -1.330 -28.360  34.759  1.00 91.66           H  
ATOM    262 HD13 LEU A  18      -0.517 -27.059  33.879  1.00 91.66           H  
ATOM    263  CD2 LEU A  18      -2.633 -25.404  33.610  1.00 91.66           C  
ATOM    264 HD21 LEU A  18      -3.091 -25.778  32.695  1.00 91.66           H  
ATOM    265 HD22 LEU A  18      -1.656 -24.976  33.383  1.00 91.66           H  
ATOM    266 HD23 LEU A  18      -3.258 -24.616  34.031  1.00 91.66           H  
ATOM    267  N   THR A  19      -6.350 -28.054  36.631  1.00 90.14           N  
ATOM    268  H   THR A  19      -5.622 -28.108  37.330  1.00 90.14           H  
ATOM    269  CA  THR A  19      -7.435 -29.052  36.662  1.00 90.14           C  
ATOM    270  HA  THR A  19      -8.229 -28.732  35.987  1.00 90.14           H  
ATOM    271  C   THR A  19      -8.121 -29.227  38.014  1.00 90.14           C  
ATOM    272  CB  THR A  19      -6.951 -30.425  36.172  1.00 90.14           C  
ATOM    273  HB  THR A  19      -7.796 -31.113  36.192  1.00 90.14           H  
ATOM    274  O   THR A  19      -9.203 -29.814  38.046  1.00 90.14           O  
ATOM    275  CG2 THR A  19      -6.394 -30.411  34.748  1.00 90.14           C  
ATOM    276 HG21 THR A  19      -5.469 -29.835  34.703  1.00 90.14           H  
ATOM    277 HG22 THR A  19      -7.127 -29.968  34.074  1.00 90.14           H  
ATOM    278 HG23 THR A  19      -6.188 -31.434  34.433  1.00 90.14           H  
ATOM    279  OG1 THR A  19      -5.943 -30.938  37.007  1.00 90.14           O  
ATOM    280  HG1 THR A  19      -5.142 -30.424  36.877  1.00 90.14           H  
ATOM    281  N   ILE A  20      -7.549 -28.726  39.115  1.00 83.35           N  
ATOM    282  H   ILE A  20      -6.684 -28.212  39.025  1.00 83.35           H  
ATOM    283  CA  ILE A  20      -8.239 -28.691  40.414  1.00 83.35           C  
ATOM    284  HA  ILE A  20      -8.766 -29.635  40.548  1.00 83.35           H  
ATOM    285  C   ILE A  20      -9.295 -27.572  40.369  1.00 83.35           C  
ATOM    286  CB  ILE A  20      -7.234 -28.548  41.581  1.00 83.35           C  
ATOM    287  HB  ILE A  20      -6.731 -27.590  41.455  1.00 83.35           H  
ATOM    288  O   ILE A  20      -9.000 -26.477  39.908  1.00 83.35           O  
ATOM    289  CG1 ILE A  20      -6.191 -29.701  41.533  1.00 83.35           C  
ATOM    290 HG12 ILE A  20      -5.591 -29.593  40.630  1.00 83.35           H  
ATOM    291 HG13 ILE A  20      -6.723 -30.649  41.459  1.00 83.35           H  
ATOM    292  CG2 ILE A  20      -7.962 -28.517  42.936  1.00 83.35           C  
ATOM    293 HG21 ILE A  20      -8.674 -27.692  42.965  1.00 83.35           H  
ATOM    294 HG22 ILE A  20      -8.495 -29.453  43.104  1.00 83.35           H  
ATOM    295 HG23 ILE A  20      -7.253 -28.350  43.747  1.00 83.35           H  
ATOM    296  CD1 ILE A  20      -5.215 -29.806  42.716  1.00 83.35           C  
ATOM    297 HD11 ILE A  20      -4.439 -30.532  42.476  1.00 83.35           H  
ATOM    298 HD12 ILE A  20      -4.747 -28.844  42.926  1.00 83.35           H  
ATOM    299 HD13 ILE A  20      -5.743 -30.147  43.607  1.00 83.35           H  
ATOM    300  N   ASP A  21     -10.522 -27.870  40.810  1.00 88.34           N  
ATOM    301  H   ASP A  21     -10.646 -28.746  41.296  1.00 88.34           H  
ATOM    302  CA  ASP A  21     -11.729 -27.030  40.670  1.00 88.34           C  
ATOM    303  HA  ASP A  21     -12.572 -27.645  40.984  1.00 88.34           H  
ATOM    304  C   ASP A  21     -12.066 -26.636  39.214  1.00 88.34           C  
ATOM    305  CB  ASP A  21     -11.703 -25.854  41.663  1.00 88.34           C  
ATOM    306  HB2 ASP A  21     -12.579 -25.229  41.489  1.00 88.34           H  
ATOM    307  HB3 ASP A  21     -10.814 -25.247  41.496  1.00 88.34           H  
ATOM    308  O   ASP A  21     -12.105 -25.456  38.861  1.00 88.34           O  
ATOM    309  CG  ASP A  21     -11.749 -26.320  43.122  1.00 88.34           C  
ATOM    310  OD1 ASP A  21     -12.287 -27.428  43.374  1.00 88.34           O  
ATOM    311  OD2 ASP A  21     -11.273 -25.561  43.995  1.00 88.34           O  
ATOM    312  N   PRO A  22     -12.335 -27.621  38.331  1.00 88.51           N  
ATOM    313  CA  PRO A  22     -12.566 -27.360  36.915  1.00 88.51           C  
ATOM    314  HA  PRO A  22     -11.701 -26.841  36.501  1.00 88.51           H  
ATOM    315  C   PRO A  22     -13.820 -26.502  36.687  1.00 88.51           C  
ATOM    316  CB  PRO A  22     -12.679 -28.743  36.263  1.00 88.51           C  
ATOM    317  HB2 PRO A  22     -11.686 -29.078  35.962  1.00 88.51           H  
ATOM    318  HB3 PRO A  22     -13.355 -28.745  35.408  1.00 88.51           H  
ATOM    319  O   PRO A  22     -14.940 -26.916  36.984  1.00 88.51           O  
ATOM    320  CG  PRO A  22     -13.188 -29.635  37.396  1.00 88.51           C  
ATOM    321  HG2 PRO A  22     -14.271 -29.543  37.481  1.00 88.51           H  
ATOM    322  HG3 PRO A  22     -12.901 -30.677  37.252  1.00 88.51           H  
ATOM    323  CD  PRO A  22     -12.523 -29.034  38.632  1.00 88.51           C  
ATOM    324  HD2 PRO A  22     -11.554 -29.505  38.797  1.00 88.51           H  
ATOM    325  HD3 PRO A  22     -13.162 -29.175  39.504  1.00 88.51           H  
ATOM    326  N   GLU A  23     -13.641 -25.327  36.080  1.00 90.16           N  
ATOM    327  H   GLU A  23     -12.699 -24.963  36.058  1.00 90.16           H  
ATOM    328  CA  GLU A  23     -14.740 -24.408  35.740  1.00 90.16           C  
ATOM    329  HA  GLU A  23     -15.467 -24.401  36.551  1.00 90.16           H  
ATOM    330  C   GLU A  23     -15.481 -24.804  34.451  1.00 90.16           C  
ATOM    331  CB  GLU A  23     -14.188 -22.986  35.572  1.00 90.16           C  
ATOM    332  HB2 GLU A  23     -15.016 -22.335  35.293  1.00 90.16           H  
ATOM    333  HB3 GLU A  23     -13.460 -22.986  34.761  1.00 90.16           H  
ATOM    334  O   GLU A  23     -16.649 -24.463  34.251  1.00 90.16           O  
ATOM    335  CG  GLU A  23     -13.531 -22.424  36.844  1.00 90.16           C  
ATOM    336  HG2 GLU A  23     -14.249 -22.490  37.661  1.00 90.16           H  
ATOM    337  HG3 GLU A  23     -12.662 -23.033  37.096  1.00 90.16           H  
ATOM    338  CD  GLU A  23     -13.082 -20.962  36.678  1.00 90.16           C  
ATOM    339  OE1 GLU A  23     -12.694 -20.353  37.698  1.00 90.16           O  
ATOM    340  OE2 GLU A  23     -13.161 -20.438  35.540  1.00 90.16           O  
ATOM    341  N   ILE A  24     -14.805 -25.534  33.560  1.00 91.35           N  
ATOM    342  H   ILE A  24     -13.872 -25.824  33.817  1.00 91.35           H  
ATOM    343  CA  ILE A  24     -15.346 -26.006  32.284  1.00 91.35           C  
ATOM    344  HA  ILE A  24     -16.434 -25.974  32.346  1.00 91.35           H  
ATOM    345  C   ILE A  24     -14.964 -27.465  32.042  1.00 91.35           C  
ATOM    346  CB  ILE A  24     -14.918 -25.104  31.100  1.00 91.35           C  
ATOM    347  HB  ILE A  24     -15.388 -25.512  30.204  1.00 91.35           H  
ATOM    348  O   ILE A  24     -13.944 -27.955  32.521  1.00 91.35           O  
ATOM    349  CG1 ILE A  24     -13.389 -25.103  30.865  1.00 91.35           C  
ATOM    350 HG12 ILE A  24     -13.026 -26.129  30.818  1.00 91.35           H  
ATOM    351 HG13 ILE A  24     -12.890 -24.609  31.699  1.00 91.35           H  
ATOM    352  CG2 ILE A  24     -15.461 -23.675  31.282  1.00 91.35           C  
ATOM    353 HG21 ILE A  24     -14.925 -23.169  32.085  1.00 91.35           H  
ATOM    354 HG22 ILE A  24     -16.519 -23.708  31.543  1.00 91.35           H  
ATOM    355 HG23 ILE A  24     -15.345 -23.100  30.364  1.00 91.35           H  
ATOM    356  CD1 ILE A  24     -12.966 -24.420  29.558  1.00 91.35           C  
ATOM    357 HD11 ILE A  24     -13.187 -23.353  29.596  1.00 91.35           H  
ATOM    358 HD12 ILE A  24     -11.892 -24.546  29.420  1.00 91.35           H  
ATOM    359 HD13 ILE A  24     -13.486 -24.875  28.715  1.00 91.35           H  
ATOM    360  N   SER A  25     -15.763 -28.156  31.229  1.00 90.77           N  
ATOM    361  H   SER A  25     -16.581 -27.696  30.857  1.00 90.77           H  
ATOM    362  CA  SER A  25     -15.388 -29.451  30.665  1.00 90.77           C  
ATOM    363  HA  SER A  25     -14.398 -29.737  31.020  1.00 90.77           H  
ATOM    364  C   SER A  25     -15.342 -29.354  29.148  1.00 90.77           C  
ATOM    365  CB  SER A  25     -16.364 -30.542  31.100  1.00 90.77           C  
ATOM    366  HB2 SER A  25     -17.360 -30.311  30.722  1.00 90.77           H  
ATOM    367  HB3 SER A  25     -16.399 -30.590  32.188  1.00 90.77           H  
ATOM    368  O   SER A  25     -16.341 -29.018  28.510  1.00 90.77           O  
ATOM    369  OG  SER A  25     -15.937 -31.790  30.579  1.00 90.77           O  
ATOM    370  HG  SER A  25     -15.457 -32.239  31.279  1.00 90.77           H  
ATOM    371  N   PHE A  26     -14.207 -29.727  28.557  1.00 90.76           N  
ATOM    372  H   PHE A  26     -13.396 -29.919  29.128  1.00 90.76           H  
ATOM    373  CA  PHE A  26     -14.072 -29.830  27.102  1.00 90.76           C  
ATOM    374  HA  PHE A  26     -14.374 -28.882  26.656  1.00 90.76           H  
ATOM    375  C   PHE A  26     -14.980 -30.909  26.489  1.00 90.76           C  
ATOM    376  CB  PHE A  26     -12.601 -30.086  26.746  1.00 90.76           C  
ATOM    377  HB2 PHE A  26     -12.278 -31.017  27.212  1.00 90.76           H  
ATOM    378  HB3 PHE A  26     -12.522 -30.217  25.667  1.00 90.76           H  
ATOM    379  O   PHE A  26     -15.252 -30.872  25.294  1.00 90.76           O  
ATOM    380  CG  PHE A  26     -11.666 -28.959  27.146  1.00 90.76           C  
ATOM    381  CD1 PHE A  26     -11.814 -27.686  26.562  1.00 90.76           C  
ATOM    382  HD1 PHE A  26     -12.583 -27.513  25.823  1.00 90.76           H  
ATOM    383  CD2 PHE A  26     -10.651 -29.175  28.097  1.00 90.76           C  
ATOM    384  HD2 PHE A  26     -10.521 -30.148  28.549  1.00 90.76           H  
ATOM    385  CE1 PHE A  26     -10.959 -26.633  26.932  1.00 90.76           C  
ATOM    386  HE1 PHE A  26     -11.075 -25.656  26.487  1.00 90.76           H  
ATOM    387  CE2 PHE A  26      -9.794 -28.123  28.464  1.00 90.76           C  
ATOM    388  HE2 PHE A  26      -9.019 -28.285  29.199  1.00 90.76           H  
ATOM    389  CZ  PHE A  26      -9.949 -26.852  27.884  1.00 90.76           C  
ATOM    390  HZ  PHE A  26      -9.294 -26.044  28.174  1.00 90.76           H  
ATOM    391  N   PHE A  27     -15.491 -31.846  27.296  1.00 93.11           N  
ATOM    392  H   PHE A  27     -15.238 -31.820  28.273  1.00 93.11           H  
ATOM    393  CA  PHE A  27     -16.337 -32.954  26.838  1.00 93.11           C  
ATOM    394  HA  PHE A  27     -16.188 -33.086  25.766  1.00 93.11           H  
ATOM    395  C   PHE A  27     -17.838 -32.697  27.035  1.00 93.11           C  
ATOM    396  CB  PHE A  27     -15.880 -34.246  27.524  1.00 93.11           C  
ATOM    397  HB2 PHE A  27     -16.403 -35.090  27.074  1.00 93.11           H  
ATOM    398  HB3 PHE A  27     -16.165 -34.205  28.575  1.00 93.11           H  
ATOM    399  O   PHE A  27     -18.664 -33.535  26.669  1.00 93.11           O  
ATOM    400  CG  PHE A  27     -14.387 -34.491  27.419  1.00 93.11           C  
ATOM    401  CD1 PHE A  27     -13.810 -34.820  26.178  1.00 93.11           C  
ATOM    402  HD1 PHE A  27     -14.431 -34.920  25.300  1.00 93.11           H  
ATOM    403  CD2 PHE A  27     -13.567 -34.343  28.554  1.00 93.11           C  
ATOM    404  HD2 PHE A  27     -14.000 -34.085  29.509  1.00 93.11           H  
ATOM    405  CE1 PHE A  27     -12.420 -35.005  26.074  1.00 93.11           C  
ATOM    406  HE1 PHE A  27     -11.977 -35.253  25.121  1.00 93.11           H  
ATOM    407  CE2 PHE A  27     -12.177 -34.529  28.449  1.00 93.11           C  
ATOM    408  HE2 PHE A  27     -11.548 -34.417  29.320  1.00 93.11           H  
ATOM    409  CZ  PHE A  27     -11.604 -34.861  27.210  1.00 93.11           C  
ATOM    410  HZ  PHE A  27     -10.536 -35.000  27.129  1.00 93.11           H  
ATOM    411  N   LYS A  28     -18.218 -31.544  27.607  1.00 91.91           N  
ATOM    412  H   LYS A  28     -17.498 -30.895  27.890  1.00 91.91           H  
ATOM    413  CA  LYS A  28     -19.621 -31.147  27.761  1.00 91.91           C  
ATOM    414  HA  LYS A  28     -20.189 -31.667  26.990  1.00 91.91           H  
ATOM    415  C   LYS A  28     -19.809 -29.655  27.507  1.00 91.91           C  
ATOM    416  CB  LYS A  28     -20.142 -31.587  29.142  1.00 91.91           C  
ATOM    417  HB2 LYS A  28     -19.838 -32.616  29.332  1.00 91.91           H  
ATOM    418  HB3 LYS A  28     -19.686 -30.967  29.915  1.00 91.91           H  
ATOM    419  O   LYS A  28     -19.844 -28.842  28.425  1.00 91.91           O  
ATOM    420  CG  LYS A  28     -21.674 -31.498  29.265  1.00 91.91           C  
ATOM    421  HG2 LYS A  28     -21.941 -31.671  30.307  1.00 91.91           H  
ATOM    422  HG3 LYS A  28     -22.016 -30.501  28.988  1.00 91.91           H  
ATOM    423  CD  LYS A  28     -22.385 -32.549  28.398  1.00 91.91           C  
ATOM    424  HD2 LYS A  28     -22.010 -33.537  28.662  1.00 91.91           H  
ATOM    425  HD3 LYS A  28     -22.173 -32.361  27.345  1.00 91.91           H  
ATOM    426  CE  LYS A  28     -23.899 -32.497  28.613  1.00 91.91           C  
ATOM    427  HE2 LYS A  28     -24.105 -32.672  29.669  1.00 91.91           H  
ATOM    428  HE3 LYS A  28     -24.249 -31.495  28.362  1.00 91.91           H  
ATOM    429  NZ  LYS A  28     -24.586 -33.510  27.775  1.00 91.91           N  
ATOM    430  HZ1 LYS A  28     -24.393 -33.344  26.798  1.00 91.91           H  
ATOM    431  HZ2 LYS A  28     -25.585 -33.478  27.919  1.00 91.91           H  
ATOM    432  HZ3 LYS A  28     -24.256 -34.436  28.007  1.00 91.91           H  
ATOM    433  N   THR A  29     -20.004 -29.304  26.243  1.00 90.79           N  
ATOM    434  H   THR A  29     -19.854 -29.984  25.512  1.00 90.79           H  
ATOM    435  CA  THR A  29     -20.329 -27.933  25.849  1.00 90.79           C  
ATOM    436  HA  THR A  29     -19.648 -27.257  26.367  1.00 90.79           H  
ATOM    437  C   THR A  29     -21.764 -27.580  26.250  1.00 90.79           C  
ATOM    438  CB  THR A  29     -20.125 -27.746  24.341  1.00 90.79           C  
ATOM    439  HB  THR A  29     -20.902 -28.286  23.800  1.00 90.79           H  
ATOM    440  O   THR A  29     -22.716 -28.252  25.849  1.00 90.79           O  
ATOM    441  CG2 THR A  29     -20.153 -26.277  23.928  1.00 90.79           C  
ATOM    442 HG21 THR A  29     -19.417 -25.706  24.495  1.00 90.79           H  
ATOM    443 HG22 THR A  29     -21.147 -25.861  24.099  1.00 90.79           H  
ATOM    444 HG23 THR A  29     -19.928 -26.198  22.865  1.00 90.79           H  
ATOM    445  OG1 THR A  29     -18.874 -28.274  23.964  1.00 90.79           O  
ATOM    446  HG1 THR A  29     -18.175 -27.702  24.288  1.00 90.79           H  
ATOM    447  N   VAL A  30     -21.931 -26.508  27.028  1.00 89.21           N  
ATOM    448  H   VAL A  30     -21.110 -26.032  27.374  1.00 89.21           H  
ATOM    449  CA  VAL A  30     -23.237 -25.888  27.294  1.00 89.21           C  
ATOM    450  HA  VAL A  30     -24.029 -26.606  27.079  1.00 89.21           H  
ATOM    451  C   VAL A  30     -23.400 -24.701  26.352  1.00 89.21           C  
ATOM    452  CB  VAL A  30     -23.395 -25.468  28.769  1.00 89.21           C  
ATOM    453  HB  VAL A  30     -22.620 -24.746  29.028  1.00 89.21           H  
ATOM    454  O   VAL A  30     -22.737 -23.677  26.503  1.00 89.21           O  
ATOM    455  CG1 VAL A  30     -24.771 -24.831  29.017  1.00 89.21           C  
ATOM    456 HG11 VAL A  30     -25.565 -25.523  28.735  1.00 89.21           H  
ATOM    457 HG12 VAL A  30     -24.873 -24.581  30.073  1.00 89.21           H  
ATOM    458 HG13 VAL A  30     -24.874 -23.911  28.441  1.00 89.21           H  
ATOM    459  CG2 VAL A  30     -23.268 -26.677  29.705  1.00 89.21           C  
ATOM    460 HG21 VAL A  30     -24.037 -27.415  29.479  1.00 89.21           H  
ATOM    461 HG22 VAL A  30     -22.286 -27.137  29.595  1.00 89.21           H  
ATOM    462 HG23 VAL A  30     -23.370 -26.352  30.741  1.00 89.21           H  
ATOM    463  N   TYR A  31     -24.288 -24.833  25.370  1.00 91.26           N  
ATOM    464  H   TYR A  31     -24.767 -25.715  25.257  1.00 91.26           H  
ATOM    465  CA  TYR A  31     -24.601 -23.749  24.440  1.00 91.26           C  
ATOM    466  HA  TYR A  31     -23.672 -23.244  24.178  1.00 91.26           H  
ATOM    467  C   TYR A  31     -25.533 -22.720  25.092  1.00 91.26           C  
ATOM    468  CB  TYR A  31     -25.193 -24.321  23.147  1.00 91.26           C  
ATOM    469  HB2 TYR A  31     -26.122 -24.843  23.377  1.00 91.26           H  
ATOM    470  HB3 TYR A  31     -25.440 -23.496  22.480  1.00 91.26           H  
ATOM    471  O   TYR A  31     -26.518 -23.079  25.744  1.00 91.26           O  
ATOM    472  CG  TYR A  31     -24.252 -25.262  22.418  1.00 91.26           C  
ATOM    473  CD1 TYR A  31     -23.215 -24.739  21.620  1.00 91.26           C  
ATOM    474  HD1 TYR A  31     -23.103 -23.671  21.508  1.00 91.26           H  
ATOM    475  CD2 TYR A  31     -24.400 -26.657  22.551  1.00 91.26           C  
ATOM    476  HD2 TYR A  31     -25.195 -27.068  23.157  1.00 91.26           H  
ATOM    477  CE1 TYR A  31     -22.331 -25.607  20.949  1.00 91.26           C  
ATOM    478  HE1 TYR A  31     -21.543 -25.204  20.330  1.00 91.26           H  
ATOM    479  CE2 TYR A  31     -23.516 -27.526  21.885  1.00 91.26           C  
ATOM    480  HE2 TYR A  31     -23.618 -28.597  21.975  1.00 91.26           H  
ATOM    481  OH  TYR A  31     -21.640 -27.853  20.441  1.00 91.26           O  
ATOM    482  HH  TYR A  31     -20.982 -27.395  19.913  1.00 91.26           H  
ATOM    483  CZ  TYR A  31     -22.483 -27.004  21.080  1.00 91.26           C  
ATOM    484  N   ARG A  32     -25.249 -21.426  24.899  1.00 92.01           N  
ATOM    485  H   ARG A  32     -24.459 -21.195  24.312  1.00 92.01           H  
ATOM    486  CA  ARG A  32     -26.138 -20.338  25.332  1.00 92.01           C  
ATOM    487  HA  ARG A  32     -26.588 -20.614  26.286  1.00 92.01           H  
ATOM    488  C   ARG A  32     -27.271 -20.174  24.317  1.00 92.01           C  
ATOM    489  CB  ARG A  32     -25.360 -19.025  25.528  1.00 92.01           C  
ATOM    490  HB2 ARG A  32     -26.075 -18.236  25.762  1.00 92.01           H  
ATOM    491  HB3 ARG A  32     -24.854 -18.758  24.600  1.00 92.01           H  
ATOM    492  O   ARG A  32     -27.011 -20.016  23.130  1.00 92.01           O  
ATOM    493  CG  ARG A  32     -24.330 -19.112  26.667  1.00 92.01           C  
ATOM    494  HG2 ARG A  32     -23.540 -19.811  26.393  1.00 92.01           H  
ATOM    495  HG3 ARG A  32     -24.824 -19.474  27.569  1.00 92.01           H  
ATOM    496  CD  ARG A  32     -23.714 -17.736  26.957  1.00 92.01           C  
ATOM    497  HD2 ARG A  32     -23.227 -17.372  26.052  1.00 92.01           H  
ATOM    498  HD3 ARG A  32     -24.515 -17.047  27.224  1.00 92.01           H  
ATOM    499  NE  ARG A  32     -22.726 -17.800  28.054  1.00 92.01           N  
ATOM    500  HE  ARG A  32     -22.419 -18.719  28.338  1.00 92.01           H  
ATOM    501  NH1 ARG A  32     -22.470 -15.537  28.379  1.00 92.01           N  
ATOM    502 HH11 ARG A  32     -22.019 -14.770  28.857  1.00 92.01           H  
ATOM    503 HH12 ARG A  32     -23.121 -15.354  27.629  1.00 92.01           H  
ATOM    504  NH2 ARG A  32     -21.298 -16.966  29.625  1.00 92.01           N  
ATOM    505 HH21 ARG A  32     -20.865 -16.182  30.091  1.00 92.01           H  
ATOM    506 HH22 ARG A  32     -21.014 -17.900  29.885  1.00 92.01           H  
ATOM    507  CZ  ARG A  32     -22.173 -16.772  28.678  1.00 92.01           C  
ATOM    508  N   ARG A  33     -28.522 -20.201  24.787  1.00 94.62           N  
ATOM    509  H   ARG A  33     -28.644 -20.301  25.785  1.00 94.62           H  
ATOM    510  CA  ARG A  33     -29.696 -19.854  23.968  1.00 94.62           C  
ATOM    511  HA  ARG A  33     -29.574 -20.280  22.972  1.00 94.62           H  
ATOM    512  C   ARG A  33     -29.768 -18.333  23.802  1.00 94.62           C  
ATOM    513  CB  ARG A  33     -30.990 -20.402  24.593  1.00 94.62           C  
ATOM    514  HB2 ARG A  33     -31.831 -20.079  23.978  1.00 94.62           H  
ATOM    515  HB3 ARG A  33     -31.111 -19.972  25.587  1.00 94.62           H  
ATOM    516  O   ARG A  33     -29.502 -17.615  24.763  1.00 94.62           O  
ATOM    517  CG  ARG A  33     -31.011 -21.938  24.687  1.00 94.62           C  
ATOM    518  HG2 ARG A  33     -30.214 -22.284  25.345  1.00 94.62           H  
ATOM    519  HG3 ARG A  33     -30.841 -22.351  23.692  1.00 94.62           H  
ATOM    520  CD  ARG A  33     -32.360 -22.459  25.205  1.00 94.62           C  
ATOM    521  HD2 ARG A  33     -33.151 -22.069  24.565  1.00 94.62           H  
ATOM    522  HD3 ARG A  33     -32.376 -23.544  25.106  1.00 94.62           H  
ATOM    523  NE  ARG A  33     -32.623 -22.051  26.604  1.00 94.62           N  
ATOM    524  HE  ARG A  33     -32.931 -21.097  26.730  1.00 94.62           H  
ATOM    525  NH1 ARG A  33     -32.187 -24.054  27.653  1.00 94.62           N  
ATOM    526 HH11 ARG A  33     -32.143 -24.609  28.495  1.00 94.62           H  
ATOM    527 HH12 ARG A  33     -31.973 -24.467  26.757  1.00 94.62           H  
ATOM    528  NH2 ARG A  33     -32.815 -22.289  28.861  1.00 94.62           N  
ATOM    529 HH21 ARG A  33     -33.109 -21.326  28.936  1.00 94.62           H  
ATOM    530 HH22 ARG A  33     -32.760 -22.861  29.691  1.00 94.62           H  
ATOM    531  CZ  ARG A  33     -32.541 -22.799  27.692  1.00 94.62           C  
ATOM    532  N   HIS A  34     -30.149 -17.867  22.619  1.00 92.13           N  
ATOM    533  H   HIS A  34     -30.389 -18.523  21.889  1.00 92.13           H  
ATOM    534  CA  HIS A  34     -30.353 -16.453  22.293  1.00 92.13           C  
ATOM    535  HA  HIS A  34     -30.154 -15.837  23.170  1.00 92.13           H  
ATOM    536  C   HIS A  34     -31.816 -16.196  21.894  1.00 92.13           C  
ATOM    537  CB  HIS A  34     -29.353 -16.039  21.202  1.00 92.13           C  
ATOM    538  HB2 HIS A  34     -28.344 -16.103  21.610  1.00 92.13           H  
ATOM    539  HB3 HIS A  34     -29.528 -15.000  20.923  1.00 92.13           H  
ATOM    540  O   HIS A  34     -32.593 -17.141  21.740  1.00 92.13           O  
ATOM    541  CG  HIS A  34     -29.425 -16.891  19.960  1.00 92.13           C  
ATOM    542  CD2 HIS A  34     -28.581 -17.916  19.626  1.00 92.13           C  
ATOM    543  HD2 HIS A  34     -27.730 -18.253  20.199  1.00 92.13           H  
ATOM    544  ND1 HIS A  34     -30.373 -16.802  18.966  1.00 92.13           N  
ATOM    545  HD1 HIS A  34     -31.125 -16.130  18.910  1.00 92.13           H  
ATOM    546  CE1 HIS A  34     -30.105 -17.751  18.055  1.00 92.13           C  
ATOM    547  HE1 HIS A  34     -30.671 -17.915  17.150  1.00 92.13           H  
ATOM    548  NE2 HIS A  34     -29.028 -18.466  18.423  1.00 92.13           N  
ATOM    549  N   THR A  35     -32.198 -14.927  21.764  1.00 94.23           N  
ATOM    550  H   THR A  35     -31.517 -14.183  21.826  1.00 94.23           H  
ATOM    551  CA  THR A  35     -33.506 -14.513  21.240  1.00 94.23           C  
ATOM    552  HA  THR A  35     -34.295 -15.043  21.773  1.00 94.23           H  
ATOM    553  C   THR A  35     -33.636 -14.866  19.758  1.00 94.23           C  
ATOM    554  CB  THR A  35     -33.714 -13.004  21.441  1.00 94.23           C  
ATOM    555  HB  THR A  35     -34.561 -12.664  20.845  1.00 94.23           H  
ATOM    556  O   THR A  35     -32.636 -15.016  19.047  1.00 94.23           O  
ATOM    557  CG2 THR A  35     -33.964 -12.673  22.914  1.00 94.23           C  
ATOM    558 HG21 THR A  35     -34.870 -13.176  23.251  1.00 94.23           H  
ATOM    559 HG22 THR A  35     -34.098 -11.596  23.011  1.00 94.23           H  
ATOM    560 HG23 THR A  35     -33.114 -12.984  23.521  1.00 94.23           H  
ATOM    561  OG1 THR A  35     -32.551 -12.316  21.063  1.00 94.23           O  
ATOM    562  HG1 THR A  35     -32.833 -11.431  20.822  1.00 94.23           H  
ATOM    563  N   ALA A  36     -34.871 -15.061  19.295  1.00 95.05           N  
ATOM    564  H   ALA A  36     -35.666 -14.884  19.893  1.00 95.05           H  
ATOM    565  CA  ALA A  36     -35.133 -15.301  17.884  1.00 95.05           C  
ATOM    566  HA  ALA A  36     -34.398 -16.013  17.506  1.00 95.05           H  
ATOM    567  C   ALA A  36     -34.986 -13.995  17.091  1.00 95.05           C  
ATOM    568  CB  ALA A  36     -36.521 -15.929  17.726  1.00 95.05           C  
ATOM    569  HB1 ALA A  36     -36.568 -16.868  18.278  1.00 95.05           H  
ATOM    570  HB2 ALA A  36     -37.281 -15.249  18.112  1.00 95.05           H  
ATOM    571  HB3 ALA A  36     -36.719 -16.122  16.672  1.00 95.05           H  
ATOM    572  O   ALA A  36     -35.497 -12.951  17.497  1.00 95.05           O  
ATOM    573  N   PHE A  37     -34.313 -14.072  15.947  1.00 96.07           N  
ATOM    574  H   PHE A  37     -33.926 -14.956  15.646  1.00 96.07           H  
ATOM    575  CA  PHE A  37     -34.177 -12.964  15.011  1.00 96.07           C  
ATOM    576  HA  PHE A  37     -35.069 -12.343  15.086  1.00 96.07           H  
ATOM    577  C   PHE A  37     -34.095 -13.492  13.577  1.00 96.07           C  
ATOM    578  CB  PHE A  37     -32.954 -12.101  15.376  1.00 96.07           C  
ATOM    579  HB2 PHE A  37     -33.009 -11.172  14.809  1.00 96.07           H  
ATOM    580  HB3 PHE A  37     -33.011 -11.827  16.429  1.00 96.07           H  
ATOM    581  O   PHE A  37     -33.794 -14.667  13.355  1.00 96.07           O  
ATOM    582  CG  PHE A  37     -31.608 -12.749  15.102  1.00 96.07           C  
ATOM    583  CD1 PHE A  37     -31.018 -13.596  16.059  1.00 96.07           C  
ATOM    584  HD1 PHE A  37     -31.515 -13.764  17.003  1.00 96.07           H  
ATOM    585  CD2 PHE A  37     -30.951 -12.515  13.878  1.00 96.07           C  
ATOM    586  HD2 PHE A  37     -31.398 -11.869  13.137  1.00 96.07           H  
ATOM    587  CE1 PHE A  37     -29.783 -14.215  15.790  1.00 96.07           C  
ATOM    588  HE1 PHE A  37     -29.334 -14.864  16.527  1.00 96.07           H  
ATOM    589  CE2 PHE A  37     -29.716 -13.131  13.609  1.00 96.07           C  
ATOM    590  HE2 PHE A  37     -29.223 -12.954  12.665  1.00 96.07           H  
ATOM    591  CZ  PHE A  37     -29.133 -13.983  14.564  1.00 96.07           C  
ATOM    592  HZ  PHE A  37     -28.187 -14.459  14.353  1.00 96.07           H  
ATOM    593  N   ALA A  38     -34.344 -12.614  12.612  1.00 96.49           N  
ATOM    594  H   ALA A  38     -34.582 -11.671  12.886  1.00 96.49           H  
ATOM    595  CA  ALA A  38     -34.070 -12.843  11.198  1.00 96.49           C  
ATOM    596  HA  ALA A  38     -33.479 -13.753  11.082  1.00 96.49           H  
ATOM    597  C   ALA A  38     -33.238 -11.680  10.653  1.00 96.49           C  
ATOM    598  CB  ALA A  38     -35.390 -13.028  10.441  1.00 96.49           C  
ATOM    599  HB1 ALA A  38     -35.188 -13.223   9.388  1.00 96.49           H  
ATOM    600  HB2 ALA A  38     -35.943 -13.869  10.859  1.00 96.49           H  
ATOM    601  HB3 ALA A  38     -35.994 -12.124  10.519  1.00 96.49           H  
ATOM    602  O   ALA A  38     -33.280 -10.580  11.204  1.00 96.49           O  
ATOM    603  N   SER A  39     -32.478 -11.921   9.590  1.00 94.90           N  
ATOM    604  H   SER A  39     -32.504 -12.832   9.155  1.00 94.90           H  
ATOM    605  CA  SER A  39     -31.687 -10.894   8.911  1.00 94.90           C  
ATOM    606  HA  SER A  39     -31.966  -9.916   9.304  1.00 94.90           H  
ATOM    607  C   SER A  39     -31.972 -10.901   7.417  1.00 94.90           C  
ATOM    608  CB  SER A  39     -30.192 -11.092   9.165  1.00 94.90           C  
ATOM    609  HB2 SER A  39     -29.634 -10.314   8.643  1.00 94.90           H  
ATOM    610  HB3 SER A  39     -29.992 -11.012  10.233  1.00 94.90           H  
ATOM    611  O   SER A  39     -32.022 -11.982   6.827  1.00 94.90           O  
ATOM    612  OG  SER A  39     -29.779 -12.366   8.700  1.00 94.90           O  
ATOM    613  HG  SER A  39     -30.202 -12.499   7.848  1.00 94.90           H  
ATOM    614  N   GLU A  40     -32.101  -9.726   6.812  1.00 96.58           N  
ATOM    615  H   GLU A  40     -31.995  -8.880   7.353  1.00 96.58           H  
ATOM    616  CA  GLU A  40     -32.333  -9.565   5.376  1.00 96.58           C  
ATOM    617  HA  GLU A  40     -31.993 -10.460   4.857  1.00 96.58           H  
ATOM    618  C   GLU A  40     -31.550  -8.367   4.835  1.00 96.58           C  
ATOM    619  CB  GLU A  40     -33.834  -9.404   5.107  1.00 96.58           C  
ATOM    620  HB2 GLU A  40     -34.364 -10.198   5.632  1.00 96.58           H  
ATOM    621  HB3 GLU A  40     -34.153  -8.435   5.491  1.00 96.58           H  
ATOM    622  O   GLU A  40     -31.500  -7.307   5.457  1.00 96.58           O  
ATOM    623  CG  GLU A  40     -34.191  -9.467   3.616  1.00 96.58           C  
ATOM    624  HG2 GLU A  40     -33.724  -8.628   3.101  1.00 96.58           H  
ATOM    625  HG3 GLU A  40     -33.782 -10.389   3.201  1.00 96.58           H  
ATOM    626  CD  GLU A  40     -35.709  -9.429   3.368  1.00 96.58           C  
ATOM    627  OE1 GLU A  40     -36.090  -9.580   2.187  1.00 96.58           O  
ATOM    628  OE2 GLU A  40     -36.476  -9.305   4.351  1.00 96.58           O  
ATOM    629  N   SER A  41     -30.942  -8.539   3.661  1.00 96.41           N  
ATOM    630  H   SER A  41     -31.132  -9.390   3.151  1.00 96.41           H  
ATOM    631  CA  SER A  41     -30.225  -7.481   2.951  1.00 96.41           C  
ATOM    632  HA  SER A  41     -29.871  -6.730   3.657  1.00 96.41           H  
ATOM    633  C   SER A  41     -31.163  -6.810   1.954  1.00 96.41           C  
ATOM    634  CB  SER A  41     -29.002  -8.078   2.257  1.00 96.41           C  
ATOM    635  HB2 SER A  41     -28.322  -8.465   3.016  1.00 96.41           H  
ATOM    636  HB3 SER A  41     -29.308  -8.901   1.612  1.00 96.41           H  
ATOM    637  O   SER A  41     -31.503  -7.416   0.940  1.00 96.41           O  
ATOM    638  OG  SER A  41     -28.328  -7.108   1.490  1.00 96.41           O  
ATOM    639  HG  SER A  41     -28.781  -7.036   0.647  1.00 96.41           H  
ATOM    640  N   ILE A  42     -31.551  -5.566   2.229  1.00 96.91           N  
ATOM    641  H   ILE A  42     -31.191  -5.127   3.064  1.00 96.91           H  
ATOM    642  CA  ILE A  42     -32.478  -4.785   1.401  1.00 96.91           C  
ATOM    643  HA  ILE A  42     -32.937  -5.445   0.664  1.00 96.91           H  
ATOM    644  C   ILE A  42     -31.695  -3.712   0.638  1.00 96.91           C  
ATOM    645  CB  ILE A  42     -33.624  -4.205   2.263  1.00 96.91           C  
ATOM    646  HB  ILE A  42     -33.182  -3.541   3.006  1.00 96.91           H  
ATOM    647  O   ILE A  42     -30.811  -3.059   1.198  1.00 96.91           O  
ATOM    648  CG1 ILE A  42     -34.374  -5.341   3.007  1.00 96.91           C  
ATOM    649 HG12 ILE A  42     -33.673  -5.882   3.642  1.00 96.91           H  
ATOM    650 HG13 ILE A  42     -34.776  -6.045   2.279  1.00 96.91           H  
ATOM    651  CG2 ILE A  42     -34.595  -3.376   1.402  1.00 96.91           C  
ATOM    652 HG21 ILE A  42     -34.076  -2.557   0.904  1.00 96.91           H  
ATOM    653 HG22 ILE A  42     -35.078  -4.008   0.656  1.00 96.91           H  
ATOM    654 HG23 ILE A  42     -35.359  -2.917   2.028  1.00 96.91           H  
ATOM    655  CD1 ILE A  42     -35.519  -4.874   3.916  1.00 96.91           C  
ATOM    656 HD11 ILE A  42     -36.353  -4.505   3.320  1.00 96.91           H  
ATOM    657 HD12 ILE A  42     -35.870  -5.717   4.511  1.00 96.91           H  
ATOM    658 HD13 ILE A  42     -35.174  -4.085   4.584  1.00 96.91           H  
ATOM    659  N   GLU A  43     -32.002  -3.542  -0.648  1.00 97.17           N  
ATOM    660  H   GLU A  43     -32.770  -4.069  -1.038  1.00 97.17           H  
ATOM    661  CA  GLU A  43     -31.403  -2.509  -1.496  1.00 97.17           C  
ATOM    662  HA  GLU A  43     -30.353  -2.411  -1.220  1.00 97.17           H  
ATOM    663  C   GLU A  43     -32.088  -1.153  -1.274  1.00 97.17           C  
ATOM    664  CB  GLU A  43     -31.444  -2.943  -2.969  1.00 97.17           C  
ATOM    665  HB2 GLU A  43     -31.063  -3.962  -3.032  1.00 97.17           H  
ATOM    666  HB3 GLU A  43     -32.476  -2.941  -3.322  1.00 97.17           H  
ATOM    667  O   GLU A  43     -33.305  -1.024  -1.390  1.00 97.17           O  
ATOM    668  CG  GLU A  43     -30.584  -2.039  -3.871  1.00 97.17           C  
ATOM    669  HG2 GLU A  43     -29.600  -1.941  -3.413  1.00 97.17           H  
ATOM    670  HG3 GLU A  43     -31.033  -1.046  -3.911  1.00 97.17           H  
ATOM    671  CD  GLU A  43     -30.413  -2.578  -5.305  1.00 97.17           C  
ATOM    672  OE1 GLU A  43     -29.509  -2.061  -6.012  1.00 97.17           O  
ATOM    673  OE2 GLU A  43     -31.152  -3.506  -5.692  1.00 97.17           O  
ATOM    674  N   VAL A  44     -31.293  -0.130  -0.972  1.00 96.87           N  
ATOM    675  H   VAL A  44     -30.309  -0.329  -0.868  1.00 96.87           H  
ATOM    676  CA  VAL A  44     -31.724   1.247  -0.731  1.00 96.87           C  
ATOM    677  HA  VAL A  44     -32.812   1.285  -0.788  1.00 96.87           H  
ATOM    678  C   VAL A  44     -31.101   2.141  -1.808  1.00 96.87           C  
ATOM    679  CB  VAL A  44     -31.336   1.717   0.684  1.00 96.87           C  
ATOM    680  HB  VAL A  44     -30.251   1.727   0.781  1.00 96.87           H  
ATOM    681  O   VAL A  44     -29.872   2.282  -1.849  1.00 96.87           O  
ATOM    682  CG1 VAL A  44     -31.859   3.135   0.951  1.00 96.87           C  
ATOM    683 HG11 VAL A  44     -31.559   3.459   1.948  1.00 96.87           H  
ATOM    684 HG12 VAL A  44     -31.454   3.837   0.222  1.00 96.87           H  
ATOM    685 HG13 VAL A  44     -32.947   3.149   0.889  1.00 96.87           H  
ATOM    686  CG2 VAL A  44     -31.903   0.794   1.771  1.00 96.87           C  
ATOM    687 HG21 VAL A  44     -32.984   0.710   1.666  1.00 96.87           H  
ATOM    688 HG22 VAL A  44     -31.666   1.186   2.761  1.00 96.87           H  
ATOM    689 HG23 VAL A  44     -31.467  -0.201   1.683  1.00 96.87           H  
ATOM    690  N   PRO A  45     -31.901   2.761  -2.691  1.00 96.29           N  
ATOM    691  CA  PRO A  45     -31.380   3.618  -3.748  1.00 96.29           C  
ATOM    692  HA  PRO A  45     -30.549   3.121  -4.250  1.00 96.29           H  
ATOM    693  C   PRO A  45     -30.890   4.965  -3.199  1.00 96.29           C  
ATOM    694  CB  PRO A  45     -32.533   3.775  -4.741  1.00 96.29           C  
ATOM    695  HB2 PRO A  45     -32.496   4.725  -5.275  1.00 96.29           H  
ATOM    696  HB3 PRO A  45     -32.520   2.944  -5.446  1.00 96.29           H  
ATOM    697  O   PRO A  45     -31.396   5.493  -2.205  1.00 96.29           O  
ATOM    698  CG  PRO A  45     -33.772   3.669  -3.852  1.00 96.29           C  
ATOM    699  HG2 PRO A  45     -34.644   3.329  -4.410  1.00 96.29           H  
ATOM    700  HG3 PRO A  45     -33.969   4.633  -3.382  1.00 96.29           H  
ATOM    701  CD  PRO A  45     -33.352   2.658  -2.787  1.00 96.29           C  
ATOM    702  HD2 PRO A  45     -33.833   2.898  -1.839  1.00 96.29           H  
ATOM    703  HD3 PRO A  45     -33.623   1.650  -3.104  1.00 96.29           H  
ATOM    704  N   PHE A  46     -29.922   5.564  -3.889  1.00 95.93           N  
ATOM    705  H   PHE A  46     -29.541   5.093  -4.698  1.00 95.93           H  
ATOM    706  CA  PHE A  46     -29.514   6.943  -3.622  1.00 95.93           C  
ATOM    707  HA  PHE A  46     -29.471   7.093  -2.544  1.00 95.93           H  
ATOM    708  C   PHE A  46     -30.517   7.953  -4.191  1.00 95.93           C  
ATOM    709  CB  PHE A  46     -28.121   7.198  -4.195  1.00 95.93           C  
ATOM    710  HB2 PHE A  46     -28.106   6.823  -5.218  1.00 95.93           H  
ATOM    711  HB3 PHE A  46     -27.945   8.274  -4.231  1.00 95.93           H  
ATOM    712  O   PHE A  46     -31.144   7.735  -5.226  1.00 95.93           O  
ATOM    713  CG  PHE A  46     -26.993   6.564  -3.414  1.00 95.93           C  
ATOM    714  CD1 PHE A  46     -26.613   7.117  -2.183  1.00 95.93           C  
ATOM    715  HD1 PHE A  46     -27.128   7.996  -1.824  1.00 95.93           H  
ATOM    716  CD2 PHE A  46     -26.313   5.441  -3.907  1.00 95.93           C  
ATOM    717  HD2 PHE A  46     -26.586   5.017  -4.862  1.00 95.93           H  
ATOM    718  CE1 PHE A  46     -25.577   6.550  -1.428  1.00 95.93           C  
ATOM    719  HE1 PHE A  46     -25.294   6.979  -0.478  1.00 95.93           H  
ATOM    720  CE2 PHE A  46     -25.277   4.863  -3.157  1.00 95.93           C  
ATOM    721  HE2 PHE A  46     -24.771   3.983  -3.528  1.00 95.93           H  
ATOM    722  CZ  PHE A  46     -24.909   5.420  -1.921  1.00 95.93           C  
ATOM    723  HZ  PHE A  46     -24.109   4.977  -1.345  1.00 95.93           H  
ATOM    724  N   GLN A  47     -30.618   9.107  -3.535  1.00 89.86           N  
ATOM    725  H   GLN A  47     -30.080   9.231  -2.689  1.00 89.86           H  
ATOM    726  CA  GLN A  47     -31.392  10.248  -4.011  1.00 89.86           C  
ATOM    727  HA  GLN A  47     -32.216   9.887  -4.626  1.00 89.86           H  
ATOM    728  C   GLN A  47     -30.509  11.164  -4.873  1.00 89.86           C  
ATOM    729  CB  GLN A  47     -31.991  11.001  -2.810  1.00 89.86           C  
ATOM    730  HB2 GLN A  47     -32.549  11.862  -3.178  1.00 89.86           H  
ATOM    731  HB3 GLN A  47     -31.183  11.362  -2.174  1.00 89.86           H  
ATOM    732  O   GLN A  47     -29.451  11.614  -4.430  1.00 89.86           O  
ATOM    733  CG  GLN A  47     -32.937  10.117  -1.977  1.00 89.86           C  
ATOM    734  HG2 GLN A  47     -32.400   9.243  -1.607  1.00 89.86           H  
ATOM    735  HG3 GLN A  47     -33.748   9.768  -2.616  1.00 89.86           H  
ATOM    736  CD  GLN A  47     -33.539  10.828  -0.768  1.00 89.86           C  
ATOM    737  NE2 GLN A  47     -34.533  10.236  -0.142  1.00 89.86           N  
ATOM    738 HE21 GLN A  47     -34.866   9.333  -0.450  1.00 89.86           H  
ATOM    739 HE22 GLN A  47     -34.934  10.719   0.649  1.00 89.86           H  
ATOM    740  OE1 GLN A  47     -33.142  11.906  -0.348  1.00 89.86           O  
ATOM    741  N   GLY A  48     -30.969  11.495  -6.083  1.00 81.95           N  
ATOM    742  H   GLY A  48     -31.766  10.985  -6.436  1.00 81.95           H  
ATOM    743  CA  GLY A  48     -30.295  12.434  -6.990  1.00 81.95           C  
ATOM    744  HA2 GLY A  48     -29.694  13.131  -6.406  1.00 81.95           H  
ATOM    745  HA3 GLY A  48     -31.050  13.012  -7.523  1.00 81.95           H  
ATOM    746  C   GLY A  48     -29.385  11.772  -8.031  1.00 81.95           C  
ATOM    747  O   GLY A  48     -29.462  10.574  -8.277  1.00 81.95           O  
ATOM    748  N   SER A  49     -28.550  12.574  -8.706  1.00 82.40           N  
ATOM    749  H   SER A  49     -28.492  13.548  -8.445  1.00 82.40           H  
ATOM    750  CA  SER A  49     -27.653  12.063  -9.751  1.00 82.40           C  
ATOM    751  HA  SER A  49     -28.179  11.276 -10.292  1.00 82.40           H  
ATOM    752  C   SER A  49     -26.390  11.449  -9.143  1.00 82.40           C  
ATOM    753  CB  SER A  49     -27.298  13.146 -10.784  1.00 82.40           C  
ATOM    754  HB2 SER A  49     -28.205  13.657 -11.106  1.00 82.40           H  
ATOM    755  HB3 SER A  49     -26.854  12.657 -11.651  1.00 82.40           H  
ATOM    756  O   SER A  49     -25.556  12.186  -8.606  1.00 82.40           O  
ATOM    757  OG  SER A  49     -26.365  14.086 -10.267  1.00 82.40           O  
ATOM    758  HG  SER A  49     -25.986  13.650  -9.501  1.00 82.40           H  
ATOM    759  N   ASN A  50     -26.212  10.142  -9.309  1.00 88.83           N  
ATOM    760  H   ASN A  50     -26.956   9.597  -9.720  1.00 88.83           H  
ATOM    761  CA  ASN A  50     -25.002   9.427  -8.909  1.00 88.83           C  
ATOM    762  HA  ASN A  50     -24.573   9.895  -8.023  1.00 88.83           H  
ATOM    763  C   ASN A  50     -23.989   9.505 -10.047  1.00 88.83           C  
ATOM    764  CB  ASN A  50     -25.365   7.973  -8.568  1.00 88.83           C  
ATOM    765  HB2 ASN A  50     -25.699   7.464  -9.472  1.00 88.83           H  
ATOM    766  HB3 ASN A  50     -24.484   7.450  -8.196  1.00 88.83           H  
ATOM    767  O   ASN A  50     -24.224   8.966 -11.123  1.00 88.83           O  
ATOM    768  CG  ASN A  50     -26.455   7.876  -7.522  1.00 88.83           C  
ATOM    769  ND2 ASN A  50     -27.279   6.862  -7.603  1.00 88.83           N  
ATOM    770 HD21 ASN A  50     -28.043   6.815  -6.943  1.00 88.83           H  
ATOM    771 HD22 ASN A  50     -27.168   6.138  -8.298  1.00 88.83           H  
ATOM    772  OD1 ASN A  50     -26.577   8.718  -6.644  1.00 88.83           O  
ATOM    773  N   ASN A  51     -22.892  10.233  -9.856  1.00 94.05           N  
ATOM    774  H   ASN A  51     -22.705  10.627  -8.944  1.00 94.05           H  
ATOM    775  CA  ASN A  51     -21.813  10.246 -10.837  1.00 94.05           C  
ATOM    776  HA  ASN A  51     -21.714   9.232 -11.225  1.00 94.05           H  
ATOM    777  C   ASN A  51     -20.476  10.605 -10.176  1.00 94.05           C  
ATOM    778  CB  ASN A  51     -22.173  11.195 -12.007  1.00 94.05           C  
ATOM    779  HB2 ASN A  51     -23.247  11.162 -12.193  1.00 94.05           H  
ATOM    780  HB3 ASN A  51     -21.883  12.216 -11.758  1.00 94.05           H  
ATOM    781  O   ASN A  51     -20.451  11.113  -9.053  1.00 94.05           O  
ATOM    782  CG  ASN A  51     -21.488  10.785 -13.302  1.00 94.05           C  
ATOM    783  ND2 ASN A  51     -21.782  11.423 -14.409  1.00 94.05           N  
ATOM    784 HD21 ASN A  51     -21.313  11.076 -15.233  1.00 94.05           H  
ATOM    785 HD22 ASN A  51     -22.546  12.082 -14.462  1.00 94.05           H  
ATOM    786  OD1 ASN A  51     -20.670   9.885 -13.341  1.00 94.05           O  
ATOM    787  N   PHE A  52     -19.375  10.384 -10.891  1.00 95.01           N  
ATOM    788  H   PHE A  52     -19.479   9.961 -11.802  1.00 95.01           H  
ATOM    789  CA  PHE A  52     -18.029  10.761 -10.468  1.00 95.01           C  
ATOM    790  HA  PHE A  52     -17.747  10.140  -9.618  1.00 95.01           H  
ATOM    791  C   PHE A  52     -17.962  12.236 -10.034  1.00 95.01           C  
ATOM    792  CB  PHE A  52     -17.049  10.487 -11.615  1.00 95.01           C  
ATOM    793  HB2 PHE A  52     -16.044  10.731 -11.273  1.00 95.01           H  
ATOM    794  HB3 PHE A  52     -17.285  11.151 -12.448  1.00 95.01           H  
ATOM    795  O   PHE A  52     -18.544  13.117 -10.673  1.00 95.01           O  
ATOM    796  CG  PHE A  52     -17.045   9.052 -12.108  1.00 95.01           C  
ATOM    797  CD1 PHE A  52     -16.545   8.031 -11.278  1.00 95.01           C  
ATOM    798  HD1 PHE A  52     -16.166   8.268 -10.295  1.00 95.01           H  
ATOM    799  CD2 PHE A  52     -17.541   8.730 -13.388  1.00 95.01           C  
ATOM    800  HD2 PHE A  52     -17.938   9.500 -14.033  1.00 95.01           H  
ATOM    801  CE1 PHE A  52     -16.530   6.699 -11.728  1.00 95.01           C  
ATOM    802  HE1 PHE A  52     -16.138   5.917 -11.096  1.00 95.01           H  
ATOM    803  CE2 PHE A  52     -17.529   7.397 -13.834  1.00 95.01           C  
ATOM    804  HE2 PHE A  52     -17.911   7.152 -14.814  1.00 95.01           H  
ATOM    805  CZ  PHE A  52     -17.022   6.381 -13.006  1.00 95.01           C  
ATOM    806  HZ  PHE A  52     -17.012   5.357 -13.347  1.00 95.01           H  
ATOM    807  N   GLY A  53     -17.253  12.513  -8.938  1.00 94.54           N  
ATOM    808  H   GLY A  53     -16.775  11.757  -8.470  1.00 94.54           H  
ATOM    809  CA  GLY A  53     -17.109  13.856  -8.365  1.00 94.54           C  
ATOM    810  HA2 GLY A  53     -16.292  13.843  -7.644  1.00 94.54           H  
ATOM    811  HA3 GLY A  53     -16.846  14.553  -9.160  1.00 94.54           H  
ATOM    812  C   GLY A  53     -18.351  14.410  -7.651  1.00 94.54           C  
ATOM    813  O   GLY A  53     -18.312  15.549  -7.180  1.00 94.54           O  
ATOM    814  N   LYS A  54     -19.461  13.661  -7.576  1.00 95.13           N  
ATOM    815  H   LYS A  54     -19.433  12.728  -7.964  1.00 95.13           H  
ATOM    816  CA  LYS A  54     -20.702  14.090  -6.910  1.00 95.13           C  
ATOM    817  HA  LYS A  54     -20.626  15.154  -6.687  1.00 95.13           H  
ATOM    818  C   LYS A  54     -20.903  13.384  -5.571  1.00 95.13           C  
ATOM    819  CB  LYS A  54     -21.917  13.892  -7.829  1.00 95.13           C  
ATOM    820  HB2 LYS A  54     -22.021  12.837  -8.081  1.00 95.13           H  
ATOM    821  HB3 LYS A  54     -22.812  14.191  -7.285  1.00 95.13           H  
ATOM    822  O   LYS A  54     -20.382  12.298  -5.338  1.00 95.13           O  
ATOM    823  CG  LYS A  54     -21.823  14.729  -9.114  1.00 95.13           C  
ATOM    824  HG2 LYS A  54     -21.664  15.775  -8.851  1.00 95.13           H  
ATOM    825  HG3 LYS A  54     -20.990  14.382  -9.726  1.00 95.13           H  
ATOM    826  CD  LYS A  54     -23.125  14.596  -9.905  1.00 95.13           C  
ATOM    827  HD2 LYS A  54     -23.957  14.869  -9.257  1.00 95.13           H  
ATOM    828  HD3 LYS A  54     -23.247  13.558 -10.214  1.00 95.13           H  
ATOM    829  CE  LYS A  54     -23.122  15.515 -11.129  1.00 95.13           C  
ATOM    830  HE2 LYS A  54     -23.031  16.544 -10.783  1.00 95.13           H  
ATOM    831  HE3 LYS A  54     -22.251  15.286 -11.744  1.00 95.13           H  
ATOM    832  NZ  LYS A  54     -24.373  15.342 -11.908  1.00 95.13           N  
ATOM    833  HZ1 LYS A  54     -24.484  16.067 -12.603  1.00 95.13           H  
ATOM    834  HZ2 LYS A  54     -25.173  15.337 -11.291  1.00 95.13           H  
ATOM    835  HZ3 LYS A  54     -24.378  14.441 -12.364  1.00 95.13           H  
ATOM    836  N   LYS A  55     -21.693  14.010  -4.694  1.00 95.79           N  
ATOM    837  H   LYS A  55     -22.129  14.871  -4.990  1.00 95.79           H  
ATOM    838  CA  LYS A  55     -22.153  13.421  -3.432  1.00 95.79           C  
ATOM    839  HA  LYS A  55     -21.522  12.565  -3.194  1.00 95.79           H  
ATOM    840  C   LYS A  55     -23.570  12.878  -3.599  1.00 95.79           C  
ATOM    841  CB  LYS A  55     -22.015  14.440  -2.286  1.00 95.79           C  
ATOM    842  HB2 LYS A  55     -20.993  14.817  -2.287  1.00 95.79           H  
ATOM    843  HB3 LYS A  55     -22.694  15.276  -2.453  1.00 95.79           H  
ATOM    844  O   LYS A  55     -24.460  13.618  -4.011  1.00 95.79           O  
ATOM    845  CG  LYS A  55     -22.303  13.813  -0.910  1.00 95.79           C  
ATOM    846  HG2 LYS A  55     -21.726  12.893  -0.819  1.00 95.79           H  
ATOM    847  HG3 LYS A  55     -23.362  13.566  -0.837  1.00 95.79           H  
ATOM    848  CD  LYS A  55     -21.915  14.748   0.252  1.00 95.79           C  
ATOM    849  HD2 LYS A  55     -22.520  15.654   0.223  1.00 95.79           H  
ATOM    850  HD3 LYS A  55     -20.862  15.009   0.148  1.00 95.79           H  
ATOM    851  CE  LYS A  55     -22.126  14.012   1.586  1.00 95.79           C  
ATOM    852  HE2 LYS A  55     -23.193  13.949   1.803  1.00 95.79           H  
ATOM    853  HE3 LYS A  55     -21.755  12.995   1.457  1.00 95.79           H  
ATOM    854  NZ  LYS A  55     -21.394  14.610   2.731  1.00 95.79           N  
ATOM    855  HZ1 LYS A  55     -21.393  13.991   3.529  1.00 95.79           H  
ATOM    856  HZ2 LYS A  55     -21.763  15.503   3.026  1.00 95.79           H  
ATOM    857  HZ3 LYS A  55     -20.404  14.664   2.537  1.00 95.79           H  
ATOM    858  N   SER A  56     -23.751  11.614  -3.247  1.00 95.51           N  
ATOM    859  H   SER A  56     -22.941  11.088  -2.950  1.00 95.51           H  
ATOM    860  CA  SER A  56     -25.018  10.888  -3.265  1.00 95.51           C  
ATOM    861  HA  SER A  56     -25.794  11.492  -3.734  1.00 95.51           H  
ATOM    862  C   SER A  56     -25.439  10.561  -1.837  1.00 95.51           C  
ATOM    863  CB  SER A  56     -24.852   9.602  -4.074  1.00 95.51           C  
ATOM    864  HB2 SER A  56     -24.032   9.011  -3.667  1.00 95.51           H  
ATOM    865  HB3 SER A  56     -25.771   9.018  -4.018  1.00 95.51           H  
ATOM    866  O   SER A  56     -24.598  10.198  -1.017  1.00 95.51           O  
ATOM    867  OG  SER A  56     -24.593   9.922  -5.424  1.00 95.51           O  
ATOM    868  HG  SER A  56     -25.338   9.570  -5.917  1.00 95.51           H  
ATOM    869  N   THR A  57     -26.729  10.673  -1.521  1.00 96.67           N  
ATOM    870  H   THR A  57     -27.384  10.972  -2.229  1.00 96.67           H  
ATOM    871  CA  THR A  57     -27.251  10.391  -0.173  1.00 96.67           C  
ATOM    872  HA  THR A  57     -26.475   9.917   0.428  1.00 96.67           H  
ATOM    873  C   THR A  57     -28.416   9.416  -0.244  1.00 96.67           C  
ATOM    874  CB  THR A  57     -27.662  11.679   0.555  1.00 96.67           C  
ATOM    875  HB  THR A  57     -28.420  12.197  -0.032  1.00 96.67           H  
ATOM    876  O   THR A  57     -29.350   9.611  -1.017  1.00 96.67           O  
ATOM    877  CG2 THR A  57     -28.209  11.419   1.960  1.00 96.67           C  
ATOM    878 HG21 THR A  57     -27.516  10.791   2.521  1.00 96.67           H  
ATOM    879 HG22 THR A  57     -28.340  12.368   2.481  1.00 96.67           H  
ATOM    880 HG23 THR A  57     -29.176  10.920   1.897  1.00 96.67           H  
ATOM    881  OG1 THR A  57     -26.551  12.534   0.718  1.00 96.67           O  
ATOM    882  HG1 THR A  57     -26.031  12.199   1.453  1.00 96.67           H  
ATOM    883  N   ALA A  58     -28.354   8.359   0.558  1.00 96.78           N  
ATOM    884  H   ALA A  58     -27.539   8.245   1.145  1.00 96.78           H  
ATOM    885  CA  ALA A  58     -29.416   7.384   0.739  1.00 96.78           C  
ATOM    886  HA  ALA A  58     -30.199   7.531  -0.005  1.00 96.78           H  
ATOM    887  C   ALA A  58     -30.021   7.573   2.132  1.00 96.78           C  
ATOM    888  CB  ALA A  58     -28.841   5.983   0.539  1.00 96.78           C  
ATOM    889  HB1 ALA A  58     -29.600   5.232   0.760  1.00 96.78           H  
ATOM    890  HB2 ALA A  58     -27.993   5.848   1.210  1.00 96.78           H  
ATOM    891  HB3 ALA A  58     -28.514   5.852  -0.493  1.00 96.78           H  
ATOM    892  O   ALA A  58     -29.301   7.678   3.130  1.00 96.78           O  
ATOM    893  N   VAL A  59     -31.348   7.643   2.201  1.00 96.03           N  
ATOM    894  H   VAL A  59     -31.877   7.451   1.362  1.00 96.03           H  
ATOM    895  CA  VAL A  59     -32.088   7.680   3.465  1.00 96.03           C  
ATOM    896  HA  VAL A  59     -31.431   8.004   4.273  1.00 96.03           H  
ATOM    897  C   VAL A  59     -32.538   6.258   3.753  1.00 96.03           C  
ATOM    898  CB  VAL A  59     -33.283   8.648   3.402  1.00 96.03           C  
ATOM    899  HB  VAL A  59     -34.002   8.298   2.661  1.00 96.03           H  
ATOM    900  O   VAL A  59     -33.270   5.684   2.956  1.00 96.03           O  
ATOM    901  CG1 VAL A  59     -33.979   8.733   4.767  1.00 96.03           C  
ATOM    902 HG11 VAL A  59     -33.268   9.041   5.534  1.00 96.03           H  
ATOM    903 HG12 VAL A  59     -34.388   7.758   5.032  1.00 96.03           H  
ATOM    904 HG13 VAL A  59     -34.809   9.439   4.717  1.00 96.03           H  
ATOM    905  CG2 VAL A  59     -32.843  10.067   3.005  1.00 96.03           C  
ATOM    906 HG21 VAL A  59     -32.440  10.057   1.992  1.00 96.03           H  
ATOM    907 HG22 VAL A  59     -32.074  10.435   3.683  1.00 96.03           H  
ATOM    908 HG23 VAL A  59     -33.702  10.738   3.016  1.00 96.03           H  
ATOM    909  N   ILE A  60     -32.084   5.689   4.867  1.00 95.29           N  
ATOM    910  H   ILE A  60     -31.535   6.231   5.519  1.00 95.29           H  
ATOM    911  CA  ILE A  60     -32.430   4.318   5.233  1.00 95.29           C  
ATOM    912  HA  ILE A  60     -32.536   3.734   4.318  1.00 95.29           H  
ATOM    913  C   ILE A  60     -33.786   4.335   5.935  1.00 95.29           C  
ATOM    914  CB  ILE A  60     -31.321   3.647   6.070  1.00 95.29           C  
ATOM    915  HB  ILE A  60     -31.245   4.153   7.033  1.00 95.29           H  
ATOM    916  O   ILE A  60     -33.945   4.962   6.990  1.00 95.29           O  
ATOM    917  CG1 ILE A  60     -29.951   3.729   5.356  1.00 95.29           C  
ATOM    918 HG12 ILE A  60     -30.015   3.225   4.392  1.00 95.29           H  
ATOM    919 HG13 ILE A  60     -29.703   4.775   5.172  1.00 95.29           H  
ATOM    920  CG2 ILE A  60     -31.722   2.184   6.307  1.00 95.29           C  
ATOM    921 HG21 ILE A  60     -32.633   2.132   6.903  1.00 95.29           H  
ATOM    922 HG22 ILE A  60     -31.889   1.681   5.355  1.00 95.29           H  
ATOM    923 HG23 ILE A  60     -30.947   1.642   6.850  1.00 95.29           H  
ATOM    924  CD1 ILE A  60     -28.781   3.134   6.150  1.00 95.29           C  
ATOM    925 HD11 ILE A  60     -28.879   2.052   6.237  1.00 95.29           H  
ATOM    926 HD12 ILE A  60     -28.734   3.580   7.143  1.00 95.29           H  
ATOM    927 HD13 ILE A  60     -27.853   3.342   5.617  1.00 95.29           H  
ATOM    928  N   GLU A  61     -34.762   3.666   5.329  1.00 91.68           N  
ATOM    929  H   GLU A  61     -34.573   3.198   4.454  1.00 91.68           H  
ATOM    930  CA  GLU A  61     -36.095   3.497   5.897  1.00 91.68           C  
ATOM    931  HA  GLU A  61     -36.397   4.451   6.330  1.00 91.68           H  
ATOM    932  C   GLU A  61     -36.090   2.484   7.050  1.00 91.68           C  
ATOM    933  CB  GLU A  61     -37.127   3.161   4.806  1.00 91.68           C  
ATOM    934  HB2 GLU A  61     -38.097   3.049   5.289  1.00 91.68           H  
ATOM    935  HB3 GLU A  61     -36.861   2.223   4.317  1.00 91.68           H  
ATOM    936  O   GLU A  61     -35.111   1.783   7.314  1.00 91.68           O  
ATOM    937  CG  GLU A  61     -37.214   4.291   3.763  1.00 91.68           C  
ATOM    938  HG2 GLU A  61     -36.330   4.254   3.125  1.00 91.68           H  
ATOM    939  HG3 GLU A  61     -37.197   5.243   4.293  1.00 91.68           H  
ATOM    940  CD  GLU A  61     -38.476   4.262   2.883  1.00 91.68           C  
ATOM    941  OE1 GLU A  61     -38.688   5.280   2.182  1.00 91.68           O  
ATOM    942  OE2 GLU A  61     -39.270   3.304   2.978  1.00 91.68           O  
ATOM    943  N   LYS A  62     -37.180   2.454   7.817  1.00 89.53           N  
ATOM    944  H   LYS A  62     -38.006   2.913   7.463  1.00 89.53           H  
ATOM    945  CA  LYS A  62     -37.284   1.656   9.047  1.00 89.53           C  
ATOM    946  HA  LYS A  62     -36.278   1.435   9.403  1.00 89.53           H  
ATOM    947  C   LYS A  62     -37.905   0.289   8.770  1.00 89.53           C  
ATOM    948  CB  LYS A  62     -38.009   2.433  10.155  1.00 89.53           C  
ATOM    949  HB2 LYS A  62     -39.065   2.525   9.901  1.00 89.53           H  
ATOM    950  HB3 LYS A  62     -37.924   1.861  11.079  1.00 89.53           H  
ATOM    951  O   LYS A  62     -38.869  -0.085   9.436  1.00 89.53           O  
ATOM    952  CG  LYS A  62     -37.428   3.834  10.367  1.00 89.53           C  
ATOM    953  HG2 LYS A  62     -36.341   3.792  10.419  1.00 89.53           H  
ATOM    954  HG3 LYS A  62     -37.693   4.464   9.518  1.00 89.53           H  
ATOM    955  CD  LYS A  62     -37.998   4.465  11.636  1.00 89.53           C  
ATOM    956  HD2 LYS A  62     -37.834   3.810  12.492  1.00 89.53           H  
ATOM    957  HD3 LYS A  62     -39.066   4.628  11.494  1.00 89.53           H  
ATOM    958  CE  LYS A  62     -37.271   5.788  11.857  1.00 89.53           C  
ATOM    959  HE2 LYS A  62     -37.114   6.280  10.897  1.00 89.53           H  
ATOM    960  HE3 LYS A  62     -36.290   5.577  12.283  1.00 89.53           H  
ATOM    961  NZ  LYS A  62     -38.031   6.677  12.751  1.00 89.53           N  
ATOM    962  HZ1 LYS A  62     -38.814   7.117  12.289  1.00 89.53           H  
ATOM    963  HZ2 LYS A  62     -38.323   6.168  13.573  1.00 89.53           H  
ATOM    964  HZ3 LYS A  62     -37.405   7.394  13.088  1.00 89.53           H  
ATOM    965  N   ASP A  63     -37.372  -0.415   7.777  1.00 90.15           N  
ATOM    966  H   ASP A  63     -36.639   0.003   7.222  1.00 90.15           H  
ATOM    967  CA  ASP A  63     -37.912  -1.707   7.338  1.00 90.15           C  
ATOM    968  HA  ASP A  63     -38.989  -1.612   7.198  1.00 90.15           H  
ATOM    969  C   ASP A  63     -37.693  -2.803   8.387  1.00 90.15           C  
ATOM    970  CB  ASP A  63     -37.291  -2.096   5.990  1.00 90.15           C  
ATOM    971  HB2 ASP A  63     -36.206  -2.125   6.088  1.00 90.15           H  
ATOM    972  HB3 ASP A  63     -37.636  -3.093   5.716  1.00 90.15           H  
ATOM    973  O   ASP A  63     -38.572  -3.630   8.615  1.00 90.15           O  
ATOM    974  CG  ASP A  63     -37.694  -1.122   4.881  1.00 90.15           C  
ATOM    975  OD1 ASP A  63     -38.872  -0.698   4.901  1.00 90.15           O  
ATOM    976  OD2 ASP A  63     -36.804  -0.782   4.075  1.00 90.15           O  
ATOM    977  N   GLY A  64     -36.555  -2.762   9.086  1.00 92.38           N  
ATOM    978  H   GLY A  64     -35.891  -2.048   8.824  1.00 92.38           H  
ATOM    979  CA  GLY A  64     -36.237  -3.634  10.219  1.00 92.38           C  
ATOM    980  HA2 GLY A  64     -37.000  -4.406  10.323  1.00 92.38           H  
ATOM    981  HA3 GLY A  64     -35.291  -4.140  10.026  1.00 92.38           H  
ATOM    982  C   GLY A  64     -36.120  -2.904  11.559  1.00 92.38           C  
ATOM    983  O   GLY A  64     -36.341  -1.697  11.674  1.00 92.38           O  
ATOM    984  N   ASP A  65     -35.731  -3.648  12.597  1.00 95.64           N  
ATOM    985  H   ASP A  65     -35.511  -4.622  12.445  1.00 95.64           H  
ATOM    986  CA  ASP A  65     -35.577  -3.104  13.949  1.00 95.64           C  
ATOM    987  HA  ASP A  65     -36.255  -2.258  14.066  1.00 95.64           H  
ATOM    988  C   ASP A  65     -34.155  -2.586  14.214  1.00 95.64           C  
ATOM    989  CB  ASP A  65     -35.974  -4.159  14.989  1.00 95.64           C  
ATOM    990  HB2 ASP A  65     -35.786  -3.754  15.983  1.00 95.64           H  
ATOM    991  HB3 ASP A  65     -35.342  -5.038  14.864  1.00 95.64           H  
ATOM    992  O   ASP A  65     -33.995  -1.556  14.882  1.00 95.64           O  
ATOM    993  CG  ASP A  65     -37.448  -4.571  14.918  1.00 95.64           C  
ATOM    994  OD1 ASP A  65     -38.331  -3.674  14.945  1.00 95.64           O  
ATOM    995  OD2 ASP A  65     -37.707  -5.794  14.974  1.00 95.64           O  
ATOM    996  N   LEU A  66     -33.133  -3.269  13.676  1.00 96.53           N  
ATOM    997  H   LEU A  66     -33.359  -4.090  13.132  1.00 96.53           H  
ATOM    998  CA  LEU A  66     -31.724  -2.860  13.740  1.00 96.53           C  
ATOM    999  HA  LEU A  66     -31.698  -1.848  14.145  1.00 96.53           H  
ATOM   1000  C   LEU A  66     -31.074  -2.826  12.345  1.00 96.53           C  
ATOM   1001  CB  LEU A  66     -30.883  -3.766  14.667  1.00 96.53           C  
ATOM   1002  HB2 LEU A  66     -29.977  -3.216  14.924  1.00 96.53           H  
ATOM   1003  HB3 LEU A  66     -30.555  -4.626  14.084  1.00 96.53           H  
ATOM   1004  O   LEU A  66     -31.467  -3.591  11.467  1.00 96.53           O  
ATOM   1005  CG  LEU A  66     -31.513  -4.283  15.974  1.00 96.53           C  
ATOM   1006  HG  LEU A  66     -32.466  -4.771  15.769  1.00 96.53           H  
ATOM   1007  CD1 LEU A  66     -30.583  -5.312  16.618  1.00 96.53           C  
ATOM   1008 HD11 LEU A  66     -30.432  -6.148  15.936  1.00 96.53           H  
ATOM   1009 HD12 LEU A  66     -31.025  -5.693  17.539  1.00 96.53           H  
ATOM   1010 HD13 LEU A  66     -29.622  -4.856  16.852  1.00 96.53           H  
ATOM   1011  CD2 LEU A  66     -31.717  -3.168  16.996  1.00 96.53           C  
ATOM   1012 HD21 LEU A  66     -31.993  -3.594  17.960  1.00 96.53           H  
ATOM   1013 HD22 LEU A  66     -32.541  -2.534  16.666  1.00 96.53           H  
ATOM   1014 HD23 LEU A  66     -30.799  -2.592  17.109  1.00 96.53           H  
ATOM   1015  N   ILE A  67     -30.031  -2.009  12.174  1.00 96.33           N  
ATOM   1016  H   ILE A  67     -29.790  -1.395  12.939  1.00 96.33           H  
ATOM   1017  CA  ILE A  67     -29.144  -2.014  10.995  1.00 96.33           C  
ATOM   1018  HA  ILE A  67     -29.536  -2.703  10.247  1.00 96.33           H  
ATOM   1019  C   ILE A  67     -27.752  -2.497  11.400  1.00 96.33           C  
ATOM   1020  CB  ILE A  67     -29.052  -0.619  10.340  1.00 96.33           C  
ATOM   1021  HB  ILE A  67     -28.758   0.096  11.109  1.00 96.33           H  
ATOM   1022  O   ILE A  67     -27.176  -1.987  12.363  1.00 96.33           O  
ATOM   1023  CG1 ILE A  67     -30.404  -0.178   9.748  1.00 96.33           C  
ATOM   1024 HG12 ILE A  67     -30.583  -0.696   8.806  1.00 96.33           H  
ATOM   1025 HG13 ILE A  67     -31.211  -0.453  10.427  1.00 96.33           H  
ATOM   1026  CG2 ILE A  67     -27.977  -0.609   9.234  1.00 96.33           C  
ATOM   1027 HG21 ILE A  67     -28.008   0.316   8.656  1.00 96.33           H  
ATOM   1028 HG22 ILE A  67     -26.981  -0.684   9.669  1.00 96.33           H  
ATOM   1029 HG23 ILE A  67     -28.134  -1.451   8.560  1.00 96.33           H  
ATOM   1030  CD1 ILE A  67     -30.446   1.341   9.515  1.00 96.33           C  
ATOM   1031 HD11 ILE A  67     -31.439   1.632   9.171  1.00 96.33           H  
ATOM   1032 HD12 ILE A  67     -30.214   1.870  10.440  1.00 96.33           H  
ATOM   1033 HD13 ILE A  67     -29.720   1.640   8.759  1.00 96.33           H  
ATOM   1034  N   SER A  68     -27.195  -3.433  10.631  1.00 95.28           N  
ATOM   1035  H   SER A  68     -27.731  -3.778   9.848  1.00 95.28           H  
ATOM   1036  CA  SER A  68     -25.847  -3.969  10.843  1.00 95.28           C  
ATOM   1037  HA  SER A  68     -25.411  -3.497  11.724  1.00 95.28           H  
ATOM   1038  C   SER A  68     -24.904  -3.614   9.690  1.00 95.28           C  
ATOM   1039  CB  SER A  68     -25.914  -5.466  11.170  1.00 95.28           C  
ATOM   1040  HB2 SER A  68     -26.527  -5.604  12.060  1.00 95.28           H  
ATOM   1041  HB3 SER A  68     -24.909  -5.829  11.386  1.00 95.28           H  
ATOM   1042  O   SER A  68     -24.391  -2.504   9.613  1.00 95.28           O  
ATOM   1043  OG  SER A  68     -26.467  -6.218  10.100  1.00 95.28           O  
ATOM   1044  HG  SER A  68     -27.380  -5.955   9.965  1.00 95.28           H  
ATOM   1045  N   GLN A  69     -24.644  -4.542   8.779  1.00 96.26           N  
ATOM   1046  H   GLN A  69     -25.148  -5.413   8.857  1.00 96.26           H  
ATOM   1047  CA  GLN A  69     -23.722  -4.368   7.663  1.00 96.26           C  
ATOM   1048  HA  GLN A  69     -22.823  -3.864   8.017  1.00 96.26           H  
ATOM   1049  C   GLN A  69     -24.343  -3.505   6.562  1.00 96.26           C  
ATOM   1050  CB  GLN A  69     -23.316  -5.749   7.141  1.00 96.26           C  
ATOM   1051  HB2 GLN A  69     -24.213  -6.309   6.874  1.00 96.26           H  
ATOM   1052  HB3 GLN A  69     -22.699  -5.634   6.250  1.00 96.26           H  
ATOM   1053  O   GLN A  69     -25.512  -3.675   6.222  1.00 96.26           O  
ATOM   1054  CG  GLN A  69     -22.516  -6.514   8.207  1.00 96.26           C  
ATOM   1055  HG2 GLN A  69     -23.064  -6.562   9.148  1.00 96.26           H  
ATOM   1056  HG3 GLN A  69     -21.582  -5.979   8.380  1.00 96.26           H  
ATOM   1057  CD  GLN A  69     -22.201  -7.941   7.794  1.00 96.26           C  
ATOM   1058  NE2 GLN A  69     -21.052  -8.453   8.173  1.00 96.26           N  
ATOM   1059 HE21 GLN A  69     -20.848  -9.374   7.810  1.00 96.26           H  
ATOM   1060 HE22 GLN A  69     -20.407  -7.882   8.699  1.00 96.26           H  
ATOM   1061  OE1 GLN A  69     -22.967  -8.625   7.138  1.00 96.26           O  
ATOM   1062  N   ILE A  70     -23.545  -2.598   6.001  1.00 97.85           N  
ATOM   1063  H   ILE A  70     -22.599  -2.497   6.341  1.00 97.85           H  
ATOM   1064  CA  ILE A  70     -23.901  -1.801   4.827  1.00 97.85           C  
ATOM   1065  HA  ILE A  70     -24.856  -2.150   4.435  1.00 97.85           H  
ATOM   1066  C   ILE A  70     -22.833  -2.046   3.764  1.00 97.85           C  
ATOM   1067  CB  ILE A  70     -24.064  -0.304   5.174  1.00 97.85           C  
ATOM   1068  HB  ILE A  70     -23.120   0.069   5.570  1.00 97.85           H  
ATOM   1069  O   ILE A  70     -21.639  -1.877   4.024  1.00 97.85           O  
ATOM   1070  CG1 ILE A  70     -25.157  -0.120   6.255  1.00 97.85           C  
ATOM   1071 HG12 ILE A  70     -26.097  -0.531   5.885  1.00 97.85           H  
ATOM   1072 HG13 ILE A  70     -24.881  -0.679   7.149  1.00 97.85           H  
ATOM   1073  CG2 ILE A  70     -24.409   0.492   3.899  1.00 97.85           C  
ATOM   1074 HG21 ILE A  70     -23.618   0.392   3.155  1.00 97.85           H  
ATOM   1075 HG22 ILE A  70     -25.341   0.125   3.469  1.00 97.85           H  
ATOM   1076 HG23 ILE A  70     -24.508   1.555   4.117  1.00 97.85           H  
ATOM   1077  CD1 ILE A  70     -25.389   1.332   6.685  1.00 97.85           C  
ATOM   1078 HD11 ILE A  70     -25.882   1.879   5.881  1.00 97.85           H  
ATOM   1079 HD12 ILE A  70     -26.044   1.353   7.557  1.00 97.85           H  
ATOM   1080 HD13 ILE A  70     -24.441   1.807   6.935  1.00 97.85           H  
ATOM   1081  N   LEU A  71     -23.264  -2.453   2.574  1.00 97.94           N  
ATOM   1082  H   LEU A  71     -24.259  -2.565   2.442  1.00 97.94           H  
ATOM   1083  CA  LEU A  71     -22.414  -2.616   1.401  1.00 97.94           C  
ATOM   1084  HA  LEU A  71     -21.372  -2.432   1.665  1.00 97.94           H  
ATOM   1085  C   LEU A  71     -22.835  -1.580   0.359  1.00 97.94           C  
ATOM   1086  CB  LEU A  71     -22.524  -4.045   0.836  1.00 97.94           C  
ATOM   1087  HB2 LEU A  71     -23.506  -4.148   0.372  1.00 97.94           H  
ATOM   1088  HB3 LEU A  71     -21.788  -4.154   0.040  1.00 97.94           H  
ATOM   1089  O   LEU A  71     -24.016  -1.453   0.055  1.00 97.94           O  
ATOM   1090  CG  LEU A  71     -22.352  -5.199   1.840  1.00 97.94           C  
ATOM   1091  HG  LEU A  71     -23.036  -5.074   2.679  1.00 97.94           H  
ATOM   1092  CD1 LEU A  71     -22.684  -6.530   1.170  1.00 97.94           C  
ATOM   1093 HD11 LEU A  71     -22.599  -7.342   1.892  1.00 97.94           H  
ATOM   1094 HD12 LEU A  71     -22.008  -6.711   0.334  1.00 97.94           H  
ATOM   1095 HD13 LEU A  71     -23.709  -6.505   0.800  1.00 97.94           H  
ATOM   1096  CD2 LEU A  71     -20.923  -5.274   2.372  1.00 97.94           C  
ATOM   1097 HD21 LEU A  71     -20.215  -5.259   1.543  1.00 97.94           H  
ATOM   1098 HD22 LEU A  71     -20.792  -6.188   2.952  1.00 97.94           H  
ATOM   1099 HD23 LEU A  71     -20.760  -4.424   3.034  1.00 97.94           H  
ATOM   1100  N   LEU A  72     -21.881  -0.845  -0.196  1.00 98.02           N  
ATOM   1101  H   LEU A  72     -20.923  -1.005   0.081  1.00 98.02           H  
ATOM   1102  CA  LEU A  72     -22.120   0.063  -1.310  1.00 98.02           C  
ATOM   1103  HA  LEU A  72     -23.134   0.458  -1.249  1.00 98.02           H  
ATOM   1104  C   LEU A  72     -22.002  -0.706  -2.627  1.00 98.02           C  
ATOM   1105  CB  LEU A  72     -21.137   1.238  -1.192  1.00 98.02           C  
ATOM   1106  HB2 LEU A  72     -20.146   0.841  -0.968  1.00 98.02           H  
ATOM   1107  HB3 LEU A  72     -21.432   1.856  -0.344  1.00 98.02           H  
ATOM   1108  O   LEU A  72     -20.949  -1.270  -2.913  1.00 98.02           O  
ATOM   1109  CG  LEU A  72     -21.037   2.117  -2.450  1.00 98.02           C  
ATOM   1110  HG  LEU A  72     -20.789   1.510  -3.320  1.00 98.02           H  
ATOM   1111  CD1 LEU A  72     -22.346   2.849  -2.700  1.00 98.02           C  
ATOM   1112 HD11 LEU A  72     -22.230   3.499  -3.568  1.00 98.02           H  
ATOM   1113 HD12 LEU A  72     -23.139   2.136  -2.927  1.00 98.02           H  
ATOM   1114 HD13 LEU A  72     -22.612   3.443  -1.826  1.00 98.02           H  
ATOM   1115  CD2 LEU A  72     -19.931   3.150  -2.264  1.00 98.02           C  
ATOM   1116 HD21 LEU A  72     -20.147   3.791  -1.409  1.00 98.02           H  
ATOM   1117 HD22 LEU A  72     -18.984   2.637  -2.100  1.00 98.02           H  
ATOM   1118 HD23 LEU A  72     -19.849   3.753  -3.169  1.00 98.02           H  
ATOM   1119  N   ARG A  73     -23.063  -0.702  -3.431  1.00 97.94           N  
ATOM   1120  H   ARG A  73     -23.884  -0.189  -3.141  1.00 97.94           H  
ATOM   1121  CA  ARG A  73     -23.068  -1.224  -4.797  1.00 97.94           C  
ATOM   1122  HA  ARG A  73     -22.241  -1.923  -4.919  1.00 97.94           H  
ATOM   1123  C   ARG A  73     -22.866  -0.070  -5.777  1.00 97.94           C  
ATOM   1124  CB  ARG A  73     -24.374  -1.997  -5.025  1.00 97.94           C  
ATOM   1125  HB2 ARG A  73     -24.435  -2.809  -4.300  1.00 97.94           H  
ATOM   1126  HB3 ARG A  73     -25.212  -1.322  -4.853  1.00 97.94           H  
ATOM   1127  O   ARG A  73     -23.591   0.928  -5.730  1.00 97.94           O  
ATOM   1128  CG  ARG A  73     -24.493  -2.585  -6.438  1.00 97.94           C  
ATOM   1129  HG2 ARG A  73     -23.696  -3.308  -6.610  1.00 97.94           H  
ATOM   1130  HG3 ARG A  73     -24.414  -1.784  -7.172  1.00 97.94           H  
ATOM   1131  CD  ARG A  73     -25.854  -3.268  -6.612  1.00 97.94           C  
ATOM   1132  HD2 ARG A  73     -25.869  -4.196  -6.040  1.00 97.94           H  
ATOM   1133  HD3 ARG A  73     -26.646  -2.621  -6.233  1.00 97.94           H  
ATOM   1134  NE  ARG A  73     -26.087  -3.615  -8.014  1.00 97.94           N  
ATOM   1135  HE  ARG A  73     -25.525  -4.378  -8.365  1.00 97.94           H  
ATOM   1136  NH1 ARG A  73     -27.719  -2.074  -8.467  1.00 97.94           N  
ATOM   1137 HH11 ARG A  73     -28.176  -1.480  -9.145  1.00 97.94           H  
ATOM   1138 HH12 ARG A  73     -28.094  -2.089  -7.529  1.00 97.94           H  
ATOM   1139  NH2 ARG A  73     -26.742  -3.153 -10.137  1.00 97.94           N  
ATOM   1140 HH21 ARG A  73     -26.084  -3.837 -10.482  1.00 97.94           H  
ATOM   1141 HH22 ARG A  73     -27.293  -2.549 -10.730  1.00 97.94           H  
ATOM   1142  CZ  ARG A  73     -26.849  -2.957  -8.858  1.00 97.94           C  
ATOM   1143  N   THR A  74     -21.902  -0.202  -6.681  1.00 97.16           N  
ATOM   1144  H   THR A  74     -21.328  -1.033  -6.644  1.00 97.16           H  
ATOM   1145  CA  THR A  74     -21.648   0.778  -7.749  1.00 97.16           C  
ATOM   1146  HA  THR A  74     -22.562   1.334  -7.957  1.00 97.16           H  
ATOM   1147  C   THR A  74     -21.238   0.056  -9.026  1.00 97.16           C  
ATOM   1148  CB  THR A  74     -20.558   1.788  -7.345  1.00 97.16           C  
ATOM   1149  HB  THR A  74     -19.609   1.267  -7.221  1.00 97.16           H  
ATOM   1150  O   THR A  74     -20.302  -0.737  -9.011  1.00 97.16           O  
ATOM   1151  CG2 THR A  74     -20.383   2.894  -8.382  1.00 97.16           C  
ATOM   1152 HG21 THR A  74     -21.348   3.364  -8.571  1.00 97.16           H  
ATOM   1153 HG22 THR A  74     -19.985   2.486  -9.311  1.00 97.16           H  
ATOM   1154 HG23 THR A  74     -19.692   3.647  -8.003  1.00 97.16           H  
ATOM   1155  OG1 THR A  74     -20.871   2.435  -6.130  1.00 97.16           O  
ATOM   1156  HG1 THR A  74     -21.700   2.909  -6.227  1.00 97.16           H  
ATOM   1157  N   VAL A  75     -21.909   0.339 -10.140  1.00 97.46           N  
ATOM   1158  H   VAL A  75     -22.672   0.999 -10.096  1.00 97.46           H  
ATOM   1159  CA  VAL A  75     -21.600  -0.259 -11.445  1.00 97.46           C  
ATOM   1160  HA  VAL A  75     -20.999  -1.155 -11.293  1.00 97.46           H  
ATOM   1161  C   VAL A  75     -20.764   0.719 -12.271  1.00 97.46           C  
ATOM   1162  CB  VAL A  75     -22.877  -0.711 -12.176  1.00 97.46           C  
ATOM   1163  HB  VAL A  75     -23.496   0.159 -12.395  1.00 97.46           H  
ATOM   1164  O   VAL A  75     -21.206   1.825 -12.592  1.00 97.46           O  
ATOM   1165  CG1 VAL A  75     -22.530  -1.428 -13.486  1.00 97.46           C  
ATOM   1166 HG11 VAL A  75     -21.900  -2.296 -13.295  1.00 97.46           H  
ATOM   1167 HG12 VAL A  75     -23.444  -1.746 -13.988  1.00 97.46           H  
ATOM   1168 HG13 VAL A  75     -22.014  -0.751 -14.166  1.00 97.46           H  
ATOM   1169  CG2 VAL A  75     -23.696  -1.687 -11.316  1.00 97.46           C  
ATOM   1170 HG21 VAL A  75     -23.091  -2.554 -11.050  1.00 97.46           H  
ATOM   1171 HG22 VAL A  75     -24.045  -1.194 -10.409  1.00 97.46           H  
ATOM   1172 HG23 VAL A  75     -24.569  -2.016 -11.878  1.00 97.46           H  
ATOM   1173  N   LEU A  76     -19.533   0.315 -12.589  1.00 96.98           N  
ATOM   1174  H   LEU A  76     -19.260  -0.618 -12.316  1.00 96.98           H  
ATOM   1175  CA  LEU A  76     -18.649   1.043 -13.498  1.00 96.98           C  
ATOM   1176  HA  LEU A  76     -18.624   2.087 -13.186  1.00 96.98           H  
ATOM   1177  C   LEU A  76     -19.180   0.965 -14.935  1.00 96.98           C  
ATOM   1178  CB  LEU A  76     -17.229   0.451 -13.461  1.00 96.98           C  
ATOM   1179  HB2 LEU A  76     -17.296  -0.611 -13.697  1.00 96.98           H  
ATOM   1180  HB3 LEU A  76     -16.636   0.921 -14.245  1.00 96.98           H  
ATOM   1181  O   LEU A  76     -19.667  -0.098 -15.323  1.00 96.98           O  
ATOM   1182  CG  LEU A  76     -16.481   0.611 -12.131  1.00 96.98           C  
ATOM   1183  HG  LEU A  76     -17.050   0.141 -11.329  1.00 96.98           H  
ATOM   1184  CD1 LEU A  76     -15.120  -0.079 -12.239  1.00 96.98           C  
ATOM   1185 HD11 LEU A  76     -14.522   0.387 -13.022  1.00 96.98           H  
ATOM   1186 HD12 LEU A  76     -14.588  -0.008 -11.291  1.00 96.98           H  
ATOM   1187 HD13 LEU A  76     -15.261  -1.134 -12.474  1.00 96.98           H  
ATOM   1188  CD2 LEU A  76     -16.238   2.082 -11.782  1.00 96.98           C  
ATOM   1189 HD21 LEU A  76     -15.748   2.587 -12.614  1.00 96.98           H  
ATOM   1190 HD22 LEU A  76     -15.596   2.141 -10.903  1.00 96.98           H  
ATOM   1191 HD23 LEU A  76     -17.185   2.572 -11.556  1.00 96.98           H  
ATOM   1192  N   PRO A  77     -19.026   2.034 -15.736  1.00 95.80           N  
ATOM   1193  CA  PRO A  77     -19.486   2.037 -17.116  1.00 95.80           C  
ATOM   1194  HA  PRO A  77     -20.529   1.721 -17.152  1.00 95.80           H  
ATOM   1195  C   PRO A  77     -18.690   1.118 -18.028  1.00 95.80           C  
ATOM   1196  CB  PRO A  77     -19.376   3.480 -17.605  1.00 95.80           C  
ATOM   1197  HB2 PRO A  77     -19.108   3.544 -18.660  1.00 95.80           H  
ATOM   1198  HB3 PRO A  77     -20.335   3.976 -17.453  1.00 95.80           H  
ATOM   1199  O   PRO A  77     -17.494   0.881 -17.830  1.00 95.80           O  
ATOM   1200  CG  PRO A  77     -18.280   4.073 -16.719  1.00 95.80           C  
ATOM   1201  HG2 PRO A  77     -17.306   3.850 -17.155  1.00 95.80           H  
ATOM   1202  HG3 PRO A  77     -18.402   5.148 -16.587  1.00 95.80           H  
ATOM   1203  CD  PRO A  77     -18.431   3.320 -15.397  1.00 95.80           C  
ATOM   1204  HD2 PRO A  77     -17.457   3.197 -14.923  1.00 95.80           H  
ATOM   1205  HD3 PRO A  77     -19.108   3.866 -14.741  1.00 95.80           H  
ATOM   1206  N   GLU A  78     -19.338   0.720 -19.119  1.00 94.65           N  
ATOM   1207  H   GLU A  78     -20.340   0.846 -19.147  1.00 94.65           H  
ATOM   1208  CA  GLU A  78     -18.633   0.305 -20.326  1.00 94.65           C  
ATOM   1209  HA  GLU A  78     -18.021  -0.561 -20.076  1.00 94.65           H  
ATOM   1210  C   GLU A  78     -17.712   1.429 -20.842  1.00 94.65           C  
ATOM   1211  CB  GLU A  78     -19.640  -0.095 -21.411  1.00 94.65           C  
ATOM   1212  HB2 GLU A  78     -20.426  -0.721 -20.987  1.00 94.65           H  
ATOM   1213  HB3 GLU A  78     -20.107   0.801 -21.821  1.00 94.65           H  
ATOM   1214  O   GLU A  78     -18.125   2.579 -21.003  1.00 94.65           O  
ATOM   1215  CG  GLU A  78     -18.956  -0.886 -22.527  1.00 94.65           C  
ATOM   1216  HG2 GLU A  78     -18.147  -0.294 -22.954  1.00 94.65           H  
ATOM   1217  HG3 GLU A  78     -18.526  -1.795 -22.106  1.00 94.65           H  
ATOM   1218  CD  GLU A  78     -19.946  -1.243 -23.633  1.00 94.65           C  
ATOM   1219  OE1 GLU A  78     -20.460  -0.312 -24.292  1.00 94.65           O  
ATOM   1220  OE2 GLU A  78     -20.115  -2.438 -23.959  1.00 94.65           O  
ATOM   1221  N   VAL A  79     -16.457   1.093 -21.146  1.00 94.43           N  
ATOM   1222  H   VAL A  79     -16.189   0.125 -21.040  1.00 94.43           H  
ATOM   1223  CA  VAL A  79     -15.485   2.031 -21.720  1.00 94.43           C  
ATOM   1224  HA  VAL A  79     -15.915   3.033 -21.714  1.00 94.43           H  
ATOM   1225  C   VAL A  79     -15.227   1.641 -23.165  1.00 94.43           C  
ATOM   1226  CB  VAL A  79     -14.186   2.112 -20.900  1.00 94.43           C  
ATOM   1227  HB  VAL A  79     -13.655   1.162 -20.959  1.00 94.43           H  
ATOM   1228  O   VAL A  79     -14.638   0.592 -23.442  1.00 94.43           O  
ATOM   1229  CG1 VAL A  79     -13.266   3.212 -21.442  1.00 94.43           C  
ATOM   1230 HG11 VAL A  79     -12.997   3.011 -22.479  1.00 94.43           H  
ATOM   1231 HG12 VAL A  79     -12.349   3.250 -20.854  1.00 94.43           H  
ATOM   1232 HG13 VAL A  79     -13.764   4.179 -21.378  1.00 94.43           H  
ATOM   1233  CG2 VAL A  79     -14.488   2.429 -19.429  1.00 94.43           C  
ATOM   1234 HG21 VAL A  79     -13.561   2.574 -18.875  1.00 94.43           H  
ATOM   1235 HG22 VAL A  79     -15.090   3.335 -19.359  1.00 94.43           H  
ATOM   1236 HG23 VAL A  79     -15.040   1.609 -18.970  1.00 94.43           H  
ATOM   1237  N   LYS A  80     -15.656   2.507 -24.084  1.00 90.27           N  
ATOM   1238  H   LYS A  80     -16.135   3.334 -23.758  1.00 90.27           H  
ATOM   1239  CA  LYS A  80     -15.439   2.379 -25.526  1.00 90.27           C  
ATOM   1240  HA  LYS A  80     -14.828   1.495 -25.712  1.00 90.27           H  
ATOM   1241  C   LYS A  80     -14.668   3.569 -26.070  1.00 90.27           C  
ATOM   1242  CB  LYS A  80     -16.777   2.217 -26.265  1.00 90.27           C  
ATOM   1243  HB2 LYS A  80     -17.501   2.930 -25.869  1.00 90.27           H  
ATOM   1244  HB3 LYS A  80     -16.631   2.433 -27.323  1.00 90.27           H  
ATOM   1245  O   LYS A  80     -14.851   4.696 -25.613  1.00 90.27           O  
ATOM   1246  CG  LYS A  80     -17.321   0.790 -26.139  1.00 90.27           C  
ATOM   1247  HG2 LYS A  80     -16.633   0.111 -26.644  1.00 90.27           H  
ATOM   1248  HG3 LYS A  80     -17.388   0.509 -25.088  1.00 90.27           H  
ATOM   1249  CD  LYS A  80     -18.707   0.665 -26.780  1.00 90.27           C  
ATOM   1250  HD2 LYS A  80     -18.697   1.076 -27.790  1.00 90.27           H  
ATOM   1251  HD3 LYS A  80     -19.415   1.226 -26.170  1.00 90.27           H  
ATOM   1252  CE  LYS A  80     -19.101  -0.816 -26.831  1.00 90.27           C  
ATOM   1253  HE2 LYS A  80     -18.648  -1.287 -27.703  1.00 90.27           H  
ATOM   1254  HE3 LYS A  80     -18.702  -1.297 -25.938  1.00 90.27           H  
ATOM   1255  NZ  LYS A  80     -20.568  -1.000 -26.817  1.00 90.27           N  
ATOM   1256  HZ1 LYS A  80     -21.043  -0.527 -27.572  1.00 90.27           H  
ATOM   1257  HZ2 LYS A  80     -20.804  -1.979 -26.742  1.00 90.27           H  
ATOM   1258  HZ3 LYS A  80     -20.872  -0.624 -25.930  1.00 90.27           H  
ATOM   1259  N   PHE A  81     -13.840   3.319 -27.075  1.00 86.79           N  
ATOM   1260  H   PHE A  81     -13.759   2.367 -27.402  1.00 86.79           H  
ATOM   1261  CA  PHE A  81     -13.193   4.367 -27.845  1.00 86.79           C  
ATOM   1262  HA  PHE A  81     -13.017   5.227 -27.198  1.00 86.79           H  
ATOM   1263  C   PHE A  81     -14.099   4.813 -28.994  1.00 86.79           C  
ATOM   1264  CB  PHE A  81     -11.840   3.872 -28.340  1.00 86.79           C  
ATOM   1265  HB2 PHE A  81     -11.247   3.544 -27.486  1.00 86.79           H  
ATOM   1266  HB3 PHE A  81     -11.998   3.016 -28.996  1.00 86.79           H  
ATOM   1267  O   PHE A  81     -14.410   4.035 -29.896  1.00 86.79           O  
ATOM   1268  CG  PHE A  81     -11.068   4.938 -29.079  1.00 86.79           C  
ATOM   1269  CD1 PHE A  81     -10.825   4.809 -30.455  1.00 86.79           C  
ATOM   1270  HD1 PHE A  81     -11.178   3.945 -30.999  1.00 86.79           H  
ATOM   1271  CD2 PHE A  81     -10.639   6.093 -28.402  1.00 86.79           C  
ATOM   1272  HD2 PHE A  81     -10.902   6.233 -27.364  1.00 86.79           H  
ATOM   1273  CE1 PHE A  81     -10.143   5.828 -31.134  1.00 86.79           C  
ATOM   1274  HE1 PHE A  81     -10.017   5.756 -32.204  1.00 86.79           H  
ATOM   1275  CE2 PHE A  81      -9.896   7.080 -29.069  1.00 86.79           C  
ATOM   1276  HE2 PHE A  81      -9.529   7.947 -28.539  1.00 86.79           H  
ATOM   1277  CZ  PHE A  81      -9.648   6.946 -30.443  1.00 86.79           C  
ATOM   1278  HZ  PHE A  81      -9.100   7.712 -30.972  1.00 86.79           H  
ATOM   1279  N   ASN A  82     -14.526   6.075 -28.955  1.00 80.97           N  
ATOM   1280  H   ASN A  82     -14.204   6.663 -28.199  1.00 80.97           H  
ATOM   1281  CA  ASN A  82     -15.441   6.650 -29.948  1.00 80.97           C  
ATOM   1282  HA  ASN A  82     -15.802   5.859 -30.605  1.00 80.97           H  
ATOM   1283  C   ASN A  82     -14.753   7.665 -30.877  1.00 80.97           C  
ATOM   1284  CB  ASN A  82     -16.662   7.241 -29.221  1.00 80.97           C  
ATOM   1285  HB2 ASN A  82     -17.290   7.766 -29.941  1.00 80.97           H  
ATOM   1286  HB3 ASN A  82     -16.320   7.965 -28.481  1.00 80.97           H  
ATOM   1287  O   ASN A  82     -15.415   8.243 -31.738  1.00 80.97           O  
ATOM   1288  CG  ASN A  82     -17.532   6.194 -28.545  1.00 80.97           C  
ATOM   1289  ND2 ASN A  82     -18.292   6.587 -27.550  1.00 80.97           N  
ATOM   1290 HD21 ASN A  82     -18.827   5.867 -27.086  1.00 80.97           H  
ATOM   1291 HD22 ASN A  82     -18.261   7.542 -27.222  1.00 80.97           H  
ATOM   1292  OD1 ASN A  82     -17.569   5.027 -28.899  1.00 80.97           O  
ATOM   1293  N   GLY A  83     -13.448   7.893 -30.701  1.00 75.77           N  
ATOM   1294  H   GLY A  83     -12.951   7.339 -30.019  1.00 75.77           H  
ATOM   1295  CA  GLY A  83     -12.662   8.796 -31.537  1.00 75.77           C  
ATOM   1296  HA2 GLY A  83     -13.202   9.734 -31.663  1.00 75.77           H  
ATOM   1297  HA3 GLY A  83     -11.716   9.010 -31.039  1.00 75.77           H  
ATOM   1298  C   GLY A  83     -12.350   8.224 -32.922  1.00 75.77           C  
ATOM   1299  O   GLY A  83     -12.632   7.062 -33.223  1.00 75.77           O  
ATOM   1300  N   GLN A  84     -11.738   9.054 -33.769  1.00 69.99           N  
ATOM   1301  H   GLN A  84     -11.486   9.977 -33.446  1.00 69.99           H  
ATOM   1302  CA  GLN A  84     -11.028   8.548 -34.943  1.00 69.99           C  
ATOM   1303  HA  GLN A  84     -11.701   7.937 -35.545  1.00 69.99           H  
ATOM   1304  C   GLN A  84      -9.887   7.665 -34.447  1.00 69.99           C  
ATOM   1305  CB  GLN A  84     -10.499   9.708 -35.799  1.00 69.99           C  
ATOM   1306  HB2 GLN A  84      -9.983  10.425 -35.161  1.00 69.99           H  
ATOM   1307  HB3 GLN A  84      -9.786   9.317 -36.524  1.00 69.99           H  
ATOM   1308  O   GLN A  84      -9.153   8.075 -33.546  1.00 69.99           O  
ATOM   1309  CG  GLN A  84     -11.638  10.402 -36.562  1.00 69.99           C  
ATOM   1310  HG2 GLN A  84     -12.382  10.774 -35.857  1.00 69.99           H  
ATOM   1311  HG3 GLN A  84     -12.119   9.673 -37.214  1.00 69.99           H  
ATOM   1312  CD  GLN A  84     -11.165  11.578 -37.410  1.00 69.99           C  
ATOM   1313  NE2 GLN A  84     -11.926  11.985 -38.402  1.00 69.99           N  
ATOM   1314 HE21 GLN A  84     -12.747  11.465 -38.676  1.00 69.99           H  
ATOM   1315 HE22 GLN A  84     -11.520  12.719 -38.964  1.00 69.99           H  
ATOM   1316  OE1 GLN A  84     -10.136  12.186 -37.187  1.00 69.99           O  
ATOM   1317  N   PHE A  85      -9.779   6.447 -34.984  1.00 64.36           N  
ATOM   1318  H   PHE A  85     -10.382   6.181 -35.750  1.00 64.36           H  
ATOM   1319  CA  PHE A  85      -8.650   5.580 -34.668  1.00 64.36           C  
ATOM   1320  HA  PHE A  85      -8.665   5.336 -33.606  1.00 64.36           H  
ATOM   1321  C   PHE A  85      -7.369   6.350 -34.971  1.00 64.36           C  
ATOM   1322  CB  PHE A  85      -8.725   4.255 -35.439  1.00 64.36           C  
ATOM   1323  HB2 PHE A  85      -7.741   4.020 -35.843  1.00 64.36           H  
ATOM   1324  HB3 PHE A  85      -9.402   4.345 -36.288  1.00 64.36           H  
ATOM   1325  O   PHE A  85      -7.209   6.779 -36.114  1.00 64.36           O  
ATOM   1326  CG  PHE A  85      -9.154   3.102 -34.556  1.00 64.36           C  
ATOM   1327  CD1 PHE A  85      -8.181   2.361 -33.858  1.00 64.36           C  
ATOM   1328  HD1 PHE A  85      -7.135   2.606 -33.968  1.00 64.36           H  
ATOM   1329  CD2 PHE A  85     -10.515   2.775 -34.419  1.00 64.36           C  
ATOM   1330  HD2 PHE A  85     -11.264   3.336 -34.959  1.00 64.36           H  
ATOM   1331  CE1 PHE A  85      -8.565   1.279 -33.048  1.00 64.36           C  
ATOM   1332  HE1 PHE A  85      -7.816   0.679 -32.552  1.00 64.36           H  
ATOM   1333  CE2 PHE A  85     -10.897   1.696 -33.604  1.00 64.36           C  
ATOM   1334  HE2 PHE A  85     -11.935   1.407 -33.535  1.00 64.36           H  
ATOM   1335  CZ  PHE A  85      -9.923   0.943 -32.928  1.00 64.36           C  
ATOM   1336  HZ  PHE A  85     -10.212   0.081 -32.345  1.00 64.36           H  
ATOM   1337  N   PRO A  86      -6.480   6.564 -33.982  1.00 57.83           N  
ATOM   1338  CA  PRO A  86      -5.134   6.952 -34.334  1.00 57.83           C  
ATOM   1339  HA  PRO A  86      -5.129   7.876 -34.912  1.00 57.83           H  
ATOM   1340  C   PRO A  86      -4.604   5.800 -35.182  1.00 57.83           C  
ATOM   1341  CB  PRO A  86      -4.390   7.151 -33.012  1.00 57.83           C  
ATOM   1342  HB2 PRO A  86      -3.336   6.884 -33.093  1.00 57.83           H  
ATOM   1343  HB3 PRO A  86      -4.494   8.189 -32.694  1.00 57.83           H  
ATOM   1344  O   PRO A  86      -4.616   4.644 -34.733  1.00 57.83           O  
ATOM   1345  CG  PRO A  86      -5.133   6.245 -32.031  1.00 57.83           C  
ATOM   1346  HG2 PRO A  86      -4.707   5.242 -32.067  1.00 57.83           H  
ATOM   1347  HG3 PRO A  86      -5.095   6.636 -31.014  1.00 57.83           H  
ATOM   1348  CD  PRO A  86      -6.565   6.211 -32.568  1.00 57.83           C  
ATOM   1349  HD2 PRO A  86      -6.978   5.213 -32.421  1.00 57.83           H  
ATOM   1350  HD3 PRO A  86      -7.168   6.954 -32.049  1.00 57.83           H  
ATOM   1351  N   GLU A  87      -4.223   6.095 -36.422  1.00 52.94           N  
ATOM   1352  H   GLU A  87      -4.315   7.038 -36.772  1.00 52.94           H  
ATOM   1353  CA  GLU A  87      -3.448   5.155 -37.216  1.00 52.94           C  
ATOM   1354  HA  GLU A  87      -4.063   4.282 -37.437  1.00 52.94           H  
ATOM   1355  C   GLU A  87      -2.280   4.717 -36.313  1.00 52.94           C  
ATOM   1356  CB  GLU A  87      -3.035   5.794 -38.559  1.00 52.94           C  
ATOM   1357  HB2 GLU A  87      -2.572   6.762 -38.365  1.00 52.94           H  
ATOM   1358  HB3 GLU A  87      -2.313   5.143 -39.051  1.00 52.94           H  
ATOM   1359  O   GLU A  87      -1.553   5.547 -35.770  1.00 52.94           O  
ATOM   1360  CG  GLU A  87      -4.259   5.967 -39.488  1.00 52.94           C  
ATOM   1361  HG2 GLU A  87      -5.025   6.529 -38.954  1.00 52.94           H  
ATOM   1362  HG3 GLU A  87      -4.666   4.978 -39.700  1.00 52.94           H  
ATOM   1363  CD  GLU A  87      -3.973   6.692 -40.817  1.00 52.94           C  
ATOM   1364  OE1 GLU A  87      -4.936   6.797 -41.613  1.00 52.94           O  
ATOM   1365  OE2 GLU A  87      -2.839   7.181 -40.995  1.00 52.94           O  
ATOM   1366  N   LEU A  88      -2.211   3.406 -36.052  1.00 54.95           N  
ATOM   1367  H   LEU A  88      -2.866   2.830 -36.560  1.00 54.95           H  
ATOM   1368  CA  LEU A  88      -1.216   2.688 -35.240  1.00 54.95           C  
ATOM   1369  HA  LEU A  88      -1.295   1.672 -35.628  1.00 54.95           H  
ATOM   1370  C   LEU A  88      -1.449   2.422 -33.753  1.00 54.95           C  
ATOM   1371  CB  LEU A  88       0.221   3.066 -35.598  1.00 54.95           C  
ATOM   1372  HB2 LEU A  88       0.425   4.104 -35.339  1.00 54.95           H  
ATOM   1373  HB3 LEU A  88       0.910   2.451 -35.019  1.00 54.95           H  
ATOM   1374  O   LEU A  88      -0.576   1.861 -33.109  1.00 54.95           O  
ATOM   1375  CG  LEU A  88       0.432   2.781 -37.096  1.00 54.95           C  
ATOM   1376  HG  LEU A  88      -0.452   2.331 -37.549  1.00 54.95           H  
ATOM   1377  CD1 LEU A  88       0.676   4.063 -37.834  1.00 54.95           C  
ATOM   1378 HD11 LEU A  88      -0.240   4.652 -37.873  1.00 54.95           H  
ATOM   1379 HD12 LEU A  88       1.430   4.618 -37.276  1.00 54.95           H  
ATOM   1380 HD13 LEU A  88       0.996   3.841 -38.852  1.00 54.95           H  
ATOM   1381  CD2 LEU A  88       1.537   1.759 -37.307  1.00 54.95           C  
ATOM   1382 HD21 LEU A  88       1.796   1.703 -38.364  1.00 54.95           H  
ATOM   1383 HD22 LEU A  88       1.192   0.778 -36.979  1.00 54.95           H  
ATOM   1384 HD23 LEU A  88       2.429   2.026 -36.739  1.00 54.95           H  
ATOM   1385  N   GLY A  89      -2.672   2.563 -33.245  1.00 54.25           N  
ATOM   1386  H   GLY A  89      -3.343   3.074 -33.801  1.00 54.25           H  
ATOM   1387  CA  GLY A  89      -3.149   1.605 -32.234  1.00 54.25           C  
ATOM   1388  HA2 GLY A  89      -3.123   0.602 -32.662  1.00 54.25           H  
ATOM   1389  HA3 GLY A  89      -4.189   1.835 -32.004  1.00 54.25           H  
ATOM   1390  C   GLY A  89      -2.377   1.556 -30.909  1.00 54.25           C  
ATOM   1391  O   GLY A  89      -1.847   0.512 -30.530  1.00 54.25           O  
ATOM   1392  N   TYR A  90      -2.417   2.649 -30.146  1.00 69.53           N  
ATOM   1393  H   TYR A  90      -2.738   3.512 -30.561  1.00 69.53           H  
ATOM   1394  CA  TYR A  90      -2.012   2.630 -28.733  1.00 69.53           C  
ATOM   1395  HA  TYR A  90      -2.013   1.592 -28.400  1.00 69.53           H  
ATOM   1396  C   TYR A  90      -3.021   3.325 -27.825  1.00 69.53           C  
ATOM   1397  CB  TYR A  90      -0.579   3.137 -28.559  1.00 69.53           C  
ATOM   1398  HB2 TYR A  90      -0.549   4.207 -28.764  1.00 69.53           H  
ATOM   1399  HB3 TYR A  90      -0.261   2.985 -27.527  1.00 69.53           H  
ATOM   1400  O   TYR A  90      -2.655   3.963 -26.843  1.00 69.53           O  
ATOM   1401  CG  TYR A  90       0.385   2.419 -29.472  1.00 69.53           C  
ATOM   1402  CD1 TYR A  90       0.736   1.074 -29.227  1.00 69.53           C  
ATOM   1403  HD1 TYR A  90       0.330   0.559 -28.369  1.00 69.53           H  
ATOM   1404  CD2 TYR A  90       0.861   3.079 -30.616  1.00 69.53           C  
ATOM   1405  HD2 TYR A  90       0.578   4.099 -30.829  1.00 69.53           H  
ATOM   1406  CE1 TYR A  90       1.562   0.384 -30.134  1.00 69.53           C  
ATOM   1407  HE1 TYR A  90       1.822  -0.650 -29.962  1.00 69.53           H  
ATOM   1408  CE2 TYR A  90       1.677   2.388 -31.524  1.00 69.53           C  
ATOM   1409  HE2 TYR A  90       2.004   2.870 -32.434  1.00 69.53           H  
ATOM   1410  OH  TYR A  90       2.864   0.400 -32.145  1.00 69.53           O  
ATOM   1411  HH  TYR A  90       2.973  -0.528 -31.924  1.00 69.53           H  
ATOM   1412  CZ  TYR A  90       2.021   1.042 -31.296  1.00 69.53           C  
ATOM   1413  N   VAL A  91      -4.311   3.173 -28.131  1.00 85.24           N  
ATOM   1414  H   VAL A  91      -4.543   2.619 -28.943  1.00 85.24           H  
ATOM   1415  CA  VAL A  91      -5.384   3.547 -27.206  1.00 85.24           C  
ATOM   1416  HA  VAL A  91      -5.177   4.537 -26.798  1.00 85.24           H  
ATOM   1417  C   VAL A  91      -5.378   2.531 -26.070  1.00 85.24           C  
ATOM   1418  CB  VAL A  91      -6.751   3.590 -27.909  1.00 85.24           C  
ATOM   1419  HB  VAL A  91      -7.004   2.594 -28.272  1.00 85.24           H  
ATOM   1420  O   VAL A  91      -5.801   1.387 -26.256  1.00 85.24           O  
ATOM   1421  CG1 VAL A  91      -7.855   4.065 -26.964  1.00 85.24           C  
ATOM   1422 HG11 VAL A  91      -7.742   5.137 -26.806  1.00 85.24           H  
ATOM   1423 HG12 VAL A  91      -7.824   3.533 -26.013  1.00 85.24           H  
ATOM   1424 HG13 VAL A  91      -8.822   3.886 -27.434  1.00 85.24           H  
ATOM   1425  CG2 VAL A  91      -6.736   4.555 -29.101  1.00 85.24           C  
ATOM   1426 HG21 VAL A  91      -7.732   4.614 -29.541  1.00 85.24           H  
ATOM   1427 HG22 VAL A  91      -6.051   4.197 -29.870  1.00 85.24           H  
ATOM   1428 HG23 VAL A  91      -6.430   5.552 -28.783  1.00 85.24           H  
ATOM   1429  N   LYS A  92      -4.861   2.938 -24.910  1.00 90.53           N  
ATOM   1430  H   LYS A  92      -4.481   3.873 -24.868  1.00 90.53           H  
ATOM   1431  CA  LYS A  92      -4.778   2.099 -23.713  1.00 90.53           C  
ATOM   1432  HA  LYS A  92      -5.184   1.119 -23.962  1.00 90.53           H  
ATOM   1433  C   LYS A  92      -5.628   2.664 -22.589  1.00 90.53           C  
ATOM   1434  CB  LYS A  92      -3.324   1.901 -23.267  1.00 90.53           C  
ATOM   1435  HB2 LYS A  92      -3.323   1.342 -22.331  1.00 90.53           H  
ATOM   1436  HB3 LYS A  92      -2.866   2.873 -23.089  1.00 90.53           H  
ATOM   1437  O   LYS A  92      -5.617   3.872 -22.352  1.00 90.53           O  
ATOM   1438  CG  LYS A  92      -2.499   1.116 -24.296  1.00 90.53           C  
ATOM   1439  HG2 LYS A  92      -2.471   1.660 -25.240  1.00 90.53           H  
ATOM   1440  HG3 LYS A  92      -2.965   0.144 -24.460  1.00 90.53           H  
ATOM   1441  CD  LYS A  92      -1.066   0.916 -23.792  1.00 90.53           C  
ATOM   1442  HD2 LYS A  92      -0.612   1.895 -23.637  1.00 90.53           H  
ATOM   1443  HD3 LYS A  92      -1.085   0.372 -22.848  1.00 90.53           H  
ATOM   1444  CE  LYS A  92      -0.235   0.142 -24.819  1.00 90.53           C  
ATOM   1445  HE2 LYS A  92      -0.678  -0.843 -24.966  1.00 90.53           H  
ATOM   1446  HE3 LYS A  92      -0.281   0.677 -25.767  1.00 90.53           H  
ATOM   1447  NZ  LYS A  92       1.179   0.017 -24.382  1.00 90.53           N  
ATOM   1448  HZ1 LYS A  92       1.579   0.934 -24.240  1.00 90.53           H  
ATOM   1449  HZ2 LYS A  92       1.729  -0.445 -25.092  1.00 90.53           H  
ATOM   1450  HZ3 LYS A  92       1.251  -0.505 -23.521  1.00 90.53           H  
ATOM   1451  N   PHE A  93      -6.315   1.782 -21.869  1.00 94.07           N  
ATOM   1452  H   PHE A  93      -6.289   0.812 -22.151  1.00 94.07           H  
ATOM   1453  CA  PHE A  93      -7.106   2.151 -20.699  1.00 94.07           C  
ATOM   1454  HA  PHE A  93      -6.654   3.027 -20.235  1.00 94.07           H  
ATOM   1455  C   PHE A  93      -7.150   1.033 -19.651  1.00 94.07           C  
ATOM   1456  CB  PHE A  93      -8.519   2.542 -21.148  1.00 94.07           C  
ATOM   1457  HB2 PHE A  93      -8.446   3.352 -21.874  1.00 94.07           H  
ATOM   1458  HB3 PHE A  93      -8.979   1.689 -21.645  1.00 94.07           H  
ATOM   1459  O   PHE A  93      -7.338  -0.143 -19.974  1.00 94.07           O  
ATOM   1460  CG  PHE A  93      -9.420   2.993 -20.017  1.00 94.07           C  
ATOM   1461  CD1 PHE A  93     -10.180   2.050 -19.304  1.00 94.07           C  
ATOM   1462  HD1 PHE A  93     -10.112   1.005 -19.567  1.00 94.07           H  
ATOM   1463  CD2 PHE A  93      -9.471   4.347 -19.647  1.00 94.07           C  
ATOM   1464  HD2 PHE A  93      -8.852   5.066 -20.163  1.00 94.07           H  
ATOM   1465  CE1 PHE A  93     -10.989   2.460 -18.231  1.00 94.07           C  
ATOM   1466  HE1 PHE A  93     -11.551   1.733 -17.663  1.00 94.07           H  
ATOM   1467  CE2 PHE A  93     -10.317   4.766 -18.604  1.00 94.07           C  
ATOM   1468  HE2 PHE A  93     -10.361   5.809 -18.328  1.00 94.07           H  
ATOM   1469  CZ  PHE A  93     -11.073   3.820 -17.891  1.00 94.07           C  
ATOM   1470  HZ  PHE A  93     -11.699   4.133 -17.069  1.00 94.07           H  
ATOM   1471  N   ALA A  94      -7.052   1.420 -18.382  1.00 95.77           N  
ATOM   1472  H   ALA A  94      -6.864   2.396 -18.199  1.00 95.77           H  
ATOM   1473  CA  ALA A  94      -7.366   0.595 -17.222  1.00 95.77           C  
ATOM   1474  HA  ALA A  94      -8.070  -0.185 -17.510  1.00 95.77           H  
ATOM   1475  C   ALA A  94      -8.015   1.438 -16.122  1.00 95.77           C  
ATOM   1476  CB  ALA A  94      -6.096  -0.069 -16.688  1.00 95.77           C  
ATOM   1477  HB1 ALA A  94      -5.678  -0.742 -17.437  1.00 95.77           H  
ATOM   1478  HB2 ALA A  94      -5.356   0.685 -16.420  1.00 95.77           H  
ATOM   1479  HB3 ALA A  94      -6.338  -0.652 -15.800  1.00 95.77           H  
ATOM   1480  O   ALA A  94      -7.772   2.642 -16.016  1.00 95.77           O  
ATOM   1481  N   TRP A  95      -8.791   0.792 -15.257  1.00 96.78           N  
ATOM   1482  H   TRP A  95      -8.871  -0.212 -15.332  1.00 96.78           H  
ATOM   1483  CA  TRP A  95      -9.164   1.383 -13.975  1.00 96.78           C  
ATOM   1484  HA  TRP A  95      -9.327   2.454 -14.096  1.00 96.78           H  
ATOM   1485  C   TRP A  95      -8.022   1.188 -12.971  1.00 96.78           C  
ATOM   1486  CB  TRP A  95     -10.473   0.762 -13.495  1.00 96.78           C  
ATOM   1487  HB2 TRP A  95     -10.684   1.114 -12.485  1.00 96.78           H  
ATOM   1488  HB3 TRP A  95     -10.326  -0.317 -13.450  1.00 96.78           H  
ATOM   1489  O   TRP A  95      -7.233   0.248 -13.082  1.00 96.78           O  
ATOM   1490  CG  TRP A  95     -11.668   1.058 -14.352  1.00 96.78           C  
ATOM   1491  CD1 TRP A  95     -12.293   0.195 -15.187  1.00 96.78           C  
ATOM   1492  HD1 TRP A  95     -12.004  -0.836 -15.330  1.00 96.78           H  
ATOM   1493  CD2 TRP A  95     -12.394   2.318 -14.474  1.00 96.78           C  
ATOM   1494  CE2 TRP A  95     -13.444   2.151 -15.423  1.00 96.78           C  
ATOM   1495  CE3 TRP A  95     -12.279   3.583 -13.865  1.00 96.78           C  
ATOM   1496  HE3 TRP A  95     -11.531   3.718 -13.098  1.00 96.78           H  
ATOM   1497  NE1 TRP A  95     -13.357   0.830 -15.804  1.00 96.78           N  
ATOM   1498  HE1 TRP A  95     -14.013   0.367 -16.417  1.00 96.78           H  
ATOM   1499  CH2 TRP A  95     -14.142   4.457 -15.174  1.00 96.78           C  
ATOM   1500  HH2 TRP A  95     -14.802   5.272 -15.432  1.00 96.78           H  
ATOM   1501  CZ2 TRP A  95     -14.310   3.197 -15.775  1.00 96.78           C  
ATOM   1502  HZ2 TRP A  95     -15.096   3.026 -16.495  1.00 96.78           H  
ATOM   1503  CZ3 TRP A  95     -13.131   4.646 -14.215  1.00 96.78           C  
ATOM   1504  HZ3 TRP A  95     -13.020   5.605 -13.731  1.00 96.78           H  
ATOM   1505  N   VAL A  96      -7.914   2.078 -11.985  1.00 97.10           N  
ATOM   1506  H   VAL A  96      -8.568   2.847 -11.948  1.00 97.10           H  
ATOM   1507  CA  VAL A  96      -6.891   1.950 -10.933  1.00 97.10           C  
ATOM   1508  HA  VAL A  96      -5.924   1.850 -11.426  1.00 97.10           H  
ATOM   1509  C   VAL A  96      -7.087   0.688 -10.090  1.00 97.10           C  
ATOM   1510  CB  VAL A  96      -6.822   3.192 -10.028  1.00 97.10           C  
ATOM   1511  HB  VAL A  96      -6.045   3.026  -9.282  1.00 97.10           H  
ATOM   1512  O   VAL A  96      -8.204   0.193  -9.933  1.00 97.10           O  
ATOM   1513  CG1 VAL A  96      -6.412   4.413 -10.849  1.00 97.10           C  
ATOM   1514 HG11 VAL A  96      -5.491   4.193 -11.388  1.00 97.10           H  
ATOM   1515 HG12 VAL A  96      -7.168   4.647 -11.599  1.00 97.10           H  
ATOM   1516 HG13 VAL A  96      -6.264   5.273 -10.196  1.00 97.10           H  
ATOM   1517  CG2 VAL A  96      -8.130   3.494  -9.289  1.00 97.10           C  
ATOM   1518 HG21 VAL A  96      -8.001   4.377  -8.663  1.00 97.10           H  
ATOM   1519 HG22 VAL A  96      -8.929   3.686 -10.004  1.00 97.10           H  
ATOM   1520 HG23 VAL A  96      -8.404   2.651  -8.654  1.00 97.10           H  
ATOM   1521  N   LYS A  97      -6.002   0.190  -9.486  1.00 95.16           N  
ATOM   1522  H   LYS A  97      -5.108   0.625  -9.666  1.00 95.16           H  
ATOM   1523  CA  LYS A  97      -6.090  -0.879  -8.481  1.00 95.16           C  
ATOM   1524  HA  LYS A  97      -6.541  -1.758  -8.942  1.00 95.16           H  
ATOM   1525  C   LYS A  97      -6.985  -0.471  -7.318  1.00 95.16           C  
ATOM   1526  CB  LYS A  97      -4.719  -1.270  -7.932  1.00 95.16           C  
ATOM   1527  HB2 LYS A  97      -4.253  -0.408  -7.452  1.00 95.16           H  
ATOM   1528  HB3 LYS A  97      -4.876  -2.033  -7.170  1.00 95.16           H  
ATOM   1529  O   LYS A  97      -7.025   0.703  -6.947  1.00 95.16           O  
ATOM   1530  CG  LYS A  97      -3.783  -1.819  -9.012  1.00 95.16           C  
ATOM   1531  HG2 LYS A  97      -4.332  -2.458  -9.704  1.00 95.16           H  
ATOM   1532  HG3 LYS A  97      -3.358  -0.986  -9.571  1.00 95.16           H  
ATOM   1533  CD  LYS A  97      -2.654  -2.624  -8.359  1.00 95.16           C  
ATOM   1534  HD2 LYS A  97      -1.843  -2.725  -9.080  1.00 95.16           H  
ATOM   1535  HD3 LYS A  97      -2.261  -2.094  -7.492  1.00 95.16           H  
ATOM   1536  CE  LYS A  97      -3.167  -4.011  -7.943  1.00 95.16           C  
ATOM   1537  HE2 LYS A  97      -3.978  -4.300  -8.611  1.00 95.16           H  
ATOM   1538  HE3 LYS A  97      -3.615  -3.956  -6.950  1.00 95.16           H  
ATOM   1539  NZ  LYS A  97      -2.105  -5.043  -8.004  1.00 95.16           N  
ATOM   1540  HZ1 LYS A  97      -2.496  -5.927  -7.710  1.00 95.16           H  
ATOM   1541  HZ2 LYS A  97      -1.300  -4.805  -7.443  1.00 95.16           H  
ATOM   1542  HZ3 LYS A  97      -1.808  -5.178  -8.960  1.00 95.16           H  
ATOM   1543  N   HIS A  98      -7.663  -1.456  -6.729  1.00 94.47           N  
ATOM   1544  H   HIS A  98      -7.482  -2.398  -7.044  1.00 94.47           H  
ATOM   1545  CA  HIS A  98      -8.603  -1.244  -5.624  1.00 94.47           C  
ATOM   1546  HA  HIS A  98      -9.165  -2.172  -5.508  1.00 94.47           H  
ATOM   1547  C   HIS A  98      -9.654  -0.154  -5.931  1.00 94.47           C  
ATOM   1548  CB  HIS A  98      -7.831  -1.009  -4.311  1.00 94.47           C  
ATOM   1549  HB2 HIS A  98      -7.337  -0.039  -4.356  1.00 94.47           H  
ATOM   1550  HB3 HIS A  98      -8.540  -0.982  -3.483  1.00 94.47           H  
ATOM   1551  O   HIS A  98     -10.003   0.650  -5.059  1.00 94.47           O  
ATOM   1552  CG  HIS A  98      -6.792  -2.064  -4.013  1.00 94.47           C  
ATOM   1553  CD2 HIS A  98      -5.430  -1.905  -4.026  1.00 94.47           C  
ATOM   1554  HD2 HIS A  98      -4.912  -0.978  -4.220  1.00 94.47           H  
ATOM   1555  ND1 HIS A  98      -7.036  -3.380  -3.704  1.00 94.47           N  
ATOM   1556  HD1 HIS A  98      -7.936  -3.837  -3.669  1.00 94.47           H  
ATOM   1557  CE1 HIS A  98      -5.853  -3.998  -3.551  1.00 94.47           C  
ATOM   1558  HE1 HIS A  98      -5.739  -5.056  -3.367  1.00 94.47           H  
ATOM   1559  NE2 HIS A  98      -4.831  -3.144  -3.744  1.00 94.47           N  
ATOM   1560  N   ILE A  99     -10.171  -0.130  -7.170  1.00 97.40           N  
ATOM   1561  H   ILE A  99      -9.814  -0.785  -7.851  1.00 97.40           H  
ATOM   1562  CA  ILE A  99     -11.127   0.881  -7.651  1.00 97.40           C  
ATOM   1563  HA  ILE A  99     -10.590   1.829  -7.651  1.00 97.40           H  
ATOM   1564  C   ILE A  99     -12.338   1.039  -6.721  1.00 97.40           C  
ATOM   1565  CB  ILE A  99     -11.560   0.599  -9.111  1.00 97.40           C  
ATOM   1566  HB  ILE A  99     -10.664   0.564  -9.731  1.00 97.40           H  
ATOM   1567  O   ILE A  99     -12.796   2.157  -6.513  1.00 97.40           O  
ATOM   1568  CG1 ILE A  99     -12.482   1.684  -9.710  1.00 97.40           C  
ATOM   1569 HG12 ILE A  99     -12.775   1.381 -10.715  1.00 97.40           H  
ATOM   1570 HG13 ILE A  99     -13.392   1.775  -9.116  1.00 97.40           H  
ATOM   1571  CG2 ILE A  99     -12.264  -0.757  -9.255  1.00 97.40           C  
ATOM   1572 HG21 ILE A  99     -13.173  -0.786  -8.654  1.00 97.40           H  
ATOM   1573 HG22 ILE A  99     -11.598  -1.566  -8.954  1.00 97.40           H  
ATOM   1574 HG23 ILE A  99     -12.534  -0.917 -10.298  1.00 97.40           H  
ATOM   1575  CD1 ILE A  99     -11.825   3.058  -9.836  1.00 97.40           C  
ATOM   1576 HD11 ILE A  99     -12.559   3.763 -10.227  1.00 97.40           H  
ATOM   1577 HD12 ILE A  99     -10.988   2.996 -10.532  1.00 97.40           H  
ATOM   1578 HD13 ILE A  99     -11.481   3.409  -8.863  1.00 97.40           H  
ATOM   1579  N   GLY A 100     -12.797  -0.041  -6.081  1.00 97.40           N  
ATOM   1580  H   GLY A 100     -12.416  -0.940  -6.340  1.00 97.40           H  
ATOM   1581  CA  GLY A 100     -13.879  -0.007  -5.098  1.00 97.40           C  
ATOM   1582  HA2 GLY A 100     -14.053  -1.019  -4.733  1.00 97.40           H  
ATOM   1583  HA3 GLY A 100     -14.791   0.351  -5.576  1.00 97.40           H  
ATOM   1584  C   GLY A 100     -13.600   0.898  -3.894  1.00 97.40           C  
ATOM   1585  O   GLY A 100     -14.495   1.589  -3.424  1.00 97.40           O  
ATOM   1586  N   HIS A 101     -12.361   0.981  -3.414  1.00 97.92           N  
ATOM   1587  H   HIS A 101     -11.619   0.475  -3.876  1.00 97.92           H  
ATOM   1588  CA  HIS A 101     -12.011   1.977  -2.398  1.00 97.92           C  
ATOM   1589  HA  HIS A 101     -12.854   2.129  -1.724  1.00 97.92           H  
ATOM   1590  C   HIS A 101     -11.721   3.344  -3.021  1.00 97.92           C  
ATOM   1591  CB  HIS A 101     -10.827   1.480  -1.563  1.00 97.92           C  
ATOM   1592  HB2 HIS A 101     -10.504   2.284  -0.901  1.00 97.92           H  
ATOM   1593  HB3 HIS A 101      -9.997   1.232  -2.225  1.00 97.92           H  
ATOM   1594  O   HIS A 101     -12.017   4.367  -2.410  1.00 97.92           O  
ATOM   1595  CG  HIS A 101     -11.138   0.280  -0.708  1.00 97.92           C  
ATOM   1596  CD2 HIS A 101     -12.345  -0.058  -0.153  1.00 97.92           C  
ATOM   1597  HD2 HIS A 101     -13.272   0.485  -0.263  1.00 97.92           H  
ATOM   1598  ND1 HIS A 101     -10.227  -0.662  -0.293  1.00 97.92           N  
ATOM   1599  HD1 HIS A 101      -9.246  -0.701  -0.530  1.00 97.92           H  
ATOM   1600  CE1 HIS A 101     -10.866  -1.533   0.501  1.00 97.92           C  
ATOM   1601  HE1 HIS A 101     -10.410  -2.402   0.952  1.00 97.92           H  
ATOM   1602  NE2 HIS A 101     -12.165  -1.216   0.608  1.00 97.92           N  
ATOM   1603  N   ALA A 102     -11.147   3.385  -4.225  1.00 97.73           N  
ATOM   1604  H   ALA A 102     -10.946   2.513  -4.695  1.00 97.73           H  
ATOM   1605  CA  ALA A 102     -10.705   4.629  -4.857  1.00 97.73           C  
ATOM   1606  HA  ALA A 102     -10.108   5.205  -4.150  1.00 97.73           H  
ATOM   1607  C   ALA A 102     -11.885   5.504  -5.289  1.00 97.73           C  
ATOM   1608  CB  ALA A 102      -9.828   4.285  -6.060  1.00 97.73           C  
ATOM   1609  HB1 ALA A 102      -9.485   5.211  -6.522  1.00 97.73           H  
ATOM   1610  HB2 ALA A 102      -8.973   3.681  -5.758  1.00 97.73           H  
ATOM   1611  HB3 ALA A 102     -10.417   3.740  -6.798  1.00 97.73           H  
ATOM   1612  O   ALA A 102     -11.810   6.727  -5.211  1.00 97.73           O  
ATOM   1613  N   ILE A 103     -12.974   4.869  -5.728  1.00 97.52           N  
ATOM   1614  H   ILE A 103     -12.937   3.863  -5.809  1.00 97.52           H  
ATOM   1615  CA  ILE A 103     -14.188   5.539  -6.188  1.00 97.52           C  
ATOM   1616  HA  ILE A 103     -13.886   6.294  -6.914  1.00 97.52           H  
ATOM   1617  C   ILE A 103     -14.900   6.279  -5.048  1.00 97.52           C  
ATOM   1618  CB  ILE A 103     -15.092   4.516  -6.913  1.00 97.52           C  
ATOM   1619  HB  ILE A 103     -14.454   3.924  -7.570  1.00 97.52           H  
ATOM   1620  O   ILE A 103     -15.540   7.294  -5.305  1.00 97.52           O  
ATOM   1621  CG1 ILE A 103     -16.119   5.226  -7.811  1.00 97.52           C  
ATOM   1622 HG12 ILE A 103     -16.866   5.711  -7.183  1.00 97.52           H  
ATOM   1623 HG13 ILE A 103     -15.619   5.993  -8.403  1.00 97.52           H  
ATOM   1624  CG2 ILE A 103     -15.789   3.559  -5.929  1.00 97.52           C  
ATOM   1625 HG21 ILE A 103     -15.064   3.175  -5.212  1.00 97.52           H  
ATOM   1626 HG22 ILE A 103     -16.207   2.707  -6.465  1.00 97.52           H  
ATOM   1627 HG23 ILE A 103     -16.591   4.065  -5.392  1.00 97.52           H  
ATOM   1628  CD1 ILE A 103     -16.860   4.290  -8.767  1.00 97.52           C  
ATOM   1629 HD11 ILE A 103     -16.141   3.820  -9.439  1.00 97.52           H  
ATOM   1630 HD12 ILE A 103     -17.577   4.864  -9.353  1.00 97.52           H  
ATOM   1631 HD13 ILE A 103     -17.396   3.519  -8.214  1.00 97.52           H  
ATOM   1632  N   VAL A 104     -14.755   5.822  -3.799  1.00 97.69           N  
ATOM   1633  H   VAL A 104     -14.162   5.016  -3.658  1.00 97.69           H  
ATOM   1634  CA  VAL A 104     -15.298   6.479  -2.601  1.00 97.69           C  
ATOM   1635  HA  VAL A 104     -16.208   7.018  -2.863  1.00 97.69           H  
ATOM   1636  C   VAL A 104     -14.276   7.483  -2.082  1.00 97.69           C  
ATOM   1637  CB  VAL A 104     -15.652   5.447  -1.509  1.00 97.69           C  
ATOM   1638  HB  VAL A 104     -14.758   4.894  -1.220  1.00 97.69           H  
ATOM   1639  O   VAL A 104     -13.306   7.098  -1.439  1.00 97.69           O  
ATOM   1640  CG1 VAL A 104     -16.231   6.127  -0.259  1.00 97.69           C  
ATOM   1641 HG11 VAL A 104     -17.064   6.774  -0.532  1.00 97.69           H  
ATOM   1642 HG12 VAL A 104     -16.571   5.375   0.453  1.00 97.69           H  
ATOM   1643 HG13 VAL A 104     -15.464   6.731   0.227  1.00 97.69           H  
ATOM   1644  CG2 VAL A 104     -16.680   4.436  -2.023  1.00 97.69           C  
ATOM   1645 HG21 VAL A 104     -16.945   3.740  -1.226  1.00 97.69           H  
ATOM   1646 HG22 VAL A 104     -16.259   3.860  -2.846  1.00 97.69           H  
ATOM   1647 HG23 VAL A 104     -17.575   4.954  -2.367  1.00 97.69           H  
ATOM   1648  N   GLU A 105     -14.492   8.774  -2.327  1.00 96.91           N  
ATOM   1649  H   GLU A 105     -15.353   9.044  -2.779  1.00 96.91           H  
ATOM   1650  CA  GLU A 105     -13.649   9.830  -1.755  1.00 96.91           C  
ATOM   1651  HA  GLU A 105     -12.604   9.586  -1.944  1.00 96.91           H  
ATOM   1652  C   GLU A 105     -13.844   9.896  -0.233  1.00 96.91           C  
ATOM   1653  CB  GLU A 105     -13.968  11.176  -2.433  1.00 96.91           C  
ATOM   1654  HB2 GLU A 105     -13.918  11.041  -3.514  1.00 96.91           H  
ATOM   1655  HB3 GLU A 105     -14.979  11.491  -2.171  1.00 96.91           H  
ATOM   1656  O   GLU A 105     -12.882   9.768   0.534  1.00 96.91           O  
ATOM   1657  CG  GLU A 105     -12.974  12.277  -2.032  1.00 96.91           C  
ATOM   1658  HG2 GLU A 105     -12.964  12.369  -0.946  1.00 96.91           H  
ATOM   1659  HG3 GLU A 105     -11.975  11.978  -2.351  1.00 96.91           H  
ATOM   1660  CD  GLU A 105     -13.301  13.652  -2.637  1.00 96.91           C  
ATOM   1661  OE1 GLU A 105     -12.836  14.683  -2.093  1.00 96.91           O  
ATOM   1662  OE2 GLU A 105     -14.070  13.762  -3.616  1.00 96.91           O  
ATOM   1663  N   ASP A 106     -15.104  10.021   0.190  1.00 97.25           N  
ATOM   1664  H   ASP A 106     -15.833  10.077  -0.507  1.00 97.25           H  
ATOM   1665  CA  ASP A 106     -15.536   9.943   1.581  1.00 97.25           C  
ATOM   1666  HA  ASP A 106     -14.869   9.246   2.087  1.00 97.25           H  
ATOM   1667  C   ASP A 106     -16.952   9.364   1.709  1.00 97.25           C  
ATOM   1668  CB  ASP A 106     -15.402  11.304   2.294  1.00 97.25           C  
ATOM   1669  HB2 ASP A 106     -14.360  11.620   2.242  1.00 97.25           H  
ATOM   1670  HB3 ASP A 106     -15.637  11.168   3.350  1.00 97.25           H  
ATOM   1671  O   ASP A 106     -17.751   9.383   0.769  1.00 97.25           O  
ATOM   1672  CG  ASP A 106     -16.288  12.428   1.737  1.00 97.25           C  
ATOM   1673  OD1 ASP A 106     -17.472  12.523   2.132  1.00 97.25           O  
ATOM   1674  OD2 ASP A 106     -15.763  13.267   0.969  1.00 97.25           O  
ATOM   1675  N   THR A 107     -17.256   8.815   2.883  1.00 97.65           N  
ATOM   1676  H   THR A 107     -16.554   8.827   3.609  1.00 97.65           H  
ATOM   1677  CA  THR A 107     -18.596   8.357   3.244  1.00 97.65           C  
ATOM   1678  HA  THR A 107     -19.288   8.889   2.591  1.00 97.65           H  
ATOM   1679  C   THR A 107     -18.947   8.747   4.674  1.00 97.65           C  
ATOM   1680  CB  THR A 107     -18.788   6.857   2.981  1.00 97.65           C  
ATOM   1681  HB  THR A 107     -18.593   6.671   1.925  1.00 97.65           H  
ATOM   1682  O   THR A 107     -18.141   8.589   5.593  1.00 97.65           O  
ATOM   1683  CG2 THR A 107     -17.865   5.960   3.807  1.00 97.65           C  
ATOM   1684 HG21 THR A 107     -16.826   6.241   3.633  1.00 97.65           H  
ATOM   1685 HG22 THR A 107     -18.003   4.925   3.493  1.00 97.65           H  
ATOM   1686 HG23 THR A 107     -18.102   6.047   4.867  1.00 97.65           H  
ATOM   1687  OG1 THR A 107     -20.118   6.474   3.257  1.00 97.65           O  
ATOM   1688  HG1 THR A 107     -20.699   7.145   2.892  1.00 97.65           H  
ATOM   1689  N   ASP A 108     -20.168   9.249   4.839  1.00 97.32           N  
ATOM   1690  H   ASP A 108     -20.777   9.253   4.032  1.00 97.32           H  
ATOM   1691  CA  ASP A 108     -20.734   9.756   6.085  1.00 97.32           C  
ATOM   1692  HA  ASP A 108     -19.975   9.775   6.867  1.00 97.32           H  
ATOM   1693  C   ASP A 108     -21.896   8.885   6.540  1.00 97.32           C  
ATOM   1694  CB  ASP A 108     -21.278  11.177   5.879  1.00 97.32           C  
ATOM   1695  HB2 ASP A 108     -22.005  11.173   5.067  1.00 97.32           H  
ATOM   1696  HB3 ASP A 108     -21.796  11.490   6.786  1.00 97.32           H  
ATOM   1697  O   ASP A 108     -22.754   8.523   5.728  1.00 97.32           O  
ATOM   1698  CG  ASP A 108     -20.195  12.196   5.588  1.00 97.32           C  
ATOM   1699  OD1 ASP A 108     -19.139  12.096   6.229  1.00 97.32           O  
ATOM   1700  OD2 ASP A 108     -20.423  13.169   4.821  1.00 97.32           O  
ATOM   1701  N   ILE A 109     -21.976   8.644   7.846  1.00 96.67           N  
ATOM   1702  H   ILE A 109     -21.218   8.960   8.435  1.00 96.67           H  
ATOM   1703  CA  ILE A 109     -23.193   8.170   8.504  1.00 96.67           C  
ATOM   1704  HA  ILE A 109     -23.931   7.939   7.736  1.00 96.67           H  
ATOM   1705  C   ILE A 109     -23.776   9.305   9.351  1.00 96.67           C  
ATOM   1706  CB  ILE A 109     -22.936   6.849   9.267  1.00 96.67           C  
ATOM   1707  HB  ILE A 109     -22.624   6.109   8.530  1.00 96.67           H  
ATOM   1708  O   ILE A 109     -23.209   9.702  10.370  1.00 96.67           O  
ATOM   1709  CG1 ILE A 109     -24.202   6.309   9.962  1.00 96.67           C  
ATOM   1710 HG12 ILE A 109     -23.921   5.476  10.607  1.00 96.67           H  
ATOM   1711 HG13 ILE A 109     -24.650   7.078  10.592  1.00 96.67           H  
ATOM   1712  CG2 ILE A 109     -21.800   6.930  10.298  1.00 96.67           C  
ATOM   1713 HG21 ILE A 109     -20.883   7.267   9.815  1.00 96.67           H  
ATOM   1714 HG22 ILE A 109     -21.606   5.944  10.719  1.00 96.67           H  
ATOM   1715 HG23 ILE A 109     -22.052   7.620  11.104  1.00 96.67           H  
ATOM   1716  CD1 ILE A 109     -25.245   5.781   8.976  1.00 96.67           C  
ATOM   1717 HD11 ILE A 109     -26.026   5.272   9.540  1.00 96.67           H  
ATOM   1718 HD12 ILE A 109     -25.681   6.597   8.399  1.00 96.67           H  
ATOM   1719 HD13 ILE A 109     -24.782   5.050   8.313  1.00 96.67           H  
ATOM   1720  N   ASP A 110     -24.929   9.823   8.934  1.00 95.97           N  
ATOM   1721  H   ASP A 110     -25.346   9.447   8.095  1.00 95.97           H  
ATOM   1722  CA  ASP A 110     -25.640  10.893   9.628  1.00 95.97           C  
ATOM   1723  HA  ASP A 110     -24.978  11.322  10.381  1.00 95.97           H  
ATOM   1724  C   ASP A 110     -26.884  10.344  10.332  1.00 95.97           C  
ATOM   1725  CB  ASP A 110     -26.029  12.035   8.678  1.00 95.97           C  
ATOM   1726  HB2 ASP A 110     -26.760  11.658   7.963  1.00 95.97           H  
ATOM   1727  HB3 ASP A 110     -26.518  12.814   9.263  1.00 95.97           H  
ATOM   1728  O   ASP A 110     -27.693   9.625   9.740  1.00 95.97           O  
ATOM   1729  CG  ASP A 110     -24.867  12.670   7.909  1.00 95.97           C  
ATOM   1730  OD1 ASP A 110     -23.809  12.922   8.528  1.00 95.97           O  
ATOM   1731  OD2 ASP A 110     -25.086  12.985   6.717  1.00 95.97           O  
ATOM   1732  N   ILE A 111     -27.089  10.731  11.590  1.00 94.90           N  
ATOM   1733  H   ILE A 111     -26.392  11.321  12.023  1.00 94.90           H  
ATOM   1734  CA  ILE A 111     -28.301  10.409  12.353  1.00 94.90           C  
ATOM   1735  HA  ILE A 111     -29.050  10.002  11.675  1.00 94.90           H  
ATOM   1736  C   ILE A 111     -28.860  11.710  12.914  1.00 94.90           C  
ATOM   1737  CB  ILE A 111     -28.029   9.329  13.427  1.00 94.90           C  
ATOM   1738  HB  ILE A 111     -27.236   9.674  14.090  1.00 94.90           H  
ATOM   1739  O   ILE A 111     -28.193  12.414  13.666  1.00 94.90           O  
ATOM   1740  CG1 ILE A 111     -27.570   8.032  12.717  1.00 94.90           C  
ATOM   1741 HG12 ILE A 111     -26.670   8.237  12.138  1.00 94.90           H  
ATOM   1742 HG13 ILE A 111     -28.346   7.727  12.015  1.00 94.90           H  
ATOM   1743  CG2 ILE A 111     -29.304   9.086  14.262  1.00 94.90           C  
ATOM   1744 HG21 ILE A 111     -29.598  10.003  14.773  1.00 94.90           H  
ATOM   1745 HG22 ILE A 111     -30.113   8.747  13.615  1.00 94.90           H  
ATOM   1746 HG23 ILE A 111     -29.118   8.335  15.029  1.00 94.90           H  
ATOM   1747  CD1 ILE A 111     -27.232   6.836  13.608  1.00 94.90           C  
ATOM   1748 HD11 ILE A 111     -26.364   7.070  14.224  1.00 94.90           H  
ATOM   1749 HD12 ILE A 111     -28.082   6.542  14.225  1.00 94.90           H  
ATOM   1750 HD13 ILE A 111     -26.966   5.995  12.967  1.00 94.90           H  
ATOM   1751  N   GLY A 112     -30.084  12.067  12.514  1.00 91.70           N  
ATOM   1752  H   GLY A 112     -30.575  11.454  11.881  1.00 91.70           H  
ATOM   1753  CA  GLY A 112     -30.686  13.342  12.933  1.00 91.70           C  
ATOM   1754  HA2 GLY A 112     -31.717  13.388  12.582  1.00 91.70           H  
ATOM   1755  HA3 GLY A 112     -30.690  13.399  14.021  1.00 91.70           H  
ATOM   1756  C   GLY A 112     -29.941  14.580  12.414  1.00 91.70           C  
ATOM   1757  O   GLY A 112     -29.922  15.606  13.082  1.00 91.70           O  
ATOM   1758  N   ASN A 113     -29.326  14.484  11.228  1.00 90.23           N  
ATOM   1759  H   ASN A 113     -29.359  13.585  10.769  1.00 90.23           H  
ATOM   1760  CA  ASN A 113     -28.473  15.516  10.609  1.00 90.23           C  
ATOM   1761  HA  ASN A 113     -28.145  15.111   9.652  1.00 90.23           H  
ATOM   1762  C   ASN A 113     -27.164  15.820  11.365  1.00 90.23           C  
ATOM   1763  CB  ASN A 113     -29.273  16.796  10.296  1.00 90.23           C  
ATOM   1764  HB2 ASN A 113     -28.666  17.450   9.671  1.00 90.23           H  
ATOM   1765  HB3 ASN A 113     -29.455  17.329  11.230  1.00 90.23           H  
ATOM   1766  O   ASN A 113     -26.532  16.841  11.103  1.00 90.23           O  
ATOM   1767  CG  ASN A 113     -30.590  16.570   9.580  1.00 90.23           C  
ATOM   1768  ND2 ASN A 113     -31.632  17.211  10.055  1.00 90.23           N  
ATOM   1769 HD21 ASN A 113     -32.528  17.085   9.606  1.00 90.23           H  
ATOM   1770 HD22 ASN A 113     -31.519  17.764  10.893  1.00 90.23           H  
ATOM   1771  OD1 ASN A 113     -30.711  15.838   8.598  1.00 90.23           O  
ATOM   1772  N   ILE A 114     -26.750  14.941  12.278  1.00 93.32           N  
ATOM   1773  H   ILE A 114     -27.328  14.141  12.492  1.00 93.32           H  
ATOM   1774  CA  ILE A 114     -25.430  14.976  12.908  1.00 93.32           C  
ATOM   1775  HA  ILE A 114     -24.926  15.912  12.670  1.00 93.32           H  
ATOM   1776  C   ILE A 114     -24.609  13.830  12.323  1.00 93.32           C  
ATOM   1777  CB  ILE A 114     -25.553  14.878  14.446  1.00 93.32           C  
ATOM   1778  HB  ILE A 114     -26.061  13.945  14.692  1.00 93.32           H  
ATOM   1779  O   ILE A 114     -25.050  12.680  12.365  1.00 93.32           O  
ATOM   1780  CG1 ILE A 114     -26.393  16.054  15.000  1.00 93.32           C  
ATOM   1781 HG12 ILE A 114     -27.351  16.093  14.482  1.00 93.32           H  
ATOM   1782 HG13 ILE A 114     -25.872  16.993  14.812  1.00 93.32           H  
ATOM   1783  CG2 ILE A 114     -24.154  14.847  15.095  1.00 93.32           C  
ATOM   1784 HG21 ILE A 114     -23.608  15.762  14.863  1.00 93.32           H  
ATOM   1785 HG22 ILE A 114     -23.581  13.992  14.737  1.00 93.32           H  
ATOM   1786 HG23 ILE A 114     -24.236  14.743  16.177  1.00 93.32           H  
ATOM   1787  CD1 ILE A 114     -26.711  15.949  16.496  1.00 93.32           C  
ATOM   1788 HD11 ILE A 114     -27.414  16.737  16.769  1.00 93.32           H  
ATOM   1789 HD12 ILE A 114     -25.807  16.073  17.092  1.00 93.32           H  
ATOM   1790 HD13 ILE A 114     -27.165  14.982  16.713  1.00 93.32           H  
ATOM   1791  N   THR A 115     -23.421  14.138  11.807  1.00 95.05           N  
ATOM   1792  H   THR A 115     -23.147  15.106  11.727  1.00 95.05           H  
ATOM   1793  CA  THR A 115     -22.464  13.125  11.351  1.00 95.05           C  
ATOM   1794  HA  THR A 115     -22.984  12.402  10.723  1.00 95.05           H  
ATOM   1795  C   THR A 115     -21.899  12.385  12.554  1.00 95.05           C  
ATOM   1796  CB  THR A 115     -21.342  13.747  10.510  1.00 95.05           C  
ATOM   1797  HB  THR A 115     -20.740  14.403  11.140  1.00 95.05           H  
ATOM   1798  O   THR A 115     -21.269  12.980  13.428  1.00 95.05           O  
ATOM   1799  CG2 THR A 115     -20.430  12.695   9.881  1.00 95.05           C  
ATOM   1800 HG21 THR A 115     -19.891  12.149  10.656  1.00 95.05           H  
ATOM   1801 HG22 THR A 115     -19.704  13.178   9.227  1.00 95.05           H  
ATOM   1802 HG23 THR A 115     -21.020  11.992   9.292  1.00 95.05           H  
ATOM   1803  OG1 THR A 115     -21.901  14.513   9.465  1.00 95.05           O  
ATOM   1804  HG1 THR A 115     -22.552  13.950   9.039  1.00 95.05           H  
ATOM   1805  N   ILE A 116     -22.159  11.083  12.608  1.00 95.20           N  
ATOM   1806  H   ILE A 116     -22.667  10.671  11.839  1.00 95.20           H  
ATOM   1807  CA  ILE A 116     -21.709  10.205  13.687  1.00 95.20           C  
ATOM   1808  HA  ILE A 116     -21.651  10.774  14.614  1.00 95.20           H  
ATOM   1809  C   ILE A 116     -20.301   9.697  13.398  1.00 95.20           C  
ATOM   1810  CB  ILE A 116     -22.705   9.042  13.888  1.00 95.20           C  
ATOM   1811  HB  ILE A 116     -22.721   8.444  12.977  1.00 95.20           H  
ATOM   1812  O   ILE A 116     -19.500   9.599  14.317  1.00 95.20           O  
ATOM   1813  CG1 ILE A 116     -24.154   9.525  14.117  1.00 95.20           C  
ATOM   1814 HG12 ILE A 116     -24.508  10.037  13.223  1.00 95.20           H  
ATOM   1815 HG13 ILE A 116     -24.790   8.649  14.250  1.00 95.20           H  
ATOM   1816  CG2 ILE A 116     -22.258   8.112  15.031  1.00 95.20           C  
ATOM   1817 HG21 ILE A 116     -21.333   7.603  14.760  1.00 95.20           H  
ATOM   1818 HG22 ILE A 116     -22.089   8.685  15.943  1.00 95.20           H  
ATOM   1819 HG23 ILE A 116     -23.020   7.355  15.218  1.00 95.20           H  
ATOM   1820  CD1 ILE A 116     -24.363  10.450  15.323  1.00 95.20           C  
ATOM   1821 HD11 ILE A 116     -24.113   9.923  16.244  1.00 95.20           H  
ATOM   1822 HD12 ILE A 116     -25.410  10.749  15.368  1.00 95.20           H  
ATOM   1823 HD13 ILE A 116     -23.752  11.348  15.228  1.00 95.20           H  
ATOM   1824  N   ASP A 117     -19.982   9.386  12.147  1.00 96.74           N  
ATOM   1825  H   ASP A 117     -20.664   9.506  11.412  1.00 96.74           H  
ATOM   1826  CA  ASP A 117     -18.645   8.958  11.742  1.00 96.74           C  
ATOM   1827  HA  ASP A 117     -17.909   9.522  12.315  1.00 96.74           H  
ATOM   1828  C   ASP A 117     -18.432   9.263  10.256  1.00 96.74           C  
ATOM   1829  CB  ASP A 117     -18.471   7.459  12.053  1.00 96.74           C  
ATOM   1830  HB2 ASP A 117     -18.999   6.875  11.298  1.00 96.74           H  
ATOM   1831  HB3 ASP A 117     -18.933   7.238  13.015  1.00 96.74           H  
ATOM   1832  O   ASP A 117     -19.397   9.348   9.486  1.00 96.74           O  
ATOM   1833  CG  ASP A 117     -17.015   6.990  12.138  1.00 96.74           C  
ATOM   1834  OD1 ASP A 117     -16.097   7.842  12.094  1.00 96.74           O  
ATOM   1835  OD2 ASP A 117     -16.839   5.766  12.316  1.00 96.74           O  
ATOM   1836  N   ARG A 118     -17.170   9.432   9.861  1.00 97.39           N  
ATOM   1837  H   ARG A 118     -16.446   9.236  10.538  1.00 97.39           H  
ATOM   1838  CA  ARG A 118     -16.767   9.692   8.476  1.00 97.39           C  
ATOM   1839  HA  ARG A 118     -17.584   9.409   7.812  1.00 97.39           H  
ATOM   1840  C   ARG A 118     -15.561   8.841   8.132  1.00 97.39           C  
ATOM   1841  CB  ARG A 118     -16.488  11.189   8.251  1.00 97.39           C  
ATOM   1842  HB2 ARG A 118     -15.779  11.539   9.002  1.00 97.39           H  
ATOM   1843  HB3 ARG A 118     -17.422  11.737   8.373  1.00 97.39           H  
ATOM   1844  O   ARG A 118     -14.531   8.904   8.797  1.00 97.39           O  
ATOM   1845  CG  ARG A 118     -15.905  11.464   6.848  1.00 97.39           C  
ATOM   1846  HG2 ARG A 118     -16.552  11.026   6.087  1.00 97.39           H  
ATOM   1847  HG3 ARG A 118     -14.925  10.994   6.770  1.00 97.39           H  
ATOM   1848  CD  ARG A 118     -15.718  12.959   6.561  1.00 97.39           C  
ATOM   1849  HD2 ARG A 118     -15.238  13.430   7.418  1.00 97.39           H  
ATOM   1850  HD3 ARG A 118     -15.082  13.056   5.681  1.00 97.39           H  
ATOM   1851  NE  ARG A 118     -17.004  13.581   6.265  1.00 97.39           N  
ATOM   1852  HE  ARG A 118     -17.721  12.922   6.001  1.00 97.39           H  
ATOM   1853  NH1 ARG A 118     -16.666  15.763   6.817  1.00 97.39           N  
ATOM   1854 HH11 ARG A 118     -17.042  16.685   6.990  1.00 97.39           H  
ATOM   1855 HH12 ARG A 118     -15.703  15.519   6.998  1.00 97.39           H  
ATOM   1856  NH2 ARG A 118     -18.724  15.027   6.288  1.00 97.39           N  
ATOM   1857 HH21 ARG A 118     -19.270  14.226   6.007  1.00 97.39           H  
ATOM   1858 HH22 ARG A 118     -19.180  15.847   6.661  1.00 97.39           H  
ATOM   1859  CZ  ARG A 118     -17.455  14.793   6.455  1.00 97.39           C  
ATOM   1860  N   HIS A 119     -15.660   8.107   7.034  1.00 97.64           N  
ATOM   1861  H   HIS A 119     -16.517   8.172   6.503  1.00 97.64           H  
ATOM   1862  CA  HIS A 119     -14.552   7.347   6.473  1.00 97.64           C  
ATOM   1863  HA  HIS A 119     -13.692   7.401   7.140  1.00 97.64           H  
ATOM   1864  C   HIS A 119     -14.100   7.936   5.142  1.00 97.64           C  
ATOM   1865  CB  HIS A 119     -14.952   5.878   6.348  1.00 97.64           C  
ATOM   1866  HB2 HIS A 119     -15.895   5.811   5.805  1.00 97.64           H  
ATOM   1867  HB3 HIS A 119     -14.196   5.353   5.764  1.00 97.64           H  
ATOM   1868  O   HIS A 119     -14.878   8.551   4.421  1.00 97.64           O  
ATOM   1869  CG  HIS A 119     -15.105   5.160   7.664  1.00 97.64           C  
ATOM   1870  CD2 HIS A 119     -14.708   5.574   8.910  1.00 97.64           C  
ATOM   1871  HD2 HIS A 119     -14.236   6.512   9.165  1.00 97.64           H  
ATOM   1872  ND1 HIS A 119     -15.624   3.898   7.808  1.00 97.64           N  
ATOM   1873  HD1 HIS A 119     -16.109   3.378   7.090  1.00 97.64           H  
ATOM   1874  CE1 HIS A 119     -15.533   3.566   9.103  1.00 97.64           C  
ATOM   1875  HE1 HIS A 119     -15.881   2.648   9.552  1.00 97.64           H  
ATOM   1876  NE2 HIS A 119     -14.953   4.535   9.804  1.00 97.64           N  
ATOM   1877  N   TYR A 120     -12.832   7.713   4.814  1.00 97.60           N  
ATOM   1878  H   TYR A 120     -12.276   7.136   5.429  1.00 97.60           H  
ATOM   1879  CA  TYR A 120     -12.188   8.190   3.592  1.00 97.60           C  
ATOM   1880  HA  TYR A 120     -12.898   8.749   2.983  1.00 97.60           H  
ATOM   1881  C   TYR A 120     -11.682   7.011   2.765  1.00 97.60           C  
ATOM   1882  CB  TYR A 120     -11.034   9.127   3.969  1.00 97.60           C  
ATOM   1883  HB2 TYR A 120     -10.516   9.431   3.059  1.00 97.60           H  
ATOM   1884  HB3 TYR A 120     -10.317   8.585   4.586  1.00 97.60           H  
ATOM   1885  O   TYR A 120     -11.441   5.936   3.322  1.00 97.60           O  
ATOM   1886  CG  TYR A 120     -11.483  10.374   4.702  1.00 97.60           C  
ATOM   1887  CD1 TYR A 120     -11.896  11.499   3.965  1.00 97.60           C  
ATOM   1888  HD1 TYR A 120     -11.911  11.458   2.886  1.00 97.60           H  
ATOM   1889  CD2 TYR A 120     -11.531  10.397   6.110  1.00 97.60           C  
ATOM   1890  HD2 TYR A 120     -11.257   9.523   6.682  1.00 97.60           H  
ATOM   1891  CE1 TYR A 120     -12.316  12.664   4.630  1.00 97.60           C  
ATOM   1892  HE1 TYR A 120     -12.642  13.516   4.052  1.00 97.60           H  
ATOM   1893  CE2 TYR A 120     -11.974  11.553   6.778  1.00 97.60           C  
ATOM   1894  HE2 TYR A 120     -12.028  11.575   7.856  1.00 97.60           H  
ATOM   1895  OH  TYR A 120     -12.704  13.845   6.672  1.00 97.60           O  
ATOM   1896  HH  TYR A 120     -12.866  14.542   6.032  1.00 97.60           H  
ATOM   1897  CZ  TYR A 120     -12.338  12.698   6.041  1.00 97.60           C  
ATOM   1898  N   SER A 121     -11.443   7.236   1.470  1.00 97.40           N  
ATOM   1899  H   SER A 121     -11.784   8.098   1.070  1.00 97.40           H  
ATOM   1900  CA  SER A 121     -10.855   6.241   0.556  1.00 97.40           C  
ATOM   1901  HA  SER A 121     -11.620   5.517   0.278  1.00 97.40           H  
ATOM   1902  C   SER A 121      -9.660   5.498   1.169  1.00 97.40           C  
ATOM   1903  CB  SER A 121     -10.346   6.941  -0.709  1.00 97.40           C  
ATOM   1904  HB2 SER A 121     -11.089   7.628  -1.112  1.00 97.40           H  
ATOM   1905  HB3 SER A 121      -9.458   7.530  -0.476  1.00 97.40           H  
ATOM   1906  O   SER A 121      -9.617   4.268   1.201  1.00 97.40           O  
ATOM   1907  OG  SER A 121     -10.015   5.968  -1.672  1.00 97.40           O  
ATOM   1908  HG  SER A 121     -10.845   5.572  -1.947  1.00 97.40           H  
ATOM   1909  N   ASP A 122      -8.706   6.260   1.713  1.00 97.04           N  
ATOM   1910  H   ASP A 122      -8.799   7.263   1.647  1.00 97.04           H  
ATOM   1911  CA  ASP A 122      -7.488   5.711   2.307  1.00 97.04           C  
ATOM   1912  HA  ASP A 122      -6.997   5.052   1.591  1.00 97.04           H  
ATOM   1913  C   ASP A 122      -7.759   4.898   3.555  1.00 97.04           C  
ATOM   1914  CB  ASP A 122      -6.548   6.847   2.699  1.00 97.04           C  
ATOM   1915  HB2 ASP A 122      -7.097   7.574   3.298  1.00 97.04           H  
ATOM   1916  HB3 ASP A 122      -5.720   6.454   3.289  1.00 97.04           H  
ATOM   1917  O   ASP A 122      -7.133   3.868   3.754  1.00 97.04           O  
ATOM   1918  CG  ASP A 122      -5.982   7.516   1.473  1.00 97.04           C  
ATOM   1919  OD1 ASP A 122      -5.531   6.785   0.559  1.00 97.04           O  
ATOM   1920  OD2 ASP A 122      -5.983   8.766   1.413  1.00 97.04           O  
ATOM   1921  N   TRP A 123      -8.698   5.335   4.392  1.00 97.63           N  
ATOM   1922  H   TRP A 123      -9.264   6.126   4.119  1.00 97.63           H  
ATOM   1923  CA  TRP A 123      -9.037   4.596   5.597  1.00 97.63           C  
ATOM   1924  HA  TRP A 123      -8.126   4.409   6.167  1.00 97.63           H  
ATOM   1925  C   TRP A 123      -9.636   3.230   5.259  1.00 97.63           C  
ATOM   1926  CB  TRP A 123      -9.992   5.409   6.466  1.00 97.63           C  
ATOM   1927  HB2 TRP A 123     -10.840   5.743   5.869  1.00 97.63           H  
ATOM   1928  HB3 TRP A 123      -9.473   6.287   6.850  1.00 97.63           H  
ATOM   1929  O   TRP A 123      -9.221   2.227   5.835  1.00 97.63           O  
ATOM   1930  CG  TRP A 123     -10.502   4.604   7.612  1.00 97.63           C  
ATOM   1931  CD1 TRP A 123     -11.757   4.124   7.742  1.00 97.63           C  
ATOM   1932  HD1 TRP A 123     -12.568   4.308   7.053  1.00 97.63           H  
ATOM   1933  CD2 TRP A 123      -9.743   4.058   8.731  1.00 97.63           C  
ATOM   1934  CE2 TRP A 123     -10.623   3.263   9.522  1.00 97.63           C  
ATOM   1935  CE3 TRP A 123      -8.396   4.146   9.146  1.00 97.63           C  
ATOM   1936  HE3 TRP A 123      -7.700   4.726   8.557  1.00 97.63           H  
ATOM   1937  NE1 TRP A 123     -11.838   3.338   8.872  1.00 97.63           N  
ATOM   1938  HE1 TRP A 123     -12.713   2.993   9.238  1.00 97.63           H  
ATOM   1939  CH2 TRP A 123      -8.857   2.742  11.092  1.00 97.63           C  
ATOM   1940  HH2 TRP A 123      -8.508   2.242  11.983  1.00 97.63           H  
ATOM   1941  CZ2 TRP A 123     -10.201   2.625  10.697  1.00 97.63           C  
ATOM   1942  HZ2 TRP A 123     -10.898   2.039  11.277  1.00 97.63           H  
ATOM   1943  CZ3 TRP A 123      -7.957   3.490  10.310  1.00 97.63           C  
ATOM   1944  HZ3 TRP A 123      -6.920   3.557  10.602  1.00 97.63           H  
ATOM   1945  N   LEU A 124     -10.566   3.174   4.298  1.00 97.52           N  
ATOM   1946  H   LEU A 124     -10.825   4.030   3.829  1.00 97.52           H  
ATOM   1947  CA  LEU A 124     -11.155   1.910   3.846  1.00 97.52           C  
ATOM   1948  HA  LEU A 124     -11.616   1.406   4.696  1.00 97.52           H  
ATOM   1949  C   LEU A 124     -10.074   0.960   3.312  1.00 97.52           C  
ATOM   1950  CB  LEU A 124     -12.223   2.186   2.772  1.00 97.52           C  
ATOM   1951  HB2 LEU A 124     -12.564   1.229   2.378  1.00 97.52           H  
ATOM   1952  HB3 LEU A 124     -11.759   2.734   1.952  1.00 97.52           H  
ATOM   1953  O   LEU A 124     -10.047  -0.216   3.680  1.00 97.52           O  
ATOM   1954  CG  LEU A 124     -13.455   2.972   3.259  1.00 97.52           C  
ATOM   1955  HG  LEU A 124     -13.139   3.925   3.685  1.00 97.52           H  
ATOM   1956  CD1 LEU A 124     -14.378   3.260   2.075  1.00 97.52           C  
ATOM   1957 HD11 LEU A 124     -13.836   3.823   1.315  1.00 97.52           H  
ATOM   1958 HD12 LEU A 124     -15.229   3.858   2.403  1.00 97.52           H  
ATOM   1959 HD13 LEU A 124     -14.737   2.327   1.640  1.00 97.52           H  
ATOM   1960  CD2 LEU A 124     -14.256   2.210   4.320  1.00 97.52           C  
ATOM   1961 HD21 LEU A 124     -15.158   2.771   4.563  1.00 97.52           H  
ATOM   1962 HD22 LEU A 124     -14.532   1.228   3.937  1.00 97.52           H  
ATOM   1963 HD23 LEU A 124     -13.658   2.096   5.225  1.00 97.52           H  
ATOM   1964  N   HIS A 125      -9.135   1.486   2.522  1.00 97.43           N  
ATOM   1965  H   HIS A 125      -9.216   2.456   2.251  1.00 97.43           H  
ATOM   1966  CA  HIS A 125      -8.011   0.711   2.009  1.00 97.43           C  
ATOM   1967  HA  HIS A 125      -8.406  -0.194   1.547  1.00 97.43           H  
ATOM   1968  C   HIS A 125      -7.057   0.245   3.123  1.00 97.43           C  
ATOM   1969  CB  HIS A 125      -7.296   1.516   0.920  1.00 97.43           C  
ATOM   1970  HB2 HIS A 125      -6.861   2.417   1.352  1.00 97.43           H  
ATOM   1971  HB3 HIS A 125      -8.020   1.820   0.164  1.00 97.43           H  
ATOM   1972  O   HIS A 125      -6.796  -0.952   3.233  1.00 97.43           O  
ATOM   1973  CG  HIS A 125      -6.211   0.716   0.256  1.00 97.43           C  
ATOM   1974  CD2 HIS A 125      -6.298   0.028  -0.924  1.00 97.43           C  
ATOM   1975  HD2 HIS A 125      -7.153  -0.004  -1.582  1.00 97.43           H  
ATOM   1976  ND1 HIS A 125      -4.947   0.504   0.751  1.00 97.43           N  
ATOM   1977  HD1 HIS A 125      -4.592   0.835   1.636  1.00 97.43           H  
ATOM   1978  CE1 HIS A 125      -4.283  -0.284  -0.110  1.00 97.43           C  
ATOM   1979  HE1 HIS A 125      -3.271  -0.638   0.021  1.00 97.43           H  
ATOM   1980  NE2 HIS A 125      -5.069  -0.597  -1.147  1.00 97.43           N  
ATOM   1981  N   ILE A 126      -6.585   1.150   3.988  1.00 97.19           N  
ATOM   1982  H   ILE A 126      -6.862   2.112   3.857  1.00 97.19           H  
ATOM   1983  CA  ILE A 126      -5.708   0.839   5.131  1.00 97.19           C  
ATOM   1984  HA  ILE A 126      -4.765   0.438   4.761  1.00 97.19           H  
ATOM   1985  C   ILE A 126      -6.342  -0.239   6.009  1.00 97.19           C  
ATOM   1986  CB  ILE A 126      -5.418   2.116   5.959  1.00 97.19           C  
ATOM   1987  HB  ILE A 126      -6.365   2.626   6.137  1.00 97.19           H  
ATOM   1988  O   ILE A 126      -5.691  -1.231   6.330  1.00 97.19           O  
ATOM   1989  CG1 ILE A 126      -4.479   3.070   5.185  1.00 97.19           C  
ATOM   1990 HG12 ILE A 126      -4.783   3.126   4.140  1.00 97.19           H  
ATOM   1991 HG13 ILE A 126      -3.463   2.676   5.196  1.00 97.19           H  
ATOM   1992  CG2 ILE A 126      -4.798   1.788   7.335  1.00 97.19           C  
ATOM   1993 HG21 ILE A 126      -3.905   1.176   7.210  1.00 97.19           H  
ATOM   1994 HG22 ILE A 126      -4.536   2.702   7.868  1.00 97.19           H  
ATOM   1995 HG23 ILE A 126      -5.511   1.251   7.961  1.00 97.19           H  
ATOM   1996  CD1 ILE A 126      -4.473   4.498   5.751  1.00 97.19           C  
ATOM   1997 HD11 ILE A 126      -5.495   4.860   5.864  1.00 97.19           H  
ATOM   1998 HD12 ILE A 126      -3.966   4.530   6.715  1.00 97.19           H  
ATOM   1999 HD13 ILE A 126      -3.948   5.157   5.059  1.00 97.19           H  
ATOM   2000  N   TRP A 127      -7.619  -0.073   6.367  1.00 96.46           N  
ATOM   2001  H   TRP A 127      -8.108   0.758   6.066  1.00 96.46           H  
ATOM   2002  CA  TRP A 127      -8.330  -1.035   7.200  1.00 96.46           C  
ATOM   2003  HA  TRP A 127      -7.776  -1.164   8.130  1.00 96.46           H  
ATOM   2004  C   TRP A 127      -8.417  -2.408   6.529  1.00 96.46           C  
ATOM   2005  CB  TRP A 127      -9.718  -0.495   7.553  1.00 96.46           C  
ATOM   2006  HB2 TRP A 127      -9.615   0.514   7.954  1.00 96.46           H  
ATOM   2007  HB3 TRP A 127     -10.332  -0.439   6.654  1.00 96.46           H  
ATOM   2008  O   TRP A 127      -8.206  -3.429   7.183  1.00 96.46           O  
ATOM   2009  CG  TRP A 127     -10.405  -1.330   8.583  1.00 96.46           C  
ATOM   2010  CD1 TRP A 127     -11.360  -2.255   8.347  1.00 96.46           C  
ATOM   2011  HD1 TRP A 127     -11.765  -2.486   7.373  1.00 96.46           H  
ATOM   2012  CD2 TRP A 127     -10.109  -1.412  10.008  1.00 96.46           C  
ATOM   2013  CE2 TRP A 127     -10.920  -2.437  10.579  1.00 96.46           C  
ATOM   2014  CE3 TRP A 127      -9.200  -0.753  10.863  1.00 96.46           C  
ATOM   2015  HE3 TRP A 127      -8.562   0.016  10.452  1.00 96.46           H  
ATOM   2016  NE1 TRP A 127     -11.683  -2.899   9.524  1.00 96.46           N  
ATOM   2017  HE1 TRP A 127     -12.357  -3.649   9.556  1.00 96.46           H  
ATOM   2018  CH2 TRP A 127      -9.923  -2.107  12.761  1.00 96.46           C  
ATOM   2019  HH2 TRP A 127      -9.830  -2.365  13.806  1.00 96.46           H  
ATOM   2020  CZ2 TRP A 127     -10.820  -2.804  11.930  1.00 96.46           C  
ATOM   2021  HZ2 TRP A 127     -11.395  -3.636  12.309  1.00 96.46           H  
ATOM   2022  CZ3 TRP A 127      -9.117  -1.085  12.228  1.00 96.46           C  
ATOM   2023  HZ3 TRP A 127      -8.412  -0.567  12.862  1.00 96.46           H  
ATOM   2024  N   SER A 128      -8.658  -2.452   5.215  1.00 95.38           N  
ATOM   2025  H   SER A 128      -8.839  -1.589   4.722  1.00 95.38           H  
ATOM   2026  CA  SER A 128      -8.673  -3.712   4.468  1.00 95.38           C  
ATOM   2027  HA  SER A 128      -9.355  -4.391   4.980  1.00 95.38           H  
ATOM   2028  C   SER A 128      -7.306  -4.406   4.425  1.00 95.38           C  
ATOM   2029  CB  SER A 128      -9.232  -3.488   3.064  1.00 95.38           C  
ATOM   2030  HB2 SER A 128      -9.519  -4.458   2.658  1.00 95.38           H  
ATOM   2031  HB3 SER A 128     -10.128  -2.872   3.133  1.00 95.38           H  
ATOM   2032  O   SER A 128      -7.245  -5.632   4.506  1.00 95.38           O  
ATOM   2033  OG  SER A 128      -8.313  -2.892   2.169  1.00 95.38           O  
ATOM   2034  HG  SER A 128      -7.773  -2.239   2.620  1.00 95.38           H  
ATOM   2035  N   GLU A 129      -6.209  -3.654   4.375  1.00 95.00           N  
ATOM   2036  H   GLU A 129      -6.305  -2.651   4.298  1.00 95.00           H  
ATOM   2037  CA  GLU A 129      -4.854  -4.212   4.357  1.00 95.00           C  
ATOM   2038  HA  GLU A 129      -4.796  -5.005   3.612  1.00 95.00           H  
ATOM   2039  C   GLU A 129      -4.467  -4.841   5.704  1.00 95.00           C  
ATOM   2040  CB  GLU A 129      -3.859  -3.111   3.964  1.00 95.00           C  
ATOM   2041  HB2 GLU A 129      -2.851  -3.434   4.227  1.00 95.00           H  
ATOM   2042  HB3 GLU A 129      -4.072  -2.205   4.532  1.00 95.00           H  
ATOM   2043  O   GLU A 129      -3.820  -5.886   5.724  1.00 95.00           O  
ATOM   2044  CG  GLU A 129      -3.883  -2.779   2.464  1.00 95.00           C  
ATOM   2045  HG2 GLU A 129      -3.348  -1.841   2.316  1.00 95.00           H  
ATOM   2046  HG3 GLU A 129      -4.911  -2.628   2.135  1.00 95.00           H  
ATOM   2047  CD  GLU A 129      -3.201  -3.871   1.624  1.00 95.00           C  
ATOM   2048  OE1 GLU A 129      -3.851  -4.439   0.717  1.00 95.00           O  
ATOM   2049  OE2 GLU A 129      -2.003  -4.132   1.883  1.00 95.00           O  
ATOM   2050  N   VAL A 130      -4.896  -4.254   6.828  1.00 94.76           N  
ATOM   2051  H   VAL A 130      -5.391  -3.377   6.744  1.00 94.76           H  
ATOM   2052  CA  VAL A 130      -4.518  -4.739   8.170  1.00 94.76           C  
ATOM   2053  HA  VAL A 130      -3.575  -5.279   8.082  1.00 94.76           H  
ATOM   2054  C   VAL A 130      -5.505  -5.749   8.767  1.00 94.76           C  
ATOM   2055  CB  VAL A 130      -4.246  -3.577   9.144  1.00 94.76           C  
ATOM   2056  HB  VAL A 130      -3.884  -4.008  10.078  1.00 94.76           H  
ATOM   2057  O   VAL A 130      -5.079  -6.648   9.487  1.00 94.76           O  
ATOM   2058  CG1 VAL A 130      -3.138  -2.654   8.623  1.00 94.76           C  
ATOM   2059 HG11 VAL A 130      -2.250  -3.248   8.404  1.00 94.76           H  
ATOM   2060 HG12 VAL A 130      -3.460  -2.140   7.717  1.00 94.76           H  
ATOM   2061 HG13 VAL A 130      -2.885  -1.915   9.383  1.00 94.76           H  
ATOM   2062  CG2 VAL A 130      -5.486  -2.729   9.460  1.00 94.76           C  
ATOM   2063 HG21 VAL A 130      -6.243  -3.339   9.953  1.00 94.76           H  
ATOM   2064 HG22 VAL A 130      -5.211  -1.912  10.128  1.00 94.76           H  
ATOM   2065 HG23 VAL A 130      -5.902  -2.316   8.542  1.00 94.76           H  
ATOM   2066  N   ALA A 131      -6.806  -5.634   8.464  1.00 93.61           N  
ATOM   2067  H   ALA A 131      -7.085  -4.861   7.877  1.00 93.61           H  
ATOM   2068  CA  ALA A 131      -7.870  -6.374   9.157  1.00 93.61           C  
ATOM   2069  HA  ALA A 131      -7.427  -6.917   9.993  1.00 93.61           H  
ATOM   2070  C   ALA A 131      -8.586  -7.439   8.303  1.00 93.61           C  
ATOM   2071  CB  ALA A 131      -8.859  -5.363   9.753  1.00 93.61           C  
ATOM   2072  HB1 ALA A 131      -8.324  -4.629  10.356  1.00 93.61           H  
ATOM   2073  HB2 ALA A 131      -9.572  -5.885  10.392  1.00 93.61           H  
ATOM   2074  HB3 ALA A 131      -9.401  -4.852   8.957  1.00 93.61           H  
ATOM   2075  O   ALA A 131      -9.459  -8.154   8.808  1.00 93.61           O  
ATOM   2076  N   THR A 132      -8.260  -7.574   7.011  1.00 92.88           N  
ATOM   2077  H   THR A 132      -7.548  -6.974   6.620  1.00 92.88           H  
ATOM   2078  CA  THR A 132      -8.852  -8.640   6.185  1.00 92.88           C  
ATOM   2079  HA  THR A 132      -9.935  -8.574   6.292  1.00 92.88           H  
ATOM   2080  C   THR A 132      -8.407 -10.009   6.684  1.00 92.88           C  
ATOM   2081  CB  THR A 132      -8.546  -8.492   4.691  1.00 92.88           C  
ATOM   2082  HB  THR A 132      -7.471  -8.421   4.529  1.00 92.88           H  
ATOM   2083  O   THR A 132      -7.218 -10.287   6.834  1.00 92.88           O  
ATOM   2084  CG2 THR A 132      -9.119  -9.622   3.830  1.00 92.88           C  
ATOM   2085 HG21 THR A 132      -8.592 -10.554   4.034  1.00 92.88           H  
ATOM   2086 HG22 THR A 132      -8.976  -9.378   2.777  1.00 92.88           H  
ATOM   2087 HG23 THR A 132     -10.184  -9.743   4.026  1.00 92.88           H  
ATOM   2088  OG1 THR A 132      -9.177  -7.329   4.236  1.00 92.88           O  
ATOM   2089  HG1 THR A 132      -8.508  -6.642   4.286  1.00 92.88           H  
ATOM   2090  N   LYS A 133      -9.378 -10.900   6.906  1.00 91.45           N  
ATOM   2091  H   LYS A 133     -10.330 -10.599   6.759  1.00 91.45           H  
ATOM   2092  CA  LYS A 133      -9.113 -12.266   7.368  1.00 91.45           C  
ATOM   2093  HA  LYS A 133      -8.517 -12.184   8.277  1.00 91.45           H  
ATOM   2094  C   LYS A 133      -8.319 -13.052   6.313  1.00 91.45           C  
ATOM   2095  CB  LYS A 133     -10.420 -12.994   7.699  1.00 91.45           C  
ATOM   2096  HB2 LYS A 133     -11.062 -12.994   6.818  1.00 91.45           H  
ATOM   2097  HB3 LYS A 133     -10.189 -14.027   7.959  1.00 91.45           H  
ATOM   2098  O   LYS A 133      -8.728 -13.044   5.144  1.00 91.45           O  
ATOM   2099  CG  LYS A 133     -11.155 -12.338   8.874  1.00 91.45           C  
ATOM   2100  HG2 LYS A 133     -10.517 -12.360   9.758  1.00 91.45           H  
ATOM   2101  HG3 LYS A 133     -11.384 -11.301   8.631  1.00 91.45           H  
ATOM   2102  CD  LYS A 133     -12.462 -13.079   9.168  1.00 91.45           C  
ATOM   2103  HD2 LYS A 133     -12.239 -14.103   9.466  1.00 91.45           H  
ATOM   2104  HD3 LYS A 133     -13.076 -13.087   8.268  1.00 91.45           H  
ATOM   2105  CE  LYS A 133     -13.200 -12.351  10.293  1.00 91.45           C  
ATOM   2106  HE2 LYS A 133     -13.321 -11.306  10.005  1.00 91.45           H  
ATOM   2107  HE3 LYS A 133     -12.579 -12.372  11.188  1.00 91.45           H  
ATOM   2108  NZ  LYS A 133     -14.524 -12.964  10.560  1.00 91.45           N  
ATOM   2109  HZ1 LYS A 133     -14.997 -12.456  11.294  1.00 91.45           H  
ATOM   2110  HZ2 LYS A 133     -15.097 -12.928   9.729  1.00 91.45           H  
ATOM   2111  HZ3 LYS A 133     -14.415 -13.927  10.844  1.00 91.45           H  
ATOM   2112  N   PRO A 134      -7.274 -13.804   6.709  1.00 89.29           N  
ATOM   2113  CA  PRO A 134      -6.554 -14.685   5.796  1.00 89.29           C  
ATOM   2114  HA  PRO A 134      -5.998 -14.066   5.092  1.00 89.29           H  
ATOM   2115  C   PRO A 134      -7.516 -15.609   5.032  1.00 89.29           C  
ATOM   2116  CB  PRO A 134      -5.563 -15.463   6.669  1.00 89.29           C  
ATOM   2117  HB2 PRO A 134      -6.025 -16.376   7.045  1.00 89.29           H  
ATOM   2118  HB3 PRO A 134      -4.645 -15.694   6.129  1.00 89.29           H  
ATOM   2119  O   PRO A 134      -8.404 -16.226   5.621  1.00 89.29           O  
ATOM   2120  CG  PRO A 134      -5.305 -14.513   7.839  1.00 89.29           C  
ATOM   2121  HG2 PRO A 134      -4.559 -13.771   7.552  1.00 89.29           H  
ATOM   2122  HG3 PRO A 134      -4.989 -15.046   8.736  1.00 89.29           H  
ATOM   2123  CD  PRO A 134      -6.656 -13.829   8.030  1.00 89.29           C  
ATOM   2124  HD2 PRO A 134      -6.498 -12.824   8.419  1.00 89.29           H  
ATOM   2125  HD3 PRO A 134      -7.273 -14.412   8.714  1.00 89.29           H  
ATOM   2126  N   GLY A 135      -7.369 -15.669   3.707  1.00 92.82           N  
ATOM   2127  H   GLY A 135      -6.622 -15.126   3.296  1.00 92.82           H  
ATOM   2128  CA  GLY A 135      -8.216 -16.474   2.816  1.00 92.82           C  
ATOM   2129  HA2 GLY A 135      -8.565 -17.355   3.355  1.00 92.82           H  
ATOM   2130  HA3 GLY A 135      -7.609 -16.816   1.978  1.00 92.82           H  
ATOM   2131  C   GLY A 135      -9.451 -15.768   2.237  1.00 92.82           C  
ATOM   2132  O   GLY A 135     -10.040 -16.289   1.293  1.00 92.82           O  
ATOM   2133  N   GLN A 136      -9.825 -14.576   2.721  1.00 93.41           N  
ATOM   2134  H   GLN A 136      -9.324 -14.191   3.509  1.00 93.41           H  
ATOM   2135  CA  GLN A 136     -10.933 -13.785   2.148  1.00 93.41           C  
ATOM   2136  HA  GLN A 136     -11.632 -14.463   1.659  1.00 93.41           H  
ATOM   2137  C   GLN A 136     -10.488 -12.809   1.044  1.00 93.41           C  
ATOM   2138  CB  GLN A 136     -11.701 -13.066   3.269  1.00 93.41           C  
ATOM   2139  HB2 GLN A 136     -12.465 -12.426   2.828  1.00 93.41           H  
ATOM   2140  HB3 GLN A 136     -11.012 -12.429   3.824  1.00 93.41           H  
ATOM   2141  O   GLN A 136     -11.316 -12.169   0.399  1.00 93.41           O  
ATOM   2142  CG  GLN A 136     -12.383 -14.044   4.241  1.00 93.41           C  
ATOM   2143  HG2 GLN A 136     -12.882 -13.468   5.020  1.00 93.41           H  
ATOM   2144  HG3 GLN A 136     -11.628 -14.667   4.722  1.00 93.41           H  
ATOM   2145  CD  GLN A 136     -13.430 -14.933   3.570  1.00 93.41           C  
ATOM   2146  NE2 GLN A 136     -13.609 -16.155   4.020  1.00 93.41           N  
ATOM   2147 HE21 GLN A 136     -14.285 -16.702   3.506  1.00 93.41           H  
ATOM   2148 HE22 GLN A 136     -13.007 -16.543   4.732  1.00 93.41           H  
ATOM   2149  OE1 GLN A 136     -14.117 -14.557   2.639  1.00 93.41           O  
ATOM   2150  N   GLU A 137      -9.185 -12.733   0.775  1.00 92.15           N  
ATOM   2151  H   GLU A 137      -8.559 -13.258   1.369  1.00 92.15           H  
ATOM   2152  CA  GLU A 137      -8.569 -11.778  -0.155  1.00 92.15           C  
ATOM   2153  HA  GLU A 137      -8.763 -10.761   0.184  1.00 92.15           H  
ATOM   2154  C   GLU A 137      -9.114 -11.902  -1.578  1.00 92.15           C  
ATOM   2155  CB  GLU A 137      -7.055 -12.009  -0.178  1.00 92.15           C  
ATOM   2156  HB2 GLU A 137      -6.849 -13.015  -0.546  1.00 92.15           H  
ATOM   2157  HB3 GLU A 137      -6.606 -11.285  -0.859  1.00 92.15           H  
ATOM   2158  O   GLU A 137      -9.438 -10.903  -2.205  1.00 92.15           O  
ATOM   2159  CG  GLU A 137      -6.435 -11.852   1.216  1.00 92.15           C  
ATOM   2160  HG2 GLU A 137      -6.897 -12.561   1.903  1.00 92.15           H  
ATOM   2161  HG3 GLU A 137      -6.642 -10.846   1.581  1.00 92.15           H  
ATOM   2162  CD  GLU A 137      -4.926 -12.098   1.219  1.00 92.15           C  
ATOM   2163  OE1 GLU A 137      -4.408 -12.431   2.304  1.00 92.15           O  
ATOM   2164  OE2 GLU A 137      -4.275 -11.879   0.175  1.00 92.15           O  
ATOM   2165  N   LYS A 138      -9.300 -13.134  -2.069  1.00 94.78           N  
ATOM   2166  H   LYS A 138      -9.012 -13.912  -1.494  1.00 94.78           H  
ATOM   2167  CA  LYS A 138      -9.844 -13.378  -3.412  1.00 94.78           C  
ATOM   2168  HA  LYS A 138      -9.245 -12.819  -4.130  1.00 94.78           H  
ATOM   2169  C   LYS A 138     -11.280 -12.866  -3.558  1.00 94.78           C  
ATOM   2170  CB  LYS A 138      -9.743 -14.879  -3.723  1.00 94.78           C  
ATOM   2171  HB2 LYS A 138      -8.705 -15.188  -3.602  1.00 94.78           H  
ATOM   2172  HB3 LYS A 138     -10.354 -15.436  -3.013  1.00 94.78           H  
ATOM   2173  O   LYS A 138     -11.645 -12.372  -4.621  1.00 94.78           O  
ATOM   2174  CG  LYS A 138     -10.194 -15.209  -5.155  1.00 94.78           C  
ATOM   2175  HG2 LYS A 138      -9.589 -14.642  -5.862  1.00 94.78           H  
ATOM   2176  HG3 LYS A 138     -11.242 -14.940  -5.287  1.00 94.78           H  
ATOM   2177  CD  LYS A 138     -10.038 -16.707  -5.437  1.00 94.78           C  
ATOM   2178  HD2 LYS A 138     -10.651 -17.271  -4.734  1.00 94.78           H  
ATOM   2179  HD3 LYS A 138      -8.992 -16.982  -5.298  1.00 94.78           H  
ATOM   2180  CE  LYS A 138     -10.466 -17.020  -6.874  1.00 94.78           C  
ATOM   2181  HE2 LYS A 138     -11.516 -16.749  -6.991  1.00 94.78           H  
ATOM   2182  HE3 LYS A 138      -9.877 -16.398  -7.547  1.00 94.78           H  
ATOM   2183  NZ  LYS A 138     -10.258 -18.454  -7.198  1.00 94.78           N  
ATOM   2184  HZ1 LYS A 138     -10.500 -18.651  -8.159  1.00 94.78           H  
ATOM   2185  HZ2 LYS A 138     -10.799 -19.050  -6.588  1.00 94.78           H  
ATOM   2186  HZ3 LYS A 138      -9.283 -18.692  -7.082  1.00 94.78           H  
ATOM   2187  N   GLY A 139     -12.100 -13.021  -2.515  1.00 96.05           N  
ATOM   2188  H   GLY A 139     -11.699 -13.329  -1.641  1.00 96.05           H  
ATOM   2189  CA  GLY A 139     -13.474 -12.516  -2.501  1.00 96.05           C  
ATOM   2190  HA2 GLY A 139     -13.984 -12.879  -1.609  1.00 96.05           H  
ATOM   2191  HA3 GLY A 139     -14.012 -12.857  -3.386  1.00 96.05           H  
ATOM   2192  C   GLY A 139     -13.494 -10.992  -2.474  1.00 96.05           C  
ATOM   2193  O   GLY A 139     -14.160 -10.372  -3.299  1.00 96.05           O  
ATOM   2194  N   LEU A 140     -12.680 -10.403  -1.594  1.00 96.04           N  
ATOM   2195  H   LEU A 140     -12.153 -10.980  -0.955  1.00 96.04           H  
ATOM   2196  CA  LEU A 140     -12.541  -8.956  -1.471  1.00 96.04           C  
ATOM   2197  HA  LEU A 140     -13.530  -8.542  -1.277  1.00 96.04           H  
ATOM   2198  C   LEU A 140     -12.014  -8.310  -2.762  1.00 96.04           C  
ATOM   2199  CB  LEU A 140     -11.627  -8.665  -0.270  1.00 96.04           C  
ATOM   2200  HB2 LEU A 140     -12.010  -9.185   0.608  1.00 96.04           H  
ATOM   2201  HB3 LEU A 140     -10.632  -9.054  -0.486  1.00 96.04           H  
ATOM   2202  O   LEU A 140     -12.567  -7.311  -3.207  1.00 96.04           O  
ATOM   2203  CG  LEU A 140     -11.515  -7.166   0.050  1.00 96.04           C  
ATOM   2204  HG  LEU A 140     -11.182  -6.629  -0.838  1.00 96.04           H  
ATOM   2205  CD1 LEU A 140     -12.845  -6.579   0.532  1.00 96.04           C  
ATOM   2206 HD11 LEU A 140     -13.239  -7.167   1.362  1.00 96.04           H  
ATOM   2207 HD12 LEU A 140     -13.567  -6.566  -0.285  1.00 96.04           H  
ATOM   2208 HD13 LEU A 140     -12.696  -5.552   0.864  1.00 96.04           H  
ATOM   2209  CD2 LEU A 140     -10.470  -6.958   1.139  1.00 96.04           C  
ATOM   2210 HD21 LEU A 140     -10.345  -5.889   1.308  1.00 96.04           H  
ATOM   2211 HD22 LEU A 140     -10.785  -7.438   2.066  1.00 96.04           H  
ATOM   2212 HD23 LEU A 140      -9.510  -7.367   0.823  1.00 96.04           H  
ATOM   2213  N   ALA A 141     -11.003  -8.898  -3.404  1.00 95.88           N  
ATOM   2214  H   ALA A 141     -10.541  -9.681  -2.965  1.00 95.88           H  
ATOM   2215  CA  ALA A 141     -10.447  -8.402  -4.662  1.00 95.88           C  
ATOM   2216  HA  ALA A 141     -10.078  -7.388  -4.512  1.00 95.88           H  
ATOM   2217  C   ALA A 141     -11.508  -8.348  -5.773  1.00 95.88           C  
ATOM   2218  CB  ALA A 141      -9.263  -9.294  -5.051  1.00 95.88           C  
ATOM   2219  HB1 ALA A 141      -8.498  -9.252  -4.276  1.00 95.88           H  
ATOM   2220  HB2 ALA A 141      -8.826  -8.934  -5.983  1.00 95.88           H  
ATOM   2221  HB3 ALA A 141      -9.590 -10.325  -5.186  1.00 95.88           H  
ATOM   2222  O   ALA A 141     -11.636  -7.333  -6.450  1.00 95.88           O  
ATOM   2223  N   LYS A 142     -12.339  -9.393  -5.901  1.00 96.89           N  
ATOM   2224  H   LYS A 142     -12.198 -10.185  -5.291  1.00 96.89           H  
ATOM   2225  CA  LYS A 142     -13.465  -9.405  -6.851  1.00 96.89           C  
ATOM   2226  HA  LYS A 142     -13.097  -9.167  -7.849  1.00 96.89           H  
ATOM   2227  C   LYS A 142     -14.503  -8.333  -6.538  1.00 96.89           C  
ATOM   2228  CB  LYS A 142     -14.138 -10.778  -6.863  1.00 96.89           C  
ATOM   2229  HB2 LYS A 142     -14.332 -11.107  -5.842  1.00 96.89           H  
ATOM   2230  HB3 LYS A 142     -15.092 -10.687  -7.382  1.00 96.89           H  
ATOM   2231  O   LYS A 142     -14.939  -7.636  -7.442  1.00 96.89           O  
ATOM   2232  CG  LYS A 142     -13.285 -11.814  -7.594  1.00 96.89           C  
ATOM   2233  HG2 LYS A 142     -12.328 -11.952  -7.090  1.00 96.89           H  
ATOM   2234  HG3 LYS A 142     -13.104 -11.466  -8.611  1.00 96.89           H  
ATOM   2235  CD  LYS A 142     -14.047 -13.136  -7.649  1.00 96.89           C  
ATOM   2236  HD2 LYS A 142     -15.029 -12.946  -8.084  1.00 96.89           H  
ATOM   2237  HD3 LYS A 142     -14.170 -13.533  -6.641  1.00 96.89           H  
ATOM   2238  CE  LYS A 142     -13.280 -14.123  -8.524  1.00 96.89           C  
ATOM   2239  HE2 LYS A 142     -12.908 -13.581  -9.394  1.00 96.89           H  
ATOM   2240  HE3 LYS A 142     -12.418 -14.495  -7.970  1.00 96.89           H  
ATOM   2241  NZ  LYS A 142     -14.174 -15.217  -8.970  1.00 96.89           N  
ATOM   2242  HZ1 LYS A 142     -14.566 -15.719  -8.186  1.00 96.89           H  
ATOM   2243  HZ2 LYS A 142     -13.700 -15.836  -9.611  1.00 96.89           H  
ATOM   2244  HZ3 LYS A 142     -14.942 -14.807  -9.482  1.00 96.89           H  
ATOM   2245  N   MET A 143     -14.872  -8.200  -5.267  1.00 97.21           N  
ATOM   2246  H   MET A 143     -14.460  -8.820  -4.585  1.00 97.21           H  
ATOM   2247  CA  MET A 143     -15.833  -7.201  -4.799  1.00 97.21           C  
ATOM   2248  HA  MET A 143     -16.783  -7.324  -5.320  1.00 97.21           H  
ATOM   2249  C   MET A 143     -15.360  -5.762  -5.056  1.00 97.21           C  
ATOM   2250  CB  MET A 143     -16.039  -7.425  -3.299  1.00 97.21           C  
ATOM   2251  HB2 MET A 143     -15.081  -7.603  -2.809  1.00 97.21           H  
ATOM   2252  HB3 MET A 143     -16.450  -6.510  -2.872  1.00 97.21           H  
ATOM   2253  O   MET A 143     -16.151  -4.908  -5.443  1.00 97.21           O  
ATOM   2254  CG  MET A 143     -16.992  -8.576  -2.973  1.00 97.21           C  
ATOM   2255  HG2 MET A 143     -17.971  -8.347  -3.393  1.00 97.21           H  
ATOM   2256  HG3 MET A 143     -16.625  -9.486  -3.447  1.00 97.21           H  
ATOM   2257  SD  MET A 143     -17.185  -8.895  -1.193  1.00 97.21           S  
ATOM   2258  CE  MET A 143     -17.731  -7.262  -0.621  1.00 97.21           C  
ATOM   2259  HE1 MET A 143     -18.051  -7.325   0.419  1.00 97.21           H  
ATOM   2260  HE2 MET A 143     -18.563  -6.922  -1.237  1.00 97.21           H  
ATOM   2261  HE3 MET A 143     -16.908  -6.552  -0.699  1.00 97.21           H  
ATOM   2262  N   LEU A 144     -14.067  -5.491  -4.868  1.00 97.27           N  
ATOM   2263  H   LEU A 144     -13.476  -6.228  -4.512  1.00 97.27           H  
ATOM   2264  CA  LEU A 144     -13.478  -4.160  -5.026  1.00 97.27           C  
ATOM   2265  HA  LEU A 144     -14.248  -3.411  -4.844  1.00 97.27           H  
ATOM   2266  C   LEU A 144     -12.948  -3.875  -6.439  1.00 97.27           C  
ATOM   2267  CB  LEU A 144     -12.363  -3.980  -3.985  1.00 97.27           C  
ATOM   2268  HB2 LEU A 144     -11.605  -4.744  -4.160  1.00 97.27           H  
ATOM   2269  HB3 LEU A 144     -11.895  -3.008  -4.144  1.00 97.27           H  
ATOM   2270  O   LEU A 144     -12.395  -2.797  -6.659  1.00 97.27           O  
ATOM   2271  CG  LEU A 144     -12.813  -4.053  -2.517  1.00 97.27           C  
ATOM   2272  HG  LEU A 144     -13.241  -5.030  -2.293  1.00 97.27           H  
ATOM   2273  CD1 LEU A 144     -11.573  -3.852  -1.652  1.00 97.27           C  
ATOM   2274 HD11 LEU A 144     -11.140  -2.873  -1.856  1.00 97.27           H  
ATOM   2275 HD12 LEU A 144     -10.833  -4.621  -1.877  1.00 97.27           H  
ATOM   2276 HD13 LEU A 144     -11.846  -3.914  -0.599  1.00 97.27           H  
ATOM   2277  CD2 LEU A 144     -13.845  -2.981  -2.161  1.00 97.27           C  
ATOM   2278 HD21 LEU A 144     -13.476  -1.996  -2.444  1.00 97.27           H  
ATOM   2279 HD22 LEU A 144     -14.021  -2.991  -1.086  1.00 97.27           H  
ATOM   2280 HD23 LEU A 144     -14.787  -3.187  -2.671  1.00 97.27           H  
ATOM   2281  N   GLY A 145     -13.074  -4.815  -7.379  1.00 96.25           N  
ATOM   2282  H   GLY A 145     -13.549  -5.674  -7.143  1.00 96.25           H  
ATOM   2283  CA  GLY A 145     -12.551  -4.670  -8.739  1.00 96.25           C  
ATOM   2284  HA2 GLY A 145     -12.921  -5.498  -9.343  1.00 96.25           H  
ATOM   2285  HA3 GLY A 145     -12.920  -3.741  -9.174  1.00 96.25           H  
ATOM   2286  C   GLY A 145     -11.020  -4.673  -8.837  1.00 96.25           C  
ATOM   2287  O   GLY A 145     -10.479  -4.147  -9.801  1.00 96.25           O  
ATOM   2288  N   ASP A 146     -10.306  -5.253  -7.868  1.00 95.42           N  
ATOM   2289  H   ASP A 146     -10.816  -5.751  -7.153  1.00 95.42           H  
ATOM   2290  CA  ASP A 146      -8.855  -5.491  -7.961  1.00 95.42           C  
ATOM   2291  HA  ASP A 146      -8.422  -4.708  -8.583  1.00 95.42           H  
ATOM   2292  C   ASP A 146      -8.587  -6.820  -8.684  1.00 95.42           C  
ATOM   2293  CB  ASP A 146      -8.186  -5.385  -6.579  1.00 95.42           C  
ATOM   2294  HB2 ASP A 146      -8.559  -4.491  -6.079  1.00 95.42           H  
ATOM   2295  HB3 ASP A 146      -8.458  -6.245  -5.968  1.00 95.42           H  
ATOM   2296  O   ASP A 146      -8.070  -7.785  -8.121  1.00 95.42           O  
ATOM   2297  CG  ASP A 146      -6.656  -5.263  -6.682  1.00 95.42           C  
ATOM   2298  OD1 ASP A 146      -6.188  -4.460  -7.524  1.00 95.42           O  
ATOM   2299  OD2 ASP A 146      -5.949  -5.877  -5.851  1.00 95.42           O  
ATOM   2300  N   VAL A 147      -9.053  -6.895  -9.930  1.00 95.89           N  
ATOM   2301  H   VAL A 147      -9.438  -6.053 -10.335  1.00 95.89           H  
ATOM   2302  CA  VAL A 147      -8.955  -8.073 -10.797  1.00 95.89           C  
ATOM   2303  HA  VAL A 147      -8.217  -8.743 -10.356  1.00 95.89           H  
ATOM   2304  C   VAL A 147      -8.457  -7.661 -12.185  1.00 95.89           C  
ATOM   2305  CB  VAL A 147     -10.288  -8.841 -10.887  1.00 95.89           C  
ATOM   2306  HB  VAL A 147     -10.123  -9.710 -11.523  1.00 95.89           H  
ATOM   2307  O   VAL A 147      -8.791  -6.557 -12.630  1.00 95.89           O  
ATOM   2308  CG1 VAL A 147     -10.717  -9.398  -9.525  1.00 95.89           C  
ATOM   2309 HG11 VAL A 147     -11.592 -10.034  -9.660  1.00 95.89           H  
ATOM   2310 HG12 VAL A 147      -9.902  -9.981  -9.096  1.00 95.89           H  
ATOM   2311 HG13 VAL A 147     -10.961  -8.578  -8.850  1.00 95.89           H  
ATOM   2312  CG2 VAL A 147     -11.446  -8.005 -11.454  1.00 95.89           C  
ATOM   2313 HG21 VAL A 147     -11.203  -7.670 -12.462  1.00 95.89           H  
ATOM   2314 HG22 VAL A 147     -11.642  -7.137 -10.823  1.00 95.89           H  
ATOM   2315 HG23 VAL A 147     -12.345  -8.619 -11.517  1.00 95.89           H  
ATOM   2316  N   PRO A 148      -7.699  -8.518 -12.901  1.00 94.30           N  
ATOM   2317  CA  PRO A 148      -7.088  -8.153 -14.180  1.00 94.30           C  
ATOM   2318  HA  PRO A 148      -6.329  -7.393 -13.994  1.00 94.30           H  
ATOM   2319  C   PRO A 148      -8.078  -7.618 -15.218  1.00 94.30           C  
ATOM   2320  CB  PRO A 148      -6.399  -9.424 -14.683  1.00 94.30           C  
ATOM   2321  HB2 PRO A 148      -7.096 -10.026 -15.267  1.00 94.30           H  
ATOM   2322  HB3 PRO A 148      -5.508  -9.192 -15.266  1.00 94.30           H  
ATOM   2323  O   PRO A 148      -7.729  -6.730 -15.989  1.00 94.30           O  
ATOM   2324  CG  PRO A 148      -6.054 -10.160 -13.393  1.00 94.30           C  
ATOM   2325  HG2 PRO A 148      -5.942 -11.232 -13.554  1.00 94.30           H  
ATOM   2326  HG3 PRO A 148      -5.147  -9.736 -12.963  1.00 94.30           H  
ATOM   2327  CD  PRO A 148      -7.245  -9.842 -12.494  1.00 94.30           C  
ATOM   2328  HD2 PRO A 148      -8.044 -10.564 -12.665  1.00 94.30           H  
ATOM   2329  HD3 PRO A 148      -6.921  -9.867 -11.454  1.00 94.30           H  
ATOM   2330  N   GLU A 149      -9.330  -8.080 -15.228  1.00 94.06           N  
ATOM   2331  H   GLU A 149      -9.598  -8.785 -14.556  1.00 94.06           H  
ATOM   2332  CA  GLU A 149     -10.369  -7.581 -16.138  1.00 94.06           C  
ATOM   2333  HA  GLU A 149     -10.066  -7.789 -17.165  1.00 94.06           H  
ATOM   2334  C   GLU A 149     -10.562  -6.057 -16.018  1.00 94.06           C  
ATOM   2335  CB  GLU A 149     -11.707  -8.298 -15.866  1.00 94.06           C  
ATOM   2336  HB2 GLU A 149     -12.430  -7.904 -16.581  1.00 94.06           H  
ATOM   2337  HB3 GLU A 149     -12.073  -8.045 -14.871  1.00 94.06           H  
ATOM   2338  O   GLU A 149     -10.823  -5.373 -17.011  1.00 94.06           O  
ATOM   2339  CG  GLU A 149     -11.679  -9.832 -16.044  1.00 94.06           C  
ATOM   2340  HG2 GLU A 149     -12.684 -10.143 -16.328  1.00 94.06           H  
ATOM   2341  HG3 GLU A 149     -11.019 -10.083 -16.874  1.00 94.06           H  
ATOM   2342  CD  GLU A 149     -11.272 -10.634 -14.791  1.00 94.06           C  
ATOM   2343  OE1 GLU A 149     -11.520 -11.861 -14.772  1.00 94.06           O  
ATOM   2344  OE2 GLU A 149     -10.713 -10.035 -13.847  1.00 94.06           O  
ATOM   2345  N   VAL A 150     -10.358  -5.517 -14.816  1.00 95.57           N  
ATOM   2346  H   VAL A 150     -10.051  -6.139 -14.082  1.00 95.57           H  
ATOM   2347  CA  VAL A 150     -10.521  -4.105 -14.460  1.00 95.57           C  
ATOM   2348  HA  VAL A 150     -11.164  -3.618 -15.193  1.00 95.57           H  
ATOM   2349  C   VAL A 150      -9.174  -3.368 -14.473  1.00 95.57           C  
ATOM   2350  CB  VAL A 150     -11.226  -4.031 -13.089  1.00 95.57           C  
ATOM   2351  HB  VAL A 150     -10.639  -4.595 -12.365  1.00 95.57           H  
ATOM   2352  O   VAL A 150      -9.086  -2.289 -15.066  1.00 95.57           O  
ATOM   2353  CG1 VAL A 150     -11.391  -2.607 -12.567  1.00 95.57           C  
ATOM   2354 HG11 VAL A 150     -10.411  -2.189 -12.339  1.00 95.57           H  
ATOM   2355 HG12 VAL A 150     -11.926  -1.993 -13.292  1.00 95.57           H  
ATOM   2356 HG13 VAL A 150     -11.957  -2.635 -11.636  1.00 95.57           H  
ATOM   2357  CG2 VAL A 150     -12.631  -4.648 -13.153  1.00 95.57           C  
ATOM   2358 HG21 VAL A 150     -13.101  -4.597 -12.170  1.00 95.57           H  
ATOM   2359 HG22 VAL A 150     -13.248  -4.113 -13.873  1.00 95.57           H  
ATOM   2360 HG23 VAL A 150     -12.576  -5.699 -13.436  1.00 95.57           H  
ATOM   2361  N   THR A 151      -8.127  -3.963 -13.886  1.00 95.60           N  
ATOM   2362  H   THR A 151      -8.275  -4.859 -13.445  1.00 95.60           H  
ATOM   2363  CA  THR A 151      -6.833  -3.308 -13.603  1.00 95.60           C  
ATOM   2364  HA  THR A 151      -7.003  -2.239 -13.471  1.00 95.60           H  
ATOM   2365  C   THR A 151      -5.777  -3.446 -14.697  1.00 95.60           C  
ATOM   2366  CB  THR A 151      -6.218  -3.845 -12.300  1.00 95.60           C  
ATOM   2367  HB  THR A 151      -5.256  -3.361 -12.129  1.00 95.60           H  
ATOM   2368  O   THR A 151      -4.899  -2.589 -14.794  1.00 95.60           O  
ATOM   2369  CG2 THR A 151      -7.120  -3.568 -11.098  1.00 95.60           C  
ATOM   2370 HG21 THR A 151      -7.343  -2.503 -11.042  1.00 95.60           H  
ATOM   2371 HG22 THR A 151      -6.610  -3.881 -10.186  1.00 95.60           H  
ATOM   2372 HG23 THR A 151      -8.053  -4.125 -11.186  1.00 95.60           H  
ATOM   2373  OG1 THR A 151      -6.026  -5.243 -12.376  1.00 95.60           O  
ATOM   2374  HG1 THR A 151      -5.101  -5.442 -12.538  1.00 95.60           H  
ATOM   2375  N   SER A 152      -5.825  -4.499 -15.520  1.00 94.21           N  
ATOM   2376  H   SER A 152      -6.551  -5.191 -15.395  1.00 94.21           H  
ATOM   2377  CA  SER A 152      -4.860  -4.664 -16.616  1.00 94.21           C  
ATOM   2378  HA  SER A 152      -3.865  -4.482 -16.212  1.00 94.21           H  
ATOM   2379  C   SER A 152      -5.117  -3.634 -17.718  1.00 94.21           C  
ATOM   2380  CB  SER A 152      -4.853  -6.090 -17.180  1.00 94.21           C  
ATOM   2381  HB2 SER A 152      -4.007  -6.194 -17.858  1.00 94.21           H  
ATOM   2382  HB3 SER A 152      -4.733  -6.804 -16.366  1.00 94.21           H  
ATOM   2383  O   SER A 152      -6.262  -3.233 -17.946  1.00 94.21           O  
ATOM   2384  OG  SER A 152      -6.042  -6.367 -17.893  1.00 94.21           O  
ATOM   2385  HG  SER A 152      -6.724  -6.526 -17.237  1.00 94.21           H  
ATOM   2386  N   LEU A 153      -4.073  -3.186 -18.416  1.00 92.84           N  
ATOM   2387  H   LEU A 153      -3.155  -3.563 -18.225  1.00 92.84           H  
ATOM   2388  CA  LEU A 153      -4.236  -2.271 -19.546  1.00 92.84           C  
ATOM   2389  HA  LEU A 153      -4.917  -1.467 -19.269  1.00 92.84           H  
ATOM   2390  C   LEU A 153      -4.871  -3.000 -20.727  1.00 92.84           C  
ATOM   2391  CB  LEU A 153      -2.889  -1.654 -19.946  1.00 92.84           C  
ATOM   2392  HB2 LEU A 153      -2.153  -2.454 -20.021  1.00 92.84           H  
ATOM   2393  HB3 LEU A 153      -2.989  -1.204 -20.934  1.00 92.84           H  
ATOM   2394  O   LEU A 153      -4.254  -3.871 -21.335  1.00 92.84           O  
ATOM   2395  CG  LEU A 153      -2.382  -0.578 -18.977  1.00 92.84           C  
ATOM   2396  HG  LEU A 153      -2.380  -0.963 -17.957  1.00 92.84           H  
ATOM   2397  CD1 LEU A 153      -0.957  -0.220 -19.375  1.00 92.84           C  
ATOM   2398 HD11 LEU A 153      -0.546   0.457 -18.626  1.00 92.84           H  
ATOM   2399 HD12 LEU A 153      -0.341  -1.118 -19.395  1.00 92.84           H  
ATOM   2400 HD13 LEU A 153      -0.939   0.258 -20.354  1.00 92.84           H  
ATOM   2401  CD2 LEU A 153      -3.200   0.717 -19.039  1.00 92.84           C  
ATOM   2402 HD21 LEU A 153      -2.777   1.440 -18.342  1.00 92.84           H  
ATOM   2403 HD22 LEU A 153      -4.234   0.531 -18.749  1.00 92.84           H  
ATOM   2404 HD23 LEU A 153      -3.181   1.136 -20.045  1.00 92.84           H  
ATOM   2405  N   SER A 154      -6.085  -2.591 -21.082  1.00 91.86           N  
ATOM   2406  H   SER A 154      -6.523  -1.854 -20.548  1.00 91.86           H  
ATOM   2407  CA  SER A 154      -6.688  -2.970 -22.354  1.00 91.86           C  
ATOM   2408  HA  SER A 154      -6.432  -4.003 -22.588  1.00 91.86           H  
ATOM   2409  C   SER A 154      -6.130  -2.064 -23.449  1.00 91.86           C  
ATOM   2410  CB  SER A 154      -8.210  -2.855 -22.286  1.00 91.86           C  
ATOM   2411  HB2 SER A 154      -8.484  -1.855 -21.951  1.00 91.86           H  
ATOM   2412  HB3 SER A 154      -8.618  -3.014 -23.284  1.00 91.86           H  
ATOM   2413  O   SER A 154      -6.062  -0.850 -23.255  1.00 91.86           O  
ATOM   2414  OG  SER A 154      -8.785  -3.802 -21.400  1.00 91.86           O  
ATOM   2415  HG  SER A 154      -9.706  -3.844 -21.668  1.00 91.86           H  
ATOM   2416  N   SER A 155      -5.740  -2.639 -24.585  1.00 87.44           N  
ATOM   2417  H   SER A 155      -5.802  -3.643 -24.668  1.00 87.44           H  
ATOM   2418  CA  SER A 155      -5.210  -1.919 -25.748  1.00 87.44           C  
ATOM   2419  HA  SER A 155      -5.252  -0.845 -25.568  1.00 87.44           H  
ATOM   2420  C   SER A 155      -6.029  -2.233 -26.993  1.00 87.44           C  
ATOM   2421  CB  SER A 155      -3.747  -2.299 -25.998  1.00 87.44           C  
ATOM   2422  HB2 SER A 155      -3.384  -1.768 -26.878  1.00 87.44           H  
ATOM   2423  HB3 SER A 155      -3.146  -2.007 -25.137  1.00 87.44           H  
ATOM   2424  O   SER A 155      -6.276  -3.406 -27.263  1.00 87.44           O  
ATOM   2425  OG  SER A 155      -3.606  -3.692 -26.200  1.00 87.44           O  
ATOM   2426  HG  SER A 155      -4.310  -3.983 -26.784  1.00 87.44           H  
ATOM   2427  N   LEU A 156      -6.384  -1.217 -27.778  1.00 82.82           N  
ATOM   2428  H   LEU A 156      -6.149  -0.276 -27.497  1.00 82.82           H  
ATOM   2429  CA  LEU A 156      -6.959  -1.427 -29.110  1.00 82.82           C  
ATOM   2430  HA  LEU A 156      -7.513  -2.366 -29.117  1.00 82.82           H  
ATOM   2431  C   LEU A 156      -5.848  -1.550 -30.153  1.00 82.82           C  
ATOM   2432  CB  LEU A 156      -7.942  -0.304 -29.473  1.00 82.82           C  
ATOM   2433  HB2 LEU A 156      -7.393   0.634 -29.552  1.00 82.82           H  
ATOM   2434  HB3 LEU A 156      -8.370  -0.527 -30.451  1.00 82.82           H  
ATOM   2435  O   LEU A 156      -4.900  -0.765 -30.139  1.00 82.82           O  
ATOM   2436  CG  LEU A 156      -9.089  -0.131 -28.469  1.00 82.82           C  
ATOM   2437  HG  LEU A 156      -8.664   0.160 -27.509  1.00 82.82           H  
ATOM   2438  CD1 LEU A 156     -10.014   0.995 -28.918  1.00 82.82           C  
ATOM   2439 HD11 LEU A 156     -10.464   0.735 -29.877  1.00 82.82           H  
ATOM   2440 HD12 LEU A 156      -9.446   1.918 -29.028  1.00 82.82           H  
ATOM   2441 HD13 LEU A 156     -10.798   1.134 -28.174  1.00 82.82           H  
ATOM   2442  CD2 LEU A 156      -9.912  -1.404 -28.268  1.00 82.82           C  
ATOM   2443 HD21 LEU A 156      -9.320  -2.155 -27.744  1.00 82.82           H  
ATOM   2444 HD22 LEU A 156     -10.798  -1.195 -27.669  1.00 82.82           H  
ATOM   2445 HD23 LEU A 156     -10.211  -1.815 -29.232  1.00 82.82           H  
ATOM   2446  N   SER A 157      -5.983  -2.514 -31.063  1.00 73.20           N  
ATOM   2447  H   SER A 157      -6.813  -3.090 -31.043  1.00 73.20           H  
ATOM   2448  CA  SER A 157      -5.077  -2.673 -32.200  1.00 73.20           C  
ATOM   2449  HA  SER A 157      -4.130  -2.184 -31.971  1.00 73.20           H  
ATOM   2450  C   SER A 157      -5.663  -2.025 -33.448  1.00 73.20           C  
ATOM   2451  CB  SER A 157      -4.781  -4.149 -32.469  1.00 73.20           C  
ATOM   2452  HB2 SER A 157      -4.434  -4.630 -31.554  1.00 73.20           H  
ATOM   2453  HB3 SER A 157      -5.687  -4.648 -32.811  1.00 73.20           H  
ATOM   2454  O   SER A 157      -6.847  -2.169 -33.743  1.00 73.20           O  
ATOM   2455  OG  SER A 157      -3.780  -4.249 -33.467  1.00 73.20           O  
ATOM   2456  HG  SER A 157      -2.919  -4.184 -33.048  1.00 73.20           H  
ATOM   2457  N   TRP A 158      -4.813  -1.355 -34.221  1.00 65.63           N  
ATOM   2458  H   TRP A 158      -3.839  -1.312 -33.958  1.00 65.63           H  
ATOM   2459  CA  TRP A 158      -5.184  -0.815 -35.528  1.00 65.63           C  
ATOM   2460  HA  TRP A 158      -6.078  -0.201 -35.428  1.00 65.63           H  
ATOM   2461  C   TRP A 158      -5.504  -1.916 -36.552  1.00 65.63           C  
ATOM   2462  CB  TRP A 158      -4.034   0.064 -36.009  1.00 65.63           C  
ATOM   2463  HB2 TRP A 158      -3.864   0.858 -35.282  1.00 65.63           H  
ATOM   2464  HB3 TRP A 158      -4.332   0.541 -36.943  1.00 65.63           H  
ATOM   2465  O   TRP A 158      -6.268  -1.676 -37.480  1.00 65.63           O  
ATOM   2466  CG  TRP A 158      -2.748  -0.666 -36.246  1.00 65.63           C  
ATOM   2467  CD1 TRP A 158      -1.727  -0.813 -35.367  1.00 65.63           C  
ATOM   2468  HD1 TRP A 158      -1.693  -0.411 -34.365  1.00 65.63           H  
ATOM   2469  CD2 TRP A 158      -2.305  -1.298 -37.486  1.00 65.63           C  
ATOM   2470  CE2 TRP A 158      -0.951  -1.706 -37.318  1.00 65.63           C  
ATOM   2471  CE3 TRP A 158      -2.889  -1.493 -38.758  1.00 65.63           C  
ATOM   2472  HE3 TRP A 158      -3.907  -1.178 -38.933  1.00 65.63           H  
ATOM   2473  NE1 TRP A 158      -0.670  -1.441 -35.996  1.00 65.63           N  
ATOM   2474  HE1 TRP A 158       0.249  -1.537 -35.588  1.00 65.63           H  
ATOM   2475  CH2 TRP A 158      -0.769  -2.311 -39.654  1.00 65.63           C  
ATOM   2476  HH2 TRP A 158      -0.175  -2.608 -40.506  1.00 65.63           H  
ATOM   2477  CZ2 TRP A 158      -0.177  -2.183 -38.385  1.00 65.63           C  
ATOM   2478  HZ2 TRP A 158       0.870  -2.407 -38.248  1.00 65.63           H  
ATOM   2479  CZ3 TRP A 158      -2.130  -2.004 -39.829  1.00 65.63           C  
ATOM   2480  HZ3 TRP A 158      -2.563  -2.073 -40.816  1.00 65.63           H  
ATOM   2481  N   HIS A 159      -4.985  -3.136 -36.358  1.00 66.22           N  
ATOM   2482  H   HIS A 159      -4.342  -3.270 -35.591  1.00 66.22           H  
ATOM   2483  CA  HIS A 159      -5.306  -4.299 -37.193  1.00 66.22           C  
ATOM   2484  HA  HIS A 159      -5.171  -4.031 -38.241  1.00 66.22           H  
ATOM   2485  C   HIS A 159      -6.757  -4.781 -37.028  1.00 66.22           C  
ATOM   2486  CB  HIS A 159      -4.352  -5.446 -36.844  1.00 66.22           C  
ATOM   2487  HB2 HIS A 159      -4.434  -5.669 -35.780  1.00 66.22           H  
ATOM   2488  HB3 HIS A 159      -4.665  -6.336 -37.389  1.00 66.22           H  
ATOM   2489  O   HIS A 159      -7.240  -5.576 -37.832  1.00 66.22           O  
ATOM   2490  CG  HIS A 159      -2.911  -5.194 -37.194  1.00 66.22           C  
ATOM   2491  CD2 HIS A 159      -1.842  -5.301 -36.346  1.00 66.22           C  
ATOM   2492  HD2 HIS A 159      -1.898  -5.517 -35.289  1.00 66.22           H  
ATOM   2493  ND1 HIS A 159      -2.405  -4.980 -38.453  1.00 66.22           N  
ATOM   2494  HD1 HIS A 159      -2.926  -4.744 -39.286  1.00 66.22           H  
ATOM   2495  CE1 HIS A 159      -1.067  -4.997 -38.368  1.00 66.22           C  
ATOM   2496  HE1 HIS A 159      -0.394  -4.845 -39.199  1.00 66.22           H  
ATOM   2497  NE2 HIS A 159      -0.671  -5.183 -37.097  1.00 66.22           N  
ATOM   2498  N   THR A 160      -7.453  -4.320 -35.987  1.00 75.08           N  
ATOM   2499  H   THR A 160      -6.998  -3.681 -35.351  1.00 75.08           H  
ATOM   2500  CA  THR A 160      -8.838  -4.688 -35.670  1.00 75.08           C  
ATOM   2501  HA  THR A 160      -9.281  -5.211 -36.517  1.00 75.08           H  
ATOM   2502  C   THR A 160      -9.675  -3.425 -35.430  1.00 75.08           C  
ATOM   2503  CB  THR A 160      -8.886  -5.649 -34.471  1.00 75.08           C  
ATOM   2504  HB  THR A 160      -9.925  -5.809 -34.180  1.00 75.08           H  
ATOM   2505  O   THR A 160     -10.134  -3.195 -34.310  1.00 75.08           O  
ATOM   2506  CG2 THR A 160      -8.269  -7.008 -34.804  1.00 75.08           C  
ATOM   2507 HG21 THR A 160      -8.399  -7.673 -33.950  1.00 75.08           H  
ATOM   2508 HG22 THR A 160      -7.205  -6.898 -35.011  1.00 75.08           H  
ATOM   2509 HG23 THR A 160      -8.767  -7.437 -35.673  1.00 75.08           H  
ATOM   2510  OG1 THR A 160      -8.176  -5.108 -33.382  1.00 75.08           O  
ATOM   2511  HG1 THR A 160      -8.702  -4.366 -33.074  1.00 75.08           H  
ATOM   2512  N   PRO A 161      -9.894  -2.587 -36.462  1.00 69.09           N  
ATOM   2513  CA  PRO A 161     -10.503  -1.257 -36.312  1.00 69.09           C  
ATOM   2514  HA  PRO A 161      -9.935  -0.677 -35.585  1.00 69.09           H  
ATOM   2515  C   PRO A 161     -11.972  -1.287 -35.846  1.00 69.09           C  
ATOM   2516  CB  PRO A 161     -10.362  -0.610 -37.695  1.00 69.09           C  
ATOM   2517  HB2 PRO A 161     -11.179   0.077 -37.917  1.00 69.09           H  
ATOM   2518  HB3 PRO A 161      -9.407  -0.088 -37.751  1.00 69.09           H  
ATOM   2519  O   PRO A 161     -12.499  -0.285 -35.354  1.00 69.09           O  
ATOM   2520  CG  PRO A 161     -10.343  -1.798 -38.657  1.00 69.09           C  
ATOM   2521  HG2 PRO A 161      -9.840  -1.556 -39.593  1.00 69.09           H  
ATOM   2522  HG3 PRO A 161     -11.361  -2.140 -38.842  1.00 69.09           H  
ATOM   2523  CD  PRO A 161      -9.580  -2.852 -37.862  1.00 69.09           C  
ATOM   2524  HD2 PRO A 161      -9.895  -3.849 -38.168  1.00 69.09           H  
ATOM   2525  HD3 PRO A 161      -8.511  -2.728 -38.031  1.00 69.09           H  
ATOM   2526  N   ASP A 162     -12.645  -2.430 -35.978  1.00 78.21           N  
ATOM   2527  H   ASP A 162     -12.201  -3.196 -36.464  1.00 78.21           H  
ATOM   2528  CA  ASP A 162     -14.015  -2.620 -35.492  1.00 78.21           C  
ATOM   2529  HA  ASP A 162     -14.593  -1.721 -35.701  1.00 78.21           H  
ATOM   2530  C   ASP A 162     -14.076  -2.854 -33.971  1.00 78.21           C  
ATOM   2531  CB  ASP A 162     -14.664  -3.785 -36.253  1.00 78.21           C  
ATOM   2532  HB2 ASP A 162     -15.647  -3.979 -35.823  1.00 78.21           H  
ATOM   2533  HB3 ASP A 162     -14.056  -4.679 -36.120  1.00 78.21           H  
ATOM   2534  O   ASP A 162     -15.112  -2.618 -33.340  1.00 78.21           O  
ATOM   2535  CG  ASP A 162     -14.848  -3.499 -37.747  1.00 78.21           C  
ATOM   2536  OD1 ASP A 162     -15.100  -2.323 -38.096  1.00 78.21           O  
ATOM   2537  OD2 ASP A 162     -14.768  -4.477 -38.521  1.00 78.21           O  
ATOM   2538  N   GLU A 163     -12.973  -3.282 -33.347  1.00 82.79           N  
ATOM   2539  H   GLU A 163     -12.109  -3.340 -33.867  1.00 82.79           H  
ATOM   2540  CA  GLU A 163     -12.905  -3.481 -31.902  1.00 82.79           C  
ATOM   2541  HA  GLU A 163     -13.860  -3.897 -31.581  1.00 82.79           H  
ATOM   2542  C   GLU A 163     -12.704  -2.139 -31.196  1.00 82.79           C  
ATOM   2543  CB  GLU A 163     -11.833  -4.513 -31.525  1.00 82.79           C  
ATOM   2544  HB2 GLU A 163     -10.841  -4.131 -31.766  1.00 82.79           H  
ATOM   2545  HB3 GLU A 163     -12.014  -5.421 -32.101  1.00 82.79           H  
ATOM   2546  O   GLU A 163     -11.633  -1.543 -31.215  1.00 82.79           O  
ATOM   2547  CG  GLU A 163     -11.917  -4.844 -30.024  1.00 82.79           C  
ATOM   2548  HG2 GLU A 163     -11.641  -3.962 -29.446  1.00 82.79           H  
ATOM   2549  HG3 GLU A 163     -12.953  -5.082 -29.782  1.00 82.79           H  
ATOM   2550  CD  GLU A 163     -11.029  -6.024 -29.596  1.00 82.79           C  
ATOM   2551  OE1 GLU A 163     -11.223  -6.481 -28.446  1.00 82.79           O  
ATOM   2552  OE2 GLU A 163     -10.206  -6.488 -30.414  1.00 82.79           O  
ATOM   2553  N   ARG A 164     -13.767  -1.652 -30.552  1.00 86.37           N  
ATOM   2554  H   ARG A 164     -14.644  -2.123 -30.720  1.00 86.37           H  
ATOM   2555  CA  ARG A 164     -13.760  -0.366 -29.833  1.00 86.37           C  
ATOM   2556  HA  ARG A 164     -12.796   0.120 -29.980  1.00 86.37           H  
ATOM   2557  C   ARG A 164     -13.895  -0.500 -28.324  1.00 86.37           C  
ATOM   2558  CB  ARG A 164     -14.840   0.547 -30.423  1.00 86.37           C  
ATOM   2559  HB2 ARG A 164     -15.811   0.054 -30.372  1.00 86.37           H  
ATOM   2560  HB3 ARG A 164     -14.885   1.468 -29.843  1.00 86.37           H  
ATOM   2561  O   ARG A 164     -13.908   0.507 -27.622  1.00 86.37           O  
ATOM   2562  CG  ARG A 164     -14.508   0.896 -31.877  1.00 86.37           C  
ATOM   2563  HG2 ARG A 164     -13.511   1.333 -31.915  1.00 86.37           H  
ATOM   2564  HG3 ARG A 164     -14.532   0.001 -32.499  1.00 86.37           H  
ATOM   2565  CD  ARG A 164     -15.513   1.909 -32.416  1.00 86.37           C  
ATOM   2566  HD2 ARG A 164     -16.514   1.484 -32.354  1.00 86.37           H  
ATOM   2567  HD3 ARG A 164     -15.466   2.803 -31.795  1.00 86.37           H  
ATOM   2568  NE  ARG A 164     -15.214   2.236 -33.819  1.00 86.37           N  
ATOM   2569  HE  ARG A 164     -14.732   1.526 -34.351  1.00 86.37           H  
ATOM   2570  NH1 ARG A 164     -16.071   4.364 -33.814  1.00 86.37           N  
ATOM   2571 HH11 ARG A 164     -16.138   5.270 -34.255  1.00 86.37           H  
ATOM   2572 HH12 ARG A 164     -16.206   4.272 -32.817  1.00 86.37           H  
ATOM   2573  NH2 ARG A 164     -15.188   3.511 -35.690  1.00 86.37           N  
ATOM   2574 HH21 ARG A 164     -15.373   4.375 -36.179  1.00 86.37           H  
ATOM   2575 HH22 ARG A 164     -14.720   2.752 -36.165  1.00 86.37           H  
ATOM   2576  CZ  ARG A 164     -15.494   3.368 -34.433  1.00 86.37           C  
ATOM   2577  N   LEU A 165     -14.052  -1.719 -27.819  1.00 90.67           N  
ATOM   2578  H   LEU A 165     -13.878  -2.504 -28.431  1.00 90.67           H  
ATOM   2579  CA  LEU A 165     -14.296  -1.987 -26.407  1.00 90.67           C  
ATOM   2580  HA  LEU A 165     -14.886  -1.172 -25.988  1.00 90.67           H  
ATOM   2581  C   LEU A 165     -12.971  -2.058 -25.644  1.00 90.67           C  
ATOM   2582  CB  LEU A 165     -15.104  -3.289 -26.294  1.00 90.67           C  
ATOM   2583  HB2 LEU A 165     -14.505  -4.096 -26.715  1.00 90.67           H  
ATOM   2584  HB3 LEU A 165     -16.014  -3.200 -26.888  1.00 90.67           H  
ATOM   2585  O   LEU A 165     -12.154  -2.932 -25.899  1.00 90.67           O  
ATOM   2586  CG  LEU A 165     -15.481  -3.657 -24.849  1.00 90.67           C  
ATOM   2587  HG  LEU A 165     -14.593  -3.659 -24.216  1.00 90.67           H  
ATOM   2588  CD1 LEU A 165     -16.508  -2.691 -24.262  1.00 90.67           C  
ATOM   2589 HD11 LEU A 165     -16.087  -1.690 -24.168  1.00 90.67           H  
ATOM   2590 HD12 LEU A 165     -16.796  -3.025 -23.265  1.00 90.67           H  
ATOM   2591 HD13 LEU A 165     -17.402  -2.660 -24.884  1.00 90.67           H  
ATOM   2592  CD2 LEU A 165     -16.081  -5.061 -24.828  1.00 90.67           C  
ATOM   2593 HD21 LEU A 165     -15.350  -5.770 -25.220  1.00 90.67           H  
ATOM   2594 HD22 LEU A 165     -16.981  -5.090 -25.442  1.00 90.67           H  
ATOM   2595 HD23 LEU A 165     -16.330  -5.329 -23.802  1.00 90.67           H  
ATOM   2596  N   LEU A 166     -12.788  -1.177 -24.664  1.00 91.68           N  
ATOM   2597  H   LEU A 166     -13.501  -0.479 -24.502  1.00 91.68           H  
ATOM   2598  CA  LEU A 166     -11.638  -1.208 -23.760  1.00 91.68           C  
ATOM   2599  HA  LEU A 166     -10.813  -1.742 -24.231  1.00 91.68           H  
ATOM   2600  C   LEU A 166     -11.982  -1.967 -22.476  1.00 91.68           C  
ATOM   2601  CB  LEU A 166     -11.187   0.234 -23.474  1.00 91.68           C  
ATOM   2602  HB2 LEU A 166     -12.056   0.822 -23.179  1.00 91.68           H  
ATOM   2603  HB3 LEU A 166     -10.496   0.232 -22.631  1.00 91.68           H  
ATOM   2604  O   LEU A 166     -11.240  -2.857 -22.063  1.00 91.68           O  
ATOM   2605  CG  LEU A 166     -10.504   0.903 -24.683  1.00 91.68           C  
ATOM   2606  HG  LEU A 166     -11.043   0.661 -25.599  1.00 91.68           H  
ATOM   2607  CD1 LEU A 166     -10.509   2.422 -24.532  1.00 91.68           C  
ATOM   2608 HD11 LEU A 166     -10.121   2.874 -25.445  1.00 91.68           H  
ATOM   2609 HD12 LEU A 166     -11.529   2.780 -24.386  1.00 91.68           H  
ATOM   2610 HD13 LEU A 166      -9.888   2.733 -23.692  1.00 91.68           H  
ATOM   2611  CD2 LEU A 166      -9.053   0.435 -24.809  1.00 91.68           C  
ATOM   2612 HD21 LEU A 166      -9.020  -0.607 -25.127  1.00 91.68           H  
ATOM   2613 HD22 LEU A 166      -8.531   1.045 -25.546  1.00 91.68           H  
ATOM   2614 HD23 LEU A 166      -8.530   0.543 -23.860  1.00 91.68           H  
ATOM   2615  N   LYS A 167     -13.120  -1.645 -21.847  1.00 95.00           N  
ATOM   2616  H   LYS A 167     -13.701  -0.932 -22.264  1.00 95.00           H  
ATOM   2617  CA  LYS A 167     -13.592  -2.293 -20.612  1.00 95.00           C  
ATOM   2618  HA  LYS A 167     -13.110  -3.267 -20.521  1.00 95.00           H  
ATOM   2619  C   LYS A 167     -15.091  -2.553 -20.664  1.00 95.00           C  
ATOM   2620  CB  LYS A 167     -13.249  -1.450 -19.367  1.00 95.00           C  
ATOM   2621  HB2 LYS A 167     -13.683  -1.927 -18.488  1.00 95.00           H  
ATOM   2622  HB3 LYS A 167     -13.719  -0.471 -19.458  1.00 95.00           H  
ATOM   2623  O   LYS A 167     -15.856  -1.709 -21.118  1.00 95.00           O  
ATOM   2624  CG  LYS A 167     -11.745  -1.255 -19.115  1.00 95.00           C  
ATOM   2625  HG2 LYS A 167     -11.624  -0.564 -18.280  1.00 95.00           H  
ATOM   2626  HG3 LYS A 167     -11.277  -0.822 -19.998  1.00 95.00           H  
ATOM   2627  CD  LYS A 167     -11.048  -2.572 -18.759  1.00 95.00           C  
ATOM   2628  HD2 LYS A 167     -11.134  -3.271 -19.592  1.00 95.00           H  
ATOM   2629  HD3 LYS A 167     -11.540  -3.011 -17.891  1.00 95.00           H  
ATOM   2630  CE  LYS A 167      -9.568  -2.372 -18.443  1.00 95.00           C  
ATOM   2631  HE2 LYS A 167      -9.477  -1.865 -17.482  1.00 95.00           H  
ATOM   2632  HE3 LYS A 167      -9.105  -1.751 -19.210  1.00 95.00           H  
ATOM   2633  NZ  LYS A 167      -8.885  -3.681 -18.387  1.00 95.00           N  
ATOM   2634  HZ1 LYS A 167      -9.398  -4.340 -17.820  1.00 95.00           H  
ATOM   2635  HZ2 LYS A 167      -8.764  -4.050 -19.319  1.00 95.00           H  
ATOM   2636  HZ3 LYS A 167      -7.953  -3.575 -18.012  1.00 95.00           H  
ATOM   2637  N   LYS A 168     -15.499  -3.717 -20.162  1.00 95.09           N  
ATOM   2638  H   LYS A 168     -14.799  -4.296 -19.721  1.00 95.09           H  
ATOM   2639  CA  LYS A 168     -16.908  -4.054 -19.920  1.00 95.09           C  
ATOM   2640  HA  LYS A 168     -17.511  -3.674 -20.745  1.00 95.09           H  
ATOM   2641  C   LYS A 168     -17.396  -3.375 -18.632  1.00 95.09           C  
ATOM   2642  CB  LYS A 168     -17.067  -5.580 -19.827  1.00 95.09           C  
ATOM   2643  HB2 LYS A 168     -16.388  -5.968 -19.068  1.00 95.09           H  
ATOM   2644  HB3 LYS A 168     -18.087  -5.819 -19.525  1.00 95.09           H  
ATOM   2645  O   LYS A 168     -16.552  -3.093 -17.776  1.00 95.09           O  
ATOM   2646  CG  LYS A 168     -16.782  -6.248 -21.177  1.00 95.09           C  
ATOM   2647  HG2 LYS A 168     -15.774  -5.993 -21.506  1.00 95.09           H  
ATOM   2648  HG3 LYS A 168     -17.501  -5.876 -21.907  1.00 95.09           H  
ATOM   2649  CD  LYS A 168     -16.897  -7.772 -21.097  1.00 95.09           C  
ATOM   2650  HD2 LYS A 168     -17.914  -8.042 -20.811  1.00 95.09           H  
ATOM   2651  HD3 LYS A 168     -16.198  -8.145 -20.348  1.00 95.09           H  
ATOM   2652  CE  LYS A 168     -16.558  -8.361 -22.471  1.00 95.09           C  
ATOM   2653  HE2 LYS A 168     -17.264  -7.966 -23.201  1.00 95.09           H  
ATOM   2654  HE3 LYS A 168     -15.564  -8.018 -22.758  1.00 95.09           H  
ATOM   2655  NZ  LYS A 168     -16.601  -9.843 -22.460  1.00 95.09           N  
ATOM   2656  HZ1 LYS A 168     -15.933 -10.205 -21.795  1.00 95.09           H  
ATOM   2657  HZ2 LYS A 168     -17.525 -10.166 -22.210  1.00 95.09           H  
ATOM   2658  HZ3 LYS A 168     -16.364 -10.200 -23.374  1.00 95.09           H  
ATOM   2659  N   PRO A 169     -18.715  -3.173 -18.465  1.00 96.37           N  
ATOM   2660  CA  PRO A 169     -19.276  -2.787 -17.178  1.00 96.37           C  
ATOM   2661  HA  PRO A 169     -18.939  -1.778 -16.944  1.00 96.37           H  
ATOM   2662  C   PRO A 169     -18.839  -3.758 -16.082  1.00 96.37           C  
ATOM   2663  CB  PRO A 169     -20.799  -2.797 -17.338  1.00 96.37           C  
ATOM   2664  HB2 PRO A 169     -21.211  -3.756 -17.024  1.00 96.37           H  
ATOM   2665  HB3 PRO A 169     -21.268  -1.984 -16.784  1.00 96.37           H  
ATOM   2666  O   PRO A 169     -18.716  -4.965 -16.322  1.00 96.37           O  
ATOM   2667  CG  PRO A 169     -20.996  -2.636 -18.839  1.00 96.37           C  
ATOM   2668  HG2 PRO A 169     -20.966  -1.573 -19.077  1.00 96.37           H  
ATOM   2669  HG3 PRO A 169     -21.936  -3.073 -19.175  1.00 96.37           H  
ATOM   2670  CD  PRO A 169     -19.784  -3.351 -19.437  1.00 96.37           C  
ATOM   2671  HD2 PRO A 169     -20.006  -4.412 -19.546  1.00 96.37           H  
ATOM   2672  HD3 PRO A 169     -19.534  -2.913 -20.403  1.00 96.37           H  
ATOM   2673  N   PHE A 170     -18.602  -3.235 -14.884  1.00 97.53           N  
ATOM   2674  H   PHE A 170     -18.775  -2.250 -14.747  1.00 97.53           H  
ATOM   2675  CA  PHE A 170     -18.169  -4.044 -13.748  1.00 97.53           C  
ATOM   2676  HA  PHE A 170     -18.456  -5.080 -13.925  1.00 97.53           H  
ATOM   2677  C   PHE A 170     -18.865  -3.588 -12.470  1.00 97.53           C  
ATOM   2678  CB  PHE A 170     -16.641  -4.005 -13.622  1.00 97.53           C  
ATOM   2679  HB2 PHE A 170     -16.332  -3.014 -13.287  1.00 97.53           H  
ATOM   2680  HB3 PHE A 170     -16.201  -4.169 -14.605  1.00 97.53           H  
ATOM   2681  O   PHE A 170     -18.847  -2.408 -12.125  1.00 97.53           O  
ATOM   2682  CG  PHE A 170     -16.094  -5.052 -12.670  1.00 97.53           C  
ATOM   2683  CD1 PHE A 170     -16.046  -4.799 -11.287  1.00 97.53           C  
ATOM   2684  HD1 PHE A 170     -16.405  -3.858 -10.896  1.00 97.53           H  
ATOM   2685  CD2 PHE A 170     -15.664  -6.297 -13.166  1.00 97.53           C  
ATOM   2686  HD2 PHE A 170     -15.705  -6.497 -14.227  1.00 97.53           H  
ATOM   2687  CE1 PHE A 170     -15.571  -5.786 -10.406  1.00 97.53           C  
ATOM   2688  HE1 PHE A 170     -15.578  -5.609  -9.340  1.00 97.53           H  
ATOM   2689  CE2 PHE A 170     -15.171  -7.278 -12.286  1.00 97.53           C  
ATOM   2690  HE2 PHE A 170     -14.828  -8.226 -12.672  1.00 97.53           H  
ATOM   2691  CZ  PHE A 170     -15.126  -7.021 -10.905  1.00 97.53           C  
ATOM   2692  HZ  PHE A 170     -14.765  -7.774 -10.220  1.00 97.53           H  
ATOM   2693  N   GLU A 171     -19.473  -4.534 -11.762  1.00 97.84           N  
ATOM   2694  H   GLU A 171     -19.405  -5.495 -12.065  1.00 97.84           H  
ATOM   2695  CA  GLU A 171     -20.176  -4.282 -10.509  1.00 97.84           C  
ATOM   2696  HA  GLU A 171     -20.616  -3.285 -10.537  1.00 97.84           H  
ATOM   2697  C   GLU A 171     -19.211  -4.344  -9.320  1.00 97.84           C  
ATOM   2698  CB  GLU A 171     -21.323  -5.287 -10.380  1.00 97.84           C  
ATOM   2699  HB2 GLU A 171     -21.980  -5.175 -11.242  1.00 97.84           H  
ATOM   2700  HB3 GLU A 171     -20.911  -6.297 -10.384  1.00 97.84           H  
ATOM   2701  O   GLU A 171     -18.575  -5.366  -9.062  1.00 97.84           O  
ATOM   2702  CG  GLU A 171     -22.145  -5.075  -9.103  1.00 97.84           C  
ATOM   2703  HG2 GLU A 171     -21.515  -5.241  -8.229  1.00 97.84           H  
ATOM   2704  HG3 GLU A 171     -22.493  -4.042  -9.079  1.00 97.84           H  
ATOM   2705  CD  GLU A 171     -23.345  -6.025  -9.035  1.00 97.84           C  
ATOM   2706  OE1 GLU A 171     -24.341  -5.629  -8.393  1.00 97.84           O  
ATOM   2707  OE2 GLU A 171     -23.291  -7.124  -9.630  1.00 97.84           O  
ATOM   2708  N   LEU A 172     -19.122  -3.240  -8.584  1.00 98.04           N  
ATOM   2709  H   LEU A 172     -19.667  -2.435  -8.860  1.00 98.04           H  
ATOM   2710  CA  LEU A 172     -18.359  -3.115  -7.349  1.00 98.04           C  
ATOM   2711  HA  LEU A 172     -17.610  -3.906  -7.309  1.00 98.04           H  
ATOM   2712  C   LEU A 172     -19.289  -3.277  -6.148  1.00 98.04           C  
ATOM   2713  CB  LEU A 172     -17.647  -1.750  -7.302  1.00 98.04           C  
ATOM   2714  HB2 LEU A 172     -17.050  -1.702  -6.391  1.00 98.04           H  
ATOM   2715  HB3 LEU A 172     -18.406  -0.971  -7.235  1.00 98.04           H  
ATOM   2716  O   LEU A 172     -20.375  -2.698  -6.114  1.00 98.04           O  
ATOM   2717  CG  LEU A 172     -16.742  -1.448  -8.509  1.00 98.04           C  
ATOM   2718  HG  LEU A 172     -17.294  -1.571  -9.440  1.00 98.04           H  
ATOM   2719  CD1 LEU A 172     -16.263   0.002  -8.430  1.00 98.04           C  
ATOM   2720 HD11 LEU A 172     -15.754   0.183  -7.483  1.00 98.04           H  
ATOM   2721 HD12 LEU A 172     -15.575   0.211  -9.250  1.00 98.04           H  
ATOM   2722 HD13 LEU A 172     -17.121   0.669  -8.513  1.00 98.04           H  
ATOM   2723  CD2 LEU A 172     -15.520  -2.365  -8.530  1.00 98.04           C  
ATOM   2724 HD21 LEU A 172     -14.935  -2.170  -9.429  1.00 98.04           H  
ATOM   2725 HD22 LEU A 172     -14.911  -2.193  -7.643  1.00 98.04           H  
ATOM   2726 HD23 LEU A 172     -15.839  -3.407  -8.549  1.00 98.04           H  
ATOM   2727  N   ILE A 173     -18.824  -4.008  -5.136  1.00 97.83           N  
ATOM   2728  H   ILE A 173     -17.907  -4.417  -5.249  1.00 97.83           H  
ATOM   2729  CA  ILE A 173     -19.494  -4.180  -3.844  1.00 97.83           C  
ATOM   2730  HA  ILE A 173     -20.341  -3.496  -3.788  1.00 97.83           H  
ATOM   2731  C   ILE A 173     -18.501  -3.806  -2.742  1.00 97.83           C  
ATOM   2732  CB  ILE A 173     -20.046  -5.613  -3.674  1.00 97.83           C  
ATOM   2733  HB  ILE A 173     -19.207  -6.310  -3.664  1.00 97.83           H  
ATOM   2734  O   ILE A 173     -17.573  -4.547  -2.434  1.00 97.83           O  
ATOM   2735  CG1 ILE A 173     -20.986  -6.001  -4.840  1.00 97.83           C  
ATOM   2736 HG12 ILE A 173     -20.440  -5.932  -5.781  1.00 97.83           H  
ATOM   2737 HG13 ILE A 173     -21.820  -5.300  -4.886  1.00 97.83           H  
ATOM   2738  CG2 ILE A 173     -20.792  -5.715  -2.327  1.00 97.83           C  
ATOM   2739 HG21 ILE A 173     -21.695  -5.106  -2.362  1.00 97.83           H  
ATOM   2740 HG22 ILE A 173     -20.168  -5.371  -1.502  1.00 97.83           H  
ATOM   2741 HG23 ILE A 173     -21.069  -6.750  -2.128  1.00 97.83           H  
ATOM   2742  CD1 ILE A 173     -21.540  -7.428  -4.755  1.00 97.83           C  
ATOM   2743 HD11 ILE A 173     -22.070  -7.659  -5.679  1.00 97.83           H  
ATOM   2744 HD12 ILE A 173     -20.722  -8.139  -4.628  1.00 97.83           H  
ATOM   2745 HD13 ILE A 173     -22.242  -7.519  -3.926  1.00 97.83           H  
ATOM   2746  N   ILE A 174     -18.681  -2.646  -2.128  1.00 97.97           N  
ATOM   2747  H   ILE A 174     -19.465  -2.081  -2.422  1.00 97.97           H  
ATOM   2748  CA  ILE A 174     -17.705  -2.041  -1.222  1.00 97.97           C  
ATOM   2749  HA  ILE A 174     -16.758  -2.575  -1.306  1.00 97.97           H  
ATOM   2750  C   ILE A 174     -18.233  -2.139   0.215  1.00 97.97           C  
ATOM   2751  CB  ILE A 174     -17.420  -0.592  -1.654  1.00 97.97           C  
ATOM   2752  HB  ILE A 174     -18.350  -0.029  -1.572  1.00 97.97           H  
ATOM   2753  O   ILE A 174     -19.231  -1.494   0.543  1.00 97.97           O  
ATOM   2754  CG1 ILE A 174     -16.943  -0.507  -3.123  1.00 97.97           C  
ATOM   2755 HG12 ILE A 174     -17.360  -1.308  -3.734  1.00 97.97           H  
ATOM   2756 HG13 ILE A 174     -15.859  -0.617  -3.157  1.00 97.97           H  
ATOM   2757  CG2 ILE A 174     -16.378   0.051  -0.719  1.00 97.97           C  
ATOM   2758 HG21 ILE A 174     -16.141   1.056  -1.068  1.00 97.97           H  
ATOM   2759 HG22 ILE A 174     -16.769   0.127   0.296  1.00 97.97           H  
ATOM   2760 HG23 ILE A 174     -15.464  -0.543  -0.712  1.00 97.97           H  
ATOM   2761  CD1 ILE A 174     -17.373   0.807  -3.786  1.00 97.97           C  
ATOM   2762 HD11 ILE A 174     -16.945   0.869  -4.786  1.00 97.97           H  
ATOM   2763 HD12 ILE A 174     -18.459   0.832  -3.874  1.00 97.97           H  
ATOM   2764 HD13 ILE A 174     -17.044   1.661  -3.195  1.00 97.97           H  
ATOM   2765  N   PRO A 175     -17.606  -2.935   1.099  1.00 97.06           N  
ATOM   2766  CA  PRO A 175     -18.072  -3.077   2.470  1.00 97.06           C  
ATOM   2767  HA  PRO A 175     -19.157  -3.184   2.481  1.00 97.06           H  
ATOM   2768  C   PRO A 175     -17.704  -1.850   3.305  1.00 97.06           C  
ATOM   2769  CB  PRO A 175     -17.421  -4.366   2.981  1.00 97.06           C  
ATOM   2770  HB2 PRO A 175     -18.050  -5.218   2.722  1.00 97.06           H  
ATOM   2771  HB3 PRO A 175     -17.246  -4.341   4.056  1.00 97.06           H  
ATOM   2772  O   PRO A 175     -16.522  -1.581   3.536  1.00 97.06           O  
ATOM   2773  CG  PRO A 175     -16.116  -4.450   2.187  1.00 97.06           C  
ATOM   2774  HG2 PRO A 175     -15.341  -3.868   2.686  1.00 97.06           H  
ATOM   2775  HG3 PRO A 175     -15.789  -5.481   2.055  1.00 97.06           H  
ATOM   2776  CD  PRO A 175     -16.460  -3.796   0.849  1.00 97.06           C  
ATOM   2777  HD2 PRO A 175     -16.730  -4.557   0.117  1.00 97.06           H  
ATOM   2778  HD3 PRO A 175     -15.608  -3.215   0.495  1.00 97.06           H  
ATOM   2779  N   LEU A 176     -18.712  -1.136   3.813  1.00 97.10           N  
ATOM   2780  H   LEU A 176     -19.664  -1.423   3.638  1.00 97.10           H  
ATOM   2781  CA  LEU A 176     -18.484  -0.042   4.755  1.00 97.10           C  
ATOM   2782  HA  LEU A 176     -17.669   0.566   4.365  1.00 97.10           H  
ATOM   2783  C   LEU A 176     -18.019  -0.602   6.109  1.00 97.10           C  
ATOM   2784  CB  LEU A 176     -19.726   0.861   4.876  1.00 97.10           C  
ATOM   2785  HB2 LEU A 176     -19.475   1.695   5.531  1.00 97.10           H  
ATOM   2786  HB3 LEU A 176     -20.524   0.294   5.356  1.00 97.10           H  
ATOM   2787  O   LEU A 176     -18.376  -1.712   6.507  1.00 97.10           O  
ATOM   2788  CG  LEU A 176     -20.265   1.427   3.544  1.00 97.10           C  
ATOM   2789  HG  LEU A 176     -20.728   0.622   2.973  1.00 97.10           H  
ATOM   2790  CD1 LEU A 176     -21.327   2.489   3.827  1.00 97.10           C  
ATOM   2791 HD11 LEU A 176     -22.063   2.105   4.534  1.00 97.10           H  
ATOM   2792 HD12 LEU A 176     -21.832   2.752   2.898  1.00 97.10           H  
ATOM   2793 HD13 LEU A 176     -20.861   3.386   4.236  1.00 97.10           H  
ATOM   2794  CD2 LEU A 176     -19.177   2.074   2.683  1.00 97.10           C  
ATOM   2795 HD21 LEU A 176     -18.614   2.796   3.274  1.00 97.10           H  
ATOM   2796 HD22 LEU A 176     -19.632   2.580   1.832  1.00 97.10           H  
ATOM   2797 HD23 LEU A 176     -18.503   1.309   2.297  1.00 97.10           H  
ATOM   2798  N   GLN A 177     -17.172   0.159   6.804  1.00 95.80           N  
ATOM   2799  H   GLN A 177     -16.918   1.050   6.402  1.00 95.80           H  
ATOM   2800  CA  GLN A 177     -16.419  -0.318   7.975  1.00 95.80           C  
ATOM   2801  HA  GLN A 177     -16.672  -1.363   8.155  1.00 95.80           H  
ATOM   2802  C   GLN A 177     -16.787   0.395   9.281  1.00 95.80           C  
ATOM   2803  CB  GLN A 177     -14.905  -0.252   7.688  1.00 95.80           C  
ATOM   2804  HB2 GLN A 177     -14.346  -0.547   8.576  1.00 95.80           H  
ATOM   2805  HB3 GLN A 177     -14.630   0.774   7.443  1.00 95.80           H  
ATOM   2806  O   GLN A 177     -15.999   0.384  10.234  1.00 95.80           O  
ATOM   2807  CG  GLN A 177     -14.476  -1.172   6.538  1.00 95.80           C  
ATOM   2808  HG2 GLN A 177     -13.408  -1.046   6.364  1.00 95.80           H  
ATOM   2809  HG3 GLN A 177     -14.987  -0.872   5.623  1.00 95.80           H  
ATOM   2810  CD  GLN A 177     -14.745  -2.651   6.810  1.00 95.80           C  
ATOM   2811  NE2 GLN A 177     -15.015  -3.416   5.778  1.00 95.80           N  
ATOM   2812 HE21 GLN A 177     -15.240  -4.382   5.967  1.00 95.80           H  
ATOM   2813 HE22 GLN A 177     -15.163  -2.982   4.878  1.00 95.80           H  
ATOM   2814  OE1 GLN A 177     -14.706  -3.143   7.933  1.00 95.80           O  
ATOM   2815  N   PHE A 178     -17.952   1.050   9.347  1.00 96.43           N  
ATOM   2816  H   PHE A 178     -18.621   0.951   8.597  1.00 96.43           H  
ATOM   2817  CA  PHE A 178     -18.391   1.710  10.578  1.00 96.43           C  
ATOM   2818  HA  PHE A 178     -17.651   2.459  10.860  1.00 96.43           H  
ATOM   2819  C   PHE A 178     -18.478   0.691  11.724  1.00 96.43           C  
ATOM   2820  CB  PHE A 178     -19.726   2.435  10.368  1.00 96.43           C  
ATOM   2821  HB2 PHE A 178     -20.006   2.908  11.310  1.00 96.43           H  
ATOM   2822  HB3 PHE A 178     -20.495   1.700  10.133  1.00 96.43           H  
ATOM   2823  O   PHE A 178     -18.606  -0.517  11.504  1.00 96.43           O  
ATOM   2824  CG  PHE A 178     -19.711   3.519   9.305  1.00 96.43           C  
ATOM   2825  CD1 PHE A 178     -18.929   4.675   9.492  1.00 96.43           C  
ATOM   2826  HD1 PHE A 178     -18.313   4.783  10.372  1.00 96.43           H  
ATOM   2827  CD2 PHE A 178     -20.499   3.395   8.143  1.00 96.43           C  
ATOM   2828  HD2 PHE A 178     -21.109   2.517   7.990  1.00 96.43           H  
ATOM   2829  CE1 PHE A 178     -18.940   5.701   8.531  1.00 96.43           C  
ATOM   2830  HE1 PHE A 178     -18.344   6.589   8.683  1.00 96.43           H  
ATOM   2831  CE2 PHE A 178     -20.511   4.425   7.184  1.00 96.43           C  
ATOM   2832  HE2 PHE A 178     -21.133   4.344   6.305  1.00 96.43           H  
ATOM   2833  CZ  PHE A 178     -19.736   5.580   7.380  1.00 96.43           C  
ATOM   2834  HZ  PHE A 178     -19.758   6.378   6.652  1.00 96.43           H  
ATOM   2835  N   SER A 179     -18.399   1.161  12.968  1.00 93.79           N  
ATOM   2836  H   SER A 179     -18.306   2.158  13.099  1.00 93.79           H  
ATOM   2837  CA  SER A 179     -18.375   0.291  14.159  1.00 93.79           C  
ATOM   2838  HA  SER A 179     -17.433  -0.257  14.166  1.00 93.79           H  
ATOM   2839  C   SER A 179     -19.499  -0.762  14.179  1.00 93.79           C  
ATOM   2840  CB  SER A 179     -18.417   1.161  15.419  1.00 93.79           C  
ATOM   2841  HB2 SER A 179     -18.535   0.527  16.297  1.00 93.79           H  
ATOM   2842  HB3 SER A 179     -17.474   1.702  15.503  1.00 93.79           H  
ATOM   2843  O   SER A 179     -19.241  -1.938  14.446  1.00 93.79           O  
ATOM   2844  OG  SER A 179     -19.474   2.102  15.362  1.00 93.79           O  
ATOM   2845  HG  SER A 179     -19.099   2.978  15.250  1.00 93.79           H  
ATOM   2846  N   PHE A 180     -20.715  -0.374  13.793  1.00 94.59           N  
ATOM   2847  H   PHE A 180     -20.851   0.611  13.614  1.00 94.59           H  
ATOM   2848  CA  PHE A 180     -21.888  -1.251  13.693  1.00 94.59           C  
ATOM   2849  HA  PHE A 180     -21.931  -1.876  14.585  1.00 94.59           H  
ATOM   2850  C   PHE A 180     -21.864  -2.218  12.492  1.00 94.59           C  
ATOM   2851  CB  PHE A 180     -23.142  -0.370  13.691  1.00 94.59           C  
ATOM   2852  HB2 PHE A 180     -23.121   0.272  14.572  1.00 94.59           H  
ATOM   2853  HB3 PHE A 180     -24.018  -1.013  13.773  1.00 94.59           H  
ATOM   2854  O   PHE A 180     -22.512  -3.262  12.538  1.00 94.59           O  
ATOM   2855  CG  PHE A 180     -23.303   0.511  12.472  1.00 94.59           C  
ATOM   2856  CD1 PHE A 180     -22.731   1.796  12.435  1.00 94.59           C  
ATOM   2857  HD1 PHE A 180     -22.188   2.177  13.287  1.00 94.59           H  
ATOM   2858  CD2 PHE A 180     -24.048   0.047  11.376  1.00 94.59           C  
ATOM   2859  HD2 PHE A 180     -24.530  -0.917  11.428  1.00 94.59           H  
ATOM   2860  CE1 PHE A 180     -22.879   2.597  11.288  1.00 94.59           C  
ATOM   2861  HE1 PHE A 180     -22.440   3.583  11.256  1.00 94.59           H  
ATOM   2862  CE2 PHE A 180     -24.187   0.843  10.227  1.00 94.59           C  
ATOM   2863  HE2 PHE A 180     -24.766   0.475   9.393  1.00 94.59           H  
ATOM   2864  CZ  PHE A 180     -23.594   2.116  10.178  1.00 94.59           C  
ATOM   2865  HZ  PHE A 180     -23.705   2.734   9.299  1.00 94.59           H  
ATOM   2866  N   ASN A 181     -21.081  -1.935  11.442  1.00 95.25           N  
ATOM   2867  H   ASN A 181     -20.532  -1.087  11.459  1.00 95.25           H  
ATOM   2868  CA  ASN A 181     -20.862  -2.880  10.339  1.00 95.25           C  
ATOM   2869  HA  ASN A 181     -21.816  -3.332  10.068  1.00 95.25           H  
ATOM   2870  C   ASN A 181     -19.921  -4.022  10.755  1.00 95.25           C  
ATOM   2871  CB  ASN A 181     -20.272  -2.171   9.104  1.00 95.25           C  
ATOM   2872  HB2 ASN A 181     -19.261  -1.830   9.327  1.00 95.25           H  
ATOM   2873  HB3 ASN A 181     -20.196  -2.896   8.294  1.00 95.25           H  
ATOM   2874  O   ASN A 181     -20.067  -5.154  10.293  1.00 95.25           O  
ATOM   2875  CG  ASN A 181     -21.048  -0.987   8.565  1.00 95.25           C  
ATOM   2876  ND2 ASN A 181     -22.348  -1.056   8.448  1.00 95.25           N  
ATOM   2877 HD21 ASN A 181     -22.895  -1.762   8.920  1.00 95.25           H  
ATOM   2878 HD22 ASN A 181     -22.798  -0.210   8.128  1.00 95.25           H  
ATOM   2879  OD1 ASN A 181     -20.486   0.032   8.207  1.00 95.25           O  
ATOM   2880  N   ARG A 182     -18.947  -3.727  11.626  1.00 92.24           N  
ATOM   2881  H   ARG A 182     -18.873  -2.766  11.927  1.00 92.24           H  
ATOM   2882  CA  ARG A 182     -17.935  -4.694  12.081  1.00 92.24           C  
ATOM   2883  HA  ARG A 182     -17.703  -5.373  11.260  1.00 92.24           H  
ATOM   2884  C   ARG A 182     -18.432  -5.588  13.216  1.00 92.24           C  
ATOM   2885  CB  ARG A 182     -16.647  -3.947  12.469  1.00 92.24           C  
ATOM   2886  HB2 ARG A 182     -15.959  -4.654  12.933  1.00 92.24           H  
ATOM   2887  HB3 ARG A 182     -16.874  -3.165  13.194  1.00 92.24           H  
ATOM   2888  O   ARG A 182     -18.005  -6.739  13.320  1.00 92.24           O  
ATOM   2889  CG  ARG A 182     -15.959  -3.334  11.236  1.00 92.24           C  
ATOM   2890  HG2 ARG A 182     -16.590  -2.563  10.794  1.00 92.24           H  
ATOM   2891  HG3 ARG A 182     -15.815  -4.119  10.494  1.00 92.24           H  
ATOM   2892  CD  ARG A 182     -14.580  -2.740  11.559  1.00 92.24           C  
ATOM   2893  HD2 ARG A 182     -14.005  -3.457  12.146  1.00 92.24           H  
ATOM   2894  HD3 ARG A 182     -14.064  -2.569  10.614  1.00 92.24           H  
ATOM   2895  NE  ARG A 182     -14.683  -1.447  12.254  1.00 92.24           N  
ATOM   2896  HE  ARG A 182     -15.312  -0.781  11.831  1.00 92.24           H  
ATOM   2897  NH1 ARG A 182     -12.972  -1.630  13.819  1.00 92.24           N  
ATOM   2898 HH11 ARG A 182     -12.606  -1.237  14.674  1.00 92.24           H  
ATOM   2899 HH12 ARG A 182     -12.559  -2.437  13.373  1.00 92.24           H  
ATOM   2900  NH2 ARG A 182     -14.269   0.122  13.830  1.00 92.24           N  
ATOM   2901 HH21 ARG A 182     -14.912   0.765  13.391  1.00 92.24           H  
ATOM   2902 HH22 ARG A 182     -13.752   0.373  14.661  1.00 92.24           H  
ATOM   2903  CZ  ARG A 182     -13.976  -1.011  13.281  1.00 92.24           C  
ATOM   2904  N   HIS A 183     -19.339  -5.086  14.054  1.00 93.18           N  
ATOM   2905  H   HIS A 183     -19.623  -4.125  13.927  1.00 93.18           H  
ATOM   2906  CA  HIS A 183     -19.812  -5.794  15.242  1.00 93.18           C  
ATOM   2907  HA  HIS A 183     -19.515  -6.841  15.179  1.00 93.18           H  
ATOM   2908  C   HIS A 183     -21.338  -5.756  15.363  1.00 93.18           C  
ATOM   2909  CB  HIS A 183     -19.134  -5.196  16.486  1.00 93.18           C  
ATOM   2910  HB2 HIS A 183     -19.461  -4.163  16.606  1.00 93.18           H  
ATOM   2911  HB3 HIS A 183     -19.448  -5.752  17.369  1.00 93.18           H  
ATOM   2912  O   HIS A 183     -21.917  -4.718  15.667  1.00 93.18           O  
ATOM   2913  CG  HIS A 183     -17.628  -5.216  16.408  1.00 93.18           C  
ATOM   2914  CD2 HIS A 183     -16.816  -4.133  16.202  1.00 93.18           C  
ATOM   2915  HD2 HIS A 183     -17.139  -3.106  16.112  1.00 93.18           H  
ATOM   2916  ND1 HIS A 183     -16.824  -6.335  16.395  1.00 93.18           N  
ATOM   2917  HD1 HIS A 183     -17.141  -7.294  16.381  1.00 93.18           H  
ATOM   2918  CE1 HIS A 183     -15.559  -5.935  16.183  1.00 93.18           C  
ATOM   2919  HE1 HIS A 183     -14.705  -6.586  16.061  1.00 93.18           H  
ATOM   2920  NE2 HIS A 183     -15.506  -4.603  16.064  1.00 93.18           N  
ATOM   2921  N   TYR A 184     -21.988  -6.922  15.244  1.00 93.27           N  
ATOM   2922  H   TYR A 184     -21.479  -7.721  14.893  1.00 93.27           H  
ATOM   2923  CA  TYR A 184     -23.446  -7.054  15.391  1.00 93.27           C  
ATOM   2924  HA  TYR A 184     -23.928  -6.466  14.610  1.00 93.27           H  
ATOM   2925  C   TYR A 184     -23.982  -6.542  16.735  1.00 93.27           C  
ATOM   2926  CB  TYR A 184     -23.848  -8.525  15.221  1.00 93.27           C  
ATOM   2927  HB2 TYR A 184     -24.890  -8.637  15.522  1.00 93.27           H  
ATOM   2928  HB3 TYR A 184     -23.251  -9.147  15.888  1.00 93.27           H  
ATOM   2929  O   TYR A 184     -25.094  -6.022  16.791  1.00 93.27           O  
ATOM   2930  CG  TYR A 184     -23.734  -9.033  13.801  1.00 93.27           C  
ATOM   2931  CD1 TYR A 184     -24.666  -8.592  12.844  1.00 93.27           C  
ATOM   2932  HD1 TYR A 184     -25.445  -7.898  13.121  1.00 93.27           H  
ATOM   2933  CD2 TYR A 184     -22.721  -9.942  13.436  1.00 93.27           C  
ATOM   2934  HD2 TYR A 184     -22.013 -10.293  14.173  1.00 93.27           H  
ATOM   2935  CE1 TYR A 184     -24.593  -9.059  11.520  1.00 93.27           C  
ATOM   2936  HE1 TYR A 184     -25.307  -8.728  10.781  1.00 93.27           H  
ATOM   2937  CE2 TYR A 184     -22.644 -10.412  12.109  1.00 93.27           C  
ATOM   2938  HE2 TYR A 184     -21.876 -11.116  11.823  1.00 93.27           H  
ATOM   2939  OH  TYR A 184     -23.539 -10.425   9.874  1.00 93.27           O  
ATOM   2940  HH  TYR A 184     -22.816 -11.032   9.703  1.00 93.27           H  
ATOM   2941  CZ  TYR A 184     -23.586  -9.972  11.152  1.00 93.27           C  
ATOM   2942  N   GLY A 185     -23.190  -6.633  17.809  1.00 93.77           N  
ATOM   2943  H   GLY A 185     -22.275  -7.044  17.691  1.00 93.77           H  
ATOM   2944  CA  GLY A 185     -23.554  -6.100  19.128  1.00 93.77           C  
ATOM   2945  HA2 GLY A 185     -22.804  -6.408  19.857  1.00 93.77           H  
ATOM   2946  HA3 GLY A 185     -24.516  -6.515  19.427  1.00 93.77           H  
ATOM   2947  C   GLY A 185     -23.667  -4.572  19.191  1.00 93.77           C  
ATOM   2948  O   GLY A 185     -24.135  -4.056  20.198  1.00 93.77           O  
ATOM   2949  N   LEU A 186     -23.254  -3.860  18.137  1.00 94.90           N  
ATOM   2950  H   LEU A 186     -22.874  -4.354  17.341  1.00 94.90           H  
ATOM   2951  CA  LEU A 186     -23.351  -2.405  17.996  1.00 94.90           C  
ATOM   2952  HA  LEU A 186     -23.723  -1.972  18.924  1.00 94.90           H  
ATOM   2953  C   LEU A 186     -24.346  -1.988  16.902  1.00 94.90           C  
ATOM   2954  CB  LEU A 186     -21.958  -1.823  17.703  1.00 94.90           C  
ATOM   2955  HB2 LEU A 186     -21.638  -2.192  16.729  1.00 94.90           H  
ATOM   2956  HB3 LEU A 186     -22.038  -0.738  17.636  1.00 94.90           H  
ATOM   2957  O   LEU A 186     -24.332  -0.832  16.485  1.00 94.90           O  
ATOM   2958  CG  LEU A 186     -20.863  -2.157  18.721  1.00 94.90           C  
ATOM   2959  HG  LEU A 186     -20.723  -3.238  18.765  1.00 94.90           H  
ATOM   2960  CD1 LEU A 186     -19.560  -1.535  18.231  1.00 94.90           C  
ATOM   2961 HD11 LEU A 186     -19.404  -1.757  17.175  1.00 94.90           H  
ATOM   2962 HD12 LEU A 186     -19.579  -0.456  18.385  1.00 94.90           H  
ATOM   2963 HD13 LEU A 186     -18.737  -1.974  18.796  1.00 94.90           H  
ATOM   2964  CD2 LEU A 186     -21.192  -1.639  20.119  1.00 94.90           C  
ATOM   2965 HD21 LEU A 186     -21.430  -0.577  20.077  1.00 94.90           H  
ATOM   2966 HD22 LEU A 186     -22.030  -2.202  20.530  1.00 94.90           H  
ATOM   2967 HD23 LEU A 186     -20.331  -1.777  20.773  1.00 94.90           H  
ATOM   2968  N   SER A 187     -25.171  -2.917  16.400  1.00 95.96           N  
ATOM   2969  H   SER A 187     -25.141  -3.848  16.791  1.00 95.96           H  
ATOM   2970  CA  SER A 187     -26.164  -2.629  15.356  1.00 95.96           C  
ATOM   2971  HA  SER A 187     -25.641  -2.380  14.432  1.00 95.96           H  
ATOM   2972  C   SER A 187     -27.044  -1.444  15.759  1.00 95.96           C  
ATOM   2973  CB  SER A 187     -27.058  -3.840  15.079  1.00 95.96           C  
ATOM   2974  HB2 SER A 187     -27.608  -4.100  15.983  1.00 95.96           H  
ATOM   2975  HB3 SER A 187     -27.773  -3.585  14.296  1.00 95.96           H  
ATOM   2976  O   SER A 187     -27.519  -1.379  16.893  1.00 95.96           O  
ATOM   2977  OG  SER A 187     -26.299  -4.954  14.655  1.00 95.96           O  
ATOM   2978  HG  SER A 187     -25.925  -5.355  15.443  1.00 95.96           H  
ATOM   2979  N   ILE A 188     -27.283  -0.511  14.836  1.00 95.30           N  
ATOM   2980  H   ILE A 188     -26.953  -0.678  13.896  1.00 95.30           H  
ATOM   2981  CA  ILE A 188     -28.036   0.715  15.125  1.00 95.30           C  
ATOM   2982  HA  ILE A 188     -27.611   1.163  16.022  1.00 95.30           H  
ATOM   2983  C   ILE A 188     -29.506   0.347  15.368  1.00 95.30           C  
ATOM   2984  CB  ILE A 188     -27.904   1.741  13.976  1.00 95.30           C  
ATOM   2985  HB  ILE A 188     -28.211   1.261  13.047  1.00 95.30           H  
ATOM   2986  O   ILE A 188     -30.143  -0.158  14.442  1.00 95.30           O  
ATOM   2987  CG1 ILE A 188     -26.438   2.208  13.831  1.00 95.30           C  
ATOM   2988 HG12 ILE A 188     -25.770   1.347  13.840  1.00 95.30           H  
ATOM   2989 HG13 ILE A 188     -26.175   2.843  14.677  1.00 95.30           H  
ATOM   2990  CG2 ILE A 188     -28.824   2.957  14.227  1.00 95.30           C  
ATOM   2991 HG21 ILE A 188     -28.555   3.445  15.164  1.00 95.30           H  
ATOM   2992 HG22 ILE A 188     -28.743   3.678  13.414  1.00 95.30           H  
ATOM   2993 HG23 ILE A 188     -29.870   2.651  14.264  1.00 95.30           H  
ATOM   2994  CD1 ILE A 188     -26.173   2.972  12.528  1.00 95.30           C  
ATOM   2995 HD11 ILE A 188     -26.310   2.305  11.676  1.00 95.30           H  
ATOM   2996 HD12 ILE A 188     -26.841   3.826  12.418  1.00 95.30           H  
ATOM   2997 HD13 ILE A 188     -25.149   3.346  12.535  1.00 95.30           H  
ATOM   2998  N   PRO A 189     -30.088   0.628  16.550  1.00 94.97           N  
ATOM   2999  CA  PRO A 189     -31.490   0.351  16.829  1.00 94.97           C  
ATOM   3000  HA  PRO A 189     -31.762  -0.618  16.411  1.00 94.97           H  
ATOM   3001  C   PRO A 189     -32.406   1.394  16.189  1.00 94.97           C  
ATOM   3002  CB  PRO A 189     -31.582   0.297  18.355  1.00 94.97           C  
ATOM   3003  HB2 PRO A 189     -32.579   0.533  18.729  1.00 94.97           H  
ATOM   3004  HB3 PRO A 189     -31.273  -0.693  18.692  1.00 94.97           H  
ATOM   3005  O   PRO A 189     -32.840   2.352  16.829  1.00 94.97           O  
ATOM   3006  CG  PRO A 189     -30.536   1.318  18.792  1.00 94.97           C  
ATOM   3007  HG2 PRO A 189     -30.935   2.329  18.708  1.00 94.97           H  
ATOM   3008  HG3 PRO A 189     -30.187   1.128  19.808  1.00 94.97           H  
ATOM   3009  CD  PRO A 189     -29.431   1.110  17.758  1.00 94.97           C  
ATOM   3010  HD2 PRO A 189     -28.905   2.045  17.565  1.00 94.97           H  
ATOM   3011  HD3 PRO A 189     -28.732   0.358  18.126  1.00 94.97           H  
ATOM   3012  N   VAL A 190     -32.740   1.191  14.918  1.00 94.54           N  
ATOM   3013  H   VAL A 190     -32.356   0.381  14.454  1.00 94.54           H  
ATOM   3014  CA  VAL A 190     -33.653   2.062  14.161  1.00 94.54           C  
ATOM   3015  HA  VAL A 190     -33.235   3.068  14.136  1.00 94.54           H  
ATOM   3016  C   VAL A 190     -35.030   2.146  14.820  1.00 94.54           C  
ATOM   3017  CB  VAL A 190     -33.801   1.559  12.721  1.00 94.54           C  
ATOM   3018  HB  VAL A 190     -34.281   0.581  12.718  1.00 94.54           H  
ATOM   3019  O   VAL A 190     -35.650   3.212  14.828  1.00 94.54           O  
ATOM   3020  CG1 VAL A 190     -34.630   2.531  11.886  1.00 94.54           C  
ATOM   3021 HG11 VAL A 190     -34.641   2.202  10.846  1.00 94.54           H  
ATOM   3022 HG12 VAL A 190     -34.212   3.536  11.938  1.00 94.54           H  
ATOM   3023 HG13 VAL A 190     -35.658   2.533  12.248  1.00 94.54           H  
ATOM   3024  CG2 VAL A 190     -32.446   1.445  12.039  1.00 94.54           C  
ATOM   3025 HG21 VAL A 190     -31.835   0.675  12.510  1.00 94.54           H  
ATOM   3026 HG22 VAL A 190     -31.923   2.402  12.060  1.00 94.54           H  
ATOM   3027 HG23 VAL A 190     -32.632   1.148  11.007  1.00 94.54           H  
ATOM   3028  N   VAL A 191     -35.473   1.064  15.471  1.00 93.88           N  
ATOM   3029  H   VAL A 191     -34.945   0.210  15.366  1.00 93.88           H  
ATOM   3030  CA  VAL A 191     -36.705   1.038  16.275  1.00 93.88           C  
ATOM   3031  HA  VAL A 191     -37.528   1.320  15.618  1.00 93.88           H  
ATOM   3032  C   VAL A 191     -36.691   2.049  17.436  1.00 93.88           C  
ATOM   3033  CB  VAL A 191     -36.970  -0.399  16.770  1.00 93.88           C  
ATOM   3034  HB  VAL A 191     -36.842  -1.073  15.922  1.00 93.88           H  
ATOM   3035  O   VAL A 191     -37.746   2.528  17.849  1.00 93.88           O  
ATOM   3036  CG1 VAL A 191     -36.004  -0.852  17.874  1.00 93.88           C  
ATOM   3037 HG11 VAL A 191     -36.154  -0.270  18.784  1.00 93.88           H  
ATOM   3038 HG12 VAL A 191     -34.974  -0.744  17.533  1.00 93.88           H  
ATOM   3039 HG13 VAL A 191     -36.178  -1.906  18.091  1.00 93.88           H  
ATOM   3040  CG2 VAL A 191     -38.412  -0.568  17.256  1.00 93.88           C  
ATOM   3041 HG21 VAL A 191     -38.575  -1.604  17.554  1.00 93.88           H  
ATOM   3042 HG22 VAL A 191     -38.608   0.095  18.099  1.00 93.88           H  
ATOM   3043 HG23 VAL A 191     -39.095  -0.327  16.442  1.00 93.88           H  
ATOM   3044  N   ALA A 192     -35.508   2.417  17.942  1.00 93.11           N  
ATOM   3045  H   ALA A 192     -34.671   2.048  17.514  1.00 93.11           H  
ATOM   3046  CA  ALA A 192     -35.327   3.416  18.996  1.00 93.11           C  
ATOM   3047  HA  ALA A 192     -36.228   3.444  19.608  1.00 93.11           H  
ATOM   3048  C   ALA A 192     -35.117   4.845  18.450  1.00 93.11           C  
ATOM   3049  CB  ALA A 192     -34.170   2.971  19.900  1.00 93.11           C  
ATOM   3050  HB1 ALA A 192     -34.339   1.952  20.248  1.00 93.11           H  
ATOM   3051  HB2 ALA A 192     -33.228   3.017  19.354  1.00 93.11           H  
ATOM   3052  HB3 ALA A 192     -34.108   3.631  20.766  1.00 93.11           H  
ATOM   3053  O   ALA A 192     -35.039   5.793  19.230  1.00 93.11           O  
ATOM   3054  N   LEU A 193     -35.047   5.027  17.127  1.00 92.96           N  
ATOM   3055  H   LEU A 193     -35.128   4.212  16.536  1.00 92.96           H  
ATOM   3056  CA  LEU A 193     -34.850   6.316  16.457  1.00 92.96           C  
ATOM   3057  HA  LEU A 193     -34.535   7.060  17.188  1.00 92.96           H  
ATOM   3058  C   LEU A 193     -36.159   6.844  15.859  1.00 92.96           C  
ATOM   3059  CB  LEU A 193     -33.744   6.187  15.390  1.00 92.96           C  
ATOM   3060  HB2 LEU A 193     -33.742   7.093  14.784  1.00 92.96           H  
ATOM   3061  HB3 LEU A 193     -33.994   5.356  14.729  1.00 92.96           H  
ATOM   3062  O   LEU A 193     -36.243   7.112  14.665  1.00 92.96           O  
ATOM   3063  CG  LEU A 193     -32.316   5.996  15.915  1.00 92.96           C  
ATOM   3064  HG  LEU A 193     -32.258   5.111  16.548  1.00 92.96           H  
ATOM   3065  CD1 LEU A 193     -31.394   5.813  14.706  1.00 92.96           C  
ATOM   3066 HD11 LEU A 193     -31.521   6.639  14.008  1.00 92.96           H  
ATOM   3067 HD12 LEU A 193     -30.348   5.774  15.010  1.00 92.96           H  
ATOM   3068 HD13 LEU A 193     -31.641   4.881  14.197  1.00 92.96           H  
ATOM   3069  CD2 LEU A 193     -31.838   7.220  16.700  1.00 92.96           C  
ATOM   3070 HD21 LEU A 193     -30.788   7.093  16.965  1.00 92.96           H  
ATOM   3071 HD22 LEU A 193     -32.415   7.326  17.618  1.00 92.96           H  
ATOM   3072 HD23 LEU A 193     -31.932   8.118  16.091  1.00 92.96           H  
ATOM   3073  N   GLN A 194     -37.221   6.997  16.654  1.00 89.18           N  
ATOM   3074  H   GLN A 194     -37.122   6.763  17.631  1.00 89.18           H  
ATOM   3075  CA  GLN A 194     -38.523   7.448  16.141  1.00 89.18           C  
ATOM   3076  HA  GLN A 194     -38.869   6.699  15.428  1.00 89.18           H  
ATOM   3077  C   GLN A 194     -38.455   8.796  15.398  1.00 89.18           C  
ATOM   3078  CB  GLN A 194     -39.549   7.496  17.280  1.00 89.18           C  
ATOM   3079  HB2 GLN A 194     -39.281   8.278  17.990  1.00 89.18           H  
ATOM   3080  HB3 GLN A 194     -39.542   6.535  17.795  1.00 89.18           H  
ATOM   3081  O   GLN A 194     -39.092   8.931  14.353  1.00 89.18           O  
ATOM   3082  CG  GLN A 194     -40.964   7.756  16.733  1.00 89.18           C  
ATOM   3083  HG2 GLN A 194     -41.174   7.050  15.931  1.00 89.18           H  
ATOM   3084  HG3 GLN A 194     -41.019   8.766  16.326  1.00 89.18           H  
ATOM   3085  CD  GLN A 194     -42.058   7.615  17.784  1.00 89.18           C  
ATOM   3086  NE2 GLN A 194     -43.308   7.723  17.393  1.00 89.18           N  
ATOM   3087 HE21 GLN A 194     -44.004   7.637  18.120  1.00 89.18           H  
ATOM   3088 HE22 GLN A 194     -43.532   7.919  16.428  1.00 89.18           H  
ATOM   3089  OE1 GLN A 194     -41.831   7.397  18.961  1.00 89.18           O  
ATOM   3090  N   PHE A 195     -37.655   9.744  15.888  1.00 92.55           N  
ATOM   3091  H   PHE A 195     -37.119   9.536  16.718  1.00 92.55           H  
ATOM   3092  CA  PHE A 195     -37.615  11.126  15.396  1.00 92.55           C  
ATOM   3093  HA  PHE A 195     -38.486  11.303  14.764  1.00 92.55           H  
ATOM   3094  C   PHE A 195     -36.393  11.450  14.529  1.00 92.55           C  
ATOM   3095  CB  PHE A 195     -37.713  12.074  16.598  1.00 92.55           C  
ATOM   3096  HB2 PHE A 195     -37.790  13.100  16.236  1.00 92.55           H  
ATOM   3097  HB3 PHE A 195     -36.793  11.998  17.178  1.00 92.55           H  
ATOM   3098  O   PHE A 195     -36.338  12.526  13.940  1.00 92.55           O  
ATOM   3099  CG  PHE A 195     -38.900  11.794  17.500  1.00 92.55           C  
ATOM   3100  CD1 PHE A 195     -40.209  11.888  16.990  1.00 92.55           C  
ATOM   3101  HD1 PHE A 195     -40.369  12.193  15.966  1.00 92.55           H  
ATOM   3102  CD2 PHE A 195     -38.700  11.405  18.837  1.00 92.55           C  
ATOM   3103  HD2 PHE A 195     -37.702  11.341  19.243  1.00 92.55           H  
ATOM   3104  CE1 PHE A 195     -41.311  11.585  17.809  1.00 92.55           C  
ATOM   3105  HE1 PHE A 195     -42.314  11.660  17.415  1.00 92.55           H  
ATOM   3106  CE2 PHE A 195     -39.801  11.101  19.655  1.00 92.55           C  
ATOM   3107  HE2 PHE A 195     -39.641  10.805  20.681  1.00 92.55           H  
ATOM   3108  CZ  PHE A 195     -41.106  11.187  19.141  1.00 92.55           C  
ATOM   3109  HZ  PHE A 195     -41.950  10.949  19.772  1.00 92.55           H  
ATOM   3110  N   HIS A 196     -35.420  10.540  14.430  1.00 94.42           N  
ATOM   3111  H   HIS A 196     -35.550   9.648  14.884  1.00 94.42           H  
ATOM   3112  CA  HIS A 196     -34.231  10.708  13.595  1.00 94.42           C  
ATOM   3113  HA  HIS A 196     -34.234  11.701  13.146  1.00 94.42           H  
ATOM   3114  C   HIS A 196     -34.227   9.703  12.444  1.00 94.42           C  
ATOM   3115  CB  HIS A 196     -32.955  10.586  14.442  1.00 94.42           C  
ATOM   3116  HB2 HIS A 196     -33.043   9.698  15.068  1.00 94.42           H  
ATOM   3117  HB3 HIS A 196     -32.108  10.437  13.772  1.00 94.42           H  
ATOM   3118  O   HIS A 196     -34.507   8.520  12.631  1.00 94.42           O  
ATOM   3119  CG  HIS A 196     -32.632  11.771  15.325  1.00 94.42           C  
ATOM   3120  CD2 HIS A 196     -33.335  12.943  15.443  1.00 94.42           C  
ATOM   3121  HD2 HIS A 196     -34.251  13.206  14.935  1.00 94.42           H  
ATOM   3122  ND1 HIS A 196     -31.507  11.906  16.115  1.00 94.42           N  
ATOM   3123  HD1 HIS A 196     -30.677  11.330  16.107  1.00 94.42           H  
ATOM   3124  CE1 HIS A 196     -31.545  13.115  16.696  1.00 94.42           C  
ATOM   3125  HE1 HIS A 196     -30.766  13.527  17.320  1.00 94.42           H  
ATOM   3126  NE2 HIS A 196     -32.645  13.778  16.319  1.00 94.42           N  
ATOM   3127  N   ASN A 197     -33.845  10.178  11.262  1.00 92.73           N  
ATOM   3128  H   ASN A 197     -33.618  11.159  11.184  1.00 92.73           H  
ATOM   3129  CA  ASN A 197     -33.560   9.318  10.121  1.00 92.73           C  
ATOM   3130  HA  ASN A 197     -34.089   8.372  10.237  1.00 92.73           H  
ATOM   3131  C   ASN A 197     -32.065   9.007  10.080  1.00 92.73           C  
ATOM   3132  CB  ASN A 197     -34.060   9.976   8.826  1.00 92.73           C  
ATOM   3133  HB2 ASN A 197     -33.774   9.355   7.978  1.00 92.73           H  
ATOM   3134  HB3 ASN A 197     -33.596  10.956   8.711  1.00 92.73           H  
ATOM   3135  O   ASN A 197     -31.246   9.865  10.427  1.00 92.73           O  
ATOM   3136  CG  ASN A 197     -35.573  10.127   8.794  1.00 92.73           C  
ATOM   3137  ND2 ASN A 197     -36.087  10.953   7.915  1.00 92.73           N  
ATOM   3138 HD21 ASN A 197     -37.096  10.956   7.875  1.00 92.73           H  
ATOM   3139 HD22 ASN A 197     -35.517  11.354   7.183  1.00 92.73           H  
ATOM   3140  OD1 ASN A 197     -36.314   9.524   9.549  1.00 92.73           O  
ATOM   3141  N   VAL A 198     -31.741   7.798   9.630  1.00 95.97           N  
ATOM   3142  H   VAL A 198     -32.477   7.177   9.327  1.00 95.97           H  
ATOM   3143  CA  VAL A 198     -30.373   7.376   9.333  1.00 95.97           C  
ATOM   3144  HA  VAL A 198     -29.672   7.950   9.937  1.00 95.97           H  
ATOM   3145  C   VAL A 198     -30.110   7.675   7.860  1.00 95.97           C  
ATOM   3146  CB  VAL A 198     -30.173   5.882   9.653  1.00 95.97           C  
ATOM   3147  HB  VAL A 198     -30.795   5.281   8.989  1.00 95.97           H  
ATOM   3148  O   VAL A 198     -30.886   7.267   6.995  1.00 95.97           O  
ATOM   3149  CG1 VAL A 198     -28.710   5.486   9.457  1.00 95.97           C  
ATOM   3150 HG11 VAL A 198     -28.576   4.431   9.693  1.00 95.97           H  
ATOM   3151 HG12 VAL A 198     -28.077   6.087  10.110  1.00 95.97           H  
ATOM   3152 HG13 VAL A 198     -28.409   5.643   8.421  1.00 95.97           H  
ATOM   3153  CG2 VAL A 198     -30.557   5.544  11.103  1.00 95.97           C  
ATOM   3154 HG21 VAL A 198     -31.624   5.707  11.258  1.00 95.97           H  
ATOM   3155 HG22 VAL A 198     -30.347   4.492  11.300  1.00 95.97           H  
ATOM   3156 HG23 VAL A 198     -29.990   6.159  11.801  1.00 95.97           H  
ATOM   3157  N   LYS A 199     -29.047   8.419   7.565  1.00 96.29           N  
ATOM   3158  H   LYS A 199     -28.452   8.735   8.317  1.00 96.29           H  
ATOM   3159  CA  LYS A 199     -28.637   8.743   6.197  1.00 96.29           C  
ATOM   3160  HA  LYS A 199     -29.259   8.195   5.489  1.00 96.29           H  
ATOM   3161  C   LYS A 199     -27.203   8.298   5.988  1.00 96.29           C  
ATOM   3162  CB  LYS A 199     -28.774  10.242   5.903  1.00 96.29           C  
ATOM   3163  HB2 LYS A 199     -28.064  10.786   6.526  1.00 96.29           H  
ATOM   3164  HB3 LYS A 199     -28.500  10.410   4.861  1.00 96.29           H  
ATOM   3165  O   LYS A 199     -26.346   8.590   6.815  1.00 96.29           O  
ATOM   3166  CG  LYS A 199     -30.179  10.806   6.145  1.00 96.29           C  
ATOM   3167  HG2 LYS A 199     -30.895  10.284   5.510  1.00 96.29           H  
ATOM   3168  HG3 LYS A 199     -30.461  10.661   7.188  1.00 96.29           H  
ATOM   3169  CD  LYS A 199     -30.180  12.308   5.838  1.00 96.29           C  
ATOM   3170  HD2 LYS A 199     -29.451  12.789   6.491  1.00 96.29           H  
ATOM   3171  HD3 LYS A 199     -29.880  12.468   4.803  1.00 96.29           H  
ATOM   3172  CE  LYS A 199     -31.562  12.922   6.073  1.00 96.29           C  
ATOM   3173  HE2 LYS A 199     -31.947  12.553   7.024  1.00 96.29           H  
ATOM   3174  HE3 LYS A 199     -32.226  12.583   5.278  1.00 96.29           H  
ATOM   3175  NZ  LYS A 199     -31.486  14.405   6.102  1.00 96.29           N  
ATOM   3176  HZ1 LYS A 199     -30.988  14.749   5.293  1.00 96.29           H  
ATOM   3177  HZ2 LYS A 199     -30.993  14.728   6.923  1.00 96.29           H  
ATOM   3178  HZ3 LYS A 199     -32.406  14.822   6.123  1.00 96.29           H  
ATOM   3179  N   VAL A 200     -26.947   7.636   4.871  1.00 97.26           N  
ATOM   3180  H   VAL A 200     -27.705   7.474   4.224  1.00 97.26           H  
ATOM   3181  CA  VAL A 200     -25.588   7.340   4.422  1.00 97.26           C  
ATOM   3182  HA  VAL A 200     -24.874   7.613   5.199  1.00 97.26           H  
ATOM   3183  C   VAL A 200     -25.315   8.196   3.205  1.00 97.26           C  
ATOM   3184  CB  VAL A 200     -25.391   5.848   4.141  1.00 97.26           C  
ATOM   3185  HB  VAL A 200     -26.178   5.516   3.464  1.00 97.26           H  
ATOM   3186  O   VAL A 200     -26.051   8.136   2.219  1.00 97.26           O  
ATOM   3187  CG1 VAL A 200     -24.014   5.551   3.528  1.00 97.26           C  
ATOM   3188 HG11 VAL A 200     -23.881   4.475   3.416  1.00 97.26           H  
ATOM   3189 HG12 VAL A 200     -23.222   5.943   4.167  1.00 97.26           H  
ATOM   3190 HG13 VAL A 200     -23.933   6.001   2.539  1.00 97.26           H  
ATOM   3191  CG2 VAL A 200     -25.496   5.046   5.438  1.00 97.26           C  
ATOM   3192 HG21 VAL A 200     -26.452   5.231   5.928  1.00 97.26           H  
ATOM   3193 HG22 VAL A 200     -24.681   5.336   6.102  1.00 97.26           H  
ATOM   3194 HG23 VAL A 200     -25.411   3.984   5.210  1.00 97.26           H  
ATOM   3195  N   SER A 201     -24.268   9.008   3.277  1.00 96.90           N  
ATOM   3196  H   SER A 201     -23.682   8.961   4.098  1.00 96.90           H  
ATOM   3197  CA  SER A 201     -23.811   9.787   2.132  1.00 96.90           C  
ATOM   3198  HA  SER A 201     -24.535   9.692   1.323  1.00 96.90           H  
ATOM   3199  C   SER A 201     -22.491   9.235   1.616  1.00 96.90           C  
ATOM   3200  CB  SER A 201     -23.708  11.274   2.449  1.00 96.90           C  
ATOM   3201  HB2 SER A 201     -22.893  11.452   3.151  1.00 96.90           H  
ATOM   3202  HB3 SER A 201     -23.485  11.784   1.512  1.00 96.90           H  
ATOM   3203  O   SER A 201     -21.618   8.876   2.401  1.00 96.90           O  
ATOM   3204  OG  SER A 201     -24.916  11.804   2.969  1.00 96.90           O  
ATOM   3205  HG  SER A 201     -24.901  11.693   3.922  1.00 96.90           H  
ATOM   3206  N   VAL A 202     -22.335   9.186   0.299  1.00 97.48           N  
ATOM   3207  H   VAL A 202     -23.106   9.479  -0.283  1.00 97.48           H  
ATOM   3208  CA  VAL A 202     -21.114   8.761  -0.388  1.00 97.48           C  
ATOM   3209  HA  VAL A 202     -20.304   8.626   0.329  1.00 97.48           H  
ATOM   3210  C   VAL A 202     -20.720   9.869  -1.349  1.00 97.48           C  
ATOM   3211  CB  VAL A 202     -21.322   7.426  -1.128  1.00 97.48           C  
ATOM   3212  HB  VAL A 202     -22.134   7.533  -1.847  1.00 97.48           H  
ATOM   3213  O   VAL A 202     -21.496  10.244  -2.229  1.00 97.48           O  
ATOM   3214  CG1 VAL A 202     -20.055   6.999  -1.879  1.00 97.48           C  
ATOM   3215 HG11 VAL A 202     -20.239   6.058  -2.396  1.00 97.48           H  
ATOM   3216 HG12 VAL A 202     -19.786   7.737  -2.634  1.00 97.48           H  
ATOM   3217 HG13 VAL A 202     -19.228   6.873  -1.180  1.00 97.48           H  
ATOM   3218  CG2 VAL A 202     -21.687   6.308  -0.142  1.00 97.48           C  
ATOM   3219 HG21 VAL A 202     -21.804   5.369  -0.683  1.00 97.48           H  
ATOM   3220 HG22 VAL A 202     -22.630   6.532   0.357  1.00 97.48           H  
ATOM   3221 HG23 VAL A 202     -20.900   6.190   0.603  1.00 97.48           H  
ATOM   3222  N   LYS A 203     -19.524  10.421  -1.172  1.00 97.24           N  
ATOM   3223  H   LYS A 203     -18.933  10.066  -0.433  1.00 97.24           H  
ATOM   3224  CA  LYS A 203     -18.911  11.323  -2.139  1.00 97.24           C  
ATOM   3225  HA  LYS A 203     -19.683  11.795  -2.747  1.00 97.24           H  
ATOM   3226  C   LYS A 203     -18.025  10.510  -3.069  1.00 97.24           C  
ATOM   3227  CB  LYS A 203     -18.137  12.416  -1.406  1.00 97.24           C  
ATOM   3228  HB2 LYS A 203     -17.256  11.975  -0.941  1.00 97.24           H  
ATOM   3229  HB3 LYS A 203     -18.759  12.850  -0.622  1.00 97.24           H  
ATOM   3230  O   LYS A 203     -17.081   9.860  -2.626  1.00 97.24           O  
ATOM   3231  CG  LYS A 203     -17.721  13.518  -2.386  1.00 97.24           C  
ATOM   3232  HG2 LYS A 203     -18.601  14.067  -2.718  1.00 97.24           H  
ATOM   3233  HG3 LYS A 203     -17.221  13.084  -3.252  1.00 97.24           H  
ATOM   3234  CD  LYS A 203     -16.747  14.458  -1.689  1.00 97.24           C  
ATOM   3235  HD2 LYS A 203     -17.193  14.866  -0.782  1.00 97.24           H  
ATOM   3236  HD3 LYS A 203     -15.869  13.871  -1.418  1.00 97.24           H  
ATOM   3237  CE  LYS A 203     -16.309  15.578  -2.623  1.00 97.24           C  
ATOM   3238  HE2 LYS A 203     -16.083  15.139  -3.595  1.00 97.24           H  
ATOM   3239  HE3 LYS A 203     -17.118  16.301  -2.733  1.00 97.24           H  
ATOM   3240  NZ  LYS A 203     -15.084  16.203  -2.090  1.00 97.24           N  
ATOM   3241  HZ1 LYS A 203     -14.333  15.540  -2.216  1.00 97.24           H  
ATOM   3242  HZ2 LYS A 203     -14.803  17.025  -2.605  1.00 97.24           H  
ATOM   3243  HZ3 LYS A 203     -15.136  16.346  -1.091  1.00 97.24           H  
ATOM   3244  N   TYR A 204     -18.328  10.560  -4.358  1.00 97.70           N  
ATOM   3245  H   TYR A 204     -19.124  11.106  -4.657  1.00 97.70           H  
ATOM   3246  CA  TYR A 204     -17.544   9.885  -5.377  1.00 97.70           C  
ATOM   3247  HA  TYR A 204     -17.181   8.949  -4.953  1.00 97.70           H  
ATOM   3248  C   TYR A 204     -16.333  10.713  -5.789  1.00 97.70           C  
ATOM   3249  CB  TYR A 204     -18.431   9.545  -6.575  1.00 97.70           C  
ATOM   3250  HB2 TYR A 204     -17.801   9.186  -7.389  1.00 97.70           H  
ATOM   3251  HB3 TYR A 204     -18.943  10.444  -6.919  1.00 97.70           H  
ATOM   3252  O   TYR A 204     -16.446  11.916  -6.025  1.00 97.70           O  
ATOM   3253  CG  TYR A 204     -19.435   8.464  -6.250  1.00 97.70           C  
ATOM   3254  CD1 TYR A 204     -18.960   7.166  -6.013  1.00 97.70           C  
ATOM   3255  HD1 TYR A 204     -17.895   6.985  -6.028  1.00 97.70           H  
ATOM   3256  CD2 TYR A 204     -20.808   8.749  -6.121  1.00 97.70           C  
ATOM   3257  HD2 TYR A 204     -21.170   9.756  -6.267  1.00 97.70           H  
ATOM   3258  CE1 TYR A 204     -19.843   6.130  -5.688  1.00 97.70           C  
ATOM   3259  HE1 TYR A 204     -19.485   5.129  -5.501  1.00 97.70           H  
ATOM   3260  CE2 TYR A 204     -21.703   7.718  -5.774  1.00 97.70           C  
ATOM   3261  HE2 TYR A 204     -22.756   7.924  -5.651  1.00 97.70           H  
ATOM   3262  OH  TYR A 204     -22.021   5.407  -5.176  1.00 97.70           O  
ATOM   3263  HH  TYR A 204     -22.964   5.574  -5.239  1.00 97.70           H  
ATOM   3264  CZ  TYR A 204     -21.212   6.412  -5.558  1.00 97.70           C  
ATOM   3265  N   ALA A 205     -15.192  10.049  -5.947  1.00 97.08           N  
ATOM   3266  H   ALA A 205     -15.180   9.060  -5.742  1.00 97.08           H  
ATOM   3267  CA  ALA A 205     -13.978  10.660  -6.462  1.00 97.08           C  
ATOM   3268  HA  ALA A 205     -13.751  11.521  -5.833  1.00 97.08           H  
ATOM   3269  C   ALA A 205     -14.170  11.144  -7.916  1.00 97.08           C  
ATOM   3270  CB  ALA A 205     -12.839   9.646  -6.325  1.00 97.08           C  
ATOM   3271  HB1 ALA A 205     -13.096   8.738  -6.871  1.00 97.08           H  
ATOM   3272  HB2 ALA A 205     -12.694   9.393  -5.275  1.00 97.08           H  
ATOM   3273  HB3 ALA A 205     -11.910  10.056  -6.723  1.00 97.08           H  
ATOM   3274  O   ALA A 205     -14.980  10.583  -8.667  1.00 97.08           O  
ATOM   3275  N   PRO A 206     -13.453  12.199  -8.342  1.00 95.70           N  
ATOM   3276  CA  PRO A 206     -13.498  12.660  -9.724  1.00 95.70           C  
ATOM   3277  HA  PRO A 206     -14.528  12.868 -10.012  1.00 95.70           H  
ATOM   3278  C   PRO A 206     -12.914  11.604 -10.671  1.00 95.70           C  
ATOM   3279  CB  PRO A 206     -12.688  13.960  -9.739  1.00 95.70           C  
ATOM   3280  HB2 PRO A 206     -12.189  14.126 -10.694  1.00 95.70           H  
ATOM   3281  HB3 PRO A 206     -13.345  14.797  -9.503  1.00 95.70           H  
ATOM   3282  O   PRO A 206     -11.949  10.920 -10.338  1.00 95.70           O  
ATOM   3283  CG  PRO A 206     -11.684  13.764  -8.602  1.00 95.70           C  
ATOM   3284  HG2 PRO A 206     -10.842  13.170  -8.954  1.00 95.70           H  
ATOM   3285  HG3 PRO A 206     -11.340  14.715  -8.196  1.00 95.70           H  
ATOM   3286  CD  PRO A 206     -12.482  12.966  -7.572  1.00 95.70           C  
ATOM   3287  HD2 PRO A 206     -11.810  12.319  -7.007  1.00 95.70           H  
ATOM   3288  HD3 PRO A 206     -13.007  13.643  -6.899  1.00 95.70           H  
ATOM   3289  N   LEU A 207     -13.446  11.520 -11.895  1.00 95.19           N  
ATOM   3290  H   LEU A 207     -14.266  12.071 -12.104  1.00 95.19           H  
ATOM   3291  CA  LEU A 207     -12.996  10.542 -12.895  1.00 95.19           C  
ATOM   3292  HA  LEU A 207     -13.221   9.544 -12.519  1.00 95.19           H  
ATOM   3293  C   LEU A 207     -11.477  10.610 -13.138  1.00 95.19           C  
ATOM   3294  CB  LEU A 207     -13.788  10.779 -14.197  1.00 95.19           C  
ATOM   3295  HB2 LEU A 207     -13.609  11.801 -14.531  1.00 95.19           H  
ATOM   3296  HB3 LEU A 207     -14.851  10.677 -13.981  1.00 95.19           H  
ATOM   3297  O   LEU A 207     -10.833   9.580 -13.297  1.00 95.19           O  
ATOM   3298  CG  LEU A 207     -13.433   9.824 -15.356  1.00 95.19           C  
ATOM   3299  HG  LEU A 207     -12.373   9.916 -15.594  1.00 95.19           H  
ATOM   3300  CD1 LEU A 207     -13.742   8.366 -15.019  1.00 95.19           C  
ATOM   3301 HD11 LEU A 207     -13.533   7.735 -15.883  1.00 95.19           H  
ATOM   3302 HD12 LEU A 207     -13.112   8.028 -14.196  1.00 95.19           H  
ATOM   3303 HD13 LEU A 207     -14.790   8.254 -14.742  1.00 95.19           H  
ATOM   3304  CD2 LEU A 207     -14.225  10.223 -16.601  1.00 95.19           C  
ATOM   3305 HD21 LEU A 207     -13.956   9.573 -17.433  1.00 95.19           H  
ATOM   3306 HD22 LEU A 207     -15.294  10.131 -16.411  1.00 95.19           H  
ATOM   3307 HD23 LEU A 207     -13.995  11.251 -16.879  1.00 95.19           H  
ATOM   3308  N   SER A 208     -10.892  11.812 -13.093  1.00 93.56           N  
ATOM   3309  H   SER A 208     -11.461  12.605 -12.834  1.00 93.56           H  
ATOM   3310  CA  SER A 208      -9.461  12.054 -13.316  1.00 93.56           C  
ATOM   3311  HA  SER A 208      -9.198  11.709 -14.317  1.00 93.56           H  
ATOM   3312  C   SER A 208      -8.517  11.324 -12.357  1.00 93.56           C  
ATOM   3313  CB  SER A 208      -9.169  13.554 -13.261  1.00 93.56           C  
ATOM   3314  HB2 SER A 208      -8.097  13.716 -13.372  1.00 93.56           H  
ATOM   3315  HB3 SER A 208      -9.681  14.047 -14.088  1.00 93.56           H  
ATOM   3316  O   SER A 208      -7.340  11.196 -12.683  1.00 93.56           O  
ATOM   3317  OG  SER A 208      -9.614  14.113 -12.037  1.00 93.56           O  
ATOM   3318  HG  SER A 208      -9.197  14.970 -11.922  1.00 93.56           H  
ATOM   3319  N   SER A 209      -8.991  10.849 -11.200  1.00 94.56           N  
ATOM   3320  H   SER A 209      -9.965  10.994 -10.974  1.00 94.56           H  
ATOM   3321  CA  SER A 209      -8.183  10.080 -10.242  1.00 94.56           C  
ATOM   3322  HA  SER A 209      -7.128  10.245 -10.462  1.00 94.56           H  
ATOM   3323  C   SER A 209      -8.389   8.564 -10.318  1.00 94.56           C  
ATOM   3324  CB  SER A 209      -8.409  10.592  -8.815  1.00 94.56           C  
ATOM   3325  HB2 SER A 209      -8.087  11.632  -8.763  1.00 94.56           H  
ATOM   3326  HB3 SER A 209      -7.798  10.015  -8.121  1.00 94.56           H  
ATOM   3327  O   SER A 209      -7.818   7.846  -9.501  1.00 94.56           O  
ATOM   3328  OG  SER A 209      -9.762  10.523  -8.413  1.00 94.56           O  
ATOM   3329  HG  SER A 209     -10.099   9.634  -8.544  1.00 94.56           H  
ATOM   3330  N   LEU A 210      -9.220   8.074 -11.244  1.00 96.71           N  
ATOM   3331  H   LEU A 210      -9.651   8.716 -11.894  1.00 96.71           H  
ATOM   3332  CA  LEU A 210      -9.711   6.690 -11.239  1.00 96.71           C  
ATOM   3333  HA  LEU A 210      -9.316   6.169 -10.367  1.00 96.71           H  
ATOM   3334  C   LEU A 210      -9.245   5.840 -12.424  1.00 96.71           C  
ATOM   3335  CB  LEU A 210     -11.245   6.699 -11.132  1.00 96.71           C  
ATOM   3336  HB2 LEU A 210     -11.604   5.671 -11.173  1.00 96.71           H  
ATOM   3337  HB3 LEU A 210     -11.651   7.223 -11.998  1.00 96.71           H  
ATOM   3338  O   LEU A 210      -9.512   4.640 -12.431  1.00 96.71           O  
ATOM   3339  CG  LEU A 210     -11.795   7.354  -9.853  1.00 96.71           C  
ATOM   3340  HG  LEU A 210     -11.490   8.400  -9.822  1.00 96.71           H  
ATOM   3341  CD1 LEU A 210     -13.321   7.299  -9.876  1.00 96.71           C  
ATOM   3342 HD11 LEU A 210     -13.725   7.805  -8.999  1.00 96.71           H  
ATOM   3343 HD12 LEU A 210     -13.658   6.262  -9.888  1.00 96.71           H  
ATOM   3344 HD13 LEU A 210     -13.688   7.806 -10.768  1.00 96.71           H  
ATOM   3345  CD2 LEU A 210     -11.303   6.675  -8.576  1.00 96.71           C  
ATOM   3346 HD21 LEU A 210     -11.615   5.631  -8.560  1.00 96.71           H  
ATOM   3347 HD22 LEU A 210     -10.218   6.737  -8.495  1.00 96.71           H  
ATOM   3348 HD23 LEU A 210     -11.729   7.184  -7.712  1.00 96.71           H  
ATOM   3349  N   TYR A 211      -8.514   6.404 -13.384  1.00 95.60           N  
ATOM   3350  H   TYR A 211      -8.264   7.380 -13.310  1.00 95.60           H  
ATOM   3351  CA  TYR A 211      -8.036   5.668 -14.555  1.00 95.60           C  
ATOM   3352  HA  TYR A 211      -8.266   4.609 -14.436  1.00 95.60           H  
ATOM   3353  C   TYR A 211      -6.520   5.757 -14.753  1.00 95.60           C  
ATOM   3354  CB  TYR A 211      -8.789   6.142 -15.803  1.00 95.60           C  
ATOM   3355  HB2 TYR A 211      -8.514   5.489 -16.631  1.00 95.60           H  
ATOM   3356  HB3 TYR A 211      -9.860   6.016 -15.638  1.00 95.60           H  
ATOM   3357  O   TYR A 211      -5.866   6.700 -14.306  1.00 95.60           O  
ATOM   3358  CG  TYR A 211      -8.504   7.576 -16.212  1.00 95.60           C  
ATOM   3359  CD1 TYR A 211      -9.401   8.602 -15.866  1.00 95.60           C  
ATOM   3360  HD1 TYR A 211     -10.299   8.356 -15.321  1.00 95.60           H  
ATOM   3361  CD2 TYR A 211      -7.360   7.879 -16.976  1.00 95.60           C  
ATOM   3362  HD2 TYR A 211      -6.676   7.092 -17.257  1.00 95.60           H  
ATOM   3363  CE1 TYR A 211      -9.151   9.927 -16.276  1.00 95.60           C  
ATOM   3364  HE1 TYR A 211      -9.867  10.707 -16.062  1.00 95.60           H  
ATOM   3365  CE2 TYR A 211      -7.096   9.202 -17.378  1.00 95.60           C  
ATOM   3366  HE2 TYR A 211      -6.216   9.421 -17.963  1.00 95.60           H  
ATOM   3367  OH  TYR A 211      -7.767  11.507 -17.433  1.00 95.60           O  
ATOM   3368  HH  TYR A 211      -7.004  11.548 -18.013  1.00 95.60           H  
ATOM   3369  CZ  TYR A 211      -7.992  10.232 -17.021  1.00 95.60           C  
ATOM   3370  N   ILE A 212      -5.995   4.786 -15.499  1.00 95.68           N  
ATOM   3371  H   ILE A 212      -6.617   4.044 -15.787  1.00 95.68           H  
ATOM   3372  CA  ILE A 212      -4.731   4.868 -16.229  1.00 95.68           C  
ATOM   3373  HA  ILE A 212      -4.233   5.805 -15.978  1.00 95.68           H  
ATOM   3374  C   ILE A 212      -5.066   4.873 -17.719  1.00 95.68           C  
ATOM   3375  CB  ILE A 212      -3.789   3.699 -15.875  1.00 95.68           C  
ATOM   3376  HB  ILE A 212      -4.280   2.768 -16.159  1.00 95.68           H  
ATOM   3377  O   ILE A 212      -5.842   4.034 -18.178  1.00 95.68           O  
ATOM   3378  CG1 ILE A 212      -3.441   3.660 -14.368  1.00 95.68           C  
ATOM   3379 HG12 ILE A 212      -2.365   3.551 -14.232  1.00 95.68           H  
ATOM   3380 HG13 ILE A 212      -3.737   4.589 -13.880  1.00 95.68           H  
ATOM   3381  CG2 ILE A 212      -2.482   3.788 -16.683  1.00 95.68           C  
ATOM   3382 HG21 ILE A 212      -1.826   2.958 -16.421  1.00 95.68           H  
ATOM   3383 HG22 ILE A 212      -2.680   3.731 -17.753  1.00 95.68           H  
ATOM   3384 HG23 ILE A 212      -1.968   4.725 -16.470  1.00 95.68           H  
ATOM   3385  CD1 ILE A 212      -4.111   2.483 -13.659  1.00 95.68           C  
ATOM   3386 HD11 ILE A 212      -5.189   2.641 -13.630  1.00 95.68           H  
ATOM   3387 HD12 ILE A 212      -3.913   1.555 -14.196  1.00 95.68           H  
ATOM   3388 HD13 ILE A 212      -3.734   2.405 -12.639  1.00 95.68           H  
ATOM   3389  N   ALA A 213      -4.501   5.810 -18.474  1.00 94.44           N  
ATOM   3390  H   ALA A 213      -3.834   6.447 -18.062  1.00 94.44           H  
ATOM   3391  CA  ALA A 213      -4.757   5.914 -19.906  1.00 94.44           C  
ATOM   3392  HA  ALA A 213      -4.985   4.920 -20.291  1.00 94.44           H  
ATOM   3393  C   ALA A 213      -3.534   6.426 -20.666  1.00 94.44           C  
ATOM   3394  CB  ALA A 213      -5.976   6.813 -20.145  1.00 94.44           C  
ATOM   3395  HB1 ALA A 213      -6.184   6.858 -21.214  1.00 94.44           H  
ATOM   3396  HB2 ALA A 213      -6.849   6.408 -19.631  1.00 94.44           H  
ATOM   3397  HB3 ALA A 213      -5.770   7.823 -19.791  1.00 94.44           H  
ATOM   3398  O   ALA A 213      -2.737   7.189 -20.122  1.00 94.44           O  
ATOM   3399  N   SER A 214      -3.411   6.013 -21.925  1.00 91.48           N  
ATOM   3400  H   SER A 214      -4.119   5.394 -22.293  1.00 91.48           H  
ATOM   3401  CA  SER A 214      -2.493   6.632 -22.890  1.00 91.48           C  
ATOM   3402  HA  SER A 214      -1.482   6.671 -22.484  1.00 91.48           H  
ATOM   3403  C   SER A 214      -2.932   8.052 -23.227  1.00 91.48           C  
ATOM   3404  CB  SER A 214      -2.490   5.819 -24.188  1.00 91.48           C  
ATOM   3405  HB2 SER A 214      -2.082   4.825 -24.007  1.00 91.48           H  
ATOM   3406  HB3 SER A 214      -1.873   6.318 -24.935  1.00 91.48           H  
ATOM   3407  O   SER A 214      -4.136   8.308 -23.249  1.00 91.48           O  
ATOM   3408  OG  SER A 214      -3.830   5.716 -24.655  1.00 91.48           O  
ATOM   3409  HG  SER A 214      -4.284   6.518 -24.387  1.00 91.48           H  
ATOM   3410  N   ASP A 215      -2.009   8.919 -23.640  1.00 83.74           N  
ATOM   3411  H   ASP A 215      -1.033   8.689 -23.519  1.00 83.74           H  
ATOM   3412  CA  ASP A 215      -2.341  10.272 -24.125  1.00 83.74           C  
ATOM   3413  HA  ASP A 215      -2.832  10.819 -23.319  1.00 83.74           H  
ATOM   3414  C   ASP A 215      -3.340  10.258 -25.310  1.00 83.74           C  
ATOM   3415  CB  ASP A 215      -1.038  11.021 -24.482  1.00 83.74           C  
ATOM   3416  HB2 ASP A 215      -1.299  11.898 -25.075  1.00 83.74           H  
ATOM   3417  HB3 ASP A 215      -0.411  10.379 -25.101  1.00 83.74           H  
ATOM   3418  O   ASP A 215      -4.124  11.189 -25.486  1.00 83.74           O  
ATOM   3419  CG  ASP A 215      -0.227  11.513 -23.262  1.00 83.74           C  
ATOM   3420  OD1 ASP A 215      -0.697  11.338 -22.112  1.00 83.74           O  
ATOM   3421  OD2 ASP A 215       0.845  12.132 -23.468  1.00 83.74           O  
ATOM   3422  N   SER A 216      -3.392   9.155 -26.071  1.00 80.06           N  
ATOM   3423  H   SER A 216      -2.700   8.444 -25.882  1.00 80.06           H  
ATOM   3424  CA  SER A 216      -4.364   8.924 -27.158  1.00 80.06           C  
ATOM   3425  HA  SER A 216      -4.384   9.806 -27.797  1.00 80.06           H  
ATOM   3426  C   SER A 216      -5.808   8.674 -26.686  1.00 80.06           C  
ATOM   3427  CB  SER A 216      -3.916   7.731 -28.010  1.00 80.06           C  
ATOM   3428  HB2 SER A 216      -3.875   6.830 -27.398  1.00 80.06           H  
ATOM   3429  HB3 SER A 216      -4.640   7.576 -28.810  1.00 80.06           H  
ATOM   3430  O   SER A 216      -6.732   8.644 -27.499  1.00 80.06           O  
ATOM   3431  OG  SER A 216      -2.649   7.969 -28.593  1.00 80.06           O  
ATOM   3432  HG  SER A 216      -1.952   7.814 -27.952  1.00 80.06           H  
ATOM   3433  N   PHE A 217      -6.029   8.472 -25.385  1.00 86.44           N  
ATOM   3434  H   PHE A 217      -5.260   8.608 -24.745  1.00 86.44           H  
ATOM   3435  CA  PHE A 217      -7.346   8.243 -24.798  1.00 86.44           C  
ATOM   3436  HA  PHE A 217      -8.116   8.382 -25.556  1.00 86.44           H  
ATOM   3437  C   PHE A 217      -7.598   9.250 -23.680  1.00 86.44           C  
ATOM   3438  CB  PHE A 217      -7.461   6.802 -24.273  1.00 86.44           C  
ATOM   3439  HB2 PHE A 217      -7.126   6.111 -25.046  1.00 86.44           H  
ATOM   3440  HB3 PHE A 217      -6.782   6.661 -23.432  1.00 86.44           H  
ATOM   3441  O   PHE A 217      -7.131   9.065 -22.561  1.00 86.44           O  
ATOM   3442  CG  PHE A 217      -8.877   6.442 -23.852  1.00 86.44           C  
ATOM   3443  CD1 PHE A 217      -9.266   6.484 -22.503  1.00 86.44           C  
ATOM   3444  HD1 PHE A 217      -8.535   6.749 -21.753  1.00 86.44           H  
ATOM   3445  CD2 PHE A 217      -9.829   6.109 -24.826  1.00 86.44           C  
ATOM   3446  HD2 PHE A 217      -9.518   6.079 -25.860  1.00 86.44           H  
ATOM   3447  CE1 PHE A 217     -10.596   6.188 -22.139  1.00 86.44           C  
ATOM   3448  HE1 PHE A 217     -10.904   6.196 -21.104  1.00 86.44           H  
ATOM   3449  CE2 PHE A 217     -11.161   5.830 -24.469  1.00 86.44           C  
ATOM   3450  HE2 PHE A 217     -11.893   5.589 -25.226  1.00 86.44           H  
ATOM   3451  CZ  PHE A 217     -11.545   5.873 -23.122  1.00 86.44           C  
ATOM   3452  HZ  PHE A 217     -12.569   5.665 -22.849  1.00 86.44           H  
ATOM   3453  N   ASP A 218      -8.390  10.289 -23.955  1.00 83.94           N  
ATOM   3454  H   ASP A 218      -8.681  10.445 -24.909  1.00 83.94           H  
ATOM   3455  CA  ASP A 218      -8.928  11.147 -22.897  1.00 83.94           C  
ATOM   3456  HA  ASP A 218      -8.242  11.127 -22.050  1.00 83.94           H  
ATOM   3457  C   ASP A 218     -10.304  10.620 -22.452  1.00 83.94           C  
ATOM   3458  CB  ASP A 218      -8.982  12.620 -23.327  1.00 83.94           C  
ATOM   3459  HB2 ASP A 218      -8.011  12.900 -23.737  1.00 83.94           H  
ATOM   3460  HB3 ASP A 218      -9.731  12.752 -24.107  1.00 83.94           H  
ATOM   3461  O   ASP A 218     -11.290  10.772 -23.188  1.00 83.94           O  
ATOM   3462  CG  ASP A 218      -9.293  13.551 -22.140  1.00 83.94           C  
ATOM   3463  OD1 ASP A 218      -9.714  13.086 -21.053  1.00 83.94           O  
ATOM   3464  OD2 ASP A 218      -9.077  14.776 -22.250  1.00 83.94           O  
ATOM   3465  N   PRO A 219     -10.432  10.027 -21.249  1.00 79.73           N  
ATOM   3466  CA  PRO A 219     -11.712   9.510 -20.767  1.00 79.73           C  
ATOM   3467  HA  PRO A 219     -12.080   8.767 -21.474  1.00 79.73           H  
ATOM   3468  C   PRO A 219     -12.768  10.606 -20.593  1.00 79.73           C  
ATOM   3469  CB  PRO A 219     -11.407   8.831 -19.428  1.00 79.73           C  
ATOM   3470  HB2 PRO A 219     -11.967   7.904 -19.311  1.00 79.73           H  
ATOM   3471  HB3 PRO A 219     -11.609   9.510 -18.600  1.00 79.73           H  
ATOM   3472  O   PRO A 219     -13.965  10.328 -20.658  1.00 79.73           O  
ATOM   3473  CG  PRO A 219      -9.912   8.557 -19.493  1.00 79.73           C  
ATOM   3474  HG2 PRO A 219      -9.478   8.495 -18.495  1.00 79.73           H  
ATOM   3475  HG3 PRO A 219      -9.706   7.633 -20.032  1.00 79.73           H  
ATOM   3476  CD  PRO A 219      -9.388   9.745 -20.277  1.00 79.73           C  
ATOM   3477  HD2 PRO A 219      -9.268  10.605 -19.619  1.00 79.73           H  
ATOM   3478  HD3 PRO A 219      -8.429   9.481 -20.724  1.00 79.73           H  
ATOM   3479  N   ARG A 220     -12.349  11.867 -20.408  1.00 77.68           N  
ATOM   3480  H   ARG A 220     -11.358  12.054 -20.472  1.00 77.68           H  
ATOM   3481  CA  ARG A 220     -13.264  13.011 -20.256  1.00 77.68           C  
ATOM   3482  HA  ARG A 220     -14.010  12.778 -19.496  1.00 77.68           H  
ATOM   3483  C   ARG A 220     -14.039  13.293 -21.540  1.00 77.68           C  
ATOM   3484  CB  ARG A 220     -12.478  14.259 -19.838  1.00 77.68           C  
ATOM   3485  HB2 ARG A 220     -11.785  14.518 -20.637  1.00 77.68           H  
ATOM   3486  HB3 ARG A 220     -13.174  15.090 -19.723  1.00 77.68           H  
ATOM   3487  O   ARG A 220     -15.156  13.793 -21.473  1.00 77.68           O  
ATOM   3488  CG  ARG A 220     -11.723  14.062 -18.512  1.00 77.68           C  
ATOM   3489  HG2 ARG A 220     -11.107  13.163 -18.548  1.00 77.68           H  
ATOM   3490  HG3 ARG A 220     -12.447  13.951 -17.705  1.00 77.68           H  
ATOM   3491  CD  ARG A 220     -10.812  15.252 -18.212  1.00 77.68           C  
ATOM   3492  HD2 ARG A 220     -11.401  16.169 -18.245  1.00 77.68           H  
ATOM   3493  HD3 ARG A 220     -10.398  15.125 -17.212  1.00 77.68           H  
ATOM   3494  NE  ARG A 220      -9.710  15.326 -19.184  1.00 77.68           N  
ATOM   3495  HE  ARG A 220      -9.687  14.624 -19.909  1.00 77.68           H  
ATOM   3496  NH1 ARG A 220      -8.670  17.213 -18.393  1.00 77.68           N  
ATOM   3497 HH11 ARG A 220      -9.374  17.279 -17.672  1.00 77.68           H  
ATOM   3498 HH12 ARG A 220      -7.941  17.901 -18.513  1.00 77.68           H  
ATOM   3499  NH2 ARG A 220      -7.898  16.178 -20.218  1.00 77.68           N  
ATOM   3500 HH21 ARG A 220      -7.145  16.841 -20.342  1.00 77.68           H  
ATOM   3501 HH22 ARG A 220      -8.134  15.568 -20.987  1.00 77.68           H  
ATOM   3502  CZ  ARG A 220      -8.762  16.235 -19.255  1.00 77.68           C  
ATOM   3503  N   SER A 221     -13.479  12.916 -22.686  1.00 79.66           N  
ATOM   3504  H   SER A 221     -12.538  12.551 -22.659  1.00 79.66           H  
ATOM   3505  CA  SER A 221     -14.104  13.065 -24.003  1.00 79.66           C  
ATOM   3506  HA  SER A 221     -14.633  14.017 -24.037  1.00 79.66           H  
ATOM   3507  C   SER A 221     -15.126  11.965 -24.316  1.00 79.66           C  
ATOM   3508  CB  SER A 221     -13.011  13.099 -25.076  1.00 79.66           C  
ATOM   3509  HB2 SER A 221     -13.457  13.314 -26.048  1.00 79.66           H  
ATOM   3510  HB3 SER A 221     -12.511  12.132 -25.120  1.00 79.66           H  
ATOM   3511  O   SER A 221     -15.804  12.034 -25.336  1.00 79.66           O  
ATOM   3512  OG  SER A 221     -12.070  14.105 -24.749  1.00 79.66           O  
ATOM   3513  HG  SER A 221     -11.298  14.016 -25.314  1.00 79.66           H  
ATOM   3514  N   HIS A 222     -15.252  10.953 -23.449  1.00 81.45           N  
ATOM   3515  H   HIS A 222     -14.669  10.956 -22.624  1.00 81.45           H  
ATOM   3516  CA  HIS A 222     -16.061   9.755 -23.691  1.00 81.45           C  
ATOM   3517  HA  HIS A 222     -16.438   9.788 -24.713  1.00 81.45           H  
ATOM   3518  C   HIS A 222     -17.319   9.662 -22.809  1.00 81.45           C  
ATOM   3519  CB  HIS A 222     -15.153   8.516 -23.602  1.00 81.45           C  
ATOM   3520  HB2 HIS A 222     -14.627   8.511 -22.648  1.00 81.45           H  
ATOM   3521  HB3 HIS A 222     -15.765   7.615 -23.646  1.00 81.45           H  
ATOM   3522  O   HIS A 222     -17.970   8.623 -22.796  1.00 81.45           O  
ATOM   3523  CG  HIS A 222     -14.152   8.447 -24.730  1.00 81.45           C  
ATOM   3524  CD2 HIS A 222     -14.320   7.776 -25.911  1.00 81.45           C  
ATOM   3525  HD2 HIS A 222     -15.187   7.191 -26.178  1.00 81.45           H  
ATOM   3526  ND1 HIS A 222     -12.914   9.051 -24.786  1.00 81.45           N  
ATOM   3527  HD1 HIS A 222     -12.468   9.604 -24.068  1.00 81.45           H  
ATOM   3528  CE1 HIS A 222     -12.356   8.745 -25.969  1.00 81.45           C  
ATOM   3529  HE1 HIS A 222     -11.376   9.066 -26.288  1.00 81.45           H  
ATOM   3530  NE2 HIS A 222     -13.179   7.970 -26.698  1.00 81.45           N  
ATOM   3531  N   ASN A 223     -17.691  10.736 -22.094  1.00 83.93           N  
ATOM   3532  H   ASN A 223     -17.126  11.569 -22.176  1.00 83.93           H  
ATOM   3533  CA  ASN A 223     -18.914  10.824 -21.274  1.00 83.93           C  
ATOM   3534  HA  ASN A 223     -18.800  11.694 -20.628  1.00 83.93           H  
ATOM   3535  C   ASN A 223     -19.120   9.643 -20.301  1.00 83.93           C  
ATOM   3536  CB  ASN A 223     -20.139  11.081 -22.175  1.00 83.93           C  
ATOM   3537  HB2 ASN A 223     -20.204  10.292 -22.925  1.00 83.93           H  
ATOM   3538  HB3 ASN A 223     -21.050  11.046 -21.576  1.00 83.93           H  
ATOM   3539  O   ASN A 223     -20.253   9.229 -20.056  1.00 83.93           O  
ATOM   3540  CG  ASN A 223     -20.119  12.437 -22.846  1.00 83.93           C  
ATOM   3541  ND2 ASN A 223     -20.681  12.544 -24.026  1.00 83.93           N  
ATOM   3542 HD21 ASN A 223     -21.065  11.728 -24.480  1.00 83.93           H  
ATOM   3543 HD22 ASN A 223     -20.612  13.449 -24.468  1.00 83.93           H  
ATOM   3544  OD1 ASN A 223     -19.630  13.420 -22.318  1.00 83.93           O  
ATOM   3545  N   LEU A 224     -18.033   9.107 -19.737  1.00 91.45           N  
ATOM   3546  H   LEU A 224     -17.126   9.468 -19.993  1.00 91.45           H  
ATOM   3547  CA  LEU A 224     -18.110   8.010 -18.773  1.00 91.45           C  
ATOM   3548  HA  LEU A 224     -18.647   7.183 -19.237  1.00 91.45           H  
ATOM   3549  C   LEU A 224     -18.901   8.447 -17.532  1.00 91.45           C  
ATOM   3550  CB  LEU A 224     -16.700   7.528 -18.387  1.00 91.45           C  
ATOM   3551  HB2 LEU A 224     -16.183   8.345 -17.883  1.00 91.45           H  
ATOM   3552  HB3 LEU A 224     -16.804   6.712 -17.671  1.00 91.45           H  
ATOM   3553  O   LEU A 224     -18.586   9.463 -16.906  1.00 91.45           O  
ATOM   3554  CG  LEU A 224     -15.821   7.043 -19.554  1.00 91.45           C  
ATOM   3555  HG  LEU A 224     -15.624   7.877 -20.228  1.00 91.45           H  
ATOM   3556  CD1 LEU A 224     -14.486   6.549 -18.998  1.00 91.45           C  
ATOM   3557 HD11 LEU A 224     -13.824   6.279 -19.821  1.00 91.45           H  
ATOM   3558 HD12 LEU A 224     -14.019   7.337 -18.407  1.00 91.45           H  
ATOM   3559 HD13 LEU A 224     -14.642   5.674 -18.367  1.00 91.45           H  
ATOM   3560  CD2 LEU A 224     -16.464   5.907 -20.349  1.00 91.45           C  
ATOM   3561 HD21 LEU A 224     -15.768   5.544 -21.105  1.00 91.45           H  
ATOM   3562 HD22 LEU A 224     -17.354   6.268 -20.865  1.00 91.45           H  
ATOM   3563 HD23 LEU A 224     -16.744   5.085 -19.691  1.00 91.45           H  
ATOM   3564  N   ALA A 225     -19.912   7.663 -17.165  1.00 93.27           N  
ATOM   3565  H   ALA A 225     -20.124   6.842 -17.715  1.00 93.27           H  
ATOM   3566  CA  ALA A 225     -20.762   7.908 -16.007  1.00 93.27           C  
ATOM   3567  HA  ALA A 225     -20.249   8.592 -15.331  1.00 93.27           H  
ATOM   3568  C   ALA A 225     -21.020   6.610 -15.243  1.00 93.27           C  
ATOM   3569  CB  ALA A 225     -22.070   8.560 -16.473  1.00 93.27           C  
ATOM   3570  HB1 ALA A 225     -21.854   9.484 -17.008  1.00 93.27           H  
ATOM   3571  HB2 ALA A 225     -22.703   8.772 -15.612  1.00 93.27           H  
ATOM   3572  HB3 ALA A 225     -22.600   7.878 -17.139  1.00 93.27           H  
ATOM   3573  O   ALA A 225     -21.047   5.541 -15.838  1.00 93.27           O  
ATOM   3574  N   ILE A 226     -21.210   6.699 -13.930  1.00 94.61           N  
ATOM   3575  H   ILE A 226     -21.196   7.613 -13.502  1.00 94.61           H  
ATOM   3576  CA  ILE A 226     -21.632   5.546 -13.122  1.00 94.61           C  
ATOM   3577  HA  ILE A 226     -20.914   4.736 -13.247  1.00 94.61           H  
ATOM   3578  C   ILE A 226     -22.992   5.056 -13.645  1.00 94.61           C  
ATOM   3579  CB  ILE A 226     -21.673   5.945 -11.630  1.00 94.61           C  
ATOM   3580  HB  ILE A 226     -22.318   6.817 -11.524  1.00 94.61           H  
ATOM   3581  O   ILE A 226     -23.921   5.858 -13.742  1.00 94.61           O  
ATOM   3582  CG1 ILE A 226     -20.250   6.324 -11.144  1.00 94.61           C  
ATOM   3583 HG12 ILE A 226     -19.593   5.460 -11.242  1.00 94.61           H  
ATOM   3584 HG13 ILE A 226     -19.853   7.118 -11.776  1.00 94.61           H  
ATOM   3585  CG2 ILE A 226     -22.270   4.814 -10.779  1.00 94.61           C  
ATOM   3586 HG21 ILE A 226     -21.671   3.909 -10.883  1.00 94.61           H  
ATOM   3587 HG22 ILE A 226     -22.320   5.111  -9.731  1.00 94.61           H  
ATOM   3588 HG23 ILE A 226     -23.290   4.595 -11.095  1.00 94.61           H  
ATOM   3589  CD1 ILE A 226     -20.178   6.834  -9.698  1.00 94.61           C  
ATOM   3590 HD11 ILE A 226     -20.909   7.627  -9.541  1.00 94.61           H  
ATOM   3591 HD12 ILE A 226     -19.180   7.227  -9.504  1.00 94.61           H  
ATOM   3592 HD13 ILE A 226     -20.368   6.022  -8.997  1.00 94.61           H  
ATOM   3593  N   GLU A 227     -23.102   3.770 -13.993  1.00 93.51           N  
ATOM   3594  H   GLU A 227     -22.313   3.152 -13.864  1.00 93.51           H  
ATOM   3595  CA  GLU A 227     -24.329   3.208 -14.585  1.00 93.51           C  
ATOM   3596  HA  GLU A 227     -24.701   3.879 -15.360  1.00 93.51           H  
ATOM   3597  C   GLU A 227     -25.443   3.073 -13.549  1.00 93.51           C  
ATOM   3598  CB  GLU A 227     -24.060   1.830 -15.218  1.00 93.51           C  
ATOM   3599  HB2 GLU A 227     -23.498   1.212 -14.518  1.00 93.51           H  
ATOM   3600  HB3 GLU A 227     -25.020   1.352 -15.413  1.00 93.51           H  
ATOM   3601  O   GLU A 227     -26.590   3.430 -13.809  1.00 93.51           O  
ATOM   3602  CG  GLU A 227     -23.295   1.933 -16.543  1.00 93.51           C  
ATOM   3603  HG2 GLU A 227     -23.847   2.597 -17.208  1.00 93.51           H  
ATOM   3604  HG3 GLU A 227     -22.332   2.400 -16.338  1.00 93.51           H  
ATOM   3605  CD  GLU A 227     -23.090   0.580 -17.257  1.00 93.51           C  
ATOM   3606  OE1 GLU A 227     -22.334   0.575 -18.260  1.00 93.51           O  
ATOM   3607  OE2 GLU A 227     -23.688  -0.433 -16.828  1.00 93.51           O  
ATOM   3608  N   ASP A 228     -25.093   2.576 -12.364  1.00 94.66           N  
ATOM   3609  H   ASP A 228     -24.127   2.319 -12.219  1.00 94.66           H  
ATOM   3610  CA  ASP A 228     -26.027   2.363 -11.267  1.00 94.66           C  
ATOM   3611  HA  ASP A 228     -26.778   3.152 -11.291  1.00 94.66           H  
ATOM   3612  C   ASP A 228     -25.300   2.425  -9.921  1.00 94.66           C  
ATOM   3613  CB  ASP A 228     -26.737   1.015 -11.462  1.00 94.66           C  
ATOM   3614  HB2 ASP A 228     -26.021   0.209 -11.301  1.00 94.66           H  
ATOM   3615  HB3 ASP A 228     -27.098   0.944 -12.488  1.00 94.66           H  
ATOM   3616  O   ASP A 228     -24.104   2.127  -9.820  1.00 94.66           O  
ATOM   3617  CG  ASP A 228     -27.936   0.817 -10.534  1.00 94.66           C  
ATOM   3618  OD1 ASP A 228     -28.377   1.805  -9.901  1.00 94.66           O  
ATOM   3619  OD2 ASP A 228     -28.371  -0.354 -10.438  1.00 94.66           O  
ATOM   3620  N   SER A 229     -26.016   2.827  -8.874  1.00 96.65           N  
ATOM   3621  H   SER A 229     -27.017   2.866  -9.003  1.00 96.65           H  
ATOM   3622  CA  SER A 229     -25.502   2.756  -7.516  1.00 96.65           C  
ATOM   3623  HA  SER A 229     -24.967   1.809  -7.439  1.00 96.65           H  
ATOM   3624  C   SER A 229     -26.600   2.762  -6.459  1.00 96.65           C  
ATOM   3625  CB  SER A 229     -24.527   3.897  -7.250  1.00 96.65           C  
ATOM   3626  HB2 SER A 229     -25.056   4.850  -7.253  1.00 96.65           H  
ATOM   3627  HB3 SER A 229     -23.754   3.913  -8.018  1.00 96.65           H  
ATOM   3628  O   SER A 229     -27.552   3.543  -6.523  1.00 96.65           O  
ATOM   3629  OG  SER A 229     -23.928   3.679  -5.995  1.00 96.65           O  
ATOM   3630  HG  SER A 229     -23.848   2.734  -5.848  1.00 96.65           H  
ATOM   3631  N   SER A 230     -26.398   1.940  -5.433  1.00 97.36           N  
ATOM   3632  H   SER A 230     -25.584   1.342  -5.448  1.00 97.36           H  
ATOM   3633  CA  SER A 230     -27.312   1.732  -4.314  1.00 97.36           C  
ATOM   3634  HA  SER A 230     -27.811   2.667  -4.059  1.00 97.36           H  
ATOM   3635  C   SER A 230     -26.553   1.235  -3.078  1.00 97.36           C  
ATOM   3636  CB  SER A 230     -28.371   0.707  -4.733  1.00 97.36           C  
ATOM   3637  HB2 SER A 230     -28.907   1.074  -5.608  1.00 97.36           H  
ATOM   3638  HB3 SER A 230     -29.084   0.555  -3.923  1.00 97.36           H  
ATOM   3639  O   SER A 230     -25.352   0.958  -3.124  1.00 97.36           O  
ATOM   3640  OG  SER A 230     -27.743  -0.515  -5.049  1.00 97.36           O  
ATOM   3641  HG  SER A 230     -28.411  -1.096  -5.420  1.00 97.36           H  
ATOM   3642  N   LEU A 231     -27.243   1.130  -1.945  1.00 97.78           N  
ATOM   3643  H   LEU A 231     -28.220   1.386  -1.953  1.00 97.78           H  
ATOM   3644  CA  LEU A 231     -26.726   0.498  -0.735  1.00 97.78           C  
ATOM   3645  HA  LEU A 231     -25.669   0.257  -0.853  1.00 97.78           H  
ATOM   3646  C   LEU A 231     -27.473  -0.804  -0.469  1.00 97.78           C  
ATOM   3647  CB  LEU A 231     -26.889   1.447   0.460  1.00 97.78           C  
ATOM   3648  HB2 LEU A 231     -27.949   1.672   0.575  1.00 97.78           H  
ATOM   3649  HB3 LEU A 231     -26.560   0.926   1.360  1.00 97.78           H  
ATOM   3650  O   LEU A 231     -28.694  -0.804  -0.428  1.00 97.78           O  
ATOM   3651  CG  LEU A 231     -26.122   2.769   0.344  1.00 97.78           C  
ATOM   3652  HG  LEU A 231     -26.466   3.327  -0.527  1.00 97.78           H  
ATOM   3653  CD1 LEU A 231     -26.394   3.603   1.587  1.00 97.78           C  
ATOM   3654 HD11 LEU A 231     -27.470   3.691   1.739  1.00 97.78           H  
ATOM   3655 HD12 LEU A 231     -25.949   3.128   2.462  1.00 97.78           H  
ATOM   3656 HD13 LEU A 231     -25.964   4.593   1.437  1.00 97.78           H  
ATOM   3657  CD2 LEU A 231     -24.611   2.554   0.251  1.00 97.78           C  
ATOM   3658 HD21 LEU A 231     -24.282   1.841   1.006  1.00 97.78           H  
ATOM   3659 HD22 LEU A 231     -24.084   3.498   0.391  1.00 97.78           H  
ATOM   3660 HD23 LEU A 231     -24.381   2.168  -0.741  1.00 97.78           H  
ATOM   3661  N   PHE A 232     -26.763  -1.885  -0.179  1.00 97.75           N  
ATOM   3662  H   PHE A 232     -25.755  -1.821  -0.219  1.00 97.75           H  
ATOM   3663  CA  PHE A 232     -27.346  -3.051   0.475  1.00 97.75           C  
ATOM   3664  HA  PHE A 232     -28.405  -3.127   0.226  1.00 97.75           H  
ATOM   3665  C   PHE A 232     -27.221  -2.894   1.984  1.00 97.75           C  
ATOM   3666  CB  PHE A 232     -26.659  -4.325  -0.001  1.00 97.75           C  
ATOM   3667  HB2 PHE A 232     -26.946  -5.145   0.657  1.00 97.75           H  
ATOM   3668  HB3 PHE A 232     -25.581  -4.197   0.096  1.00 97.75           H  
ATOM   3669  O   PHE A 232     -26.113  -2.850   2.525  1.00 97.75           O  
ATOM   3670  CG  PHE A 232     -26.997  -4.718  -1.418  1.00 97.75           C  
ATOM   3671  CD1 PHE A 232     -28.318  -5.068  -1.760  1.00 97.75           C  
ATOM   3672  HD1 PHE A 232     -29.106  -5.017  -1.024  1.00 97.75           H  
ATOM   3673  CD2 PHE A 232     -25.981  -4.771  -2.387  1.00 97.75           C  
ATOM   3674  HD2 PHE A 232     -24.964  -4.514  -2.129  1.00 97.75           H  
ATOM   3675  CE1 PHE A 232     -28.620  -5.460  -3.075  1.00 97.75           C  
ATOM   3676  HE1 PHE A 232     -29.634  -5.705  -3.353  1.00 97.75           H  
ATOM   3677  CE2 PHE A 232     -26.281  -5.200  -3.688  1.00 97.75           C  
ATOM   3678  HE2 PHE A 232     -25.482  -5.309  -4.406  1.00 97.75           H  
ATOM   3679  CZ  PHE A 232     -27.603  -5.520  -4.041  1.00 97.75           C  
ATOM   3680  HZ  PHE A 232     -27.838  -5.821  -5.052  1.00 97.75           H  
ATOM   3681  N   VAL A 233     -28.358  -2.805   2.666  1.00 97.78           N  
ATOM   3682  H   VAL A 233     -29.227  -2.857   2.155  1.00 97.78           H  
ATOM   3683  CA  VAL A 233     -28.438  -2.620   4.115  1.00 97.78           C  
ATOM   3684  HA  VAL A 233     -27.442  -2.435   4.516  1.00 97.78           H  
ATOM   3685  C   VAL A 233     -28.974  -3.899   4.745  1.00 97.78           C  
ATOM   3686  CB  VAL A 233     -29.315  -1.404   4.460  1.00 97.78           C  
ATOM   3687  HB  VAL A 233     -30.334  -1.574   4.113  1.00 97.78           H  
ATOM   3688  O   VAL A 233     -30.077  -4.338   4.433  1.00 97.78           O  
ATOM   3689  CG1 VAL A 233     -29.339  -1.173   5.975  1.00 97.78           C  
ATOM   3690 HG11 VAL A 233     -29.965  -0.310   6.199  1.00 97.78           H  
ATOM   3691 HG12 VAL A 233     -28.326  -0.996   6.338  1.00 97.78           H  
ATOM   3692 HG13 VAL A 233     -29.775  -2.034   6.482  1.00 97.78           H  
ATOM   3693  CG2 VAL A 233     -28.783  -0.120   3.802  1.00 97.78           C  
ATOM   3694 HG21 VAL A 233     -27.752   0.063   4.104  1.00 97.78           H  
ATOM   3695 HG22 VAL A 233     -28.831  -0.212   2.717  1.00 97.78           H  
ATOM   3696 HG23 VAL A 233     -29.406   0.726   4.091  1.00 97.78           H  
ATOM   3697  N   ASN A 234     -28.197  -4.497   5.647  1.00 97.32           N  
ATOM   3698  H   ASN A 234     -27.281  -4.113   5.831  1.00 97.32           H  
ATOM   3699  CA  ASN A 234     -28.612  -5.689   6.377  1.00 97.32           C  
ATOM   3700  HA  ASN A 234     -29.253  -6.284   5.727  1.00 97.32           H  
ATOM   3701  C   ASN A 234     -29.438  -5.305   7.613  1.00 97.32           C  
ATOM   3702  CB  ASN A 234     -27.382  -6.549   6.700  1.00 97.32           C  
ATOM   3703  HB2 ASN A 234     -26.751  -6.028   7.420  1.00 97.32           H  
ATOM   3704  HB3 ASN A 234     -26.807  -6.707   5.787  1.00 97.32           H  
ATOM   3705  O   ASN A 234     -28.892  -4.856   8.634  1.00 97.32           O  
ATOM   3706  CG  ASN A 234     -27.758  -7.916   7.248  1.00 97.32           C  
ATOM   3707  ND2 ASN A 234     -26.817  -8.637   7.811  1.00 97.32           N  
ATOM   3708 HD21 ASN A 234     -27.095  -9.560   8.112  1.00 97.32           H  
ATOM   3709 HD22 ASN A 234     -25.858  -8.322   7.821  1.00 97.32           H  
ATOM   3710  OD1 ASN A 234     -28.879  -8.382   7.165  1.00 97.32           O  
ATOM   3711  N   PHE A 235     -30.749  -5.495   7.501  1.00 97.25           N  
ATOM   3712  H   PHE A 235     -31.087  -5.920   6.650  1.00 97.25           H  
ATOM   3713  CA  PHE A 235     -31.724  -5.289   8.559  1.00 97.25           C  
ATOM   3714  HA  PHE A 235     -31.399  -4.453   9.179  1.00 97.25           H  
ATOM   3715  C   PHE A 235     -31.851  -6.526   9.443  1.00 97.25           C  
ATOM   3716  CB  PHE A 235     -33.079  -4.928   7.948  1.00 97.25           C  
ATOM   3717  HB2 PHE A 235     -33.325  -5.642   7.161  1.00 97.25           H  
ATOM   3718  HB3 PHE A 235     -33.848  -5.028   8.714  1.00 97.25           H  
ATOM   3719  O   PHE A 235     -31.825  -7.657   8.963  1.00 97.25           O  
ATOM   3720  CG  PHE A 235     -33.135  -3.521   7.397  1.00 97.25           C  
ATOM   3721  CD1 PHE A 235     -33.404  -2.437   8.256  1.00 97.25           C  
ATOM   3722  HD1 PHE A 235     -33.534  -2.605   9.315  1.00 97.25           H  
ATOM   3723  CD2 PHE A 235     -32.929  -3.295   6.025  1.00 97.25           C  
ATOM   3724  HD2 PHE A 235     -32.707  -4.121   5.366  1.00 97.25           H  
ATOM   3725  CE1 PHE A 235     -33.530  -1.140   7.731  1.00 97.25           C  
ATOM   3726  HE1 PHE A 235     -33.778  -0.307   8.373  1.00 97.25           H  
ATOM   3727  CE2 PHE A 235     -33.050  -1.997   5.503  1.00 97.25           C  
ATOM   3728  HE2 PHE A 235     -32.943  -1.822   4.443  1.00 97.25           H  
ATOM   3729  CZ  PHE A 235     -33.373  -0.926   6.351  1.00 97.25           C  
ATOM   3730  HZ  PHE A 235     -33.535   0.056   5.932  1.00 97.25           H  
ATOM   3731  N   ILE A 236     -32.025  -6.307  10.745  1.00 97.01           N  
ATOM   3732  H   ILE A 236     -32.023  -5.347  11.059  1.00 97.01           H  
ATOM   3733  CA  ILE A 236     -32.302  -7.357  11.727  1.00 97.01           C  
ATOM   3734  HA  ILE A 236     -32.260  -8.326  11.230  1.00 97.01           H  
ATOM   3735  C   ILE A 236     -33.720  -7.161  12.260  1.00 97.01           C  
ATOM   3736  CB  ILE A 236     -31.251  -7.377  12.855  1.00 97.01           C  
ATOM   3737  HB  ILE A 236     -31.319  -6.425  13.381  1.00 97.01           H  
ATOM   3738  O   ILE A 236     -34.072  -6.079  12.738  1.00 97.01           O  
ATOM   3739  CG1 ILE A 236     -29.819  -7.534  12.286  1.00 97.01           C  
ATOM   3740 HG12 ILE A 236     -29.722  -8.513  11.816  1.00 97.01           H  
ATOM   3741 HG13 ILE A 236     -29.644  -6.778  11.520  1.00 97.01           H  
ATOM   3742  CG2 ILE A 236     -31.566  -8.493  13.871  1.00 97.01           C  
ATOM   3743 HG21 ILE A 236     -31.537  -9.463  13.374  1.00 97.01           H  
ATOM   3744 HG22 ILE A 236     -30.849  -8.485  14.691  1.00 97.01           H  
ATOM   3745 HG23 ILE A 236     -32.555  -8.347  14.306  1.00 97.01           H  
ATOM   3746  CD1 ILE A 236     -28.704  -7.364  13.325  1.00 97.01           C  
ATOM   3747 HD11 ILE A 236     -28.801  -6.400  13.823  1.00 97.01           H  
ATOM   3748 HD12 ILE A 236     -27.740  -7.407  12.818  1.00 97.01           H  
ATOM   3749 HD13 ILE A 236     -28.736  -8.166  14.062  1.00 97.01           H  
ATOM   3750  N   PHE A 237     -34.509  -8.228  12.207  1.00 97.09           N  
ATOM   3751  H   PHE A 237     -34.128  -9.066  11.792  1.00 97.09           H  
ATOM   3752  CA  PHE A 237     -35.875  -8.300  12.713  1.00 97.09           C  
ATOM   3753  HA  PHE A 237     -36.266  -7.296  12.875  1.00 97.09           H  
ATOM   3754  C   PHE A 237     -35.874  -9.050  14.037  1.00 97.09           C  
ATOM   3755  CB  PHE A 237     -36.769  -9.004  11.691  1.00 97.09           C  
ATOM   3756  HB2 PHE A 237     -36.429 -10.032  11.564  1.00 97.09           H  
ATOM   3757  HB3 PHE A 237     -37.787  -9.038  12.078  1.00 97.09           H  
ATOM   3758  O   PHE A 237     -35.448 -10.206  14.096  1.00 97.09           O  
ATOM   3759  CG  PHE A 237     -36.779  -8.328  10.340  1.00 97.09           C  
ATOM   3760  CD1 PHE A 237     -37.747  -7.350  10.048  1.00 97.09           C  
ATOM   3761  HD1 PHE A 237     -38.494  -7.082  10.780  1.00 97.09           H  
ATOM   3762  CD2 PHE A 237     -35.810  -8.666   9.377  1.00 97.09           C  
ATOM   3763  HD2 PHE A 237     -35.059  -9.413   9.587  1.00 97.09           H  
ATOM   3764  CE1 PHE A 237     -37.757  -6.734   8.787  1.00 97.09           C  
ATOM   3765  HE1 PHE A 237     -38.525  -6.016   8.537  1.00 97.09           H  
ATOM   3766  CE2 PHE A 237     -35.808  -8.023   8.131  1.00 97.09           C  
ATOM   3767  HE2 PHE A 237     -35.067  -8.283   7.390  1.00 97.09           H  
ATOM   3768  CZ  PHE A 237     -36.784  -7.061   7.830  1.00 97.09           C  
ATOM   3769  HZ  PHE A 237     -36.796  -6.592   6.857  1.00 97.09           H  
ATOM   3770  N   LEU A 238     -36.338  -8.393  15.096  1.00 96.26           N  
ATOM   3771  H   LEU A 238     -36.760  -7.485  14.962  1.00 96.26           H  
ATOM   3772  CA  LEU A 238     -36.302  -8.931  16.451  1.00 96.26           C  
ATOM   3773  HA  LEU A 238     -35.552  -9.719  16.509  1.00 96.26           H  
ATOM   3774  C   LEU A 238     -37.644  -9.559  16.828  1.00 96.26           C  
ATOM   3775  CB  LEU A 238     -35.909  -7.814  17.433  1.00 96.26           C  
ATOM   3776  HB2 LEU A 238     -36.662  -7.029  17.366  1.00 96.26           H  
ATOM   3777  HB3 LEU A 238     -35.925  -8.216  18.446  1.00 96.26           H  
ATOM   3778  O   LEU A 238     -38.717  -9.116  16.409  1.00 96.26           O  
ATOM   3779  CG  LEU A 238     -34.529  -7.180  17.176  1.00 96.26           C  
ATOM   3780  HG  LEU A 238     -34.483  -6.787  16.160  1.00 96.26           H  
ATOM   3781  CD1 LEU A 238     -34.339  -6.010  18.143  1.00 96.26           C  
ATOM   3782 HD11 LEU A 238     -34.366  -6.366  19.173  1.00 96.26           H  
ATOM   3783 HD12 LEU A 238     -35.122  -5.269  17.983  1.00 96.26           H  
ATOM   3784 HD13 LEU A 238     -33.372  -5.542  17.961  1.00 96.26           H  
ATOM   3785  CD2 LEU A 238     -33.385  -8.176  17.362  1.00 96.26           C  
ATOM   3786 HD21 LEU A 238     -32.428  -7.671  17.230  1.00 96.26           H  
ATOM   3787 HD22 LEU A 238     -33.455  -8.971  16.620  1.00 96.26           H  
ATOM   3788 HD23 LEU A 238     -33.422  -8.615  18.359  1.00 96.26           H  
ATOM   3789  N   GLU A 239     -37.607 -10.562  17.705  1.00 95.65           N  
ATOM   3790  H   GLU A 239     -36.715 -10.961  17.961  1.00 95.65           H  
ATOM   3791  CA  GLU A 239     -38.825 -11.080  18.320  1.00 95.65           C  
ATOM   3792  HA  GLU A 239     -39.462 -11.451  17.517  1.00 95.65           H  
ATOM   3793  C   GLU A 239     -39.571  -9.964  19.079  1.00 95.65           C  
ATOM   3794  CB  GLU A 239     -38.498 -12.245  19.263  1.00 95.65           C  
ATOM   3795  HB2 GLU A 239     -37.725 -12.872  18.820  1.00 95.65           H  
ATOM   3796  HB3 GLU A 239     -38.117 -11.836  20.199  1.00 95.65           H  
ATOM   3797  O   GLU A 239     -38.972  -9.075  19.688  1.00 95.65           O  
ATOM   3798  CG  GLU A 239     -39.724 -13.128  19.538  1.00 95.65           C  
ATOM   3799  HG2 GLU A 239     -40.602 -12.500  19.689  1.00 95.65           H  
ATOM   3800  HG3 GLU A 239     -39.915 -13.754  18.666  1.00 95.65           H  
ATOM   3801  CD  GLU A 239     -39.546 -14.003  20.783  1.00 95.65           C  
ATOM   3802  OE1 GLU A 239     -40.578 -14.216  21.460  1.00 95.65           O  
ATOM   3803  OE2 GLU A 239     -38.397 -14.369  21.114  1.00 95.65           O  
ATOM   3804  N   THR A 240     -40.904 -10.032  19.108  1.00 94.92           N  
ATOM   3805  H   THR A 240     -41.321 -10.796  18.597  1.00 94.92           H  
ATOM   3806  CA  THR A 240     -41.783  -9.002  19.695  1.00 94.92           C  
ATOM   3807  HA  THR A 240     -41.764  -8.124  19.049  1.00 94.92           H  
ATOM   3808  C   THR A 240     -41.365  -8.558  21.103  1.00 94.92           C  
ATOM   3809  CB  THR A 240     -43.224  -9.535  19.764  1.00 94.92           C  
ATOM   3810  HB  THR A 240     -43.244 -10.465  20.333  1.00 94.92           H  
ATOM   3811  O   THR A 240     -41.504  -7.382  21.451  1.00 94.92           O  
ATOM   3812  CG2 THR A 240     -44.216  -8.548  20.387  1.00 94.92           C  
ATOM   3813 HG21 THR A 240     -44.015  -8.442  21.453  1.00 94.92           H  
ATOM   3814 HG22 THR A 240     -45.228  -8.930  20.257  1.00 94.92           H  
ATOM   3815 HG23 THR A 240     -44.127  -7.583  19.888  1.00 94.92           H  
ATOM   3816  OG1 THR A 240     -43.726  -9.776  18.474  1.00 94.92           O  
ATOM   3817  HG1 THR A 240     -43.238 -10.488  18.054  1.00 94.92           H  
ATOM   3818  N   THR A 241     -40.892  -9.483  21.942  1.00 95.40           N  
ATOM   3819  H   THR A 241     -40.692 -10.404  21.580  1.00 95.40           H  
ATOM   3820  CA  THR A 241     -40.488  -9.183  23.322  1.00 95.40           C  
ATOM   3821  HA  THR A 241     -41.274  -8.598  23.800  1.00 95.40           H  
ATOM   3822  C   THR A 241     -39.216  -8.336  23.374  1.00 95.40           C  
ATOM   3823  CB  THR A 241     -40.295 -10.471  24.139  1.00 95.40           C  
ATOM   3824  HB  THR A 241     -39.943 -10.198  25.134  1.00 95.40           H  
ATOM   3825  O   THR A 241     -39.178  -7.344  24.103  1.00 95.40           O  
ATOM   3826  CG2 THR A 241     -41.589 -11.266  24.290  1.00 95.40           C  
ATOM   3827 HG21 THR A 241     -42.358 -10.643  24.747  1.00 95.40           H  
ATOM   3828 HG22 THR A 241     -41.409 -12.130  24.929  1.00 95.40           H  
ATOM   3829 HG23 THR A 241     -41.935 -11.619  23.319  1.00 95.40           H  
ATOM   3830  OG1 THR A 241     -39.335 -11.300  23.535  1.00 95.40           O  
ATOM   3831  HG1 THR A 241     -39.719 -12.138  23.269  1.00 95.40           H  
ATOM   3832  N   GLU A 242     -38.205  -8.683  22.580  1.00 94.89           N  
ATOM   3833  H   GLU A 242     -38.318  -9.492  21.985  1.00 94.89           H  
ATOM   3834  CA  GLU A 242     -36.945  -7.953  22.470  1.00 94.89           C  
ATOM   3835  HA  GLU A 242     -36.576  -7.727  23.470  1.00 94.89           H  
ATOM   3836  C   GLU A 242     -37.138  -6.621  21.746  1.00 94.89           C  
ATOM   3837  CB  GLU A 242     -35.912  -8.847  21.780  1.00 94.89           C  
ATOM   3838  HB2 GLU A 242     -36.230  -9.058  20.759  1.00 94.89           H  
ATOM   3839  HB3 GLU A 242     -35.847  -9.785  22.332  1.00 94.89           H  
ATOM   3840  O   GLU A 242     -36.736  -5.582  22.268  1.00 94.89           O  
ATOM   3841  CG  GLU A 242     -34.536  -8.178  21.776  1.00 94.89           C  
ATOM   3842  HG2 GLU A 242     -34.320  -7.826  22.784  1.00 94.89           H  
ATOM   3843  HG3 GLU A 242     -34.566  -7.313  21.113  1.00 94.89           H  
ATOM   3844  CD  GLU A 242     -33.429  -9.130  21.322  1.00 94.89           C  
ATOM   3845  OE1 GLU A 242     -32.311  -8.992  21.858  1.00 94.89           O  
ATOM   3846  OE2 GLU A 242     -33.725 -10.046  20.526  1.00 94.89           O  
ATOM   3847  N   ARG A 243     -37.886  -6.613  20.639  1.00 94.84           N  
ATOM   3848  H   ARG A 243     -38.152  -7.506  20.249  1.00 94.84           H  
ATOM   3849  CA  ARG A 243     -38.278  -5.397  19.916  1.00 94.84           C  
ATOM   3850  HA  ARG A 243     -37.392  -4.952  19.464  1.00 94.84           H  
ATOM   3851  C   ARG A 243     -38.902  -4.349  20.840  1.00 94.84           C  
ATOM   3852  CB  ARG A 243     -39.250  -5.810  18.803  1.00 94.84           C  
ATOM   3853  HB2 ARG A 243     -38.778  -6.567  18.176  1.00 94.84           H  
ATOM   3854  HB3 ARG A 243     -40.149  -6.244  19.240  1.00 94.84           H  
ATOM   3855  O   ARG A 243     -38.506  -3.186  20.838  1.00 94.84           O  
ATOM   3856  CG  ARG A 243     -39.635  -4.620  17.924  1.00 94.84           C  
ATOM   3857  HG2 ARG A 243     -40.129  -3.851  18.518  1.00 94.84           H  
ATOM   3858  HG3 ARG A 243     -38.732  -4.202  17.480  1.00 94.84           H  
ATOM   3859  CD  ARG A 243     -40.589  -5.077  16.821  1.00 94.84           C  
ATOM   3860  HD2 ARG A 243     -41.497  -5.475  17.274  1.00 94.84           H  
ATOM   3861  HD3 ARG A 243     -40.101  -5.862  16.242  1.00 94.84           H  
ATOM   3862  NE  ARG A 243     -40.888  -3.953  15.929  1.00 94.84           N  
ATOM   3863  HE  ARG A 243     -40.054  -3.512  15.569  1.00 94.84           H  
ATOM   3864  NH1 ARG A 243     -43.007  -4.546  15.293  1.00 94.84           N  
ATOM   3865 HH11 ARG A 243     -42.805  -5.465  15.659  1.00 94.84           H  
ATOM   3866 HH12 ARG A 243     -43.764  -4.413  14.637  1.00 94.84           H  
ATOM   3867  NH2 ARG A 243     -42.093  -2.656  14.520  1.00 94.84           N  
ATOM   3868 HH21 ARG A 243     -42.856  -2.539  13.869  1.00 94.84           H  
ATOM   3869 HH22 ARG A 243     -41.239  -2.141  14.359  1.00 94.84           H  
ATOM   3870  CZ  ARG A 243     -41.998  -3.719  15.262  1.00 94.84           C  
ATOM   3871  N   LYS A 244     -39.852  -4.762  21.692  1.00 94.29           N  
ATOM   3872  H   LYS A 244     -40.124  -5.733  21.635  1.00 94.29           H  
ATOM   3873  CA  LYS A 244     -40.488  -3.878  22.688  1.00 94.29           C  
ATOM   3874  HA  LYS A 244     -40.871  -2.994  22.179  1.00 94.29           H  
ATOM   3875  C   LYS A 244     -39.506  -3.361  23.736  1.00 94.29           C  
ATOM   3876  CB  LYS A 244     -41.637  -4.610  23.395  1.00 94.29           C  
ATOM   3877  HB2 LYS A 244     -41.883  -4.081  24.316  1.00 94.29           H  
ATOM   3878  HB3 LYS A 244     -41.311  -5.616  23.659  1.00 94.29           H  
ATOM   3879  O   LYS A 244     -39.702  -2.248  24.222  1.00 94.29           O  
ATOM   3880  CG  LYS A 244     -42.905  -4.677  22.536  1.00 94.29           C  
ATOM   3881  HG2 LYS A 244     -43.292  -3.669  22.389  1.00 94.29           H  
ATOM   3882  HG3 LYS A 244     -42.672  -5.103  21.560  1.00 94.29           H  
ATOM   3883  CD  LYS A 244     -43.969  -5.538  23.231  1.00 94.29           C  
ATOM   3884  HD2 LYS A 244     -44.228  -5.095  24.193  1.00 94.29           H  
ATOM   3885  HD3 LYS A 244     -43.561  -6.535  23.391  1.00 94.29           H  
ATOM   3886  CE  LYS A 244     -45.215  -5.635  22.345  1.00 94.29           C  
ATOM   3887  HE2 LYS A 244     -45.623  -4.635  22.196  1.00 94.29           H  
ATOM   3888  HE3 LYS A 244     -44.907  -6.009  21.368  1.00 94.29           H  
ATOM   3889  NZ  LYS A 244     -46.248  -6.535  22.922  1.00 94.29           N  
ATOM   3890  HZ1 LYS A 244     -46.566  -6.207  23.822  1.00 94.29           H  
ATOM   3891  HZ2 LYS A 244     -45.880  -7.470  23.021  1.00 94.29           H  
ATOM   3892  HZ3 LYS A 244     -47.043  -6.591  22.301  1.00 94.29           H  
ATOM   3893  N   LYS A 245     -38.496  -4.152  24.117  1.00 94.03           N  
ATOM   3894  H   LYS A 245     -38.373  -5.032  23.636  1.00 94.03           H  
ATOM   3895  CA  LYS A 245     -37.437  -3.700  25.028  1.00 94.03           C  
ATOM   3896  HA  LYS A 245     -37.884  -3.207  25.891  1.00 94.03           H  
ATOM   3897  C   LYS A 245     -36.591  -2.636  24.342  1.00 94.03           C  
ATOM   3898  CB  LYS A 245     -36.572  -4.865  25.525  1.00 94.03           C  
ATOM   3899  HB2 LYS A 245     -36.227  -5.462  24.680  1.00 94.03           H  
ATOM   3900  HB3 LYS A 245     -35.692  -4.455  26.020  1.00 94.03           H  
ATOM   3901  O   LYS A 245     -36.520  -1.537  24.875  1.00 94.03           O  
ATOM   3902  CG  LYS A 245     -37.310  -5.762  26.526  1.00 94.03           C  
ATOM   3903  HG2 LYS A 245     -38.250  -6.112  26.099  1.00 94.03           H  
ATOM   3904  HG3 LYS A 245     -37.526  -5.193  27.431  1.00 94.03           H  
ATOM   3905  CD  LYS A 245     -36.425  -6.963  26.872  1.00 94.03           C  
ATOM   3906  HD2 LYS A 245     -35.490  -6.604  27.303  1.00 94.03           H  
ATOM   3907  HD3 LYS A 245     -36.200  -7.508  25.955  1.00 94.03           H  
ATOM   3908  CE  LYS A 245     -37.122  -7.902  27.859  1.00 94.03           C  
ATOM   3909  HE2 LYS A 245     -38.069  -8.219  27.422  1.00 94.03           H  
ATOM   3910  HE3 LYS A 245     -37.333  -7.352  28.777  1.00 94.03           H  
ATOM   3911  NZ  LYS A 245     -36.267  -9.081  28.143  1.00 94.03           N  
ATOM   3912  HZ1 LYS A 245     -36.075  -9.583  27.288  1.00 94.03           H  
ATOM   3913  HZ2 LYS A 245     -36.715  -9.713  28.791  1.00 94.03           H  
ATOM   3914  HZ3 LYS A 245     -35.379  -8.790  28.527  1.00 94.03           H  
ATOM   3915  N   PHE A 246     -36.081  -2.913  23.141  1.00 93.20           N  
ATOM   3916  H   PHE A 246     -36.220  -3.837  22.757  1.00 93.20           H  
ATOM   3917  CA  PHE A 246     -35.276  -1.966  22.369  1.00 93.20           C  
ATOM   3918  HA  PHE A 246     -34.392  -1.718  22.957  1.00 93.20           H  
ATOM   3919  C   PHE A 246     -35.997  -0.643  22.098  1.00 93.20           C  
ATOM   3920  CB  PHE A 246     -34.819  -2.608  21.052  1.00 93.20           C  
ATOM   3921  HB2 PHE A 246     -34.709  -1.826  20.301  1.00 93.20           H  
ATOM   3922  HB3 PHE A 246     -35.582  -3.294  20.682  1.00 93.20           H  
ATOM   3923  O   PHE A 246     -35.389   0.412  22.226  1.00 93.20           O  
ATOM   3924  CG  PHE A 246     -33.491  -3.327  21.151  1.00 93.20           C  
ATOM   3925  CD1 PHE A 246     -32.312  -2.667  20.762  1.00 93.20           C  
ATOM   3926  HD1 PHE A 246     -32.353  -1.646  20.412  1.00 93.20           H  
ATOM   3927  CD2 PHE A 246     -33.424  -4.655  21.609  1.00 93.20           C  
ATOM   3928  HD2 PHE A 246     -34.324  -5.175  21.902  1.00 93.20           H  
ATOM   3929  CE1 PHE A 246     -31.082  -3.343  20.799  1.00 93.20           C  
ATOM   3930  HE1 PHE A 246     -30.181  -2.858  20.453  1.00 93.20           H  
ATOM   3931  CE2 PHE A 246     -32.190  -5.327  21.658  1.00 93.20           C  
ATOM   3932  HE2 PHE A 246     -32.138  -6.357  21.978  1.00 93.20           H  
ATOM   3933  CZ  PHE A 246     -31.019  -4.671  21.249  1.00 93.20           C  
ATOM   3934  HZ  PHE A 246     -30.074  -5.194  21.259  1.00 93.20           H  
ATOM   3935  N   ALA A 247     -37.293  -0.671  21.789  1.00 91.92           N  
ATOM   3936  H   ALA A 247     -37.719  -1.563  21.582  1.00 91.92           H  
ATOM   3937  CA  ALA A 247     -38.065   0.548  21.553  1.00 91.92           C  
ATOM   3938  HA  ALA A 247     -37.557   1.149  20.799  1.00 91.92           H  
ATOM   3939  C   ALA A 247     -38.240   1.426  22.811  1.00 91.92           C  
ATOM   3940  CB  ALA A 247     -39.432   0.126  21.005  1.00 91.92           C  
ATOM   3941  HB1 ALA A 247     -39.303  -0.536  20.149  1.00 91.92           H  
ATOM   3942  HB2 ALA A 247     -39.997  -0.399  21.776  1.00 91.92           H  
ATOM   3943  HB3 ALA A 247     -39.983   1.011  20.690  1.00 91.92           H  
ATOM   3944  O   ALA A 247     -38.407   2.637  22.701  1.00 91.92           O  
ATOM   3945  N   LYS A 248     -38.264   0.820  24.007  1.00 90.86           N  
ATOM   3946  H   LYS A 248     -38.055  -0.168  24.033  1.00 90.86           H  
ATOM   3947  CA  LYS A 248     -38.563   1.515  25.272  1.00 90.86           C  
ATOM   3948  HA  LYS A 248     -39.057   2.463  25.060  1.00 90.86           H  
ATOM   3949  C   LYS A 248     -37.322   1.881  26.077  1.00 90.86           C  
ATOM   3950  CB  LYS A 248     -39.485   0.651  26.138  1.00 90.86           C  
ATOM   3951  HB2 LYS A 248     -39.059  -0.348  26.232  1.00 90.86           H  
ATOM   3952  HB3 LYS A 248     -39.540   1.093  27.133  1.00 90.86           H  
ATOM   3953  O   LYS A 248     -37.374   2.831  26.856  1.00 90.86           O  
ATOM   3954  CG  LYS A 248     -40.906   0.561  25.573  1.00 90.86           C  
ATOM   3955  HG2 LYS A 248     -40.891   0.095  24.587  1.00 90.86           H  
ATOM   3956  HG3 LYS A 248     -41.320   1.565  25.482  1.00 90.86           H  
ATOM   3957  CD  LYS A 248     -41.775  -0.265  26.524  1.00 90.86           C  
ATOM   3958  HD2 LYS A 248     -41.359  -1.269  26.607  1.00 90.86           H  
ATOM   3959  HD3 LYS A 248     -41.771   0.211  27.504  1.00 90.86           H  
ATOM   3960  CE  LYS A 248     -43.204  -0.335  25.986  1.00 90.86           C  
ATOM   3961  HE2 LYS A 248     -43.534   0.680  25.764  1.00 90.86           H  
ATOM   3962  HE3 LYS A 248     -43.195  -0.894  25.051  1.00 90.86           H  
ATOM   3963  NZ  LYS A 248     -44.112  -0.960  26.977  1.00 90.86           N  
ATOM   3964  HZ1 LYS A 248     -44.112  -0.412  27.826  1.00 90.86           H  
ATOM   3965  HZ2 LYS A 248     -43.802  -1.895  27.202  1.00 90.86           H  
ATOM   3966  HZ3 LYS A 248     -45.058  -0.986  26.623  1.00 90.86           H  
ATOM   3967  N   SER A 249     -36.257   1.094  25.973  1.00 90.79           N  
ATOM   3968  H   SER A 249     -36.257   0.331  25.311  1.00 90.79           H  
ATOM   3969  CA  SER A 249     -35.044   1.310  26.751  1.00 90.79           C  
ATOM   3970  HA  SER A 249     -35.336   1.601  27.760  1.00 90.79           H  
ATOM   3971  C   SER A 249     -34.211   2.446  26.174  1.00 90.79           C  
ATOM   3972  CB  SER A 249     -34.221   0.025  26.880  1.00 90.79           C  
ATOM   3973  HB2 SER A 249     -34.812  -0.718  27.416  1.00 90.79           H  
ATOM   3974  HB3 SER A 249     -33.314   0.226  27.451  1.00 90.79           H  
ATOM   3975  O   SER A 249     -34.176   2.673  24.967  1.00 90.79           O  
ATOM   3976  OG  SER A 249     -33.872  -0.501  25.623  1.00 90.79           O  
ATOM   3977  HG  SER A 249     -33.212   0.071  25.223  1.00 90.79           H  
ATOM   3978  N   GLN A 250     -33.504   3.135  27.062  1.00 93.65           N  
ATOM   3979  H   GLN A 250     -33.545   2.860  28.034  1.00 93.65           H  
ATOM   3980  CA  GLN A 250     -32.383   3.974  26.670  1.00 93.65           C  
ATOM   3981  HA  GLN A 250     -32.638   4.523  25.763  1.00 93.65           H  
ATOM   3982  C   GLN A 250     -31.189   3.069  26.376  1.00 93.65           C  
ATOM   3983  CB  GLN A 250     -32.064   4.974  27.785  1.00 93.65           C  
ATOM   3984  HB2 GLN A 250     -31.184   5.551  27.500  1.00 93.65           H  
ATOM   3985  HB3 GLN A 250     -31.838   4.431  28.703  1.00 93.65           H  
ATOM   3986  O   GLN A 250     -30.965   2.102  27.109  1.00 93.65           O  
ATOM   3987  CG  GLN A 250     -33.240   5.932  28.032  1.00 93.65           C  
ATOM   3988  HG2 GLN A 250     -33.448   6.484  27.116  1.00 93.65           H  
ATOM   3989  HG3 GLN A 250     -34.132   5.364  28.297  1.00 93.65           H  
ATOM   3990  CD  GLN A 250     -32.974   6.924  29.158  1.00 93.65           C  
ATOM   3991  NE2 GLN A 250     -33.939   7.747  29.504  1.00 93.65           N  
ATOM   3992 HE21 GLN A 250     -33.706   8.385  30.251  1.00 93.65           H  
ATOM   3993 HE22 GLN A 250     -34.840   7.722  29.048  1.00 93.65           H  
ATOM   3994  OE1 GLN A 250     -31.920   6.986  29.760  1.00 93.65           O  
ATOM   3995  N   HIS A 251     -30.443   3.376  25.319  1.00 93.90           N  
ATOM   3996  H   HIS A 251     -30.665   4.209  24.793  1.00 93.90           H  
ATOM   3997  CA  HIS A 251     -29.261   2.603  24.937  1.00 93.90           C  
ATOM   3998  HA  HIS A 251     -29.109   1.792  25.648  1.00 93.90           H  
ATOM   3999  C   HIS A 251     -28.022   3.477  24.960  1.00 93.90           C  
ATOM   4000  CB  HIS A 251     -29.423   1.962  23.558  1.00 93.90           C  
ATOM   4001  HB2 HIS A 251     -28.569   1.305  23.391  1.00 93.90           H  
ATOM   4002  HB3 HIS A 251     -29.401   2.730  22.785  1.00 93.90           H  
ATOM   4003  O   HIS A 251     -28.059   4.622  24.509  1.00 93.90           O  
ATOM   4004  CG  HIS A 251     -30.670   1.146  23.403  1.00 93.90           C  
ATOM   4005  CD2 HIS A 251     -31.858   1.580  22.897  1.00 93.90           C  
ATOM   4006  HD2 HIS A 251     -32.093   2.581  22.566  1.00 93.90           H  
ATOM   4007  ND1 HIS A 251     -30.781  -0.196  23.746  1.00 93.90           N  
ATOM   4008  CE1 HIS A 251     -32.020  -0.558  23.408  1.00 93.90           C  
ATOM   4009  HE1 HIS A 251     -32.409  -1.556  23.543  1.00 93.90           H  
ATOM   4010  NE2 HIS A 251     -32.698   0.496  22.921  1.00 93.90           N  
ATOM   4011  HE2 HIS A 251     -33.672   0.512  22.654  1.00 93.90           H  
ATOM   4012  N   GLU A 252     -26.920   2.903  25.422  1.00 95.35           N  
ATOM   4013  H   GLU A 252     -26.959   1.950  25.754  1.00 95.35           H  
ATOM   4014  CA  GLU A 252     -25.589   3.481  25.299  1.00 95.35           C  
ATOM   4015  HA  GLU A 252     -25.622   4.366  24.663  1.00 95.35           H  
ATOM   4016  C   GLU A 252     -24.681   2.448  24.637  1.00 95.35           C  
ATOM   4017  CB  GLU A 252     -25.024   3.904  26.664  1.00 95.35           C  
ATOM   4018  HB2 GLU A 252     -24.044   4.347  26.485  1.00 95.35           H  
ATOM   4019  HB3 GLU A 252     -24.892   3.024  27.293  1.00 95.35           H  
ATOM   4020  O   GLU A 252     -24.515   1.340  25.146  1.00 95.35           O  
ATOM   4021  CG  GLU A 252     -25.891   4.926  27.417  1.00 95.35           C  
ATOM   4022  HG2 GLU A 252     -26.268   5.664  26.710  1.00 95.35           H  
ATOM   4023  HG3 GLU A 252     -26.751   4.417  27.853  1.00 95.35           H  
ATOM   4024  CD  GLU A 252     -25.094   5.634  28.527  1.00 95.35           C  
ATOM   4025  OE1 GLU A 252     -25.236   6.875  28.664  1.00 95.35           O  
ATOM   4026  OE2 GLU A 252     -24.280   4.975  29.203  1.00 95.35           O  
ATOM   4027  N   TYR A 253     -24.096   2.812  23.501  1.00 96.02           N  
ATOM   4028  H   TYR A 253     -24.301   3.724  23.118  1.00 96.02           H  
ATOM   4029  CA  TYR A 253     -23.124   1.990  22.793  1.00 96.02           C  
ATOM   4030  HA  TYR A 253     -23.060   1.006  23.257  1.00 96.02           H  
ATOM   4031  C   TYR A 253     -21.755   2.645  22.877  1.00 96.02           C  
ATOM   4032  CB  TYR A 253     -23.552   1.787  21.339  1.00 96.02           C  
ATOM   4033  HB2 TYR A 253     -23.714   2.757  20.870  1.00 96.02           H  
ATOM   4034  HB3 TYR A 253     -22.741   1.297  20.800  1.00 96.02           H  
ATOM   4035  O   TYR A 253     -21.605   3.825  22.562  1.00 96.02           O  
ATOM   4036  CG  TYR A 253     -24.800   0.946  21.195  1.00 96.02           C  
ATOM   4037  CD1 TYR A 253     -24.708  -0.456  21.128  1.00 96.02           C  
ATOM   4038  HD1 TYR A 253     -23.745  -0.942  21.191  1.00 96.02           H  
ATOM   4039  CD2 TYR A 253     -26.059   1.567  21.162  1.00 96.02           C  
ATOM   4040  HD2 TYR A 253     -26.120   2.635  21.305  1.00 96.02           H  
ATOM   4041  CE1 TYR A 253     -25.871  -1.233  20.988  1.00 96.02           C  
ATOM   4042  HE1 TYR A 253     -25.814  -2.310  20.937  1.00 96.02           H  
ATOM   4043  CE2 TYR A 253     -27.224   0.799  20.989  1.00 96.02           C  
ATOM   4044  HE2 TYR A 253     -28.189   1.283  20.949  1.00 96.02           H  
ATOM   4045  OH  TYR A 253     -28.253  -1.354  20.808  1.00 96.02           O  
ATOM   4046  HH  TYR A 253     -29.043  -0.811  20.858  1.00 96.02           H  
ATOM   4047  CZ  TYR A 253     -27.129  -0.606  20.908  1.00 96.02           C  
ATOM   4048  N   LEU A 254     -20.743   1.871  23.258  1.00 96.54           N  
ATOM   4049  H   LEU A 254     -20.928   0.901  23.471  1.00 96.54           H  
ATOM   4050  CA  LEU A 254     -19.362   2.259  23.019  1.00 96.54           C  
ATOM   4051  HA  LEU A 254     -19.236   3.312  23.270  1.00 96.54           H  
ATOM   4052  C   LEU A 254     -19.098   2.063  21.525  1.00 96.54           C  
ATOM   4053  CB  LEU A 254     -18.444   1.406  23.907  1.00 96.54           C  
ATOM   4054  HB2 LEU A 254     -18.779   1.481  24.942  1.00 96.54           H  
ATOM   4055  HB3 LEU A 254     -18.533   0.364  23.598  1.00 96.54           H  
ATOM   4056  O   LEU A 254     -19.187   0.947  21.028  1.00 96.54           O  
ATOM   4057  CG  LEU A 254     -16.966   1.819  23.831  1.00 96.54           C  
ATOM   4058  HG  LEU A 254     -16.633   1.811  22.794  1.00 96.54           H  
ATOM   4059  CD1 LEU A 254     -16.727   3.209  24.428  1.00 96.54           C  
ATOM   4060 HD11 LEU A 254     -17.171   3.273  25.422  1.00 96.54           H  
ATOM   4061 HD12 LEU A 254     -15.656   3.398  24.503  1.00 96.54           H  
ATOM   4062 HD13 LEU A 254     -17.166   3.971  23.785  1.00 96.54           H  
ATOM   4063  CD2 LEU A 254     -16.116   0.827  24.620  1.00 96.54           C  
ATOM   4064 HD21 LEU A 254     -15.070   1.124  24.550  1.00 96.54           H  
ATOM   4065 HD22 LEU A 254     -16.428   0.805  25.664  1.00 96.54           H  
ATOM   4066 HD23 LEU A 254     -16.226  -0.166  24.184  1.00 96.54           H  
ATOM   4067  N   ILE A 255     -18.820   3.137  20.799  1.00 96.44           N  
ATOM   4068  H   ILE A 255     -18.728   4.028  21.266  1.00 96.44           H  
ATOM   4069  CA  ILE A 255     -18.561   3.090  19.359  1.00 96.44           C  
ATOM   4070  HA  ILE A 255     -18.662   2.062  19.012  1.00 96.44           H  
ATOM   4071  C   ILE A 255     -17.124   3.491  19.066  1.00 96.44           C  
ATOM   4072  CB  ILE A 255     -19.576   3.924  18.551  1.00 96.44           C  
ATOM   4073  HB  ILE A 255     -19.301   3.831  17.500  1.00 96.44           H  
ATOM   4074  O   ILE A 255     -16.477   4.183  19.852  1.00 96.44           O  
ATOM   4075  CG1 ILE A 255     -19.549   5.425  18.913  1.00 96.44           C  
ATOM   4076 HG12 ILE A 255     -20.087   5.588  19.847  1.00 96.44           H  
ATOM   4077 HG13 ILE A 255     -18.520   5.754  19.059  1.00 96.44           H  
ATOM   4078  CG2 ILE A 255     -20.986   3.326  18.713  1.00 96.44           C  
ATOM   4079 HG21 ILE A 255     -21.682   3.811  18.029  1.00 96.44           H  
ATOM   4080 HG22 ILE A 255     -20.966   2.261  18.480  1.00 96.44           H  
ATOM   4081 HG23 ILE A 255     -21.339   3.459  19.736  1.00 96.44           H  
ATOM   4082  CD1 ILE A 255     -20.151   6.308  17.812  1.00 96.44           C  
ATOM   4083 HD11 ILE A 255     -21.167   5.999  17.569  1.00 96.44           H  
ATOM   4084 HD12 ILE A 255     -20.163   7.346  18.146  1.00 96.44           H  
ATOM   4085 HD13 ILE A 255     -19.540   6.238  16.912  1.00 96.44           H  
ATOM   4086  N   GLU A 256     -16.638   3.059  17.912  1.00 96.66           N  
ATOM   4087  H   GLU A 256     -17.263   2.568  17.289  1.00 96.66           H  
ATOM   4088  CA  GLU A 256     -15.388   3.545  17.338  1.00 96.66           C  
ATOM   4089  HA  GLU A 256     -14.787   4.014  18.117  1.00 96.66           H  
ATOM   4090  C   GLU A 256     -15.701   4.603  16.282  1.00 96.66           C  
ATOM   4091  CB  GLU A 256     -14.576   2.383  16.756  1.00 96.66           C  
ATOM   4092  HB2 GLU A 256     -13.710   2.789  16.233  1.00 96.66           H  
ATOM   4093  HB3 GLU A 256     -15.191   1.827  16.049  1.00 96.66           H  
ATOM   4094  O   GLU A 256     -16.690   4.461  15.562  1.00 96.66           O  
ATOM   4095  CG  GLU A 256     -14.091   1.448  17.871  1.00 96.66           C  
ATOM   4096  HG2 GLU A 256     -13.409   2.001  18.516  1.00 96.66           H  
ATOM   4097  HG3 GLU A 256     -14.943   1.130  18.473  1.00 96.66           H  
ATOM   4098  CD  GLU A 256     -13.380   0.192  17.362  1.00 96.66           C  
ATOM   4099  OE1 GLU A 256     -13.200  -0.723  18.193  1.00 96.66           O  
ATOM   4100  OE2 GLU A 256     -12.971   0.122  16.180  1.00 96.66           O  
ATOM   4101  N   GLN A 257     -14.858   5.631  16.220  1.00 96.81           N  
ATOM   4102  H   GLN A 257     -14.075   5.639  16.858  1.00 96.81           H  
ATOM   4103  CA  GLN A 257     -14.890   6.704  15.229  1.00 96.81           C  
ATOM   4104  HA  GLN A 257     -15.567   6.443  14.416  1.00 96.81           H  
ATOM   4105  C   GLN A 257     -13.493   6.904  14.646  1.00 96.81           C  
ATOM   4106  CB  GLN A 257     -15.348   8.022  15.868  1.00 96.81           C  
ATOM   4107  HB2 GLN A 257     -14.706   8.236  16.723  1.00 96.81           H  
ATOM   4108  HB3 GLN A 257     -15.222   8.826  15.142  1.00 96.81           H  
ATOM   4109  O   GLN A 257     -12.487   6.681  15.334  1.00 96.81           O  
ATOM   4110  CG  GLN A 257     -16.810   8.029  16.324  1.00 96.81           C  
ATOM   4111  HG2 GLN A 257     -17.453   7.883  15.456  1.00 96.81           H  
ATOM   4112  HG3 GLN A 257     -16.989   7.218  17.030  1.00 96.81           H  
ATOM   4113  CD  GLN A 257     -17.157   9.349  17.009  1.00 96.81           C  
ATOM   4114  NE2 GLN A 257     -18.248   9.985  16.674  1.00 96.81           N  
ATOM   4115 HE21 GLN A 257     -18.745   9.688  15.847  1.00 96.81           H  
ATOM   4116 HE22 GLN A 257     -18.382  10.913  17.049  1.00 96.81           H  
ATOM   4117  OE1 GLN A 257     -16.466   9.846  17.887  1.00 96.81           O  
ATOM   4118  N   VAL A 258     -13.437   7.381  13.405  1.00 97.15           N  
ATOM   4119  H   VAL A 258     -14.299   7.540  12.905  1.00 97.15           H  
ATOM   4120  CA  VAL A 258     -12.182   7.722  12.732  1.00 97.15           C  
ATOM   4121  HA  VAL A 258     -11.347   7.307  13.297  1.00 97.15           H  
ATOM   4122  C   VAL A 258     -12.013   9.232  12.686  1.00 97.15           C  
ATOM   4123  CB  VAL A 258     -12.118   7.104  11.333  1.00 97.15           C  
ATOM   4124  HB  VAL A 258     -12.957   7.467  10.740  1.00 97.15           H  
ATOM   4125  O   VAL A 258     -12.867   9.969  12.204  1.00 97.15           O  
ATOM   4126  CG1 VAL A 258     -10.810   7.441  10.599  1.00 97.15           C  
ATOM   4127 HG11 VAL A 258      -9.953   7.138  11.201  1.00 97.15           H  
ATOM   4128 HG12 VAL A 258     -10.760   8.511  10.402  1.00 97.15           H  
ATOM   4129 HG13 VAL A 258     -10.782   6.915   9.645  1.00 97.15           H  
ATOM   4130  CG2 VAL A 258     -12.205   5.583  11.448  1.00 97.15           C  
ATOM   4131 HG21 VAL A 258     -11.339   5.181  11.974  1.00 97.15           H  
ATOM   4132 HG22 VAL A 258     -12.251   5.188  10.433  1.00 97.15           H  
ATOM   4133 HG23 VAL A 258     -13.124   5.282  11.950  1.00 97.15           H  
ATOM   4134  N   GLN A 259     -10.869   9.701  13.168  1.00 96.76           N  
ATOM   4135  H   GLN A 259     -10.213   9.037  13.553  1.00 96.76           H  
ATOM   4136  CA  GLN A 259     -10.424  11.079  12.995  1.00 96.76           C  
ATOM   4137  HA  GLN A 259     -11.242  11.689  12.613  1.00 96.76           H  
ATOM   4138  C   GLN A 259      -9.296  11.112  11.975  1.00 96.76           C  
ATOM   4139  CB  GLN A 259      -9.977  11.667  14.332  1.00 96.76           C  
ATOM   4140  HB2 GLN A 259      -9.172  11.059  14.744  1.00 96.76           H  
ATOM   4141  HB3 GLN A 259      -9.604  12.676  14.154  1.00 96.76           H  
ATOM   4142  O   GLN A 259      -8.477  10.198  11.924  1.00 96.76           O  
ATOM   4143  CG  GLN A 259     -11.130  11.740  15.339  1.00 96.76           C  
ATOM   4144  HG2 GLN A 259     -11.548  10.744  15.489  1.00 96.76           H  
ATOM   4145  HG3 GLN A 259     -11.918  12.388  14.955  1.00 96.76           H  
ATOM   4146  CD  GLN A 259     -10.661  12.280  16.679  1.00 96.76           C  
ATOM   4147  NE2 GLN A 259     -11.180  11.759  17.764  1.00 96.76           N  
ATOM   4148 HE21 GLN A 259     -11.795  10.963  17.670  1.00 96.76           H  
ATOM   4149 HE22 GLN A 259     -10.721  11.948  18.643  1.00 96.76           H  
ATOM   4150  OE1 GLN A 259      -9.795  13.133  16.779  1.00 96.76           O  
ATOM   4151  N   SER A 260      -9.220  12.168  11.173  1.00 96.36           N  
ATOM   4152  H   SER A 260      -9.922  12.891  11.235  1.00 96.36           H  
ATOM   4153  CA  SER A 260      -8.246  12.246  10.088  1.00 96.36           C  
ATOM   4154  HA  SER A 260      -7.454  11.515  10.251  1.00 96.36           H  
ATOM   4155  C   SER A 260      -7.600  13.620   9.981  1.00 96.36           C  
ATOM   4156  CB  SER A 260      -8.916  11.894   8.764  1.00 96.36           C  
ATOM   4157  HB2 SER A 260      -8.150  11.835   7.991  1.00 96.36           H  
ATOM   4158  HB3 SER A 260      -9.411  10.926   8.842  1.00 96.36           H  
ATOM   4159  O   SER A 260      -8.284  14.639  10.066  1.00 96.36           O  
ATOM   4160  OG  SER A 260      -9.863  12.892   8.437  1.00 96.36           O  
ATOM   4161  HG  SER A 260      -9.562  13.729   8.799  1.00 96.36           H  
ATOM   4162  N   LEU A 261      -6.306  13.634   9.687  1.00 95.39           N  
ATOM   4163  H   LEU A 261      -5.836  12.741   9.647  1.00 95.39           H  
ATOM   4164  CA  LEU A 261      -5.542  14.788   9.231  1.00 95.39           C  
ATOM   4165  HA  LEU A 261      -6.172  15.677   9.202  1.00 95.39           H  
ATOM   4166  C   LEU A 261      -5.098  14.465   7.807  1.00 95.39           C  
ATOM   4167  CB  LEU A 261      -4.359  15.045  10.181  1.00 95.39           C  
ATOM   4168  HB2 LEU A 261      -3.823  15.934   9.849  1.00 95.39           H  
ATOM   4169  HB3 LEU A 261      -3.671  14.202  10.115  1.00 95.39           H  
ATOM   4170  O   LEU A 261      -4.101  13.775   7.595  1.00 95.39           O  
ATOM   4171  CG  LEU A 261      -4.769  15.219  11.649  1.00 95.39           C  
ATOM   4172  HG  LEU A 261      -5.355  14.358  11.970  1.00 95.39           H  
ATOM   4173  CD1 LEU A 261      -3.535  15.276  12.540  1.00 95.39           C  
ATOM   4174 HD11 LEU A 261      -2.937  16.155  12.297  1.00 95.39           H  
ATOM   4175 HD12 LEU A 261      -2.937  14.377  12.396  1.00 95.39           H  
ATOM   4176 HD13 LEU A 261      -3.869  15.319  13.577  1.00 95.39           H  
ATOM   4177  CD2 LEU A 261      -5.598  16.479  11.880  1.00 95.39           C  
ATOM   4178 HD21 LEU A 261      -5.010  17.370  11.659  1.00 95.39           H  
ATOM   4179 HD22 LEU A 261      -6.493  16.467  11.258  1.00 95.39           H  
ATOM   4180 HD23 LEU A 261      -5.920  16.499  12.921  1.00 95.39           H  
ATOM   4181  N   ASN A 262      -5.917  14.866   6.838  1.00 85.13           N  
ATOM   4182  H   ASN A 262      -6.710  15.442   7.080  1.00 85.13           H  
ATOM   4183  CA  ASN A 262      -5.756  14.448   5.449  1.00 85.13           C  
ATOM   4184  HA  ASN A 262      -5.241  13.488   5.427  1.00 85.13           H  
ATOM   4185  C   ASN A 262      -4.904  15.435   4.657  1.00 85.13           C  
ATOM   4186  CB  ASN A 262      -7.135  14.254   4.798  1.00 85.13           C  
ATOM   4187  HB2 ASN A 262      -7.009  14.084   3.729  1.00 85.13           H  
ATOM   4188  HB3 ASN A 262      -7.733  15.155   4.937  1.00 85.13           H  
ATOM   4189  O   ASN A 262      -5.102  16.646   4.741  1.00 85.13           O  
ATOM   4190  CG  ASN A 262      -7.874  13.053   5.354  1.00 85.13           C  
ATOM   4191  ND2 ASN A 262      -9.183  13.085   5.344  1.00 85.13           N  
ATOM   4192 HD21 ASN A 262      -9.694  13.870   4.966  1.00 85.13           H  
ATOM   4193 HD22 ASN A 262      -9.664  12.307   5.773  1.00 85.13           H  
ATOM   4194  OD1 ASN A 262      -7.287  12.083   5.793  1.00 85.13           O  
ATOM   4195  N   ASN A 263      -4.053  14.883   3.792  1.00 84.47           N  
ATOM   4196  H   ASN A 263      -3.928  13.882   3.834  1.00 84.47           H  
ATOM   4197  CA  ASN A 263      -3.297  15.610   2.775  1.00 84.47           C  
ATOM   4198  HA  ASN A 263      -2.588  14.889   2.369  1.00 84.47           H  
ATOM   4199  C   ASN A 263      -2.430  16.769   3.307  1.00 84.47           C  
ATOM   4200  CB  ASN A 263      -4.237  16.033   1.628  1.00 84.47           C  
ATOM   4201  HB2 ASN A 263      -4.984  16.726   2.016  1.00 84.47           H  
ATOM   4202  HB3 ASN A 263      -3.662  16.562   0.868  1.00 84.47           H  
ATOM   4203  O   ASN A 263      -2.343  17.813   2.662  1.00 84.47           O  
ATOM   4204  CG  ASN A 263      -4.912  14.865   0.945  1.00 84.47           C  
ATOM   4205  ND2 ASN A 263      -6.219  14.883   0.828  1.00 84.47           N  
ATOM   4206 HD21 ASN A 263      -6.659  14.051   0.461  1.00 84.47           H  
ATOM   4207 HD22 ASN A 263      -6.750  15.632   1.249  1.00 84.47           H  
ATOM   4208  OD1 ASN A 263      -4.269  13.948   0.458  1.00 84.47           O  
ATOM   4209  N   GLU A 264      -1.747  16.587   4.440  1.00 89.41           N  
ATOM   4210  H   GLU A 264      -1.795  15.690   4.902  1.00 89.41           H  
ATOM   4211  CA  GLU A 264      -0.721  17.541   4.876  1.00 89.41           C  
ATOM   4212  HA  GLU A 264      -1.146  18.545   4.847  1.00 89.41           H  
ATOM   4213  C   GLU A 264       0.462  17.481   3.902  1.00 89.41           C  
ATOM   4214  CB  GLU A 264      -0.286  17.256   6.322  1.00 89.41           C  
ATOM   4215  HB2 GLU A 264      -1.176  17.209   6.949  1.00 89.41           H  
ATOM   4216  HB3 GLU A 264       0.222  16.292   6.363  1.00 89.41           H  
ATOM   4217  O   GLU A 264       1.092  16.433   3.749  1.00 89.41           O  
ATOM   4218  CG  GLU A 264       0.643  18.361   6.863  1.00 89.41           C  
ATOM   4219  HG2 GLU A 264       1.525  18.427   6.226  1.00 89.41           H  
ATOM   4220  HG3 GLU A 264       0.117  19.314   6.808  1.00 89.41           H  
ATOM   4221  CD  GLU A 264       1.101  18.121   8.312  1.00 89.41           C  
ATOM   4222  OE1 GLU A 264       1.859  18.957   8.851  1.00 89.41           O  
ATOM   4223  OE2 GLU A 264       0.722  17.087   8.907  1.00 89.41           O  
ATOM   4224  N   THR A 265       0.738  18.576   3.192  1.00 89.49           N  
ATOM   4225  H   THR A 265       0.129  19.377   3.269  1.00 89.49           H  
ATOM   4226  CA  THR A 265       1.778  18.609   2.158  1.00 89.49           C  
ATOM   4227  HA  THR A 265       1.563  17.814   1.444  1.00 89.49           H  
ATOM   4228  C   THR A 265       3.162  18.373   2.756  1.00 89.49           C  
ATOM   4229  CB  THR A 265       1.762  19.937   1.390  1.00 89.49           C  
ATOM   4230  HB  THR A 265       2.019  20.755   2.063  1.00 89.49           H  
ATOM   4231  O   THR A 265       3.619  19.128   3.614  1.00 89.49           O  
ATOM   4232  CG2 THR A 265       2.718  19.952   0.198  1.00 89.49           C  
ATOM   4233 HG21 THR A 265       3.749  19.873   0.544  1.00 89.49           H  
ATOM   4234 HG22 THR A 265       2.503  19.114  -0.465  1.00 89.49           H  
ATOM   4235 HG23 THR A 265       2.614  20.886  -0.355  1.00 89.49           H  
ATOM   4236  OG1 THR A 265       0.477  20.171   0.863  1.00 89.49           O  
ATOM   4237  HG1 THR A 265       0.599  20.596   0.011  1.00 89.49           H  
ATOM   4238  N   ILE A 266       3.870  17.372   2.236  1.00 83.82           N  
ATOM   4239  H   ILE A 266       3.462  16.864   1.464  1.00 83.82           H  
ATOM   4240  CA  ILE A 266       5.304  17.210   2.465  1.00 83.82           C  
ATOM   4241  HA  ILE A 266       5.557  17.523   3.478  1.00 83.82           H  
ATOM   4242  C   ILE A 266       5.967  18.135   1.453  1.00 83.82           C  
ATOM   4243  CB  ILE A 266       5.760  15.749   2.271  1.00 83.82           C  
ATOM   4244  HB  ILE A 266       5.590  15.476   1.229  1.00 83.82           H  
ATOM   4245  O   ILE A 266       5.898  17.887   0.250  1.00 83.82           O  
ATOM   4246  CG1 ILE A 266       4.992  14.755   3.157  1.00 83.82           C  
ATOM   4247 HG12 ILE A 266       5.414  14.770   4.162  1.00 83.82           H  
ATOM   4248 HG13 ILE A 266       3.939  15.031   3.220  1.00 83.82           H  
ATOM   4249  CG2 ILE A 266       7.266  15.630   2.577  1.00 83.82           C  
ATOM   4250 HG21 ILE A 266       7.845  16.201   1.851  1.00 83.82           H  
ATOM   4251 HG22 ILE A 266       7.607  14.596   2.526  1.00 83.82           H  
ATOM   4252 HG23 ILE A 266       7.480  16.013   3.574  1.00 83.82           H  
ATOM   4253  CD1 ILE A 266       5.075  13.335   2.575  1.00 83.82           C  
ATOM   4254 HD11 ILE A 266       4.390  13.250   1.732  1.00 83.82           H  
ATOM   4255 HD12 ILE A 266       4.823  12.587   3.327  1.00 83.82           H  
ATOM   4256 HD13 ILE A 266       6.082  13.102   2.228  1.00 83.82           H  
ATOM   4257  N   GLY A 267       6.546  19.244   1.914  1.00 69.71           N  
ATOM   4258  H   GLY A 267       6.494  19.432   2.905  1.00 69.71           H  
ATOM   4259  CA  GLY A 267       7.325  20.122   1.040  1.00 69.71           C  
ATOM   4260  HA2 GLY A 267       7.677  20.980   1.613  1.00 69.71           H  
ATOM   4261  HA3 GLY A 267       6.692  20.481   0.229  1.00 69.71           H  
ATOM   4262  C   GLY A 267       8.535  19.400   0.425  1.00 69.71           C  
ATOM   4263  O   GLY A 267       8.672  18.183   0.471  1.00 69.71           O  
ATOM   4264  N   THR A 268       9.500  20.150  -0.092  1.00 68.07           N  
ATOM   4265  H   THR A 268       9.411  21.156  -0.122  1.00 68.07           H  
ATOM   4266  CA  THR A 268      10.766  19.577  -0.594  1.00 68.07           C  
ATOM   4267  HA  THR A 268      10.545  18.674  -1.163  1.00 68.07           H  
ATOM   4268  C   THR A 268      11.730  19.144   0.522  1.00 68.07           C  
ATOM   4269  CB  THR A 268      11.448  20.566  -1.544  1.00 68.07           C  
ATOM   4270  HB  THR A 268      12.437  20.199  -1.819  1.00 68.07           H  
ATOM   4271  O   THR A 268      12.872  18.779   0.261  1.00 68.07           O  
ATOM   4272  CG2 THR A 268      10.626  20.774  -2.816  1.00 68.07           C  
ATOM   4273 HG21 THR A 268       9.656  21.215  -2.585  1.00 68.07           H  
ATOM   4274 HG22 THR A 268      10.483  19.816  -3.315  1.00 68.07           H  
ATOM   4275 HG23 THR A 268      11.170  21.432  -3.494  1.00 68.07           H  
ATOM   4276  OG1 THR A 268      11.559  21.826  -0.914  1.00 68.07           O  
ATOM   4277  HG1 THR A 268      12.222  22.312  -1.411  1.00 68.07           H  
ATOM   4278  N   GLY A 269      11.295  19.202   1.784  1.00 71.17           N  
ATOM   4279  H   GLY A 269      10.309  19.368   1.924  1.00 71.17           H  
ATOM   4280  CA  GLY A 269      12.102  18.839   2.942  1.00 71.17           C  
ATOM   4281  HA2 GLY A 269      13.099  19.262   2.821  1.00 71.17           H  
ATOM   4282  HA3 GLY A 269      11.656  19.264   3.841  1.00 71.17           H  
ATOM   4283  C   GLY A 269      12.224  17.327   3.139  1.00 71.17           C  
ATOM   4284  O   GLY A 269      11.308  16.561   2.859  1.00 71.17           O  
ATOM   4285  N   ASN A 270      13.348  16.907   3.718  1.00 83.42           N  
ATOM   4286  H   ASN A 270      14.083  17.584   3.868  1.00 83.42           H  
ATOM   4287  CA  ASN A 270      13.596  15.508   4.087  1.00 83.42           C  
ATOM   4288  HA  ASN A 270      13.157  14.862   3.327  1.00 83.42           H  
ATOM   4289  C   ASN A 270      12.958  15.117   5.424  1.00 83.42           C  
ATOM   4290  CB  ASN A 270      15.111  15.266   4.120  1.00 83.42           C  
ATOM   4291  HB2 ASN A 270      15.570  15.921   4.860  1.00 83.42           H  
ATOM   4292  HB3 ASN A 270      15.308  14.232   4.403  1.00 83.42           H  
ATOM   4293  O   ASN A 270      13.126  13.987   5.871  1.00 83.42           O  
ATOM   4294  CG  ASN A 270      15.744  15.490   2.766  1.00 83.42           C  
ATOM   4295  ND2 ASN A 270      16.942  16.022   2.722  1.00 83.42           N  
ATOM   4296 HD21 ASN A 270      17.292  16.208   1.793  1.00 83.42           H  
ATOM   4297 HD22 ASN A 270      17.427  16.303   3.562  1.00 83.42           H  
ATOM   4298  OD1 ASN A 270      15.188  15.175   1.734  1.00 83.42           O  
ATOM   4299  N   THR A 271      12.285  16.042   6.104  1.00 89.99           N  
ATOM   4300  H   THR A 271      12.141  16.950   5.686  1.00 89.99           H  
ATOM   4301  CA  THR A 271      11.615  15.795   7.379  1.00 89.99           C  
ATOM   4302  HA  THR A 271      11.391  14.730   7.443  1.00 89.99           H  
ATOM   4303  C   THR A 271      10.288  16.540   7.422  1.00 89.99           C  
ATOM   4304  CB  THR A 271      12.488  16.170   8.590  1.00 89.99           C  
ATOM   4305  HB  THR A 271      11.944  15.918   9.501  1.00 89.99           H  
ATOM   4306  O   THR A 271      10.119  17.588   6.799  1.00 89.99           O  
ATOM   4307  CG2 THR A 271      13.837  15.450   8.617  1.00 89.99           C  
ATOM   4308 HG21 THR A 271      14.489  15.836   7.834  1.00 89.99           H  
ATOM   4309 HG22 THR A 271      14.312  15.590   9.588  1.00 89.99           H  
ATOM   4310 HG23 THR A 271      13.686  14.384   8.450  1.00 89.99           H  
ATOM   4311  OG1 THR A 271      12.789  17.546   8.600  1.00 89.99           O  
ATOM   4312  HG1 THR A 271      13.411  17.699   9.315  1.00 89.99           H  
ATOM   4313  N   THR A 272       9.313  15.998   8.142  1.00 91.81           N  
ATOM   4314  H   THR A 272       9.471  15.096   8.569  1.00 91.81           H  
ATOM   4315  CA  THR A 272       8.020  16.649   8.382  1.00 91.81           C  
ATOM   4316  HA  THR A 272       8.126  17.723   8.233  1.00 91.81           H  
ATOM   4317  C   THR A 272       7.606  16.427   9.826  1.00 91.81           C  
ATOM   4318  CB  THR A 272       6.954  16.155   7.396  1.00 91.81           C  
ATOM   4319  HB  THR A 272       6.842  15.074   7.474  1.00 91.81           H  
ATOM   4320  O   THR A 272       7.769  15.334  10.365  1.00 91.81           O  
ATOM   4321  CG2 THR A 272       5.597  16.828   7.595  1.00 91.81           C  
ATOM   4322 HG21 THR A 272       5.119  16.460   8.503  1.00 91.81           H  
ATOM   4323 HG22 THR A 272       4.948  16.596   6.751  1.00 91.81           H  
ATOM   4324 HG23 THR A 272       5.709  17.911   7.650  1.00 91.81           H  
ATOM   4325  OG1 THR A 272       7.380  16.496   6.099  1.00 91.81           O  
ATOM   4326  HG1 THR A 272       8.260  16.874   6.161  1.00 91.81           H  
ATOM   4327  N   LYS A 273       7.112  17.487  10.470  1.00 93.36           N  
ATOM   4328  H   LYS A 273       6.959  18.330   9.935  1.00 93.36           H  
ATOM   4329  CA  LYS A 273       6.619  17.470  11.849  1.00 93.36           C  
ATOM   4330  HA  LYS A 273       6.697  16.459  12.249  1.00 93.36           H  
ATOM   4331  C   LYS A 273       5.136  17.826  11.844  1.00 93.36           C  
ATOM   4332  CB  LYS A 273       7.482  18.399  12.721  1.00 93.36           C  
ATOM   4333  HB2 LYS A 273       7.471  19.408  12.308  1.00 93.36           H  
ATOM   4334  HB3 LYS A 273       8.507  18.028  12.708  1.00 93.36           H  
ATOM   4335  O   LYS A 273       4.780  18.997  11.944  1.00 93.36           O  
ATOM   4336  CG  LYS A 273       6.976  18.439  14.172  1.00 93.36           C  
ATOM   4337  HG2 LYS A 273       6.009  18.940  14.207  1.00 93.36           H  
ATOM   4338  HG3 LYS A 273       6.842  17.420  14.534  1.00 93.36           H  
ATOM   4339  CD  LYS A 273       7.935  19.184  15.106  1.00 93.36           C  
ATOM   4340  HD2 LYS A 273       8.907  18.691  15.089  1.00 93.36           H  
ATOM   4341  HD3 LYS A 273       8.041  20.216  14.771  1.00 93.36           H  
ATOM   4342  CE  LYS A 273       7.349  19.140  16.521  1.00 93.36           C  
ATOM   4343  HE2 LYS A 273       6.382  19.644  16.511  1.00 93.36           H  
ATOM   4344  HE3 LYS A 273       7.169  18.099  16.787  1.00 93.36           H  
ATOM   4345  NZ  LYS A 273       8.234  19.763  17.530  1.00 93.36           N  
ATOM   4346  HZ1 LYS A 273       7.802  19.693  18.441  1.00 93.36           H  
ATOM   4347  HZ2 LYS A 273       8.400  20.736  17.313  1.00 93.36           H  
ATOM   4348  HZ3 LYS A 273       9.112  19.266  17.573  1.00 93.36           H  
ATOM   4349  N   SER A 274       4.300  16.801  11.764  1.00 94.08           N  
ATOM   4350  H   SER A 274       4.682  15.870  11.684  1.00 94.08           H  
ATOM   4351  CA  SER A 274       2.843  16.918  11.729  1.00 94.08           C  
ATOM   4352  HA  SER A 274       2.554  17.778  11.124  1.00 94.08           H  
ATOM   4353  C   SER A 274       2.282  17.074  13.138  1.00 94.08           C  
ATOM   4354  CB  SER A 274       2.262  15.665  11.080  1.00 94.08           C  
ATOM   4355  HB2 SER A 274       2.614  14.780  11.609  1.00 94.08           H  
ATOM   4356  HB3 SER A 274       1.173  15.698  11.126  1.00 94.08           H  
ATOM   4357  O   SER A 274       2.555  16.243  14.009  1.00 94.08           O  
ATOM   4358  OG  SER A 274       2.668  15.603   9.735  1.00 94.08           O  
ATOM   4359  HG  SER A 274       2.026  16.150   9.276  1.00 94.08           H  
ATOM   4360  N   LYS A 275       1.494  18.124  13.393  1.00 94.96           N  
ATOM   4361  H   LYS A 275       1.258  18.726  12.617  1.00 94.96           H  
ATOM   4362  CA  LYS A 275       0.798  18.300  14.680  1.00 94.96           C  
ATOM   4363  HA  LYS A 275       1.447  17.941  15.479  1.00 94.96           H  
ATOM   4364  C   LYS A 275      -0.468  17.446  14.704  1.00 94.96           C  
ATOM   4365  CB  LYS A 275       0.494  19.785  14.946  1.00 94.96           C  
ATOM   4366  HB2 LYS A 275      -0.208  20.156  14.199  1.00 94.96           H  
ATOM   4367  HB3 LYS A 275       1.418  20.358  14.868  1.00 94.96           H  
ATOM   4368  O   LYS A 275      -1.368  17.656  13.900  1.00 94.96           O  
ATOM   4369  CG  LYS A 275      -0.104  19.966  16.352  1.00 94.96           C  
ATOM   4370  HG2 LYS A 275      -1.062  19.449  16.403  1.00 94.96           H  
ATOM   4371  HG3 LYS A 275       0.569  19.514  17.080  1.00 94.96           H  
ATOM   4372  CD  LYS A 275      -0.325  21.436  16.735  1.00 94.96           C  
ATOM   4373  HD2 LYS A 275       0.634  21.955  16.733  1.00 94.96           H  
ATOM   4374  HD3 LYS A 275      -1.000  21.904  16.019  1.00 94.96           H  
ATOM   4375  CE  LYS A 275      -0.942  21.461  18.142  1.00 94.96           C  
ATOM   4376  HE2 LYS A 275      -0.328  20.845  18.798  1.00 94.96           H  
ATOM   4377  HE3 LYS A 275      -1.928  20.999  18.098  1.00 94.96           H  
ATOM   4378  NZ  LYS A 275      -1.042  22.822  18.721  1.00 94.96           N  
ATOM   4379  HZ1 LYS A 275      -1.425  22.746  19.653  1.00 94.96           H  
ATOM   4380  HZ2 LYS A 275      -1.635  23.419  18.164  1.00 94.96           H  
ATOM   4381  HZ3 LYS A 275      -0.122  23.224  18.830  1.00 94.96           H  
ATOM   4382  N   LEU A 276      -0.564  16.532  15.665  1.00 95.03           N  
ATOM   4383  H   LEU A 276       0.180  16.471  16.346  1.00 95.03           H  
ATOM   4384  CA  LEU A 276      -1.737  15.682  15.843  1.00 95.03           C  
ATOM   4385  HA  LEU A 276      -2.162  15.464  14.863  1.00 95.03           H  
ATOM   4386  C   LEU A 276      -2.798  16.424  16.665  1.00 95.03           C  
ATOM   4387  CB  LEU A 276      -1.333  14.343  16.484  1.00 95.03           C  
ATOM   4388  HB2 LEU A 276      -0.980  14.535  17.497  1.00 95.03           H  
ATOM   4389  HB3 LEU A 276      -2.225  13.721  16.553  1.00 95.03           H  
ATOM   4390  O   LEU A 276      -2.620  16.615  17.867  1.00 95.03           O  
ATOM   4391  CG  LEU A 276      -0.235  13.561  15.740  1.00 95.03           C  
ATOM   4392  HG  LEU A 276       0.702  14.116  15.773  1.00 95.03           H  
ATOM   4393  CD1 LEU A 276      -0.024  12.220  16.437  1.00 95.03           C  
ATOM   4394 HD11 LEU A 276      -0.962  11.666  16.447  1.00 95.03           H  
ATOM   4395 HD12 LEU A 276       0.735  11.640  15.911  1.00 95.03           H  
ATOM   4396 HD13 LEU A 276       0.315  12.386  17.460  1.00 95.03           H  
ATOM   4397  CD2 LEU A 276      -0.599  13.287  14.283  1.00 95.03           C  
ATOM   4398 HD21 LEU A 276       0.145  12.628  13.836  1.00 95.03           H  
ATOM   4399 HD22 LEU A 276      -1.582  12.820  14.223  1.00 95.03           H  
ATOM   4400 HD23 LEU A 276      -0.606  14.218  13.717  1.00 95.03           H  
ATOM   4401  N   THR A 277      -3.893  16.840  16.027  1.00 94.26           N  
ATOM   4402  H   THR A 277      -3.939  16.732  15.024  1.00 94.26           H  
ATOM   4403  CA  THR A 277      -5.020  17.550  16.669  1.00 94.26           C  
ATOM   4404  HA  THR A 277      -4.694  17.918  17.641  1.00 94.26           H  
ATOM   4405  C   THR A 277      -6.203  16.624  16.957  1.00 94.26           C  
ATOM   4406  CB  THR A 277      -5.467  18.775  15.855  1.00 94.26           C  
ATOM   4407  HB  THR A 277      -6.252  19.300  16.400  1.00 94.26           H  
ATOM   4408  O   THR A 277      -7.356  17.021  16.804  1.00 94.26           O  
ATOM   4409  CG2 THR A 277      -4.326  19.760  15.599  1.00 94.26           C  
ATOM   4410 HG21 THR A 277      -3.572  19.304  14.958  1.00 94.26           H  
ATOM   4411 HG22 THR A 277      -4.726  20.642  15.099  1.00 94.26           H  
ATOM   4412 HG23 THR A 277      -3.877  20.053  16.548  1.00 94.26           H  
ATOM   4413  OG1 THR A 277      -5.966  18.372  14.608  1.00 94.26           O  
ATOM   4414  HG1 THR A 277      -6.820  17.969  14.776  1.00 94.26           H  
ATOM   4415  N   PHE A 278      -5.921  15.368  17.299  1.00 95.54           N  
ATOM   4416  H   PHE A 278      -4.955  15.110  17.441  1.00 95.54           H  
ATOM   4417  CA  PHE A 278      -6.958  14.400  17.635  1.00 95.54           C  
ATOM   4418  HA  PHE A 278      -7.768  14.507  16.914  1.00 95.54           H  
ATOM   4419  C   PHE A 278      -7.573  14.661  19.015  1.00 95.54           C  
ATOM   4420  CB  PHE A 278      -6.400  12.973  17.542  1.00 95.54           C  
ATOM   4421  HB2 PHE A 278      -7.203  12.293  17.826  1.00 95.54           H  
ATOM   4422  HB3 PHE A 278      -5.600  12.862  18.274  1.00 95.54           H  
ATOM   4423  O   PHE A 278      -6.985  15.338  19.855  1.00 95.54           O  
ATOM   4424  CG  PHE A 278      -5.898  12.536  16.177  1.00 95.54           C  
ATOM   4425  CD1 PHE A 278      -6.668  12.792  15.027  1.00 95.54           C  
ATOM   4426  HD1 PHE A 278      -7.607  13.319  15.106  1.00 95.54           H  
ATOM   4427  CD2 PHE A 278      -4.685  11.830  16.057  1.00 95.54           C  
ATOM   4428  HD2 PHE A 278      -4.098  11.609  16.937  1.00 95.54           H  
ATOM   4429  CE1 PHE A 278      -6.226  12.358  13.767  1.00 95.54           C  
ATOM   4430  HE1 PHE A 278      -6.821  12.554  12.887  1.00 95.54           H  
ATOM   4431  CE2 PHE A 278      -4.242  11.396  14.794  1.00 95.54           C  
ATOM   4432  HE2 PHE A 278      -3.316  10.847  14.701  1.00 95.54           H  
ATOM   4433  CZ  PHE A 278      -5.012  11.664  13.649  1.00 95.54           C  
ATOM   4434  HZ  PHE A 278      -4.685  11.330  12.675  1.00 95.54           H  
ATOM   4435  N   CYS A 279      -8.726  14.042  19.243  1.00 95.03           N  
ATOM   4436  H   CYS A 279      -9.135  13.561  18.455  1.00 95.03           H  
ATOM   4437  CA  CYS A 279      -9.507  14.053  20.477  1.00 95.03           C  
ATOM   4438  HA  CYS A 279      -8.936  14.514  21.283  1.00 95.03           H  
ATOM   4439  C   CYS A 279      -9.875  12.622  20.911  1.00 95.03           C  
ATOM   4440  CB  CYS A 279     -10.759  14.897  20.210  1.00 95.03           C  
ATOM   4441  HB2 CYS A 279     -11.537  14.669  20.939  1.00 95.03           H  
ATOM   4442  HB3 CYS A 279     -11.157  14.676  19.219  1.00 95.03           H  
ATOM   4443  O   CYS A 279      -9.696  11.667  20.153  1.00 95.03           O  
ATOM   4444  SG  CYS A 279     -10.349  16.659  20.321  1.00 95.03           S  
ATOM   4445  HG  CYS A 279     -11.009  16.824  21.471  1.00 95.03           H  
ATOM   4446  N   HIS A 280     -10.452  12.485  22.105  1.00 96.68           N  
ATOM   4447  H   HIS A 280     -10.592  13.327  22.645  1.00 96.68           H  
ATOM   4448  CA  HIS A 280     -11.014  11.253  22.671  1.00 96.68           C  
ATOM   4449  HA  HIS A 280     -11.461  11.549  23.620  1.00 96.68           H  
ATOM   4450  C   HIS A 280      -9.985  10.142  23.003  1.00 96.68           C  
ATOM   4451  CB  HIS A 280     -12.169  10.760  21.770  1.00 96.68           C  
ATOM   4452  HB2 HIS A 280     -12.697   9.942  22.261  1.00 96.68           H  
ATOM   4453  HB3 HIS A 280     -11.760  10.360  20.842  1.00 96.68           H  
ATOM   4454  O   HIS A 280      -8.790  10.260  22.708  1.00 96.68           O  
ATOM   4455  CG  HIS A 280     -13.212  11.793  21.425  1.00 96.68           C  
ATOM   4456  CD2 HIS A 280     -13.752  12.736  22.261  1.00 96.68           C  
ATOM   4457  HD2 HIS A 280     -13.481  12.914  23.291  1.00 96.68           H  
ATOM   4458  ND1 HIS A 280     -13.853  11.915  20.213  1.00 96.68           N  
ATOM   4459  HD1 HIS A 280     -13.720  11.331  19.400  1.00 96.68           H  
ATOM   4460  CE1 HIS A 280     -14.751  12.909  20.315  1.00 96.68           C  
ATOM   4461  HE1 HIS A 280     -15.417  13.233  19.528  1.00 96.68           H  
ATOM   4462  NE2 HIS A 280     -14.735  13.426  21.551  1.00 96.68           N  
ATOM   4463  N   PRO A 281     -10.405   9.048  23.676  1.00 97.74           N  
ATOM   4464  CA  PRO A 281      -9.563   7.875  23.916  1.00 97.74           C  
ATOM   4465  HA  PRO A 281      -8.651   8.196  24.419  1.00 97.74           H  
ATOM   4466  C   PRO A 281      -9.175   7.155  22.615  1.00 97.74           C  
ATOM   4467  CB  PRO A 281     -10.350   6.987  24.890  1.00 97.74           C  
ATOM   4468  HB2 PRO A 281     -10.955   6.255  24.354  1.00 97.74           H  
ATOM   4469  HB3 PRO A 281      -9.692   6.489  25.602  1.00 97.74           H  
ATOM   4470  O   PRO A 281      -9.952   6.395  22.040  1.00 97.74           O  
ATOM   4471  CG  PRO A 281     -11.278   7.973  25.593  1.00 97.74           C  
ATOM   4472  HG2 PRO A 281     -10.735   8.504  26.375  1.00 97.74           H  
ATOM   4473  HG3 PRO A 281     -12.164   7.482  25.996  1.00 97.74           H  
ATOM   4474  CD  PRO A 281     -11.628   8.932  24.463  1.00 97.74           C  
ATOM   4475  HD2 PRO A 281     -12.418   8.492  23.853  1.00 97.74           H  
ATOM   4476  HD3 PRO A 281     -11.951   9.888  24.874  1.00 97.74           H  
ATOM   4477  N   MET A 282      -7.942   7.381  22.171  1.00 97.11           N  
ATOM   4478  H   MET A 282      -7.384   8.055  22.676  1.00 97.11           H  
ATOM   4479  CA  MET A 282      -7.362   6.847  20.943  1.00 97.11           C  
ATOM   4480  HA  MET A 282      -8.137   6.830  20.177  1.00 97.11           H  
ATOM   4481  C   MET A 282      -6.826   5.425  21.144  1.00 97.11           C  
ATOM   4482  CB  MET A 282      -6.246   7.803  20.493  1.00 97.11           C  
ATOM   4483  HB2 MET A 282      -5.380   7.684  21.144  1.00 97.11           H  
ATOM   4484  HB3 MET A 282      -6.597   8.831  20.585  1.00 97.11           H  
ATOM   4485  O   MET A 282      -6.012   5.189  22.040  1.00 97.11           O  
ATOM   4486  CG  MET A 282      -5.811   7.573  19.047  1.00 97.11           C  
ATOM   4487  HG2 MET A 282      -5.461   6.547  18.934  1.00 97.11           H  
ATOM   4488  HG3 MET A 282      -4.979   8.240  18.820  1.00 97.11           H  
ATOM   4489  SD  MET A 282      -7.123   7.870  17.847  1.00 97.11           S  
ATOM   4490  CE  MET A 282      -7.362   9.656  17.976  1.00 97.11           C  
ATOM   4491  HE1 MET A 282      -7.769   9.916  18.953  1.00 97.11           H  
ATOM   4492  HE2 MET A 282      -8.059   9.986  17.206  1.00 97.11           H  
ATOM   4493  HE3 MET A 282      -6.403  10.154  17.833  1.00 97.11           H  
ATOM   4494  N   LYS A 283      -7.242   4.484  20.292  1.00 97.03           N  
ATOM   4495  H   LYS A 283      -7.896   4.768  19.577  1.00 97.03           H  
ATOM   4496  CA  LYS A 283      -6.749   3.096  20.241  1.00 97.03           C  
ATOM   4497  HA  LYS A 283      -6.582   2.724  21.252  1.00 97.03           H  
ATOM   4498  C   LYS A 283      -5.426   2.997  19.492  1.00 97.03           C  
ATOM   4499  CB  LYS A 283      -7.756   2.180  19.520  1.00 97.03           C  
ATOM   4500  HB2 LYS A 283      -7.892   2.533  18.498  1.00 97.03           H  
ATOM   4501  HB3 LYS A 283      -7.324   1.181  19.468  1.00 97.03           H  
ATOM   4502  O   LYS A 283      -4.502   2.341  19.966  1.00 97.03           O  
ATOM   4503  CG  LYS A 283      -9.134   2.080  20.183  1.00 97.03           C  
ATOM   4504  HG2 LYS A 283      -9.020   1.710  21.202  1.00 97.03           H  
ATOM   4505  HG3 LYS A 283      -9.588   3.070  20.217  1.00 97.03           H  
ATOM   4506  CD  LYS A 283     -10.060   1.146  19.381  1.00 97.03           C  
ATOM   4507  HD2 LYS A 283     -11.090   1.319  19.694  1.00 97.03           H  
ATOM   4508  HD3 LYS A 283     -10.006   1.399  18.322  1.00 97.03           H  
ATOM   4509  CE  LYS A 283      -9.714  -0.339  19.567  1.00 97.03           C  
ATOM   4510  HE2 LYS A 283      -8.697  -0.524  19.219  1.00 97.03           H  
ATOM   4511  HE3 LYS A 283      -9.762  -0.567  20.632  1.00 97.03           H  
ATOM   4512  NZ  LYS A 283     -10.650  -1.232  18.841  1.00 97.03           N  
ATOM   4513  HZ1 LYS A 283     -11.607  -0.907  18.841  1.00 97.03           H  
ATOM   4514  HZ2 LYS A 283     -10.384  -1.349  17.873  1.00 97.03           H  
ATOM   4515  HZ3 LYS A 283     -10.692  -2.164  19.227  1.00 97.03           H  
ATOM   4516  N   ALA A 284      -5.353   3.624  18.322  1.00 97.53           N  
ATOM   4517  H   ALA A 284      -6.150   4.158  18.007  1.00 97.53           H  
ATOM   4518  CA  ALA A 284      -4.232   3.504  17.399  1.00 97.53           C  
ATOM   4519  HA  ALA A 284      -3.298   3.487  17.962  1.00 97.53           H  
ATOM   4520  C   ALA A 284      -4.176   4.695  16.438  1.00 97.53           C  
ATOM   4521  CB  ALA A 284      -4.368   2.182  16.629  1.00 97.53           C  
ATOM   4522  HB1 ALA A 284      -5.322   2.149  16.104  1.00 97.53           H  
ATOM   4523  HB2 ALA A 284      -3.562   2.088  15.901  1.00 97.53           H  
ATOM   4524  HB3 ALA A 284      -4.311   1.337  17.315  1.00 97.53           H  
ATOM   4525  O   ALA A 284      -5.178   5.379  16.220  1.00 97.53           O  
ATOM   4526  N   ILE A 285      -2.991   4.918  15.876  1.00 97.60           N  
ATOM   4527  H   ILE A 285      -2.241   4.274  16.084  1.00 97.60           H  
ATOM   4528  CA  ILE A 285      -2.715   5.929  14.857  1.00 97.60           C  
ATOM   4529  HA  ILE A 285      -3.650   6.412  14.571  1.00 97.60           H  
ATOM   4530  C   ILE A 285      -2.143   5.212  13.639  1.00 97.60           C  
ATOM   4531  CB  ILE A 285      -1.751   7.015  15.383  1.00 97.60           C  
ATOM   4532  HB  ILE A 285      -0.809   6.537  15.650  1.00 97.60           H  
ATOM   4533  O   ILE A 285      -1.230   4.399  13.776  1.00 97.60           O  
ATOM   4534  CG1 ILE A 285      -2.343   7.686  16.640  1.00 97.60           C  
ATOM   4535 HG12 ILE A 285      -3.233   8.255  16.371  1.00 97.60           H  
ATOM   4536 HG13 ILE A 285      -2.639   6.923  17.360  1.00 97.60           H  
ATOM   4537  CG2 ILE A 285      -1.473   8.077  14.300  1.00 97.60           C  
ATOM   4538 HG21 ILE A 285      -1.040   7.618  13.412  1.00 97.60           H  
ATOM   4539 HG22 ILE A 285      -0.762   8.821  14.658  1.00 97.60           H  
ATOM   4540 HG23 ILE A 285      -2.403   8.569  14.015  1.00 97.60           H  
ATOM   4541  CD1 ILE A 285      -1.357   8.598  17.365  1.00 97.60           C  
ATOM   4542 HD11 ILE A 285      -1.824   8.902  18.302  1.00 97.60           H  
ATOM   4543 HD12 ILE A 285      -1.141   9.483  16.766  1.00 97.60           H  
ATOM   4544 HD13 ILE A 285      -0.433   8.062  17.582  1.00 97.60           H  
ATOM   4545  N   TYR A 286      -2.661   5.541  12.464  1.00 97.83           N  
ATOM   4546  H   TYR A 286      -3.381   6.248  12.450  1.00 97.83           H  
ATOM   4547  CA  TYR A 286      -2.226   5.032  11.169  1.00 97.83           C  
ATOM   4548  HA  TYR A 286      -1.375   4.364  11.300  1.00 97.83           H  
ATOM   4549  C   TYR A 286      -1.794   6.208  10.308  1.00 97.83           C  
ATOM   4550  CB  TYR A 286      -3.355   4.251  10.485  1.00 97.83           C  
ATOM   4551  HB2 TYR A 286      -2.985   3.864   9.535  1.00 97.83           H  
ATOM   4552  HB3 TYR A 286      -4.178   4.930  10.261  1.00 97.83           H  
ATOM   4553  O   TYR A 286      -2.364   7.293  10.414  1.00 97.83           O  
ATOM   4554  CG  TYR A 286      -3.890   3.102  11.310  1.00 97.83           C  
ATOM   4555  CD1 TYR A 286      -3.422   1.793  11.087  1.00 97.83           C  
ATOM   4556  HD1 TYR A 286      -2.709   1.602  10.298  1.00 97.83           H  
ATOM   4557  CD2 TYR A 286      -4.840   3.350  12.320  1.00 97.83           C  
ATOM   4558  HD2 TYR A 286      -5.210   4.352  12.480  1.00 97.83           H  
ATOM   4559  CE1 TYR A 286      -3.871   0.734  11.900  1.00 97.83           C  
ATOM   4560  HE1 TYR A 286      -3.499  -0.268  11.746  1.00 97.83           H  
ATOM   4561  CE2 TYR A 286      -5.303   2.293  13.122  1.00 97.83           C  
ATOM   4562  HE2 TYR A 286      -6.038   2.474  13.892  1.00 97.83           H  
ATOM   4563  OH  TYR A 286      -5.234  -0.006  13.746  1.00 97.83           O  
ATOM   4564  HH  TYR A 286      -4.798  -0.840  13.558  1.00 97.83           H  
ATOM   4565  CZ  TYR A 286      -4.808   0.988  12.924  1.00 97.83           C  
ATOM   4566  N   TRP A 287      -0.802   6.023   9.452  1.00 97.52           N  
ATOM   4567  H   TRP A 287      -0.343   5.125   9.398  1.00 97.52           H  
ATOM   4568  CA  TRP A 287      -0.435   7.054   8.493  1.00 97.52           C  
ATOM   4569  HA  TRP A 287      -1.346   7.584   8.216  1.00 97.52           H  
ATOM   4570  C   TRP A 287       0.127   6.458   7.215  1.00 97.52           C  
ATOM   4571  CB  TRP A 287       0.534   8.074   9.105  1.00 97.52           C  
ATOM   4572  HB2 TRP A 287       0.069   8.518   9.986  1.00 97.52           H  
ATOM   4573  HB3 TRP A 287       0.692   8.880   8.388  1.00 97.52           H  
ATOM   4574  O   TRP A 287       0.725   5.380   7.197  1.00 97.52           O  
ATOM   4575  CG  TRP A 287       1.863   7.524   9.507  1.00 97.52           C  
ATOM   4576  CD1 TRP A 287       2.993   7.572   8.768  1.00 97.52           C  
ATOM   4577  HD1 TRP A 287       3.069   8.032   7.794  1.00 97.52           H  
ATOM   4578  CD2 TRP A 287       2.206   6.807  10.727  1.00 97.52           C  
ATOM   4579  CE2 TRP A 287       3.577   6.427  10.652  1.00 97.52           C  
ATOM   4580  CE3 TRP A 287       1.489   6.425  11.880  1.00 97.52           C  
ATOM   4581  HE3 TRP A 287       0.447   6.698  11.961  1.00 97.52           H  
ATOM   4582  NE1 TRP A 287       4.015   6.938   9.446  1.00 97.52           N  
ATOM   4583  HE1 TRP A 287       4.948   6.848   9.071  1.00 97.52           H  
ATOM   4584  CH2 TRP A 287       3.445   5.294  12.787  1.00 97.52           C  
ATOM   4585  HH2 TRP A 287       3.901   4.706  13.570  1.00 97.52           H  
ATOM   4586  CZ2 TRP A 287       4.186   5.656  11.650  1.00 97.52           C  
ATOM   4587  HZ2 TRP A 287       5.205   5.320  11.529  1.00 97.52           H  
ATOM   4588  CZ3 TRP A 287       2.102   5.686  12.906  1.00 97.52           C  
ATOM   4589  HZ3 TRP A 287       1.529   5.402  13.777  1.00 97.52           H  
ATOM   4590  N   VAL A 288      -0.065   7.209   6.140  1.00 97.16           N  
ATOM   4591  H   VAL A 288      -0.580   8.072   6.250  1.00 97.16           H  
ATOM   4592  CA  VAL A 288       0.430   6.891   4.807  1.00 97.16           C  
ATOM   4593  HA  VAL A 288       1.216   6.140   4.883  1.00 97.16           H  
ATOM   4594  C   VAL A 288       1.042   8.133   4.184  1.00 97.16           C  
ATOM   4595  CB  VAL A 288      -0.672   6.315   3.901  1.00 97.16           C  
ATOM   4596  HB  VAL A 288      -0.250   6.226   2.900  1.00 97.16           H  
ATOM   4597  O   VAL A 288       0.558   9.250   4.383  1.00 97.16           O  
ATOM   4598  CG1 VAL A 288      -1.078   4.914   4.362  1.00 97.16           C  
ATOM   4599 HG11 VAL A 288      -0.207   4.261   4.301  1.00 97.16           H  
ATOM   4600 HG12 VAL A 288      -1.458   4.930   5.383  1.00 97.16           H  
ATOM   4601 HG13 VAL A 288      -1.846   4.515   3.699  1.00 97.16           H  
ATOM   4602  CG2 VAL A 288      -1.924   7.199   3.807  1.00 97.16           C  
ATOM   4603 HG21 VAL A 288      -2.647   6.735   3.136  1.00 97.16           H  
ATOM   4604 HG22 VAL A 288      -2.384   7.313   4.789  1.00 97.16           H  
ATOM   4605 HG23 VAL A 288      -1.663   8.180   3.410  1.00 97.16           H  
ATOM   4606  N   THR A 289       2.096   7.920   3.406  1.00 95.25           N  
ATOM   4607  H   THR A 289       2.402   6.969   3.259  1.00 95.25           H  
ATOM   4608  CA  THR A 289       2.745   8.958   2.608  1.00 95.25           C  
ATOM   4609  HA  THR A 289       2.394   9.945   2.909  1.00 95.25           H  
ATOM   4610  C   THR A 289       2.379   8.726   1.151  1.00 95.25           C  
ATOM   4611  CB  THR A 289       4.260   8.920   2.821  1.00 95.25           C  
ATOM   4612  HB  THR A 289       4.603   7.900   2.645  1.00 95.25           H  
ATOM   4613  O   THR A 289       2.594   7.642   0.622  1.00 95.25           O  
ATOM   4614  CG2 THR A 289       4.998   9.875   1.883  1.00 95.25           C  
ATOM   4615 HG21 THR A 289       6.023  10.025   2.222  1.00 95.25           H  
ATOM   4616 HG22 THR A 289       5.028   9.449   0.880  1.00 95.25           H  
ATOM   4617 HG23 THR A 289       4.474  10.829   1.844  1.00 95.25           H  
ATOM   4618  OG1 THR A 289       4.549   9.268   4.160  1.00 95.25           O  
ATOM   4619  HG1 THR A 289       5.428   8.960   4.391  1.00 95.25           H  
ATOM   4620  N   LYS A 290       1.821   9.741   0.497  1.00 94.39           N  
ATOM   4621  H   LYS A 290       1.694  10.612   0.993  1.00 94.39           H  
ATOM   4622  CA  LYS A 290       1.420   9.695  -0.908  1.00 94.39           C  
ATOM   4623  HA  LYS A 290       1.469   8.671  -1.278  1.00 94.39           H  
ATOM   4624  C   LYS A 290       2.355  10.544  -1.740  1.00 94.39           C  
ATOM   4625  CB  LYS A 290      -0.011  10.203  -1.061  1.00 94.39           C  
ATOM   4626  HB2 LYS A 290      -0.228  10.309  -2.123  1.00 94.39           H  
ATOM   4627  HB3 LYS A 290      -0.102  11.179  -0.584  1.00 94.39           H  
ATOM   4628  O   LYS A 290       2.483  11.746  -1.495  1.00 94.39           O  
ATOM   4629  CG  LYS A 290      -1.016   9.235  -0.443  1.00 94.39           C  
ATOM   4630  HG2 LYS A 290      -0.887   8.260  -0.913  1.00 94.39           H  
ATOM   4631  HG3 LYS A 290      -0.852   9.141   0.630  1.00 94.39           H  
ATOM   4632  CD  LYS A 290      -2.429   9.754  -0.705  1.00 94.39           C  
ATOM   4633  HD2 LYS A 290      -2.527  10.046  -1.751  1.00 94.39           H  
ATOM   4634  HD3 LYS A 290      -2.652  10.602  -0.057  1.00 94.39           H  
ATOM   4635  CE  LYS A 290      -3.368   8.600  -0.423  1.00 94.39           C  
ATOM   4636  HE2 LYS A 290      -2.997   7.721  -0.951  1.00 94.39           H  
ATOM   4637  HE3 LYS A 290      -3.375   8.376   0.644  1.00 94.39           H  
ATOM   4638  NZ  LYS A 290      -4.739   8.856  -0.881  1.00 94.39           N  
ATOM   4639  HZ1 LYS A 290      -4.815   9.128  -1.851  1.00 94.39           H  
ATOM   4640  HZ2 LYS A 290      -5.221   7.977  -0.758  1.00 94.39           H  
ATOM   4641  HZ3 LYS A 290      -5.236   9.428  -0.213  1.00 94.39           H  
ATOM   4642  N   LEU A 291       2.954   9.941  -2.761  1.00 93.86           N  
ATOM   4643  H   LEU A 291       2.802   8.953  -2.905  1.00 93.86           H  
ATOM   4644  CA  LEU A 291       3.782  10.674  -3.706  1.00 93.86           C  
ATOM   4645  HA  LEU A 291       4.259  11.492  -3.165  1.00 93.86           H  
ATOM   4646  C   LEU A 291       2.930  11.305  -4.807  1.00 93.86           C  
ATOM   4647  CB  LEU A 291       4.911   9.803  -4.270  1.00 93.86           C  
ATOM   4648  HB2 LEU A 291       5.360  10.354  -5.095  1.00 93.86           H  
ATOM   4649  HB3 LEU A 291       4.509   8.875  -4.677  1.00 93.86           H  
ATOM   4650  O   LEU A 291       2.099  10.659  -5.442  1.00 93.86           O  
ATOM   4651  CG  LEU A 291       6.004   9.506  -3.224  1.00 93.86           C  
ATOM   4652  HG  LEU A 291       6.035  10.303  -2.481  1.00 93.86           H  
ATOM   4653  CD1 LEU A 291       5.774   8.176  -2.518  1.00 93.86           C  
ATOM   4654 HD11 LEU A 291       5.769   7.375  -3.257  1.00 93.86           H  
ATOM   4655 HD12 LEU A 291       4.822   8.168  -1.986  1.00 93.86           H  
ATOM   4656 HD13 LEU A 291       6.570   7.986  -1.798  1.00 93.86           H  
ATOM   4657  CD2 LEU A 291       7.369   9.454  -3.903  1.00 93.86           C  
ATOM   4658 HD21 LEU A 291       7.399   8.630  -4.616  1.00 93.86           H  
ATOM   4659 HD22 LEU A 291       7.566  10.397  -4.413  1.00 93.86           H  
ATOM   4660 HD23 LEU A 291       8.142   9.304  -3.149  1.00 93.86           H  
ATOM   4661  N   GLY A 292       3.193  12.577  -5.085  1.00 93.37           N  
ATOM   4662  H   GLY A 292       3.895  13.038  -4.525  1.00 93.37           H  
ATOM   4663  CA  GLY A 292       2.564  13.333  -6.159  1.00 93.37           C  
ATOM   4664  HA2 GLY A 292       1.485  13.357  -6.009  1.00 93.37           H  
ATOM   4665  HA3 GLY A 292       2.958  14.349  -6.121  1.00 93.37           H  
ATOM   4666  C   GLY A 292       2.857  12.776  -7.553  1.00 93.37           C  
ATOM   4667  O   GLY A 292       2.067  12.999  -8.466  1.00 93.37           O  
ATOM   4668  N   ASN A 293       3.956  12.027  -7.712  1.00 94.27           N  
ATOM   4669  H   ASN A 293       4.546  11.877  -6.905  1.00 94.27           H  
ATOM   4670  CA  ASN A 293       4.328  11.382  -8.974  1.00 94.27           C  
ATOM   4671  HA  ASN A 293       4.430  12.137  -9.753  1.00 94.27           H  
ATOM   4672  C   ASN A 293       3.258  10.393  -9.459  1.00 94.27           C  
ATOM   4673  CB  ASN A 293       5.673  10.653  -8.801  1.00 94.27           C  
ATOM   4674  HB2 ASN A 293       5.838  10.023  -9.675  1.00 94.27           H  
ATOM   4675  HB3 ASN A 293       5.627   9.990  -7.937  1.00 94.27           H  
ATOM   4676  O   ASN A 293       3.004  10.323 -10.654  1.00 94.27           O  
ATOM   4677  CG  ASN A 293       6.882  11.559  -8.667  1.00 94.27           C  
ATOM   4678  ND2 ASN A 293       8.046  10.957  -8.565  1.00 94.27           N  
ATOM   4679 HD21 ASN A 293       8.083   9.951  -8.646  1.00 94.27           H  
ATOM   4680 HD22 ASN A 293       8.912  11.475  -8.525  1.00 94.27           H  
ATOM   4681  OD1 ASN A 293       6.801  12.786  -8.652  1.00 94.27           O  
ATOM   4682  N   TYR A 294       2.595   9.676  -8.548  1.00 95.71           N  
ATOM   4683  H   TYR A 294       2.836   9.773  -7.572  1.00 95.71           H  
ATOM   4684  CA  TYR A 294       1.590   8.659  -8.889  1.00 95.71           C  
ATOM   4685  HA  TYR A 294       1.768   8.327  -9.912  1.00 95.71           H  
ATOM   4686  C   TYR A 294       0.158   9.207  -8.869  1.00 95.71           C  
ATOM   4687  CB  TYR A 294       1.763   7.431  -7.987  1.00 95.71           C  
ATOM   4688  HB2 TYR A 294       1.349   7.651  -7.003  1.00 95.71           H  
ATOM   4689  HB3 TYR A 294       1.193   6.611  -8.424  1.00 95.71           H  
ATOM   4690  O   TYR A 294      -0.811   8.457  -8.785  1.00 95.71           O  
ATOM   4691  CG  TYR A 294       3.198   6.970  -7.837  1.00 95.71           C  
ATOM   4692  CD1 TYR A 294       3.974   6.723  -8.987  1.00 95.71           C  
ATOM   4693  HD1 TYR A 294       3.533   6.796  -9.970  1.00 95.71           H  
ATOM   4694  CD2 TYR A 294       3.761   6.808  -6.556  1.00 95.71           C  
ATOM   4695  HD2 TYR A 294       3.153   6.933  -5.672  1.00 95.71           H  
ATOM   4696  CE1 TYR A 294       5.329   6.375  -8.857  1.00 95.71           C  
ATOM   4697  HE1 TYR A 294       5.939   6.199  -9.731  1.00 95.71           H  
ATOM   4698  CE2 TYR A 294       5.112   6.436  -6.423  1.00 95.71           C  
ATOM   4699  HE2 TYR A 294       5.538   6.276  -5.444  1.00 95.71           H  
ATOM   4700  OH  TYR A 294       7.220   5.964  -7.470  1.00 95.71           O  
ATOM   4701  HH  TYR A 294       7.500   5.903  -6.554  1.00 95.71           H  
ATOM   4702  CZ  TYR A 294       5.899   6.241  -7.577  1.00 95.71           C  
ATOM   4703  N   ARG A 295       0.010  10.535  -8.905  1.00 94.49           N  
ATOM   4704  H   ARG A 295       0.853  11.088  -8.972  1.00 94.49           H  
ATOM   4705  CA  ARG A 295      -1.278  11.241  -8.884  1.00 94.49           C  
ATOM   4706  HA  ARG A 295      -2.081  10.505  -8.873  1.00 94.49           H  
ATOM   4707  C   ARG A 295      -1.476  12.027 -10.183  1.00 94.49           C  
ATOM   4708  CB  ARG A 295      -1.403  12.082  -7.604  1.00 94.49           C  
ATOM   4709  HB2 ARG A 295      -2.352  12.617  -7.631  1.00 94.49           H  
ATOM   4710  HB3 ARG A 295      -0.593  12.811  -7.573  1.00 94.49           H  
ATOM   4711  O   ARG A 295      -1.757  13.231 -10.157  1.00 94.49           O  
ATOM   4712  CG  ARG A 295      -1.358  11.211  -6.336  1.00 94.49           C  
ATOM   4713  HG2 ARG A 295      -0.416  10.663  -6.304  1.00 94.49           H  
ATOM   4714  HG3 ARG A 295      -2.171  10.487  -6.354  1.00 94.49           H  
ATOM   4715  CD  ARG A 295      -1.448  12.059  -5.062  1.00 94.49           C  
ATOM   4716  HD2 ARG A 295      -0.688  12.839  -5.100  1.00 94.49           H  
ATOM   4717  HD3 ARG A 295      -1.229  11.412  -4.213  1.00 94.49           H  
ATOM   4718  NE  ARG A 295      -2.788  12.655  -4.885  1.00 94.49           N  
ATOM   4719  HE  ARG A 295      -3.496  12.374  -5.548  1.00 94.49           H  
ATOM   4720  NH1 ARG A 295      -2.320  13.842  -2.975  1.00 94.49           N  
ATOM   4721 HH11 ARG A 295      -1.334  13.639  -3.065  1.00 94.49           H  
ATOM   4722 HH12 ARG A 295      -2.627  14.319  -2.139  1.00 94.49           H  
ATOM   4723  NH2 ARG A 295      -4.410  13.777  -3.743  1.00 94.49           N  
ATOM   4724 HH21 ARG A 295      -4.685  14.314  -2.933  1.00 94.49           H  
ATOM   4725 HH22 ARG A 295      -5.109  13.450  -4.395  1.00 94.49           H  
ATOM   4726  CZ  ARG A 295      -3.163  13.422  -3.876  1.00 94.49           C  
ATOM   4727  N   GLY A 296      -1.262  11.341 -11.308  1.00 93.68           N  
ATOM   4728  H   GLY A 296      -1.098  10.348 -11.233  1.00 93.68           H  
ATOM   4729  CA  GLY A 296      -1.352  11.885 -12.665  1.00 93.68           C  
ATOM   4730  HA2 GLY A 296      -1.850  11.147 -13.292  1.00 93.68           H  
ATOM   4731  HA3 GLY A 296      -1.950  12.796 -12.671  1.00 93.68           H  
ATOM   4732  C   GLY A 296      -0.006  12.190 -13.317  1.00 93.68           C  
ATOM   4733  O   GLY A 296       0.049  13.065 -14.175  1.00 93.68           O  
ATOM   4734  N   GLY A 297       1.077  11.537 -12.886  1.00 94.40           N  
ATOM   4735  H   GLY A 297       0.958  10.791 -12.216  1.00 94.40           H  
ATOM   4736  CA  GLY A 297       2.351  11.589 -13.605  1.00 94.40           C  
ATOM   4737  HA2 GLY A 297       2.580  12.620 -13.873  1.00 94.40           H  
ATOM   4738  HA3 GLY A 297       3.156  11.209 -12.976  1.00 94.40           H  
ATOM   4739  C   GLY A 297       2.305  10.746 -14.879  1.00 94.40           C  
ATOM   4740  O   GLY A 297       1.549   9.774 -14.953  1.00 94.40           O  
ATOM   4741  N   ARG A 298       3.121  11.117 -15.870  1.00 95.51           N  
ATOM   4742  H   ARG A 298       3.687  11.945 -15.753  1.00 95.51           H  
ATOM   4743  CA  ARG A 298       3.273  10.371 -17.125  1.00 95.51           C  
ATOM   4744  HA  ARG A 298       2.368   9.791 -17.303  1.00 95.51           H  
ATOM   4745  C   ARG A 298       4.436   9.392 -17.034  1.00 95.51           C  
ATOM   4746  CB  ARG A 298       3.441  11.329 -18.311  1.00 95.51           C  
ATOM   4747  HB2 ARG A 298       4.328  11.944 -18.164  1.00 95.51           H  
ATOM   4748  HB3 ARG A 298       3.573  10.739 -19.218  1.00 95.51           H  
ATOM   4749  O   ARG A 298       5.516   9.780 -16.597  1.00 95.51           O  
ATOM   4750  CG  ARG A 298       2.205  12.227 -18.479  1.00 95.51           C  
ATOM   4751  HG2 ARG A 298       1.309  11.606 -18.488  1.00 95.51           H  
ATOM   4752  HG3 ARG A 298       2.135  12.927 -17.646  1.00 95.51           H  
ATOM   4753  CD  ARG A 298       2.251  13.011 -19.790  1.00 95.51           C  
ATOM   4754  HD2 ARG A 298       2.276  12.293 -20.609  1.00 95.51           H  
ATOM   4755  HD3 ARG A 298       1.330  13.585 -19.886  1.00 95.51           H  
ATOM   4756  NE  ARG A 298       3.411  13.927 -19.867  1.00 95.51           N  
ATOM   4757  HE  ARG A 298       3.859  14.232 -19.015  1.00 95.51           H  
ATOM   4758  NH1 ARG A 298       3.469  14.017 -22.165  1.00 95.51           N  
ATOM   4759 HH11 ARG A 298       2.683  13.387 -22.235  1.00 95.51           H  
ATOM   4760 HH12 ARG A 298       3.954  14.249 -23.021  1.00 95.51           H  
ATOM   4761  NH2 ARG A 298       4.996  15.116 -20.969  1.00 95.51           N  
ATOM   4762 HH21 ARG A 298       5.409  15.322 -20.071  1.00 95.51           H  
ATOM   4763 HH22 ARG A 298       5.484  15.362 -21.818  1.00 95.51           H  
ATOM   4764  CZ  ARG A 298       3.950  14.347 -20.996  1.00 95.51           C  
ATOM   4765  N   PHE A 299       4.228   8.147 -17.442  1.00 96.34           N  
ATOM   4766  H   PHE A 299       3.313   7.912 -17.798  1.00 96.34           H  
ATOM   4767  CA  PHE A 299       5.216   7.068 -17.371  1.00 96.34           C  
ATOM   4768  HA  PHE A 299       6.207   7.484 -17.185  1.00 96.34           H  
ATOM   4769  C   PHE A 299       5.266   6.300 -18.690  1.00 96.34           C  
ATOM   4770  CB  PHE A 299       4.875   6.115 -16.218  1.00 96.34           C  
ATOM   4771  HB2 PHE A 299       5.568   5.274 -16.238  1.00 96.34           H  
ATOM   4772  HB3 PHE A 299       3.875   5.710 -16.375  1.00 96.34           H  
ATOM   4773  O   PHE A 299       4.245   6.136 -19.348  1.00 96.34           O  
ATOM   4774  CG  PHE A 299       4.940   6.754 -14.845  1.00 96.34           C  
ATOM   4775  CD1 PHE A 299       6.118   6.680 -14.082  1.00 96.34           C  
ATOM   4776  HD1 PHE A 299       6.989   6.177 -14.475  1.00 96.34           H  
ATOM   4777  CD2 PHE A 299       3.820   7.430 -14.331  1.00 96.34           C  
ATOM   4778  HD2 PHE A 299       2.927   7.512 -14.933  1.00 96.34           H  
ATOM   4779  CE1 PHE A 299       6.157   7.249 -12.797  1.00 96.34           C  
ATOM   4780  HE1 PHE A 299       7.060   7.174 -12.209  1.00 96.34           H  
ATOM   4781  CE2 PHE A 299       3.861   8.004 -13.049  1.00 96.34           C  
ATOM   4782  HE2 PHE A 299       2.992   8.515 -12.662  1.00 96.34           H  
ATOM   4783  CZ  PHE A 299       5.029   7.903 -12.277  1.00 96.34           C  
ATOM   4784  HZ  PHE A 299       5.060   8.332 -11.286  1.00 96.34           H  
ATOM   4785  N   MET A 300       6.440   5.777 -19.048  1.00 94.13           N  
ATOM   4786  H   MET A 300       7.254   5.968 -18.482  1.00 94.13           H  
ATOM   4787  CA  MET A 300       6.614   5.022 -20.298  1.00 94.13           C  
ATOM   4788  HA  MET A 300       6.251   5.620 -21.135  1.00 94.13           H  
ATOM   4789  C   MET A 300       5.840   3.697 -20.308  1.00 94.13           C  
ATOM   4790  CB  MET A 300       8.100   4.714 -20.515  1.00 94.13           C  
ATOM   4791  HB2 MET A 300       8.199   4.136 -21.434  1.00 94.13           H  
ATOM   4792  HB3 MET A 300       8.474   4.110 -19.689  1.00 94.13           H  
ATOM   4793  O   MET A 300       5.394   3.234 -21.353  1.00 94.13           O  
ATOM   4794  CG  MET A 300       8.954   5.974 -20.651  1.00 94.13           C  
ATOM   4795  HG2 MET A 300       8.482   6.627 -21.386  1.00 94.13           H  
ATOM   4796  HG3 MET A 300       8.979   6.509 -19.702  1.00 94.13           H  
ATOM   4797  SD  MET A 300      10.656   5.634 -21.178  1.00 94.13           S  
ATOM   4798  CE  MET A 300      11.351   4.994 -19.631  1.00 94.13           C  
ATOM   4799  HE1 MET A 300      12.409   4.774 -19.777  1.00 94.13           H  
ATOM   4800  HE2 MET A 300      10.832   4.081 -19.338  1.00 94.13           H  
ATOM   4801  HE3 MET A 300      11.248   5.743 -18.846  1.00 94.13           H  
ATOM   4802  N   VAL A 301       5.706   3.061 -19.142  1.00 94.42           N  
ATOM   4803  H   VAL A 301       6.038   3.517 -18.305  1.00 94.42           H  
ATOM   4804  CA  VAL A 301       5.041   1.765 -18.978  1.00 94.42           C  
ATOM   4805  HA  VAL A 301       4.301   1.647 -19.770  1.00 94.42           H  
ATOM   4806  C   VAL A 301       4.304   1.701 -17.649  1.00 94.42           C  
ATOM   4807  CB  VAL A 301       6.020   0.579 -19.059  1.00 94.42           C  
ATOM   4808  HB  VAL A 301       5.453  -0.336 -18.886  1.00 94.42           H  
ATOM   4809  O   VAL A 301       4.668   2.375 -16.686  1.00 94.42           O  
ATOM   4810  CG1 VAL A 301       6.660   0.454 -20.442  1.00 94.42           C  
ATOM   4811 HG11 VAL A 301       7.370   1.263 -20.612  1.00 94.42           H  
ATOM   4812 HG12 VAL A 301       5.889   0.483 -21.212  1.00 94.42           H  
ATOM   4813 HG13 VAL A 301       7.174  -0.506 -20.503  1.00 94.42           H  
ATOM   4814  CG2 VAL A 301       7.122   0.654 -17.999  1.00 94.42           C  
ATOM   4815 HG21 VAL A 301       6.697   0.740 -16.999  1.00 94.42           H  
ATOM   4816 HG22 VAL A 301       7.764   1.514 -18.193  1.00 94.42           H  
ATOM   4817 HG23 VAL A 301       7.710  -0.264 -18.025  1.00 94.42           H  
ATOM   4818  N   TYR A 302       3.288   0.846 -17.589  1.00 94.85           N  
ATOM   4819  H   TYR A 302       3.030   0.328 -18.417  1.00 94.85           H  
ATOM   4820  CA  TYR A 302       2.555   0.561 -16.366  1.00 94.85           C  
ATOM   4821  HA  TYR A 302       3.238   0.581 -15.516  1.00 94.85           H  
ATOM   4822  C   TYR A 302       1.918  -0.825 -16.455  1.00 94.85           C  
ATOM   4823  CB  TYR A 302       1.489   1.644 -16.171  1.00 94.85           C  
ATOM   4824  HB2 TYR A 302       0.789   1.622 -17.007  1.00 94.85           H  
ATOM   4825  HB3 TYR A 302       1.963   2.625 -16.161  1.00 94.85           H  
ATOM   4826  O   TYR A 302       0.932  -1.002 -17.162  1.00 94.85           O  
ATOM   4827  CG  TYR A 302       0.718   1.468 -14.891  1.00 94.85           C  
ATOM   4828  CD1 TYR A 302      -0.564   0.888 -14.901  1.00 94.85           C  
ATOM   4829  HD1 TYR A 302      -1.006   0.567 -15.833  1.00 94.85           H  
ATOM   4830  CD2 TYR A 302       1.320   1.843 -13.681  1.00 94.85           C  
ATOM   4831  HD2 TYR A 302       2.309   2.278 -13.687  1.00 94.85           H  
ATOM   4832  CE1 TYR A 302      -1.251   0.692 -13.690  1.00 94.85           C  
ATOM   4833  HE1 TYR A 302      -2.226   0.229 -13.682  1.00 94.85           H  
ATOM   4834  CE2 TYR A 302       0.633   1.661 -12.473  1.00 94.85           C  
ATOM   4835  HE2 TYR A 302       1.110   1.966 -11.554  1.00 94.85           H  
ATOM   4836  OH  TYR A 302      -1.328   0.945 -11.306  1.00 94.85           O  
ATOM   4837  HH  TYR A 302      -0.851   1.419 -10.620  1.00 94.85           H  
ATOM   4838  CZ  TYR A 302      -0.658   1.090 -12.476  1.00 94.85           C  
ATOM   4839  N   GLU A 303       2.467  -1.813 -15.749  1.00 93.20           N  
ATOM   4840  H   GLU A 303       3.286  -1.633 -15.185  1.00 93.20           H  
ATOM   4841  CA  GLU A 303       1.902  -3.170 -15.723  1.00 93.20           C  
ATOM   4842  HA  GLU A 303       0.883  -3.141 -16.108  1.00 93.20           H  
ATOM   4843  C   GLU A 303       1.846  -3.686 -14.283  1.00 93.20           C  
ATOM   4844  CB  GLU A 303       2.632  -4.130 -16.662  1.00 93.20           C  
ATOM   4845  HB2 GLU A 303       3.673  -4.260 -16.365  1.00 93.20           H  
ATOM   4846  HB3 GLU A 303       2.132  -5.097 -16.601  1.00 93.20           H  
ATOM   4847  O   GLU A 303       2.765  -4.360 -13.816  1.00 93.20           O  
ATOM   4848  CG  GLU A 303       2.556  -3.612 -18.100  1.00 93.20           C  
ATOM   4849  HG2 GLU A 303       1.513  -3.412 -18.349  1.00 93.20           H  
ATOM   4850  HG3 GLU A 303       3.116  -2.680 -18.176  1.00 93.20           H  
ATOM   4851  CD  GLU A 303       3.112  -4.587 -19.122  1.00 93.20           C  
ATOM   4852  OE1 GLU A 303       3.277  -4.126 -20.271  1.00 93.20           O  
ATOM   4853  OE2 GLU A 303       3.374  -5.758 -18.782  1.00 93.20           O  
ATOM   4854  N   PRO A 304       0.771  -3.348 -13.549  1.00 90.95           N  
ATOM   4855  CA  PRO A 304       0.691  -3.564 -12.107  1.00 90.95           C  
ATOM   4856  HA  PRO A 304       1.557  -3.118 -11.618  1.00 90.95           H  
ATOM   4857  C   PRO A 304       0.619  -5.040 -11.698  1.00 90.95           C  
ATOM   4858  CB  PRO A 304      -0.582  -2.834 -11.678  1.00 90.95           C  
ATOM   4859  HB2 PRO A 304      -0.342  -1.812 -11.384  1.00 90.95           H  
ATOM   4860  HB3 PRO A 304      -1.084  -3.373 -10.875  1.00 90.95           H  
ATOM   4861  O   PRO A 304       0.800  -5.352 -10.520  1.00 90.95           O  
ATOM   4862  CG  PRO A 304      -1.461  -2.828 -12.923  1.00 90.95           C  
ATOM   4863  HG2 PRO A 304      -2.175  -2.004 -12.919  1.00 90.95           H  
ATOM   4864  HG3 PRO A 304      -1.981  -3.782 -13.011  1.00 90.95           H  
ATOM   4865  CD  PRO A 304      -0.439  -2.701 -14.043  1.00 90.95           C  
ATOM   4866  HD2 PRO A 304      -0.828  -3.190 -14.936  1.00 90.95           H  
ATOM   4867  HD3 PRO A 304      -0.224  -1.653 -14.248  1.00 90.95           H  
ATOM   4868  N   ASP A 305       0.309  -5.925 -12.644  1.00 88.93           N  
ATOM   4869  H   ASP A 305       0.107  -5.576 -13.570  1.00 88.93           H  
ATOM   4870  CA  ASP A 305       0.190  -7.365 -12.421  1.00 88.93           C  
ATOM   4871  HA  ASP A 305      -0.111  -7.547 -11.389  1.00 88.93           H  
ATOM   4872  C   ASP A 305       1.526  -8.092 -12.643  1.00 88.93           C  
ATOM   4873  CB  ASP A 305      -0.914  -7.920 -13.336  1.00 88.93           C  
ATOM   4874  HB2 ASP A 305      -1.018  -8.990 -13.155  1.00 88.93           H  
ATOM   4875  HB3 ASP A 305      -0.615  -7.781 -14.375  1.00 88.93           H  
ATOM   4876  O   ASP A 305       1.738  -9.171 -12.091  1.00 88.93           O  
ATOM   4877  CG  ASP A 305      -2.278  -7.251 -13.101  1.00 88.93           C  
ATOM   4878  OD1 ASP A 305      -2.623  -7.002 -11.921  1.00 88.93           O  
ATOM   4879  OD2 ASP A 305      -2.965  -6.961 -14.106  1.00 88.93           O  
ATOM   4880  N   ASN A 306       2.439  -7.509 -13.432  1.00 94.20           N  
ATOM   4881  H   ASN A 306       2.252  -6.584 -13.790  1.00 94.20           H  
ATOM   4882  CA  ASN A 306       3.743  -8.097 -13.725  1.00 94.20           C  
ATOM   4883  HA  ASN A 306       4.082  -8.637 -12.841  1.00 94.20           H  
ATOM   4884  C   ASN A 306       4.798  -7.023 -14.039  1.00 94.20           C  
ATOM   4885  CB  ASN A 306       3.591  -9.119 -14.865  1.00 94.20           C  
ATOM   4886  HB2 ASN A 306       3.333  -8.608 -15.792  1.00 94.20           H  
ATOM   4887  HB3 ASN A 306       2.788  -9.814 -14.618  1.00 94.20           H  
ATOM   4888  O   ASN A 306       5.013  -6.633 -15.186  1.00 94.20           O  
ATOM   4889  CG  ASN A 306       4.859  -9.925 -15.077  1.00 94.20           C  
ATOM   4890  ND2 ASN A 306       4.791 -10.977 -15.856  1.00 94.20           N  
ATOM   4891 HD21 ASN A 306       3.935 -11.181 -16.351  1.00 94.20           H  
ATOM   4892 HD22 ASN A 306       5.661 -11.457 -16.037  1.00 94.20           H  
ATOM   4893  OD1 ASN A 306       5.925  -9.636 -14.554  1.00 94.20           O  
ATOM   4894  N   TRP A 307       5.523  -6.597 -13.007  1.00 94.79           N  
ATOM   4895  H   TRP A 307       5.273  -6.902 -12.077  1.00 94.79           H  
ATOM   4896  CA  TRP A 307       6.575  -5.593 -13.148  1.00 94.79           C  
ATOM   4897  HA  TRP A 307       6.167  -4.760 -13.721  1.00 94.79           H  
ATOM   4898  C   TRP A 307       7.807  -6.075 -13.923  1.00 94.79           C  
ATOM   4899  CB  TRP A 307       6.944  -5.063 -11.764  1.00 94.79           C  
ATOM   4900  HB2 TRP A 307       7.174  -5.891 -11.093  1.00 94.79           H  
ATOM   4901  HB3 TRP A 307       7.840  -4.450 -11.866  1.00 94.79           H  
ATOM   4902  O   TRP A 307       8.515  -5.247 -14.492  1.00 94.79           O  
ATOM   4903  CG  TRP A 307       5.881  -4.198 -11.176  1.00 94.79           C  
ATOM   4904  CD1 TRP A 307       5.054  -4.523 -10.158  1.00 94.79           C  
ATOM   4905  HD1 TRP A 307       5.087  -5.449  -9.604  1.00 94.79           H  
ATOM   4906  CD2 TRP A 307       5.474  -2.869 -11.621  1.00 94.79           C  
ATOM   4907  CE2 TRP A 307       4.359  -2.456 -10.836  1.00 94.79           C  
ATOM   4908  CE3 TRP A 307       5.930  -1.982 -12.620  1.00 94.79           C  
ATOM   4909  HE3 TRP A 307       6.783  -2.262 -13.220  1.00 94.79           H  
ATOM   4910  NE1 TRP A 307       4.148  -3.500  -9.959  1.00 94.79           N  
ATOM   4911  HE1 TRP A 307       3.437  -3.529  -9.242  1.00 94.79           H  
ATOM   4912  CH2 TRP A 307       4.171  -0.384 -12.067  1.00 94.79           C  
ATOM   4913  HH2 TRP A 307       3.667   0.552 -12.259  1.00 94.79           H  
ATOM   4914  CZ2 TRP A 307       3.717  -1.227 -11.040  1.00 94.79           C  
ATOM   4915  HZ2 TRP A 307       2.877  -0.938 -10.425  1.00 94.79           H  
ATOM   4916  CZ3 TRP A 307       5.279  -0.755 -12.850  1.00 94.79           C  
ATOM   4917  HZ3 TRP A 307       5.633  -0.092 -13.625  1.00 94.79           H  
ATOM   4918  N   GLU A 308       8.048  -7.386 -14.024  1.00 95.10           N  
ATOM   4919  H   GLU A 308       7.404  -8.042 -13.607  1.00 95.10           H  
ATOM   4920  CA  GLU A 308       9.095  -7.908 -14.915  1.00 95.10           C  
ATOM   4921  HA  GLU A 308      10.011  -7.336 -14.772  1.00 95.10           H  
ATOM   4922  C   GLU A 308       8.705  -7.723 -16.386  1.00 95.10           C  
ATOM   4923  CB  GLU A 308       9.393  -9.387 -14.613  1.00 95.10           C  
ATOM   4924  HB2 GLU A 308       8.470  -9.965 -14.659  1.00 95.10           H  
ATOM   4925  HB3 GLU A 308      10.057  -9.776 -15.385  1.00 95.10           H  
ATOM   4926  O   GLU A 308       9.528  -7.306 -17.201  1.00 95.10           O  
ATOM   4927  CG  GLU A 308      10.053  -9.614 -13.243  1.00 95.10           C  
ATOM   4928  HG2 GLU A 308       9.361  -9.298 -12.462  1.00 95.10           H  
ATOM   4929  HG3 GLU A 308      10.223 -10.683 -13.118  1.00 95.10           H  
ATOM   4930  CD  GLU A 308      11.394  -8.874 -13.078  1.00 95.10           C  
ATOM   4931  OE1 GLU A 308      11.764  -8.552 -11.931  1.00 95.10           O  
ATOM   4932  OE2 GLU A 308      12.077  -8.584 -14.088  1.00 95.10           O  
ATOM   4933  N   GLN A 309       7.427  -7.923 -16.720  1.00 94.24           N  
ATOM   4934  H   GLN A 309       6.778  -8.217 -16.005  1.00 94.24           H  
ATOM   4935  CA  GLN A 309       6.916  -7.612 -18.055  1.00 94.24           C  
ATOM   4936  HA  GLN A 309       7.580  -8.083 -18.780  1.00 94.24           H  
ATOM   4937  C   GLN A 309       6.939  -6.101 -18.331  1.00 94.24           C  
ATOM   4938  CB  GLN A 309       5.512  -8.205 -18.227  1.00 94.24           C
[truncated: 351,549 more chars]
