# Supplementary material for: Widespread Horizontal Gene Transfer Among Animal Viruses
Source: bioRxiv. 2024 Mar 26:2024.03.25.586562. Preprint. [Version 2] doi: 10.1101/2024.03.25.586562 (PMC11071296; doi:10.1101/2024.03.25.586562)
Supplement: Supplement 7 [file media-7.zip › File7_PDB/Mega182742_Platoid.pdb]

ATOM      1  N   MET A   1      -4.235  -3.662  49.929  1.00 49.44           N  
ATOM      2  H   MET A   1      -4.035  -3.807  50.909  1.00 49.44           H  
ATOM      3  H2  MET A   1      -4.300  -4.557  49.467  1.00 49.44           H  
ATOM      4  H3  MET A   1      -5.120  -3.185  49.831  1.00 49.44           H  
ATOM      5  CA  MET A   1      -3.160  -2.874  49.293  1.00 49.44           C  
ATOM      6  HA  MET A   1      -3.103  -1.880  49.737  1.00 49.44           H  
ATOM      7  C   MET A   1      -3.537  -2.712  47.830  1.00 49.44           C  
ATOM      8  CB  MET A   1      -1.793  -3.564  49.458  1.00 49.44           C  
ATOM      9  HB2 MET A   1      -1.069  -3.078  48.805  1.00 49.44           H  
ATOM     10  HB3 MET A   1      -1.872  -4.611  49.164  1.00 49.44           H  
ATOM     11  O   MET A   1      -3.385  -3.652  47.065  1.00 49.44           O  
ATOM     12  CG  MET A   1      -1.270  -3.479  50.898  1.00 49.44           C  
ATOM     13  HG2 MET A   1      -1.093  -2.433  51.146  1.00 49.44           H  
ATOM     14  HG3 MET A   1      -2.019  -3.876  51.584  1.00 49.44           H  
ATOM     15  SD  MET A   1       0.266  -4.402  51.153  1.00 49.44           S  
ATOM     16  CE  MET A   1       0.662  -3.939  52.861  1.00 49.44           C  
ATOM     17  HE1 MET A   1       1.588  -4.428  53.162  1.00 49.44           H  
ATOM     18  HE2 MET A   1      -0.142  -4.254  53.527  1.00 49.44           H  
ATOM     19  HE3 MET A   1       0.792  -2.859  52.929  1.00 49.44           H  
ATOM     20  N   SER A   2      -4.176  -1.596  47.487  1.00 45.57           N  
ATOM     21  H   SER A   2      -4.278  -0.830  48.137  1.00 45.57           H  
ATOM     22  CA  SER A   2      -4.624  -1.272  46.129  1.00 45.57           C  
ATOM     23  HA  SER A   2      -4.893  -2.180  45.589  1.00 45.57           H  
ATOM     24  C   SER A   2      -3.485  -0.574  45.390  1.00 45.57           C  
ATOM     25  CB  SER A   2      -5.867  -0.371  46.205  1.00 45.57           C  
ATOM     26  HB2 SER A   2      -6.075   0.065  45.228  1.00 45.57           H  
ATOM     27  HB3 SER A   2      -6.723  -0.974  46.508  1.00 45.57           H  
ATOM     28  O   SER A   2      -3.065   0.503  45.799  1.00 45.57           O  
ATOM     29  OG  SER A   2      -5.668   0.653  47.164  1.00 45.57           O  
ATOM     30  HG  SER A   2      -5.134   1.337  46.755  1.00 45.57           H  
ATOM     31  N   TYR A   3      -2.952  -1.216  44.353  1.00 55.67           N  
ATOM     32  H   TYR A   3      -3.349  -2.099  44.065  1.00 55.67           H  
ATOM     33  CA  TYR A   3      -1.948  -0.622  43.472  1.00 55.67           C  
ATOM     34  HA  TYR A   3      -1.278   0.012  44.053  1.00 55.67           H  
ATOM     35  C   TYR A   3      -2.646   0.260  42.429  1.00 55.67           C  
ATOM     36  CB  TYR A   3      -1.103  -1.732  42.822  1.00 55.67           C  
ATOM     37  HB2 TYR A   3      -0.711  -1.353  41.878  1.00 55.67           H  
ATOM     38  HB3 TYR A   3      -1.734  -2.586  42.577  1.00 55.67           H  
ATOM     39  O   TYR A   3      -3.453  -0.234  41.640  1.00 55.67           O  
ATOM     40  CG  TYR A   3       0.080  -2.186  43.662  1.00 55.67           C  
ATOM     41  CD1 TYR A   3       1.334  -1.575  43.466  1.00 55.67           C  
ATOM     42  HD1 TYR A   3       1.443  -0.793  42.728  1.00 55.67           H  
ATOM     43  CD2 TYR A   3      -0.060  -3.204  44.628  1.00 55.67           C  
ATOM     44  HD2 TYR A   3      -1.018  -3.679  44.777  1.00 55.67           H  
ATOM     45  CE1 TYR A   3       2.449  -1.977  44.224  1.00 55.67           C  
ATOM     46  HE1 TYR A   3       3.407  -1.504  44.063  1.00 55.67           H  
ATOM     47  CE2 TYR A   3       1.055  -3.608  45.391  1.00 55.67           C  
ATOM     48  HE2 TYR A   3       0.967  -4.393  46.127  1.00 55.67           H  
ATOM     49  OH  TYR A   3       3.382  -3.387  45.928  1.00 55.67           O  
ATOM     50  HH  TYR A   3       4.176  -2.905  45.684  1.00 55.67           H  
ATOM     51  CZ  TYR A   3       2.311  -2.996  45.190  1.00 55.67           C  
ATOM     52  N   ASP A   4      -2.332   1.557  42.428  1.00 53.60           N  
ATOM     53  H   ASP A   4      -1.724   1.914  43.152  1.00 53.60           H  
ATOM     54  CA  ASP A   4      -2.793   2.521  41.428  1.00 53.60           C  
ATOM     55  HA  ASP A   4      -3.868   2.396  41.298  1.00 53.60           H  
ATOM     56  C   ASP A   4      -2.127   2.256  40.069  1.00 53.60           C  
ATOM     57  CB  ASP A   4      -2.534   3.965  41.906  1.00 53.60           C  
ATOM     58  HB2 ASP A   4      -2.435   4.609  41.032  1.00 53.60           H  
ATOM     59  HB3 ASP A   4      -1.597   4.012  42.460  1.00 53.60           H  
ATOM     60  O   ASP A   4      -0.938   2.496  39.858  1.00 53.60           O  
ATOM     61  CG  ASP A   4      -3.688   4.518  42.746  1.00 53.60           C  
ATOM     62  OD1 ASP A   4      -4.841   4.361  42.285  1.00 53.60           O  
ATOM     63  OD2 ASP A   4      -3.410   5.084  43.824  1.00 53.60           O  
ATOM     64  N   ARG A   5      -2.931   1.788  39.109  1.00 56.12           N  
ATOM     65  H   ARG A   5      -3.876   1.580  39.399  1.00 56.12           H  
ATOM     66  CA  ARG A   5      -2.559   1.489  37.711  1.00 56.12           C  
ATOM     67  HA  ARG A   5      -1.684   0.838  37.729  1.00 56.12           H  
ATOM     68  C   ARG A   5      -2.148   2.737  36.900  1.00 56.12           C  
ATOM     69  CB  ARG A   5      -3.751   0.726  37.093  1.00 56.12           C  
ATOM     70  HB2 ARG A   5      -4.559   1.432  36.899  1.00 56.12           H  
ATOM     71  HB3 ARG A   5      -4.108   0.009  37.832  1.00 56.12           H  
ATOM     72  O   ARG A   5      -1.761   2.613  35.743  1.00 56.12           O  
ATOM     73  CG  ARG A   5      -3.455  -0.063  35.806  1.00 56.12           C  
ATOM     74  HG2 ARG A   5      -3.205   0.621  34.995  1.00 56.12           H  
ATOM     75  HG3 ARG A   5      -2.615  -0.736  35.981  1.00 56.12           H  
ATOM     76  CD  ARG A   5      -4.693  -0.885  35.412  1.00 56.12           C  
ATOM     77  HD2 ARG A   5      -4.963  -1.537  36.243  1.00 56.12           H  
ATOM     78  HD3 ARG A   5      -5.517  -0.197  35.224  1.00 56.12           H  
ATOM     79  NE  ARG A   5      -4.457  -1.710  34.210  1.00 56.12           N  
ATOM     80  HE  ARG A   5      -3.516  -1.714  33.842  1.00 56.12           H  
ATOM     81  NH1 ARG A   5      -6.615  -2.451  33.913  1.00 56.12           N  
ATOM     82 HH11 ARG A   5      -6.909  -1.906  34.712  1.00 56.12           H  
ATOM     83 HH12 ARG A   5      -7.295  -2.967  33.374  1.00 56.12           H  
ATOM     84  NH2 ARG A   5      -5.029  -3.093  32.489  1.00 56.12           N  
ATOM     85 HH21 ARG A   5      -5.734  -3.583  31.956  1.00 56.12           H  
ATOM     86 HH22 ARG A   5      -4.076  -3.088  32.157  1.00 56.12           H  
ATOM     87  CZ  ARG A   5      -5.363  -2.411  33.548  1.00 56.12           C  
ATOM     88  N   ALA A   6      -2.222   3.930  37.493  1.00 55.27           N  
ATOM     89  H   ALA A   6      -2.490   3.948  38.466  1.00 55.27           H  
ATOM     90  CA  ALA A   6      -1.988   5.214  36.829  1.00 55.27           C  
ATOM     91  HA  ALA A   6      -2.288   5.122  35.785  1.00 55.27           H  
ATOM     92  C   ALA A   6      -0.513   5.671  36.816  1.00 55.27           C  
ATOM     93  CB  ALA A   6      -2.908   6.250  37.483  1.00 55.27           C  
ATOM     94  HB1 ALA A   6      -2.804   7.206  36.970  1.00 55.27           H  
ATOM     95  HB2 ALA A   6      -2.639   6.381  38.531  1.00 55.27           H  
ATOM     96  HB3 ALA A   6      -3.947   5.926  37.416  1.00 55.27           H  
ATOM     97  O   ALA A   6      -0.155   6.524  36.007  1.00 55.27           O  
ATOM     98  N   GLU A   7       0.358   5.094  37.650  1.00 55.44           N  
ATOM     99  H   GLU A   7       0.019   4.441  38.341  1.00 55.44           H  
ATOM    100  CA  GLU A   7       1.791   5.449  37.675  1.00 55.44           C  
ATOM    101  HA  GLU A   7       1.915   6.491  37.379  1.00 55.44           H  
ATOM    102  C   GLU A   7       2.642   4.641  36.680  1.00 55.44           C  
ATOM    103  CB  GLU A   7       2.335   5.321  39.104  1.00 55.44           C  
ATOM    104  HB2 GLU A   7       3.421   5.244  39.051  1.00 55.44           H  
ATOM    105  HB3 GLU A   7       1.968   4.394  39.544  1.00 55.44           H  
ATOM    106  O   GLU A   7       3.733   5.069  36.310  1.00 55.44           O  
ATOM    107  CG  GLU A   7       1.936   6.510  40.004  1.00 55.44           C  
ATOM    108  HG2 GLU A   7       1.426   6.117  40.884  1.00 55.44           H  
ATOM    109  HG3 GLU A   7       1.221   7.146  39.482  1.00 55.44           H  
ATOM    110  CD  GLU A   7       3.143   7.346  40.466  1.00 55.44           C  
ATOM    111  OE1 GLU A   7       3.050   8.592  40.379  1.00 55.44           O  
ATOM    112  OE2 GLU A   7       4.149   6.736  40.897  1.00 55.44           O  
ATOM    113  N   PHE A   8       2.140   3.509  36.172  1.00 50.11           N  
ATOM    114  H   PHE A   8       1.232   3.198  36.489  1.00 50.11           H  
ATOM    115  CA  PHE A   8       2.896   2.671  35.232  1.00 50.11           C  
ATOM    116  HA  PHE A   8       3.927   2.625  35.582  1.00 50.11           H  
ATOM    117  C   PHE A   8       2.946   3.269  33.813  1.00 50.11           C  
ATOM    118  CB  PHE A   8       2.334   1.241  35.261  1.00 50.11           C  
ATOM    119  HB2 PHE A   8       1.516   1.156  34.546  1.00 50.11           H  
ATOM    120  HB3 PHE A   8       1.924   1.035  36.249  1.00 50.11           H  
ATOM    121  O   PHE A   8       3.936   3.115  33.108  1.00 50.11           O  
ATOM    122  CG  PHE A   8       3.381   0.181  34.975  1.00 50.11           C  
ATOM    123  CD1 PHE A   8       3.580  -0.294  33.665  1.00 50.11           C  
ATOM    124  HD1 PHE A   8       3.002   0.103  32.843  1.00 50.11           H  
ATOM    125  CD2 PHE A   8       4.186  -0.309  36.023  1.00 50.11           C  
ATOM    126  HD2 PHE A   8       4.049   0.063  37.028  1.00 50.11           H  
ATOM    127  CE1 PHE A   8       4.570  -1.258  33.407  1.00 50.11           C  
ATOM    128  HE1 PHE A   8       4.744  -1.590  32.394  1.00 50.11           H  
ATOM    129  CE2 PHE A   8       5.176  -1.274  35.765  1.00 50.11           C  
ATOM    130  HE2 PHE A   8       5.798  -1.645  36.567  1.00 50.11           H  
ATOM    131  CZ  PHE A   8       5.367  -1.750  34.456  1.00 50.11           C  
ATOM    132  HZ  PHE A   8       6.138  -2.476  34.245  1.00 50.11           H  
ATOM    133  N   LEU A   9       1.925   4.036  33.414  1.00 48.18           N  
ATOM    134  H   LEU A   9       1.153   4.165  34.052  1.00 48.18           H  
ATOM    135  CA  LEU A   9       1.817   4.604  32.061  1.00 48.18           C  
ATOM    136  HA  LEU A   9       2.285   3.912  31.360  1.00 48.18           H  
ATOM    137  C   LEU A   9       2.577   5.927  31.861  1.00 48.18           C  
ATOM    138  CB  LEU A   9       0.327   4.729  31.691  1.00 48.18           C  
ATOM    139  HB2 LEU A   9       0.232   5.334  30.789  1.00 48.18           H  
ATOM    140  HB3 LEU A   9      -0.188   5.253  32.496  1.00 48.18           H  
ATOM    141  O   LEU A   9       2.683   6.402  30.735  1.00 48.18           O  
ATOM    142  CG  LEU A   9      -0.359   3.374  31.433  1.00 48.18           C  
ATOM    143  HG  LEU A   9      -0.149   2.690  32.256  1.00 48.18           H  
ATOM    144  CD1 LEU A   9      -1.874   3.570  31.360  1.00 48.18           C  
ATOM    145 HD11 LEU A   9      -2.121   4.258  30.552  1.00 48.18           H  
ATOM    146 HD12 LEU A   9      -2.360   2.612  31.177  1.00 48.18           H  
ATOM    147 HD13 LEU A   9      -2.237   3.974  32.305  1.00 48.18           H  
ATOM    148  CD2 LEU A   9       0.100   2.732  30.122  1.00 48.18           C  
ATOM    149 HD21 LEU A   9      -0.070   3.412  29.286  1.00 48.18           H  
ATOM    150 HD22 LEU A   9       1.162   2.491  30.163  1.00 48.18           H  
ATOM    151 HD23 LEU A   9      -0.444   1.805  29.946  1.00 48.18           H  
ATOM    152  N   LYS A  10       3.140   6.527  32.919  1.00 51.32           N  
ATOM    153  H   LYS A  10       3.042   6.081  33.821  1.00 51.32           H  
ATOM    154  CA  LYS A  10       3.961   7.751  32.811  1.00 51.32           C  
ATOM    155  HA  LYS A  10       3.693   8.278  31.896  1.00 51.32           H  
ATOM    156  C   LYS A  10       5.457   7.483  32.644  1.00 51.32           C  
ATOM    157  CB  LYS A  10       3.682   8.688  33.995  1.00 51.32           C  
ATOM    158  HB2 LYS A  10       3.590   8.110  34.914  1.00 51.32           H  
ATOM    159  HB3 LYS A  10       4.514   9.383  34.111  1.00 51.32           H  
ATOM    160  O   LYS A  10       6.216   8.429  32.447  1.00 51.32           O  
ATOM    161  CG  LYS A  10       2.412   9.512  33.749  1.00 51.32           C  
ATOM    162  HG2 LYS A  10       1.555   8.845  33.660  1.00 51.32           H  
ATOM    163  HG3 LYS A  10       2.521  10.081  32.826  1.00 51.32           H  
ATOM    164  CD  LYS A  10       2.190  10.478  34.915  1.00 51.32           C  
ATOM    165  HD2 LYS A  10       3.064  11.120  35.024  1.00 51.32           H  
ATOM    166  HD3 LYS A  10       2.058   9.898  35.828  1.00 51.32           H  
ATOM    167  CE  LYS A  10       0.950  11.334  34.658  1.00 51.32           C  
ATOM    168  HE2 LYS A  10       1.123  11.947  33.773  1.00 51.32           H  
ATOM    169  HE3 LYS A  10       0.112  10.669  34.450  1.00 51.32           H  
ATOM    170  NZ  LYS A  10       0.650  12.182  35.836  1.00 51.32           N  
ATOM    171  HZ1 LYS A  10      -0.182  12.733  35.679  1.00 51.32           H  
ATOM    172  HZ2 LYS A  10       1.427  12.797  36.032  1.00 51.32           H  
ATOM    173  HZ3 LYS A  10       0.505  11.598  36.648  1.00 51.32           H  
ATOM    174  N   ARG A  11       5.889   6.221  32.720  1.00 47.07           N  
ATOM    175  H   ARG A  11       5.208   5.490  32.871  1.00 47.07           H  
ATOM    176  CA  ARG A  11       7.309   5.852  32.625  1.00 47.07           C  
ATOM    177  HA  ARG A  11       7.896   6.760  32.761  1.00 47.07           H  
ATOM    178  C   ARG A  11       7.745   5.366  31.240  1.00 47.07           C  
ATOM    179  CB  ARG A  11       7.672   4.885  33.766  1.00 47.07           C  
ATOM    180  HB2 ARG A  11       6.862   4.850  34.495  1.00 47.07           H  
ATOM    181  HB3 ARG A  11       7.817   3.881  33.369  1.00 47.07           H  
ATOM    182  O   ARG A  11       8.938   5.349  30.989  1.00 47.07           O  
ATOM    183  CG  ARG A  11       8.945   5.356  34.483  1.00 47.07           C  
ATOM    184  HG2 ARG A  11       9.784   5.326  33.787  1.00 47.07           H  
ATOM    185  HG3 ARG A  11       8.805   6.379  34.831  1.00 47.07           H  
ATOM    186  CD  ARG A  11       9.247   4.460  35.686  1.00 47.07           C  
ATOM    187  HD2 ARG A  11       8.385   4.471  36.353  1.00 47.07           H  
ATOM    188  HD3 ARG A  11       9.406   3.442  35.328  1.00 47.07           H  
ATOM    189  NE  ARG A  11      10.445   4.925  36.409  1.00 47.07           N  
ATOM    190  HE  ARG A  11      11.006   5.619  35.936  1.00 47.07           H  
ATOM    191  NH1 ARG A  11      10.259   3.514  38.204  1.00 47.07           N  
ATOM    192 HH11 ARG A  11       9.424   3.133  37.783  1.00 47.07           H  
ATOM    193 HH12 ARG A  11      10.598   3.168  39.090  1.00 47.07           H  
ATOM    194  NH2 ARG A  11      11.962   4.956  38.105  1.00 47.07           N  
ATOM    195 HH21 ARG A  11      12.307   4.593  38.981  1.00 47.07           H  
ATOM    196 HH22 ARG A  11      12.481   5.667  37.608  1.00 47.07           H  
ATOM    197  CZ  ARG A  11      10.881   4.466  37.565  1.00 47.07           C  
ATOM    198  N   GLU A  12       6.812   5.066  30.335  1.00 50.16           N  
ATOM    199  H   GLU A  12       5.843   5.058  30.617  1.00 50.16           H  
ATOM    200  CA  GLU A  12       7.126   4.582  28.976  1.00 50.16           C  
ATOM    201  HA  GLU A  12       8.129   4.155  28.973  1.00 50.16           H  
ATOM    202  C   GLU A  12       7.165   5.686  27.900  1.00 50.16           C  
ATOM    203  CB  GLU A  12       6.165   3.444  28.585  1.00 50.16           C  
ATOM    204  HB2 GLU A  12       6.309   3.207  27.531  1.00 50.16           H  
ATOM    205  HB3 GLU A  12       5.136   3.774  28.729  1.00 50.16           H  
ATOM    206  O   GLU A  12       7.506   5.407  26.758  1.00 50.16           O  
ATOM    207  CG  GLU A  12       6.428   2.164  29.396  1.00 50.16           C  
ATOM    208  HG2 GLU A  12       6.160   2.343  30.437  1.00 50.16           H  
ATOM    209  HG3 GLU A  12       7.494   1.942  29.359  1.00 50.16           H  
ATOM    210  CD  GLU A  12       5.641   0.949  28.872  1.00 50.16           C  
ATOM    211  OE1 GLU A  12       6.122  -0.188  29.084  1.00 50.16           O  
ATOM    212  OE2 GLU A  12       4.531   1.150  28.324  1.00 50.16           O  
ATOM    213  N   SER A  13       6.866   6.951  28.228  1.00 49.11           N  
ATOM    214  H   SER A  13       6.598   7.163  29.178  1.00 49.11           H  
ATOM    215  CA  SER A  13       6.827   8.035  27.227  1.00 49.11           C  
ATOM    216  HA  SER A  13       6.650   7.584  26.250  1.00 49.11           H  
ATOM    217  C   SER A  13       8.130   8.833  27.074  1.00 49.11           C  
ATOM    218  CB  SER A  13       5.633   8.966  27.475  1.00 49.11           C  
ATOM    219  HB2 SER A  13       4.756   8.375  27.738  1.00 49.11           H  
ATOM    220  HB3 SER A  13       5.418   9.514  26.558  1.00 49.11           H  
ATOM    221  O   SER A  13       8.128   9.825  26.353  1.00 49.11           O  
ATOM    222  OG  SER A  13       5.914   9.896  28.505  1.00 49.11           O  
ATOM    223  HG  SER A  13       6.577  10.496  28.157  1.00 49.11           H  
ATOM    224  N   ASN A  14       9.214   8.469  27.772  1.00 46.53           N  
ATOM    225  H   ASN A  14       9.166   7.615  28.308  1.00 46.53           H  
ATOM    226  CA  ASN A  14      10.443   9.281  27.845  1.00 46.53           C  
ATOM    227  HA  ASN A  14      10.401  10.049  27.073  1.00 46.53           H  
ATOM    228  C   ASN A  14      11.744   8.529  27.513  1.00 46.53           C  
ATOM    229  CB  ASN A  14      10.505   9.991  29.214  1.00 46.53           C  
ATOM    230  HB2 ASN A  14      10.148   9.315  29.991  1.00 46.53           H  
ATOM    231  HB3 ASN A  14      11.538  10.248  29.450  1.00 46.53           H  
ATOM    232  O   ASN A  14      12.823   9.096  27.668  1.00 46.53           O  
ATOM    233  CG  ASN A  14       9.725  11.293  29.261  1.00 46.53           C  
ATOM    234  ND2 ASN A  14       9.402  11.763  30.443  1.00 46.53           N  
ATOM    235 HD21 ASN A  14       9.637  11.245  31.277  1.00 46.53           H  
ATOM    236 HD22 ASN A  14       8.881  12.628  30.432  1.00 46.53           H  
ATOM    237  OD1 ASN A  14       9.405  11.937  28.282  1.00 46.53           O  
ATOM    238  N   GLU A  15      11.672   7.296  27.015  1.00 46.42           N  
ATOM    239  H   GLU A  15      10.770   6.869  26.860  1.00 46.42           H  
ATOM    240  CA  GLU A  15      12.840   6.609  26.456  1.00 46.42           C  
ATOM    241  HA  GLU A  15      13.753   7.135  26.736  1.00 46.42           H  
ATOM    242  C   GLU A  15      12.764   6.694  24.932  1.00 46.42           C  
ATOM    243  CB  GLU A  15      12.993   5.196  27.040  1.00 46.42           C  
ATOM    244  HB2 GLU A  15      12.065   4.638  26.917  1.00 46.42           H  
ATOM    245  HB3 GLU A  15      13.796   4.687  26.507  1.00 46.42           H  
ATOM    246  O   GLU A  15      12.183   5.849  24.254  1.00 46.42           O  
ATOM    247  CG  GLU A  15      13.363   5.297  28.535  1.00 46.42           C  
ATOM    248  HG2 GLU A  15      14.213   5.971  28.636  1.00 46.42           H  
ATOM    249  HG3 GLU A  15      12.526   5.739  29.076  1.00 46.42           H  
ATOM    250  CD  GLU A  15      13.725   3.960  29.203  1.00 46.42           C  
ATOM    251  OE1 GLU A  15      14.156   4.018  30.381  1.00 46.42           O  
ATOM    252  OE2 GLU A  15      13.569   2.897  28.564  1.00 46.42           O  
ATOM    253  N   GLY A  16      13.305   7.799  24.408  1.00 35.43           N  
ATOM    254  H   GLY A  16      13.707   8.470  25.046  1.00 35.43           H  
ATOM    255  CA  GLY A  16      13.558   7.983  22.986  1.00 35.43           C  
ATOM    256  HA2 GLY A  16      12.615   7.978  22.438  1.00 35.43           H  
ATOM    257  HA3 GLY A  16      14.065   8.932  22.816  1.00 35.43           H  
ATOM    258  C   GLY A  16      14.454   6.858  22.485  1.00 35.43           C  
ATOM    259  O   GLY A  16      15.654   6.847  22.752  1.00 35.43           O  
ATOM    260  N   LEU A  17      13.845   5.899  21.790  1.00 37.17           N  
ATOM    261  H   LEU A  17      12.836   5.923  21.738  1.00 37.17           H  
ATOM    262  CA  LEU A  17      14.543   4.835  21.088  1.00 37.17           C  
ATOM    263  HA  LEU A  17      15.260   4.386  21.775  1.00 37.17           H  
ATOM    264  C   LEU A  17      15.323   5.468  19.926  1.00 37.17           C  
ATOM    265  CB  LEU A  17      13.530   3.758  20.617  1.00 37.17           C  
ATOM    266  HB2 LEU A  17      12.513   4.045  20.884  1.00 37.17           H  
ATOM    267  HB3 LEU A  17      13.552   3.714  19.528  1.00 37.17           H  
ATOM    268  O   LEU A  17      14.756   5.782  18.878  1.00 37.17           O  
ATOM    269  CG  LEU A  17      13.823   2.345  21.160  1.00 37.17           C  
ATOM    270  HG  LEU A  17      14.876   2.259  21.427  1.00 37.17           H  
ATOM    271  CD1 LEU A  17      12.968   2.037  22.391  1.00 37.17           C  
ATOM    272 HD11 LEU A  17      13.237   1.062  22.797  1.00 37.17           H  
ATOM    273 HD12 LEU A  17      11.909   2.046  22.132  1.00 37.17           H  
ATOM    274 HD13 LEU A  17      13.149   2.794  23.154  1.00 37.17           H  
ATOM    275  CD2 LEU A  17      13.528   1.286  20.095  1.00 37.17           C  
ATOM    276 HD21 LEU A  17      13.723   0.294  20.503  1.00 37.17           H  
ATOM    277 HD22 LEU A  17      12.487   1.355  19.777  1.00 37.17           H  
ATOM    278 HD23 LEU A  17      14.183   1.446  19.239  1.00 37.17           H  
ATOM    279  N   GLU A  18      16.630   5.653  20.114  1.00 36.46           N  
ATOM    280  H   GLU A  18      17.003   5.518  21.043  1.00 36.46           H  
ATOM    281  CA  GLU A  18      17.585   5.726  19.011  1.00 36.46           C  
ATOM    282  HA  GLU A  18      17.365   6.591  18.385  1.00 36.46           H  
ATOM    283  C   GLU A  18      17.409   4.454  18.177  1.00 36.46           C  
ATOM    284  CB  GLU A  18      19.033   5.841  19.529  1.00 36.46           C  
ATOM    285  HB2 GLU A  18      19.709   5.557  18.723  1.00 36.46           H  
ATOM    286  HB3 GLU A  18      19.179   5.150  20.360  1.00 36.46           H  
ATOM    287  O   GLU A  18      17.764   3.349  18.593  1.00 36.46           O  
ATOM    288  CG  GLU A  18      19.399   7.269  19.961  1.00 36.46           C  
ATOM    289  HG2 GLU A  18      19.209   7.943  19.126  1.00 36.46           H  
ATOM    290  HG3 GLU A  18      18.750   7.568  20.784  1.00 36.46           H  
ATOM    291  CD  GLU A  18      20.869   7.387  20.405  1.00 36.46           C  
ATOM    292  OE1 GLU A  18      21.578   8.262  19.853  1.00 36.46           O  
ATOM    293  OE2 GLU A  18      21.265   6.642  21.330  1.00 36.46           O  
ATOM    294  N   LEU A  19      16.772   4.590  17.013  1.00 34.55           N  
ATOM    295  H   LEU A  19      16.389   5.494  16.775  1.00 34.55           H  
ATOM    296  CA  LEU A  19      16.607   3.485  16.086  1.00 34.55           C  
ATOM    297  HA  LEU A  19      16.438   2.588  16.682  1.00 34.55           H  
ATOM    298  C   LEU A  19      17.929   3.295  15.338  1.00 34.55           C  
ATOM    299  CB  LEU A  19      15.366   3.700  15.191  1.00 34.55           C  
ATOM    300  HB2 LEU A  19      15.663   4.151  14.245  1.00 34.55           H  
ATOM    301  HB3 LEU A  19      14.697   4.412  15.674  1.00 34.55           H  
ATOM    302  O   LEU A  19      18.111   3.780  14.220  1.00 34.55           O  
ATOM    303  CG  LEU A  19      14.599   2.382  14.944  1.00 34.55           C  
ATOM    304  HG  LEU A  19      15.201   1.529  15.258  1.00 34.55           H  
ATOM    305  CD1 LEU A  19      13.289   2.372  15.737  1.00 34.55           C  
ATOM    306 HD11 LEU A  19      13.509   2.517  16.794  1.00 34.55           H  
ATOM    307 HD12 LEU A  19      12.638   3.180  15.401  1.00 34.55           H  
ATOM    308 HD13 LEU A  19      12.783   1.415  15.611  1.00 34.55           H  
ATOM    309  CD2 LEU A  19      14.263   2.181  13.466  1.00 34.55           C  
ATOM    310 HD21 LEU A  19      13.651   3.010  13.111  1.00 34.55           H  
ATOM    311 HD22 LEU A  19      13.729   1.240  13.337  1.00 34.55           H  
ATOM    312 HD23 LEU A  19      15.191   2.148  12.896  1.00 34.55           H  
ATOM    313  N   ASP A  20      18.853   2.587  15.986  1.00 35.80           N  
ATOM    314  H   ASP A  20      18.700   2.399  16.966  1.00 35.80           H  
ATOM    315  CA  ASP A  20      19.986   1.952  15.326  1.00 35.80           C  
ATOM    316  HA  ASP A  20      20.662   2.722  14.954  1.00 35.80           H  
ATOM    317  C   ASP A  20      19.454   1.144  14.139  1.00 35.80           C  
ATOM    318  CB  ASP A  20      20.744   1.027  16.294  1.00 35.80           C  
ATOM    319  HB2 ASP A  20      21.243   0.254  15.709  1.00 35.80           H  
ATOM    320  HB3 ASP A  20      20.035   0.528  16.954  1.00 35.80           H  
ATOM    321  O   ASP A  20      18.685   0.187  14.280  1.00 35.80           O  
ATOM    322  CG  ASP A  20      21.830   1.724  17.118  1.00 35.80           C  
ATOM    323  OD1 ASP A  20      22.437   2.680  16.588  1.00 35.80           O  
ATOM    324  OD2 ASP A  20      22.133   1.186  18.207  1.00 35.80           O  
ATOM    325  N   THR A  21      19.855   1.559  12.942  1.00 37.61           N  
ATOM    326  H   THR A  21      20.399   2.409  12.903  1.00 37.61           H  
ATOM    327  CA  THR A  21      19.542   0.940  11.659  1.00 37.61           C  
ATOM    328  HA  THR A  21      18.458   0.841  11.598  1.00 37.61           H  
ATOM    329  C   THR A  21      20.142  -0.469  11.607  1.00 37.61           C  
ATOM    330  CB  THR A  21      20.022   1.837  10.487  1.00 37.61           C  
ATOM    331  HB  THR A  21      20.762   1.317   9.879  1.00 37.61           H  
ATOM    332  O   THR A  21      21.208  -0.712  11.044  1.00 37.61           O  
ATOM    333  CG2 THR A  21      18.867   2.232   9.568  1.00 37.61           C  
ATOM    334 HG21 THR A  21      19.240   2.841   8.744  1.00 37.61           H  
ATOM    335 HG22 THR A  21      18.405   1.333   9.161  1.00 37.61           H  
ATOM    336 HG23 THR A  21      18.123   2.795  10.132  1.00 37.61           H  
ATOM    337  OG1 THR A  21      20.602   3.046  10.931  1.00 37.61           O  
ATOM    338  HG1 THR A  21      20.367   3.744  10.316  1.00 37.61           H  
ATOM    339  N   TYR A  22      19.447  -1.440  12.199  1.00 34.05           N  
ATOM    340  H   TYR A  22      18.709  -1.149  12.825  1.00 34.05           H  
ATOM    341  CA  TYR A  22      19.757  -2.863  12.096  1.00 34.05           C  
ATOM    342  HA  TYR A  22      20.840  -2.978  12.129  1.00 34.05           H  
ATOM    343  C   TYR A  22      19.302  -3.394  10.729  1.00 34.05           C  
ATOM    344  CB  TYR A  22      19.189  -3.633  13.303  1.00 34.05           C  
ATOM    345  HB2 TYR A  22      18.382  -3.063  13.764  1.00 34.05           H  
ATOM    346  HB3 TYR A  22      18.756  -4.576  12.969  1.00 34.05           H  
ATOM    347  O   TYR A  22      18.256  -4.024  10.577  1.00 34.05           O  
ATOM    348  CG  TYR A  22      20.238  -3.960  14.350  1.00 34.05           C  
ATOM    349  CD1 TYR A  22      20.898  -5.206  14.314  1.00 34.05           C  
ATOM    350  HD1 TYR A  22      20.640  -5.922  13.547  1.00 34.05           H  
ATOM    351  CD2 TYR A  22      20.562  -3.022  15.348  1.00 34.05           C  
ATOM    352  HD2 TYR A  22      20.064  -2.064  15.372  1.00 34.05           H  
ATOM    353  CE1 TYR A  22      21.871  -5.518  15.283  1.00 34.05           C  
ATOM    354  HE1 TYR A  22      22.364  -6.478  15.282  1.00 34.05           H  
ATOM    355  CE2 TYR A  22      21.537  -3.327  16.317  1.00 34.05           C  
ATOM    356  HE2 TYR A  22      21.778  -2.594  17.073  1.00 34.05           H  
ATOM    357  OH  TYR A  22      23.139  -4.881  17.213  1.00 34.05           O  
ATOM    358  HH  TYR A  22      23.220  -4.155  17.835  1.00 34.05           H  
ATOM    359  CZ  TYR A  22      22.192  -4.578  16.286  1.00 34.05           C  
ATOM    360  N   GLY A  23      20.108  -3.117   9.704  1.00 32.54           N  
ATOM    361  H   GLY A  23      20.895  -2.512   9.891  1.00 32.54           H  
ATOM    362  CA  GLY A  23      20.066  -3.847   8.440  1.00 32.54           C  
ATOM    363  HA2 GLY A  23      19.034  -3.878   8.090  1.00 32.54           H  
ATOM    364  HA3 GLY A  23      20.672  -3.333   7.694  1.00 32.54           H  
ATOM    365  C   GLY A  23      20.608  -5.275   8.619  1.00 32.54           C  
ATOM    366  O   GLY A  23      21.496  -5.500   9.449  1.00 32.54           O  
ATOM    367  N   PRO A  24      20.098  -6.268   7.869  1.00 38.75           N  
ATOM    368  CA  PRO A  24      20.558  -7.646   7.977  1.00 38.75           C  
ATOM    369  HA  PRO A  24      20.396  -7.997   8.996  1.00 38.75           H  
ATOM    370  C   PRO A  24      22.052  -7.744   7.643  1.00 38.75           C  
ATOM    371  CB  PRO A  24      19.673  -8.459   7.025  1.00 38.75           C  
ATOM    372  HB2 PRO A  24      18.817  -8.850   7.576  1.00 38.75           H  
ATOM    373  HB3 PRO A  24      20.219  -9.272   6.546  1.00 38.75           H  
ATOM    374  O   PRO A  24      22.498  -7.345   6.566  1.00 38.75           O  
ATOM    375  CG  PRO A  24      19.188  -7.426   6.007  1.00 38.75           C  
ATOM    376  HG2 PRO A  24      19.936  -7.307   5.223  1.00 38.75           H  
ATOM    377  HG3 PRO A  24      18.225  -7.700   5.576  1.00 38.75           H  
ATOM    378  CD  PRO A  24      19.098  -6.139   6.823  1.00 38.75           C  
ATOM    379  HD2 PRO A  24      18.110  -6.056   7.277  1.00 38.75           H  
ATOM    380  HD3 PRO A  24      19.294  -5.278   6.184  1.00 38.75           H  
ATOM    381  N   LYS A  25      22.819  -8.318   8.578  1.00 30.58           N  
ATOM    382  H   LYS A  25      22.369  -8.542   9.454  1.00 30.58           H  
ATOM    383  CA  LYS A  25      24.216  -8.733   8.397  1.00 30.58           C  
ATOM    384  HA  LYS A  25      24.810  -7.878   8.075  1.00 30.58           H  
ATOM    385  C   LYS A  25      24.282  -9.792   7.292  1.00 30.58           C  
ATOM    386  CB  LYS A  25      24.782  -9.284   9.725  1.00 30.58           C  
ATOM    387  HB2 LYS A  25      24.109 -10.051  10.109  1.00 30.58           H  
ATOM    388  HB3 LYS A  25      25.744  -9.753   9.518  1.00 30.58           H  
ATOM    389  O   LYS A  25      24.180 -10.984   7.573  1.00 30.58           O  
ATOM    390  CG  LYS A  25      24.997  -8.210  10.802  1.00 30.58           C  
ATOM    391  HG2 LYS A  25      24.050  -7.711  11.010  1.00 30.58           H  
ATOM    392  HG3 LYS A  25      25.708  -7.472  10.432  1.00 30.58           H  
ATOM    393  CD  LYS A  25      25.534  -8.828  12.105  1.00 30.58           C  
ATOM    394  HD2 LYS A  25      24.808  -9.549  12.481  1.00 30.58           H  
ATOM    395  HD3 LYS A  25      26.476  -9.337  11.902  1.00 30.58           H  
ATOM    396  CE  LYS A  25      25.755  -7.721  13.147  1.00 30.58           C  
ATOM    397  HE2 LYS A  25      26.504  -7.028  12.766  1.00 30.58           H  
ATOM    398  HE3 LYS A  25      24.826  -7.162  13.255  1.00 30.58           H  
ATOM    399  NZ  LYS A  25      26.173  -8.257  14.468  1.00 30.58           N  
ATOM    400  HZ1 LYS A  25      27.054  -8.747  14.397  1.00 30.58           H  
ATOM    401  HZ2 LYS A  25      26.280  -7.497  15.124  1.00 30.58           H  
ATOM    402  HZ3 LYS A  25      25.470  -8.882  14.836  1.00 30.58           H  
ATOM    403  N   SER A  26      24.440  -9.363   6.042  1.00 39.52           N  
ATOM    404  H   SER A  26      24.426  -8.367   5.875  1.00 39.52           H  
ATOM    405  CA  SER A  26      24.847 -10.248   4.952  1.00 39.52           C  
ATOM    406  HA  SER A  26      24.499 -11.253   5.188  1.00 39.52           H  
ATOM    407  C   SER A  26      26.372 -10.291   4.899  1.00 39.52           C  
ATOM    408  CB  SER A  26      24.190  -9.907   3.613  1.00 39.52           C  
ATOM    409  HB2 SER A  26      24.480 -10.659   2.879  1.00 39.52           H  
ATOM    410  HB3 SER A  26      23.106  -9.932   3.723  1.00 39.52           H  
ATOM    411  O   SER A  26      27.072  -9.282   4.972  1.00 39.52           O  
ATOM    412  OG  SER A  26      24.581  -8.641   3.137  1.00 39.52           O  
ATOM    413  HG  SER A  26      24.076  -7.957   3.583  1.00 39.52           H  
ATOM    414  N   TRP A  27      26.874 -11.516   4.903  1.00 33.35           N  
ATOM    415  H   TRP A  27      26.237 -12.290   4.781  1.00 33.35           H  
ATOM    416  CA  TRP A  27      28.278 -11.849   4.994  1.00 33.35           C  
ATOM    417  HA  TRP A  27      28.776 -11.174   5.691  1.00 33.35           H  
ATOM    418  C   TRP A  27      28.926 -11.720   3.613  1.00 33.35           C  
ATOM    419  CB  TRP A  27      28.382 -13.283   5.532  1.00 33.35           C  
ATOM    420  HB2 TRP A  27      29.409 -13.616   5.378  1.00 33.35           H  
ATOM    421  HB3 TRP A  27      27.746 -13.939   4.938  1.00 33.35           H  
ATOM    422  O   TRP A  27      28.484 -12.365   2.673  1.00 33.35           O  
ATOM    423  CG  TRP A  27      28.056 -13.484   6.985  1.00 33.35           C  
ATOM    424  CD1 TRP A  27      26.908 -13.151   7.625  1.00 33.35           C  
ATOM    425  HD1 TRP A  27      26.048 -12.688   7.164  1.00 33.35           H  
ATOM    426  CD2 TRP A  27      28.902 -14.104   7.999  1.00 33.35           C  
ATOM    427  CE2 TRP A  27      28.210 -14.089   9.246  1.00 33.35           C  
ATOM    428  CE3 TRP A  27      30.190 -14.683   7.981  1.00 33.35           C  
ATOM    429  HE3 TRP A  27      30.739 -14.724   7.052  1.00 33.35           H  
ATOM    430  NE1 TRP A  27      26.996 -13.502   8.957  1.00 33.35           N  
ATOM    431  HE1 TRP A  27      26.233 -13.383   9.608  1.00 33.35           H  
ATOM    432  CH2 TRP A  27      30.058 -15.173  10.370  1.00 33.35           C  
ATOM    433  HH2 TRP A  27      30.504 -15.587  11.262  1.00 33.35           H  
ATOM    434  CZ2 TRP A  27      28.771 -14.609  10.421  1.00 33.35           C  
ATOM    435  HZ2 TRP A  27      28.217 -14.590  11.348  1.00 33.35           H  
ATOM    436  CZ3 TRP A  27      30.761 -15.212   9.153  1.00 33.35           C  
ATOM    437  HZ3 TRP A  27      31.746 -15.655   9.118  1.00 33.35           H  
ATOM    438  N   GLY A  28      29.992 -10.920   3.538  1.00 30.70           N  
ATOM    439  H   GLY A  28      30.125 -10.294   4.319  1.00 30.70           H  
ATOM    440  CA  GLY A  28      31.152 -11.115   2.664  1.00 30.70           C  
ATOM    441  HA2 GLY A  28      31.870 -10.322   2.873  1.00 30.70           H  
ATOM    442  HA3 GLY A  28      31.625 -12.055   2.947  1.00 30.70           H  
ATOM    443  C   GLY A  28      30.942 -11.176   1.147  1.00 30.70           C  
ATOM    444  O   GLY A  28      30.653 -12.233   0.608  1.00 30.70           O  
ATOM    445  N   ALA A  29      31.312 -10.100   0.450  1.00 32.30           N  
ATOM    446  H   ALA A  29      31.223  -9.202   0.904  1.00 32.30           H  
ATOM    447  CA  ALA A  29      32.321 -10.145  -0.620  1.00 32.30           C  
ATOM    448  HA  ALA A  29      33.195 -10.655  -0.214  1.00 32.30           H  
ATOM    449  C   ALA A  29      32.719  -8.712  -1.044  1.00 32.30           C  
ATOM    450  CB  ALA A  29      31.844 -10.943  -1.840  1.00 32.30           C  
ATOM    451  HB1 ALA A  29      30.878 -10.565  -2.175  1.00 32.30           H  
ATOM    452  HB2 ALA A  29      32.561 -10.842  -2.656  1.00 32.30           H  
ATOM    453  HB3 ALA A  29      31.751 -12.002  -1.600  1.00 32.30           H  
ATOM    454  O   ALA A  29      31.865  -7.826  -1.055  1.00 32.30           O  
ATOM    455  N   PRO A  30      34.002  -8.454  -1.361  1.00 33.47           N  
ATOM    456  CA  PRO A  30      34.529  -7.119  -1.617  1.00 33.47           C  
ATOM    457  HA  PRO A  30      34.033  -6.382  -0.986  1.00 33.47           H  
ATOM    458  C   PRO A  30      34.357  -6.738  -3.092  1.00 33.47           C  
ATOM    459  CB  PRO A  30      36.007  -7.226  -1.230  1.00 33.47           C  
ATOM    460  HB2 PRO A  30      36.107  -7.129  -0.149  1.00 33.47           H  
ATOM    461  HB3 PRO A  30      36.622  -6.483  -1.738  1.00 33.47           H  
ATOM    462  O   PRO A  30      34.642  -7.541  -3.977  1.00 33.47           O  
ATOM    463  CG  PRO A  30      36.375  -8.651  -1.652  1.00 33.47           C  
ATOM    464  HG2 PRO A  30      37.176  -9.055  -1.033  1.00 33.47           H  
ATOM    465  HG3 PRO A  30      36.671  -8.663  -2.701  1.00 33.47           H  
ATOM    466  CD  PRO A  30      35.075  -9.435  -1.471  1.00 33.47           C  
ATOM    467  HD2 PRO A  30      35.150 -10.013  -0.550  1.00 33.47           H  
ATOM    468  HD3 PRO A  30      34.910 -10.095  -2.323  1.00 33.47           H  
ATOM    469  N   GLY A  31      33.969  -5.498  -3.383  1.00 28.51           N  
ATOM    470  H   GLY A  31      33.622  -4.889  -2.655  1.00 28.51           H  
ATOM    471  CA  GLY A  31      34.007  -5.020  -4.764  1.00 28.51           C  
ATOM    472  HA2 GLY A  31      35.034  -5.046  -5.128  1.00 28.51           H  
ATOM    473  HA3 GLY A  31      33.428  -5.701  -5.388  1.00 28.51           H  
ATOM    474  C   GLY A  31      33.428  -3.628  -4.967  1.00 28.51           C  
ATOM    475  O   GLY A  31      32.219  -3.493  -5.039  1.00 28.51           O  
ATOM    476  N   CYS A  32      34.340  -2.653  -5.086  1.00 30.53           N  
ATOM    477  H   CYS A  32      35.281  -2.964  -4.888  1.00 30.53           H  
ATOM    478  CA  CYS A  32      34.303  -1.434  -5.919  1.00 30.53           C  
ATOM    479  HA  CYS A  32      35.121  -0.795  -5.587  1.00 30.53           H  
ATOM    480  C   CYS A  32      33.025  -0.563  -5.870  1.00 30.53           C  
ATOM    481  CB  CYS A  32      34.623  -1.879  -7.356  1.00 30.53           C  
ATOM    482  HB2 CYS A  32      34.632  -1.014  -8.019  1.00 30.53           H  
ATOM    483  HB3 CYS A  32      33.838  -2.551  -7.701  1.00 30.53           H  
ATOM    484  O   CYS A  32      31.955  -0.992  -6.258  1.00 30.53           O  
ATOM    485  SG  CYS A  32      36.235  -2.730  -7.429  1.00 30.53           S  
ATOM    486  HG  CYS A  32      37.007  -1.641  -7.401  1.00 30.53           H  
ATOM    487  N   GLY A  33      33.033   0.719  -5.508  1.00 28.39           N  
ATOM    488  H   GLY A  33      32.092   1.086  -5.516  1.00 28.39           H  
ATOM    489  CA  GLY A  33      34.082   1.733  -5.575  1.00 28.39           C  
ATOM    490  HA2 GLY A  33      34.880   1.415  -6.246  1.00 28.39           H  
ATOM    491  HA3 GLY A  33      34.494   1.919  -4.583  1.00 28.39           H  
ATOM    492  C   GLY A  33      33.462   3.021  -6.142  1.00 28.39           C  
ATOM    493  O   GLY A  33      33.190   3.085  -7.328  1.00 28.39           O  
ATOM    494  N   ILE A  34      33.211   3.996  -5.261  1.00 26.68           N  
ATOM    495  H   ILE A  34      33.329   3.724  -4.295  1.00 26.68           H  
ATOM    496  CA  ILE A  34      33.117   5.459  -5.460  1.00 26.68           C  
ATOM    497  HA  ILE A  34      32.464   5.826  -4.669  1.00 26.68           H  
ATOM    498  C   ILE A  34      32.491   5.950  -6.789  1.00 26.68           C  
ATOM    499  CB  ILE A  34      34.509   6.108  -5.203  1.00 26.68           C  
ATOM    500  HB  ILE A  34      35.149   5.900  -6.060  1.00 26.68           H  
ATOM    501  O   ILE A  34      33.193   6.156  -7.774  1.00 26.68           O  
ATOM    502  CG1 ILE A  34      35.207   5.524  -3.942  1.00 26.68           C  
ATOM    503 HG12 ILE A  34      35.329   4.447  -4.053  1.00 26.68           H  
ATOM    504 HG13 ILE A  34      34.587   5.707  -3.065  1.00 26.68           H  
ATOM    505  CG2 ILE A  34      34.361   7.637  -5.059  1.00 26.68           C  
ATOM    506 HG21 ILE A  34      33.785   7.884  -4.168  1.00 26.68           H  
ATOM    507 HG22 ILE A  34      35.341   8.110  -4.997  1.00 26.68           H  
ATOM    508 HG23 ILE A  34      33.866   8.056  -5.935  1.00 26.68           H  
ATOM    509  CD1 ILE A  34      36.615   6.068  -3.677  1.00 26.68           C  
ATOM    510 HD11 ILE A  34      36.571   7.114  -3.374  1.00 26.68           H  
ATOM    511 HD12 ILE A  34      37.226   5.969  -4.574  1.00 26.68           H  
ATOM    512 HD13 ILE A  34      37.075   5.497  -2.870  1.00 26.68           H  
ATOM    513  N   GLY A  35      31.194   6.284  -6.761  1.00 27.36           N  
ATOM    514  H   GLY A  35      30.640   5.986  -5.970  1.00 27.36           H  
ATOM    515  CA  GLY A  35      30.566   7.181  -7.741  1.00 27.36           C  
ATOM    516  HA2 GLY A  35      30.597   8.202  -7.361  1.00 27.36           H  
ATOM    517  HA3 GLY A  35      31.135   7.163  -8.671  1.00 27.36           H  
ATOM    518  C   GLY A  35      29.122   6.817  -8.103  1.00 27.36           C  
ATOM    519  O   GLY A  35      28.890   5.812  -8.752  1.00 27.36           O  
ATOM    520  N   ASN A  36      28.179   7.695  -7.751  1.00 31.34           N  
ATOM    521  H   ASN A  36      28.500   8.509  -7.246  1.00 31.34           H  
ATOM    522  CA  ASN A  36      26.806   7.792  -8.275  1.00 31.34           C  
ATOM    523  HA  ASN A  36      26.391   8.693  -7.825  1.00 31.34           H  
ATOM    524  C   ASN A  36      25.788   6.684  -7.921  1.00 31.34           C  
ATOM    525  CB  ASN A  36      26.862   8.101  -9.783  1.00 31.34           C  
ATOM    526  HB2 ASN A  36      27.360   7.286 -10.307  1.00 31.34           H  
ATOM    527  HB3 ASN A  36      25.846   8.171 -10.172  1.00 31.34           H  
ATOM    528  O   ASN A  36      25.670   5.669  -8.590  1.00 31.34           O  
ATOM    529  CG  ASN A  36      27.564   9.413 -10.080  1.00 31.34           C  
ATOM    530  ND2 ASN A  36      28.047   9.594 -11.285  1.00 31.34           N  
ATOM    531 HD21 ASN A  36      28.502  10.479 -11.460  1.00 31.34           H  
ATOM    532 HD22 ASN A  36      27.960   8.865 -11.978  1.00 31.34           H  
ATOM    533  OD1 ASN A  36      27.690  10.290  -9.242  1.00 31.34           O  
ATOM    534  N   GLY A  37      24.946   7.004  -6.928  1.00 28.71           N  
ATOM    535  H   GLY A  37      25.235   7.780  -6.350  1.00 28.71           H  
ATOM    536  CA  GLY A  37      23.495   6.769  -6.946  1.00 28.71           C  
ATOM    537  HA2 GLY A  37      23.075   7.331  -7.781  1.00 28.71           H  
ATOM    538  HA3 GLY A  37      23.066   7.184  -6.034  1.00 28.71           H  
ATOM    539  C   GLY A  37      22.998   5.330  -7.089  1.00 28.71           C  
ATOM    540  O   GLY A  37      22.672   4.895  -8.186  1.00 28.71           O  
ATOM    541  N   CYS A  38      22.792   4.639  -5.968  1.00 34.62           N  
ATOM    542  H   CYS A  38      23.124   5.019  -5.092  1.00 34.62           H  
ATOM    543  CA  CYS A  38      21.903   3.477  -5.901  1.00 34.62           C  
ATOM    544  HA  CYS A  38      21.233   3.473  -6.760  1.00 34.62           H  
ATOM    545  C   CYS A  38      21.018   3.596  -4.656  1.00 34.62           C  
ATOM    546  CB  CYS A  38      22.713   2.176  -5.960  1.00 34.62           C  
ATOM    547  HB2 CYS A  38      23.656   2.292  -5.424  1.00 34.62           H  
ATOM    548  HB3 CYS A  38      22.145   1.366  -5.501  1.00 34.62           H  
ATOM    549  O   CYS A  38      21.435   3.288  -3.541  1.00 34.62           O  
ATOM    550  SG  CYS A  38      23.018   1.753  -7.701  1.00 34.62           S  
ATOM    551  HG  CYS A  38      23.290   2.987  -8.132  1.00 34.62           H  
ATOM    552  N   GLY A  39      19.809   4.121  -4.869  1.00 37.66           N  
ATOM    553  H   GLY A  39      19.560   4.341  -5.823  1.00 37.66           H  
ATOM    554  CA  GLY A  39      18.714   4.081  -3.907  1.00 37.66           C  
ATOM    555  HA2 GLY A  39      17.927   4.772  -4.208  1.00 37.66           H  
ATOM    556  HA3 GLY A  39      19.082   4.378  -2.925  1.00 37.66           H  
ATOM    557  C   GLY A  39      18.118   2.675  -3.819  1.00 37.66           C  
ATOM    558  O   GLY A  39      18.127   1.910  -4.781  1.00 37.66           O  
ATOM    559  N   ILE A  40      17.628   2.343  -2.631  1.00 35.57           N  
ATOM    560  H   ILE A  40      17.619   3.064  -1.924  1.00 35.57           H  
ATOM    561  CA  ILE A  40      17.135   1.031  -2.219  1.00 35.57           C  
ATOM    562  HA  ILE A  40      17.826   0.261  -2.562  1.00 35.57           H  
ATOM    563  C   ILE A  40      15.756   0.793  -2.858  1.00 35.57           C  
ATOM    564  CB  ILE A  40      17.077   1.008  -0.667  1.00 35.57           C  
ATOM    565  HB  ILE A  40      16.328   1.734  -0.350  1.00 35.57           H  
ATOM    566  O   ILE A  40      14.768   1.379  -2.424  1.00 35.57           O  
ATOM    567  CG1 ILE A  40      18.428   1.413  -0.015  1.00 35.57           C  
ATOM    568 HG12 ILE A  40      18.853   2.290  -0.503  1.00 35.57           H  
ATOM    569 HG13 ILE A  40      19.144   0.599  -0.126  1.00 35.57           H  
ATOM    570  CG2 ILE A  40      16.643  -0.378  -0.157  1.00 35.57           C  
ATOM    571 HG21 ILE A  40      16.534  -0.370   0.927  1.00 35.57           H  
ATOM    572 HG22 ILE A  40      15.677  -0.652  -0.581  1.00 35.57           H  
ATOM    573 HG23 ILE A  40      17.379  -1.131  -0.438  1.00 35.57           H  
ATOM    574  CD1 ILE A  40      18.305   1.783   1.468  1.00 35.57           C  
ATOM    575 HD11 ILE A  40      18.017   0.913   2.058  1.00 35.57           H  
ATOM    576 HD12 ILE A  40      19.269   2.142   1.829  1.00 35.57           H  
ATOM    577 HD13 ILE A  40      17.564   2.572   1.596  1.00 35.57           H  
ATOM    578  N   GLY A  41      15.677  -0.054  -3.886  1.00 40.61           N  
ATOM    579  H   GLY A  41      16.534  -0.437  -4.259  1.00 40.61           H  
ATOM    580  CA  GLY A  41      14.410  -0.530  -4.451  1.00 40.61           C  
ATOM    581  HA2 GLY A  41      13.605   0.173  -4.238  1.00 40.61           H  
ATOM    582  HA3 GLY A  41      14.508  -0.607  -5.533  1.00 40.61           H  
ATOM    583  C   GLY A  41      14.047  -1.912  -3.905  1.00 40.61           C  
ATOM    584  O   GLY A  41      14.714  -2.894  -4.222  1.00 40.61           O  
ATOM    585  N   PHE A  42      12.991  -2.005  -3.092  1.00 36.69           N  
ATOM    586  H   PHE A  42      12.501  -1.154  -2.857  1.00 36.69           H  
ATOM    587  CA  PHE A  42      12.399  -3.277  -2.660  1.00 36.69           C  
ATOM    588  HA  PHE A  42      13.193  -3.996  -2.454  1.00 36.69           H  
ATOM    589  C   PHE A  42      11.520  -3.854  -3.783  1.00 36.69           C  
ATOM    590  CB  PHE A  42      11.592  -3.076  -1.363  1.00 36.69           C  
ATOM    591  HB2 PHE A  42      10.930  -3.932  -1.236  1.00 36.69           H  
ATOM    592  HB3 PHE A  42      10.954  -2.198  -1.464  1.00 36.69           H  
ATOM    593  O   PHE A  42      10.357  -3.487  -3.915  1.00 36.69           O  
ATOM    594  CG  PHE A  42      12.424  -2.955  -0.098  1.00 36.69           C  
ATOM    595  CD1 PHE A  42      12.787  -4.115   0.613  1.00 36.69           C  
ATOM    596  HD1 PHE A  42      12.487  -5.087   0.249  1.00 36.69           H  
ATOM    597  CD2 PHE A  42      12.815  -1.692   0.385  1.00 36.69           C  
ATOM    598  HD2 PHE A  42      12.541  -0.796  -0.153  1.00 36.69           H  
ATOM    599  CE1 PHE A  42      13.536  -4.014   1.799  1.00 36.69           C  
ATOM    600  HE1 PHE A  42      13.813  -4.907   2.341  1.00 36.69           H  
ATOM    601  CE2 PHE A  42      13.565  -1.591   1.571  1.00 36.69           C  
ATOM    602  HE2 PHE A  42      13.863  -0.620   1.937  1.00 36.69           H  
ATOM    603  CZ  PHE A  42      13.925  -2.751   2.279  1.00 36.69           C  
ATOM    604  HZ  PHE A  42      14.500  -2.671   3.189  1.00 36.69           H  
ATOM    605  N   GLY A  43      12.071  -4.754  -4.600  1.00 35.90           N  
ATOM    606  H   GLY A  43      13.052  -4.965  -4.482  1.00 35.90           H  
ATOM    607  CA  GLY A  43      11.308  -5.546  -5.570  1.00 35.90           C  
ATOM    608  HA2 GLY A  43      10.483  -4.953  -5.965  1.00 35.90           H  
ATOM    609  HA3 GLY A  43      11.955  -5.825  -6.402  1.00 35.90           H  
ATOM    610  C   GLY A  43      10.763  -6.830  -4.937  1.00 35.90           C  
ATOM    611  O   GLY A  43      11.508  -7.578  -4.310  1.00 35.90           O  
ATOM    612  N   PHE A  44       9.462  -7.086  -5.085  1.00 31.15           N  
ATOM    613  H   PHE A  44       8.900  -6.399  -5.566  1.00 31.15           H  
ATOM    614  CA  PHE A  44       8.790  -8.297  -4.602  1.00 31.15           C  
ATOM    615  HA  PHE A  44       8.877  -8.324  -3.516  1.00 31.15           H  
ATOM    616  C   PHE A  44       9.428  -9.580  -5.173  1.00 31.15           C  
ATOM    617  CB  PHE A  44       7.299  -8.224  -4.975  1.00 31.15           C  
ATOM    618  HB2 PHE A  44       6.828  -9.171  -4.713  1.00 31.15           H  
ATOM    619  HB3 PHE A  44       7.207  -8.109  -6.055  1.00 31.15           H  
ATOM    620  O   PHE A  44       9.687  -9.667  -6.371  1.00 31.15           O  
ATOM    621  CG  PHE A  44       6.532  -7.106  -4.291  1.00 31.15           C  
ATOM    622  CD1 PHE A  44       5.890  -7.347  -3.060  1.00 31.15           C  
ATOM    623  HD1 PHE A  44       5.933  -8.327  -2.607  1.00 31.15           H  
ATOM    624  CD2 PHE A  44       6.455  -5.825  -4.874  1.00 31.15           C  
ATOM    625  HD2 PHE A  44       6.929  -5.625  -5.824  1.00 31.15           H  
ATOM    626  CE1 PHE A  44       5.183  -6.317  -2.415  1.00 31.15           C  
ATOM    627  HE1 PHE A  44       4.686  -6.504  -1.475  1.00 31.15           H  
ATOM    628  CE2 PHE A  44       5.756  -4.792  -4.223  1.00 31.15           C  
ATOM    629  HE2 PHE A  44       5.705  -3.809  -4.667  1.00 31.15           H  
ATOM    630  CZ  PHE A  44       5.119  -5.038  -2.995  1.00 31.15           C  
ATOM    631  HZ  PHE A  44       4.577  -4.245  -2.501  1.00 31.15           H  
ATOM    632  N   ASN A  45       9.587 -10.606  -4.324  1.00 37.92           N  
ATOM    633  H   ASN A  45       9.366 -10.421  -3.356  1.00 37.92           H  
ATOM    634  CA  ASN A  45      10.248 -11.897  -4.601  1.00 37.92           C  
ATOM    635  HA  ASN A  45      11.277 -11.689  -4.896  1.00 37.92           H  
ATOM    636  C   ASN A  45       9.663 -12.741  -5.762  1.00 37.92           C  
ATOM    637  CB  ASN A  45      10.272 -12.717  -3.286  1.00 37.92           C  
ATOM    638  HB2 ASN A  45       9.296 -12.671  -2.802  1.00 37.92           H  
ATOM    639  HB3 ASN A  45      10.472 -13.763  -3.515  1.00 37.92           H  
ATOM    640  O   ASN A  45      10.185 -13.816  -6.024  1.00 37.92           O  
ATOM    641  CG  ASN A  45      11.364 -12.288  -2.322  1.00 37.92           C  
ATOM    642  ND2 ASN A  45      11.090 -12.254  -1.037  1.00 37.92           N  
ATOM    643 HD21 ASN A  45      10.186 -12.538  -0.688  1.00 37.92           H  
ATOM    644 HD22 ASN A  45      11.855 -11.971  -0.442  1.00 37.92           H  
ATOM    645  OD1 ASN A  45      12.483 -11.995  -2.691  1.00 37.92           O  
ATOM    646  N   ASN A  46       8.621 -12.276  -6.465  1.00 33.64           N  
ATOM    647  H   ASN A  46       8.332 -11.327  -6.276  1.00 33.64           H  
ATOM    648  CA  ASN A  46       7.968 -12.988  -7.576  1.00 33.64           C  
ATOM    649  HA  ASN A  46       8.646 -13.761  -7.936  1.00 33.64           H  
ATOM    650  C   ASN A  46       7.703 -12.106  -8.821  1.00 33.64           C  
ATOM    651  CB  ASN A  46       6.695 -13.685  -7.045  1.00 33.64           C  
ATOM    652  HB2 ASN A  46       6.037 -13.936  -7.877  1.00 33.64           H  
ATOM    653  HB3 ASN A  46       6.151 -13.007  -6.387  1.00 33.64           H  
ATOM    654  O   ASN A  46       6.850 -12.441  -9.640  1.00 33.64           O  
ATOM    655  CG  ASN A  46       6.961 -14.997  -6.325  1.00 33.64           C  
ATOM    656  ND2 ASN A  46       5.998 -15.487  -5.581  1.00 33.64           N  
ATOM    657 HD21 ASN A  46       5.109 -15.014  -5.509  1.00 33.64           H  
ATOM    658 HD22 ASN A  46       6.194 -16.382  -5.156  1.00 33.64           H  
ATOM    659  OD1 ASN A  46       7.985 -15.638  -6.440  1.00 33.64           O  
ATOM    660  N   GLY A  47       8.417 -10.986  -8.990  1.00 30.94           N  
ATOM    661  H   GLY A  47       9.126 -10.756  -8.309  1.00 30.94           H  
ATOM    662  CA  GLY A  47       8.317 -10.119 -10.174  1.00 30.94           C  
ATOM    663  HA2 GLY A  47       7.536 -10.476 -10.846  1.00 30.94           H  
ATOM    664  HA3 GLY A  47       8.047  -9.112  -9.857  1.00 30.94           H  
ATOM    665  C   GLY A  47       9.635 -10.037 -10.949  1.00 30.94           C  
ATOM    666  O   GLY A  47      10.708 -10.032 -10.353  1.00 30.94           O  
ATOM    667  N   CYS A  48       9.565  -9.977 -12.280  1.00 33.98           N  
ATOM    668  H   CYS A  48       8.651 -10.018 -12.709  1.00 33.98           H  
ATOM    669  CA  CYS A  48      10.711  -9.912 -13.191  1.00 33.98           C  
ATOM    670  HA  CYS A  48      11.365 -10.761 -12.991  1.00 33.98           H  
ATOM    671  C   CYS A  48      11.540  -8.624 -12.996  1.00 33.98           C  
ATOM    672  CB  CYS A  48      10.189 -10.023 -14.636  1.00 33.98           C  
ATOM    673  HB2 CYS A  48       9.618  -9.128 -14.880  1.00 33.98           H  
ATOM    674  HB3 CYS A  48      11.033 -10.080 -15.323  1.00 33.98           H  
ATOM    675  O   CYS A  48      11.356  -7.640 -13.708  1.00 33.98           O  
ATOM    676  SG  CYS A  48       9.119 -11.477 -14.854  1.00 33.98           S  
ATOM    677  HG  CYS A  48      10.013 -12.409 -14.511  1.00 33.98           H  
ATOM    678  N   GLY A  49      12.469  -8.627 -12.041  1.00 35.01           N  
ATOM    679  H   GLY A  49      12.463  -9.389 -11.378  1.00 35.01           H  
ATOM    680  CA  GLY A  49      13.506  -7.607 -11.917  1.00 35.01           C  
ATOM    681  HA2 GLY A  49      13.918  -7.627 -10.907  1.00 35.01           H  
ATOM    682  HA3 GLY A  49      13.090  -6.616 -12.102  1.00 35.01           H  
ATOM    683  C   GLY A  49      14.633  -7.887 -12.906  1.00 35.01           C  
ATOM    684  O   GLY A  49      15.460  -8.769 -12.679  1.00 35.01           O  
ATOM    685  N   PHE A  50      14.680  -7.164 -14.025  1.00 34.79           N  
ATOM    686  H   PHE A  50      13.952  -6.487 -14.202  1.00 34.79           H  
ATOM    687  CA  PHE A  50      15.845  -7.212 -14.906  1.00 34.79           C  
ATOM    688  HA  PHE A  50      16.154  -8.249 -15.030  1.00 34.79           H  
ATOM    689  C   PHE A  50      16.992  -6.441 -14.249  1.00 34.79           C  
ATOM    690  CB  PHE A  50      15.507  -6.657 -16.296  1.00 34.79           C  
ATOM    691  HB2 PHE A  50      15.071  -5.664 -16.184  1.00 34.79           H  
ATOM    692  HB3 PHE A  50      16.431  -6.549 -16.863  1.00 34.79           H  
ATOM    693  O   PHE A  50      16.941  -5.218 -14.147  1.00 34.79           O  
ATOM    694  CG  PHE A  50      14.558  -7.527 -17.095  1.00 34.79           C  
ATOM    695  CD1 PHE A  50      15.043  -8.650 -17.793  1.00 34.79           C  
ATOM    696  HD1 PHE A  50      16.095  -8.891 -17.768  1.00 34.79           H  
ATOM    697  CD2 PHE A  50      13.185  -7.219 -17.135  1.00 34.79           C  
ATOM    698  HD2 PHE A  50      12.801  -6.364 -16.599  1.00 34.79           H  
ATOM    699  CE1 PHE A  50      14.158  -9.462 -18.526  1.00 34.79           C  
ATOM    700  HE1 PHE A  50      14.529 -10.321 -19.063  1.00 34.79           H  
ATOM    701  CE2 PHE A  50      12.302  -8.029 -17.870  1.00 34.79           C  
ATOM    702  HE2 PHE A  50      11.249  -7.789 -17.898  1.00 34.79           H  
ATOM    703  CZ  PHE A  50      12.787  -9.150 -18.564  1.00 34.79           C  
ATOM    704  HZ  PHE A  50      12.105  -9.770 -19.128  1.00 34.79           H  
ATOM    705  N   ASN A  51      18.067  -7.146 -13.887  1.00 42.53           N  
ATOM    706  H   ASN A  51      17.977  -8.152 -13.895  1.00 42.53           H  
ATOM    707  CA  ASN A  51      19.315  -6.582 -13.345  1.00 42.53           C  
ATOM    708  HA  ASN A  51      19.052  -5.926 -12.515  1.00 42.53           H  
ATOM    709  C   ASN A  51      20.091  -5.678 -14.340  1.00 42.53           C  
ATOM    710  CB  ASN A  51      20.170  -7.745 -12.786  1.00 42.53           C  
ATOM    711  HB2 ASN A  51      21.175  -7.382 -12.570  1.00 42.53           H  
ATOM    712  HB3 ASN A  51      20.254  -8.537 -13.530  1.00 42.53           H  
ATOM    713  O   ASN A  51      21.237  -5.345 -14.079  1.00 42.53           O  
ATOM    714  CG  ASN A  51      19.630  -8.301 -11.478  1.00 42.53           C  
ATOM    715  ND2 ASN A  51      19.729  -9.591 -11.251  1.00 42.53           N  
ATOM    716 HD21 ASN A  51      20.174 -10.211 -11.913  1.00 42.53           H  
ATOM    717 HD22 ASN A  51      19.342  -9.899 -10.370  1.00 42.53           H  
ATOM    718  OD1 ASN A  51      19.122  -7.592 -10.634  1.00 42.53           O  
ATOM    719  N   ASN A  52      19.465  -5.294 -15.464  1.00 41.80           N  
ATOM    720  H   ASN A  52      18.495  -5.569 -15.518  1.00 41.80           H  
ATOM    721  CA  ASN A  52      19.904  -4.341 -16.497  1.00 41.80           C  
ATOM    722  HA  ASN A  52      20.410  -3.500 -16.022  1.00 41.80           H  
ATOM    723  C   ASN A  52      18.670  -3.774 -17.253  1.00 41.80           C  
ATOM    724  CB  ASN A  52      20.884  -5.045 -17.461  1.00 41.80           C  
ATOM    725  HB2 ASN A  52      20.994  -4.449 -18.368  1.00 41.80           H  
ATOM    726  HB3 ASN A  52      20.485  -6.019 -17.744  1.00 41.80           H  
ATOM    727  O   ASN A  52      18.627  -3.762 -18.483  1.00 41.80           O  
ATOM    728  CG  ASN A  52      22.286  -5.190 -16.906  1.00 41.80           C  
ATOM    729  ND2 ASN A  52      22.957  -6.279 -17.199  1.00 41.80           N  
ATOM    730 HD21 ASN A  52      22.542  -7.012 -17.757  1.00 41.80           H  
ATOM    731 HD22 ASN A  52      23.882  -6.325 -16.796  1.00 41.80           H  
ATOM    732  OD1 ASN A  52      22.833  -4.313 -16.269  1.00 41.80           O  
ATOM    733  N   GLY A  53      17.593  -3.439 -16.535  1.00 35.65           N  
ATOM    734  H   GLY A  53      17.654  -3.473 -15.527  1.00 35.65           H  
ATOM    735  CA  GLY A  53      16.263  -3.236 -17.119  1.00 35.65           C  
ATOM    736  HA2 GLY A  53      16.011  -4.103 -17.730  1.00 35.65           H  
ATOM    737  HA3 GLY A  53      15.533  -3.176 -16.312  1.00 35.65           H  
ATOM    738  C   GLY A  53      16.107  -1.977 -17.971  1.00 35.65           C  
ATOM    739  O   GLY A  53      16.092  -0.862 -17.456  1.00 35.65           O  
ATOM    740  N   CYS A  54      15.906  -2.176 -19.275  1.00 38.07           N  
ATOM    741  H   CYS A  54      16.036  -3.111 -19.633  1.00 38.07           H  
ATOM    742  CA  CYS A  54      15.363  -1.190 -20.200  1.00 38.07           C  
ATOM    743  HA  CYS A  54      16.071  -0.369 -20.313  1.00 38.07           H  
ATOM    744  C   CYS A  54      14.035  -0.645 -19.652  1.00 38.07           C  
ATOM    745  CB  CYS A  54      15.142  -1.874 -21.561  1.00 38.07           C  
ATOM    746  HB2 CYS A  54      14.367  -2.634 -21.460  1.00 38.07           H  
ATOM    747  HB3 CYS A  54      14.798  -1.133 -22.283  1.00 38.07           H  
ATOM    748  O   CYS A  54      13.056  -1.385 -19.545  1.00 38.07           O  
ATOM    749  SG  CYS A  54      16.668  -2.657 -22.167  1.00 38.07           S  
ATOM    750  HG  CYS A  54      17.455  -1.579 -22.102  1.00 38.07           H  
ATOM    751  N   GLY A  55      14.006   0.644 -19.306  1.00 39.31           N  
ATOM    752  H   GLY A  55      14.863   1.178 -19.345  1.00 39.31           H  
ATOM    753  CA  GLY A  55      12.767   1.347 -18.998  1.00 39.31           C  
ATOM    754  HA2 GLY A  55      12.969   2.400 -18.799  1.00 39.31           H  
ATOM    755  HA3 GLY A  55      12.305   0.899 -18.119  1.00 39.31           H  
ATOM    756  C   GLY A  55      11.821   1.247 -20.189  1.00 39.31           C  
ATOM    757  O   GLY A  55      12.229   1.426 -21.336  1.00 39.31           O  
ATOM    758  N   PHE A  56      10.568   0.895 -19.925  1.00 37.47           N  
ATOM    759  H   PHE A  56      10.309   0.699 -18.969  1.00 37.47           H  
ATOM    760  CA  PHE A  56       9.536   0.813 -20.943  1.00 37.47           C  
ATOM    761  HA  PHE A  56       9.759  -0.012 -21.619  1.00 37.47           H  
ATOM    762  C   PHE A  56       9.479   2.126 -21.734  1.00 37.47           C  
ATOM    763  CB  PHE A  56       8.198   0.553 -20.247  1.00 37.47           C  
ATOM    764  HB2 PHE A  56       8.026   1.365 -19.540  1.00 37.47           H  
ATOM    765  HB3 PHE A  56       7.411   0.580 -21.000  1.00 37.47           H  
ATOM    766  O   PHE A  56       9.157   3.170 -21.174  1.00 37.47           O  
ATOM    767  CG  PHE A  56       8.097  -0.764 -19.505  1.00 37.47           C  
ATOM    768  CD1 PHE A  56       7.650  -1.912 -20.184  1.00 37.47           C  
ATOM    769  HD1 PHE A  56       7.375  -1.853 -21.227  1.00 37.47           H  
ATOM    770  CD2 PHE A  56       8.431  -0.845 -18.139  1.00 37.47           C  
ATOM    771  HD2 PHE A  56       8.746   0.037 -17.601  1.00 37.47           H  
ATOM    772  CE1 PHE A  56       7.551  -3.139 -19.507  1.00 37.47           C  
ATOM    773  HE1 PHE A  56       7.203  -4.019 -20.028  1.00 37.47           H  
ATOM    774  CE2 PHE A  56       8.340  -2.075 -17.464  1.00 37.47           C  
ATOM    775  HE2 PHE A  56       8.594  -2.136 -16.416  1.00 37.47           H  
ATOM    776  CZ  PHE A  56       7.901  -3.222 -18.148  1.00 37.47           C  
ATOM    777  HZ  PHE A  56       7.822  -4.163 -17.626  1.00 37.47           H  
ATOM    778  N   ASN A  57       9.711   2.061 -23.049  1.00 44.51           N  
ATOM    779  H   ASN A  57      10.114   1.213 -23.421  1.00 44.51           H  
ATOM    780  CA  ASN A  57       9.517   3.203 -23.950  1.00 44.51           C  
ATOM    781  HA  ASN A  57      10.090   4.049 -23.570  1.00 44.51           H  
ATOM    782  C   ASN A  57       8.049   3.673 -24.004  1.00 44.51           C  
ATOM    783  CB  ASN A  57      10.036   2.843 -25.359  1.00 44.51           C  
ATOM    784  HB2 ASN A  57       9.616   1.886 -25.670  1.00 44.51           H  
ATOM    785  HB3 ASN A  57       9.697   3.601 -26.066  1.00 44.51           H  
ATOM    786  O   ASN A  57       7.784   4.654 -24.671  1.00 44.51           O  
ATOM    787  CG  ASN A  57      11.550   2.806 -25.466  1.00 44.51           C  
ATOM    788  ND2 ASN A  57      12.084   2.020 -26.372  1.00 44.51           N  
ATOM    789 HD21 ASN A  57      13.093   2.041 -26.414  1.00 44.51           H  
ATOM    790 HD22 ASN A  57      11.505   1.480 -26.999  1.00 44.51           H  
ATOM    791  OD1 ASN A  57      12.282   3.480 -24.771  1.00 44.51           O  
ATOM    792  N   ASN A  58       7.120   2.964 -23.348  1.00 39.44           N  
ATOM    793  H   ASN A  58       7.464   2.185 -22.805  1.00 39.44           H  
ATOM    794  CA  ASN A  58       5.692   3.266 -23.202  1.00 39.44           C  
ATOM    795  HA  ASN A  58       5.557   4.334 -23.032  1.00 39.44           H  
ATOM    796  C   ASN A  58       5.116   2.522 -21.972  1.00 39.44           C  
ATOM    797  CB  ASN A  58       4.948   2.851 -24.492  1.00 39.44           C  
ATOM    798  HB2 ASN A  58       3.886   2.731 -24.280  1.00 39.44           H  
ATOM    799  HB3 ASN A  58       5.328   1.892 -24.846  1.00 39.44           H  
ATOM    800  O   ASN A  58       4.200   1.712 -22.107  1.00 39.44           O  
ATOM    801  CG  ASN A  58       4.997   3.873 -25.606  1.00 39.44           C  
ATOM    802  ND2 ASN A  58       4.820   3.438 -26.831  1.00 39.44           N  
ATOM    803 HD21 ASN A  58       4.788   4.162 -27.534  1.00 39.44           H  
ATOM    804 HD22 ASN A  58       4.625   2.463 -27.009  1.00 39.44           H  
ATOM    805  OD1 ASN A  58       5.102   5.067 -25.415  1.00 39.44           O  
ATOM    806  N   GLY A  59       5.693   2.694 -20.779  1.00 37.90           N  
ATOM    807  H   GLY A  59       6.429   3.377 -20.675  1.00 37.90           H  
ATOM    808  CA  GLY A  59       5.192   2.022 -19.570  1.00 37.90           C  
ATOM    809  HA2 GLY A  59       5.945   1.353 -19.154  1.00 37.90           H  
ATOM    810  HA3 GLY A  59       4.321   1.407 -19.795  1.00 37.90           H  
ATOM    811  C   GLY A  59       4.811   3.006 -18.479  1.00 37.90           C  
ATOM    812  O   GLY A  59       5.615   3.855 -18.105  1.00 37.90           O  
ATOM    813  N   CYS A  60       3.601   2.868 -17.941  1.00 39.97           N  
ATOM    814  H   CYS A  60       2.979   2.160 -18.303  1.00 39.97           H  
ATOM    815  CA  CYS A  60       3.246   3.512 -16.682  1.00 39.97           C  
ATOM    816  HA  CYS A  60       3.603   4.542 -16.695  1.00 39.97           H  
ATOM    817  C   CYS A  60       3.949   2.767 -15.541  1.00 39.97           C  
ATOM    818  CB  CYS A  60       1.723   3.546 -16.504  1.00 39.97           C  
ATOM    819  HB2 CYS A  60       1.354   2.520 -16.498  1.00 39.97           H  
ATOM    820  HB3 CYS A  60       1.502   3.984 -15.531  1.00 39.97           H  
ATOM    821  O   CYS A  60       3.810   1.550 -15.408  1.00 39.97           O  
ATOM    822  SG  CYS A  60       0.816   4.484 -17.775  1.00 39.97           S  
ATOM    823  N   GLY A  61       4.713   3.503 -14.737  1.00 47.02           N  
ATOM    824  H   GLY A  61       4.731   4.502 -14.885  1.00 47.02           H  
ATOM    825  CA  GLY A  61       5.199   3.029 -13.448  1.00 47.02           C  
ATOM    826  HA2 GLY A  61       6.139   3.524 -13.204  1.00 47.02           H  
ATOM    827  HA3 GLY A  61       5.367   1.953 -13.477  1.00 47.02           H  
ATOM    828  C   GLY A  61       4.184   3.354 -12.353  1.00 47.02           C  
ATOM    829  O   GLY A  61       3.355   4.256 -12.499  1.00 47.02           O  
ATOM    830  N   PHE A  62       4.248   2.622 -11.247  1.00 41.78           N  
ATOM    831  H   PHE A  62       4.962   1.912 -11.170  1.00 41.78           H  
ATOM    832  CA  PHE A  62       3.555   2.994 -10.017  1.00 41.78           C  
ATOM    833  HA  PHE A  62       2.843   3.797 -10.211  1.00 41.78           H  
ATOM    834  C   PHE A  62       4.616   3.509  -9.056  1.00 41.78           C  
ATOM    835  CB  PHE A  62       2.772   1.807  -9.432  1.00 41.78           C  
ATOM    836  HB2 PHE A  62       3.446   1.194  -8.833  1.00 41.78           H  
ATOM    837  HB3 PHE A  62       2.009   2.193  -8.756  1.00 41.78           H  
ATOM    838  O   PHE A  62       5.519   2.755  -8.690  1.00 41.78           O  
ATOM    839  CG  PHE A  62       2.118   0.909 -10.463  1.00 41.78           C  
ATOM    840  CD1 PHE A  62       0.898   1.274 -11.062  1.00 41.78           C  
ATOM    841  HD1 PHE A  62       0.407   2.190 -10.769  1.00 41.78           H  
ATOM    842  CD2 PHE A  62       2.760  -0.282 -10.850  1.00 41.78           C  
ATOM    843  HD2 PHE A  62       3.700  -0.561 -10.397  1.00 41.78           H  
ATOM    844  CE1 PHE A  62       0.321   0.444 -12.040  1.00 41.78           C  
ATOM    845  HE1 PHE A  62      -0.620   0.717 -12.494  1.00 41.78           H  
ATOM    846  CE2 PHE A  62       2.187  -1.108 -11.832  1.00 41.78           C  
ATOM    847  HE2 PHE A  62       2.683  -2.020 -12.130  1.00 41.78           H  
ATOM    848  CZ  PHE A  62       0.966  -0.745 -12.426  1.00 41.78           C  
ATOM    849  HZ  PHE A  62       0.523  -1.381 -13.177  1.00 41.78           H  
ATOM    850  N   ASP A  63       4.506   4.770  -8.656  1.00 49.86           N  
ATOM    851  H   ASP A  63       3.719   5.325  -8.961  1.00 49.86           H  
ATOM    852  CA  ASP A  63       5.285   5.274  -7.533  1.00 49.86           C  
ATOM    853  HA  ASP A  63       6.229   4.734  -7.465  1.00 49.86           H  
ATOM    854  C   ASP A  63       4.480   4.982  -6.266  1.00 49.86           C  
ATOM    855  CB  ASP A  63       5.627   6.763  -7.709  1.00 49.86           C  
ATOM    856  HB2 ASP A  63       5.980   7.149  -6.753  1.00 49.86           H  
ATOM    857  HB3 ASP A  63       4.723   7.311  -7.977  1.00 49.86           H  
ATOM    858  O   ASP A  63       3.324   5.400  -6.127  1.00 49.86           O  
ATOM    859  CG  ASP A  63       6.727   7.020  -8.754  1.00 49.86           C  
ATOM    860  OD1 ASP A  63       7.642   6.175  -8.878  1.00 49.86           O  
ATOM    861  OD2 ASP A  63       6.674   8.090  -9.403  1.00 49.86           O  
ATOM    862  N   TYR A  64       5.077   4.220  -5.351  1.00 40.79           N  
ATOM    863  H   TYR A  64       6.016   3.893  -5.529  1.00 40.79           H  
ATOM    864  CA  TYR A  64       4.531   4.018  -4.017  1.00 40.79           C  
ATOM    865  HA  TYR A  64       3.485   4.328  -4.009  1.00 40.79           H  
ATOM    866  C   TYR A  64       5.269   4.923  -3.035  1.00 40.79           C  
ATOM    867  CB  TYR A  64       4.531   2.535  -3.619  1.00 40.79           C  
ATOM    868  HB2 TYR A  64       4.196   2.454  -2.585  1.00 40.79           H  
ATOM    869  HB3 TYR A  64       3.790   2.023  -4.233  1.00 40.79           H  
ATOM    870  O   TYR A  64       6.485   4.848  -2.866  1.00 40.79           O  
ATOM    871  CG  TYR A  64       5.854   1.809  -3.768  1.00 40.79           C  
ATOM    872  CD1 TYR A  64       6.173   1.179  -4.988  1.00 40.79           C  
ATOM    873  HD1 TYR A  64       5.486   1.233  -5.820  1.00 40.79           H  
ATOM    874  CD2 TYR A  64       6.764   1.762  -2.694  1.00 40.79           C  
ATOM    875  HD2 TYR A  64       6.528   2.272  -1.772  1.00 40.79           H  
ATOM    876  CE1 TYR A  64       7.399   0.505  -5.133  1.00 40.79           C  
ATOM    877  HE1 TYR A  64       7.659   0.034  -6.070  1.00 40.79           H  
ATOM    878  CE2 TYR A  64       7.991   1.087  -2.835  1.00 40.79           C  
ATOM    879  HE2 TYR A  64       8.693   1.071  -2.014  1.00 40.79           H  
ATOM    880  OH  TYR A  64       9.491  -0.193  -4.198  1.00 40.79           O  
ATOM    881  HH  TYR A  64       9.977  -0.197  -3.370  1.00 40.79           H  
ATOM    882  CZ  TYR A  64       8.308   0.458  -4.058  1.00 40.79           C  
ATOM    883  N   GLU A  65       4.510   5.781  -2.369  1.00 46.11           N  
ATOM    884  H   GLU A  65       3.522   5.816  -2.577  1.00 46.11           H  
ATOM    885  CA  GLU A  65       4.991   6.609  -1.274  1.00 46.11           C  
ATOM    886  HA  GLU A  65       6.081   6.612  -1.260  1.00 46.11           H  
ATOM    887  C   GLU A  65       4.482   5.979   0.027  1.00 46.11           C  
ATOM    888  CB  GLU A  65       4.531   8.054  -1.524  1.00 46.11           C  
ATOM    889  HB2 GLU A  65       4.796   8.313  -2.550  1.00 46.11           H  
ATOM    890  HB3 GLU A  65       3.447   8.114  -1.428  1.00 46.11           H  
ATOM    891  O   GLU A  65       3.279   5.956   0.291  1.00 46.11           O  
ATOM    892  CG  GLU A  65       5.189   9.081  -0.597  1.00 46.11           C  
ATOM    893  HG2 GLU A  65       6.269   8.935  -0.633  1.00 46.11           H  
ATOM    894  HG3 GLU A  65       4.858   8.897   0.425  1.00 46.11           H  
ATOM    895  CD  GLU A  65       4.863  10.538  -0.997  1.00 46.11           C  
ATOM    896  OE1 GLU A  65       5.511  11.431  -0.412  1.00 46.11           O  
ATOM    897  OE2 GLU A  65       3.990  10.777  -1.884  1.00 46.11           O  
ATOM    898  N   ILE A  66       5.392   5.387   0.808  1.00 44.52           N  
ATOM    899  H   ILE A  66       6.363   5.430   0.534  1.00 44.52           H  
ATOM    900  CA  ILE A  66       5.064   4.846   2.132  1.00 44.52           C  
ATOM    901  HA  ILE A  66       4.021   4.531   2.143  1.00 44.52           H  
ATOM    902  C   ILE A  66       5.223   5.985   3.131  1.00 44.52           C  
ATOM    903  CB  ILE A  66       5.922   3.614   2.504  1.00 44.52           C  
ATOM    904  HB  ILE A  66       6.974   3.900   2.476  1.00 44.52           H  
ATOM    905  O   ILE A  66       6.336   6.306   3.548  1.00 44.52           O  
ATOM    906  CG1 ILE A  66       5.699   2.466   1.494  1.00 44.52           C  
ATOM    907 HG12 ILE A  66       5.847   2.842   0.482  1.00 44.52           H  
ATOM    908 HG13 ILE A  66       4.671   2.112   1.567  1.00 44.52           H  
ATOM    909  CG2 ILE A  66       5.574   3.140   3.933  1.00 44.52           C  
ATOM    910 HG21 ILE A  66       6.224   2.317   4.231  1.00 44.52           H  
ATOM    911 HG22 ILE A  66       4.533   2.823   3.977  1.00 44.52           H  
ATOM    912 HG23 ILE A  66       5.728   3.949   4.647  1.00 44.52           H  
ATOM    913  CD1 ILE A  66       6.653   1.278   1.679  1.00 44.52           C  
ATOM    914 HD11 ILE A  66       7.687   1.621   1.638  1.00 44.52           H  
ATOM    915 HD12 ILE A  66       6.470   0.776   2.629  1.00 44.52           H  
ATOM    916 HD13 ILE A  66       6.488   0.562   0.874  1.00 44.52           H  
ATOM    917  N   ILE A  67       4.103   6.572   3.536  1.00 48.01           N  
ATOM    918  H   ILE A  67       3.224   6.285   3.129  1.00 48.01           H  
ATOM    919  CA  ILE A  67       4.075   7.541   4.626  1.00 48.01           C  
ATOM    920  HA  ILE A  67       5.026   8.073   4.658  1.00 48.01           H  
ATOM    921  C   ILE A  67       3.927   6.736   5.920  1.00 48.01           C  
ATOM    922  CB  ILE A  67       2.976   8.605   4.400  1.00 48.01           C  
ATOM    923  HB  ILE A  67       2.003   8.115   4.428  1.00 48.01           H  
ATOM    924  O   ILE A  67       2.862   6.197   6.223  1.00 48.01           O  
ATOM    925  CG1 ILE A  67       3.150   9.282   3.016  1.00 48.01           C  
ATOM    926 HG12 ILE A  67       4.110   9.797   2.980  1.00 48.01           H  
ATOM    927 HG13 ILE A  67       3.148   8.521   2.235  1.00 48.01           H  
ATOM    928  CG2 ILE A  67       3.040   9.647   5.531  1.00 48.01           C  
ATOM    929 HG21 ILE A  67       3.987  10.186   5.508  1.00 48.01           H  
ATOM    930 HG22 ILE A  67       2.224  10.364   5.435  1.00 48.01           H  
ATOM    931 HG23 ILE A  67       2.921   9.166   6.502  1.00 48.01           H  
ATOM    932  CD1 ILE A  67       2.041  10.274   2.649  1.00 48.01           C  
ATOM    933 HD11 ILE A  67       2.182  10.603   1.620  1.00 48.01           H  
ATOM    934 HD12 ILE A  67       1.067   9.792   2.738  1.00 48.01           H  
ATOM    935 HD13 ILE A  67       2.079  11.147   3.299  1.00 48.01           H  
ATOM    936  N   ARG A  68       5.028   6.582   6.665  1.00 39.08           N  
ATOM    937  H   ARG A  68       5.874   7.025   6.336  1.00 39.08           H  
ATOM    938  CA  ARG A  68       4.987   6.087   8.048  1.00 39.08           C  
ATOM    939  HA  ARG A  68       4.094   5.484   8.206  1.00 39.08           H  
ATOM    940  C   ARG A  68       4.858   7.285   8.977  1.00 39.08           C  
ATOM    941  CB  ARG A  68       6.227   5.246   8.404  1.00 39.08           C  
ATOM    942  HB2 ARG A  68       6.375   5.307   9.482  1.00 39.08           H  
ATOM    943  HB3 ARG A  68       7.111   5.664   7.923  1.00 39.08           H  
ATOM    944  O   ARG A  68       5.866   7.863   9.365  1.00 39.08           O  
ATOM    945  CG  ARG A  68       6.083   3.761   8.052  1.00 39.08           C  
ATOM    946  HG2 ARG A  68       5.148   3.380   8.464  1.00 39.08           H  
ATOM    947  HG3 ARG A  68       6.078   3.640   6.969  1.00 39.08           H  
ATOM    948  CD  ARG A  68       7.258   2.989   8.667  1.00 39.08           C  
ATOM    949  HD2 ARG A  68       8.188   3.390   8.263  1.00 39.08           H  
ATOM    950  HD3 ARG A  68       7.247   3.154   9.744  1.00 39.08           H  
ATOM    951  NE  ARG A  68       7.182   1.543   8.382  1.00 39.08           N  
ATOM    952  HE  ARG A  68       6.582   1.270   7.616  1.00 39.08           H  
ATOM    953  NH1 ARG A  68       8.640   0.849  10.016  1.00 39.08           N  
ATOM    954 HH11 ARG A  68       9.140   0.119  10.503  1.00 39.08           H  
ATOM    955 HH12 ARG A  68       8.753   1.811  10.303  1.00 39.08           H  
ATOM    956  NH2 ARG A  68       7.706  -0.656   8.659  1.00 39.08           N  
ATOM    957 HH21 ARG A  68       8.219  -1.377   9.145  1.00 39.08           H  
ATOM    958 HH22 ARG A  68       7.096  -0.894   7.890  1.00 39.08           H  
ATOM    959  CZ  ARG A  68       7.840   0.590   9.018  1.00 39.08           C  
ATOM    960  N   GLU A  69       3.632   7.622   9.348  1.00 40.66           N  
ATOM    961  H   GLU A  69       2.841   7.144   8.941  1.00 40.66           H  
ATOM    962  CA  GLU A  69       3.391   8.372  10.579  1.00 40.66           C  
ATOM    963  HA  GLU A  69       4.287   8.936  10.835  1.00 40.66           H  
ATOM    964  C   GLU A  69       3.167   7.383  11.727  1.00 40.66           C  
ATOM    965  CB  GLU A  69       2.267   9.403  10.411  1.00 40.66           C  
ATOM    966  HB2 GLU A  69       1.945   9.732  11.398  1.00 40.66           H  
ATOM    967  HB3 GLU A  69       1.423   8.949   9.892  1.00 40.66           H  
ATOM    968  O   GLU A  69       2.601   6.298  11.555  1.00 40.66           O  
ATOM    969  CG  GLU A  69       2.791  10.626   9.634  1.00 40.66           C  
ATOM    970  HG2 GLU A  69       3.094  10.309   8.636  1.00 40.66           H  
ATOM    971  HG3 GLU A  69       3.678  11.004  10.144  1.00 40.66           H  
ATOM    972  CD  GLU A  69       1.769  11.766   9.508  1.00 40.66           C  
ATOM    973  OE1 GLU A  69       2.219  12.911   9.272  1.00 40.66           O  
ATOM    974  OE2 GLU A  69       0.554  11.495   9.631  1.00 40.66           O  
ATOM    975  N   GLU A  70       3.730   7.715  12.885  1.00 34.13           N  
ATOM    976  H   GLU A  70       4.148   8.631  12.969  1.00 34.13           H  
ATOM    977  CA  GLU A  70       3.694   6.897  14.088  1.00 34.13           C  
ATOM    978  HA  GLU A  70       4.237   5.973  13.892  1.00 34.13           H  
ATOM    979  C   GLU A  70       2.251   6.543  14.478  1.00 34.13           C  
ATOM    980  CB  GLU A  70       4.395   7.638  15.239  1.00 34.13           C  
ATOM    981  HB2 GLU A  70       3.957   8.631  15.336  1.00 34.13           H  
ATOM    982  HB3 GLU A  70       4.215   7.090  16.163  1.00 34.13           H  
ATOM    983  O   GLU A  70       1.380   7.400  14.564  1.00 34.13           O  
ATOM    984  CG  GLU A  70       5.916   7.749  15.038  1.00 34.13           C  
ATOM    985  HG2 GLU A  70       6.117   8.286  14.110  1.00 34.13           H  
ATOM    986  HG3 GLU A  70       6.322   6.743  14.938  1.00 34.13           H  
ATOM    987  CD  GLU A  70       6.607   8.483  16.199  1.00 34.13           C  
ATOM    988  OE1 GLU A  70       7.729   8.060  16.551  1.00 34.13           O  
ATOM    989  OE2 GLU A  70       6.008   9.449  16.722  1.00 34.13           O  
ATOM    990  N   LEU A  71       2.043   5.260  14.792  1.00 29.93           N  
ATOM    991  H   LEU A  71       2.834   4.647  14.656  1.00 29.93           H  
ATOM    992  CA  LEU A  71       0.858   4.705  15.449  1.00 29.93           C  
ATOM    993  HA  LEU A  71       1.091   3.658  15.645  1.00 29.93           H  
ATOM    994  C   LEU A  71      -0.440   4.692  14.607  1.00 29.93           C  
ATOM    995  CB  LEU A  71       0.687   5.360  16.840  1.00 29.93           C  
ATOM    996  HB2 LEU A  71      -0.210   4.963  17.315  1.00 29.93           H  
ATOM    997  HB3 LEU A  71       0.516   6.428  16.702  1.00 29.93           H  
ATOM    998  O   LEU A  71      -1.290   5.567  14.694  1.00 29.93           O  
ATOM    999  CG  LEU A  71       1.890   5.161  17.785  1.00 29.93           C  
ATOM   1000  HG  LEU A  71       2.830   5.237  17.237  1.00 29.93           H  
ATOM   1001  CD1 LEU A  71       1.903   6.229  18.874  1.00 29.93           C  
ATOM   1002 HD11 LEU A  71       0.979   6.203  19.452  1.00 29.93           H  
ATOM   1003 HD12 LEU A  71       2.011   7.209  18.411  1.00 29.93           H  
ATOM   1004 HD13 LEU A  71       2.757   6.075  19.533  1.00 29.93           H  
ATOM   1005  CD2 LEU A  71       1.828   3.783  18.453  1.00 29.93           C  
ATOM   1006 HD21 LEU A  71       2.698   3.665  19.100  1.00 29.93           H  
ATOM   1007 HD22 LEU A  71       1.855   2.998  17.697  1.00 29.93           H  
ATOM   1008 HD23 LEU A  71       0.924   3.696  19.055  1.00 29.93           H  
ATOM   1009  N   ARG A  72      -0.676   3.509  14.013  1.00 29.74           N  
ATOM   1010  H   ARG A  72       0.138   2.916  13.935  1.00 29.74           H  
ATOM   1011  CA  ARG A  72      -1.958   2.962  13.510  1.00 29.74           C  
ATOM   1012  HA  ARG A  72      -1.812   1.885  13.431  1.00 29.74           H  
ATOM   1013  C   ARG A  72      -2.354   3.437  12.099  1.00 29.74           C  
ATOM   1014  CB  ARG A  72      -3.106   3.140  14.533  1.00 29.74           C  
ATOM   1015  HB2 ARG A  72      -3.414   4.185  14.549  1.00 29.74           H  
ATOM   1016  HB3 ARG A  72      -3.961   2.556  14.193  1.00 29.74           H  
ATOM   1017  O   ARG A  72      -2.824   4.544  11.904  1.00 29.74           O  
ATOM   1018  CG  ARG A  72      -2.748   2.704  15.967  1.00 29.74           C  
ATOM   1019  HG2 ARG A  72      -2.462   1.653  15.975  1.00 29.74           H  
ATOM   1020  HG3 ARG A  72      -1.907   3.296  16.329  1.00 29.74           H  
ATOM   1021  CD  ARG A  72      -3.922   2.924  16.927  1.00 29.74           C  
ATOM   1022  HD2 ARG A  72      -4.671   2.154  16.742  1.00 29.74           H  
ATOM   1023  HD3 ARG A  72      -4.363   3.898  16.717  1.00 29.74           H  
ATOM   1024  NE  ARG A  72      -3.465   2.911  18.333  1.00 29.74           N  
ATOM   1025  HE  ARG A  72      -2.551   3.308  18.495  1.00 29.74           H  
ATOM   1026  NH1 ARG A  72      -5.351   2.044  19.316  1.00 29.74           N  
ATOM   1027 HH11 ARG A  72      -5.748   1.926  18.396  1.00 29.74           H  
ATOM   1028 HH12 ARG A  72      -5.816   1.694  20.141  1.00 29.74           H  
ATOM   1029  NH2 ARG A  72      -3.614   2.634  20.587  1.00 29.74           N  
ATOM   1030 HH21 ARG A  72      -2.684   3.013  20.691  1.00 29.74           H  
ATOM   1031 HH22 ARG A  72      -4.123   2.347  21.410  1.00 29.74           H  
ATOM   1032  CZ  ARG A  72      -4.144   2.532  19.400  1.00 29.74           C  
ATOM   1033  N   CYS A  73      -2.294   2.479  11.168  1.00 29.47           N  
ATOM   1034  H   CYS A  73      -1.939   1.589  11.487  1.00 29.47           H  
ATOM   1035  CA  CYS A  73      -2.610   2.549   9.732  1.00 29.47           C  
ATOM   1036  HA  CYS A  73      -2.745   1.518   9.407  1.00 29.47           H  
ATOM   1037  C   CYS A  73      -1.479   3.116   8.858  1.00 29.47           C  
ATOM   1038  CB  CYS A  73      -3.970   3.215   9.462  1.00 29.47           C  
ATOM   1039  HB2 CYS A  73      -3.902   4.284   9.663  1.00 29.47           H  
ATOM   1040  HB3 CYS A  73      -4.226   3.087   8.410  1.00 29.47           H  
ATOM   1041  O   CYS A  73      -1.253   4.315   8.791  1.00 29.47           O  
ATOM   1042  SG  CYS A  73      -5.268   2.471  10.492  1.00 29.47           S  
ATOM   1043  HG  CYS A  73      -5.055   3.285  11.530  1.00 29.47           H  
ATOM   1044  N   VAL A  74      -0.797   2.224   8.130  1.00 35.37           N  
ATOM   1045  H   VAL A  74      -1.062   1.251   8.188  1.00 35.37           H  
ATOM   1046  CA  VAL A  74       0.068   2.609   7.007  1.00 35.37           C  
ATOM   1047  HA  VAL A  74       0.643   3.496   7.270  1.00 35.37           H  
ATOM   1048  C   VAL A  74      -0.849   2.950   5.835  1.00 35.37           C  
ATOM   1049  CB  VAL A  74       1.052   1.475   6.640  1.00 35.37           C  
ATOM   1050  HB  VAL A  74       0.490   0.576   6.384  1.00 35.37           H  
ATOM   1051  O   VAL A  74      -1.443   2.052   5.238  1.00 35.37           O  
ATOM   1052  CG1 VAL A  74       1.944   1.850   5.449  1.00 35.37           C  
ATOM   1053 HG11 VAL A  74       2.648   1.045   5.237  1.00 35.37           H  
ATOM   1054 HG12 VAL A  74       2.490   2.768   5.665  1.00 35.37           H  
ATOM   1055 HG13 VAL A  74       1.336   2.008   4.557  1.00 35.37           H  
ATOM   1056  CG2 VAL A  74       1.974   1.136   7.821  1.00 35.37           C  
ATOM   1057 HG21 VAL A  74       1.386   0.785   8.669  1.00 35.37           H  
ATOM   1058 HG22 VAL A  74       2.669   0.347   7.531  1.00 35.37           H  
ATOM   1059 HG23 VAL A  74       2.532   2.024   8.117  1.00 35.37           H  
ATOM   1060  N   GLN A  75      -0.992   4.233   5.510  1.00 35.72           N  
ATOM   1061  H   GLN A  75      -0.521   4.937   6.060  1.00 35.72           H  
ATOM   1062  CA  GLN A  75      -1.563   4.628   4.226  1.00 35.72           C  
ATOM   1063  HA  GLN A  75      -2.438   4.011   4.019  1.00 35.72           H  
ATOM   1064  C   GLN A  75      -0.529   4.355   3.132  1.00 35.72           C  
ATOM   1065  CB  GLN A  75      -2.007   6.100   4.234  1.00 35.72           C  
ATOM   1066  HB2 GLN A  75      -1.943   6.489   3.218  1.00 35.72           H  
ATOM   1067  HB3 GLN A  75      -1.341   6.689   4.865  1.00 35.72           H  
ATOM   1068  O   GLN A  75       0.588   4.867   3.173  1.00 35.72           O  
ATOM   1069  CG  GLN A  75      -3.464   6.254   4.700  1.00 35.72           C  
ATOM   1070  HG2 GLN A  75      -4.100   5.621   4.081  1.00 35.72           H  
ATOM   1071  HG3 GLN A  75      -3.553   5.928   5.736  1.00 35.72           H  
ATOM   1072  CD  GLN A  75      -3.965   7.692   4.592  1.00 35.72           C  
ATOM   1073  NE2 GLN A  75      -5.259   7.906   4.480  1.00 35.72           N  
ATOM   1074 HE21 GLN A  75      -5.523   8.877   4.393  1.00 35.72           H  
ATOM   1075 HE22 GLN A  75      -5.918   7.141   4.452  1.00 35.72           H  
ATOM   1076  OE1 GLN A  75      -3.223   8.654   4.596  1.00 35.72           O  
ATOM   1077  N   THR A  76      -0.901   3.526   2.156  1.00 46.03           N  
ATOM   1078  H   THR A  76      -1.835   3.143   2.180  1.00 46.03           H  
ATOM   1079  CA  THR A  76      -0.148   3.394   0.905  1.00 46.03           C  
ATOM   1080  HA  THR A  76       0.839   3.845   1.009  1.00 46.03           H  
ATOM   1081  C   THR A  76      -0.920   4.155  -0.153  1.00 46.03           C  
ATOM   1082  CB  THR A  76       0.055   1.929   0.493  1.00 46.03           C  
ATOM   1083  HB  THR A  76      -0.897   1.488   0.199  1.00 46.03           H  
ATOM   1084  O   THR A  76      -1.976   3.704  -0.595  1.00 46.03           O  
ATOM   1085  CG2 THR A  76       1.057   1.802  -0.655  1.00 46.03           C  
ATOM   1086 HG21 THR A  76       2.007   2.258  -0.376  1.00 46.03           H  
ATOM   1087 HG22 THR A  76       1.217   0.747  -0.880  1.00 46.03           H  
ATOM   1088 HG23 THR A  76       0.668   2.293  -1.547  1.00 46.03           H  
ATOM   1089  OG1 THR A  76       0.569   1.200   1.585  1.00 46.03           O  
ATOM   1090  HG1 THR A  76       0.002   1.389   2.336  1.00 46.03           H  
ATOM   1091  N   THR A  77      -0.423   5.324  -0.539  1.00 43.92           N  
ATOM   1092  H   THR A  77       0.421   5.678  -0.111  1.00 43.92           H  
ATOM   1093  CA  THR A  77      -1.002   6.060  -1.662  1.00 43.92           C  
ATOM   1094  HA  THR A  77      -2.073   5.862  -1.707  1.00 43.92           H  
ATOM   1095  C   THR A  77      -0.348   5.543  -2.934  1.00 43.92           C  
ATOM   1096  CB  THR A  77      -0.834   7.575  -1.505  1.00 43.92           C  
ATOM   1097  HB  THR A  77       0.215   7.847  -1.615  1.00 43.92           H  
ATOM   1098  O   THR A  77       0.860   5.690  -3.121  1.00 43.92           O  
ATOM   1099  CG2 THR A  77      -1.687   8.336  -2.521  1.00 43.92           C  
ATOM   1100 HG21 THR A  77      -1.563   9.409  -2.371  1.00 43.92           H  
ATOM   1101 HG22 THR A  77      -2.739   8.079  -2.391  1.00 43.92           H  
ATOM   1102 HG23 THR A  77      -1.379   8.082  -3.535  1.00 43.92           H  
ATOM   1103  OG1 THR A  77      -1.283   7.962  -0.227  1.00 43.92           O  
ATOM   1104  HG1 THR A  77      -0.797   8.743   0.049  1.00 43.92           H  
ATOM   1105  N   ILE A  78      -1.139   4.911  -3.800  1.00 47.65           N  
ATOM   1106  H   ILE A  78      -2.115   4.791  -3.571  1.00 47.65           H  
ATOM   1107  CA  ILE A  78      -0.683   4.472  -5.120  1.00 47.65           C  
ATOM   1108  HA  ILE A  78       0.382   4.241  -5.079  1.00 47.65           H  
ATOM   1109  C   ILE A  78      -0.886   5.645  -6.072  1.00 47.65           C  
ATOM   1110  CB  ILE A  78      -1.425   3.196  -5.584  1.00 47.65           C  
ATOM   1111  HB  ILE A  78      -2.490   3.418  -5.656  1.00 47.65           H  
ATOM   1112  O   ILE A  78      -2.020   5.982  -6.411  1.00 47.65           O  
ATOM   1113  CG1 ILE A  78      -1.232   2.048  -4.564  1.00 47.65           C  
ATOM   1114 HG12 ILE A  78      -1.518   2.391  -3.569  1.00 47.65           H  
ATOM   1115 HG13 ILE A  78      -0.180   1.765  -4.530  1.00 47.65           H  
ATOM   1116  CG2 ILE A  78      -0.914   2.777  -6.979  1.00 47.65           C  
ATOM   1117 HG21 ILE A  78      -1.464   1.907  -7.338  1.00 47.65           H  
ATOM   1118 HG22 ILE A  78      -1.075   3.578  -7.701  1.00 47.65           H  
ATOM   1119 HG23 ILE A  78       0.149   2.539  -6.936  1.00 47.65           H  
ATOM   1120  CD1 ILE A  78      -2.077   0.803  -4.858  1.00 47.65           C  
ATOM   1121 HD11 ILE A  78      -1.974   0.097  -4.034  1.00 47.65           H  
ATOM   1122 HD12 ILE A  78      -1.740   0.315  -5.773  1.00 47.65           H  
ATOM   1123 HD13 ILE A  78      -3.126   1.080  -4.956  1.00 47.65           H  
ATOM   1124  N   LYS A  79       0.204   6.279  -6.505  1.00 48.41           N  
ATOM   1125  H   LYS A  79       1.112   5.966  -6.194  1.00 48.41           H  
ATOM   1126  CA  LYS A  79       0.143   7.270  -7.582  1.00 48.41           C  
ATOM   1127  HA  LYS A  79      -0.873   7.655  -7.671  1.00 48.41           H  
ATOM   1128  C   LYS A  79       0.477   6.562  -8.889  1.00 48.41           C  
ATOM   1129  CB  LYS A  79       1.055   8.469  -7.280  1.00 48.41           C  
ATOM   1130  HB2 LYS A  79       2.052   8.106  -7.026  1.00 48.41           H  
ATOM   1131  HB3 LYS A  79       1.133   9.088  -8.173  1.00 48.41           H  
ATOM   1132  O   LYS A  79       1.579   6.041  -9.070  1.00 48.41           O  
ATOM   1133  CG  LYS A  79       0.501   9.331  -6.128  1.00 48.41           C  
ATOM   1134  HG2 LYS A  79       0.360   8.704  -5.247  1.00 48.41           H  
ATOM   1135  HG3 LYS A  79      -0.463   9.751  -6.418  1.00 48.41           H  
ATOM   1136  CD  LYS A  79       1.470  10.468  -5.768  1.00 48.41           C  
ATOM   1137  HD2 LYS A  79       2.436  10.021  -5.531  1.00 48.41           H  
ATOM   1138  HD3 LYS A  79       1.594  11.133  -6.623  1.00 48.41           H  
ATOM   1139  CE  LYS A  79       0.975  11.269  -4.551  1.00 48.41           C  
ATOM   1140  HE2 LYS A  79       0.492  10.577  -3.861  1.00 48.41           H  
ATOM   1141  HE3 LYS A  79       0.225  11.986  -4.886  1.00 48.41           H  
ATOM   1142  NZ  LYS A  79       2.091  11.957  -3.837  1.00 48.41           N  
ATOM   1143  HZ1 LYS A  79       2.662  12.514  -4.456  1.00 48.41           H  
ATOM   1144  HZ2 LYS A  79       2.712  11.309  -3.373  1.00 48.41           H  
ATOM   1145  HZ3 LYS A  79       1.755  12.538  -3.082  1.00 48.41           H  
ATOM   1146  N   LYS A  80      -0.485   6.537  -9.813  1.00 44.37           N  
ATOM   1147  H   LYS A  80      -1.375   6.958  -9.587  1.00 44.37           H  
ATOM   1148  CA  LYS A  80      -0.222   6.146 -11.198  1.00 44.37           C  
ATOM   1149  HA  LYS A  80       0.415   5.262 -11.206  1.00 44.37           H  
ATOM   1150  C   LYS A  80       0.542   7.294 -11.847  1.00 44.37           C  
ATOM   1151  CB  LYS A  80      -1.540   5.808 -11.913  1.00 44.37           C  
ATOM   1152  HB2 LYS A  80      -2.160   6.702 -11.980  1.00 44.37           H  
ATOM   1153  HB3 LYS A  80      -2.074   5.068 -11.317  1.00 44.37           H  
ATOM   1154  O   LYS A  80      -0.027   8.351 -12.101  1.00 44.37           O  
ATOM   1155  CG  LYS A  80      -1.313   5.231 -13.321  1.00 44.37           C  
ATOM   1156  HG2 LYS A  80      -0.677   4.348 -13.257  1.00 44.37           H  
ATOM   1157  HG3 LYS A  80      -0.823   5.979 -13.945  1.00 44.37           H  
ATOM   1158  CD  LYS A  80      -2.661   4.847 -13.951  1.00 44.37           C  
ATOM   1159  HD2 LYS A  80      -3.155   4.111 -13.317  1.00 44.37           H  
ATOM   1160  HD3 LYS A  80      -3.286   5.739 -13.998  1.00 44.37           H  
ATOM   1161  CE  LYS A  80      -2.498   4.272 -15.364  1.00 44.37           C  
ATOM   1162  HE2 LYS A  80      -1.939   4.991 -15.962  1.00 44.37           H  
ATOM   1163  HE3 LYS A  80      -1.920   3.349 -15.312  1.00 44.37           H  
ATOM   1164  NZ  LYS A  80      -3.819   4.030 -16.005  1.00 44.37           N  
ATOM   1165  HZ1 LYS A  80      -3.715   3.698 -16.954  1.00 44.37           H  
ATOM   1166  HZ2 LYS A  80      -4.370   3.364 -15.484  1.00 44.37           H  
ATOM   1167  HZ3 LYS A  80      -4.352   4.886 -16.050  1.00 44.37           H  
ATOM   1168  N   VAL A  81       1.832   7.092 -12.082  1.00 49.67           N  
ATOM   1169  H   VAL A  81       2.250   6.208 -11.828  1.00 49.67           H  
ATOM   1170  CA  VAL A  81       2.668   8.070 -12.776  1.00 49.67           C  
ATOM   1171  HA  VAL A  81       2.120   9.005 -12.892  1.00 49.67           H  
ATOM   1172  C   VAL A  81       2.927   7.520 -14.169  1.00 49.67           C  
ATOM   1173  CB  VAL A  81       3.941   8.417 -11.984  1.00 49.67           C  
ATOM   1174  HB  VAL A  81       4.569   7.532 -11.881  1.00 49.67           H  
ATOM   1175  O   VAL A  81       3.827   6.713 -14.402  1.00 49.67           O  
ATOM   1176  CG1 VAL A  81       4.730   9.520 -12.704  1.00 49.67           C  
ATOM   1177 HG11 VAL A  81       4.116  10.414 -12.813  1.00 49.67           H  
ATOM   1178 HG12 VAL A  81       5.046   9.170 -13.687  1.00 49.67           H  
ATOM   1179 HG13 VAL A  81       5.618   9.758 -12.119  1.00 49.67           H  
ATOM   1180  CG2 VAL A  81       3.575   8.938 -10.586  1.00 49.67           C  
ATOM   1181 HG21 VAL A  81       2.873   9.768 -10.661  1.00 49.67           H  
ATOM   1182 HG22 VAL A  81       3.135   8.137  -9.993  1.00 49.67           H  
ATOM   1183 HG23 VAL A  81       4.476   9.273 -10.071  1.00 49.67           H  
ATOM   1184  N   CYS A  82       2.093   7.938 -15.116  1.00 40.07           N  
ATOM   1185  H   CYS A  82       1.363   8.592 -14.873  1.00 40.07           H  
ATOM   1186  CA  CYS A  82       2.402   7.751 -16.524  1.00 40.07           C  
ATOM   1187  HA  CYS A  82       2.964   6.827 -16.663  1.00 40.07           H  
ATOM   1188  C   CYS A  82       3.287   8.925 -16.948  1.00 40.07           C  
ATOM   1189  CB  CYS A  82       1.107   7.612 -17.331  1.00 40.07           C  
ATOM   1190  HB2 CYS A  82       0.523   8.522 -17.197  1.00 40.07           H  
ATOM   1191  HB3 CYS A  82       1.351   7.540 -18.391  1.00 40.07           H  
ATOM   1192  O   CYS A  82       2.878  10.080 -16.862  1.00 40.07           O  
ATOM   1193  SG  CYS A  82       0.066   6.185 -16.873  1.00 40.07           S  
ATOM   1194  N   ARG A  83       4.529   8.640 -17.350  1.00 42.59           N  
ATOM   1195  H   ARG A  83       4.808   7.670 -17.393  1.00 42.59           H  
ATOM   1196  CA  ARG A  83       5.360   9.620 -18.054  1.00 42.59           C  
ATOM   1197  HA  ARG A  83       5.005  10.629 -17.840  1.00 42.59           H  
ATOM   1198  C   ARG A  83       5.181   9.401 -19.543  1.00 42.59           C  
ATOM   1199  CB  ARG A  83       6.839   9.525 -17.656  1.00 42.59           C  
ATOM   1200  HB2 ARG A  83       7.143   8.479 -17.596  1.00 42.59           H  
ATOM   1201  HB3 ARG A  83       7.431  10.008 -18.432  1.00 42.59           H  
ATOM   1202  O   ARG A  83       5.478   8.314 -20.037  1.00 42.59           O  
ATOM   1203  CG  ARG A  83       7.119  10.238 -16.329  1.00 42.59           C  
ATOM   1204  HG2 ARG A  83       6.629   9.695 -15.520  1.00 42.59           H  
ATOM   1205  HG3 ARG A  83       6.725  11.253 -16.368  1.00 42.59           H  
ATOM   1206  CD  ARG A  83       8.629  10.292 -16.079  1.00 42.59           C  
ATOM   1207  HD2 ARG A  83       9.091  10.879 -16.873  1.00 42.59           H  
ATOM   1208  HD3 ARG A  83       9.023   9.277 -16.112  1.00 42.59           H  
ATOM   1209  NE  ARG A  83       8.933  10.891 -14.767  1.00 42.59           N  
ATOM   1210  HE  ARG A  83       8.143  11.079 -14.168  1.00 42.59           H  
ATOM   1211  NH1 ARG A  83      11.217  10.906 -14.969  1.00 42.59           N  
ATOM   1212 HH11 ARG A  83      11.112  10.532 -15.901  1.00 42.59           H  
ATOM   1213 HH12 ARG A  83      12.130  11.067 -14.569  1.00 42.59           H  
ATOM   1214  NH2 ARG A  83      10.267  11.604 -13.070  1.00 42.59           N  
ATOM   1215 HH21 ARG A  83      11.183  11.769 -12.677  1.00 42.59           H  
ATOM   1216 HH22 ARG A  83       9.452  11.698 -12.482  1.00 42.59           H  
ATOM   1217  CZ  ARG A  83      10.133  11.134 -14.277  1.00 42.59           C  
ATOM   1218  N   ASP A  84       4.741  10.439 -20.240  1.00 38.52           N  
ATOM   1219  H   ASP A  84       4.387  11.257 -19.764  1.00 38.52           H  
ATOM   1220  CA  ASP A  84       4.716  10.436 -21.694  1.00 38.52           C  
ATOM   1221  HA  ASP A  84       4.104   9.596 -22.022  1.00 38.52           H  
ATOM   1222  C   ASP A  84       6.125  10.243 -22.249  1.00 38.52           C  
ATOM   1223  CB  ASP A  84       4.094  11.725 -22.237  1.00 38.52           C  
ATOM   1224  HB2 ASP A  84       4.571  12.588 -21.772  1.00 38.52           H  
ATOM   1225  HB3 ASP A  84       4.266  11.776 -23.312  1.00 38.52           H  
ATOM   1226  O   ASP A  84       7.080  10.939 -21.889  1.00 38.52           O  
ATOM   1227  CG  ASP A  84       2.591  11.739 -21.990  1.00 38.52           C  
ATOM   1228  OD1 ASP A  84       1.967  10.703 -22.308  1.00 38.52           O  
ATOM   1229  OD2 ASP A  84       2.125  12.764 -21.466  1.00 38.52           O  
ATOM   1230  N   ALA A  85       6.241   9.303 -23.180  1.00 42.25           N  
ATOM   1231  H   ALA A  85       5.413   8.763 -23.388  1.00 42.25           H  
ATOM   1232  CA  ALA A  85       7.476   8.887 -23.835  1.00 42.25           C  
ATOM   1233  HA  ALA A  85       8.214   8.686 -23.058  1.00 42.25           H  
ATOM   1234  C   ALA A  85       8.093   9.944 -24.780  1.00 42.25           C  
ATOM   1235  CB  ALA A  85       7.169   7.574 -24.551  1.00 42.25           C  
ATOM   1236  HB1 ALA A  85       8.085   7.170 -24.981  1.00 42.25           H  
ATOM   1237  HB2 ALA A  85       6.761   6.854 -23.841  1.00 42.25           H  
ATOM   1238  HB3 ALA A  85       6.444   7.735 -25.349  1.00 42.25           H  
ATOM   1239  O   ALA A  85       8.817   9.605 -25.716  1.00 42.25           O  
ATOM   1240  N   ARG A  86       7.820  11.237 -24.568  1.00 42.57           N  
ATOM   1241  H   ARG A  86       7.270  11.452 -23.749  1.00 42.57           H  
ATOM   1242  CA  ARG A  86       8.319  12.342 -25.407  1.00 42.57           C  
ATOM   1243  HA  ARG A  86       8.758  11.919 -26.311  1.00 42.57           H  
ATOM   1244  C   ARG A  86       9.485  13.125 -24.799  1.00 42.57           C  
ATOM   1245  CB  ARG A  86       7.151  13.235 -25.853  1.00 42.57           C  
ATOM   1246  HB2 ARG A  86       7.545  14.171 -26.247  1.00 42.57           H  
ATOM   1247  HB3 ARG A  86       6.510  13.463 -25.002  1.00 42.57           H  
ATOM   1248  O   ARG A  86      10.081  13.937 -25.501  1.00 42.57           O  
ATOM   1249  CG  ARG A  86       6.338  12.550 -26.964  1.00 42.57           C  
ATOM   1250  HG2 ARG A  86       5.904  11.626 -26.584  1.00 42.57           H  
ATOM   1251  HG3 ARG A  86       6.998  12.317 -27.800  1.00 42.57           H  
ATOM   1252  CD  ARG A  86       5.218  13.472 -27.454  1.00 42.57           C  
ATOM   1253  HD2 ARG A  86       4.546  13.674 -26.620  1.00 42.57           H  
ATOM   1254  HD3 ARG A  86       5.655  14.414 -27.786  1.00 42.57           H  
ATOM   1255  NE  ARG A  86       4.458  12.867 -28.566  1.00 42.57           N  
ATOM   1256  HE  ARG A  86       4.752  11.951 -28.874  1.00 42.57           H  
ATOM   1257  NH1 ARG A  86       2.872  14.522 -28.751  1.00 42.57           N  
ATOM   1258 HH11 ARG A  86       3.260  14.989 -27.943  1.00 42.57           H  
ATOM   1259 HH12 ARG A  86       2.009  14.882 -29.133  1.00 42.57           H  
ATOM   1260  NH2 ARG A  86       2.766  12.747 -30.092  1.00 42.57           N  
ATOM   1261 HH21 ARG A  86       3.071  11.825 -30.370  1.00 42.57           H  
ATOM   1262 HH22 ARG A  86       1.900  13.127 -30.446  1.00 42.57           H  
ATOM   1263  CZ  ARG A  86       3.376  13.381 -29.129  1.00 42.57           C  
ATOM   1264  N   ALA A  87       9.885  12.845 -23.558  1.00 43.75           N  
ATOM   1265  H   ALA A  87       9.360  12.164 -23.029  1.00 43.75           H  
ATOM   1266  CA  ALA A  87      11.091  13.417 -22.955  1.00 43.75           C  
ATOM   1267  HA  ALA A  87      11.433  14.260 -23.555  1.00 43.75           H  
ATOM   1268  C   ALA A  87      12.219  12.373 -22.937  1.00 43.75           C  
ATOM   1269  CB  ALA A  87      10.745  13.988 -21.579  1.00 43.75           C  
ATOM   1270  HB1 ALA A  87      10.381  13.194 -20.926  1.00 43.75           H  
ATOM   1271  HB2 ALA A  87       9.972  14.750 -21.678  1.00 43.75           H  
ATOM   1272  HB3 ALA A  87      11.632  14.438 -21.133  1.00 43.75           H  
ATOM   1273  O   ALA A  87      12.223  11.441 -22.135  1.00 43.75           O  
ATOM   1274  N   GLY A  88      13.148  12.520 -23.882  1.00 33.19           N  
ATOM   1275  H   GLY A  88      13.043  13.309 -24.503  1.00 33.19           H  
ATOM   1276  CA  GLY A  88      14.192  11.553 -24.198  1.00 33.19           C  
ATOM   1277  HA2 GLY A  88      13.723  10.702 -24.691  1.00 33.19           H  
ATOM   1278  HA3 GLY A  88      14.892  11.999 -24.904  1.00 33.19           H  
ATOM   1279  C   GLY A  88      14.999  11.047 -23.003  1.00 33.19           C  
ATOM   1280  O   GLY A  88      15.524  11.811 -22.191  1.00 33.19           O  
ATOM   1281  N   CYS A  89      15.193   9.731 -22.980  1.00 35.34           N  
ATOM   1282  H   CYS A  89      14.641   9.152 -23.596  1.00 35.34           H  
ATOM   1283  CA  CYS A  89      16.270   9.079 -22.253  1.00 35.34           C  
ATOM   1284  HA  CYS A  89      16.264   9.430 -21.221  1.00 35.34           H  
ATOM   1285  C   CYS A  89      17.607   9.477 -22.903  1.00 35.34           C  
ATOM   1286  CB  CYS A  89      16.047   7.556 -22.260  1.00 35.34           C  
ATOM   1287  HB2 CYS A  89      16.714   7.087 -21.536  1.00 35.34           H  
ATOM   1288  HB3 CYS A  89      16.277   7.154 -23.247  1.00 35.34           H  
ATOM   1289  O   CYS A  89      18.175   8.745 -23.711  1.00 35.34           O  
ATOM   1290  SG  CYS A  89      14.326   7.125 -21.866  1.00 35.34           S  
ATOM   1291  HG  CYS A  89      14.196   7.854 -20.754  1.00 35.34           H  
ATOM   1292  N   GLY A  90      18.098  10.673 -22.583  1.00 31.44           N  
ATOM   1293  H   GLY A  90      17.513  11.282 -22.030  1.00 31.44           H  
ATOM   1294  CA  GLY A  90      19.444  11.121 -22.917  1.00 31.44           C  
ATOM   1295  HA2 GLY A  90      19.656  10.914 -23.966  1.00 31.44           H  
ATOM   1296  HA3 GLY A  90      19.522  12.195 -22.747  1.00 31.44           H  
ATOM   1297  C   GLY A  90      20.477  10.409 -22.048  1.00 31.44           C  
ATOM   1298  O   GLY A  90      21.043  11.015 -21.144  1.00 31.44           O  
ATOM   1299  N   PHE A  91      20.736   9.127 -22.310  1.00 35.74           N  
ATOM   1300  H   PHE A  91      20.188   8.665 -23.021  1.00 35.74           H  
ATOM   1301  CA  PHE A  91      21.906   8.441 -21.762  1.00 35.74           C  
ATOM   1302  HA  PHE A  91      22.130   8.853 -20.779  1.00 35.74           H  
ATOM   1303  C   PHE A  91      23.121   8.737 -22.644  1.00 35.74           C  
ATOM   1304  CB  PHE A  91      21.641   6.943 -21.545  1.00 35.74           C  
ATOM   1305  HB2 PHE A  91      21.035   6.550 -22.361  1.00 35.74           H  
ATOM   1306  HB3 PHE A  91      22.592   6.410 -21.563  1.00 35.74           H  
ATOM   1307  O   PHE A  91      23.484   7.976 -23.539  1.00 35.74           O  
ATOM   1308  CG  PHE A  91      20.983   6.649 -20.210  1.00 35.74           C  
ATOM   1309  CD1 PHE A  91      21.772   6.540 -19.046  1.00 35.74           C  
ATOM   1310  HD1 PHE A  91      22.844   6.652 -19.107  1.00 35.74           H  
ATOM   1311  CD2 PHE A  91      19.588   6.499 -20.121  1.00 35.74           C  
ATOM   1312  HD2 PHE A  91      18.981   6.578 -21.012  1.00 35.74           H  
ATOM   1313  CE1 PHE A  91      21.167   6.278 -17.803  1.00 35.74           C  
ATOM   1314  HE1 PHE A  91      21.773   6.187 -16.914  1.00 35.74           H  
ATOM   1315  CE2 PHE A  91      18.983   6.236 -18.879  1.00 35.74           C  
ATOM   1316  HE2 PHE A  91      17.912   6.110 -18.813  1.00 35.74           H  
ATOM   1317  CZ  PHE A  91      19.773   6.125 -17.720  1.00 35.74           C  
ATOM   1318  HZ  PHE A  91      19.308   5.917 -16.768  1.00 35.74           H  
ATOM   1319  N   ASN A  92      23.784   9.859 -22.356  1.00 37.26           N  
ATOM   1320  H   ASN A  92      23.383  10.468 -21.657  1.00 37.26           H  
ATOM   1321  CA  ASN A  92      25.186  10.047 -22.711  1.00 37.26           C  
ATOM   1322  HA  ASN A  92      25.341   9.735 -23.744  1.00 37.26           H  
ATOM   1323  C   ASN A  92      26.024   9.117 -21.826  1.00 37.26           C  
ATOM   1324  CB  ASN A  92      25.590  11.532 -22.553  1.00 37.26           C  
ATOM   1325  HB2 ASN A  92      26.592  11.601 -22.129  1.00 37.26           H  
ATOM   1326  HB3 ASN A  92      24.911  12.033 -21.861  1.00 37.26           H  
ATOM   1327  O   ASN A  92      26.493   9.528 -20.773  1.00 37.26           O  
ATOM   1328  CG  ASN A  92      25.648  12.301 -23.857  1.00 37.26           C  
ATOM   1329  ND2 ASN A  92      25.649  13.611 -23.786  1.00 37.26           N  
ATOM   1330 HD21 ASN A  92      25.682  14.102 -24.668  1.00 37.26           H  
ATOM   1331 HD22 ASN A  92      25.570  14.076 -22.893  1.00 37.26           H  
ATOM   1332  OD1 ASN A  92      25.739  11.762 -24.945  1.00 37.26           O  
ATOM   1333  N   ASN A  93      26.144   7.855 -22.238  1.00 42.08           N  
ATOM   1334  H   ASN A  93      25.513   7.561 -22.970  1.00 42.08           H  
ATOM   1335  CA  ASN A  93      27.296   6.996 -21.966  1.00 42.08           C  
ATOM   1336  HA  ASN A  93      28.196   7.549 -22.237  1.00 42.08           H  
ATOM   1337  C   ASN A  93      27.259   5.776 -22.898  1.00 42.08           C  
ATOM   1338  CB  ASN A  93      27.402   6.624 -20.470  1.00 42.08           C  
ATOM   1339  HB2 ASN A  93      26.406   6.562 -20.034  1.00 42.08           H  
ATOM   1340  HB3 ASN A  93      27.876   5.648 -20.364  1.00 42.08           H  
ATOM   1341  O   ASN A  93      26.801   4.699 -22.539  1.00 42.08           O  
ATOM   1342  CG  ASN A  93      28.259   7.611 -19.684  1.00 42.08           C  
ATOM   1343  ND2 ASN A  93      28.047   7.718 -18.394  1.00 42.08           N  
ATOM   1344 HD21 ASN A  93      27.291   7.210 -17.959  1.00 42.08           H  
ATOM   1345 HD22 ASN A  93      28.600   8.416 -17.916  1.00 42.08           H  
ATOM   1346  OD1 ASN A  93      29.152   8.267 -20.198  1.00 42.08           O  
ATOM   1347  N   GLY A  94      27.791   5.987 -24.106  1.00 30.98           N  
ATOM   1348  H   GLY A  94      28.035   6.943 -24.324  1.00 30.98           H  
ATOM   1349  CA  GLY A  94      28.425   4.949 -24.917  1.00 30.98           C  
ATOM   1350  HA2 GLY A  94      28.962   4.275 -24.249  1.00 30.98           H  
ATOM   1351  HA3 GLY A  94      29.167   5.417 -25.564  1.00 30.98           H  
ATOM   1352  C   GLY A  94      27.508   4.086 -25.779  1.00 30.98           C  
ATOM   1353  O   GLY A  94      27.142   3.002 -25.358  1.00 30.98           O  
ATOM   1354  N   CYS A  95      27.270   4.505 -27.028  1.00 34.81           N  
ATOM   1355  H   CYS A  95      27.409   5.486 -27.224  1.00 34.81           H  
ATOM   1356  CA  CYS A  95      27.172   3.622 -28.201  1.00 34.81           C  
ATOM   1357  HA  CYS A  95      27.984   2.896 -28.169  1.00 34.81           H  
ATOM   1358  C   CYS A  95      27.310   4.445 -29.498  1.00 34.81           C  
ATOM   1359  CB  CYS A  95      25.848   2.837 -28.222  1.00 34.81           C  
ATOM   1360  HB2 CYS A  95      25.554   2.645 -29.254  1.00 34.81           H  
ATOM   1361  HB3 CYS A  95      25.057   3.425 -27.756  1.00 34.81           H  
ATOM   1362  O   CYS A  95      26.464   5.271 -29.811  1.00 34.81           O  
ATOM   1363  SG  CYS A  95      26.015   1.234 -27.380  1.00 34.81           S  
ATOM   1364  HG  CYS A  95      26.218   1.721 -26.153  1.00 34.81           H  
ATOM   1365  N   GLY A  96      28.399   4.207 -30.232  1.00 34.51           N  
ATOM   1366  H   GLY A  96      29.090   3.625 -29.781  1.00 34.51           H  
ATOM   1367  CA  GLY A  96      28.447   4.151 -31.700  1.00 34.51           C  
ATOM   1368  HA2 GLY A  96      27.986   3.211 -32.005  1.00 34.51           H  
ATOM   1369  HA3 GLY A  96      29.493   4.090 -32.002  1.00 34.51           H  
ATOM   1370  C   GLY A  96      27.772   5.238 -32.549  1.00 34.51           C  
ATOM   1371  O   GLY A  96      26.595   5.161 -32.860  1.00 34.51           O  
ATOM   1372  N   TRP A  97      28.603   6.155 -33.045  1.00 34.51           N  
ATOM   1373  H   TRP A  97      29.452   6.261 -32.509  1.00 34.51           H  
ATOM   1374  CA  TRP A  97      28.747   6.537 -34.460  1.00 34.51           C  
ATOM   1375  HA  TRP A  97      29.200   7.527 -34.472  1.00 34.51           H  
ATOM   1376  C   TRP A  97      27.473   6.647 -35.323  1.00 34.51           C  
ATOM   1377  CB  TRP A  97      29.775   5.602 -35.129  1.00 34.51           C  
ATOM   1378  HB2 TRP A  97      29.501   4.565 -34.935  1.00 34.51           H  
ATOM   1379  HB3 TRP A  97      29.709   5.748 -36.207  1.00 34.51           H  
ATOM   1380  O   TRP A  97      27.002   5.677 -35.902  1.00 34.51           O  
ATOM   1381  CG  TRP A  97      31.219   5.802 -34.755  1.00 34.51           C  
ATOM   1382  CD1 TRP A  97      31.720   6.013 -33.513  1.00 34.51           C  
ATOM   1383  HD1 TRP A  97      31.151   6.056 -32.596  1.00 34.51           H  
ATOM   1384  CD2 TRP A  97      32.383   5.788 -35.643  1.00 34.51           C  
ATOM   1385  CE2 TRP A  97      33.553   6.030 -34.862  1.00 34.51           C  
ATOM   1386  CE3 TRP A  97      32.574   5.585 -37.028  1.00 34.51           C  
ATOM   1387  HE3 TRP A  97      31.718   5.382 -37.654  1.00 34.51           H  
ATOM   1388  NE1 TRP A  97      33.089   6.164 -33.575  1.00 34.51           N  
ATOM   1389  HE1 TRP A  97      33.674   6.320 -32.767  1.00 34.51           H  
ATOM   1390  CH2 TRP A  97      34.992   5.879 -36.796  1.00 34.51           C  
ATOM   1391  HH2 TRP A  97      35.975   5.906 -37.243  1.00 34.51           H  
ATOM   1392  CZ2 TRP A  97      34.839   6.082 -35.415  1.00 34.51           C  
ATOM   1393  HZ2 TRP A  97      35.699   6.264 -34.788  1.00 34.51           H  
ATOM   1394  CZ3 TRP A  97      33.863   5.630 -37.597  1.00 34.51           C  
ATOM   1395  HZ3 TRP A  97      33.986   5.465 -38.657  1.00 34.51           H  
ATOM   1396  N   GLY A  98      27.095   7.900 -35.590  1.00 37.11           N  
ATOM   1397  H   GLY A  98      27.419   8.615 -34.954  1.00 37.11           H  
ATOM   1398  CA  GLY A  98      26.721   8.333 -36.937  1.00 37.11           C  
ATOM   1399  HA2 GLY A  98      27.232   7.698 -37.661  1.00 37.11           H  
ATOM   1400  HA3 GLY A  98      27.080   9.351 -37.090  1.00 37.11           H  
ATOM   1401  C   GLY A  98      25.237   8.291 -37.288  1.00 37.11           C  
ATOM   1402  O   GLY A  98      24.768   7.323 -37.866  1.00 37.11           O  
ATOM   1403  N   ASN A  99      24.543   9.420 -37.122  1.00 45.18           N  
ATOM   1404  H   ASN A  99      24.853  10.070 -36.415  1.00 45.18           H  
ATOM   1405  CA  ASN A  99      23.815  10.008 -38.250  1.00 45.18           C  
ATOM   1406  HA  ASN A  99      24.522  10.020 -39.080  1.00 45.18           H  
ATOM   1407  C   ASN A  99      23.427  11.466 -37.979  1.00 45.18           C  
ATOM   1408  CB  ASN A  99      22.585   9.171 -38.671  1.00 45.18           C  
ATOM   1409  HB2 ASN A  99      21.667   9.734 -38.504  1.00 45.18           H  
ATOM   1410  HB3 ASN A  99      22.506   8.259 -38.078  1.00 45.18           H  
ATOM   1411  O   ASN A  99      22.898  11.797 -36.921  1.00 45.18           O  
ATOM   1412  CG  ASN A  99      22.654   8.811 -40.146  1.00 45.18           C  
ATOM   1413  ND2 ASN A  99      22.139   7.669 -40.535  1.00 45.18           N  
ATOM   1414 HD21 ASN A  99      22.212   7.450 -41.518  1.00 45.18           H  
ATOM   1415 HD22 ASN A  99      21.781   7.019 -39.850  1.00 45.18           H  
ATOM   1416  OD1 ASN A  99      23.173   9.555 -40.964  1.00 45.18           O  
ATOM   1417  N   LYS A 100      23.711  12.339 -38.950  1.00 45.65           N  
ATOM   1418  H   LYS A 100      24.019  11.941 -39.826  1.00 45.65           H  
ATOM   1419  CA  LYS A 100      23.268  13.737 -38.989  1.00 45.65           C  
ATOM   1420  HA  LYS A 100      23.067  14.095 -37.980  1.00 45.65           H  
ATOM   1421  C   LYS A 100      21.967  13.801 -39.795  1.00 45.65           C  
ATOM   1422  CB  LYS A 100      24.339  14.624 -39.656  1.00 45.65           C  
ATOM   1423  HB2 LYS A 100      24.645  14.164 -40.596  1.00 45.65           H  
ATOM   1424  HB3 LYS A 100      23.877  15.582 -39.893  1.00 45.65           H  
ATOM   1425  O   LYS A 100      21.957  13.396 -40.950  1.00 45.65           O  
ATOM   1426  CG  LYS A 100      25.583  14.902 -38.797  1.00 45.65           C  
ATOM   1427  HG2 LYS A 100      25.277  15.381 -37.867  1.00 45.65           H  
ATOM   1428  HG3 LYS A 100      26.089  13.965 -38.566  1.00 45.65           H  
ATOM   1429  CD  LYS A 100      26.543  15.830 -39.562  1.00 45.65           C  
ATOM   1430  HD2 LYS A 100      26.005  16.732 -39.856  1.00 45.65           H  
ATOM   1431  HD3 LYS A 100      26.884  15.316 -40.461  1.00 45.65           H  
ATOM   1432  CE  LYS A 100      27.748  16.222 -38.699  1.00 45.65           C  
ATOM   1433  HE2 LYS A 100      27.385  16.750 -37.817  1.00 45.65           H  
ATOM   1434  HE3 LYS A 100      28.243  15.312 -38.362  1.00 45.65           H  
ATOM   1435  NZ  LYS A 100      28.702  17.075 -39.454  1.00 45.65           N  
ATOM   1436  HZ1 LYS A 100      29.489  17.326 -38.874  1.00 45.65           H  
ATOM   1437  HZ2 LYS A 100      29.043  16.588 -40.271  1.00 45.65           H  
ATOM   1438  HZ3 LYS A 100      28.247  17.925 -39.756  1.00 45.65           H  
ATOM   1439  N   GLY A 101      20.913  14.350 -39.202  1.00 46.70           N  
ATOM   1440  H   GLY A 101      20.984  14.538 -38.213  1.00 46.70           H  
ATOM   1441  CA  GLY A 101      19.625  14.657 -39.840  1.00 46.70           C  
ATOM   1442  HA2 GLY A 101      19.360  13.883 -40.560  1.00 46.70           H  
ATOM   1443  HA3 GLY A 101      19.679  15.620 -40.348  1.00 46.70           H  
ATOM   1444  C   GLY A 101      18.558  14.700 -38.746  1.00 46.70           C  
ATOM   1445  O   GLY A 101      18.310  13.689 -38.106  1.00 46.70           O  
ATOM   1446  N   GLY A 102      18.034  15.851 -38.335  1.00 39.49           N  
ATOM   1447  H   GLY A 102      17.628  15.762 -37.415  1.00 39.49           H  
ATOM   1448  CA  GLY A 102      17.329  16.816 -39.173  1.00 39.49           C  
ATOM   1449  HA2 GLY A 102      17.574  17.835 -38.873  1.00 39.49           H  
ATOM   1450  HA3 GLY A 102      17.572  16.678 -40.226  1.00 39.49           H  
ATOM   1451  C   GLY A 102      15.834  16.565 -38.977  1.00 39.49           C  
ATOM   1452  O   GLY A 102      15.255  15.795 -39.731  1.00 39.49           O  
ATOM   1453  N   TRP A 103      15.244  17.147 -37.929  1.00 50.40           N  
ATOM   1454  H   TRP A 103      15.777  17.776 -37.347  1.00 50.40           H  
ATOM   1455  CA  TRP A 103      13.806  17.063 -37.660  1.00 50.40           C  
ATOM   1456  HA  TRP A 103      13.273  16.929 -38.602  1.00 50.40           H  
ATOM   1457  C   TRP A 103      13.316  18.379 -37.056  1.00 50.40           C  
ATOM   1458  CB  TRP A 103      13.467  15.859 -36.764  1.00 50.40           C  
ATOM   1459  HB2 TRP A 103      12.407  15.906 -36.515  1.00 50.40           H  
ATOM   1460  HB3 TRP A 103      14.025  15.941 -35.831  1.00 50.40           H  
ATOM   1461  O   TRP A 103      13.189  18.513 -35.843  1.00 50.40           O  
ATOM   1462  CG  TRP A 103      13.732  14.515 -37.372  1.00 50.40           C  
ATOM   1463  CD1 TRP A 103      14.839  13.771 -37.157  1.00 50.40           C  
ATOM   1464  HD1 TRP A 103      15.657  14.053 -36.511  1.00 50.40           H  
ATOM   1465  CD2 TRP A 103      12.927  13.764 -38.336  1.00 50.40           C  
ATOM   1466  CE2 TRP A 103      13.619  12.556 -38.650  1.00 50.40           C  
ATOM   1467  CE3 TRP A 103      11.701  13.994 -39.002  1.00 50.40           C  
ATOM   1468  HE3 TRP A 103      11.196  14.932 -38.826  1.00 50.40           H  
ATOM   1469  NE1 TRP A 103      14.782  12.620 -37.915  1.00 50.40           N  
ATOM   1470  HE1 TRP A 103      15.539  11.952 -37.955  1.00 50.40           H  
ATOM   1471  CH2 TRP A 103      11.889  11.864 -40.194  1.00 50.40           C  
ATOM   1472  HH2 TRP A 103      11.509  11.162 -40.921  1.00 50.40           H  
ATOM   1473  CZ2 TRP A 103      13.109  11.608 -39.549  1.00 50.40           C  
ATOM   1474  HZ2 TRP A 103      13.668  10.709 -39.761  1.00 50.40           H  
ATOM   1475  CZ3 TRP A 103      11.197  13.061 -39.934  1.00 50.40           C  
ATOM   1476  HZ3 TRP A 103      10.311  13.290 -40.507  1.00 50.40           H  
ATOM   1477  N   ASP A 104      13.032  19.337 -37.931  1.00 49.92           N  
ATOM   1478  H   ASP A 104      13.265  19.203 -38.905  1.00 49.92           H  
ATOM   1479  CA  ASP A 104      12.026  20.358 -37.664  1.00 49.92           C  
ATOM   1480  HA  ASP A 104      12.158  20.770 -36.664  1.00 49.92           H  
ATOM   1481  C   ASP A 104      10.659  19.673 -37.777  1.00 49.92           C  
ATOM   1482  CB  ASP A 104      12.138  21.499 -38.691  1.00 49.92           C  
ATOM   1483  HB2 ASP A 104      12.025  21.094 -39.697  1.00 49.92           H  
ATOM   1484  HB3 ASP A 104      11.325  22.204 -38.519  1.00 49.92           H  
ATOM   1485  O   ASP A 104      10.267  19.249 -38.867  1.00 49.92           O  
ATOM   1486  CG  ASP A 104      13.464  22.254 -38.595  1.00 49.92           C  
ATOM   1487  OD1 ASP A 104      13.823  22.651 -37.465  1.00 49.92           O  
ATOM   1488  OD2 ASP A 104      14.126  22.395 -39.648  1.00 49.92           O  
ATOM   1489  N   LYS A 105       9.946  19.508 -36.660  1.00 60.92           N  
ATOM   1490  H   LYS A 105      10.354  19.803 -35.785  1.00 60.92           H  
ATOM   1491  CA  LYS A 105       8.504  19.230 -36.672  1.00 60.92           C  
ATOM   1492  HA  LYS A 105       8.102  19.615 -37.610  1.00 60.92           H  
ATOM   1493  C   LYS A 105       7.818  20.016 -35.559  1.00 60.92           C  
ATOM   1494  CB  LYS A 105       8.182  17.726 -36.609  1.00 60.92           C  
ATOM   1495  HB2 LYS A 105       8.774  17.253 -35.825  1.00 60.92           H  
ATOM   1496  HB3 LYS A 105       7.127  17.615 -36.360  1.00 60.92           H  
ATOM   1497  O   LYS A 105       8.236  19.971 -34.406  1.00 60.92           O  
ATOM   1498  CG  LYS A 105       8.438  17.041 -37.961  1.00 60.92           C  
ATOM   1499  HG2 LYS A 105       7.956  17.615 -38.752  1.00 60.92           H  
ATOM   1500  HG3 LYS A 105       9.512  17.001 -38.145  1.00 60.92           H  
ATOM   1501  CD  LYS A 105       7.907  15.609 -38.000  1.00 60.92           C  
ATOM   1502  HD2 LYS A 105       8.449  15.018 -37.262  1.00 60.92           H  
ATOM   1503  HD3 LYS A 105       6.844  15.607 -37.760  1.00 60.92           H  
ATOM   1504  CE  LYS A 105       8.127  15.043 -39.406  1.00 60.92           C  
ATOM   1505  HE2 LYS A 105       7.471  15.576 -40.095  1.00 60.92           H  
ATOM   1506  HE3 LYS A 105       9.155  15.245 -39.705  1.00 60.92           H  
ATOM   1507  NZ  LYS A 105       7.856  13.587 -39.437  1.00 60.92           N  
ATOM   1508  HZ1 LYS A 105       7.932  13.233 -40.380  1.00 60.92           H  
ATOM   1509  HZ2 LYS A 105       6.923  13.406 -39.094  1.00 60.92           H  
ATOM   1510  HZ3 LYS A 105       8.519  13.104 -38.847  1.00 60.92           H  
ATOM   1511  N   GLU A 106       6.800  20.753 -35.983  1.00 65.31           N  
ATOM   1512  H   GLU A 106       6.572  20.685 -36.965  1.00 65.31           H  
ATOM   1513  CA  GLU A 106       5.956  21.685 -35.235  1.00 65.31           C  
ATOM   1514  HA  GLU A 106       6.586  22.480 -34.834  1.00 65.31           H  
ATOM   1515  C   GLU A 106       5.194  21.026 -34.065  1.00 65.31           C  
ATOM   1516  CB  GLU A 106       4.963  22.293 -36.246  1.00 65.31           C  
ATOM   1517  HB2 GLU A 106       4.199  22.868 -35.722  1.00 65.31           H  
ATOM   1518  HB3 GLU A 106       4.464  21.477 -36.769  1.00 65.31           H  
ATOM   1519  O   GLU A 106       4.975  19.810 -34.077  1.00 65.31           O  
ATOM   1520  CG  GLU A 106       5.658  23.219 -37.261  1.00 65.31           C  
ATOM   1521  HG2 GLU A 106       6.097  24.055 -36.716  1.00 65.31           H  
ATOM   1522  HG3 GLU A 106       6.469  22.678 -37.748  1.00 65.31           H  
ATOM   1523  CD  GLU A 106       4.708  23.740 -38.352  1.00 65.31           C  
ATOM   1524  OE1 GLU A 106       4.939  24.878 -38.818  1.00 65.31           O  
ATOM   1525  OE2 GLU A 106       3.806  22.974 -38.757  1.00 65.31           O  
ATOM   1526  N   PRO A 107       4.784  21.811 -33.046  1.00 60.58           N  
ATOM   1527  CA  PRO A 107       4.011  21.313 -31.910  1.00 60.58           C  
ATOM   1528  HA  PRO A 107       4.535  20.476 -31.449  1.00 60.58           H  
ATOM   1529  C   PRO A 107       2.612  20.848 -32.345  1.00 60.58           C  
ATOM   1530  CB  PRO A 107       3.949  22.480 -30.916  1.00 60.58           C  
ATOM   1531  HB2 PRO A 107       4.810  22.433 -30.248  1.00 60.58           H  
ATOM   1532  HB3 PRO A 107       3.024  22.483 -30.340  1.00 60.58           H  
ATOM   1533  O   PRO A 107       1.895  21.569 -33.032  1.00 60.58           O  
ATOM   1534  CG  PRO A 107       4.065  23.717 -31.807  1.00 60.58           C  
ATOM   1535  HG2 PRO A 107       3.088  23.964 -32.222  1.00 60.58           H  
ATOM   1536  HG3 PRO A 107       4.478  24.570 -31.267  1.00 60.58           H  
ATOM   1537  CD  PRO A 107       4.993  23.249 -32.924  1.00 60.58           C  
ATOM   1538  HD2 PRO A 107       4.752  23.784 -33.842  1.00 60.58           H  
ATOM   1539  HD3 PRO A 107       6.029  23.438 -32.641  1.00 60.58           H  
ATOM   1540  N   VAL A 108       2.213  19.649 -31.915  1.00 61.07           N  
ATOM   1541  H   VAL A 108       2.840  19.129 -31.317  1.00 61.07           H  
ATOM   1542  CA  VAL A 108       0.838  19.138 -32.049  1.00 61.07           C  
ATOM   1543  HA  VAL A 108       0.320  19.698 -32.827  1.00 61.07           H  
ATOM   1544  C   VAL A 108       0.119  19.375 -30.722  1.00 61.07           C  
ATOM   1545  CB  VAL A 108       0.818  17.647 -32.447  1.00 61.07           C  
ATOM   1546  HB  VAL A 108       1.282  17.057 -31.656  1.00 61.07           H  
ATOM   1547  O   VAL A 108       0.605  18.920 -29.687  1.00 61.07           O  
ATOM   1548  CG1 VAL A 108      -0.611  17.134 -32.663  1.00 61.07           C  
ATOM   1549 HG11 VAL A 108      -1.107  17.722 -33.436  1.00 61.07           H  
ATOM   1550 HG12 VAL A 108      -1.184  17.218 -31.739  1.00 61.07           H  
ATOM   1551 HG13 VAL A 108      -0.596  16.085 -32.960  1.00 61.07           H  
ATOM   1552  CG2 VAL A 108       1.600  17.397 -33.746  1.00 61.07           C  
ATOM   1553 HG21 VAL A 108       1.182  18.006 -34.548  1.00 61.07           H  
ATOM   1554 HG22 VAL A 108       2.648  17.668 -33.614  1.00 61.07           H  
ATOM   1555 HG23 VAL A 108       1.541  16.345 -34.022  1.00 61.07           H  
ATOM   1556  N   GLU A 109      -1.005  20.094 -30.770  1.00 64.81           N  
ATOM   1557  H   GLU A 109      -1.308  20.449 -31.665  1.00 64.81           H  
ATOM   1558  CA  GLU A 109      -1.885  20.392 -29.633  1.00 64.81           C  
ATOM   1559  HA  GLU A 109      -1.314  20.942 -28.885  1.00 64.81           H  
ATOM   1560  C   GLU A 109      -2.414  19.108 -28.964  1.00 64.81           C  
ATOM   1561  CB  GLU A 109      -3.053  21.290 -30.099  1.00 64.81           C  
ATOM   1562  HB2 GLU A 109      -3.549  20.810 -30.943  1.00 64.81           H  
ATOM   1563  HB3 GLU A 109      -3.770  21.379 -29.283  1.00 64.81           H  
ATOM   1564  O   GLU A 109      -2.825  18.157 -29.634  1.00 64.81           O  
ATOM   1565  CG  GLU A 109      -2.598  22.709 -30.498  1.00 64.81           C  
ATOM   1566  HG2 GLU A 109      -2.102  23.161 -29.639  1.00 64.81           H  
ATOM   1567  HG3 GLU A 109      -1.865  22.631 -31.300  1.00 64.81           H  
ATOM   1568  CD  GLU A 109      -3.747  23.621 -30.973  1.00 64.81           C  
ATOM   1569  OE1 GLU A 109      -3.631  24.851 -30.763  1.00 64.81           O  
ATOM   1570  OE2 GLU A 109      -4.705  23.101 -31.589  1.00 64.81           O  
ATOM   1571  N   GLU A 110      -2.377  19.080 -27.628  1.00 59.71           N  
ATOM   1572  H   GLU A 110      -2.046  19.900 -27.140  1.00 59.71           H  
ATOM   1573  CA  GLU A 110      -2.941  18.020 -26.787  1.00 59.71           C  
ATOM   1574  HA  GLU A 110      -2.581  17.052 -27.137  1.00 59.71           H  
ATOM   1575  C   GLU A 110      -4.471  18.020 -26.856  1.00 59.71           C  
ATOM   1576  CB  GLU A 110      -2.513  18.210 -25.319  1.00 59.71           C  
ATOM   1577  HB2 GLU A 110      -3.280  17.788 -24.670  1.00 59.71           H  
ATOM   1578  HB3 GLU A 110      -2.442  19.277 -25.105  1.00 59.71           H  
ATOM   1579  O   GLU A 110      -5.126  19.012 -26.544  1.00 59.71           O  
ATOM   1580  CG  GLU A 110      -1.195  17.510 -24.974  1.00 59.71           C  
ATOM   1581  HG2 GLU A 110      -1.306  16.444 -25.176  1.00 59.71           H  
ATOM   1582  HG3 GLU A 110      -0.408  17.893 -25.625  1.00 59.71           H  
ATOM   1583  CD  GLU A 110      -0.790  17.728 -23.505  1.00 59.71           C  
ATOM   1584  OE1 GLU A 110      -0.217  16.782 -22.925  1.00 59.71           O  
ATOM   1585  OE2 GLU A 110      -0.990  18.855 -22.998  1.00 59.71           O  
ATOM   1586  N   VAL A 111      -5.045  16.870 -27.209  1.00 61.62           N  
ATOM   1587  H   VAL A 111      -4.446  16.093 -27.445  1.00 61.62           H  
ATOM   1588  CA  VAL A 111      -6.478  16.597 -27.080  1.00 61.62           C  
ATOM   1589  HA  VAL A 111      -7.020  17.537 -26.979  1.00 61.62           H  
ATOM   1590  C   VAL A 111      -6.654  15.784 -25.799  1.00 61.62           C  
ATOM   1591  CB  VAL A 111      -7.030  15.863 -28.323  1.00 61.62           C  
ATOM   1592  HB  VAL A 111      -6.667  14.835 -28.332  1.00 61.62           H  
ATOM   1593  O   VAL A 111      -6.378  14.587 -25.783  1.00 61.62           O  
ATOM   1594  CG1 VAL A 111      -8.564  15.849 -28.304  1.00 61.62           C  
ATOM   1595 HG11 VAL A 111      -8.913  15.322 -27.416  1.00 61.62           H  
ATOM   1596 HG12 VAL A 111      -8.940  15.323 -29.182  1.00 61.62           H  
ATOM   1597 HG13 VAL A 111      -8.953  16.867 -28.293  1.00 61.62           H  
ATOM   1598  CG2 VAL A 111      -6.596  16.507 -29.647  1.00 61.62           C  
ATOM   1599 HG21 VAL A 111      -5.509  16.507 -29.738  1.00 61.62           H  
ATOM   1600 HG22 VAL A 111      -7.009  15.945 -30.484  1.00 61.62           H  
ATOM   1601 HG23 VAL A 111      -6.952  17.536 -29.691  1.00 61.62           H  
ATOM   1602  N   VAL A 112      -7.055  16.439 -24.709  1.00 67.66           N  
ATOM   1603  H   VAL A 112      -7.200  17.436 -24.775  1.00 67.66           H  
ATOM   1604  CA  VAL A 112      -7.438  15.772 -23.456  1.00 67.66           C  
ATOM   1605  HA  VAL A 112      -6.832  14.876 -23.320  1.00 67.66           H  
ATOM   1606  C   VAL A 112      -8.903  15.359 -23.585  1.00 67.66           C  
ATOM   1607  CB  VAL A 112      -7.210  16.688 -22.232  1.00 67.66           C  
ATOM   1608  HB  VAL A 112      -7.819  17.587 -22.334  1.00 67.66           H  
ATOM   1609  O   VAL A 112      -9.780  16.217 -23.652  1.00 67.66           O  
ATOM   1610  CG1 VAL A 112      -7.589  15.988 -20.920  1.00 67.66           C  
ATOM   1611 HG11 VAL A 112      -7.010  15.072 -20.800  1.00 67.66           H  
ATOM   1612 HG12 VAL A 112      -8.651  15.742 -20.916  1.00 67.66           H  
ATOM   1613 HG13 VAL A 112      -7.393  16.649 -20.076  1.00 67.66           H  
ATOM   1614  CG2 VAL A 112      -5.740  17.118 -22.126  1.00 67.66           C  
ATOM   1615 HG21 VAL A 112      -5.449  17.703 -22.998  1.00 67.66           H  
ATOM   1616 HG22 VAL A 112      -5.096  16.241 -22.056  1.00 67.66           H  
ATOM   1617 HG23 VAL A 112      -5.596  17.737 -21.240  1.00 67.66           H  
ATOM   1618  N   SER A 113      -9.178  14.058 -23.663  1.00 68.59           N  
ATOM   1619  H   SER A 113      -8.418  13.393 -23.671  1.00 68.59           H  
ATOM   1620  CA  SER A 113     -10.532  13.514 -23.529  1.00 68.59           C  
ATOM   1621  HA  SER A 113     -11.259  14.278 -23.805  1.00 68.59           H  
ATOM   1622  C   SER A 113     -10.785  13.127 -22.072  1.00 68.59           C  
ATOM   1623  CB  SER A 113     -10.747  12.325 -24.472  1.00 68.59           C  
ATOM   1624  HB2 SER A 113     -11.715  11.868 -24.264  1.00 68.59           H  
ATOM   1625  HB3 SER A 113     -10.745  12.685 -25.501  1.00 68.59           H  
ATOM   1626  O   SER A 113     -10.020  12.354 -21.499  1.00 68.59           O  
ATOM   1627  OG  SER A 113      -9.725  11.359 -24.326  1.00 68.59           O  
ATOM   1628  HG  SER A 113      -9.749  11.040 -23.421  1.00 68.59           H  
ATOM   1629  N   GLU A 114     -11.850  13.669 -21.485  1.00 67.28           N  
ATOM   1630  H   GLU A 114     -12.413  14.323 -22.010  1.00 67.28           H  
ATOM   1631  CA  GLU A 114     -12.369  13.298 -20.167  1.00 67.28           C  
ATOM   1632  HA  GLU A 114     -11.557  13.271 -19.441  1.00 67.28           H  
ATOM   1633  C   GLU A 114     -12.996  11.893 -20.263  1.00 67.28           C  
ATOM   1634  CB  GLU A 114     -13.407  14.357 -19.719  1.00 67.28           C  
ATOM   1635  HB2 GLU A 114     -13.835  14.048 -18.766  1.00 67.28           H  
ATOM   1636  HB3 GLU A 114     -14.206  14.392 -20.460  1.00 67.28           H  
ATOM   1637  O   GLU A 114     -14.005  11.712 -20.942  1.00 67.28           O  
ATOM   1638  CG  GLU A 114     -12.807  15.771 -19.557  1.00 67.28           C  
ATOM   1639  HG2 GLU A 114     -12.294  16.053 -20.477  1.00 67.28           H  
ATOM   1640  HG3 GLU A 114     -12.060  15.736 -18.764  1.00 67.28           H  
ATOM   1641  CD  GLU A 114     -13.848  16.867 -19.246  1.00 67.28           C  
ATOM   1642  OE1 GLU A 114     -13.492  17.812 -18.503  1.00 67.28           O  
ATOM   1643  OE2 GLU A 114     -14.972  16.803 -19.795  1.00 67.28           O  
ATOM   1644  N   GLU A 115     -12.384  10.883 -19.639  1.00 66.30           N  
ATOM   1645  H   GLU A 115     -11.533  11.062 -19.125  1.00 66.30           H  
ATOM   1646  CA  GLU A 115     -13.000   9.560 -19.469  1.00 66.30           C  
ATOM   1647  HA  GLU A 115     -13.755   9.415 -20.241  1.00 66.30           H  
ATOM   1648  C   GLU A 115     -13.722   9.519 -18.113  1.00 66.30           C  
ATOM   1649  CB  GLU A 115     -11.973   8.418 -19.630  1.00 66.30           C  
ATOM   1650  HB2 GLU A 115     -11.134   8.588 -18.955  1.00 66.30           H  
ATOM   1651  HB3 GLU A 115     -12.458   7.482 -19.353  1.00 66.30           H  
ATOM   1652  O   GLU A 115     -13.137   9.821 -17.072  1.00 66.30           O  
ATOM   1653  CG  GLU A 115     -11.458   8.285 -21.079  1.00 66.30           C  
ATOM   1654  HG2 GLU A 115     -12.320   8.231 -21.743  1.00 66.30           H  
ATOM   1655  HG3 GLU A 115     -10.897   9.183 -21.339  1.00 66.30           H  
ATOM   1656  CD  GLU A 115     -10.562   7.050 -21.321  1.00 66.30           C  
ATOM   1657  OE1 GLU A 115     -10.549   6.563 -22.477  1.00 66.30           O  
ATOM   1658  OE2 GLU A 115      -9.858   6.608 -20.382  1.00 66.30           O  
ATOM   1659  N   GLU A 116     -15.012   9.180 -18.135  1.00 64.95           N  
ATOM   1660  H   GLU A 116     -15.437   8.969 -19.026  1.00 64.95           H  
ATOM   1661  CA  GLU A 116     -15.849   8.994 -16.948  1.00 64.95           C  
ATOM   1662  HA  GLU A 116     -15.782   9.887 -16.326  1.00 64.95           H  
ATOM   1663  C   GLU A 116     -15.336   7.790 -16.130  1.00 64.95           C  
ATOM   1664  CB  GLU A 116     -17.323   8.804 -17.381  1.00 64.95           C  
ATOM   1665  HB2 GLU A 116     -17.385   7.937 -18.038  1.00 64.95           H  
ATOM   1666  HB3 GLU A 116     -17.919   8.603 -16.491  1.00 64.95           H  
ATOM   1667  O   GLU A 116     -15.281   6.666 -16.630  1.00 64.95           O  
ATOM   1668  CG  GLU A 116     -17.925  10.031 -18.102  1.00 64.95           C  
ATOM   1669  HG2 GLU A 116     -17.335  10.244 -18.994  1.00 64.95           H  
ATOM   1670  HG3 GLU A 116     -17.843  10.890 -17.436  1.00 64.95           H  
ATOM   1671  CD  GLU A 116     -19.399   9.849 -18.529  1.00 64.95           C  
ATOM   1672  OE1 GLU A 116     -20.144  10.859 -18.516  1.00 64.95           O  
ATOM   1673  OE2 GLU A 116     -19.790   8.716 -18.890  1.00 64.95           O  
ATOM   1674  N   GLU A 117     -14.944   8.007 -14.869  1.00 60.50           N  
ATOM   1675  H   GLU A 117     -14.914   8.956 -14.526  1.00 60.50           H  
ATOM   1676  CA  GLU A 117     -14.521   6.933 -13.959  1.00 60.50           C  
ATOM   1677  HA  GLU A 117     -13.790   6.310 -14.475  1.00 60.50           H  
ATOM   1678  C   GLU A 117     -15.716   6.031 -13.586  1.00 60.50           C  
ATOM   1679  CB  GLU A 117     -13.847   7.499 -12.687  1.00 60.50           C  
ATOM   1680  HB2 GLU A 117     -13.782   6.693 -11.957  1.00 60.50           H  
ATOM   1681  HB3 GLU A 117     -14.477   8.285 -12.269  1.00 60.50           H  
ATOM   1682  O   GLU A 117     -16.543   6.370 -12.735  1.00 60.50           O  
ATOM   1683  CG  GLU A 117     -12.420   8.040 -12.904  1.00 60.50           C  
ATOM   1684  HG2 GLU A 117     -12.469   8.909 -13.561  1.00 60.50           H  
ATOM   1685  HG3 GLU A 117     -11.835   7.270 -13.406  1.00 60.50           H  
ATOM   1686  CD  GLU A 117     -11.712   8.438 -11.589  1.00 60.50           C  
ATOM   1687  OE1 GLU A 117     -10.460   8.360 -11.549  1.00 60.50           O  
ATOM   1688  OE2 GLU A 117     -12.407   8.815 -10.615  1.00 60.50           O  
ATOM   1689  N   GLU A 118     -15.796   4.841 -14.190  1.00 58.53           N  
ATOM   1690  H   GLU A 118     -15.206   4.671 -14.992  1.00 58.53           H  
ATOM   1691  CA  GLU A 118     -16.636   3.752 -13.685  1.00 58.53           C  
ATOM   1692  HA  GLU A 118     -17.650   4.130 -13.554  1.00 58.53           H  
ATOM   1693  C   GLU A 118     -16.114   3.295 -12.314  1.00 58.53           C  
ATOM   1694  CB  GLU A 118     -16.692   2.554 -14.653  1.00 58.53           C  
ATOM   1695  HB2 GLU A 118     -16.898   1.658 -14.068  1.00 58.53           H  
ATOM   1696  HB3 GLU A 118     -15.722   2.427 -15.136  1.00 58.53           H  
ATOM   1697  O   GLU A 118     -15.010   2.763 -12.173  1.00 58.53           O  
ATOM   1698  CG  GLU A 118     -17.803   2.667 -15.710  1.00 58.53           C  
ATOM   1699  HG2 GLU A 118     -18.737   2.902 -15.200  1.00 58.53           H  
ATOM   1700  HG3 GLU A 118     -17.569   3.490 -16.385  1.00 58.53           H  
ATOM   1701  CD  GLU A 118     -17.988   1.367 -16.522  1.00 58.53           C  
ATOM   1702  OE1 GLU A 118     -19.134   1.110 -16.962  1.00 58.53           O  
ATOM   1703  OE2 GLU A 118     -17.004   0.605 -16.675  1.00 58.53           O  
ATOM   1704  N   THR A 119     -16.931   3.470 -11.275  1.00 57.25           N  
ATOM   1705  H   THR A 119     -17.817   3.925 -11.440  1.00 57.25           H  
ATOM   1706  CA  THR A 119     -16.625   2.955  -9.937  1.00 57.25           C  
ATOM   1707  HA  THR A 119     -15.565   3.125  -9.747  1.00 57.25           H  
ATOM   1708  C   THR A 119     -16.846   1.441  -9.905  1.00 57.25           C  
ATOM   1709  CB  THR A 119     -17.388   3.699  -8.826  1.00 57.25           C  
ATOM   1710  HB  THR A 119     -17.245   3.168  -7.885  1.00 57.25           H  
ATOM   1711  O   THR A 119     -17.957   0.941  -9.739  1.00 57.25           O  
ATOM   1712  CG2 THR A 119     -16.873   5.130  -8.660  1.00 57.25           C  
ATOM   1713 HG21 THR A 119     -17.411   5.625  -7.851  1.00 57.25           H  
ATOM   1714 HG22 THR A 119     -17.008   5.694  -9.583  1.00 57.25           H  
ATOM   1715 HG23 THR A 119     -15.811   5.113  -8.418  1.00 57.25           H  
ATOM   1716  OG1 THR A 119     -18.767   3.819  -9.087  1.00 57.25           O  
ATOM   1717  HG1 THR A 119     -18.863   4.477  -9.779  1.00 57.25           H  
ATOM   1718  N   VAL A 120     -15.763   0.684 -10.088  1.00 61.39           N  
ATOM   1719  H   VAL A 120     -14.916   1.148 -10.383  1.00 61.39           H  
ATOM   1720  CA  VAL A 120     -15.754  -0.773  -9.913  1.00 61.39           C  
ATOM   1721  HA  VAL A 120     -16.579  -1.190 -10.491  1.00 61.39           H  
ATOM   1722  C   VAL A 120     -15.982  -1.100  -8.436  1.00 61.39           C  
ATOM   1723  CB  VAL A 120     -14.447  -1.395 -10.443  1.00 61.39           C  
ATOM   1724  HB  VAL A 120     -13.597  -0.928  -9.945  1.00 61.39           H  
ATOM   1725  O   VAL A 120     -15.217  -0.692  -7.563  1.00 61.39           O  
ATOM   1726  CG1 VAL A 120     -14.382  -2.910 -10.196  1.00 61.39           C  
ATOM   1727 HG11 VAL A 120     -13.467  -3.313 -10.629  1.00 61.39           H  
ATOM   1728 HG12 VAL A 120     -14.367  -3.118  -9.126  1.00 61.39           H  
ATOM   1729 HG13 VAL A 120     -15.243  -3.402 -10.649  1.00 61.39           H  
ATOM   1730  CG2 VAL A 120     -14.317  -1.166 -11.955  1.00 61.39           C  
ATOM   1731 HG21 VAL A 120     -14.289  -0.099 -12.176  1.00 61.39           H  
ATOM   1732 HG22 VAL A 120     -15.164  -1.607 -12.481  1.00 61.39           H  
ATOM   1733 HG23 VAL A 120     -13.393  -1.610 -12.323  1.00 61.39           H  
ATOM   1734  N   TYR A 121     -17.048  -1.848  -8.157  1.00 48.59           N  
ATOM   1735  H   TYR A 121     -17.666  -2.091  -8.919  1.00 48.59           H  
ATOM   1736  CA  TYR A 121     -17.344  -2.382  -6.831  1.00 48.59           C  
ATOM   1737  HA  TYR A 121     -17.333  -1.564  -6.110  1.00 48.59           H  
ATOM   1738  C   TYR A 121     -16.271  -3.405  -6.428  1.00 48.59           C  
ATOM   1739  CB  TYR A 121     -18.755  -2.992  -6.855  1.00 48.59           C  
ATOM   1740  HB2 TYR A 121     -19.463  -2.213  -7.139  1.00 48.59           H  
ATOM   1741  HB3 TYR A 121     -18.795  -3.760  -7.627  1.00 48.59           H  
ATOM   1742  O   TYR A 121     -16.236  -4.513  -6.962  1.00 48.59           O  
ATOM   1743  CG  TYR A 121     -19.211  -3.596  -5.540  1.00 48.59           C  
ATOM   1744  CD1 TYR A 121     -19.121  -4.987  -5.332  1.00 48.59           C  
ATOM   1745  HD1 TYR A 121     -18.694  -5.616  -6.099  1.00 48.59           H  
ATOM   1746  CD2 TYR A 121     -19.732  -2.767  -4.528  1.00 48.59           C  
ATOM   1747  HD2 TYR A 121     -19.792  -1.700  -4.689  1.00 48.59           H  
ATOM   1748  CE1 TYR A 121     -19.564  -5.550  -4.120  1.00 48.59           C  
ATOM   1749  HE1 TYR A 121     -19.488  -6.613  -3.946  1.00 48.59           H  
ATOM   1750  CE2 TYR A 121     -20.165  -3.324  -3.309  1.00 48.59           C  
ATOM   1751  HE2 TYR A 121     -20.552  -2.684  -2.531  1.00 48.59           H  
ATOM   1752  OH  TYR A 121     -20.505  -5.265  -1.936  1.00 48.59           O  
ATOM   1753  HH  TYR A 121     -20.728  -4.587  -1.294  1.00 48.59           H  
ATOM   1754  CZ  TYR A 121     -20.084  -4.720  -3.107  1.00 48.59           C  
ATOM   1755  N   ASP A 122     -15.398  -3.027  -5.493  1.00 45.76           N  
ATOM   1756  H   ASP A 122     -15.406  -2.064  -5.189  1.00 45.76           H  
ATOM   1757  CA  ASP A 122     -14.407  -3.920  -4.892  1.00 45.76           C  
ATOM   1758  HA  ASP A 122     -14.149  -4.679  -5.630  1.00 45.76           H  
ATOM   1759  C   ASP A 122     -15.001  -4.574  -3.625  1.00 45.76           C  
ATOM   1760  CB  ASP A 122     -13.097  -3.165  -4.609  1.00 45.76           C  
ATOM   1761  HB2 ASP A 122     -12.813  -2.620  -5.509  1.00 45.76           H  
ATOM   1762  HB3 ASP A 122     -13.257  -2.438  -3.813  1.00 45.76           H  
ATOM   1763  O   ASP A 122     -15.242  -3.878  -2.629  1.00 45.76           O  
ATOM   1764  CG  ASP A 122     -11.939  -4.098  -4.222  1.00 45.76           C  
ATOM   1765  OD1 ASP A 122     -12.215  -5.242  -3.785  1.00 45.76           O  
ATOM   1766  OD2 ASP A 122     -10.778  -3.658  -4.352  1.00 45.76           O  
ATOM   1767  N   PRO A 123     -15.253  -5.899  -3.628  1.00 41.08           N  
ATOM   1768  CA  PRO A 123     -15.793  -6.625  -2.477  1.00 41.08           C  
ATOM   1769  HA  PRO A 123     -16.710  -6.134  -2.153  1.00 41.08           H  
ATOM   1770  C   PRO A 123     -14.849  -6.664  -1.257  1.00 41.08           C  
ATOM   1771  CB  PRO A 123     -16.144  -8.019  -3.013  1.00 41.08           C  
ATOM   1772  HB2 PRO A 123     -16.017  -8.800  -2.263  1.00 41.08           H  
ATOM   1773  HB3 PRO A 123     -17.171  -8.012  -3.378  1.00 41.08           H  
ATOM   1774  O   PRO A 123     -15.222  -7.227  -0.228  1.00 41.08           O  
ATOM   1775  CG  PRO A 123     -15.194  -8.209  -4.192  1.00 41.08           C  
ATOM   1776  HG2 PRO A 123     -15.598  -8.896  -4.936  1.00 41.08           H  
ATOM   1777  HG3 PRO A 123     -14.228  -8.560  -3.827  1.00 41.08           H  
ATOM   1778  CD  PRO A 123     -15.039  -6.801  -4.749  1.00 41.08           C  
ATOM   1779  HD2 PRO A 123     -14.038  -6.692  -5.168  1.00 41.08           H  
ATOM   1780  HD3 PRO A 123     -15.795  -6.620  -5.512  1.00 41.08           H  
ATOM   1781  N   CYS A 124     -13.659  -6.058  -1.333  1.00 41.60           N  
ATOM   1782  H   CYS A 124     -13.361  -5.700  -2.229  1.00 41.60           H  
ATOM   1783  CA  CYS A 124     -12.709  -5.920  -0.228  1.00 41.60           C  
ATOM   1784  HA  CYS A 124     -13.105  -6.440   0.644  1.00 41.60           H  
ATOM   1785  C   CYS A 124     -12.503  -4.469   0.250  1.00 41.60           C  
ATOM   1786  CB  CYS A 124     -11.396  -6.612  -0.624  1.00 41.60           C  
ATOM   1787  HB2 CYS A 124     -11.088  -6.276  -1.614  1.00 41.60           H  
ATOM   1788  HB3 CYS A 124     -10.614  -6.349   0.089  1.00 41.60           H  
ATOM   1789  O   CYS A 124     -11.485  -4.184   0.878  1.00 41.60           O  
ATOM   1790  SG  CYS A 124     -11.618  -8.417  -0.607  1.00 41.60           S  
ATOM   1791  HG  CYS A 124     -12.300  -8.469   0.541  1.00 41.60           H  
ATOM   1792  N   ASN A 125     -13.444  -3.552  -0.004  1.00 49.40           N  
ATOM   1793  H   ASN A 125     -14.225  -3.825  -0.584  1.00 49.40           H  
ATOM   1794  CA  ASN A 125     -13.372  -2.157   0.444  1.00 49.40           C  
ATOM   1795  HA  ASN A 125     -12.328  -1.846   0.415  1.00 49.40           H  
ATOM   1796  C   ASN A 125     -13.921  -1.984   1.889  1.00 49.40           C  
ATOM   1797  CB  ASN A 125     -14.130  -1.310  -0.597  1.00 49.40           C  
ATOM   1798  HB2 ASN A 125     -15.198  -1.516  -0.530  1.00 49.40           H  
ATOM   1799  HB3 ASN A 125     -13.798  -1.592  -1.597  1.00 49.40           H  
ATOM   1800  O   ASN A 125     -15.141  -1.957   2.062  1.00 49.40           O  
ATOM   1801  CG  ASN A 125     -13.896   0.176  -0.449  1.00 49.40           C  
ATOM   1802  ND2 ASN A 125     -14.668   0.999  -1.118  1.00 49.40           N  
ATOM   1803 HD21 ASN A 125     -14.436   1.980  -1.059  1.00 49.40           H  
ATOM   1804 HD22 ASN A 125     -15.371   0.624  -1.739  1.00 49.40           H  
ATOM   1805  OD1 ASN A 125     -13.007   0.632   0.238  1.00 49.40           O  
ATOM   1806  N   PRO A 126     -13.077  -1.822   2.935  1.00 51.03           N  
ATOM   1807  CA  PRO A 126     -13.472  -1.798   4.357  1.00 51.03           C  
ATOM   1808  HA  PRO A 126     -14.217  -2.570   4.550  1.00 51.03           H  
ATOM   1809  C   PRO A 126     -14.065  -0.444   4.783  1.00 51.03           C  
ATOM   1810  CB  PRO A 126     -12.182  -2.134   5.114  1.00 51.03           C  
ATOM   1811  HB2 PRO A 126     -12.182  -1.795   6.150  1.00 51.03           H  
ATOM   1812  HB3 PRO A 126     -12.010  -3.210   5.075  1.00 51.03           H  
ATOM   1813  O   PRO A 126     -13.878   0.027   5.905  1.00 51.03           O  
ATOM   1814  CG  PRO A 126     -11.132  -1.416   4.270  1.00 51.03           C  
ATOM   1815  HG2 PRO A 126     -10.137  -1.836   4.418  1.00 51.03           H  
ATOM   1816  HG3 PRO A 126     -11.138  -0.351   4.502  1.00 51.03           H  
ATOM   1817  CD  PRO A 126     -11.634  -1.642   2.846  1.00 51.03           C  
ATOM   1818  HD2 PRO A 126     -11.376  -0.793   2.213  1.00 51.03           H  
ATOM   1819  HD3 PRO A 126     -11.162  -2.548   2.467  1.00 51.03           H  
ATOM   1820  N   PHE A 127     -14.713   0.240   3.850  1.00 50.08           N  
ATOM   1821  H   PHE A 127     -14.911  -0.244   2.985  1.00 50.08           H  
ATOM   1822  CA  PHE A 127     -15.145   1.615   3.971  1.00 50.08           C  
ATOM   1823  HA  PHE A 127     -15.016   1.962   4.997  1.00 50.08           H  
ATOM   1824  C   PHE A 127     -16.635   1.676   3.633  1.00 50.08           C  
ATOM   1825  CB  PHE A 127     -14.258   2.474   3.053  1.00 50.08           C  
ATOM   1826  HB2 PHE A 127     -14.247   2.028   2.058  1.00 50.08           H  
ATOM   1827  HB3 PHE A 127     -14.716   3.456   2.936  1.00 50.08           H  
ATOM   1828  O   PHE A 127     -17.022   1.696   2.467  1.00 50.08           O  
ATOM   1829  CG  PHE A 127     -12.823   2.675   3.529  1.00 50.08           C  
ATOM   1830  CD1 PHE A 127     -12.556   3.456   4.659  1.00 50.08           C  
ATOM   1831  HD1 PHE A 127     -13.389   3.856   5.217  1.00 50.08           H  
ATOM   1832  CD2 PHE A 127     -11.733   2.120   2.838  1.00 50.08           C  
ATOM   1833  HD2 PHE A 127     -11.891   1.495   1.972  1.00 50.08           H  
ATOM   1834  CE1 PHE A 127     -11.236   3.720   5.067  1.00 50.08           C  
ATOM   1835  HE1 PHE A 127     -11.048   4.364   5.914  1.00 50.08           H  
ATOM   1836  CE2 PHE A 127     -10.412   2.350   3.253  1.00 50.08           C  
ATOM   1837  HE2 PHE A 127      -9.595   1.908   2.702  1.00 50.08           H  
ATOM   1838  CZ  PHE A 127     -10.160   3.159   4.368  1.00 50.08           C  
ATOM   1839  HZ  PHE A 127      -9.144   3.351   4.680  1.00 50.08           H  
ATOM   1840  N   CYS A 128     -17.492   1.730   4.659  1.00 51.33           N  
ATOM   1841  H   CYS A 128     -17.124   1.599   5.590  1.00 51.33           H  
ATOM   1842  CA  CYS A 128     -18.926   1.970   4.473  1.00 51.33           C  
ATOM   1843  HA  CYS A 128     -19.369   1.153   3.903  1.00 51.33           H  
ATOM   1844  C   CYS A 128     -19.125   3.279   3.698  1.00 51.33           C  
ATOM   1845  CB  CYS A 128     -19.613   2.085   5.846  1.00 51.33           C  
ATOM   1846  HB2 CYS A 128     -18.931   2.536   6.567  1.00 51.33           H  
ATOM   1847  HB3 CYS A 128     -20.489   2.727   5.751  1.00 51.33           H  
ATOM   1848  O   CYS A 128     -18.844   4.341   4.248  1.00 51.33           O  
ATOM   1849  SG  CYS A 128     -20.180   0.474   6.451  1.00 51.33           S  
ATOM   1850  HG  CYS A 128     -19.038  -0.211   6.344  1.00 51.33           H  
ATOM   1851  N   GLN A 129     -19.626   3.250   2.464  1.00 54.41           N  
ATOM   1852  H   GLN A 129     -19.771   2.359   2.011  1.00 54.41           H  
ATOM   1853  CA  GLN A 129     -20.079   4.468   1.786  1.00 54.41           C  
ATOM   1854  HA  GLN A 129     -19.375   5.267   2.021  1.00 54.41           H  
ATOM   1855  C   GLN A 129     -21.467   4.882   2.301  1.00 54.41           C  
ATOM   1856  CB  GLN A 129     -20.076   4.305   0.266  1.00 54.41           C  
ATOM   1857  HB2 GLN A 129     -20.594   3.389  -0.018  1.00 54.41           H  
ATOM   1858  HB3 GLN A 129     -20.616   5.150  -0.160  1.00 54.41           H  
ATOM   1859  O   GLN A 129     -22.296   4.018   2.593  1.00 54.41           O  
ATOM   1860  CG  GLN A 129     -18.650   4.306  -0.308  1.00 54.41           C  
ATOM   1861  HG2 GLN A 129     -18.164   3.355  -0.092  1.00 54.41           H  
ATOM   1862  HG3 GLN A 129     -18.072   5.100   0.164  1.00 54.41           H  
ATOM   1863  CD  GLN A 129     -18.640   4.541  -1.816  1.00 54.41           C  
ATOM   1864  NE2 GLN A 129     -17.501   4.814  -2.406  1.00 54.41           N  
ATOM   1865 HE21 GLN A 129     -17.550   4.974  -3.402  1.00 54.41           H  
ATOM   1866 HE22 GLN A 129     -16.667   4.975  -1.859  1.00 54.41           H  
ATOM   1867  OE1 GLN A 129     -19.653   4.494  -2.489  1.00 54.41           O  
ATOM   1868  N   PRO A 130     -21.747   6.190   2.464  1.00 55.60           N  
ATOM   1869  CA  PRO A 130     -20.924   7.361   2.131  1.00 55.60           C  
ATOM   1870  HA  PRO A 130     -20.408   7.214   1.182  1.00 55.60           H  
ATOM   1871  C   PRO A 130     -19.876   7.720   3.202  1.00 55.60           C  
ATOM   1872  CB  PRO A 130     -21.950   8.489   1.974  1.00 55.60           C  
ATOM   1873  HB2 PRO A 130     -22.391   8.440   0.979  1.00 55.60           H  
ATOM   1874  HB3 PRO A 130     -21.521   9.477   2.143  1.00 55.60           H  
ATOM   1875  O   PRO A 130     -19.174   8.717   3.080  1.00 55.60           O  
ATOM   1876  CG  PRO A 130     -23.009   8.143   3.018  1.00 55.60           C  
ATOM   1877  HG2 PRO A 130     -23.982   8.562   2.761  1.00 55.60           H  
ATOM   1878  HG3 PRO A 130     -22.687   8.490   4.000  1.00 55.60           H  
ATOM   1879  CD  PRO A 130     -23.026   6.618   2.993  1.00 55.60           C  
ATOM   1880  HD2 PRO A 130     -23.149   6.226   4.003  1.00 55.60           H  
ATOM   1881  HD3 PRO A 130     -23.824   6.265   2.340  1.00 55.60           H  
ATOM   1882  N   CYS A 131     -19.782   6.952   4.285  1.00 51.01           N  
ATOM   1883  H   CYS A 131     -20.335   6.108   4.331  1.00 51.01           H  
ATOM   1884  CA  CYS A 131     -19.007   7.300   5.472  1.00 51.01           C  
ATOM   1885  HA  CYS A 131     -19.234   8.334   5.732  1.00 51.01           H  
ATOM   1886  C   CYS A 131     -17.483   7.220   5.278  1.00 51.01           C  
ATOM   1887  CB  CYS A 131     -19.457   6.390   6.630  1.00 51.01           C  
ATOM   1888  HB2 CYS A 131     -19.021   6.751   7.562  1.00 51.01           H  
ATOM   1889  HB3 CYS A 131     -19.087   5.381   6.450  1.00 51.01           H  
ATOM   1890  O   CYS A 131     -16.776   7.864   6.048  1.00 51.01           O  
ATOM   1891  SG  CYS A 131     -21.273   6.330   6.773  1.00 51.01           S  
ATOM   1892  HG  CYS A 131     -21.356   5.125   7.344  1.00 51.01           H  
ATOM   1893  N   HIS A 132     -16.982   6.419   4.326  1.00 55.77           N  
ATOM   1894  H   HIS A 132     -17.649   5.877   3.797  1.00 55.77           H  
ATOM   1895  CA  HIS A 132     -15.556   6.150   4.081  1.00 55.77           C  
ATOM   1896  HA  HIS A 132     -15.521   5.181   3.582  1.00 55.77           H  
ATOM   1897  C   HIS A 132     -14.719   5.972   5.365  1.00 55.77           C  
ATOM   1898  CB  HIS A 132     -14.951   7.164   3.095  1.00 55.77           C  
ATOM   1899  HB2 HIS A 132     -13.866   7.060   3.085  1.00 55.77           H  
ATOM   1900  HB3 HIS A 132     -15.180   8.176   3.428  1.00 55.77           H  
ATOM   1901  O   HIS A 132     -13.541   6.319   5.414  1.00 55.77           O  
ATOM   1902  CG  HIS A 132     -15.409   6.983   1.672  1.00 55.77           C  
ATOM   1903  CD2 HIS A 132     -16.460   7.615   1.067  1.00 55.77           C  
ATOM   1904  HD2 HIS A 132     -17.139   8.311   1.536  1.00 55.77           H  
ATOM   1905  ND1 HIS A 132     -14.762   6.246   0.704  1.00 55.77           N  
ATOM   1906  HD1 HIS A 132     -13.894   5.743   0.819  1.00 55.77           H  
ATOM   1907  CE1 HIS A 132     -15.392   6.454  -0.462  1.00 55.77           C  
ATOM   1908  HE1 HIS A 132     -15.062   6.078  -1.420  1.00 55.77           H  
ATOM   1909  NE2 HIS A 132     -16.455   7.251  -0.283  1.00 55.77           N  
ATOM   1910  N   LYS A 133     -15.319   5.428   6.434  1.00 47.67           N  
ATOM   1911  H   LYS A 133     -16.269   5.102   6.324  1.00 47.67           H  
ATOM   1912  CA  LYS A 133     -14.622   5.159   7.696  1.00 47.67           C  
ATOM   1913  HA  LYS A 133     -13.788   5.858   7.767  1.00 47.67           H  
ATOM   1914  C   LYS A 133     -14.065   3.744   7.676  1.00 47.67           C  
ATOM   1915  CB  LYS A 133     -15.528   5.367   8.912  1.00 47.67           C  
ATOM   1916  HB2 LYS A 133     -15.072   4.878   9.773  1.00 47.67           H  
ATOM   1917  HB3 LYS A 133     -16.503   4.914   8.733  1.00 47.67           H  
ATOM   1918  O   LYS A 133     -14.825   2.847   7.312  1.00 47.67           O  
ATOM   1919  CG  LYS A 133     -15.674   6.859   9.217  1.00 47.67           C  
ATOM   1920  HG2 LYS A 133     -14.685   7.306   9.323  1.00 47.67           H  
ATOM   1921  HG3 LYS A 133     -16.201   7.352   8.400  1.00 47.67           H  
ATOM   1922  CD  LYS A 133     -16.457   7.067  10.511  1.00 47.67           C  
ATOM   1923  HD2 LYS A 133     -15.924   6.584  11.330  1.00 47.67           H  
ATOM   1924  HD3 LYS A 133     -17.447   6.624  10.410  1.00 47.67           H  
ATOM   1925  CE  LYS A 133     -16.574   8.569  10.771  1.00 47.67           C  
ATOM   1926  HE2 LYS A 133     -15.572   8.998  10.763  1.00 47.67           H  
ATOM   1927  HE3 LYS A 133     -17.135   9.022   9.954  1.00 47.67           H  
ATOM   1928  NZ  LYS A 133     -17.231   8.824  12.073  1.00 47.67           N  
ATOM   1929  HZ1 LYS A 133     -18.154   8.415  12.082  1.00 47.67           H  
ATOM   1930  HZ2 LYS A 133     -17.293   9.817  12.244  1.00 47.67           H  
ATOM   1931  HZ3 LYS A 133     -16.689   8.401  12.813  1.00 47.67           H  
ATOM   1932  N   PRO A 134     -12.788   3.557   8.050  1.00 47.72           N  
ATOM   1933  CA  PRO A 134     -12.195   2.234   8.104  1.00 47.72           C  
ATOM   1934  HA  PRO A 134     -12.255   1.748   7.131  1.00 47.72           H  
ATOM   1935  C   PRO A 134     -12.970   1.415   9.131  1.00 47.72           C  
ATOM   1936  CB  PRO A 134     -10.726   2.450   8.487  1.00 47.72           C  
ATOM   1937  HB2 PRO A 134     -10.130   2.546   7.579  1.00 47.72           H  
ATOM   1938  HB3 PRO A 134     -10.340   1.638   9.103  1.00 47.72           H  
ATOM   1939  O   PRO A 134     -13.191   1.883  10.253  1.00 47.72           O  
ATOM   1940  CG  PRO A 134     -10.727   3.782   9.236  1.00 47.72           C  
ATOM   1941  HG2 PRO A 134     -10.935   3.604  10.291  1.00 47.72           H  
ATOM   1942  HG3 PRO A 134      -9.782   4.312   9.119  1.00 47.72           H  
ATOM   1943  CD  PRO A 134     -11.887   4.554   8.614  1.00 47.72           C  
ATOM   1944  HD2 PRO A 134     -12.386   5.141   9.386  1.00 47.72           H  
ATOM   1945  HD3 PRO A 134     -11.519   5.213   7.828  1.00 47.72           H  
ATOM   1946  N   GLU A 135     -13.412   0.225   8.736  1.00 48.07           N  
ATOM   1947  H   GLU A 135     -13.344  -0.025   7.760  1.00 48.07           H  
ATOM   1948  CA  GLU A 135     -13.975  -0.758   9.652  1.00 48.07           C  
ATOM   1949  HA  GLU A 135     -14.911  -0.369  10.053  1.00 48.07           H  
ATOM   1950  C   GLU A 135     -13.000  -0.954  10.815  1.00 48.07           C  
ATOM   1951  CB  GLU A 135     -14.280  -2.073   8.923  1.00 48.07           C  
ATOM   1952  HB2 GLU A 135     -13.459  -2.321   8.250  1.00 48.07           H  
ATOM   1953  HB3 GLU A 135     -14.383  -2.866   9.664  1.00 48.07           H  
ATOM   1954  O   GLU A 135     -11.845  -1.353  10.649  1.00 48.07           O  
ATOM   1955  CG  GLU A 135     -15.600  -1.961   8.145  1.00 48.07           C  
ATOM   1956  HG2 GLU A 135     -16.395  -1.734   8.856  1.00 48.07           H  
ATOM   1957  HG3 GLU A 135     -15.544  -1.126   7.447  1.00 48.07           H  
ATOM   1958  CD  GLU A 135     -15.975  -3.236   7.378  1.00 48.07           C  
ATOM   1959  OE1 GLU A 135     -17.042  -3.191   6.725  1.00 48.07           O  
ATOM   1960  OE2 GLU A 135     -15.221  -4.231   7.461  1.00 48.07           O  
ATOM   1961  N   CYS A 136     -13.453  -0.554  12.001  1.00 43.60           N  
ATOM   1962  H   CYS A 136     -14.380  -0.154  12.044  1.00 43.60           H  
ATOM   1963  CA  CYS A 136     -12.665  -0.546  13.215  1.00 43.60           C  
ATOM   1964  HA  CYS A 136     -11.811   0.118  13.081  1.00 43.60           H  
ATOM   1965  C   CYS A 136     -12.150  -1.956  13.518  1.00 43.60           C  
ATOM   1966  CB  CYS A 136     -13.545  -0.013  14.356  1.00 43.60           C  
ATOM   1967  HB2 CYS A 136     -14.491  -0.554  14.360  1.00 43.60           H  
ATOM   1968  HB3 CYS A 136     -13.055  -0.193  15.313  1.00 43.60           H  
ATOM   1969  O   CYS A 136     -12.864  -2.785  14.073  1.00 43.60           O  
ATOM   1970  SG  CYS A 136     -13.844   1.769  14.159  1.00 43.60           S  
ATOM   1971  HG  CYS A 136     -14.938   1.798  14.925  1.00 43.60           H  
ATOM   1972  N   TYR A 137     -10.871  -2.201  13.237  1.00 41.72           N  
ATOM   1973  H   TYR A 137     -10.411  -1.583  12.584  1.00 41.72           H  
ATOM   1974  CA  TYR A 137     -10.125  -3.326  13.793  1.00 41.72           C  
ATOM   1975  HA  TYR A 137     -10.783  -4.195  13.797  1.00 41.72           H  
ATOM   1976  C   TYR A 137      -9.776  -3.005  15.257  1.00 41.72           C  
ATOM   1977  CB  TYR A 137      -8.919  -3.668  12.892  1.00 41.72           C  
ATOM   1978  HB2 TYR A 137      -7.978  -3.426  13.386  1.00 41.72           H  
ATOM   1979  HB3 TYR A 137      -8.954  -3.054  11.992  1.00 41.72           H  
ATOM   1980  O   TYR A 137      -8.647  -2.648  15.600  1.00 41.72           O  
ATOM   1981  CG  TYR A 137      -8.877  -5.120  12.454  1.00 41.72           C  
ATOM   1982  CD1 TYR A 137      -8.206  -6.086  13.231  1.00 41.72           C  
ATOM   1983  HD1 TYR A 137      -7.730  -5.794  14.156  1.00 41.72           H  
ATOM   1984  CD2 TYR A 137      -9.506  -5.498  11.252  1.00 41.72           C  
ATOM   1985  HD2 TYR A 137     -10.037  -4.765  10.664  1.00 41.72           H  
ATOM   1986  CE1 TYR A 137      -8.151  -7.427  12.797  1.00 41.72           C  
ATOM   1987  HE1 TYR A 137      -7.635  -8.168  13.390  1.00 41.72           H  
ATOM   1988  CE2 TYR A 137      -9.446  -6.834  10.813  1.00 41.72           C  
ATOM   1989  HE2 TYR A 137      -9.926  -7.129   9.891  1.00 41.72           H  
ATOM   1990  OH  TYR A 137      -8.707  -9.086  11.150  1.00 41.72           O  
ATOM   1991  HH  TYR A 137      -8.256  -9.657  11.776  1.00 41.72           H  
ATOM   1992  CZ  TYR A 137      -8.767  -7.799  11.581  1.00 41.72           C  
ATOM   1993  N   LYS A 138     -10.778  -3.070  16.138  1.00 43.67           N  
ATOM   1994  H   LYS A 138     -11.699  -3.275  15.780  1.00 43.67           H  
ATOM   1995  CA  LYS A 138     -10.575  -3.149  17.589  1.00 43.67           C  
ATOM   1996  HA  LYS A 138      -9.506  -3.143  17.805  1.00 43.67           H  
ATOM   1997  C   LYS A 138     -11.180  -4.466  18.080  1.00 43.67           C  
ATOM   1998  CB  LYS A 138     -11.187  -1.954  18.325  1.00 43.67           C  
ATOM   1999  HB2 LYS A 138     -11.255  -2.220  19.379  1.00 43.67           H  
ATOM   2000  HB3 LYS A 138     -12.200  -1.775  17.964  1.00 43.67           H  
ATOM   2001  O   LYS A 138     -12.391  -4.621  18.002  1.00 43.67           O  
ATOM   2002  CG  LYS A 138     -10.348  -0.672  18.195  1.00 43.67           C  
ATOM   2003  HG2 LYS A 138     -10.460  -0.254  17.195  1.00 43.67           H  
ATOM   2004  HG3 LYS A 138      -9.297  -0.891  18.387  1.00 43.67           H  
ATOM   2005  CD  LYS A 138     -10.859   0.315  19.248  1.00 43.67           C  
ATOM   2006  HD2 LYS A 138     -11.928   0.464  19.095  1.00 43.67           H  
ATOM   2007  HD3 LYS A 138     -10.726  -0.133  20.233  1.00 43.67           H  
ATOM   2008  CE  LYS A 138     -10.156   1.671  19.225  1.00 43.67           C  
ATOM   2009  HE2 LYS A 138     -10.347   2.147  18.264  1.00 43.67           H  
ATOM   2010  HE3 LYS A 138      -9.083   1.515  19.343  1.00 43.67           H  
ATOM   2011  NZ  LYS A 138     -10.696   2.494  20.337  1.00 43.67           N  
ATOM   2012  HZ1 LYS A 138     -10.609   2.004  21.216  1.00 43.67           H  
ATOM   2013  HZ2 LYS A 138     -10.257   3.400  20.411  1.00 43.67           H  
ATOM   2014  HZ3 LYS A 138     -11.692   2.618  20.221  1.00 43.67           H  
ATOM   2015  N   PRO A 139     -10.365  -5.422  18.564  1.00 43.61           N  
ATOM   2016  CA  PRO A 139     -10.861  -6.743  18.952  1.00 43.61           C  
ATOM   2017  HA  PRO A 139     -11.531  -7.113  18.176  1.00 43.61           H  
ATOM   2018  C   PRO A 139     -11.666  -6.756  20.263  1.00 43.61           C  
ATOM   2019  CB  PRO A 139      -9.619  -7.642  18.984  1.00 43.61           C  
ATOM   2020  HB2 PRO A 139      -9.690  -8.422  19.742  1.00 43.61           H  
ATOM   2021  HB3 PRO A 139      -9.488  -8.097  18.002  1.00 43.61           H  
ATOM   2022  O   PRO A 139     -12.205  -7.796  20.617  1.00 43.61           O  
ATOM   2023  CG  PRO A 139      -8.458  -6.685  19.248  1.00 43.61           C  
ATOM   2024  HG2 PRO A 139      -7.528  -7.049  18.812  1.00 43.61           H  
ATOM   2025  HG3 PRO A 139      -8.340  -6.533  20.321  1.00 43.61           H  
ATOM   2026  CD  PRO A 139      -8.910  -5.380  18.601  1.00 43.61           C  
ATOM   2027  HD2 PRO A 139      -8.553  -4.535  19.188  1.00 43.61           H  
ATOM   2028  HD3 PRO A 139      -8.526  -5.325  17.582  1.00 43.61           H  
ATOM   2029  N   TYR A 140     -11.757  -5.632  20.978  1.00 44.04           N  
ATOM   2030  H   TYR A 140     -11.372  -4.778  20.600  1.00 44.04           H  
ATOM   2031  CA  TYR A 140     -12.476  -5.490  22.242  1.00 44.04           C  
ATOM   2032  HA  TYR A 140     -13.359  -6.129  22.235  1.00 44.04           H  
ATOM   2033  C   TYR A 140     -12.916  -4.020  22.361  1.00 44.04           C  
ATOM   2034  CB  TYR A 140     -11.544  -5.915  23.401  1.00 44.04           C  
ATOM   2035  HB2 TYR A 140     -12.105  -5.859  24.334  1.00 44.04           H  
ATOM   2036  HB3 TYR A 140     -10.725  -5.198  23.474  1.00 44.04           H  
ATOM   2037  O   TYR A 140     -12.089  -3.154  22.080  1.00 44.04           O  
ATOM   2038  CG  TYR A 140     -10.956  -7.318  23.266  1.00 44.04           C  
ATOM   2039  CD1 TYR A 140     -11.727  -8.442  23.620  1.00 44.04           C  
ATOM   2040  HD1 TYR A 140     -12.717  -8.306  24.031  1.00 44.04           H  
ATOM   2041  CD2 TYR A 140      -9.681  -7.506  22.693  1.00 44.04           C  
ATOM   2042  HD2 TYR A 140      -9.092  -6.638  22.435  1.00 44.04           H  
ATOM   2043  CE1 TYR A 140     -11.244  -9.743  23.374  1.00 44.04           C  
ATOM   2044  HE1 TYR A 140     -11.850 -10.605  23.614  1.00 44.04           H  
ATOM   2045  CE2 TYR A 140      -9.199  -8.805  22.427  1.00 44.04           C  
ATOM   2046  HE2 TYR A 140      -8.232  -8.940  21.966  1.00 44.04           H  
ATOM   2047  OH  TYR A 140      -9.542 -11.184  22.493  1.00 44.04           O  
ATOM   2048  HH  TYR A 140      -8.702 -11.172  22.028  1.00 44.04           H  
ATOM   2049  CZ  TYR A 140      -9.991  -9.927  22.756  1.00 44.04           C  
ATOM   2050  N   GLU A 141     -14.164  -3.766  22.776  1.00 43.83           N  
ATOM   2051  H   GLU A 141     -14.746  -4.572  22.955  1.00 43.83           H  
ATOM   2052  CA  GLU A 141     -14.859  -2.463  22.947  1.00 43.83           C  
ATOM   2053  HA  GLU A 141     -15.494  -2.597  23.823  1.00 43.83           H  
ATOM   2054  C   GLU A 141     -15.855  -2.083  21.823  1.00 43.83           C  
ATOM   2055  CB  GLU A 141     -13.943  -1.291  23.367  1.00 43.83           C  
ATOM   2056  HB2 GLU A 141     -13.248  -1.055  22.561  1.00 43.83           H  
ATOM   2057  HB3 GLU A 141     -14.568  -0.409  23.514  1.00 43.83           H  
ATOM   2058  O   GLU A 141     -15.498  -1.482  20.810  1.00 43.83           O  
ATOM   2059  CG  GLU A 141     -13.186  -1.554  24.685  1.00 43.83           C  
ATOM   2060  HG2 GLU A 141     -12.652  -2.502  24.625  1.00 43.83           H  
ATOM   2061  HG3 GLU A 141     -13.917  -1.647  25.488  1.00 43.83           H  
ATOM   2062  CD  GLU A 141     -12.166  -0.459  25.053  1.00 43.83           C  
ATOM   2063  OE1 GLU A 141     -11.631  -0.538  26.186  1.00 43.83           O  
ATOM   2064  OE2 GLU A 141     -11.854   0.425  24.210  1.00 43.83           O  
ATOM   2065  N   ASP A 142     -17.112  -2.464  22.083  1.00 48.14           N  
ATOM   2066  H   ASP A 142     -17.211  -3.048  22.901  1.00 48.14           H  
ATOM   2067  CA  ASP A 142     -18.405  -1.802  21.839  1.00 48.14           C  
ATOM   2068  HA  ASP A 142     -19.142  -2.594  21.973  1.00 48.14           H  
ATOM   2069  C   ASP A 142     -18.725  -1.206  20.446  1.00 48.14           C  
ATOM   2070  CB  ASP A 142     -18.694  -0.839  23.010  1.00 48.14           C  
ATOM   2071  HB2 ASP A 142     -19.717  -0.473  22.918  1.00 48.14           H  
ATOM   2072  HB3 ASP A 142     -18.020   0.014  22.934  1.00 48.14           H  
ATOM   2073  O   ASP A 142     -18.274  -0.129  20.055  1.00 48.14           O  
ATOM   2074  CG  ASP A 142     -18.524  -1.494  24.398  1.00 48.14           C  
ATOM   2075  OD1 ASP A 142     -18.568  -2.744  24.483  1.00 48.14           O  
ATOM   2076  OD2 ASP A 142     -18.266  -0.741  25.364  1.00 48.14           O  
ATOM   2077  N   ASP A 143     -19.599  -1.928  19.735  1.00 46.61           N  
ATOM   2078  H   ASP A 143     -19.840  -2.820  20.144  1.00 46.61           H  
ATOM   2079  CA  ASP A 143     -20.600  -1.509  18.742  1.00 46.61           C  
ATOM   2080  HA  ASP A 143     -20.706  -2.352  18.060  1.00 46.61           H  
ATOM   2081  C   ASP A 143     -20.277  -0.306  17.845  1.00 46.61           C  
ATOM   2082  CB  ASP A 143     -21.964  -1.374  19.433  1.00 46.61           C  
ATOM   2083  HB2 ASP A 143     -22.720  -1.136  18.685  1.00 46.61           H  
ATOM   2084  HB3 ASP A 143     -21.922  -0.559  20.156  1.00 46.61           H  
ATOM   2085  O   ASP A 143     -20.726   0.828  18.032  1.00 46.61           O  
ATOM   2086  CG  ASP A 143     -22.367  -2.668  20.143  1.00 46.61           C  
ATOM   2087  OD1 ASP A 143     -21.899  -3.744  19.698  1.00 46.61           O  
ATOM   2088  OD2 ASP A 143     -23.149  -2.567  21.109  1.00 46.61           O  
ATOM   2089  N   CYS A 144     -19.584  -0.588  16.742  1.00 41.19           N  
ATOM   2090  H   CYS A 144     -19.222  -1.526  16.642  1.00 41.19           H  
ATOM   2091  CA  CYS A 144     -19.530   0.328  15.609  1.00 41.19           C  
ATOM   2092  HA  CYS A 144     -19.437   1.345  15.989  1.00 41.19           H  
ATOM   2093  C   CYS A 144     -20.839   0.281  14.805  1.00 41.19           C  
ATOM   2094  CB  CYS A 144     -18.287   0.030  14.765  1.00 41.19           C  
ATOM   2095  HB2 CYS A 144     -18.147  -1.046  14.667  1.00 41.19           H  
ATOM   2096  HB3 CYS A 144     -18.404   0.459  13.770  1.00 41.19           H  
ATOM   2097  O   CYS A 144     -20.956  -0.424  13.804  1.00 41.19           O  
ATOM   2098  SG  CYS A 144     -16.864   0.800  15.584  1.00 41.19           S  
ATOM   2099  HG  CYS A 144     -17.100   0.272  16.789  1.00 41.19           H  
ATOM   2100  N   GLU A 145     -21.827   1.075  15.214  1.00 46.27           N  
ATOM   2101  H   GLU A 145     -21.749   1.492  16.130  1.00 46.27           H  
ATOM   2102  CA  GLU A 145     -23.035   1.301  14.419  1.00 46.27           C  
ATOM   2103  HA  GLU A 145     -23.341   0.355  13.974  1.00 46.27           H  
ATOM   2104  C   GLU A 145     -22.756   2.286  13.272  1.00 46.27           C  
ATOM   2105  CB  GLU A 145     -24.199   1.779  15.295  1.00 46.27           C  
ATOM   2106  HB2 GLU A 145     -25.022   2.046  14.632  1.00 46.27           H  
ATOM   2107  HB3 GLU A 145     -23.898   2.665  15.854  1.00 46.27           H  
ATOM   2108  O   GLU A 145     -22.666   3.507  13.449  1.00 46.27           O  
ATOM   2109  CG  GLU A 145     -24.682   0.690  16.267  1.00 46.27           C  
ATOM   2110  HG2 GLU A 145     -23.877   0.448  16.960  1.00 46.27           H  
ATOM   2111  HG3 GLU A 145     -24.920  -0.204  15.690  1.00 46.27           H  
ATOM   2112  CD  GLU A 145     -25.929   1.116  17.059  1.00 46.27           C  
ATOM   2113  OE1 GLU A 145     -26.371   0.338  17.926  1.00 46.27           O  
ATOM   2114  OE2 GLU A 145     -26.534   2.168  16.736  1.00 46.27           O  
ATOM   2115  N   CYS A 146     -22.635   1.766  12.050  1.00 53.66           N  
ATOM   2116  H   CYS A 146     -22.639   0.761  11.953  1.00 53.66           H  
ATOM   2117  CA  CYS A 146     -22.722   2.602  10.861  1.00 53.66           C  
ATOM   2118  HA  CYS A 146     -22.017   3.428  10.963  1.00 53.66           H  
ATOM   2119  C   CYS A 146     -24.147   3.176  10.778  1.00 53.66           C  
ATOM   2120  CB  CYS A 146     -22.311   1.778   9.638  1.00 53.66           C  
ATOM   2121  HB2 CYS A 146     -21.271   1.467   9.738  1.00 53.66           H  
ATOM   2122  HB3 CYS A 146     -22.923   0.877   9.600  1.00 53.66           H  
ATOM   2123  O   CYS A 146     -25.125   2.437  10.727  1.00 53.66           O  
ATOM   2124  SG  CYS A 146     -22.513   2.736   8.107  1.00 53.66           S  
ATOM   2125  HG  CYS A 146     -22.175   1.733   7.292  1.00 53.66           H  
ATOM   2126  N   LYS A 147     -24.282   4.508  10.753  1.00 48.79           N  
ATOM   2127  H   LYS A 147     -23.440   5.055  10.860  1.00 48.79           H  
ATOM   2128  CA  LYS A 147     -25.588   5.203  10.773  1.00 48.79           C  
ATOM   2129  HA  LYS A 147     -26.167   4.805  11.606  1.00 48.79           H  
ATOM   2130  C   LYS A 147     -26.463   4.939   9.536  1.00 48.79           C  
ATOM   2131  CB  LYS A 147     -25.381   6.710  10.995  1.00 48.79           C  
ATOM   2132  HB2 LYS A 147     -26.335   7.216  10.844  1.00 48.79           H  
ATOM   2133  HB3 LYS A 147     -24.671   7.094  10.262  1.00 48.79           H  
ATOM   2134  O   LYS A 147     -27.657   5.209   9.587  1.00 48.79           O  
ATOM   2135  CG  LYS A 147     -24.892   7.017  12.419  1.00 48.79           C  
ATOM   2136  HG2 LYS A 147     -25.598   6.595  13.134  1.00 48.79           H  
ATOM   2137  HG3 LYS A 147     -23.916   6.559  12.579  1.00 48.79           H  
ATOM   2138  CD  LYS A 147     -24.785   8.530  12.649  1.00 48.79           C  
ATOM   2139  HD2 LYS A 147     -25.757   8.985  12.460  1.00 48.79           H  
ATOM   2140  HD3 LYS A 147     -24.052   8.947  11.959  1.00 48.79           H  
ATOM   2141  CE  LYS A 147     -24.361   8.798  14.097  1.00 48.79           C  
ATOM   2142  HE2 LYS A 147     -23.395   8.323  14.271  1.00 48.79           H  
ATOM   2143  HE3 LYS A 147     -25.080   8.316  14.759  1.00 48.79           H  
ATOM   2144  NZ  LYS A 147     -24.289  10.251  14.390  1.00 48.79           N  
ATOM   2145  HZ1 LYS A 147     -23.622  10.706  13.783  1.00 48.79           H  
ATOM   2146  HZ2 LYS A 147     -25.196  10.675  14.254  1.00 48.79           H  
ATOM   2147  HZ3 LYS A 147     -24.016  10.395  15.351  1.00 48.79           H  
ATOM   2148  N   ASN A 148     -25.881   4.379   8.471  1.00 51.32           N  
ATOM   2149  H   ASN A 148     -24.891   4.188   8.532  1.00 51.32           H  
ATOM   2150  CA  ASN A 148     -26.598   3.871   7.295  1.00 51.32           C  
ATOM   2151  HA  ASN A 148     -27.609   4.278   7.294  1.00 51.32           H  
ATOM   2152  C   ASN A 148     -26.790   2.340   7.310  1.00 51.32           C  
ATOM   2153  CB  ASN A 148     -25.892   4.362   6.019  1.00 51.32           C  
ATOM   2154  HB2 ASN A 148     -24.818   4.189   6.088  1.00 51.32           H  
ATOM   2155  HB3 ASN A 148     -26.266   3.790   5.170  1.00 51.32           H  
ATOM   2156  O   ASN A 148     -27.482   1.803   6.450  1.00 51.32           O  
ATOM   2157  CG  ASN A 148     -26.159   5.825   5.717  1.00 51.32           C  
ATOM   2158  ND2 ASN A 148     -25.590   6.337   4.658  1.00 51.32           N  
ATOM   2159 HD21 ASN A 148     -25.055   5.743   4.041  1.00 51.32           H  
ATOM   2160 HD22 ASN A 148     -25.852   7.285   4.429  1.00 51.32           H  
ATOM   2161  OD1 ASN A 148     -26.882   6.535   6.391  1.00 51.32           O  
ATOM   2162  N   CYS A 149     -26.238   1.635   8.300  1.00 48.78           N  
ATOM   2163  H   CYS A 149     -25.712   2.128   9.008  1.00 48.78           H  
ATOM   2164  CA  CYS A 149     -26.519   0.232   8.593  1.00 48.78           C  
ATOM   2165  HA  CYS A 149     -26.846  -0.269   7.681  1.00 48.78           H  
ATOM   2166  C   CYS A 149     -27.663   0.147   9.606  1.00 48.78           C  
ATOM   2167  CB  CYS A 149     -25.257  -0.481   9.103  1.00 48.78           C  
ATOM   2168  HB2 CYS A 149     -25.517  -1.481   9.448  1.00 48.78           H  
ATOM   2169  HB3 CYS A 149     -24.847   0.057   9.958  1.00 48.78           H  
ATOM   2170  O   CYS A 149     -27.478  -0.187  10.772  1.00 48.78           O  
ATOM   2171  SG  CYS A 149     -24.027  -0.624   7.774  1.00 48.78           S  
ATOM   2172  HG  CYS A 149     -24.692  -1.473   6.986  1.00 48.78           H  
ATOM   2173  N   THR A 150     -28.889   0.411   9.165  1.00 45.15           N  
ATOM   2174  H   THR A 150     -29.009   0.724   8.213  1.00 45.15           H  
ATOM   2175  CA  THR A 150     -30.102   0.285   9.996  1.00 45.15           C  
ATOM   2176  HA  THR A 150     -29.924   0.824  10.927  1.00 45.15           H  
ATOM   2177  C   THR A 150     -30.434  -1.159  10.425  1.00 45.15           C  
ATOM   2178  CB  THR A 150     -31.294   0.958   9.291  1.00 45.15           C  
ATOM   2179  HB  THR A 150     -32.235   0.623   9.727  1.00 45.15           H  
ATOM   2180  O   THR A 150     -31.499  -1.404  10.984  1.00 45.15           O  
ATOM   2181  CG2 THR A 150     -31.225   2.478   9.424  1.00 45.15           C  
ATOM   2182 HG21 THR A 150     -32.078   2.925   8.913  1.00 45.15           H  
ATOM   2183 HG22 THR A 150     -30.304   2.853   8.979  1.00 45.15           H  
ATOM   2184 HG23 THR A 150     -31.257   2.761  10.476  1.00 45.15           H  
ATOM   2185  OG1 THR A 150     -31.286   0.668   7.908  1.00 45.15           O  
ATOM   2186  HG1 THR A 150     -31.660  -0.207   7.780  1.00 45.15           H  
ATOM   2187  N   SER A 151     -29.546  -2.133  10.187  1.00 48.27           N  
ATOM   2188  H   SER A 151     -28.674  -1.876   9.747  1.00 48.27           H  
ATOM   2189  CA  SER A 151     -29.715  -3.552  10.534  1.00 48.27           C  
ATOM   2190  HA  SER A 151     -30.745  -3.718  10.851  1.00 48.27           H  
ATOM   2191  C   SER A 151     -28.833  -4.049  11.690  1.00 48.27           C  
ATOM   2192  CB  SER A 151     -29.492  -4.418   9.289  1.00 48.27           C  
ATOM   2193  HB2 SER A 151     -29.543  -5.471   9.566  1.00 48.27           H  
ATOM   2194  HB3 SER A 151     -30.272  -4.208   8.557  1.00 48.27           H  
ATOM   2195  O   SER A 151     -29.135  -5.111  12.238  1.00 48.27           O  
ATOM   2196  OG  SER A 151     -28.231  -4.136   8.714  1.00 48.27           O  
ATOM   2197  HG  SER A 151     -28.001  -4.826   8.087  1.00 48.27           H  
ATOM   2198  N   SER A 152     -27.797  -3.319  12.123  1.00 44.89           N  
ATOM   2199  H   SER A 152     -27.577  -2.434  11.688  1.00 44.89           H  
ATOM   2200  CA  SER A 152     -26.854  -3.820  13.144  1.00 44.89           C  
ATOM   2201  HA  SER A 152     -26.671  -4.875  12.938  1.00 44.89           H  
ATOM   2202  C   SER A 152     -27.389  -3.773  14.584  1.00 44.89           C  
ATOM   2203  CB  SER A 152     -25.492  -3.126  13.015  1.00 44.89           C  
ATOM   2204  HB2 SER A 152     -24.856  -3.391  13.860  1.00 44.89           H  
ATOM   2205  HB3 SER A 152     -25.010  -3.470  12.100  1.00 44.89           H  
ATOM   2206  O   SER A 152     -26.913  -4.515  15.436  1.00 44.89           O  
ATOM   2207  OG  SER A 152     -25.645  -1.724  12.940  1.00 44.89           O  
ATOM   2208  HG  SER A 152     -25.393  -1.346  13.786  1.00 44.89           H  
ATOM   2209  N   GLN A 153     -28.457  -3.017  14.855  1.00 42.87           N  
ATOM   2210  H   GLN A 153     -28.789  -2.400  14.128  1.00 42.87           H  
ATOM   2211  CA  GLN A 153     -29.049  -2.902  16.200  1.00 42.87           C  
ATOM   2212  HA  GLN A 153     -28.238  -2.752  16.914  1.00 42.87           H  
ATOM   2213  C   GLN A 153     -29.814  -4.145  16.693  1.00 42.87           C  
ATOM   2214  CB  GLN A 153     -29.965  -1.670  16.251  1.00 42.87           C  
ATOM   2215  HB2 GLN A 153     -30.524  -1.690  17.187  1.00 42.87           H  
ATOM   2216  HB3 GLN A 153     -30.673  -1.688  15.423  1.00 42.87           H  
ATOM   2217  O   GLN A 153     -30.267  -4.173  17.841  1.00 42.87           O  
ATOM   2218  CG  GLN A 153     -29.151  -0.374  16.220  1.00 42.87           C  
ATOM   2219  HG2 GLN A 153     -28.715  -0.217  15.233  1.00 42.87           H  
ATOM   2220  HG3 GLN A 153     -28.341  -0.484  16.942  1.00 42.87           H  
ATOM   2221  CD  GLN A 153     -29.950   0.860  16.618  1.00 42.87           C  
ATOM   2222  NE2 GLN A 153     -29.296   1.976  16.832  1.00 42.87           N  
ATOM   2223 HE21 GLN A 153     -28.286   1.970  16.835  1.00 42.87           H  
ATOM   2224 HE22 GLN A 153     -29.809   2.785  17.153  1.00 42.87           H  
ATOM   2225  OE1 GLN A 153     -31.171   0.844  16.744  1.00 42.87           O  
ATOM   2226  N   LYS A 154     -30.007  -5.172  15.853  1.00 40.69           N  
ATOM   2227  H   LYS A 154     -29.595  -5.115  14.932  1.00 40.69           H  
ATOM   2228  CA  LYS A 154     -30.732  -6.391  16.256  1.00 40.69           C  
ATOM   2229  HA  LYS A 154     -31.413  -6.133  17.068  1.00 40.69           H  
ATOM   2230  C   LYS A 154     -29.858  -7.472  16.890  1.00 40.69           C  
ATOM   2231  CB  LYS A 154     -31.579  -6.945  15.097  1.00 40.69           C  
ATOM   2232  HB2 LYS A 154     -31.174  -6.619  14.139  1.00 40.69           H  
ATOM   2233  HB3 LYS A 154     -31.549  -8.034  15.123  1.00 40.69           H  
ATOM   2234  O   LYS A 154     -30.404  -8.276  17.629  1.00 40.69           O  
ATOM   2235  CG  LYS A 154     -33.044  -6.503  15.239  1.00 40.69           C  
ATOM   2236  HG2 LYS A 154     -33.104  -5.418  15.154  1.00 40.69           H  
ATOM   2237  HG3 LYS A 154     -33.414  -6.804  16.219  1.00 40.69           H  
ATOM   2238  CD  LYS A 154     -33.915  -7.153  14.161  1.00 40.69           C  
ATOM   2239  HD2 LYS A 154     -33.582  -6.812  13.181  1.00 40.69           H  
ATOM   2240  HD3 LYS A 154     -33.798  -8.235  14.220  1.00 40.69           H  
ATOM   2241  CE  LYS A 154     -35.385  -6.784  14.378  1.00 40.69           C  
ATOM   2242  HE2 LYS A 154     -35.482  -5.699  14.325  1.00 40.69           H  
ATOM   2243  HE3 LYS A 154     -35.673  -7.101  15.380  1.00 40.69           H  
ATOM   2244  NZ  LYS A 154     -36.249  -7.434  13.363  1.00 40.69           N  
ATOM   2245  HZ1 LYS A 154     -37.219  -7.190  13.509  1.00 40.69           H  
ATOM   2246  HZ2 LYS A 154     -35.973  -7.147  12.435  1.00 40.69           H  
ATOM   2247  HZ3 LYS A 154     -36.153  -8.437  13.426  1.00 40.69           H  
ATOM   2248  N   ILE A 155     -28.547  -7.498  16.645  1.00 42.06           N  
ATOM   2249  H   ILE A 155     -28.137  -6.766  16.083  1.00 42.06           H  
ATOM   2250  CA  ILE A 155     -27.700  -8.635  17.059  1.00 42.06           C  
ATOM   2251  HA  ILE A 155     -28.316  -9.534  17.087  1.00 42.06           H  
ATOM   2252  C   ILE A 155     -27.172  -8.466  18.493  1.00 42.06           C  
ATOM   2253  CB  ILE A 155     -26.595  -8.888  16.006  1.00 42.06           C  
ATOM   2254  HB  ILE A 155     -25.990  -7.986  15.912  1.00 42.06           H  
ATOM   2255  O   ILE A 155     -27.074  -9.439  19.233  1.00 42.06           O  
ATOM   2256  CG1 ILE A 155     -27.250  -9.199  14.634  1.00 42.06           C  
ATOM   2257 HG12 ILE A 155     -27.918  -8.384  14.354  1.00 42.06           H  
ATOM   2258 HG13 ILE A 155     -27.847 -10.107  14.717  1.00 42.06           H  
ATOM   2259  CG2 ILE A 155     -25.675 -10.046  16.436  1.00 42.06           C  
ATOM   2260 HG21 ILE A 155     -26.252 -10.963  16.559  1.00 42.06           H  
ATOM   2261 HG22 ILE A 155     -25.182  -9.812  17.379  1.00 42.06           H  
ATOM   2262 HG23 ILE A 155     -24.886 -10.207  15.701  1.00 42.06           H  
ATOM   2263  CD1 ILE A 155     -26.264  -9.364  13.471  1.00 42.06           C  
ATOM   2264 HD11 ILE A 155     -25.677 -10.274  13.593  1.00 42.06           H  
ATOM   2265 HD12 ILE A 155     -25.599  -8.501  13.423  1.00 42.06           H  
ATOM   2266 HD13 ILE A 155     -26.819  -9.435  12.536  1.00 42.06           H  
ATOM   2267  N   ILE A 156     -26.925  -7.230  18.929  1.00 48.12           N  
ATOM   2268  H   ILE A 156     -26.972  -6.466  18.269  1.00 48.12           H  
ATOM   2269  CA  ILE A 156     -26.375  -6.939  20.264  1.00 48.12           C  
ATOM   2270  HA  ILE A 156     -25.510  -7.577  20.444  1.00 48.12           H  
ATOM   2271  C   ILE A 156     -27.391  -7.249  21.378  1.00 48.12           C  
ATOM   2272  CB  ILE A 156     -25.893  -5.474  20.278  1.00 48.12           C  
ATOM   2273  HB  ILE A 156     -26.737  -4.845  19.998  1.00 48.12           H  
ATOM   2274  O   ILE A 156     -27.030  -7.710  22.454  1.00 48.12           O  
ATOM   2275  CG1 ILE A 156     -24.748  -5.274  19.253  1.00 48.12           C  
ATOM   2276 HG12 ILE A 156     -24.771  -6.028  18.466  1.00 48.12           H  
ATOM   2277 HG13 ILE A 156     -23.789  -5.385  19.759  1.00 48.12           H  
ATOM   2278  CG2 ILE A 156     -25.422  -5.036  21.673  1.00 48.12           C  
ATOM   2279 HG21 ILE A 156     -24.587  -5.652  22.006  1.00 48.12           H  
ATOM   2280 HG22 ILE A 156     -26.224  -5.100  22.409  1.00 48.12           H  
ATOM   2281 HG23 ILE A 156     -25.086  -4.000  21.641  1.00 48.12           H  
ATOM   2282  CD1 ILE A 156     -24.823  -3.906  18.568  1.00 48.12           C  
ATOM   2283 HD11 ILE A 156     -25.706  -3.869  17.930  1.00 48.12           H  
ATOM   2284 HD12 ILE A 156     -23.939  -3.753  17.950  1.00 48.12           H  
ATOM   2285 HD13 ILE A 156     -24.904  -3.109  19.307  1.00 48.12           H  
ATOM   2286  N   LYS A 157     -28.695  -7.102  21.104  1.00 45.42           N  
ATOM   2287  H   LYS A 157     -28.946  -6.803  20.173  1.00 45.42           H  
ATOM   2288  CA  LYS A 157     -29.751  -7.309  22.113  1.00 45.42           C  
ATOM   2289  HA  LYS A 157     -29.400  -6.881  23.052  1.00 45.42           H  
ATOM   2290  C   LYS A 157     -30.033  -8.774  22.460  1.00 45.42           C  
ATOM   2291  CB  LYS A 157     -31.033  -6.581  21.693  1.00 45.42           C  
ATOM   2292  HB2 LYS A 157     -31.327  -6.896  20.692  1.00 45.42           H  
ATOM   2293  HB3 LYS A 157     -31.830  -6.843  22.390  1.00 45.42           H  
ATOM   2294  O   LYS A 157     -30.679  -9.018  23.476  1.00 45.42           O  
ATOM   2295  CG  LYS A 157     -30.823  -5.064  21.735  1.00 45.42           C  
ATOM   2296  HG2 LYS A 157     -30.086  -4.779  20.984  1.00 45.42           H  
ATOM   2297  HG3 LYS A 157     -30.446  -4.783  22.719  1.00 45.42           H  
ATOM   2298  CD  LYS A 157     -32.126  -4.312  21.468  1.00 45.42           C  
ATOM   2299  HD2 LYS A 157     -32.494  -4.575  20.476  1.00 45.42           H  
ATOM   2300  HD3 LYS A 157     -32.863  -4.578  22.225  1.00 45.42           H  
ATOM   2301  CE  LYS A 157     -31.807  -2.817  21.536  1.00 45.42           C  
ATOM   2302  HE2 LYS A 157     -31.414  -2.590  22.527  1.00 45.42           H  
ATOM   2303  HE3 LYS A 157     -31.013  -2.609  20.819  1.00 45.42           H  
ATOM   2304  NZ  LYS A 157     -32.992  -1.982  21.237  1.00 45.42           N  
ATOM   2305  HZ1 LYS A 157     -33.319  -2.186  20.304  1.00 45.42           H  
ATOM   2306  HZ2 LYS A 157     -32.722  -1.009  21.269  1.00 45.42           H  
ATOM   2307  HZ3 LYS A 157     -33.722  -2.152  21.914  1.00 45.42           H  
ATOM   2308  N   ASP A 158     -29.563  -9.726  21.655  1.00 49.96           N  
ATOM   2309  H   ASP A 158     -29.023  -9.460  20.844  1.00 49.96           H  
ATOM   2310  CA  ASP A 158     -29.739 -11.157  21.935  1.00 49.96           C  
ATOM   2311  HA  ASP A 158     -30.616 -11.289  22.569  1.00 49.96           H  
ATOM   2312  C   ASP A 158     -28.574 -11.753  22.747  1.00 49.96           C  
ATOM   2313  CB  ASP A 158     -30.015 -11.923  20.626  1.00 49.96           C  
ATOM   2314  HB2 ASP A 158     -29.869 -12.987  20.808  1.00 49.96           H  
ATOM   2315  HB3 ASP A 158     -29.292 -11.615  19.870  1.00 49.96           H  
ATOM   2316  O   ASP A 158     -28.730 -12.827  23.328  1.00 49.96           O  
ATOM   2317  CG  ASP A 158     -31.447 -11.743  20.084  1.00 49.96           C  
ATOM   2318  OD1 ASP A 158     -32.361 -11.385  20.868  1.00 49.96           O  
ATOM   2319  OD2 ASP A 158     -31.649 -12.012  18.877  1.00 49.96           O  
ATOM   2320  N   PHE A 159     -27.438 -11.050  22.859  1.00 51.02           N  
ATOM   2321  H   PHE A 159     -27.368 -10.153  22.401  1.00 51.02           H  
ATOM   2322  CA  PHE A 159     -26.285 -11.508  23.646  1.00 51.02           C  
ATOM   2323  HA  PHE A 159     -26.276 -12.598  23.627  1.00 51.02           H  
ATOM   2324  C   PHE A 159     -26.366 -11.154  25.142  1.00 51.02           C  
ATOM   2325  CB  PHE A 159     -24.979 -11.045  22.983  1.00 51.02           C  
ATOM   2326  HB2 PHE A 159     -25.162 -10.190  22.333  1.00 51.02           H  
ATOM   2327  HB3 PHE A 159     -24.287 -10.710  23.756  1.00 51.02           H  
ATOM   2328  O   PHE A 159     -25.811 -11.885  25.953  1.00 51.02           O  
ATOM   2329  CG  PHE A 159     -24.309 -12.156  22.192  1.00 51.02           C  
ATOM   2330  CD1 PHE A 159     -23.358 -12.981  22.821  1.00 51.02           C  
ATOM   2331  HD1 PHE A 159     -23.100 -12.807  23.856  1.00 51.02           H  
ATOM   2332  CD2 PHE A 159     -24.664 -12.399  20.851  1.00 51.02           C  
ATOM   2333  HD2 PHE A 159     -25.402 -11.774  20.371  1.00 51.02           H  
ATOM   2334  CE1 PHE A 159     -22.751 -14.034  22.112  1.00 51.02           C  
ATOM   2335  HE1 PHE A 159     -22.022 -14.660  22.603  1.00 51.02           H  
ATOM   2336  CE2 PHE A 159     -24.060 -13.454  20.142  1.00 51.02           C  
ATOM   2337  HE2 PHE A 159     -24.333 -13.634  19.113  1.00 51.02           H  
ATOM   2338  CZ  PHE A 159     -23.101 -14.269  20.771  1.00 51.02           C  
ATOM   2339  HZ  PHE A 159     -22.635 -15.077  20.225  1.00 51.02           H  
ATOM   2340  N   ASP A 160     -27.149 -10.143  25.532  1.00 54.48           N  
ATOM   2341  H   ASP A 160     -27.513  -9.528  24.818  1.00 54.48           H  
ATOM   2342  CA  ASP A 160     -27.371  -9.758  26.942  1.00 54.48           C  
ATOM   2343  HA  ASP A 160     -26.436  -9.898  27.485  1.00 54.48           H  
ATOM   2344  C   ASP A 160     -28.412 -10.636  27.684  1.00 54.48           C  
ATOM   2345  CB  ASP A 160     -27.740  -8.261  27.007  1.00 54.48           C  
ATOM   2346  HB2 ASP A 160     -28.211  -8.039  27.964  1.00 54.48           H  
ATOM   2347  HB3 ASP A 160     -28.471  -8.040  26.230  1.00 54.48           H  
ATOM   2348  O   ASP A 160     -28.917 -10.267  28.748  1.00 54.48           O  
ATOM   2349  CG  ASP A 160     -26.552  -7.301  26.889  1.00 54.48           C  
ATOM   2350  OD1 ASP A 160     -25.418  -7.708  27.223  1.00 54.48           O  
ATOM   2351  OD2 ASP A 160     -26.830  -6.133  26.533  1.00 54.48           O  
ATOM   2352  N   ARG A 161     -28.793 -11.796  27.125  1.00 52.08           N  
ATOM   2353  H   ARG A 161     -28.304 -12.068  26.284  1.00 52.08           H  
ATOM   2354  CA  ARG A 161     -29.820 -12.703  27.687  1.00 52.08           C  
ATOM   2355  HA  ARG A 161     -30.149 -12.280  28.636  1.00 52.08           H  
ATOM   2356  C   ARG A 161     -29.324 -14.088  28.126  1.00 52.08           C  
ATOM   2357  CB  ARG A 161     -31.037 -12.780  26.746  1.00 52.08           C  
ATOM   2358  HB2 ARG A 161     -31.459 -13.785  26.753  1.00 52.08           H  
ATOM   2359  HB3 ARG A 161     -30.732 -12.563  25.722  1.00 52.08           H  
ATOM   2360  O   ARG A 161     -30.163 -14.912  28.496  1.00 52.08           O  
ATOM   2361  CG  ARG A 161     -32.130 -11.801  27.187  1.00 52.08           C  
ATOM   2362  HG2 ARG A 161     -32.365 -11.959  28.240  1.00 52.08           H  
ATOM   2363  HG3 ARG A 161     -31.774 -10.781  27.043  1.00 52.08           H  
ATOM   2364  CD  ARG A 161     -33.388 -12.045  26.352  1.00 52.08           C  
ATOM   2365  HD2 ARG A 161     -33.770 -13.040  26.581  1.00 52.08           H  
ATOM   2366  HD3 ARG A 161     -33.111 -12.004  25.298  1.00 52.08           H  
ATOM   2367  NE  ARG A 161     -34.417 -11.028  26.623  1.00 52.08           N  
ATOM   2368  HE  ARG A 161     -34.115 -10.244  27.184  1.00 52.08           H  
ATOM   2369  NH1 ARG A 161     -36.058 -11.959  25.327  1.00 52.08           N  
ATOM   2370 HH11 ARG A 161     -36.965 -11.922  24.884  1.00 52.08           H  
ATOM   2371 HH12 ARG A 161     -35.390 -12.672  25.069  1.00 52.08           H  
ATOM   2372  NH2 ARG A 161     -36.427 -10.004  26.346  1.00 52.08           N  
ATOM   2373 HH21 ARG A 161     -36.094  -9.248  26.926  1.00 52.08           H  
ATOM   2374 HH22 ARG A 161     -37.336  -9.968  25.907  1.00 52.08           H  
ATOM   2375  CZ  ARG A 161     -35.626 -11.003  26.101  1.00 52.08           C  
ATOM   2376  N   TYR A 162     -28.014 -14.328  28.134  1.00 50.12           N  
ATOM   2377  H   TYR A 162     -27.382 -13.563  27.947  1.00 50.12           H  
ATOM   2378  CA  TYR A 162     -27.380 -15.547  28.661  1.00 50.12           C  
ATOM   2379  HA  TYR A 162     -28.118 -16.165  29.170  1.00 50.12           H  
ATOM   2380  C   TYR A 162     -26.331 -15.206  29.718  1.00 50.12           C  
ATOM   2381  CB  TYR A 162     -26.769 -16.353  27.509  1.00 50.12           C  
ATOM   2382  HB2 TYR A 162     -26.188 -15.687  26.871  1.00 50.12           H  
ATOM   2383  HB3 TYR A 162     -26.075 -17.081  27.928  1.00 50.12           H  
ATOM   2384  O   TYR A 162     -26.171 -16.031  30.645  1.00 50.12           O  
ATOM   2385  CG  TYR A 162     -27.792 -17.103  26.683  1.00 50.12           C  
ATOM   2386  CD1 TYR A 162     -28.297 -18.328  27.159  1.00 50.12           C  
ATOM   2387  HD1 TYR A 162     -27.954 -18.701  28.113  1.00 50.12           H  
ATOM   2388  CD2 TYR A 162     -28.243 -16.580  25.458  1.00 50.12           C  
ATOM   2389  HD2 TYR A 162     -27.862 -15.631  25.112  1.00 50.12           H  
ATOM   2390  CE1 TYR A 162     -29.246 -19.043  26.404  1.00 50.12           C  
ATOM   2391  HE1 TYR A 162     -29.641 -19.982  26.762  1.00 50.12           H  
ATOM   2392  CE2 TYR A 162     -29.193 -17.289  24.698  1.00 50.12           C  
ATOM   2393  HE2 TYR A 162     -29.533 -16.878  23.759  1.00 50.12           H  
ATOM   2394  OH  TYR A 162     -30.607 -19.209  24.437  1.00 50.12           O  
ATOM   2395  HH  TYR A 162     -30.794 -18.732  23.625  1.00 50.12           H  
ATOM   2396  CZ  TYR A 162     -29.693 -18.523  25.172  1.00 50.12           C  
ATOM   2397  OXT TYR A 162     -25.726 -14.126  29.572  1.00 50.12           O  
TER    2398      TYR A 162                                                       
END   
